# Supplementary material for: An integrated analysis of mRNAs, lncRNAs, and miRNAs based on weighted gene co-expression network analysis involved in bovine endometritis
Source: Sci Rep. 2021 Sep 10;11:18050. doi: 10.1038/s41598-021-97319-y (PMC8433134; doi:10.1038/s41598-021-97319-y)
Supplement: Supplementary file 1 — Supplementary File S1. [file 41598_2021_97319_MOESM1_ESM.xlsx]

## Sheet: RNA-Seq
Supplementary File S1: Descriptive statistics of sequence quality and mapping rate of the RNA-Seq data
Sample number	Sample title	Sample ID	Raw data	Clean data	Mapped reads	% Mapped reads
sample 2	685_7_mRNA	SRR1913836	42835916	41194588	3.79567e+07	0.9214
sample 4	728_7_mRNA	SRR1913843	43631452	42333975	3.90023e+07	0.9213
sample 7	802_7_mRNA	SRR1913849	47845466	46242410	4.32552e+07	0.9354
sample 8	803_7_mRNA	SRR1913851	40037502	38821889	3.61276e+07	0.9306
sample 9	808_7_mRNA	SRR1913853	37654676	36386719	3.41453e+07	0.9384
sample 11	685_21_mRNA	SRR1913835	43009073	41407694	3.81365e+07	0.921
sample 13	728_21_mRNA	SRR1913842	38704938	37562900	3.46368e+07	0.9221
sample 16	802_21_mRNA	SRR1913848	39239991	37978631	3.43631e+07	0.9048
sample 17	803_21_mRNA	SRR1913850	32500641	31484412	2.92364e+07	0.9286
sample 18	808_21_mRNA	SRR1913852	39634033	38427613	3.5338e+07	0.9196
sample 19	340_7_mRNA	SRR1913828	41416581	39875526	3.62189e+07	0.9083
sample 20	462_7_mRNA	SRR1913830	40078567	38151285	3.4256e+07	0.8979
sample 21	673_7_mRNA	SRR1913834	33315144	31913778	2.9316e+07	0.9186
sample 23	809_7_mRNA	SRR1913855	38951770	37667001	3.40133e+07	0.903
sample 24	812_7_mRNA	SRR1913857	43693587	42208914	3.99212e+07	0.9458
sample 25	340_21_mRNA	SRR1913827	41271330	39920103	3.63273e+07	0.91
sample 26	462_21_mRNA	SRR1913829	32849221	31530343	2.80053e+07	0.8882
sample 27	673_21_mRNA	SRR1913833	37908053	36294387	3.3115e+07	0.9124
sample 29	809_21_mRNA	SRR1913854	33398231	32406709	2.80383e+07	0.8652
sample 30	812_21_mRNA	SRR1913856	37834060	36656422	3.38155e+07	0.9225

## Sheet: miRNA-Seq
Supplementary File S1: Descriptive statistics of sequence quality and mapping rate of the miRNA-Seq data
Sample number	Sample title	Sample ID	Raw data	Clean data	Mapped reads	% Mapped reads
sample 2	685_7_miRNA	SRR1913801	17484564	17048837	1529042200	89.686
sample 4	728_7_miRNA	SRR1913803	17327630	16601050	1484827500	89.4418
sample 7	802_7_miRNA	SRR1913805	16046628	14487477	1115349400	76.9871
sample 8	803_7_miRNA	SRR1913807-SRR1913808	36929648	34017540	2508818100	73.7507
sample 9	808_7_miRNA	SRR1913810	16054316	15414467	8.23432e+08	53.4194
sample 11	685_21_miRNA	SRR1913800	14082299	13547856	925456700	68.3102
sample 13	728_21_miRNA	SRR1913802	17349605	16897796	1579960400	93.501
sample 16	802_21_miRNA	SRR1913804	17696872	17422118	1650953000	94.7619
sample 17	803_21_miRNA	SRR1913806	16058920	15565219	1288167900	82.7594
sample 18	808_21_miRNA	SRR1913809	16364344	16001829	1352090300	84.496
sample 19	340_7_miRNA	SRR1913794-SRR1913795	38154859	37490556	3365563000	89.771
sample 20	462_7_miRNA	SRR1913797	15079528	14199411	1.06886e+09	75.2752
sample 21	673_7_miRNA	SRR1913799	15501403	14740569	1274204400	86.442
sample 23	809_7_miRNA	SRR1913812	12683717	11779280	655093000	55.614
sample 24	812_7_miRNA	SRR1913814	14224448	12636059	815643400	64.5489
sample 25	340_21_miRNA	SRR1913793	14278484	13749725	1131690200	82.3064
sample 26	462_21_miRNA	SRR1913796	14812757	14279473	1080564800	75.6726
sample 27	673_21_miRNA	SRR1913798	12253963	11750302	1.07253e+09	91.2765
sample 29	809_21_miRNA	SRR1913811	13663706	13140003	1.06335e+09	80.9244
sample 30	812_21_miRNA	SRR1913813	14272062	13999683	1261565000	90.1138
