# Supplementary material for: An integrated analysis of mRNAs, lncRNAs, and miRNAs based on weighted gene co-expression network analysis involved in bovine endometritis
Source: Sci Rep. 2021 Sep 10;11:18050. doi: 10.1038/s41598-021-97319-y (PMC8433134; doi:10.1038/s41598-021-97319-y)
Supplement: Supplementary file 3 — Supplementary File S3. [file 41598_2021_97319_MOESM3_ESM.xlsx]

## Sheet: non-preserved modules
Supplementary File S3: Number of all TFs and lncRNAs in non-preserved modules
blue			brown			darkgreen			darkgrey			darkmagenta			darkolivegreen			green			grey60			orange			paleturquoise			red			royalblue			saddlebrown			salmon			sienna3			tan			turquoise
all TFs = 224	all lncRNAs = 40		all TFs = 64	all lncRNAs = 8		all TFs = 4	all lncRNAs = 4		all TFs = 2	all lncRNAs = 4		all TFs = 4	all lncRNAs = 2		all TFs = 2	all lncRNAs = 1		all TFs = 26	all lncRNAs = 4		all TFs = 5	all lncRNAs = 3		all TFs = 3	all lncRNAs = 1		all TFs = 4	all lncRNAs = 1		all TFs = 14	all lncRNAs = 4		all TFs = 11	all lncRNAs = 4		all TFs = 8	all lncRNAs = 0		all TFs = 14	all lncRNAs = 5		all TFs = 0	all lncRNAs = 0		all TFs = 8	all lncRNAs = 4		all TFs = 152	all lncRNAs = 36
ZNF70	ENSBTAG00000048996		TSC22D1	ENSBTAG00000054677		SMAD9	ENSBTAG00000054889		HMBOX1	ENSBTAG00000051191		ZNF358	ENSBTAG00000054498		ZSCAN29	ENSBTAG00000051326		EGR2	ENSBTAG00000048842		ZBTB46	ENSBTAG00000054697		HLX	ENSBTAG00000050620		CLOCK	ENSBTAG00000050770		SOX4	ENSBTAG00000052996		ZNF580	ENSBTAG00000052619		PAX8			ZNF628	ENSBTAG00000051663					IRF7	ENSBTAG00000054102		ZNF774	CDC42SE1
ZNF789	ENSBTAG00000054879		HOXB4	ENSBTAG00000050741		ZNF771	ENSBTAG00000054750		DNAJC2	ENSBTAG00000053856		FOXK1	ENSBTAG00000048794		ZBTB43			TSC22D3	ENSBTAG00000049945		SOX18	ENSBTAG00000050526		TFEB			ZNF704			HAND2	ENSBTAG00000048544		ZNF444	ENSBTAG00000051509		NR1D2			ZNF165	ENSBTAG00000048887					ZNF705A	ENSBTAG00000050877		WT1	ENSBTAG00000053153
ZNF672	ENSBTAG00000050149		ZNF383	ENSBTAG00000049287		ID3	ENSBTAG00000052078			ENSBTAG00000052551		TCF4						KLF4	ENSBTAG00000049375		JDP2	ENSBTAG00000050177		ZSCAN2			NFAT5			PURG	ENSBTAG00000048552		ZNF319	ENSBTAG00000051798		EHF			ZNF213	ENSBTAG00000050269					ZNFX1	ENSBTAG00000050858		MEF2D	ENSBTAG00000052232
TWIST1	ENSBTAG00000053714		ZSCAN31	ENSBTAG00000051242		GATA5	ENSBTAG00000052882			ENSBTAG00000002169		ZNF316						GRHL3	ENSBTAG00000049747		GLIS2						HNF4G			ZFHX4	ENSBTAG00000053414		ZNF575			PBRM1			ZBTB7B	ENSBTAG00000051649					MXI1	ENSBTAG00000049137		ZNF469	ENSBTAG00000054306
ZNF182	ENSBTAG00000048896		MESP2	ENSBTAG00000051207														MAX			NFIC									FOXL2			ZNF142			ZFHX3			MIER2	ENSBTAG00000051560					PARP12			MAF	ENSBTAG00000052866
FOXN3	ENSBTAG00000049594		HOXB9	ENSBTAG00000052273														AKNA												CDIP1			HIC1			MKX			TEAD3						FOXA1			FOXO1	ENSBTAG00000052755
ZNF292	ENSBTAG00000051359		SPDEF	ENSBTAG00000050993														LBX2												TEAD2			ZFPM1			FOXO4			NFATC2						ELF3			KLF7	ENSBTAG00000048952
LCORL	ENSBTAG00000048972		TCF21	ENSBTAG00000050007														VDR												NFE2L1			MXD4			HOXC4			ZNF304						LTF			SMAD2	ENSBTAG00000049936
ZNF445	ENSBTAG00000050891		PAX2															CREM												ZMAT3			NR2F6						RARA									ZBTB34	ENSBTAG00000051502
ZNF581	ENSBTAG00000048759		DLX6															ETV1												ZBTB20			ZXDC						RARB									TSC22D4	ENSBTAG00000050973
HOXB5	ENSBTAG00000051225		BCL6B															REL												CSRNP2			KLF15						CREB3L1									RELB	ENSBTAG00000049395
ZNF623	ENSBTAG00000051385		BARX2															IKZF1												TCF3									RREB1									KLF16	ENSBTAG00000052081
MLLT10	ENSBTAG00000052094		PRDM6															ZNF296												TFCP2L1									XBP1									EBF4	ENSBTAG00000050527
KLF12	ENSBTAG00000050297		HMG20A															PLEK												SMARCA1									ZBTB42									HMGA1	ENSBTAG00000054978
ZNF175	ENSBTAG00000048982		PRDM16															ETV3																														DNAJC1	ENSBTAG00000054824
NR6A1	ENSBTAG00000049657		DLX5															ZFP36																														ZNF697	ENSBTAG00000053952
APOL3	ENSBTAG00000050206		ZNF423															POU2F2																														ZNF566	ENSBTAG00000054284
ZNF140	ENSBTAG00000054053		RXRG															FOSB																														IRF1	ENSBTAG00000054738
ZNF12	ENSBTAG00000049133		SLC2A4RG															STAT1																														BHLHE41	ENSBTAG00000052721
ZFP62	ENSBTAG00000054728		ID1															NR4A2																														ZNF217	ENSBTAG00000053641
ZNF862	ENSBTAG00000053488		NR0B1															ZNF436																														SIX3	ENSBTAG00000049210
HOXD4	ENSBTAG00000053289		ZHX1															ETS1																														PLAGL1	ENSBTAG00000051317
ZSCAN25	ENSBTAG00000052998		CREB3L4															NR4A3																														ZHX2	ENSBTAG00000051760
ZNF177	ENSBTAG00000052575		SREBF2															NFE2																														ZFP36L1	ENSBTAG00000053893
ZNF268	ENSBTAG00000053453		CENPS															CARHSP1																														BATF	ENSBTAG00000052912
ZNF268	ENSBTAG00000051146		PBX3															NR4A1																														ATOH8	ENSBTAG00000050944
ZNF527	ENSBTAG00000051239		FOXP3																																													FOSL2	ENSBTAG00000054562
ZNF383	ENSBTAG00000050319		OSR2																																													PLSCR2	ENSBTAG00000051596
ZBTB26	ENSBTAG00000050654		ARNTL																																													SPI1	ENSBTAG00000049459
ZNF879	ENSBTAG00000051443		OVOL1																																													TBX3	ENSBTAG00000048515
ZBTB39	ENSBTAG00000048844		IKZF4																																													STAT3	ENSBTAG00000052673
ZNF613	ENSBTAG00000054451		FOXA2																																													MAFF	ENSBTAG00000054442
ZNF25	ENSBTAG00000049030		MSX1																																													E2F3	ENSBTAG00000049661
IKZF2	ENSBTAG00000049905		GLI3																																													ARNT	ENSBTAG00000050478
ZNF197	ENSBTAG00000052647		STAT5B																																													KHSRP	ENSBTAG00000054811
MZF1	ENSBTAG00000052059		MIDEAS																																													HIF1A	ENSBTAG00000049838
ZNF500	ENSBTAG00000048945		HOXC6																																													HIVEP3
EBF1	ENSBTAG00000049218		TBX6																																													NFKB1
TULP1	ENSBTAG00000051356		ZNF782																																													ZBTB7A
HOXD11	ENSBTAG00000054727		SALL1																																													ZEB1
TFAP4			ZNF555																																													CDC5L
TERF1			OSR1																																													RUNX3
ZBTB12			PPARA																																													TEAD4
ZNF19			FOXJ1																																													PHTF1
TFB1M			RCOR2																																													NR3C1
ZSCAN26			RARG																																													ZMIZ1
ZNF48			ZFP2																																													MAFK
ZNF484			GLI1																																													EGR3
THAP12			HLF																																													ELF4
DDIT3			NFATC4																																													GABPA
ZNF554			TFDP2																																													TAX1BP1
ZNF576			TP73																																													TSC22D2
NFIB			SOX17																																													RERE
ZNF227			GATA6																																													ZNF621
NR3C2			HOXB7																																													RXRA
GTF2IRD2			UBTF																																													IRF8
ZNF45			TAL1																																													THRB
HOXA6			TOX																																													PPARD
KMT2C			ESR2																																													KLF3
THAP9			ZNF215																																													ATF4
AR			ZNF385B																																													YBX1
NFYC			ZNF41																																													USF2
THAP5			HOXA7																																													LRRFIP2
HNF1A			NFIA																																													FOXP1
HOXB3																																																SATB2
ZNF518A																																																KLF9
SATB1																																																CBFB
ZNF692																																																RORA
ZNF219																																																CREB3L2
AFF2																																																TMF1
MEF2C																																																HMGB2
ZNF214																																																ETV5
ZNF467																																																HOXA13
CASZ1																																																ETV6
GATA2																																																SNAI1
ZNF688																																																KLF10
LYL1																																																TBX2
WDHD1																																																TFEC
ZNF239																																																HHEX
PRDM10																																																ARID5A
ZNF263																																																HMGXB3
ZNF7																																																SMAD3
NFIX																																																SMAD7
SETBP1																																																CIZ1
NR2F2																																																IRX3
ZFAT																																																JUNB
TET2																																																ZMIZ2
RFX2																																																BATF3
ZNF236																																																ARID3B
RORC																																																BATF2
GATA3																																																NR1H3
ZNF354B																																																EGR1
ZKSCAN1																																																IRF2
ZBTB48																																																BHLHE40
ZNF202																																																YBX3
TEF																																																E2F5
ZNF331																																																NR5A2
ZBTB40																																																ETS2
POU6F1																																																MLXIPL
ZNF784																																																HEYL
ZNF16																																																ESRRA
ZNF32																																																ARID3A
ZNF394																																																ATF3
ZNF608																																																ETV4
HOXD9																																																TSHZ2
HOXD10																																																TBX15
CARF																																																AHR
HOXD1																																																TGIF1
MEOX1																																																THAP1
ZNF131																																																DLX4
MGA																																																ARID5B
TCF23																																																IRF3
GMEB2																																																GLMP
ZNF786																																																STAT6
ZNF653																																																FOSL1
FOXP4																																																NFKB2
MYSM1																																																CEBPE
MSX2																																																IRF9
PBX1																																																LITAF
ZNF532																																																MSC
SIX5																																																ATF6
ZNF84																																																TULP4
HSF2																																																IRF5
ZNF404																																																RUNX1
SRF																																																BARX1
ZNF827																																																STAT2
ZNF362																																																ZBTB37
ZNF34																																																FOS
HOXA5																																																MLXIP
NR1D1																																																BACH1
MYB																																																RUNX2
ZNF473																																																CSRNP1
MYBL1																																																EPAS1
GLI2																																																ZFP36L2
ZNF512B																																																MAFB
ZNF184																																																PRRX2
ZNF644																																																ZNF787
ZKSCAN2																																																BLZF1
ARID2																																																HOPX
THRA																																																TFAP2C
HMGXB4																																																ZNF276
RBAK																																																BCL6
ZNF397																																																ELK3
ZNF335																																																TFAP2A
HOXB2																																																HIVEP2
PBX4																																																MXD1
E4F1																																																PRDM1
ZNF181																																																NFATC1
ZBTB25																																																SMAD6
ZNF391																																																TSHZ1
ZNF345																																																MAFG
MEIS1																																																FOXF1
OVOL2
ZNF311
EBF3
ZNF713
HOXA3
SOX13
ZNF382
ZBTB5
ZFX
ZNF414
ESR1
RCOR3
ZKSCAN8
ZFHX2
ZNF502
ZNF432
MEIS3
ZNF180
DBP
ZNF367
ZNF354A
CENPT
GTF2IRD1
MECOM
PATZ1
SOX15
TGIF2
ZNF605
HMGB3
ZNF169
HOXD3
ZNF516
ZNF133
ZNF596
NFATC3
ZNF454
JUN
CSDC2
BNC2
ZKSCAN7
HSF4
ZNF329
ZNF135
ZNF606
HOXC10
MEOX2
MEIS2
PAXBP1
ZNF674
ZNF777
ZNF711
ZNF567
TULP2
ZBTB41
ZNF354C
YEATS4
MEF2B
RFXANK
ZFPM2
HESX1
HIVEP1
TP53
HOXA4
ZNF280B
TCF7
ZNF286A
RFX7
ZNF395
CREBZF
ZNF212
ZBTB18
SNAPC4

## Sheet: semi-preserved modules
Supplementary File S3: Number of all TFs and lncRNAs in semi-preserved modules
black			cyan			darkorange			darkred			greenyellow			lightcyan			lightgreen			lightyellow			purple			skyblue			steelblue			yellow
all TFs = 32	all lncRNAs = 5		all TFs = 8	all lncRNAs = 5		all TFs = 7	all lncRNAs = 4		all TFs = 0	all lncRNAs = 1		all TFs = 7	all lncRNAs = 1		all TFs = 8	all lncRNAs = 6		all TFs = 12	all lncRNAs = 2		all TFs = 5	all lncRNAs = 4		all TFs = 11	all lncRNAs = 5		all TFs = 0	all lncRNAs = 2		all TFs = 0	all lncRNAs = 4		all TFs = 0	all lncRNAs = 13
ZNF75D	ENSBTAG00000054434		ID2	ENSBTAG00000048736		ASCL2	ENSBTAG00000016148			ENSBTAG00000052151		AFF1	ENSBTAG00000052741		ZNF584	ENSBTAG00000053922		ZNF618	ENSBTAG00000048480		HES2	ENSBTAG00000055157		SOX8	ENSBTAG00000051720			ENSBTAG00000049623			ENSBTAG00000049917			ENSBTAG00000050772
ZNF770	ENSBTAG00000053608		FOXN2	ENSBTAG00000049321		HOXA1	ENSBTAG00000048460					SP2			ZNF438	ENSBTAG00000050113		BAZ2A	ENSBTAG00000051070		FOXP2	ENSBTAG00000049724		SFPQ	ENSBTAG00000048918			ENSBTAG00000053163			ENSBTAG00000049028			ENSBTAG00000051765
ZNF10	ENSBTAG00000053319		AFF4	ENSBTAG00000048571		THAP2	ENSBTAG00000052982					E2F4			ZNF503	ENSBTAG00000055056		ELK1			FLI1	ENSBTAG00000049718		TRERF1	ENSBTAG00000048908						ENSBTAG00000052088			ENSBTAG00000052650
TEAD1	ENSBTAG00000050387		LHX6	ENSBTAG00000052204		FOXA3	ENSBTAG00000052330					TFE3			ZBTB16	ENSBTAG00000054445		PKNOX1			MITF	ENSBTAG00000049855		TCF19	ENSBTAG00000054745						ENSBTAG00000055063			ENSBTAG00000055189
SMARCC1	ENSBTAG00000051048		CREB1	ENSBTAG00000054084		FOXO3						SREBF1			ZNF235	ENSBTAG00000050493		SNAI2			HBP1			JARID2	ENSBTAG00000050748									ENSBTAG00000052735
POU2F1			ELK4			LRRFIP1						MTF1			THAP11	ENSBTAG00000052040		ZEB2						ZSCAN12										ENSBTAG00000048977
ZNF654			LYAR			PITX1						TCF12			ZNF174			ZEB2						GZF1										ENSBTAG00000052221
SOX5			RBPJ												ZNF570			SIX2						GCFC2										ENSBTAG00000053802
USF3																		FOXK2						MYRF										ENSBTAG00000051840
DMTF1																		TSHZ3						PRRX1										ENSBTAG00000048639
BAZ2B																		ZNF792						E2F1										ENSBTAG00000051743
ZNF280C																		PKNOX2																ENSBTAG00000054831
NFE2L2																																		ENSBTAG00000052103
ZBTB8A
ZNF449
ZFP57
ZNF641
MIER3
NR2C2
ZNF277
ELF5
PRDM5
MYEF2
THAP6
HOXC11
TUB
NFE2L3
LCOR
ZFP3
ZBTB10
EMX2
CREBRF

## Sheet: preserved modules
Supplementary File S3: Number of all TFs and lncRNAs in preserved modules
darkturquoise			magenta			midnightblue			pink
all TFs = 5	all lncRNAs = 1		all TFs = 16	all lncRNAs = 3		all TFs = 14	all lncRNAs = 4		all TFs = 6	all lncRNAs = 5
GLIS1	ENSBTAG00000052965		BHLHA15	ENSBTAG00000048899		CEBPZ	ENSBTAG00000053457		NPAS2	ENSBTAG00000052760
ZNF750			SPIB	ENSBTAG00000050953		CENPA	ENSBTAG00000053240		TFCP2	ENSBTAG00000048781
ZBTB7C			APOL3	ENSBTAG00000048959		TRPS1	ENSBTAG00000049059		FOXM1	ENSBTAG00000053399
SIX1			FIZ1			E2F8	ENSBTAG00000048497		NRF1	ENSBTAG00000051151
IRF6			EOMES			DLX3			MYCL	ENSBTAG00000053478
			TOX2			NSD2			DZIP1
			GFI1			MYBL2
			E2F2			SETDB2
			TBX21			MXD3
			ZNF831			HNF1B
			IKZF3			MIS18BP1
			FOXS1			RCOR1
			GPBP1L1			ZFP1
			SOX10			HES1
			IRF4
			KLF5
