# Supplementary material for: An integrated analysis of mRNAs, lncRNAs, and miRNAs based on weighted gene co-expression network analysis involved in bovine endometritis
Source: Sci Rep. 2021 Sep 10;11:18050. doi: 10.1038/s41598-021-97319-y (PMC8433134; doi:10.1038/s41598-021-97319-y)
Supplement: Supplementary file 4 — Supplementary File S4. [file 41598_2021_97319_MOESM4_ESM.xlsx]

## Sheet: Rb-modules
Supplementary file S4: Number of genes and miRNAs in Rb- and mb-modules.								module color	module number	number of genes
Gene ID	Gene name	HUGO gene name (VGNC)	Module number	Module color				grey	0	102
ENSBTAG00000001333	PPARG	PPARG	0	grey				turquoise	1	3188
ENSBTAG00000001747	PEX3	PEX3	0	grey				blue	2	2368
ENSBTAG00000002471	CHL1	CHL1	0	grey				brown	3	1006
ENSBTAG00000002590	EXOSC10	EXOSC10	0	grey				yellow	4	538
ENSBTAG00000002685	PITRM1	PITRM1	0	grey				green	5	401
ENSBTAG00000002764	IGFLR1	IGFLR1	0	grey				red	6	389
ENSBTAG00000002835	SMAD1	SMAD1	0	grey				black	7	368
ENSBTAG00000002914	GALNT18	GALNT18	0	grey				pink	8	287
ENSBTAG00000003130	CHRNA3	CHRNA3	0	grey				magenta	9	282
ENSBTAG00000003325	SNRK	SNRK	0	grey				purple	10	204
ENSBTAG00000003376	ASB1	ASB1	0	grey				greenyellow	11	187
ENSBTAG00000003642	PRDX1	PRDX1	0	grey				tan	12	183
ENSBTAG00000003843	SMARCAL1	SMARCAL1	0	grey				salmon	13	180
ENSBTAG00000004631	KIAA0586	KIAA0586	0	grey				cyan	14	165
ENSBTAG00000004652	LPAR2	LPAR2	0	grey				midnightblue	15	162
ENSBTAG00000005012	HSPH1	HSPH1	0	grey				lightcyan	16	159
ENSBTAG00000005085	TRIM63	TRIM63	0	grey				grey60	17	153
ENSBTAG00000005285	MRPS33	MRPS33	0	grey				lightgreen	18	141
ENSBTAG00000005475	TCAF2		0	grey				lightyellow	19	131
ENSBTAG00000007089	FRG1		0	grey				royalblue	20	109
ENSBTAG00000007130	ESF1	ESF1	0	grey				darkred	21	97
ENSBTAG00000007384	CYTH3	CYTH3	0	grey				darkgreen	22	94
ENSBTAG00000007762	ASIC3	ASIC3	0	grey				darkturquoise	23	92
ENSBTAG00000007796	POLM	POLM	0	grey				darkgrey	24	92
ENSBTAG00000007942	TENT4B	TENT4B	0	grey				orange	25	85
ENSBTAG00000008180	SPDL1	SPDL1	0	grey				darkorange	26	78
ENSBTAG00000008535	SOCS7	SOCS7	0	grey				white	27	71
ENSBTAG00000008900	CELA1	CELA1	0	grey				skyblue	28	65
ENSBTAG00000009419	TRIM29	TRIM29	0	grey				saddlebrown	29	65
ENSBTAG00000009468	SHISAL2B	SHISAL2B	0	grey				steelblue	30	64
ENSBTAG00000009839	GSTK1	GSTK1	0	grey				paleturquoise	31	61
ENSBTAG00000009904	SPIC	SPIC	0	grey				violet	32	52
ENSBTAG00000010462	ROBO2	ROBO2	0	grey				darkolivegreen	33	46
ENSBTAG00000010634	NDNF	NDNF	0	grey				darkmagenta	34	43
ENSBTAG00000010635	RAB3A	RAB3A	0	grey				sienna3	35	36
ENSBTAG00000011063	CTSO	CTSO	0	grey
ENSBTAG00000011274	ENO2	ENO2	0	grey
ENSBTAG00000012030	TTLL1	TTLL1	0	grey
ENSBTAG00000012048	CARM1	CARM1	0	grey
ENSBTAG00000012289	AKR7A2		0	grey
ENSBTAG00000012351	ARNT2		0	grey
ENSBTAG00000012380	HK1	HK1	0	grey
ENSBTAG00000012413	FGF12	FGF12	0	grey
ENSBTAG00000012992	CDH6	CDH6	0	grey
ENSBTAG00000013515	INTS13	INTS13	0	grey
ENSBTAG00000013556	UNC13D	UNC13D	0	grey
ENSBTAG00000013578	CHI3L2	CHI3L2	0	grey
ENSBTAG00000013611	SCLT1	SCLT1	0	grey
ENSBTAG00000013899	LARP4B	LARP4B	0	grey
ENSBTAG00000013982	UACA	UACA	0	grey
ENSBTAG00000014046	BPI	BPI	0	grey
ENSBTAG00000014230	VRK1	VRK1	0	grey
ENSBTAG00000014249	IVNS1ABP		0	grey
ENSBTAG00000014320	SRFBP1	SRFBP1	0	grey
ENSBTAG00000014765	ENSBTAG00000014765		0	grey
ENSBTAG00000014971	SEC61G	SEC61G	0	grey
ENSBTAG00000014981	OTUB2	OTUB2	0	grey
ENSBTAG00000015462	BNC1	BNC1	0	grey
ENSBTAG00000015925	SDHAF3	SDHAF3	0	grey
ENSBTAG00000016344	PIK3R6	PIK3R6	0	grey
ENSBTAG00000016502	ENSBTAG00000016502		0	grey
ENSBTAG00000016939	C11H2orf42	C11H2orf42	0	grey
ENSBTAG00000017330	ENSBTAG00000017330		0	grey
ENSBTAG00000017365	ZBTB47	ZBTB47	0	grey
ENSBTAG00000017936	FRRS1L	FRRS1L	0	grey
ENSBTAG00000018116	MTFP1	MTFP1	0	grey
ENSBTAG00000018711	DENND4B	DENND4B	0	grey
ENSBTAG00000019048	ENSBTAG00000019048		0	grey
ENSBTAG00000020109	TRAP1	TRAP1	0	grey
ENSBTAG00000020561	KLHL15	KLHL15	0	grey
ENSBTAG00000020954	TRIM7	TRIM7	0	grey
ENSBTAG00000021013	TUBB4A	TUBB4A	0	grey
ENSBTAG00000021162	CKAP2	CKAP2	0	grey
ENSBTAG00000021685	EEF1A2	EEF1A2	0	grey
ENSBTAG00000021867	BFSP1	BFSP1	0	grey
ENSBTAG00000025931	NEU3	NEU3	0	grey
ENSBTAG00000031886	HIST1H2BB	H2BC15	0	grey
ENSBTAG00000034555	ENSBTAG00000034555		0	grey
ENSBTAG00000037673	GSTM1		0	grey
ENSBTAG00000037679	PPP1R3E	PPP1R3E	0	grey
ENSBTAG00000037888	LYPD5	LYPD5	0	grey
ENSBTAG00000038397	ENSBTAG00000038397		0	grey
ENSBTAG00000039657	HIST1H2AC	H2AC6	0	grey
ENSBTAG00000039664	ENSBTAG00000039664		0	grey
ENSBTAG00000039886	ENSBTAG00000039886		0	grey
ENSBTAG00000039922	ARAP2	ARAP2	0	grey
ENSBTAG00000040477	CHD5	CHD5	0	grey
ENSBTAG00000046178	ENSBTAG00000046178		0	grey
ENSBTAG00000046808	ENSBTAG00000046808		0	grey
ENSBTAG00000047080	ENSBTAG00000047080		0	grey
ENSBTAG00000047894	SLC32A1	SLC32A1	0	grey
ENSBTAG00000048741	ENSBTAG00000048741		0	grey
ENSBTAG00000050333	PROKR1		0	grey
ENSBTAG00000050621	PCBD2		0	grey
ENSBTAG00000050907	RPP21	RPP21	0	grey
ENSBTAG00000051397	ENSBTAG00000051397		0	grey
ENSBTAG00000051880	ENSBTAG00000051880		0	grey
ENSBTAG00000052265	ENSBTAG00000052265		0	grey
ENSBTAG00000052352	ENSBTAG00000052352		0	grey
ENSBTAG00000052715	ENSBTAG00000052715		0	grey
ENSBTAG00000053103	ENSBTAG00000053103	TCHH	0	grey
ENSBTAG00000054910	ENSBTAG00000054910		0	grey
ENSBTAG00000000005	GRK3	GRK3	1	turquoise
ENSBTAG00000000009	FOXF1	FOXF1	1	turquoise
ENSBTAG00000000010	UBL7	UBL7	1	turquoise
ENSBTAG00000000021	WASHC3		1	turquoise
ENSBTAG00000000031	TRPV4	TRPV4	1	turquoise
ENSBTAG00000000032	ABI3	ABI3	1	turquoise
ENSBTAG00000000033	PHOSPHO1	PHOSPHO1	1	turquoise
ENSBTAG00000000040	MAFG	MAFG	1	turquoise
ENSBTAG00000000067	SDF2L1	SDF2L1	1	turquoise
ENSBTAG00000000073	LRPAP1	LRPAP1	1	turquoise
ENSBTAG00000000097	EFCAB14	EFCAB14	1	turquoise
ENSBTAG00000000099	CERS2	CERS2	1	turquoise
ENSBTAG00000000111	UGP2	UGP2	1	turquoise
ENSBTAG00000000128	FGF18	FGF18	1	turquoise
ENSBTAG00000000130	TNFSF13	TNFSF13	1	turquoise
ENSBTAG00000000132	EIF4A1	EIF4A1	1	turquoise
ENSBTAG00000000133	CD68	CD68	1	turquoise
ENSBTAG00000000139	KMT5A	KMT5A	1	turquoise
ENSBTAG00000000146	FARP1	FARP1	1	turquoise
ENSBTAG00000000161	TMEM40	TMEM40	1	turquoise
ENSBTAG00000000181	SUSD3	SUSD3	1	turquoise
ENSBTAG00000000184	EIF2AK3	EIF2AK3	1	turquoise
ENSBTAG00000000191	SLC25A20	SLC25A20	1	turquoise
ENSBTAG00000000204	TMEM268	TMEM268	1	turquoise
ENSBTAG00000000205	MMD	MMD	1	turquoise
ENSBTAG00000000207	PUDP	PUDP	1	turquoise
ENSBTAG00000000212	NADK	NADK	1	turquoise
ENSBTAG00000000213	TMEM39A	TMEM39A	1	turquoise
ENSBTAG00000000225	POLB	POLB	1	turquoise
ENSBTAG00000000243	HEBP2	HEBP2	1	turquoise
ENSBTAG00000000250	HDHD3	HDHD3	1	turquoise
ENSBTAG00000000260	ZNRF2	ZNRF2	1	turquoise
ENSBTAG00000000274	YKT6	YKT6	1	turquoise
ENSBTAG00000000279	RAB26	RAB26	1	turquoise
ENSBTAG00000000283	CSF1	CSF1	1	turquoise
ENSBTAG00000000292	TCIRG1	TCIRG1	1	turquoise
ENSBTAG00000000305	LMO4	LMO4	1	turquoise
ENSBTAG00000000312	GRINA	GRINA	1	turquoise
ENSBTAG00000000320	UBAP1	UBAP1	1	turquoise
ENSBTAG00000000322	CD2AP	CD2AP	1	turquoise
ENSBTAG00000000330	ALDH16A1	ALDH16A1	1	turquoise
ENSBTAG00000000342	PLOD3	PLOD3	1	turquoise
ENSBTAG00000000347	RHOG	RHOG	1	turquoise
ENSBTAG00000000356	CCDC137	CCDC137	1	turquoise
ENSBTAG00000000359	EIF3J	EIF3J	1	turquoise
ENSBTAG00000000379	GOLT1B	GOLT1B	1	turquoise
ENSBTAG00000000382	MED27	MED27	1	turquoise
ENSBTAG00000000394	BACE2	BACE2	1	turquoise
ENSBTAG00000000396	PIM1	PIM1	1	turquoise
ENSBTAG00000000405	VKORC1		1	turquoise
ENSBTAG00000000422	TSHZ1	TSHZ1	1	turquoise
ENSBTAG00000000428	BAK1	BAK1	1	turquoise
ENSBTAG00000000446	ATP11A	ATP11A	1	turquoise
ENSBTAG00000000458	DYNC1LI2	DYNC1LI2	1	turquoise
ENSBTAG00000000495	HAVCR2		1	turquoise
ENSBTAG00000000497	AKR1A1	AKR1A1	1	turquoise
ENSBTAG00000000521	PLEKHA8	PLEKHA8	1	turquoise
ENSBTAG00000000524	CSTB		1	turquoise
ENSBTAG00000000532	EXO5	EXO5	1	turquoise
ENSBTAG00000000548	KLHDC10	KLHDC10	1	turquoise
ENSBTAG00000000555	ACO1	ACO1	1	turquoise
ENSBTAG00000000559	PLTP	PLTP	1	turquoise
ENSBTAG00000000563	MYD88	MYD88	1	turquoise
ENSBTAG00000000575	TNC	TNC	1	turquoise
ENSBTAG00000000598	CST3		1	turquoise
ENSBTAG00000000604	GPNMB	GPNMB	1	turquoise
ENSBTAG00000000607	ABCF2	ABCF2	1	turquoise
ENSBTAG00000000625	SMAD6	SMAD6	1	turquoise
ENSBTAG00000000629	MMS22L	MMS22L	1	turquoise
ENSBTAG00000000639	APRT	APRT	1	turquoise
ENSBTAG00000000644	S100A5	S100A5	1	turquoise
ENSBTAG00000000648	ADAMTS5	ADAMTS5	1	turquoise
ENSBTAG00000000656	NFATC1	NFATC1	1	turquoise
ENSBTAG00000000671	PARP3		1	turquoise
ENSBTAG00000000675	PGS1	PGS1	1	turquoise
ENSBTAG00000000679	PGM3	PGM3	1	turquoise
ENSBTAG00000000694	TAF10	TAF10	1	turquoise
ENSBTAG00000000695	UBAP2	UBAP2	1	turquoise
ENSBTAG00000000704	GUSB		1	turquoise
ENSBTAG00000000706	ADAMTS1	ADAMTS1	1	turquoise
ENSBTAG00000000711	NDRG1	NDRG1	1	turquoise
ENSBTAG00000000712	FBXW2	FBXW2	1	turquoise
ENSBTAG00000000717	PLPP2	PLPP2	1	turquoise
ENSBTAG00000000720	CTSL		1	turquoise
ENSBTAG00000000727	RNF169	RNF169	1	turquoise
ENSBTAG00000000735	BCL2A1	BCL2A1	1	turquoise
ENSBTAG00000000738	DAPK1	DAPK1	1	turquoise
ENSBTAG00000000742	AMOTL2	AMOTL2	1	turquoise
ENSBTAG00000000746	KAT2B	KAT2B	1	turquoise
ENSBTAG00000000767	DCP2	DCP2	1	turquoise
ENSBTAG00000000770	PGM2L1	PGM2L1	1	turquoise
ENSBTAG00000000786	NQO2	NQO2	1	turquoise
ENSBTAG00000000812	CD300A		1	turquoise
ENSBTAG00000000815	EPHA2	EPHA2	1	turquoise
ENSBTAG00000000816	PRDM1	PRDM1	1	turquoise
ENSBTAG00000000830	GPR137B	GPR137B	1	turquoise
ENSBTAG00000000831	CTNS	CTNS	1	turquoise
ENSBTAG00000000833	TAX1BP3	TAX1BP3	1	turquoise
ENSBTAG00000000836	KRT8	KRT8	1	turquoise
ENSBTAG00000000842	UBASH3B	UBASH3B	1	turquoise
ENSBTAG00000000857	SLC52A2		1	turquoise
ENSBTAG00000000873	SLC13A3	SLC13A3	1	turquoise
ENSBTAG00000000874	CAST	CAST	1	turquoise
ENSBTAG00000000880	GINM1	GINM1	1	turquoise
ENSBTAG00000000894	PGK1	PGK1	1	turquoise
ENSBTAG00000000898	F2RL2	F2RL2	1	turquoise
ENSBTAG00000000911	UBE2H	UBE2H	1	turquoise
ENSBTAG00000000917	BMP1	BMP1	1	turquoise
ENSBTAG00000000920	DNAH17	DNAH17	1	turquoise
ENSBTAG00000000928	SPECC1	SPECC1	1	turquoise
ENSBTAG00000000941	PLEKHB2	PLEKHB2	1	turquoise
ENSBTAG00000000942	SIPA1L2	SIPA1L2	1	turquoise
ENSBTAG00000000944	LPCAT1	LPCAT1	1	turquoise
ENSBTAG00000000946	MEAK7	MEAK7	1	turquoise
ENSBTAG00000000962	STAP1	STAP1	1	turquoise
ENSBTAG00000000977	CADM1	CADM1	1	turquoise
ENSBTAG00000000985	RAB10	RAB10	1	turquoise
ENSBTAG00000001007	SLC25A43	SLC25A43	1	turquoise
ENSBTAG00000001008	PRF1	PRF1	1	turquoise
ENSBTAG00000001009	HCLS1	HCLS1	1	turquoise
ENSBTAG00000001022	AMDHD2		1	turquoise
ENSBTAG00000001027	SERPINH1	SERPINH1	1	turquoise
ENSBTAG00000001034	IL18R1	IL18R1	1	turquoise
ENSBTAG00000001042	MXD1	MXD1	1	turquoise
ENSBTAG00000001051	OSCAR	OSCAR	1	turquoise
ENSBTAG00000001060	CXCR4	CXCR4	1	turquoise
ENSBTAG00000001066	PILRA		1	turquoise
ENSBTAG00000001077	OSBPL5	OSBPL5	1	turquoise
ENSBTAG00000001079	ENSBTAG00000001079		1	turquoise
ENSBTAG00000001085	FAM20A	FAM20A	1	turquoise
ENSBTAG00000001086	FHL2	FHL2	1	turquoise
ENSBTAG00000001099	PIANP	PIANP	1	turquoise
ENSBTAG00000001108	GMCL1		1	turquoise
ENSBTAG00000001110	SLC16A5	SLC16A5	1	turquoise
ENSBTAG00000001113	NDUFAF7	NDUFAF7	1	turquoise
ENSBTAG00000001116	P4HA2	P4HA2	1	turquoise
ENSBTAG00000001124	GALC	GALC	1	turquoise
ENSBTAG00000001126	BMP2K	BMP2K	1	turquoise
ENSBTAG00000001131	SLC12A9	SLC12A9	1	turquoise
ENSBTAG00000001141	ADAM17	ADAM17	1	turquoise
ENSBTAG00000001146	HIVEP2	HIVEP2	1	turquoise
ENSBTAG00000001152	TLE6	TLE6	1	turquoise
ENSBTAG00000001156	ST3GAL1	ST3GAL1	1	turquoise
ENSBTAG00000001165	AIFM2	AIFM2	1	turquoise
ENSBTAG00000001173	PLXNA2	PLXNA2	1	turquoise
ENSBTAG00000001181	RPS6KC1	RPS6KC1	1	turquoise
ENSBTAG00000001189	AP1B1	AP1B1	1	turquoise
ENSBTAG00000001192	STX12	STX12	1	turquoise
ENSBTAG00000001193	UNC93B1	UNC93B1	1	turquoise
ENSBTAG00000001197	SLAMF7	SLAMF7	1	turquoise
ENSBTAG00000001207	SERPINB8		1	turquoise
ENSBTAG00000001209	PHLDB2	PHLDB2	1	turquoise
ENSBTAG00000001228	CEND1	CEND1	1	turquoise
ENSBTAG00000001231	CDHR1	CDHR1	1	turquoise
ENSBTAG00000001235	CD200R1L		1	turquoise
ENSBTAG00000001244	PLAT	PLAT	1	turquoise
ENSBTAG00000001249	SULT1B1	SULT1B1	1	turquoise
ENSBTAG00000001250	TFAP2A	TFAP2A	1	turquoise
ENSBTAG00000001269	TMEM165	TMEM165	1	turquoise
ENSBTAG00000001274	PPM1L	PPM1L	1	turquoise
ENSBTAG00000001280	CLPB	CLPB	1	turquoise
ENSBTAG00000001294	PPP1R15A	PPP1R15A	1	turquoise
ENSBTAG00000001296	TMEM50A	TMEM50A	1	turquoise
ENSBTAG00000001299	CYP7B1		1	turquoise
ENSBTAG00000001301	LRRC32	LRRC32	1	turquoise
ENSBTAG00000001308	ENSBTAG00000001308		1	turquoise
ENSBTAG00000001314	TRMT6	TRMT6	1	turquoise
ENSBTAG00000001324	SLCO2A1	SLCO2A1	1	turquoise
ENSBTAG00000001356	USP38	USP38	1	turquoise
ENSBTAG00000001359	B3GNT7	B3GNT7	1	turquoise
ENSBTAG00000001368	LGALS3BP	LGALS3BP	1	turquoise
ENSBTAG00000001394	TMED9		1	turquoise
ENSBTAG00000001396	ADAMTS7	ADAMTS7	1	turquoise
ENSBTAG00000001405	GLCE	GLCE	1	turquoise
ENSBTAG00000001414	KCTD12	KCTD12	1	turquoise
ENSBTAG00000001415	THOC6	THOC6	1	turquoise
ENSBTAG00000001420	ABHD12	ABHD12	1	turquoise
ENSBTAG00000001440	PMM2	PMM2	1	turquoise
ENSBTAG00000001449	SRA1	SRA1	1	turquoise
ENSBTAG00000001470	DTX2	DTX2	1	turquoise
ENSBTAG00000001483	SRGAP2		1	turquoise
ENSBTAG00000001492	FYB1	FYB1	1	turquoise
ENSBTAG00000001497	MRAS	MRAS	1	turquoise
ENSBTAG00000001505	GRK4	GRK4	1	turquoise
ENSBTAG00000001507	CLCN5	CLCN5	1	turquoise
ENSBTAG00000001508	SH3RF1	SH3RF1	1	turquoise
ENSBTAG00000001509	ELK3	ELK3	1	turquoise
ENSBTAG00000001511	BCL6	BCL6	1	turquoise
ENSBTAG00000001517	KRT18	KRT18	1	turquoise
ENSBTAG00000001546	MGAT1	MGAT1	1	turquoise
ENSBTAG00000001551	PLEKHG3	PLEKHG3	1	turquoise
ENSBTAG00000001568	PPIC	PPIC	1	turquoise
ENSBTAG00000001570	CSF2	CSF2	1	turquoise
ENSBTAG00000001576	TMEM140	TMEM140	1	turquoise
ENSBTAG00000001578	ADPGK	ADPGK	1	turquoise
ENSBTAG00000001579	AGO2	AGO2	1	turquoise
ENSBTAG00000001585	WIPF1	WIPF1	1	turquoise
ENSBTAG00000001589	TM9SF2	TM9SF2	1	turquoise
ENSBTAG00000001602	IL4R	IL4R	1	turquoise
ENSBTAG00000001605	DIO2	DIO2	1	turquoise
ENSBTAG00000001608	ENSBTAG00000001608		1	turquoise
ENSBTAG00000001619	SERINC5	SERINC5	1	turquoise
ENSBTAG00000001629	SCMH1	SCMH1	1	turquoise
ENSBTAG00000001652	SLCO3A1	SLCO3A1	1	turquoise
ENSBTAG00000001657	PICALM	PICALM	1	turquoise
ENSBTAG00000001660	SPTY2D1	SPTY2D1	1	turquoise
ENSBTAG00000001662	EHD3	EHD3	1	turquoise
ENSBTAG00000001687	STC1	STC1	1	turquoise
ENSBTAG00000001694	TYRO3	TYRO3	1	turquoise
ENSBTAG00000001725	CXCL10	CXCL10	1	turquoise
ENSBTAG00000001737	TUT7	TUT7	1	turquoise
ENSBTAG00000001740	HAPLN3	HAPLN3	1	turquoise
ENSBTAG00000001763	NR2C2AP	NR2C2AP	1	turquoise
ENSBTAG00000001767	B4GALT7	B4GALT7	1	turquoise
ENSBTAG00000001776	SIRT2	SIRT2	1	turquoise
ENSBTAG00000001778	NFKBIB	NFKBIB	1	turquoise
ENSBTAG00000001788	PDPN	PDPN	1	turquoise
ENSBTAG00000001805	TWSG1	TWSG1	1	turquoise
ENSBTAG00000001808	LACTB2	LACTB2	1	turquoise
ENSBTAG00000001815	ARHGEF5	ARHGEF5	1	turquoise
ENSBTAG00000001822	SNX10	SNX10	1	turquoise
ENSBTAG00000001823	STC2	STC2	1	turquoise
ENSBTAG00000001824	SLC2A6	SLC2A6	1	turquoise
ENSBTAG00000001829	SLC17A9	SLC17A9	1	turquoise
ENSBTAG00000001839	OCIAD2	OCIAD2	1	turquoise
ENSBTAG00000001840	INO80B		1	turquoise
ENSBTAG00000001886	FAM122B	PABIR2	1	turquoise
ENSBTAG00000001887	STAM2	STAM2	1	turquoise
ENSBTAG00000001889	C22H3orf14	C22H3orf14	1	turquoise
ENSBTAG00000001904	ZNF276	ZNF276	1	turquoise
ENSBTAG00000001906	FANCA	FANCA	1	turquoise
ENSBTAG00000001927	ATP6V1C2	ATP6V1C2	1	turquoise
ENSBTAG00000001928	PDIA6	PDIA6	1	turquoise
ENSBTAG00000001931	TRABD	TRABD	1	turquoise
ENSBTAG00000001932	CRAT	CRAT	1	turquoise
ENSBTAG00000001939	SECISBP2	SECISBP2	1	turquoise
ENSBTAG00000001942	SNX27	SNX27	1	turquoise
ENSBTAG00000001945	ARG2	ARG2	1	turquoise
ENSBTAG00000001956	HINT3	HINT3	1	turquoise
ENSBTAG00000001981	SLC6A17	SLC6A17	1	turquoise
ENSBTAG00000002006	THBS1	THBS1	1	turquoise
ENSBTAG00000002010	PI4K2A	PI4K2A	1	turquoise
ENSBTAG00000002012	CIAO2A	CIAO2A	1	turquoise
ENSBTAG00000002014	SNX1	SNX1	1	turquoise
ENSBTAG00000002018	EIF5A		1	turquoise
ENSBTAG00000002039	FRMD8	FRMD8	1	turquoise
ENSBTAG00000002048	PTPN11	PTPN11	1	turquoise
ENSBTAG00000002051	ARAP1	ARAP1	1	turquoise
ENSBTAG00000002052	PLOD1	PLOD1	1	turquoise
ENSBTAG00000002056	MARS2	MARS2	1	turquoise
ENSBTAG00000002062	TRPA1	TRPA1	1	turquoise
ENSBTAG00000002065	TFAP2C	TFAP2C	1	turquoise
ENSBTAG00000002068	TAGLN2	TAGLN2	1	turquoise
ENSBTAG00000002082	MARCKS	MARCKS	1	turquoise
ENSBTAG00000002083	AUTS2	AUTS2	1	turquoise
ENSBTAG00000002096	FCGR3A		1	turquoise
ENSBTAG00000002101	GDE1	GDE1	1	turquoise
ENSBTAG00000002112	INSIG2	INSIG2	1	turquoise
ENSBTAG00000002128	MPPE1	MPPE1	1	turquoise
ENSBTAG00000002145	MMP17	MMP17	1	turquoise
ENSBTAG00000002147	PPP4R2	PPP4R2	1	turquoise
ENSBTAG00000002148	RAB3D	RAB3D	1	turquoise
ENSBTAG00000002163	PTGER2	PTGER2	1	turquoise
ENSBTAG00000002178	PPL	PPL	1	turquoise
ENSBTAG00000002181	KHDRBS3	KHDRBS3	1	turquoise
ENSBTAG00000002182	COX17	COX17	1	turquoise
ENSBTAG00000002187	SERINC3	SERINC3	1	turquoise
ENSBTAG00000002190	DOCK8	DOCK8	1	turquoise
ENSBTAG00000002215	GFPT2	GFPT2	1	turquoise
ENSBTAG00000002233	CPNE2	CPNE2	1	turquoise
ENSBTAG00000002266	NPL	NPL	1	turquoise
ENSBTAG00000002275	PTP4A1	PTP4A1	1	turquoise
ENSBTAG00000002278	FBN1	FBN1	1	turquoise
ENSBTAG00000002296	TMEM173	STING1	1	turquoise
ENSBTAG00000002306	UTP11	UTP11	1	turquoise
ENSBTAG00000002311	REEP6	REEP6	1	turquoise
ENSBTAG00000002316	NIPA1	NIPA1	1	turquoise
ENSBTAG00000002326	LGALS3	LGALS3	1	turquoise
ENSBTAG00000002327	TMEM208	TMEM208	1	turquoise
ENSBTAG00000002333	HOPX	HOPX	1	turquoise
ENSBTAG00000002344	ORAI3	ORAI3	1	turquoise
ENSBTAG00000002347	MAST3	MAST3	1	turquoise
ENSBTAG00000002352	GGA2	GGA2	1	turquoise
ENSBTAG00000002356	RBM47	RBM47	1	turquoise
ENSBTAG00000002385	SLC35E4	SLC35E4	1	turquoise
ENSBTAG00000002392	ENSBTAG00000002392		1	turquoise
ENSBTAG00000002395	HPS3	HPS3	1	turquoise
ENSBTAG00000002402	IGF2R	IGF2R	1	turquoise
ENSBTAG00000002419	PIGM	PIGM	1	turquoise
ENSBTAG00000002423	PSMD12	PSMD12	1	turquoise
ENSBTAG00000002432	ABHD13	ABHD13	1	turquoise
ENSBTAG00000002435	PTPRE	PTPRE	1	turquoise
ENSBTAG00000002445	ENSBTAG00000002445		1	turquoise
ENSBTAG00000002454	ALG2	ALG2	1	turquoise
ENSBTAG00000002474	MAD1L1	MAD1L1	1	turquoise
ENSBTAG00000002475	RAB11B	RAB11B	1	turquoise
ENSBTAG00000002478	AGMAT	AGMAT	1	turquoise
ENSBTAG00000002490	CHPT1	CHPT1	1	turquoise
ENSBTAG00000002492	SYCP3	SYCP3	1	turquoise
ENSBTAG00000002495	BRD4	BRD4	1	turquoise
ENSBTAG00000002526	BDH2	BDH2	1	turquoise
ENSBTAG00000002527	ZSWIM4	ZSWIM4	1	turquoise
ENSBTAG00000002528	EIF3A	EIF3A	1	turquoise
ENSBTAG00000002542	KRCC1	KRCC1	1	turquoise
ENSBTAG00000002563	WDR45	WDR45	1	turquoise
ENSBTAG00000002566	PGPEP1	PGPEP1	1	turquoise
ENSBTAG00000002571	PDCD2L	PDCD2L	1	turquoise
ENSBTAG00000002585	SLC16A2	SLC16A2	1	turquoise
ENSBTAG00000002596	VSTM1	VSTM1	1	turquoise
ENSBTAG00000002605	ENSBTAG00000002605	TRIM16	1	turquoise
ENSBTAG00000002623	SAMSN1	SAMSN1	1	turquoise
ENSBTAG00000002625	MAP3K7	MAP3K7	1	turquoise
ENSBTAG00000002639	ZDHHC7	ZDHHC7	1	turquoise
ENSBTAG00000002647	RGS10	RGS10	1	turquoise
ENSBTAG00000002658	STAM	STAM	1	turquoise
ENSBTAG00000002663	BCAS3	BCAS3	1	turquoise
ENSBTAG00000002682	MARK4	MARK4	1	turquoise
ENSBTAG00000002683	PFKP	PFKP	1	turquoise
ENSBTAG00000002690	BLZF1	BLZF1	1	turquoise
ENSBTAG00000002697	KCTD10	KCTD10	1	turquoise
ENSBTAG00000002703	ATP6V1A	ATP6V1A	1	turquoise
ENSBTAG00000002709	TM9SF1		1	turquoise
ENSBTAG00000002714	GNAI1	GNAI1	1	turquoise
ENSBTAG00000002717	INA	INA	1	turquoise
ENSBTAG00000002746	OSTF1	OSTF1	1	turquoise
ENSBTAG00000002747	ABCA5	ABCA5	1	turquoise
ENSBTAG00000002770	TCN2	TCN2	1	turquoise
ENSBTAG00000002773	ENSBTAG00000002773		1	turquoise
ENSBTAG00000002786	ENSBTAG00000002786		1	turquoise
ENSBTAG00000002792	FUT11	FUT11	1	turquoise
ENSBTAG00000002804	PDGFRB	PDGFRB	1	turquoise
ENSBTAG00000002817	SLC46A1	SLC46A1	1	turquoise
ENSBTAG00000002829	TCP1	TCP1	1	turquoise
ENSBTAG00000002836	TAF3	TAF3	1	turquoise
ENSBTAG00000002854	TMEM63A	TMEM63A	1	turquoise
ENSBTAG00000002878	CHRD	CHRD	1	turquoise
ENSBTAG00000002885	MSR1	MSR1	1	turquoise
ENSBTAG00000002896	KPNA6	KPNA6	1	turquoise
ENSBTAG00000002900	ENSBTAG00000002900		1	turquoise
ENSBTAG00000002904	ZNF787	ZNF787	1	turquoise
ENSBTAG00000002908	GNG4	GNG4	1	turquoise
ENSBTAG00000002922	GAB2		1	turquoise
ENSBTAG00000002936	PRRX2	PRRX2	1	turquoise
ENSBTAG00000002939	FURIN	FURIN	1	turquoise
ENSBTAG00000002940	WNT16	WNT16	1	turquoise
ENSBTAG00000002941	FES	FES	1	turquoise
ENSBTAG00000002947	LY9	LY9	1	turquoise
ENSBTAG00000002951	CD244	CD244	1	turquoise
ENSBTAG00000002953	TXN	TXN	1	turquoise
ENSBTAG00000002966	DNAJC13	DNAJC13	1	turquoise
ENSBTAG00000002977	ECE1	ECE1	1	turquoise
ENSBTAG00000002993	SFT2D1		1	turquoise
ENSBTAG00000003002	WDR75	WDR75	1	turquoise
ENSBTAG00000003012	TRAF1	TRAF1	1	turquoise
ENSBTAG00000003014	TRPV2	TRPV2	1	turquoise
ENSBTAG00000003038	TAP2		1	turquoise
ENSBTAG00000003043	GNG2	GNG2	1	turquoise
ENSBTAG00000003049	MICALL2	MICALL2	1	turquoise
ENSBTAG00000003052	PCSK7	PCSK7	1	turquoise
ENSBTAG00000003069	MAN1C1	MAN1C1	1	turquoise
ENSBTAG00000003072	ACADVL	ACADVL	1	turquoise
ENSBTAG00000003074	SLC16A6	SLC16A6	1	turquoise
ENSBTAG00000003098	MTDH	MTDH	1	turquoise
ENSBTAG00000003102	GCC1	GCC1	1	turquoise
ENSBTAG00000003114	AVL9	AVL9	1	turquoise
ENSBTAG00000003124	MFSD14B	MFSD14B	1	turquoise
ENSBTAG00000003128	SPATA6	SPATA6	1	turquoise
ENSBTAG00000003140	CRYGS	CRYGS	1	turquoise
ENSBTAG00000003151	DNAJB11		1	turquoise
ENSBTAG00000003160	LRCH4	LRCH4	1	turquoise
ENSBTAG00000003166	AXL	AXL	1	turquoise
ENSBTAG00000003176	JAM3	JAM3	1	turquoise
ENSBTAG00000003183	NTN4	NTN4	1	turquoise
ENSBTAG00000003185	ASAP1	ASAP1	1	turquoise
ENSBTAG00000003186	OTULIN	OTULIN	1	turquoise
ENSBTAG00000003191	FSCN1	FSCN1	1	turquoise
ENSBTAG00000003196	PAPSS2	PAPSS2	1	turquoise
ENSBTAG00000003199	SLC35C1	SLC35C1	1	turquoise
ENSBTAG00000003202	OPRD1	OPRD1	1	turquoise
ENSBTAG00000003220	ACKR1	ACKR1	1	turquoise
ENSBTAG00000003257	STK4	STK4	1	turquoise
ENSBTAG00000003276	PRKCH	PRKCH	1	turquoise
ENSBTAG00000003297	OASL	OASL	1	turquoise
ENSBTAG00000003300	MFGE8	MFGE8	1	turquoise
ENSBTAG00000003305	NCF1		1	turquoise
ENSBTAG00000003312	CHST15	CHST15	1	turquoise
ENSBTAG00000003313	TNFRSF9	TNFRSF9	1	turquoise
ENSBTAG00000003334	ADAP2	ADAP2	1	turquoise
ENSBTAG00000003340	HDDC2	HDDC2	1	turquoise
ENSBTAG00000003341	DOK2	DOK2	1	turquoise
ENSBTAG00000003358	MCFD2	MCFD2	1	turquoise
ENSBTAG00000003362	HSP90B1	HSP90B1	1	turquoise
ENSBTAG00000003383	ENSBTAG00000003383		1	turquoise
ENSBTAG00000003388	DPM2	DPM2	1	turquoise
ENSBTAG00000003396	MAFB	MAFB	1	turquoise
ENSBTAG00000003401	ACTR3	ACTR3	1	turquoise
ENSBTAG00000003403	PADI2	PADI2	1	turquoise
ENSBTAG00000003405	TP53I3	TP53I3	1	turquoise
ENSBTAG00000003409	FKBP1B	FKBP1B	1	turquoise
ENSBTAG00000003417	PHKG2	PHKG2	1	turquoise
ENSBTAG00000003418	MSN	MSN	1	turquoise
ENSBTAG00000003450	ATP6V1H	ATP6V1H	1	turquoise
ENSBTAG00000003454	RGS20	RGS20	1	turquoise
ENSBTAG00000003474	RAB15	RAB15	1	turquoise
ENSBTAG00000003489	IPCEF1	IPCEF1	1	turquoise
ENSBTAG00000003490	ELMO1	ELMO1	1	turquoise
ENSBTAG00000003502	SPOCK1		1	turquoise
ENSBTAG00000003505	DCN	DCN	1	turquoise
ENSBTAG00000003526	SYNE3	SYNE3	1	turquoise
ENSBTAG00000003532	TLE4	TLE4	1	turquoise
ENSBTAG00000003544	S1PR5	S1PR5	1	turquoise
ENSBTAG00000003553	ZFP36L2	ZFP36L2	1	turquoise
ENSBTAG00000003585	CD47	CD47	1	turquoise
ENSBTAG00000003598	P3H3	P3H3	1	turquoise
ENSBTAG00000003604	ADAMTSL4	ADAMTSL4	1	turquoise
ENSBTAG00000003607	FAM20C	FAM20C	1	turquoise
ENSBTAG00000003609	PBDC1	PBDC1	1	turquoise
ENSBTAG00000003610	DENND1A	DENND1A	1	turquoise
ENSBTAG00000003616	DCLRE1B	DCLRE1B	1	turquoise
ENSBTAG00000003619	SEC24D	SEC24D	1	turquoise
ENSBTAG00000003629	ASPA	ASPA	1	turquoise
ENSBTAG00000003636	LIPA	LIPA	1	turquoise
ENSBTAG00000003652	TMEM128	TMEM128	1	turquoise
ENSBTAG00000003692	UCP2	UCP2	1	turquoise
ENSBTAG00000003695	WDR45B	WDR45B	1	turquoise
ENSBTAG00000003711	EPAS1	EPAS1	1	turquoise
ENSBTAG00000003719	TDRD7	TDRD7	1	turquoise
ENSBTAG00000003726	MTMR9	MTMR9	1	turquoise
ENSBTAG00000003727	SH3KBP1	SH3KBP1	1	turquoise
ENSBTAG00000003733	TM4SF5	TM4SF5	1	turquoise
ENSBTAG00000003741	NEURL1	NEURL1	1	turquoise
ENSBTAG00000003752	SLC25A24	SLC25A24	1	turquoise
ENSBTAG00000003758	TKT	TKT	1	turquoise
ENSBTAG00000003764	AKIRIN2	AKIRIN2	1	turquoise
ENSBTAG00000003771	C1QL2	C1QL2	1	turquoise
ENSBTAG00000003806	ECM1	ECM1	1	turquoise
ENSBTAG00000003815	EDEM2	EDEM2	1	turquoise
ENSBTAG00000003820	GRAMD1A	GRAMD1A	1	turquoise
ENSBTAG00000003832	MFAP2	MFAP2	1	turquoise
ENSBTAG00000003836	ADAM19	ADAM19	1	turquoise
ENSBTAG00000003842	RABGEF1		1	turquoise
ENSBTAG00000003845	CSRNP1	CSRNP1	1	turquoise
ENSBTAG00000003848	ATRN	ATRN	1	turquoise
ENSBTAG00000003849	GNL2	GNL2	1	turquoise
ENSBTAG00000003857	SUSD6	SUSD6	1	turquoise
ENSBTAG00000003861	GPATCH11	GPATCH11	1	turquoise
ENSBTAG00000003877	ZCCHC24	ZCCHC24	1	turquoise
ENSBTAG00000003882	EMC3	EMC3	1	turquoise
ENSBTAG00000003907	TSPAN14	TSPAN14	1	turquoise
ENSBTAG00000003908	MAPRE1	MAPRE1	1	turquoise
ENSBTAG00000003916	DPH3	DPH3	1	turquoise
ENSBTAG00000003920	TGM1	TGM1	1	turquoise
ENSBTAG00000003922	MPHOSPH8	MPHOSPH8	1	turquoise
ENSBTAG00000003923	GPBAR1	GPBAR1	1	turquoise
ENSBTAG00000003935	TMBIM1	TMBIM1	1	turquoise
ENSBTAG00000003956	SGCA	SGCA	1	turquoise
ENSBTAG00000003961	SNX20	SNX20	1	turquoise
ENSBTAG00000003970	MITD1	MITD1	1	turquoise
ENSBTAG00000003989	GSTO1		1	turquoise
ENSBTAG00000003990	ITPRIP	ITPRIP	1	turquoise
ENSBTAG00000003994	IGFBP3	IGFBP3	1	turquoise
ENSBTAG00000004005	WDR7	WDR7	1	turquoise
ENSBTAG00000004010	PAPPA	PAPPA	1	turquoise
ENSBTAG00000004011	GALK2	GALK2	1	turquoise
ENSBTAG00000004014	FBLN2	FBLN2	1	turquoise
ENSBTAG00000004019	PMEL	PMEL	1	turquoise
ENSBTAG00000004035	SDK1	SDK1	1	turquoise
ENSBTAG00000004043	ENSBTAG00000004043		1	turquoise
ENSBTAG00000004046	DTX4	DTX4	1	turquoise
ENSBTAG00000004059	SOAT1	SOAT1	1	turquoise
ENSBTAG00000004079	ZNF106	ZNF106	1	turquoise
ENSBTAG00000004082	ENSBTAG00000004082		1	turquoise
ENSBTAG00000004085	ASF1B	ASF1B	1	turquoise
ENSBTAG00000004097	A2ML1	A2ML1	1	turquoise
ENSBTAG00000004104	RUNX2	RUNX2	1	turquoise
ENSBTAG00000004124	CPOX	CPOX	1	turquoise
ENSBTAG00000004131	RAP2C	RAP2C	1	turquoise
ENSBTAG00000004139	BACH1	BACH1	1	turquoise
ENSBTAG00000004150	NRG1	NRG1	1	turquoise
ENSBTAG00000004168	STON1		1	turquoise
ENSBTAG00000004177	TANC1	TANC1	1	turquoise
ENSBTAG00000004189	MLXIP	MLXIP	1	turquoise
ENSBTAG00000004190	ARHGAP29	ARHGAP29	1	turquoise
ENSBTAG00000004194	RALGDS		1	turquoise
ENSBTAG00000004196	FMNL1	FMNL1	1	turquoise
ENSBTAG00000004203	VPS33A		1	turquoise
ENSBTAG00000004206	LRRC55	LRRC55	1	turquoise
ENSBTAG00000004211	TNFRSF1A	TNFRSF1A	1	turquoise
ENSBTAG00000004215	RARRES2	RARRES2	1	turquoise
ENSBTAG00000004223	SRR	SRR	1	turquoise
ENSBTAG00000004243	LYPLA1		1	turquoise
ENSBTAG00000004259	HPCAL1	HPCAL1	1	turquoise
ENSBTAG00000004269	SGK1	SGK1	1	turquoise
ENSBTAG00000004272	ISG12(B)		1	turquoise
ENSBTAG00000004275	DKK3	DKK3	1	turquoise
ENSBTAG00000004279	RHOA	RHOA	1	turquoise
ENSBTAG00000004283	PPFIBP1	PPFIBP1	1	turquoise
ENSBTAG00000004294	EVI5L	EVI5L	1	turquoise
ENSBTAG00000004300	LRRC8E	LRRC8E	1	turquoise
ENSBTAG00000004305	RGS16	RGS16	1	turquoise
ENSBTAG00000004315	HDLBP	HDLBP	1	turquoise
ENSBTAG00000004322	FOS	FOS	1	turquoise
ENSBTAG00000004329	RELL1	RELL1	1	turquoise
ENSBTAG00000004334	NCSTN	NCSTN	1	turquoise
ENSBTAG00000004339	ENSBTAG00000004339		1	turquoise
ENSBTAG00000004344	ACSL1	ACSL1	1	turquoise
ENSBTAG00000004361	ZBTB37	ZBTB37	1	turquoise
ENSBTAG00000004362	SERPINC1	SERPINC1	1	turquoise
ENSBTAG00000004371	CS	CS	1	turquoise
ENSBTAG00000004377	PHLDB3	PHLDB3	1	turquoise
ENSBTAG00000004379	ETHE1	ETHE1	1	turquoise
ENSBTAG00000004380	STAT2	STAT2	1	turquoise
ENSBTAG00000004381	TACSTD2	TACSTD2	1	turquoise
ENSBTAG00000004386	SOCS1	SOCS1	1	turquoise
ENSBTAG00000004392	C29H11orf24	C29H11orf24	1	turquoise
ENSBTAG00000004394	PKIB	PKIB	1	turquoise
ENSBTAG00000004399	LRRN3	LRRN3	1	turquoise
ENSBTAG00000004401	UGGT2	UGGT2	1	turquoise
ENSBTAG00000004402	PRELID3B	PRELID3B	1	turquoise
ENSBTAG00000004422	ALG14	ALG14	1	turquoise
ENSBTAG00000004423	ARHGAP42	ARHGAP42	1	turquoise
ENSBTAG00000004426	DNAJB14	DNAJB14	1	turquoise
ENSBTAG00000004427	OSBPL8	OSBPL8	1	turquoise
ENSBTAG00000004428	H2AFZ	H2AZ1	1	turquoise
ENSBTAG00000004430	SGPP1	SGPP1	1	turquoise
ENSBTAG00000004452	IPO9	IPO9	1	turquoise
ENSBTAG00000004457	ORAI1	ORAI1	1	turquoise
ENSBTAG00000004468	BARX1	BARX1	1	turquoise
ENSBTAG00000004471	ST3GAL6	ST3GAL6	1	turquoise
ENSBTAG00000004475	CDK5R1	CDK5R1	1	turquoise
ENSBTAG00000004495	UBA5	UBA5	1	turquoise
ENSBTAG00000004497	KANSL3	KANSL3	1	turquoise
ENSBTAG00000004542	FAM78A	FAM78A	1	turquoise
ENSBTAG00000004553	TPM4	TPM4	1	turquoise
ENSBTAG00000004556	SLC2A3		1	turquoise
ENSBTAG00000004557	DHRS9	DHRS9	1	turquoise
ENSBTAG00000004568	GALNS	GALNS	1	turquoise
ENSBTAG00000004587	DUSP6	DUSP6	1	turquoise
ENSBTAG00000004592	SNAPC3	SNAPC3	1	turquoise
ENSBTAG00000004594	MMP7	MMP7	1	turquoise
ENSBTAG00000004598	GOLGA5	GOLGA5	1	turquoise
ENSBTAG00000004603	PHC2	PHC2	1	turquoise
ENSBTAG00000004608	ENSBTAG00000004608		1	turquoise
ENSBTAG00000004636	PLEKHA1	PLEKHA1	1	turquoise
ENSBTAG00000004651	NME1		1	turquoise
ENSBTAG00000004659	COQ10B	COQ10B	1	turquoise
ENSBTAG00000004663	TRUB2	TRUB2	1	turquoise
ENSBTAG00000004720	SULF1	SULF1	1	turquoise
ENSBTAG00000004723	TEX2	TEX2	1	turquoise
ENSBTAG00000004727	PAQR4	PAQR4	1	turquoise
ENSBTAG00000004729	PKMYT1	PKMYT1	1	turquoise
ENSBTAG00000004735	CCNE1	CCNE1	1	turquoise
ENSBTAG00000004736	GRB2	GRB2	1	turquoise
ENSBTAG00000004742	RUNX1	RUNX1	1	turquoise
ENSBTAG00000004767	SYK	SYK	1	turquoise
ENSBTAG00000004783	CORO1B	CORO1B	1	turquoise
ENSBTAG00000004787	METRNL	METRNL	1	turquoise
ENSBTAG00000004801	PDXDC1		1	turquoise
ENSBTAG00000004803	NTAN1	NTAN1	1	turquoise
ENSBTAG00000004813	SUSD1	SUSD1	1	turquoise
ENSBTAG00000004815	ENSBTAG00000004815		1	turquoise
ENSBTAG00000004826	ACP5	ACP5	1	turquoise
ENSBTAG00000004829	YIF1A	YIF1A	1	turquoise
ENSBTAG00000004840	C1S	C1S	1	turquoise
ENSBTAG00000004842	RSPRY1	RSPRY1	1	turquoise
ENSBTAG00000004850	KPNA3	KPNA3	1	turquoise
ENSBTAG00000004851	NCKAP5L	NCKAP5L	1	turquoise
ENSBTAG00000004852	PLEKHO1	PLEKHO1	1	turquoise
ENSBTAG00000004856	RNF130	RNF130	1	turquoise
ENSBTAG00000004864	CEP89	CEP89	1	turquoise
ENSBTAG00000004881	MTHFD2	MTHFD2	1	turquoise
ENSBTAG00000004891	OXNAD1	OXNAD1	1	turquoise
ENSBTAG00000004915	PFN1		1	turquoise
ENSBTAG00000004916	ARFGAP1	ARFGAP1	1	turquoise
ENSBTAG00000004922	AGPAT5	AGPAT5	1	turquoise
ENSBTAG00000004937	SEC61A1	SEC61A1	1	turquoise
ENSBTAG00000004979	MRS2	MRS2	1	turquoise
ENSBTAG00000004982	GPLD1	GPLD1	1	turquoise
ENSBTAG00000004988	CCKAR	CCKAR	1	turquoise
ENSBTAG00000004989	IRF5	IRF5	1	turquoise
ENSBTAG00000004993	NXT1	NXT1	1	turquoise
ENSBTAG00000005009	PRELID1	PRELID1	1	turquoise
ENSBTAG00000005018	NFAM1	NFAM1	1	turquoise
ENSBTAG00000005025	FAM91A1	FAM91A1	1	turquoise
ENSBTAG00000005026	MANEA	MANEA	1	turquoise
ENSBTAG00000005039	ARAF	ARAF	1	turquoise
ENSBTAG00000005042	SYN1		1	turquoise
ENSBTAG00000005052	GLP2R	GLP2R	1	turquoise
ENSBTAG00000005055	TXK	TXK	1	turquoise
ENSBTAG00000005058	C18H16orf70	PHAF1	1	turquoise
ENSBTAG00000005064	WARS2	WARS2	1	turquoise
ENSBTAG00000005066	HSPBAP1	HSPBAP1	1	turquoise
ENSBTAG00000005071	SLC49A4	SLC49A4	1	turquoise
ENSBTAG00000005078	UCHL1	UCHL1	1	turquoise
ENSBTAG00000005083	TULP4	TULP4	1	turquoise
ENSBTAG00000005090	CEMIP2	CEMIP2	1	turquoise
ENSBTAG00000005093	CES2	CES2	1	turquoise
ENSBTAG00000005100	TMEM30A	TMEM30A	1	turquoise
ENSBTAG00000005105	PAFAH2	PAFAH2	1	turquoise
ENSBTAG00000005110	CADPS2	CADPS2	1	turquoise
ENSBTAG00000005111	BMP2	BMP2	1	turquoise
ENSBTAG00000005115	SLC31A2	SLC31A2	1	turquoise
ENSBTAG00000005116	FKBP15	FKBP15	1	turquoise
ENSBTAG00000005133	ANKS6	ANKS6	1	turquoise
ENSBTAG00000005137	LPGAT1	LPGAT1	1	turquoise
ENSBTAG00000005155	ARL13B	ARL13B	1	turquoise
ENSBTAG00000005165	CSGALNACT2	CSGALNACT2	1	turquoise
ENSBTAG00000005180	RBMS1	RBMS1	1	turquoise
ENSBTAG00000005181	SYS1	SYS1	1	turquoise
ENSBTAG00000005191	RPN1		1	turquoise
ENSBTAG00000005205	DSE	DSE	1	turquoise
ENSBTAG00000005215	IL10RA	IL10RA	1	turquoise
ENSBTAG00000005227	ATF6	ATF6	1	turquoise
ENSBTAG00000005234	LYPD1	LYPD1	1	turquoise
ENSBTAG00000005246	DIP2B	DIP2B	1	turquoise
ENSBTAG00000005247	FRMD3	FRMD3	1	turquoise
ENSBTAG00000005250	BGN	BGN	1	turquoise
ENSBTAG00000005260	SPP1	SPP1	1	turquoise
ENSBTAG00000005273	IL1R1	IL1R1	1	turquoise
ENSBTAG00000005275	PKIG	PKIG	1	turquoise
ENSBTAG00000005280	ADA	ADA	1	turquoise
ENSBTAG00000005299	EDNRB	EDNRB	1	turquoise
ENSBTAG00000005300	TMEM51	TMEM51	1	turquoise
ENSBTAG00000005304	SRM	SRM	1	turquoise
ENSBTAG00000005359	TGFB2	TGFB2	1	turquoise
ENSBTAG00000005371	DPAGT1	DPAGT1	1	turquoise
ENSBTAG00000005378	XKRX	XKRX	1	turquoise
ENSBTAG00000005379	SLC41A1	SLC41A1	1	turquoise
ENSBTAG00000005390	GMFG	GMFG	1	turquoise
ENSBTAG00000005397	CD46		1	turquoise
ENSBTAG00000005404	MSC	MSC	1	turquoise
ENSBTAG00000005412	NEDD4L	NEDD4L	1	turquoise
ENSBTAG00000005419	AOC1	AOC1	1	turquoise
ENSBTAG00000005430	MB21D2	MB21D2	1	turquoise
ENSBTAG00000005432	CAPG	CAPG	1	turquoise
ENSBTAG00000005434	PLVAP	PLVAP	1	turquoise
ENSBTAG00000005439	FAM102B	FAM102B	1	turquoise
ENSBTAG00000005444	UGGT1	UGGT1	1	turquoise
ENSBTAG00000005470	BIN3	BIN3	1	turquoise
ENSBTAG00000005477	LAPTM5	LAPTM5	1	turquoise
ENSBTAG00000005481	ADAM10	ADAM10	1	turquoise
ENSBTAG00000005482	TMEM135	TMEM135	1	turquoise
ENSBTAG00000005488	ARIH2	ARIH2	1	turquoise
ENSBTAG00000005496	RP2	RP2	1	turquoise
ENSBTAG00000005504	TP53INP2	TP53INP2	1	turquoise
ENSBTAG00000005534	ENO3	ENO3	1	turquoise
ENSBTAG00000005542	EPS15	EPS15	1	turquoise
ENSBTAG00000005556	CYGB	CYGB	1	turquoise
ENSBTAG00000005571	PHF20	PHF20	1	turquoise
ENSBTAG00000005584	ENSBTAG00000005584		1	turquoise
ENSBTAG00000005592	MCOLN1	MCOLN1	1	turquoise
ENSBTAG00000005596	IGFBP2	IGFBP2	1	turquoise
ENSBTAG00000005603	CXCL11	CXCL11	1	turquoise
ENSBTAG00000005622	LITAF	LITAF	1	turquoise
ENSBTAG00000005650	SKAP2	SKAP2	1	turquoise
ENSBTAG00000005652	ALG3	ALG3	1	turquoise
ENSBTAG00000005654	TMSB10		1	turquoise
ENSBTAG00000005657	CAMK2N2	CAMK2N2	1	turquoise
ENSBTAG00000005660	PSMD2	PSMD2	1	turquoise
ENSBTAG00000005674	NEU1	NEU1	1	turquoise
ENSBTAG00000005681	ME1	ME1	1	turquoise
ENSBTAG00000005691	FGF2	FGF2	1	turquoise
ENSBTAG00000005709	ABHD3	ABHD3	1	turquoise
ENSBTAG00000005710	NCAM1	NCAM1	1	turquoise
ENSBTAG00000005716	CRABP2	CRABP2	1	turquoise
ENSBTAG00000005718	PLIN2	PLIN2	1	turquoise
ENSBTAG00000005743	SMN2		1	turquoise
ENSBTAG00000005745	HPSE	HPSE	1	turquoise
ENSBTAG00000005766	IL4I1	IL4I1	1	turquoise
ENSBTAG00000005785	DPY19L1	DPY19L1	1	turquoise
ENSBTAG00000005786	ATXN3	ATXN3	1	turquoise
ENSBTAG00000005793	PEA15	PEA15	1	turquoise
ENSBTAG00000005799	KIRREL1	KIRREL1	1	turquoise
ENSBTAG00000005816	IRF9	IRF9	1	turquoise
ENSBTAG00000005828	MERTK	MERTK	1	turquoise
ENSBTAG00000005843	REXO2	REXO2	1	turquoise
ENSBTAG00000005865	MAPK6	MAPK6	1	turquoise
ENSBTAG00000005868	HEBP1		1	turquoise
ENSBTAG00000005877	FAM83A	FAM83A	1	turquoise
ENSBTAG00000005888	MDGA1	MDGA1	1	turquoise
ENSBTAG00000005891	FCRL1	FCRL1	1	turquoise
ENSBTAG00000005893	TMEM68	TMEM68	1	turquoise
ENSBTAG00000005915	SFMBT2	SFMBT2	1	turquoise
ENSBTAG00000005933	CTNNBIP1	CTNNBIP1	1	turquoise
ENSBTAG00000005945	NXPE4		1	turquoise
ENSBTAG00000005947	PLAU	PLAU	1	turquoise
ENSBTAG00000005952	CEBPE	CEBPE	1	turquoise
ENSBTAG00000005965	ADGRA1	ADGRA1	1	turquoise
ENSBTAG00000005978	PIK3R5	PIK3R5	1	turquoise
ENSBTAG00000005998	NOCT	NOCT	1	turquoise
ENSBTAG00000006016	GTPBP2	GTPBP2	1	turquoise
ENSBTAG00000006017	NFKB2	NFKB2	1	turquoise
ENSBTAG00000006025	AHSA2		1	turquoise
ENSBTAG00000006037	CCN5	CCN5	1	turquoise
ENSBTAG00000006039	ARHGDIB	ARHGDIB	1	turquoise
ENSBTAG00000006044	KLHL5	KLHL5	1	turquoise
ENSBTAG00000006045	P4HB	P4HB	1	turquoise
ENSBTAG00000006049	BZW1	BZW1	1	turquoise
ENSBTAG00000006072	LRRC59	LRRC59	1	turquoise
ENSBTAG00000006078	ENSBTAG00000006078	IL15RA	1	turquoise
ENSBTAG00000006082	DNASE2	DNASE2	1	turquoise
ENSBTAG00000006084	PINK1	PINK1	1	turquoise
ENSBTAG00000006085	DDOST	DDOST	1	turquoise
ENSBTAG00000006125	PLK3	PLK3	1	turquoise
ENSBTAG00000006132	DENND3	DENND3	1	turquoise
ENSBTAG00000006140	PEX11A		1	turquoise
ENSBTAG00000006156	BST1	BST1	1	turquoise
ENSBTAG00000006168	RBM45	RBM45	1	turquoise
ENSBTAG00000006189	ACTG1	ACTG1	1	turquoise
ENSBTAG00000006194	FOSL1	FOSL1	1	turquoise
ENSBTAG00000006197	ZDHHC21	ZDHHC21	1	turquoise
ENSBTAG00000006208	ADCY7	ADCY7	1	turquoise
ENSBTAG00000006209	EXT1	EXT1	1	turquoise
ENSBTAG00000006214	LOXL2	LOXL2	1	turquoise
ENSBTAG00000006223	THEMIS2	THEMIS2	1	turquoise
ENSBTAG00000006227	IDH3A	IDH3A	1	turquoise
ENSBTAG00000006232	WDR86	WDR86	1	turquoise
ENSBTAG00000006239	ENSBTAG00000006239		1	turquoise
ENSBTAG00000006240	TLR4	TLR4	1	turquoise
ENSBTAG00000006241	MAN2B1		1	turquoise
ENSBTAG00000006242	USP9X	USP9X	1	turquoise
ENSBTAG00000006256	PTPRO	PTPRO	1	turquoise
ENSBTAG00000006276	C1QTNF1	C1QTNF1	1	turquoise
ENSBTAG00000006321	RTCA	RTCA	1	turquoise
ENSBTAG00000006323	SNX9	SNX9	1	turquoise
ENSBTAG00000006326	ALDH1L2	ALDH1L2	1	turquoise
ENSBTAG00000006335	STAT6	STAT6	1	turquoise
ENSBTAG00000006360	CD180	CD180	1	turquoise
ENSBTAG00000006364	GLMP	GLMP	1	turquoise
ENSBTAG00000006367	CCN2	CCN2	1	turquoise
ENSBTAG00000006368	N4BP3	N4BP3	1	turquoise
ENSBTAG00000006378	RIPK1	RIPK1	1	turquoise
ENSBTAG00000006388	FBXO45	FBXO45	1	turquoise
ENSBTAG00000006396	GPI	GPI	1	turquoise
ENSBTAG00000006471	OSBPL11	OSBPL11	1	turquoise
ENSBTAG00000006472	GPR143	GPR143	1	turquoise
ENSBTAG00000006485	TREML1	TREML1	1	turquoise
ENSBTAG00000006489	MYO5A	MYO5A	1	turquoise
ENSBTAG00000006490	BOLA-DOA		1	turquoise
ENSBTAG00000006492	PI4K2B	PI4K2B	1	turquoise
ENSBTAG00000006507	ADAMTS3	ADAMTS3	1	turquoise
ENSBTAG00000006515	ESPN		1	turquoise
ENSBTAG00000006523	SOD2		1	turquoise
ENSBTAG00000006525	FDXR	FDXR	1	turquoise
ENSBTAG00000006528	BBS9		1	turquoise
ENSBTAG00000006530	ENSBTAG00000006530		1	turquoise
ENSBTAG00000006531	DIP2C	DIP2C	1	turquoise
ENSBTAG00000006534	GTPBP8	GTPBP8	1	turquoise
ENSBTAG00000006538	PTHLH	PTHLH	1	turquoise
ENSBTAG00000006539	SIRPB2	SIRPB2	1	turquoise
ENSBTAG00000006547	CCDC25	CCDC25	1	turquoise
ENSBTAG00000006549	CALHM6	CALHM6	1	turquoise
ENSBTAG00000006550	GABARAPL2	GABARAPL2	1	turquoise
ENSBTAG00000006572	CARD9	CARD9	1	turquoise
ENSBTAG00000006574	ARL8A	ARL8A	1	turquoise
ENSBTAG00000006593	ANKS3	ANKS3	1	turquoise
ENSBTAG00000006601	KSR1	KSR1	1	turquoise
ENSBTAG00000006607	CCNG1	CCNG1	1	turquoise
ENSBTAG00000006609	ERRFI1	ERRFI1	1	turquoise
ENSBTAG00000006614	TMCC1	TMCC1	1	turquoise
ENSBTAG00000006616	PTPN1	PTPN1	1	turquoise
ENSBTAG00000006633	IRF3	IRF3	1	turquoise
ENSBTAG00000006644	SPCS2	SPCS2	1	turquoise
ENSBTAG00000006651	INSL6	INSL6	1	turquoise
ENSBTAG00000006672	SYNCRIP	SYNCRIP	1	turquoise
ENSBTAG00000006676	FIBIN	FIBIN	1	turquoise
ENSBTAG00000006685	IL10		1	turquoise
ENSBTAG00000006694	CXCL14	CXCL14	1	turquoise
ENSBTAG00000006715	FBXO8	FBXO8	1	turquoise
ENSBTAG00000006716	PTGS1	PTGS1	1	turquoise
ENSBTAG00000006718	NVL	NVL	1	turquoise
ENSBTAG00000006720	GJA5	GJA5	1	turquoise
ENSBTAG00000006721	TWISTNB	POLR1F	1	turquoise
ENSBTAG00000006735	STAC	STAC	1	turquoise
ENSBTAG00000006738	GPR68	GPR68	1	turquoise
ENSBTAG00000006740	SCYL1	SCYL1	1	turquoise
ENSBTAG00000006743	RBBP8	RBBP8	1	turquoise
ENSBTAG00000006744	TMEM131	TMEM131	1	turquoise
ENSBTAG00000006751	TENT2	TENT2	1	turquoise
ENSBTAG00000006752	PFKFB4	PFKFB4	1	turquoise
ENSBTAG00000006768	ENTPD4	ENTPD4	1	turquoise
ENSBTAG00000006776	KIAA0930	KIAA0930	1	turquoise
ENSBTAG00000006789	FGD5	FGD5	1	turquoise
ENSBTAG00000006792	EHD4	EHD4	1	turquoise
ENSBTAG00000006797	MARCHF3	MARCHF3	1	turquoise
ENSBTAG00000006812	FAM181B	FAM181B	1	turquoise
ENSBTAG00000006833	LMAN1	LMAN1	1	turquoise
ENSBTAG00000006836	FBXO33	FBXO33	1	turquoise
ENSBTAG00000006839	JOSD2	JOSD2	1	turquoise
ENSBTAG00000006846	LGALS9		1	turquoise
ENSBTAG00000006852	ACYP2	ACYP2	1	turquoise
ENSBTAG00000006864	ENSBTAG00000006864		1	turquoise
ENSBTAG00000006872	ENSBTAG00000006872		1	turquoise
ENSBTAG00000006876	PMPCB	PMPCB	1	turquoise
ENSBTAG00000006881	SLC35B1	SLC35B1	1	turquoise
ENSBTAG00000006894	NOS2	NOS2	1	turquoise
ENSBTAG00000006896	ABCA9	ABCA9	1	turquoise
ENSBTAG00000006909	PIK3CB	PIK3CB	1	turquoise
ENSBTAG00000006910	ASRGL1	ASRGL1	1	turquoise
ENSBTAG00000006921	ABCA6	ABCA6	1	turquoise
ENSBTAG00000006928	OAT	OAT	1	turquoise
ENSBTAG00000006933	PPP1R10	PPP1R10	1	turquoise
ENSBTAG00000006937	ABCA10	ABCA10	1	turquoise
ENSBTAG00000006938	PPM1F	PPM1F	1	turquoise
ENSBTAG00000006939	FGD3	FGD3	1	turquoise
ENSBTAG00000006945	CCDC50	CCDC50	1	turquoise
ENSBTAG00000006957	SLC2A8	SLC2A8	1	turquoise
ENSBTAG00000006982	RAB5C	RAB5C	1	turquoise
ENSBTAG00000006984	CD55		1	turquoise
ENSBTAG00000006998	RASGRP4	RASGRP4	1	turquoise
ENSBTAG00000007002	IDUA	IDUA	1	turquoise
ENSBTAG00000007016	CNPY4	CNPY4	1	turquoise
ENSBTAG00000007036	SLC17A7	SLC17A7	1	turquoise
ENSBTAG00000007058	ATG2A	ATG2A	1	turquoise
ENSBTAG00000007066	TMTC4	TMTC4	1	turquoise
ENSBTAG00000007071	RAI14	RAI14	1	turquoise
ENSBTAG00000007079	LCP1	LCP1	1	turquoise
ENSBTAG00000007101	F3	F3	1	turquoise
ENSBTAG00000007103	ITGAL	ITGAL	1	turquoise
ENSBTAG00000007111	STEAP3	STEAP3	1	turquoise
ENSBTAG00000007116	ARRDC3	ARRDC3	1	turquoise
ENSBTAG00000007118	SMURF1	SMURF1	1	turquoise
ENSBTAG00000007142	CPPED1		1	turquoise
ENSBTAG00000007153	C1QA	C1QA	1	turquoise
ENSBTAG00000007170	SLC38A7	SLC38A7	1	turquoise
ENSBTAG00000007173	PDGFRA	PDGFRA	1	turquoise
ENSBTAG00000007181	KIFC3	KIFC3	1	turquoise
ENSBTAG00000007192	SIDT2	SIDT2	1	turquoise
ENSBTAG00000007200	COX6B2	COX6B2	1	turquoise
ENSBTAG00000007213	SIRPA		1	turquoise
ENSBTAG00000007215	RNPEPL1	RNPEPL1	1	turquoise
ENSBTAG00000007235	NTNG2	NTNG2	1	turquoise
ENSBTAG00000007239	TNFAIP6	TNFAIP6	1	turquoise
ENSBTAG00000007244	NID1	NID1	1	turquoise
ENSBTAG00000007246	TMEM204	TMEM204	1	turquoise
ENSBTAG00000007259	ELFN2	ELFN2	1	turquoise
ENSBTAG00000007268	F13A1	F13A1	1	turquoise
ENSBTAG00000007273	TF		1	turquoise
ENSBTAG00000007275	TREM2	TREM2	1	turquoise
ENSBTAG00000007280	ENSBTAG00000007280		1	turquoise
ENSBTAG00000007300	FHL3	FHL3	1	turquoise
ENSBTAG00000007305	VPS41	VPS41	1	turquoise
ENSBTAG00000007312	CD209		1	turquoise
ENSBTAG00000007323	CPSF6	CPSF6	1	turquoise
ENSBTAG00000007335	TPD52		1	turquoise
ENSBTAG00000007338	TYROBP	TYROBP	1	turquoise
ENSBTAG00000007353	DLX4	DLX4	1	turquoise
ENSBTAG00000007357	CHSY1	CHSY1	1	turquoise
ENSBTAG00000007371	SCAMP1	SCAMP1	1	turquoise
ENSBTAG00000007374	LHFPL2	LHFPL2	1	turquoise
ENSBTAG00000007386	NUDCD1	NUDCD1	1	turquoise
ENSBTAG00000007387	ENY2	ENY2	1	turquoise
ENSBTAG00000007389	IFI35	IFI35	1	turquoise
ENSBTAG00000007390	VAT1	VAT1	1	turquoise
ENSBTAG00000007399	LAMP2	LAMP2	1	turquoise
ENSBTAG00000007402	ZFAND2A	ZFAND2A	1	turquoise
ENSBTAG00000007409	MILR1	MILR1	1	turquoise
ENSBTAG00000007414	PAPOLG		1	turquoise
ENSBTAG00000007415	SLC7A8	SLC7A8	1	turquoise
ENSBTAG00000007422	TRAPPC11	TRAPPC11	1	turquoise
ENSBTAG00000007431	CEMIP	CEMIP	1	turquoise
ENSBTAG00000007438	STT3B	STT3B	1	turquoise
ENSBTAG00000007441	SEC23IP	SEC23IP	1	turquoise
ENSBTAG00000007447	NUDT4		1	turquoise
ENSBTAG00000007450	C2	C2	1	turquoise
ENSBTAG00000007455	DNASE1L1	DNASE1L1	1	turquoise
ENSBTAG00000007484	ACADS	ACADS	1	turquoise
ENSBTAG00000007506	CACNG7	CACNG7	1	turquoise
ENSBTAG00000007512	PLA2G15	PLA2G15	1	turquoise
ENSBTAG00000007520	MAPRE2	MAPRE2	1	turquoise
ENSBTAG00000007523	STX4	STX4	1	turquoise
ENSBTAG00000007531	NCF4	NCF4	1	turquoise
ENSBTAG00000007537	PEX19	PEX19	1	turquoise
ENSBTAG00000007566	CEP170	CEP170	1	turquoise
ENSBTAG00000007569	TNFRSF11A	TNFRSF11A	1	turquoise
ENSBTAG00000007578	SHTN1	SHTN1	1	turquoise
ENSBTAG00000007581	ADORA2B	ADORA2B	1	turquoise
ENSBTAG00000007593	AIDA	AIDA	1	turquoise
ENSBTAG00000007599	IKBKB	IKBKB	1	turquoise
ENSBTAG00000007602	ITGA8	ITGA8	1	turquoise
ENSBTAG00000007624	FRMD4B	FRMD4B	1	turquoise
ENSBTAG00000007629	THAP1	THAP1	1	turquoise
ENSBTAG00000007630	RNF170	RNF170	1	turquoise
ENSBTAG00000007644	GNG7	GNG7	1	turquoise
ENSBTAG00000007649	TM2D3	TM2D3	1	turquoise
ENSBTAG00000007657	SCARA3	SCARA3	1	turquoise
ENSBTAG00000007661	MYO1F	MYO1F	1	turquoise
ENSBTAG00000007662	HSPA5	HSPA5	1	turquoise
ENSBTAG00000007665	NPR3		1	turquoise
ENSBTAG00000007689	LPIN1	LPIN1	1	turquoise
ENSBTAG00000007712	SEC22B	SEC22B	1	turquoise
ENSBTAG00000007718	TGIF1	TGIF1	1	turquoise
ENSBTAG00000007741	CRLF1	CRLF1	1	turquoise
ENSBTAG00000007746	AHR		1	turquoise
ENSBTAG00000007755	APOBEC3H	APOBEC3H	1	turquoise
ENSBTAG00000007759	ABCB8	ABCB8	1	turquoise
ENSBTAG00000007767	TBX15	TBX15	1	turquoise
ENSBTAG00000007773	VCAM1		1	turquoise
ENSBTAG00000007777	OGG1	OGG1	1	turquoise
ENSBTAG00000007808	ANTXR1	ANTXR1	1	turquoise
ENSBTAG00000007814	WWTR1	WWTR1	1	turquoise
ENSBTAG00000007818	POFUT2	POFUT2	1	turquoise
ENSBTAG00000007820	ENSBTAG00000007820		1	turquoise
ENSBTAG00000007821	NPHS1	NPHS1	1	turquoise
ENSBTAG00000007823	TG	TG	1	turquoise
ENSBTAG00000007828	SLA	SLA	1	turquoise
ENSBTAG00000007833	PIAS2	PIAS2	1	turquoise
ENSBTAG00000007850	ITIH4	ITIH4	1	turquoise
ENSBTAG00000007865	GNPDA1	GNPDA1	1	turquoise
ENSBTAG00000007866	HS3ST3B1		1	turquoise
ENSBTAG00000007878	ARHGAP22	ARHGAP22	1	turquoise
ENSBTAG00000007893	SCPEP1	SCPEP1	1	turquoise
ENSBTAG00000007895	SLC20A1	SLC20A1	1	turquoise
ENSBTAG00000007896	NAGPA	NAGPA	1	turquoise
ENSBTAG00000007898	CYBRD1	CYBRD1	1	turquoise
ENSBTAG00000007900	FIS1	FIS1	1	turquoise
ENSBTAG00000007917	TSHZ2	TSHZ2	1	turquoise
ENSBTAG00000007931	SLC38A6	SLC38A6	1	turquoise
ENSBTAG00000007932	HCK	HCK	1	turquoise
ENSBTAG00000007939	CHMP2B	CHMP2B	1	turquoise
ENSBTAG00000007952	MVP	MVP	1	turquoise
ENSBTAG00000007960	TOP1	TOP1	1	turquoise
ENSBTAG00000007964	ARPC4		1	turquoise
ENSBTAG00000007981	GRK5	GRK5	1	turquoise
ENSBTAG00000007988	STX2	STX2	1	turquoise
ENSBTAG00000007993	CORO1C	CORO1C	1	turquoise
ENSBTAG00000008004	NCF2	NCF2	1	turquoise
ENSBTAG00000008006	RASGRP3	RASGRP3	1	turquoise
ENSBTAG00000008008	TLR2	TLR2	1	turquoise
ENSBTAG00000008016	STX17	STX17	1	turquoise
ENSBTAG00000008021	ENSBTAG00000008021		1	turquoise
ENSBTAG00000008023	RHBDL2	RHBDL2	1	turquoise
ENSBTAG00000008024	UCHL3	UCHL3	1	turquoise
ENSBTAG00000008057	PARVG	PARVG	1	turquoise
ENSBTAG00000008074	C1QTNF6	C1QTNF6	1	turquoise
ENSBTAG00000008083	SEL1L	SEL1L	1	turquoise
ENSBTAG00000008090	CCM2	CCM2	1	turquoise
ENSBTAG00000008097	WNT2	WNT2	1	turquoise
ENSBTAG00000008099	CCR5		1	turquoise
ENSBTAG00000008100	GOLGA7B	GOLGA7B	1	turquoise
ENSBTAG00000008101	PCSK5	PCSK5	1	turquoise
ENSBTAG00000008102	CRTAC1	CRTAC1	1	turquoise
ENSBTAG00000008110	IFT20	IFT20	1	turquoise
ENSBTAG00000008114	CD99	CD99	1	turquoise
ENSBTAG00000008122	GNG5		1	turquoise
ENSBTAG00000008124	GK		1	turquoise
ENSBTAG00000008134	BDNF	BDNF	1	turquoise
ENSBTAG00000008137	ENSBTAG00000008137		1	turquoise
ENSBTAG00000008140	FAP	FAP	1	turquoise
ENSBTAG00000008143	STK17A	STK17A	1	turquoise
ENSBTAG00000008145	SMPD2	SMPD2	1	turquoise
ENSBTAG00000008147	MICAL1	MICAL1	1	turquoise
ENSBTAG00000008150	PKIA	PKIA	1	turquoise
ENSBTAG00000008169	C24H18orf54	C24H18orf54	1	turquoise
ENSBTAG00000008185	RTN2	RTN2	1	turquoise
ENSBTAG00000008186	UBXN6	UBXN6	1	turquoise
ENSBTAG00000008188	MOSMO	MOSMO	1	turquoise
ENSBTAG00000008190	SUMF2	SUMF2	1	turquoise
ENSBTAG00000008191	SLC39A7	SLC39A7	1	turquoise
ENSBTAG00000008216	RRM2	RRM2	1	turquoise
ENSBTAG00000008223	NLRC4	NLRC4	1	turquoise
ENSBTAG00000008237	TOLLIP	TOLLIP	1	turquoise
ENSBTAG00000008243	LRRC40	LRRC40	1	turquoise
ENSBTAG00000008250	SPRY4	SPRY4	1	turquoise
ENSBTAG00000008257	ENSBTAG00000008257		1	turquoise
ENSBTAG00000008279	FRMD4A	FRMD4A	1	turquoise
ENSBTAG00000008293	GPCPD1	GPCPD1	1	turquoise
ENSBTAG00000008300	FN1	FN1	1	turquoise
ENSBTAG00000008306	MKRN1	MKRN1	1	turquoise
ENSBTAG00000008310	TMEM9B	TMEM9B	1	turquoise
ENSBTAG00000008314	SDHB	SDHB	1	turquoise
ENSBTAG00000008331	TMEM54	TMEM54	1	turquoise
ENSBTAG00000008333	ETV4	ETV4	1	turquoise
ENSBTAG00000008336	HPCA	HPCA	1	turquoise
ENSBTAG00000008340	ATOX1	ATOX1	1	turquoise
ENSBTAG00000008352	ART4	ART4	1	turquoise
ENSBTAG00000008353	CDKN1A	CDKN1A	1	turquoise
ENSBTAG00000008361	PON2	PON2	1	turquoise
ENSBTAG00000008373	ITGA10	ITGA10	1	turquoise
ENSBTAG00000008380	ITGA11	ITGA11	1	turquoise
ENSBTAG00000008389	HTRA1	HTRA1	1	turquoise
ENSBTAG00000008401	PFKFB3	PFKFB3	1	turquoise
ENSBTAG00000008411	PLEKHO2		1	turquoise
ENSBTAG00000008416	ABHD5	ABHD5	1	turquoise
ENSBTAG00000008424	ABR	ABR	1	turquoise
ENSBTAG00000008428	UPP1	UPP1	1	turquoise
ENSBTAG00000008429	LRP4	LRP4	1	turquoise
ENSBTAG00000008435	DELE1	DELE1	1	turquoise
ENSBTAG00000008442	NSF	NSF	1	turquoise
ENSBTAG00000008483	CALCRL	CALCRL	1	turquoise
ENSBTAG00000008507	SPHK1	SPHK1	1	turquoise
ENSBTAG00000008513	RHEX	RHEX	1	turquoise
ENSBTAG00000008518	MED25	MED25	1	turquoise
ENSBTAG00000008537	FAM219A	FAM219A	1	turquoise
ENSBTAG00000008541	MGST1	MGST1	1	turquoise
ENSBTAG00000008545	ATF3	ATF3	1	turquoise
ENSBTAG00000008548	FAM98A	FAM98A	1	turquoise
ENSBTAG00000008584	CLN8	CLN8	1	turquoise
ENSBTAG00000008592	FCGR1A		1	turquoise
ENSBTAG00000008597	SLC45A4	SLC45A4	1	turquoise
ENSBTAG00000008600	TRAF3IP2	TRAF3IP2	1	turquoise
ENSBTAG00000008603	CXHXorf21	TASL	1	turquoise
ENSBTAG00000008607	ARID3A	ARID3A	1	turquoise
ENSBTAG00000008609	SEPTIN8	SEPTIN8	1	turquoise
ENSBTAG00000008611	IGFBP4	IGFBP4	1	turquoise
ENSBTAG00000008612	C1R	C1R	1	turquoise
ENSBTAG00000008621	PRKAR1A	PRKAR1A	1	turquoise
ENSBTAG00000008626	KCNN1	KCNN1	1	turquoise
ENSBTAG00000008629	MTFR1	MTFR1	1	turquoise
ENSBTAG00000008631	CORO1A	CORO1A	1	turquoise
ENSBTAG00000008634	WBP2	WBP2	1	turquoise
ENSBTAG00000008638	FAM110A	FAM110A	1	turquoise
ENSBTAG00000008642	POLR1D		1	turquoise
ENSBTAG00000008645	ESRRA	ESRRA	1	turquoise
ENSBTAG00000008650	CAMK1D	CAMK1D	1	turquoise
ENSBTAG00000008683	LDHA		1	turquoise
ENSBTAG00000008688	HEYL	HEYL	1	turquoise
ENSBTAG00000008703	EIF2AK2	EIF2AK2	1	turquoise
ENSBTAG00000008714	CLSTN2	CLSTN2	1	turquoise
ENSBTAG00000008719	PRKCD	PRKCD	1	turquoise
ENSBTAG00000008761	TRAFD1	TRAFD1	1	turquoise
ENSBTAG00000008783	HTR7	HTR7	1	turquoise
ENSBTAG00000008792	RNASE6	RNASE6	1	turquoise
ENSBTAG00000008805	USP3	USP3	1	turquoise
ENSBTAG00000008840	HM13	HM13	1	turquoise
ENSBTAG00000008849	SORT1	SORT1	1	turquoise
ENSBTAG00000008851	ENSBTAG00000008851		1	turquoise
ENSBTAG00000008852	SIGLEC10		1	turquoise
ENSBTAG00000008864	LY96	LY96	1	turquoise
ENSBTAG00000008880	POGLUT2	POGLUT2	1	turquoise
ENSBTAG00000008887	PAQR3	PAQR3	1	turquoise
ENSBTAG00000008893	ANO10	ANO10	1	turquoise
ENSBTAG00000008895	BPGM		1	turquoise
ENSBTAG00000008897	BIN2	BIN2	1	turquoise
ENSBTAG00000008909	PNPT1	PNPT1	1	turquoise
ENSBTAG00000008923	GPR83	GPR83	1	turquoise
ENSBTAG00000008924	TNFSF11	TNFSF11	1	turquoise
ENSBTAG00000008931	CREG1	CREG1	1	turquoise
ENSBTAG00000008933	MFSD5	MFSD5	1	turquoise
ENSBTAG00000008940	NPTX1	NPTX1	1	turquoise
ENSBTAG00000008945	SDSL	SDSL	1	turquoise
ENSBTAG00000008962	MRPL50	MRPL50	1	turquoise
ENSBTAG00000008997	ENG	ENG	1	turquoise
ENSBTAG00000009019	SH3PXD2B	SH3PXD2B	1	turquoise
ENSBTAG00000009020	CRIM1	CRIM1	1	turquoise
ENSBTAG00000009047	YPEL3	YPEL3	1	turquoise
ENSBTAG00000009048	EFHD2	EFHD2	1	turquoise
ENSBTAG00000009051	MMP19	MMP19	1	turquoise
ENSBTAG00000009065	MAP3K5	MAP3K5	1	turquoise
ENSBTAG00000009084	ATG3	ATG3	1	turquoise
ENSBTAG00000009086	LOXL1	LOXL1	1	turquoise
ENSBTAG00000009101	SH2B3	SH2B3	1	turquoise
ENSBTAG00000009104	SERP1	SERP1	1	turquoise
ENSBTAG00000009137	NKG7	NKG7	1	turquoise
ENSBTAG00000009150	SPON1	SPON1	1	turquoise
ENSBTAG00000009153	MLXIPL	MLXIPL	1	turquoise
ENSBTAG00000009155	SCN5A	SCN5A	1	turquoise
ENSBTAG00000009156	CAMK2N1	CAMK2N1	1	turquoise
ENSBTAG00000009159	PLXNA1	PLXNA1	1	turquoise
ENSBTAG00000009167	SLC15A4	SLC15A4	1	turquoise
ENSBTAG00000009169	XPR1		1	turquoise
ENSBTAG00000009174	HSD17B14	HSD17B14	1	turquoise
ENSBTAG00000009183	SHISA5	SHISA5	1	turquoise
ENSBTAG00000009198	ASB9	ASB9	1	turquoise
ENSBTAG00000009201	CORO7		1	turquoise
ENSBTAG00000009211	UBE2S	UBE2S	1	turquoise
ENSBTAG00000009214	ETS2	ETS2	1	turquoise
ENSBTAG00000009216	HVCN1	HVCN1	1	turquoise
ENSBTAG00000009217	WNT10A	WNT10A	1	turquoise
ENSBTAG00000009223	SFN	SFN	1	turquoise
ENSBTAG00000009226	SCUBE3	SCUBE3	1	turquoise
ENSBTAG00000009230	FBLN7	FBLN7	1	turquoise
ENSBTAG00000009232	PIK3CA	PIK3CA	1	turquoise
ENSBTAG00000009236	DAGLB	DAGLB	1	turquoise
ENSBTAG00000009237	KDELR2	KDELR2	1	turquoise
ENSBTAG00000009251	SZRD1	SZRD1	1	turquoise
ENSBTAG00000009263	MFSD1	MFSD1	1	turquoise
ENSBTAG00000009265	NR5A2	NR5A2	1	turquoise
ENSBTAG00000009274	ENSBTAG00000009274		1	turquoise
ENSBTAG00000009315	CDON	CDON	1	turquoise
ENSBTAG00000009331	CPAMD8	CPAMD8	1	turquoise
ENSBTAG00000009336	LXN	LXN	1	turquoise
ENSBTAG00000009353	EVI2B	EVI2B	1	turquoise
ENSBTAG00000009354	EVI2A		1	turquoise
ENSBTAG00000009357	IL34	IL34	1	turquoise
ENSBTAG00000009359	ENSBTAG00000009359		1	turquoise
ENSBTAG00000009368	RRAGC	RRAGC	1	turquoise
ENSBTAG00000009378	E2F5	E2F5	1	turquoise
ENSBTAG00000009381	LCP2	LCP2	1	turquoise
ENSBTAG00000009384	AGTRAP	AGTRAP	1	turquoise
ENSBTAG00000009393	GAL	GAL	1	turquoise
ENSBTAG00000009421	CD1E	CD1E	1	turquoise
ENSBTAG00000009428	GAN	GAN	1	turquoise
ENSBTAG00000009475	PLXDC2	PLXDC2	1	turquoise
ENSBTAG00000009493	BCL3	BCL3	1	turquoise
ENSBTAG00000009500	KDM1A	KDM1A	1	turquoise
ENSBTAG00000009502	LUZP1	LUZP1	1	turquoise
ENSBTAG00000009504	REEP4	REEP4	1	turquoise
ENSBTAG00000009506	NAGA	NAGA	1	turquoise
ENSBTAG00000009513	TGFBI	TGFBI	1	turquoise
ENSBTAG00000009526	TMEM59	TMEM59	1	turquoise
ENSBTAG00000009580	SH3BGRL3	SH3BGRL3	1	turquoise
ENSBTAG00000009614	NRROS	NRROS	1	turquoise
ENSBTAG00000009615	ANXA2		1	turquoise
ENSBTAG00000009656	ENSBTAG00000009656		1	turquoise
ENSBTAG00000009663	YBX3	YBX3	1	turquoise
ENSBTAG00000009664	ENSBTAG00000009664		1	turquoise
ENSBTAG00000009685	ERI1		1	turquoise
ENSBTAG00000009691	SH2B2	SH2B2	1	turquoise
ENSBTAG00000009693	TBC1D12	TBC1D12	1	turquoise
ENSBTAG00000009711	RPA1	RPA1	1	turquoise
ENSBTAG00000009725	AOX1	AOX1	1	turquoise
ENSBTAG00000009727	ADIPOR1	ADIPOR1	1	turquoise
ENSBTAG00000009737	LTC4S	LTC4S	1	turquoise
ENSBTAG00000009738	MGAT4B	MGAT4B	1	turquoise
ENSBTAG00000009747	RNFT1	RNFT1	1	turquoise
ENSBTAG00000009755	GOLGA3	GOLGA3	1	turquoise
ENSBTAG00000009761	ACTR2	ACTR2	1	turquoise
ENSBTAG00000009770	GPD2	GPD2	1	turquoise
ENSBTAG00000009784	RAB32	RAB32	1	turquoise
ENSBTAG00000009785	SAMD4B	SAMD4B	1	turquoise
ENSBTAG00000009786	SCIN	SCIN	1	turquoise
ENSBTAG00000009798	DCDC2	DCDC2	1	turquoise
ENSBTAG00000009804	ERP44	ERP44	1	turquoise
ENSBTAG00000009824	ENSBTAG00000009824		1	turquoise
ENSBTAG00000009841	CNDP2	CNDP2	1	turquoise
ENSBTAG00000009844	CCN1	CCN1	1	turquoise
ENSBTAG00000009846	MTHFD1L	MTHFD1L	1	turquoise
ENSBTAG00000009849	PLAC8	PLAC8A	1	turquoise
ENSBTAG00000009863	BHLHE40	BHLHE40	1	turquoise
ENSBTAG00000009868	VGF	VGF	1	turquoise
ENSBTAG00000009873	NRN1	NRN1	1	turquoise
ENSBTAG00000009886	KDELR3	KDELR3	1	turquoise
ENSBTAG00000009888	DRAM2	DRAM2	1	turquoise
ENSBTAG00000009915	AP2A2	AP2A2	1	turquoise
ENSBTAG00000009924	MR1	MR1	1	turquoise
ENSBTAG00000009942	PLCL2	PLCL2	1	turquoise
ENSBTAG00000009948	TRIM25	TRIM25	1	turquoise
ENSBTAG00000009958	TRIM35	TRIM35	1	turquoise
ENSBTAG00000009959	SLC6A8		1	turquoise
ENSBTAG00000009987	ITGB3		1	turquoise
ENSBTAG00000009995	CPEB4	CPEB4	1	turquoise
ENSBTAG00000010002	IRF2	IRF2	1	turquoise
ENSBTAG00000010009	TMCO1	TMCO1	1	turquoise
ENSBTAG00000010042	RIOK3	RIOK3	1	turquoise
ENSBTAG00000010057	GZMB		1	turquoise
ENSBTAG00000010059	C8H9orf72	C8H9orf72	1	turquoise
ENSBTAG00000010069	EGR1	EGR1	1	turquoise
ENSBTAG00000010073	FLOT2	FLOT2	1	turquoise
ENSBTAG00000010082	COL15A1	COL15A1	1	turquoise
ENSBTAG00000010101	BYSL	BYSL	1	turquoise
ENSBTAG00000010109	CDK1	CDK1	1	turquoise
ENSBTAG00000010114	ARMCX5		1	turquoise
ENSBTAG00000010123	APOE	APOE	1	turquoise
ENSBTAG00000010134	OSTM1	OSTM1	1	turquoise
ENSBTAG00000010153	ANXA3	ANXA3	1	turquoise
ENSBTAG00000010155	ENSBTAG00000010155		1	turquoise
ENSBTAG00000010156	TPT1		1	turquoise
ENSBTAG00000010166	MIC2		1	turquoise
ENSBTAG00000010175	COL8A2	COL8A2	1	turquoise
ENSBTAG00000010180	URB2	URB2	1	turquoise
ENSBTAG00000010193	RAB7A	RAB7A	1	turquoise
ENSBTAG00000010221	CCDC93	CCDC93	1	turquoise
ENSBTAG00000010235	NOP9	NOP9	1	turquoise
ENSBTAG00000010242	LAMP1	LAMP1	1	turquoise
ENSBTAG00000010254	MAP3K6	MAP3K6	1	turquoise
ENSBTAG00000010275	WASHC5	WASHC5	1	turquoise
ENSBTAG00000010303	ICAM1	ICAM1	1	turquoise
ENSBTAG00000010309	XPO6	XPO6	1	turquoise
ENSBTAG00000010318	FDX2	FDX2	1	turquoise
ENSBTAG00000010321	TTC1	TTC1	1	turquoise
ENSBTAG00000010322	HYOU1	HYOU1	1	turquoise
ENSBTAG00000010328	KCNK17	KCNK17	1	turquoise
ENSBTAG00000010336	TALDO1	TALDO1	1	turquoise
ENSBTAG00000010345	XPNPEP2	XPNPEP2	1	turquoise
ENSBTAG00000010350	USP53	USP53	1	turquoise
ENSBTAG00000010351	SNX25	SNX25	1	turquoise
ENSBTAG00000010356	RAB12	RAB12	1	turquoise
ENSBTAG00000010368	TPST2	TPST2	1	turquoise
ENSBTAG00000010376	TMEM184C	TMEM184C	1	turquoise
ENSBTAG00000010386	ARPC2	ARPC2	1	turquoise
ENSBTAG00000010388	MGAT4A	MGAT4A	1	turquoise
ENSBTAG00000010390	SRI	SRI	1	turquoise
ENSBTAG00000010402	MYH9	MYH9	1	turquoise
ENSBTAG00000010408	IKBKE	IKBKE	1	turquoise
ENSBTAG00000010416	RIN3	RIN3	1	turquoise
ENSBTAG00000010422	MDM2	MDM2	1	turquoise
ENSBTAG00000010437	MKLN1	MKLN1	1	turquoise
ENSBTAG00000010449	MOCS1	MOCS1	1	turquoise
ENSBTAG00000010457	NUAK1	NUAK1	1	turquoise
ENSBTAG00000010458	ENSBTAG00000010458		1	turquoise
ENSBTAG00000010481	UBXN1	UBXN1	1	turquoise
ENSBTAG00000010484	LRRN4CL	LRRN4CL	1	turquoise
ENSBTAG00000010487	SMIM3	SMIM3	1	turquoise
ENSBTAG00000010493	SERTAD1	SERTAD1	1	turquoise
ENSBTAG00000010498	SLC40A1	SLC40A1	1	turquoise
ENSBTAG00000010547	CEP76	CEP76	1	turquoise
ENSBTAG00000010549	IFRD1	IFRD1	1	turquoise
ENSBTAG00000010576	MAP2K3	MAP2K3	1	turquoise
ENSBTAG00000010584	AP2S1	AP2S1	1	turquoise
ENSBTAG00000010604	PNO1	PNO1	1	turquoise
ENSBTAG00000010619	PPP3R1	PPP3R1	1	turquoise
ENSBTAG00000010637	ARSG	ARSG	1	turquoise
ENSBTAG00000010644	CHST11	CHST11	1	turquoise
ENSBTAG00000010645	BOLA-DRA		1	turquoise
ENSBTAG00000010652	PDE4C	PDE4C	1	turquoise
ENSBTAG00000010658	PFKL	PFKL	1	turquoise
ENSBTAG00000010664	PRKCQ	PRKCQ	1	turquoise
ENSBTAG00000010665	CBLN3	CBLN3	1	turquoise
ENSBTAG00000010673	EFNA4	EFNA4	1	turquoise
ENSBTAG00000010681	NR1H3	NR1H3	1	turquoise
ENSBTAG00000010694	BICC1	BICC1	1	turquoise
ENSBTAG00000010726	F8	F8	1	turquoise
ENSBTAG00000010777	CARS	CARS1	1	turquoise
ENSBTAG00000010785	FAS	FAS	1	turquoise
ENSBTAG00000010812	P2RX4	P2RX4	1	turquoise
ENSBTAG00000010815	CAMKK2	CAMKK2	1	turquoise
ENSBTAG00000010830	LRP1	LRP1	1	turquoise
ENSBTAG00000010835	CRELD1	CRELD1	1	turquoise
ENSBTAG00000010843	PGRMC2	PGRMC2	1	turquoise
ENSBTAG00000010882	ANKRD9	ANKRD9	1	turquoise
ENSBTAG00000010888	VSIR	VSIR	1	turquoise
ENSBTAG00000010898	SLC30A6	SLC30A6	1	turquoise
ENSBTAG00000010906	RPS6KA5	RPS6KA5	1	turquoise
ENSBTAG00000010913	SRXN1	SRXN1	1	turquoise
ENSBTAG00000010932	DNAJC12	DNAJC12	1	turquoise
ENSBTAG00000010943	SLC22A23	SLC22A23	1	turquoise
ENSBTAG00000010948	CLIC2	CLIC2	1	turquoise
ENSBTAG00000010951	NHLRC3	NHLRC3	1	turquoise
ENSBTAG00000010954	ART3	ART3	1	turquoise
ENSBTAG00000010964	STARD5	STARD5	1	turquoise
ENSBTAG00000010968	TMED1	TMED1	1	turquoise
ENSBTAG00000010971	LIMS1	LIMS1	1	turquoise
ENSBTAG00000010982	UBE2B	UBE2B	1	turquoise
ENSBTAG00000010986	KCNQ1	KCNQ1	1	turquoise
ENSBTAG00000010991	TTR	TTR	1	turquoise
ENSBTAG00000010992	CTSH	CTSH	1	turquoise
ENSBTAG00000010994	CTSF	CTSF	1	turquoise
ENSBTAG00000010998	CFLAR	CFLAR	1	turquoise
ENSBTAG00000011010	PRND	PRND	1	turquoise
ENSBTAG00000011011	SSH2	SSH2	1	turquoise
ENSBTAG00000011056	IDS		1	turquoise
ENSBTAG00000011088	SLC6A6	SLC6A6	1	turquoise
ENSBTAG00000011091	SGIP1	SGIP1	1	turquoise
ENSBTAG00000011100	CTSC	CTSC	1	turquoise
ENSBTAG00000011103	SLC8B1	SLC8B1	1	turquoise
ENSBTAG00000011105	SLC38A2	SLC38A2	1	turquoise
ENSBTAG00000011125	MYO9B	MYO9B	1	turquoise
ENSBTAG00000011126	STK38	STK38	1	turquoise
ENSBTAG00000011129	QSOX2	QSOX2	1	turquoise
ENSBTAG00000011147	RNF13	RNF13	1	turquoise
ENSBTAG00000011150	PFN2	PFN2	1	turquoise
ENSBTAG00000011154	SDC1	SDC1	1	turquoise
ENSBTAG00000011161	ENSBTAG00000011161		1	turquoise
ENSBTAG00000011171	PIEZO2	PIEZO2	1	turquoise
ENSBTAG00000011182	PDLIM1	PDLIM1	1	turquoise
ENSBTAG00000011184	FTH1	FTH1	1	turquoise
ENSBTAG00000011192	GPR87	GPR87	1	turquoise
ENSBTAG00000011193	C1QC	C1QC	1	turquoise
ENSBTAG00000011195	ENSBTAG00000011195		1	turquoise
ENSBTAG00000011196	C1QB	C1QB	1	turquoise
ENSBTAG00000011197	IPMK	IPMK	1	turquoise
ENSBTAG00000011204	NINJ1	NINJ1	1	turquoise
ENSBTAG00000011209	SYT11	SYT11	1	turquoise
ENSBTAG00000011215	ACTN4	ACTN4	1	turquoise
ENSBTAG00000011224	CITED2	CITED2	1	turquoise
ENSBTAG00000011225	TMX1	TMX1	1	turquoise
ENSBTAG00000011236	STX11	STX11	1	turquoise
ENSBTAG00000011245	PLXNC1	PLXNC1	1	turquoise
ENSBTAG00000011256	MYO1B	MYO1B	1	turquoise
ENSBTAG00000011257	ASAH1	ASAH1	1	turquoise
ENSBTAG00000011278	XYLB	XYLB	1	turquoise
ENSBTAG00000011284	SLC39A1	SLC39A1	1	turquoise
ENSBTAG00000011337	ANKRD33B	ANKRD33B	1	turquoise
ENSBTAG00000011351	TMEM259	TMEM259	1	turquoise
ENSBTAG00000011358	IER3	IER3	1	turquoise
ENSBTAG00000011389	TMEM104	TMEM104	1	turquoise
ENSBTAG00000011394	FAM214B	FAM214B	1	turquoise
ENSBTAG00000011412	LAMB1	LAMB1	1	turquoise
ENSBTAG00000011415	ETF1	ETF1	1	turquoise
ENSBTAG00000011421	CD37	CD37	1	turquoise
ENSBTAG00000011437	ENSBTAG00000011437		1	turquoise
ENSBTAG00000011446	SEMA7A	SEMA7A	1	turquoise
ENSBTAG00000011447	FAM171A2	FAM171A2	1	turquoise
ENSBTAG00000011454	FKBP10	FKBP10	1	turquoise
ENSBTAG00000011467	BATF2	BATF2	1	turquoise
ENSBTAG00000011480	PITPNA	PITPNA	1	turquoise
ENSBTAG00000011482	SLC43A2	SLC43A2	1	turquoise
ENSBTAG00000011491	WDR81	WDR81	1	turquoise
ENSBTAG00000011511	ENSBTAG00000011511		1	turquoise
ENSBTAG00000011516	LRP12	LRP12	1	turquoise
ENSBTAG00000011527	NT5C	NT5C	1	turquoise
ENSBTAG00000011534	RAMP1	RAMP1	1	turquoise
ENSBTAG00000011539	PCGF2	PCGF2	1	turquoise
ENSBTAG00000011540	SPG21	SPG21	1	turquoise
ENSBTAG00000011545	GDA	GDA	1	turquoise
ENSBTAG00000011554	SURF6	SURF6	1	turquoise
ENSBTAG00000011563	TNFSF13B	TNFSF13B	1	turquoise
ENSBTAG00000011579	CHRM1	CHRM1	1	turquoise
ENSBTAG00000011590	GLIPR1	GLIPR1	1	turquoise
ENSBTAG00000011593	QKI	QKI	1	turquoise
ENSBTAG00000011601	ST3GAL5	ST3GAL5	1	turquoise
ENSBTAG00000011611	OSTC	OSTC	1	turquoise
ENSBTAG00000011614	PDE7A	PDE7A	1	turquoise
ENSBTAG00000011623	VMP1	VMP1	1	turquoise
ENSBTAG00000011625	LYPLA2	LYPLA2	1	turquoise
ENSBTAG00000011628	EGFR	EGFR	1	turquoise
ENSBTAG00000011643	SOS1	SOS1	1	turquoise
ENSBTAG00000011648	TMLHE	TMLHE	1	turquoise
ENSBTAG00000011658	PTPN18	PTPN18	1	turquoise
ENSBTAG00000011677	HIST1H1C	H1-2	1	turquoise
ENSBTAG00000011700	PLLP	PLLP	1	turquoise
ENSBTAG00000011726	CRYL1	CRYL1	1	turquoise
ENSBTAG00000011734	ANKRD1	ANKRD1	1	turquoise
ENSBTAG00000011738	TFR2	TFR2	1	turquoise
ENSBTAG00000011742	TNIK	TNIK	1	turquoise
ENSBTAG00000011754	LAMTOR2	LAMTOR2	1	turquoise
ENSBTAG00000011757	PSEN1	PSEN1	1	turquoise
ENSBTAG00000011770	TJP2	TJP2	1	turquoise
ENSBTAG00000011771	FICD	FICD	1	turquoise
ENSBTAG00000011784	FGR	FGR	1	turquoise
ENSBTAG00000011785	WDR26	WDR26	1	turquoise
ENSBTAG00000011786	CLUH	CLUH	1	turquoise
ENSBTAG00000011787	ISCU	ISCU	1	turquoise
ENSBTAG00000011788	CXHXorf38	CXHXorf38	1	turquoise
ENSBTAG00000011795	TXNRD3	TXNRD3	1	turquoise
ENSBTAG00000011810	ANGPTL2	ANGPTL2	1	turquoise
ENSBTAG00000011815	SMG9	SMG9	1	turquoise
ENSBTAG00000011828	ARID3B	ARID3B	1	turquoise
ENSBTAG00000011831	SPPL2A	SPPL2A	1	turquoise
ENSBTAG00000011849	HDAC2	HDAC2	1	turquoise
ENSBTAG00000011850	ALG5	ALG5	1	turquoise
ENSBTAG00000011875	CLIP2	CLIP2	1	turquoise
ENSBTAG00000011876	MORC3	MORC3	1	turquoise
ENSBTAG00000011880	CHAF1B	CHAF1B	1	turquoise
ENSBTAG00000011883	ARL1	ARL1	1	turquoise
ENSBTAG00000011885	NNT	NNT	1	turquoise
ENSBTAG00000011892	SRGAP1	SRGAP1	1	turquoise
ENSBTAG00000011898	LTO1	LTO1	1	turquoise
ENSBTAG00000011909	ACVR1	ACVR1	1	turquoise
ENSBTAG00000011912	SLC25A25	SLC25A25	1	turquoise
ENSBTAG00000011913	CKAP4	CKAP4	1	turquoise
ENSBTAG00000011937	RITA1	RITA1	1	turquoise
ENSBTAG00000011961	ENSBTAG00000011961		1	turquoise
ENSBTAG00000011966	LAMC1	LAMC1	1	turquoise
ENSBTAG00000011970	FNIP2	FNIP2	1	turquoise
ENSBTAG00000011971	NRP2	NRP2	1	turquoise
ENSBTAG00000011975	SERPINB1	SERPINB1	1	turquoise
ENSBTAG00000011982	BATF3	BATF3	1	turquoise
ENSBTAG00000011985	ENSBTAG00000011985		1	turquoise
ENSBTAG00000011986	PLSCR4	PLSCR4	1	turquoise
ENSBTAG00000011997	ZMIZ2	ZMIZ2	1	turquoise
ENSBTAG00000012002	BCAR1	BCAR1	1	turquoise
ENSBTAG00000012004	TGFB3	TGFB3	1	turquoise
ENSBTAG00000012019	IRS2	IRS2	1	turquoise
ENSBTAG00000012022	TBC1D2B	TBC1D2B	1	turquoise
ENSBTAG00000012026	ENSBTAG00000012026		1	turquoise
ENSBTAG00000012032	PDE4A	PDE4A	1	turquoise
ENSBTAG00000012039	PHACTR1	PHACTR1	1	turquoise
ENSBTAG00000012046	JUNB	JUNB	1	turquoise
ENSBTAG00000012047	JAK2	JAK2	1	turquoise
ENSBTAG00000012050	ORAI2	ORAI2	1	turquoise
ENSBTAG00000012054	ENSBTAG00000012054		1	turquoise
ENSBTAG00000012060	LPIN2	LPIN2	1	turquoise
ENSBTAG00000012065	DNAJC3	DNAJC3	1	turquoise
ENSBTAG00000012069	CCDC167	CCDC167	1	turquoise
ENSBTAG00000012078	TMEM176A	TMEM176A	1	turquoise
ENSBTAG00000012082	TNFRSF12A	TNFRSF12A	1	turquoise
ENSBTAG00000012083	IRX3	IRX3	1	turquoise
ENSBTAG00000012088	FBLN1	FBLN1	1	turquoise
ENSBTAG00000012090	GGTA1		1	turquoise
ENSBTAG00000012117	ATP6AP1	ATP6AP1	1	turquoise
ENSBTAG00000012132	ENSBTAG00000012132		1	turquoise
ENSBTAG00000012137	NTN1	NTN1	1	turquoise
ENSBTAG00000012142	RAD18	RAD18	1	turquoise
ENSBTAG00000012169	FAM118B	FAM118B	1	turquoise
ENSBTAG00000012170	UBL3	UBL3	1	turquoise
ENSBTAG00000012172	MIDN	MIDN	1	turquoise
ENSBTAG00000012180	BMF	BMF	1	turquoise
ENSBTAG00000012191	WWC2	WWC2	1	turquoise
ENSBTAG00000012206	SNX33	SNX33	1	turquoise
ENSBTAG00000012208	ENSBTAG00000012208		1	turquoise
ENSBTAG00000012212	CYP26B1		1	turquoise
ENSBTAG00000012216	MLKL	MLKL	1	turquoise
ENSBTAG00000012228	SEMA4A	SEMA4A	1	turquoise
ENSBTAG00000012237	AEBP1	AEBP1	1	turquoise
ENSBTAG00000012239	SLC37A3	SLC37A3	1	turquoise
ENSBTAG00000012247	MXRA8	MXRA8	1	turquoise
ENSBTAG00000012265	VWF	VWF	1	turquoise
ENSBTAG00000012274	CIZ1	CIZ1	1	turquoise
ENSBTAG00000012280	PGLYRP2	PGLYRP2	1	turquoise
ENSBTAG00000012288	TFIP11	TFIP11	1	turquoise
ENSBTAG00000012290	SCNN1B	SCNN1B	1	turquoise
ENSBTAG00000012293	SPAG9	SPAG9	1	turquoise
ENSBTAG00000012297	RIPOR3	RIPOR3	1	turquoise
ENSBTAG00000012342	LIMA1	LIMA1	1	turquoise
ENSBTAG00000012348	LRRC71	LRRC71	1	turquoise
ENSBTAG00000012350	MAT2B	MAT2B	1	turquoise
ENSBTAG00000012370	MGP		1	turquoise
ENSBTAG00000012387	PAM	PAM	1	turquoise
ENSBTAG00000012409	POSTN	POSTN	1	turquoise
ENSBTAG00000012421	TANGO2	TANGO2	1	turquoise
ENSBTAG00000012433	DENND1B	DENND1B	1	turquoise
ENSBTAG00000012441	SMAD7	SMAD7	1	turquoise
ENSBTAG00000012442	CTSB	CTSB	1	turquoise
ENSBTAG00000012447	PPP1CB	PPP1CB	1	turquoise
ENSBTAG00000012448	CCDC91	CCDC91	1	turquoise
ENSBTAG00000012451	BOLA-DMB		1	turquoise
ENSBTAG00000012464	AFAP1	AFAP1	1	turquoise
ENSBTAG00000012470	SNAPIN	SNAPIN	1	turquoise
ENSBTAG00000012482	CDCP1	CDCP1	1	turquoise
ENSBTAG00000012504	GAS2L1	GAS2L1	1	turquoise
ENSBTAG00000012508	OSGIN1	OSGIN1	1	turquoise
ENSBTAG00000012519	XDH	XDH	1	turquoise
ENSBTAG00000012525	ABO	ABO	1	turquoise
ENSBTAG00000012526	APBB1IP	APBB1IP	1	turquoise
ENSBTAG00000012541	CHP2	CHP2	1	turquoise
ENSBTAG00000012544	IFNGR1	IFNGR1	1	turquoise
ENSBTAG00000012552	FMR1	FMR1	1	turquoise
ENSBTAG00000012561	ORMDL1	ORMDL1	1	turquoise
ENSBTAG00000012585	RAB3GAP2	RAB3GAP2	1	turquoise
ENSBTAG00000012592	ANKLE1	ANKLE1	1	turquoise
ENSBTAG00000012595	RIDA	RIDA	1	turquoise
ENSBTAG00000012599	SMAD3	SMAD3	1	turquoise
ENSBTAG00000012605	GPR157	GPR157	1	turquoise
ENSBTAG00000012619	CNPPD1	CNPPD1	1	turquoise
ENSBTAG00000012626	B4GALT5	B4GALT5	1	turquoise
ENSBTAG00000012630	PAMR1	PAMR1	1	turquoise
ENSBTAG00000012659	LRIF1	LRIF1	1	turquoise
ENSBTAG00000012671	TNIP1	TNIP1	1	turquoise
ENSBTAG00000012674	CNKSR3	CNKSR3	1	turquoise
ENSBTAG00000012678	COLGALT1	COLGALT1	1	turquoise
ENSBTAG00000012697	PGAM1	PGAM1	1	turquoise
ENSBTAG00000012705	DEGS1	DEGS1	1	turquoise
ENSBTAG00000012712	AQR	AQR	1	turquoise
ENSBTAG00000012715	KIF26B	KIF26B	1	turquoise
ENSBTAG00000012719	UBTD1	UBTD1	1	turquoise
ENSBTAG00000012720	ANKRD2	ANKRD2	1	turquoise
ENSBTAG00000012737	GPR65	GPR65	1	turquoise
ENSBTAG00000012741	CCPG1	CCPG1	1	turquoise
ENSBTAG00000012745	PPAN		1	turquoise
ENSBTAG00000012747	FAM3A	FAM3A	1	turquoise
ENSBTAG00000012761	PTK7	PTK7	1	turquoise
ENSBTAG00000012768	HMGXB3	HMGXB3	1	turquoise
ENSBTAG00000012771	CSF1R	CSF1R	1	turquoise
ENSBTAG00000012774	RAB7B	RAB7B	1	turquoise
ENSBTAG00000012779	FAM49A	CYRIA	1	turquoise
ENSBTAG00000012804	REEP5	REEP5	1	turquoise
ENSBTAG00000012815	CLEC12A	CLEC12A	1	turquoise
ENSBTAG00000012817	JAG1	JAG1	1	turquoise
ENSBTAG00000012818	PDLIM5	PDLIM5	1	turquoise
ENSBTAG00000012828	TBC1D15	TBC1D15	1	turquoise
ENSBTAG00000012829	EBI3		1	turquoise
ENSBTAG00000012834	ARSI	ARSI	1	turquoise
ENSBTAG00000012847	NIBAN2	NIBAN2	1	turquoise
ENSBTAG00000012849	COL4A1	COL4A1	1	turquoise
ENSBTAG00000012857	CNNM2	CNNM2	1	turquoise
ENSBTAG00000012858	NT5C2	NT5C2	1	turquoise
ENSBTAG00000012868	ENSBTAG00000012868		1	turquoise
ENSBTAG00000012873	SNX6	SNX6	1	turquoise
ENSBTAG00000012890	SLC25A3	SLC25A3	1	turquoise
ENSBTAG00000012899	IFNGR2	IFNGR2	1	turquoise
ENSBTAG00000012900	TMEM229B	TMEM229B	1	turquoise
ENSBTAG00000012902	ARL8B	ARL8B	1	turquoise
ENSBTAG00000012904	EDEM1	EDEM1	1	turquoise
ENSBTAG00000012927	ALDOA	ALDOA	1	turquoise
ENSBTAG00000012939	DTNBP1	DTNBP1	1	turquoise
ENSBTAG00000012944	USP35	USP35	1	turquoise
ENSBTAG00000012961	PAPSS1	PAPSS1	1	turquoise
ENSBTAG00000012962	SARS	SARS1	1	turquoise
ENSBTAG00000012976	WLS	WLS	1	turquoise
ENSBTAG00000012981	HEXA		1	turquoise
ENSBTAG00000012987	ULK1	ULK1	1	turquoise
ENSBTAG00000012989	UBE2L6	UBE2L6	1	turquoise
ENSBTAG00000012997	SMPDL3B	SMPDL3B	1	turquoise
ENSBTAG00000013007	FAM210B	FAM210B	1	turquoise
ENSBTAG00000013011	PLAA	PLAA	1	turquoise
ENSBTAG00000013018	AMPD2	AMPD2	1	turquoise
ENSBTAG00000013023	MAP4K4	MAP4K4	1	turquoise
ENSBTAG00000013030	LRRC8A	LRRC8A	1	turquoise
ENSBTAG00000013042	EXOC5	EXOC5	1	turquoise
ENSBTAG00000013046	MPP1	MPP1	1	turquoise
ENSBTAG00000013048	NIPAL3	NIPAL3	1	turquoise
ENSBTAG00000013057	CBLB	CBLB	1	turquoise
ENSBTAG00000013060	IQGAP1	IQGAP1	1	turquoise
ENSBTAG00000013071	GPR153	GPR153	1	turquoise
ENSBTAG00000013081	PSPH	PSPH	1	turquoise
ENSBTAG00000013096	UNC119	UNC119	1	turquoise
ENSBTAG00000013099	ALDOC	ALDOC	1	turquoise
ENSBTAG00000013108	HK2	HK2	1	turquoise
ENSBTAG00000013113	VDAC1	VDAC1	1	turquoise
ENSBTAG00000013118	CD86	CD86	1	turquoise
ENSBTAG00000013125	PLAUR	PLAUR	1	turquoise
ENSBTAG00000013127	LPCAT3	LPCAT3	1	turquoise
ENSBTAG00000013128	ACBD3	ACBD3	1	turquoise
ENSBTAG00000013143	BAG4	BAG4	1	turquoise
ENSBTAG00000013162	HSPA8	HSPA8	1	turquoise
ENSBTAG00000013167	SIGLEC1	SIGLEC1	1	turquoise
ENSBTAG00000013185	TIMD4	TIMD4	1	turquoise
ENSBTAG00000013196	STK17B	STK17B	1	turquoise
ENSBTAG00000013197	PSEN2	PSEN2	1	turquoise
ENSBTAG00000013201	ALOX5AP	ALOX5AP	1	turquoise
ENSBTAG00000013204	ATP13A3	ATP13A3	1	turquoise
ENSBTAG00000013210	ADAMTS4	ADAMTS4	1	turquoise
ENSBTAG00000013235	TINAGL1	TINAGL1	1	turquoise
ENSBTAG00000013240	SLC3A2	SLC3A2	1	turquoise
ENSBTAG00000013250	PCSK1N	PCSK1N	1	turquoise
ENSBTAG00000013282	NECAP2	NECAP2	1	turquoise
ENSBTAG00000013284	SGK3		1	turquoise
ENSBTAG00000013298	PLA2G4A	PLA2G4A	1	turquoise
ENSBTAG00000013316	BRPF3	BRPF3	1	turquoise
ENSBTAG00000013340	BAX	BAX	1	turquoise
ENSBTAG00000013341	GYG2	GYG2	1	turquoise
ENSBTAG00000013343	FTL		1	turquoise
ENSBTAG00000013357	PUM3	PUM3	1	turquoise
ENSBTAG00000013362	DNM2	DNM2	1	turquoise
ENSBTAG00000013363	CAP1	CAP1	1	turquoise
ENSBTAG00000013367	PPT1	PPT1	1	turquoise
ENSBTAG00000013387	CHMP4B	CHMP4B	1	turquoise
ENSBTAG00000013391	ANKH	ANKH	1	turquoise
ENSBTAG00000013393	GEMIN4	GEMIN4	1	turquoise
ENSBTAG00000013405	FAM92A		1	turquoise
ENSBTAG00000013411	ENO1	ENO1	1	turquoise
ENSBTAG00000013414	BLVRA	BLVRA	1	turquoise
ENSBTAG00000013426	SETD9	SETD9	1	turquoise
ENSBTAG00000013429	CLEC4G	CLEC4G	1	turquoise
ENSBTAG00000013452	AQP9	AQP9	1	turquoise
ENSBTAG00000013475	TRAF3	TRAF3	1	turquoise
ENSBTAG00000013489	CYP27A1		1	turquoise
ENSBTAG00000013493	BNIP2	BNIP2	1	turquoise
ENSBTAG00000013495	WDFY3	WDFY3	1	turquoise
ENSBTAG00000013496	CPM	CPM	1	turquoise
ENSBTAG00000013513	ATP6V1C1	ATP6V1C1	1	turquoise
ENSBTAG00000013527	PGD	PGD	1	turquoise
ENSBTAG00000013535	DFFA		1	turquoise
ENSBTAG00000013536	P2RY11	P2RY11	1	turquoise
ENSBTAG00000013544	LGALS8	LGALS8	1	turquoise
ENSBTAG00000013555	ACVR1B	ACVR1B	1	turquoise
ENSBTAG00000013557	ERAP1	ERAP1	1	turquoise
ENSBTAG00000013568	UEVLD	UEVLD	1	turquoise
ENSBTAG00000013577	SLC1A5	SLC1A5	1	turquoise
ENSBTAG00000013579	SARAF	SARAF	1	turquoise
ENSBTAG00000013581	LEPROTL1	LEPROTL1	1	turquoise
ENSBTAG00000013606	FKBP2		1	turquoise
ENSBTAG00000013616	AP4E1	AP4E1	1	turquoise
ENSBTAG00000013631	GLUL	GLUL	1	turquoise
ENSBTAG00000013640	KLRG1	KLRG1	1	turquoise
ENSBTAG00000013650	SLC66A1	SLC66A1	1	turquoise
ENSBTAG00000013657	CHRNA5	CHRNA5	1	turquoise
ENSBTAG00000013662	COL8A1	COL8A1	1	turquoise
ENSBTAG00000013664	FILIP1L	FILIP1L	1	turquoise
ENSBTAG00000013677	SEC14L1	SEC14L1	1	turquoise
ENSBTAG00000013678	OSGIN2	OSGIN2	1	turquoise
ENSBTAG00000013705	NFKBIE	NFKBIE	1	turquoise
ENSBTAG00000013706	MEGF9	MEGF9	1	turquoise
ENSBTAG00000013708	SNX8	SNX8	1	turquoise
ENSBTAG00000013749	RHOQ	RHOQ	1	turquoise
ENSBTAG00000013755	ITGB5	ITGB5	1	turquoise
ENSBTAG00000013779	HSPA12A	HSPA12A	1	turquoise
ENSBTAG00000013792	UBALD2	UBALD2	1	turquoise
ENSBTAG00000013793	NEDD4	NEDD4	1	turquoise
ENSBTAG00000013799	ENSBTAG00000013799		1	turquoise
ENSBTAG00000013824	WWC3	WWC3	1	turquoise
ENSBTAG00000013851	BCL10	BCL10	1	turquoise
ENSBTAG00000013869	SH3BP4	SH3BP4	1	turquoise
ENSBTAG00000013881	GJA4	GJA4	1	turquoise
ENSBTAG00000013884	SIPA1	SIPA1	1	turquoise
ENSBTAG00000013885	ADSS	ADSS2	1	turquoise
ENSBTAG00000013889	TMEM141	TMEM141	1	turquoise
ENSBTAG00000013901	PTDSS1	PTDSS1	1	turquoise
ENSBTAG00000013914	GATB	GATB	1	turquoise
ENSBTAG00000013922	MOSPD1	MOSPD1	1	turquoise
ENSBTAG00000013926	FCGRT	FCGRT	1	turquoise
ENSBTAG00000013929	RRAD	RRAD	1	turquoise
ENSBTAG00000013931	CIAO2B	CIAO2B	1	turquoise
ENSBTAG00000013951	CHFR	CHFR	1	turquoise
ENSBTAG00000013971	PI4KA	PI4KA	1	turquoise
ENSBTAG00000013974	TMEM215	TMEM215	1	turquoise
ENSBTAG00000013980	SOD3	SOD3	1	turquoise
ENSBTAG00000013990	WNT6	WNT6	1	turquoise
ENSBTAG00000013996	SH3BP2	SH3BP2	1	turquoise
ENSBTAG00000014027	TRIM36	TRIM36	1	turquoise
ENSBTAG00000014030	FGD6	FGD6	1	turquoise
ENSBTAG00000014031	TLR6	TLR6	1	turquoise
ENSBTAG00000014051	ANGPT1	ANGPT1	1	turquoise
ENSBTAG00000014069	PDK4	PDK4	1	turquoise
ENSBTAG00000014078	IGFBPL1	IGFBPL1	1	turquoise
ENSBTAG00000014090	ARID5A	ARID5A	1	turquoise
ENSBTAG00000014095	HAUS7	HAUS7	1	turquoise
ENSBTAG00000014105	SRPRA	SRPRA	1	turquoise
ENSBTAG00000014113	CCL8		1	turquoise
ENSBTAG00000014122	FOXRED1	FOXRED1	1	turquoise
ENSBTAG00000014127	PTGS2	PTGS2	1	turquoise
ENSBTAG00000014146	SPCS3	SPCS3	1	turquoise
ENSBTAG00000014149	LCN2	LCN2	1	turquoise
ENSBTAG00000014150	C11H9orf16	BBLN	1	turquoise
ENSBTAG00000014151	RCSD1	RCSD1	1	turquoise
ENSBTAG00000014159	TTL	TTL	1	turquoise
ENSBTAG00000014167	RNF121	RNF121	1	turquoise
ENSBTAG00000014178	RALGAPA2	RALGAPA2	1	turquoise
ENSBTAG00000014194	ADARB2		1	turquoise
ENSBTAG00000014197	SLC38A4	SLC38A4	1	turquoise
ENSBTAG00000014215	CCDC86	CCDC86	1	turquoise
ENSBTAG00000014217	HHEX	HHEX	1	turquoise
ENSBTAG00000014228	TFEC	TFEC	1	turquoise
ENSBTAG00000014237	CYTH4	CYTH4	1	turquoise
ENSBTAG00000014238	ATP6V1E1	ATP6V1E1	1	turquoise
ENSBTAG00000014261	TARS	TARS1	1	turquoise
ENSBTAG00000014267	ZCCHC14	ZCCHC14	1	turquoise
ENSBTAG00000014269	SCARB1	SCARB1	1	turquoise
ENSBTAG00000014270	UNC5B	UNC5B	1	turquoise
ENSBTAG00000014278	TBX2	TBX2	1	turquoise
ENSBTAG00000014313	PYROXD2	PYROXD2	1	turquoise
ENSBTAG00000014322	FAM234B	FAM234B	1	turquoise
ENSBTAG00000014333	SLC10A3	SLC10A3	1	turquoise
ENSBTAG00000014334	ZFYVE26	ZFYVE26	1	turquoise
ENSBTAG00000014349	RNF126	RNF126	1	turquoise
ENSBTAG00000014353	SRP14	SRP14	1	turquoise
ENSBTAG00000014358	EVA1B	EVA1B	1	turquoise
ENSBTAG00000014367	ENSBTAG00000014367		1	turquoise
ENSBTAG00000014371	CHPF2	CHPF2	1	turquoise
ENSBTAG00000014374	CARD6	CARD6	1	turquoise
ENSBTAG00000014396	KLF10	KLF10	1	turquoise
ENSBTAG00000014402	GIMAP8	GIMAP8	1	turquoise
ENSBTAG00000014405	OSBPL6	OSBPL6	1	turquoise
ENSBTAG00000014406	LATS2	LATS2	1	turquoise
ENSBTAG00000014417	ENSBTAG00000014417		1	turquoise
ENSBTAG00000014432	HNMT	HNMT	1	turquoise
ENSBTAG00000014433	UBE2G1	UBE2G1	1	turquoise
ENSBTAG00000014447	RPS6KA1	RPS6KA1	1	turquoise
ENSBTAG00000014463	CAMK2D	CAMK2D	1	turquoise
ENSBTAG00000014465	SERPINE1	SERPINE1	1	turquoise
ENSBTAG00000014486	ATP12A	ATP12A	1	turquoise
ENSBTAG00000014494	RNASET2		1	turquoise
ENSBTAG00000014522	SMIM14	SMIM14	1	turquoise
ENSBTAG00000014526	MOB3A	MOB3A	1	turquoise
ENSBTAG00000014536	SFXN1	SFXN1	1	turquoise
ENSBTAG00000014546	CLEC7A	CLEC7A	1	turquoise
ENSBTAG00000014554	SNAI1	SNAI1	1	turquoise
ENSBTAG00000014558	DDX21	DDX21	1	turquoise
ENSBTAG00000014605	ETV6	ETV6	1	turquoise
ENSBTAG00000014612	DOCK2	DOCK2	1	turquoise
ENSBTAG00000014615	SLC26A2	SLC26A2	1	turquoise
ENSBTAG00000014648	RPN2	RPN2	1	turquoise
ENSBTAG00000014649	CPT2	CPT2	1	turquoise
ENSBTAG00000014668	NAGK	NAGK	1	turquoise
ENSBTAG00000014711	DBF4	DBF4	1	turquoise
ENSBTAG00000014713	RARRES1	RARRES1	1	turquoise
ENSBTAG00000014728	TAPBPL	TAPBPL	1	turquoise
ENSBTAG00000014731	GAPDH	GAPDH	1	turquoise
ENSBTAG00000014735	HOXA13	HOXA13	1	turquoise
ENSBTAG00000014764	CD9	CD9	1	turquoise
ENSBTAG00000014782	STAB1	STAB1	1	turquoise
ENSBTAG00000014791	CTH	CTH	1	turquoise
ENSBTAG00000014792	MAP4K5	MAP4K5	1	turquoise
ENSBTAG00000014821	SLC7A7	SLC7A7	1	turquoise
ENSBTAG00000014824	MMP14	MMP14	1	turquoise
ENSBTAG00000014841	GBA	GBA	1	turquoise
ENSBTAG00000014849	GPATCH3	GPATCH3	1	turquoise
ENSBTAG00000014863	GYPC	GYPC	1	turquoise
ENSBTAG00000014880	ENSBTAG00000014880		1	turquoise
ENSBTAG00000014903	ABCA3	ABCA3	1	turquoise
ENSBTAG00000014915	ETV5	ETV5	1	turquoise
ENSBTAG00000014922	SHB	SHB	1	turquoise
ENSBTAG00000014936	SLC25A51		1	turquoise
ENSBTAG00000014947	PTPN13	PTPN13	1	turquoise
ENSBTAG00000014958	PRKAR2B	PRKAR2B	1	turquoise
ENSBTAG00000014964	GALK1	GALK1	1	turquoise
ENSBTAG00000014972	PTGER4	PTGER4	1	turquoise
ENSBTAG00000014979	MFSD12	MFSD12	1	turquoise
ENSBTAG00000014982	C7H19orf71		1	turquoise
ENSBTAG00000015013	C2CD2L	C2CD2L	1	turquoise
ENSBTAG00000015016	CALCOCO1	CALCOCO1	1	turquoise
ENSBTAG00000015024	GXYLT1	GXYLT1	1	turquoise
ENSBTAG00000015025	YAF2	YAF2	1	turquoise
ENSBTAG00000015032	CD14	CD14	1	turquoise
ENSBTAG00000015037	GAREM2	GAREM2	1	turquoise
ENSBTAG00000015043	MFNG	MFNG	1	turquoise
ENSBTAG00000015046	MST1R	MST1R	1	turquoise
ENSBTAG00000015050	HCN2	HCN2	1	turquoise
ENSBTAG00000015059	MMP13	MMP13	1	turquoise
ENSBTAG00000015060	GBP5	GBP5	1	turquoise
ENSBTAG00000015074	PTGDS		1	turquoise
ENSBTAG00000015086	HSD11B1	HSD11B1	1	turquoise
ENSBTAG00000015097	CACFD1	CACFD1	1	turquoise
ENSBTAG00000015100	ATP6V0E1	ATP6V0E1	1	turquoise
ENSBTAG00000015101	HMGB2		1	turquoise
ENSBTAG00000015107	SLC16A1	SLC16A1	1	turquoise
ENSBTAG00000015114	CALR	CALR	1	turquoise
ENSBTAG00000015119	SIK3	SIK3	1	turquoise
ENSBTAG00000015126	TNIP2	TNIP2	1	turquoise
ENSBTAG00000015127	SDC4	SDC4	1	turquoise
ENSBTAG00000015129	KLK10	KLK10	1	turquoise
ENSBTAG00000015131	SLC29A1	SLC29A1	1	turquoise
ENSBTAG00000015144	GMIP	GMIP	1	turquoise
ENSBTAG00000015145	S100A11	S100A11	1	turquoise
ENSBTAG00000015154	MCL1		1	turquoise
ENSBTAG00000015163	TM4SF1	TM4SF1	1	turquoise
ENSBTAG00000015177	PRSS23	PRSS23	1	turquoise
ENSBTAG00000015183	TPCN2	TPCN2	1	turquoise
ENSBTAG00000015184	SYDE1	SYDE1	1	turquoise
ENSBTAG00000015187	DDX41	DDX41	1	turquoise
ENSBTAG00000015188	KLF6	KLF6	1	turquoise
ENSBTAG00000015190	RMC1	RMC1	1	turquoise
ENSBTAG00000015195	NPC1	NPC1	1	turquoise
ENSBTAG00000015205	NCK2	NCK2	1	turquoise
ENSBTAG00000015212	IFNAR2	IFNAR2	1	turquoise
ENSBTAG00000015220	AGO4	AGO4	1	turquoise
ENSBTAG00000015228	CD74	CD74	1	turquoise
ENSBTAG00000015249	B4GALT1	B4GALT1	1	turquoise
ENSBTAG00000015254	GLB1	GLB1	1	turquoise
ENSBTAG00000015261	CARD14	CARD14	1	turquoise
ENSBTAG00000015265	TIGD2	TIGD2	1	turquoise
ENSBTAG00000015267	SGSH	SGSH	1	turquoise
ENSBTAG00000015271	RIPK2	RIPK2	1	turquoise
ENSBTAG00000015272	TSC22D4	TSC22D4	1	turquoise
ENSBTAG00000015276	SLC26A11	SLC26A11	1	turquoise
ENSBTAG00000015297	BANK1	BANK1	1	turquoise
ENSBTAG00000015307	FBN2	FBN2	1	turquoise
ENSBTAG00000015318	NECTIN2	NECTIN2	1	turquoise
ENSBTAG00000015325	MTOR	MTOR	1	turquoise
ENSBTAG00000015327	SPTAN1	SPTAN1	1	turquoise
ENSBTAG00000015354	ZDHHC9	ZDHHC9	1	turquoise
ENSBTAG00000015361	CNTFR	CNTFR	1	turquoise
ENSBTAG00000015362	BMP7	BMP7	1	turquoise
ENSBTAG00000015363	CDC42SE1	CDC42SE1	1	turquoise
ENSBTAG00000015369	MLLT11	MLLT11	1	turquoise
ENSBTAG00000015381	ARHGAP18	ARHGAP18	1	turquoise
ENSBTAG00000015392	TTF2	TTF2	1	turquoise
ENSBTAG00000015403	TPP1	TPP1	1	turquoise
ENSBTAG00000015459	KCNA2	KCNA2	1	turquoise
ENSBTAG00000015482	ANKRD13C	ANKRD13C	1	turquoise
ENSBTAG00000015498	ELOVL4	ELOVL4	1	turquoise
ENSBTAG00000015511	FADS3	FADS3	1	turquoise
ENSBTAG00000015512	HEXB		1	turquoise
ENSBTAG00000015519	GFM2	GFM2	1	turquoise
ENSBTAG00000015520	SLC11A1	SLC11A1	1	turquoise
ENSBTAG00000015536	CPNE3	CPNE3	1	turquoise
ENSBTAG00000015537	RASAL2	RASAL2	1	turquoise
ENSBTAG00000015538	LEMD2	LEMD2	1	turquoise
ENSBTAG00000015541	DLC1	DLC1	1	turquoise
ENSBTAG00000015554	TMF1	TMF1	1	turquoise
ENSBTAG00000015563	PDE12	PDE12	1	turquoise
ENSBTAG00000015578	SAP30	SAP30	1	turquoise
ENSBTAG00000015580	TLE3	TLE3	1	turquoise
ENSBTAG00000015582	HMOX1	HMOX1	1	turquoise
ENSBTAG00000015588	TMEM209	TMEM209	1	turquoise
ENSBTAG00000015591	SQSTM1	SQSTM1	1	turquoise
ENSBTAG00000015596	SLCO2B1	SLCO2B1	1	turquoise
ENSBTAG00000015609	PREX1	PREX1	1	turquoise
ENSBTAG00000015618	GDF15	GDF15	1	turquoise
ENSBTAG00000015628	SMPD1	SMPD1	1	turquoise
ENSBTAG00000015636	SHFL	SHFL	1	turquoise
ENSBTAG00000015637	IMPAD1	BPNT2	1	turquoise
ENSBTAG00000015644	EID2		1	turquoise
ENSBTAG00000015648	DNAJC21		1	turquoise
ENSBTAG00000015649	TMEM156	TMEM156	1	turquoise
ENSBTAG00000015718	CASP8	CASP8	1	turquoise
ENSBTAG00000015720	WWP1	WWP1	1	turquoise
ENSBTAG00000015730	BOLA-DMA		1	turquoise
ENSBTAG00000015731	TXNL1	TXNL1	1	turquoise
ENSBTAG00000015734	RMDN1		1	turquoise
ENSBTAG00000015743	GMPR	GMPR	1	turquoise
ENSBTAG00000015745	RAB3IL1	RAB3IL1	1	turquoise
ENSBTAG00000015752	SP110	SP110	1	turquoise
ENSBTAG00000015764	EML2	EML2	1	turquoise
ENSBTAG00000015769	VSIG4	VSIG4	1	turquoise
ENSBTAG00000015780	RCN2	RCN2	1	turquoise
ENSBTAG00000015793	RAB38	RAB38	1	turquoise
ENSBTAG00000015794	NES	NES	1	turquoise
ENSBTAG00000015802	CREB3L2	CREB3L2	1	turquoise
ENSBTAG00000015810	C15H11orf34		1	turquoise
ENSBTAG00000015815	CFP	CFP	1	turquoise
ENSBTAG00000015818	ENSBTAG00000015818		1	turquoise
ENSBTAG00000015821	AMPD3	AMPD3	1	turquoise
ENSBTAG00000015828	FKBP11	FKBP11	1	turquoise
ENSBTAG00000015829	ENPP5	ENPP5	1	turquoise
ENSBTAG00000015836	ENSBTAG00000015836		1	turquoise
ENSBTAG00000015837	P2RY12	P2RY12	1	turquoise
ENSBTAG00000015874	CASP3	CASP3	1	turquoise
ENSBTAG00000015878	RHNO1	RHNO1	1	turquoise
ENSBTAG00000015889	CLCN7	CLCN7	1	turquoise
ENSBTAG00000015900	CNPY3	CNPY3	1	turquoise
ENSBTAG00000015904	RORA	RORA	1	turquoise
ENSBTAG00000015908	MBOAT7	MBOAT7	1	turquoise
ENSBTAG00000015909	PDE8A	PDE8A	1	turquoise
ENSBTAG00000015910	ITGB1	ITGB1	1	turquoise
ENSBTAG00000015913	MFHAS1	MFHAS1	1	turquoise
ENSBTAG00000015936	BRINP1	BRINP1	1	turquoise
ENSBTAG00000015943	MICU2	MICU2	1	turquoise
ENSBTAG00000015952	ADAP1	ADAP1	1	turquoise
ENSBTAG00000015963	DMAC1	DMAC1	1	turquoise
ENSBTAG00000015969	STK40	STK40	1	turquoise
ENSBTAG00000015972	GLRX2	GLRX2	1	turquoise
ENSBTAG00000015978	ANXA1	ANXA1	1	turquoise
ENSBTAG00000015986	NDE1	NDE1	1	turquoise
ENSBTAG00000015996	GPC1	GPC1	1	turquoise
ENSBTAG00000016005	PPP3CA	PPP3CA	1	turquoise
ENSBTAG00000016021	GAA	GAA	1	turquoise
ENSBTAG00000016038	GCC2	GCC2	1	turquoise
ENSBTAG00000016053	ARSA	ARSA	1	turquoise
ENSBTAG00000016063	DNER	DNER	1	turquoise
ENSBTAG00000016069	ARF4	ARF4	1	turquoise
ENSBTAG00000016073	UGCG	UGCG	1	turquoise
ENSBTAG00000016076	TRAK1	TRAK1	1	turquoise
ENSBTAG00000016085	IRAK1	IRAK1	1	turquoise
ENSBTAG00000016094	SLC36A1	SLC36A1	1	turquoise
ENSBTAG00000016103	CBFB	CBFB	1	turquoise
ENSBTAG00000016108	BTBD2	BTBD2	1	turquoise
ENSBTAG00000016139	TMEM120A	TMEM120A	1	turquoise
ENSBTAG00000016152	DAB2	DAB2	1	turquoise
ENSBTAG00000016158	ACAN	ACAN	1	turquoise
ENSBTAG00000016161	FLII	FLII	1	turquoise
ENSBTAG00000016164	LMBRD1	LMBRD1	1	turquoise
ENSBTAG00000016168	APLP2	APLP2	1	turquoise
ENSBTAG00000016199	CLINT1	CLINT1	1	turquoise
ENSBTAG00000016204	C1RL	C1RL	1	turquoise
ENSBTAG00000016218	PTGES2	PTGES2	1	turquoise
ENSBTAG00000016228	NMD3	NMD3	1	turquoise
ENSBTAG00000016229	KLF9	KLF9	1	turquoise
ENSBTAG00000016240	RNF157	RNF157	1	turquoise
ENSBTAG00000016254	HDAC5	HDAC5	1	turquoise
ENSBTAG00000016267	SERPING1	SERPING1	1	turquoise
ENSBTAG00000016269	ME2	ME2	1	turquoise
ENSBTAG00000016282	EIF5	EIF5	1	turquoise
ENSBTAG00000016284	IL7	IL7	1	turquoise
ENSBTAG00000016297	CCNYL1	CCNYL1	1	turquoise
ENSBTAG00000016309	ATP6V1D	ATP6V1D	1	turquoise
ENSBTAG00000016315	COTL1	COTL1	1	turquoise
ENSBTAG00000016326	C3H1orf52	C3H1orf52	1	turquoise
ENSBTAG00000016327	SLC28A2	SLC28A2	1	turquoise
ENSBTAG00000016334	SATB2	SATB2	1	turquoise
ENSBTAG00000016354	IER2	IER2	1	turquoise
ENSBTAG00000016359	SLCO4C1	SLCO4C1	1	turquoise
ENSBTAG00000016374	OGFRL1	OGFRL1	1	turquoise
ENSBTAG00000016378	LRP10	LRP10	1	turquoise
ENSBTAG00000016397	CDYL	CDYL	1	turquoise
ENSBTAG00000016401	OPTN	OPTN	1	turquoise
ENSBTAG00000016411	RNF122	RNF122	1	turquoise
ENSBTAG00000016413	DUSP26	DUSP26	1	turquoise
ENSBTAG00000016424	MMP25	MMP25	1	turquoise
ENSBTAG00000016444	RETREG1	RETREG1	1	turquoise
ENSBTAG00000016455	CACHD1	CACHD1	1	turquoise
ENSBTAG00000016473	NAT1		1	turquoise
ENSBTAG00000016477	PEAK3	PEAK3	1	turquoise
ENSBTAG00000016481	CALU	CALU	1	turquoise
ENSBTAG00000016494	RELT	RELT	1	turquoise
ENSBTAG00000016505	TMC7	TMC7	1	turquoise
ENSBTAG00000016519	MBOAT1	MBOAT1	1	turquoise
ENSBTAG00000016525	ITGA1	ITGA1	1	turquoise
ENSBTAG00000016526	PIH1D1	PIH1D1	1	turquoise
ENSBTAG00000016529	SLC25A30	SLC25A30	1	turquoise
ENSBTAG00000016532	MAPKAPK3	MAPKAPK3	1	turquoise
ENSBTAG00000016533	FOXP1	FOXP1	1	turquoise
ENSBTAG00000016541	CAMK1G	CAMK1G	1	turquoise
ENSBTAG00000016548	TEX12	TEX12	1	turquoise
ENSBTAG00000016588	TMEM8A	PGAP6	1	turquoise
ENSBTAG00000016593	FMNL3	FMNL3	1	turquoise
ENSBTAG00000016595	CYSTM1	CYSTM1	1	turquoise
ENSBTAG00000016620	SIGLEC15	SIGLEC15	1	turquoise
ENSBTAG00000016640	HEATR3	HEATR3	1	turquoise
ENSBTAG00000016643	CYB561D1	CYB561D1	1	turquoise
ENSBTAG00000016650	TIGAR	TIGAR	1	turquoise
ENSBTAG00000016688	ENSBTAG00000016688		1	turquoise
ENSBTAG00000016696	NCDN	NCDN	1	turquoise
ENSBTAG00000016698	SLAMF8	SLAMF8	1	turquoise
ENSBTAG00000016703	CDC73	CDC73	1	turquoise
ENSBTAG00000016704	SLC37A2	SLC37A2	1	turquoise
ENSBTAG00000016708	CLTC	CLTC	1	turquoise
ENSBTAG00000016712	CLCA3		1	turquoise
ENSBTAG00000016720	RAB1A	RAB1A	1	turquoise
ENSBTAG00000016722	PGGHG	PGGHG	1	turquoise
ENSBTAG00000016750	PTBP3	PTBP3	1	turquoise
ENSBTAG00000016760	LRRFIP2	LRRFIP2	1	turquoise
ENSBTAG00000016766	TMEM176B	TMEM176B	1	turquoise
ENSBTAG00000016771	PLK2	PLK2	1	turquoise
ENSBTAG00000016795	RUFY3	RUFY3	1	turquoise
ENSBTAG00000016797	CSNK1G2	CSNK1G2	1	turquoise
ENSBTAG00000016821	SNX22	SNX22	1	turquoise
ENSBTAG00000016828	TAPBP	TAPBP	1	turquoise
ENSBTAG00000016839	MTO1	MTO1	1	turquoise
ENSBTAG00000016858	SAR1A	SAR1A	1	turquoise
ENSBTAG00000016873	OSER1	OSER1	1	turquoise
ENSBTAG00000016876	ENSBTAG00000016876		1	turquoise
ENSBTAG00000016895	NIPA2	NIPA2	1	turquoise
ENSBTAG00000016896	HERPUD1	HERPUD1	1	turquoise
ENSBTAG00000016899	ELOVL1		1	turquoise
ENSBTAG00000016910	EEF1AKMT3	EEF1AKMT3	1	turquoise
ENSBTAG00000016912	TSFM	TSFM	1	turquoise
ENSBTAG00000016915	FLT1	FLT1	1	turquoise
ENSBTAG00000016950	B3GAT3	B3GAT3	1	turquoise
ENSBTAG00000016951	WDFY1	WDFY1	1	turquoise
ENSBTAG00000016958	PHF19	PHF19	1	turquoise
ENSBTAG00000016984	PTPN9	PTPN9	1	turquoise
ENSBTAG00000016991	EFNB2	EFNB2	1	turquoise
ENSBTAG00000016997	ENSBTAG00000016997		1	turquoise
[truncated: 9,747 more rows]

## Sheet: mb-modules
Supplementary file S4: Number of genes and miRNAs in Rb- and mb-modules.						module color	module number	number of miRNAs
miRNA ID	Module number	Module color				grey	0	69
bta-mir-101-1	0	grey				turquoise	1	74
bta-mir-101-2	0	grey				blue	2	60
bta-mir-106b	0	grey				brown	3	47
bta-mir-11989	0	grey				yellow	4	31
bta-mir-1307	0	grey				green	5	30
bta-mir-130a	0	grey				red	6	29
bta-mir-132	0	grey				black	7	23
bta-mir-1343	0	grey				pink	8	23
bta-mir-135a-1	0	grey				magenta	9	19
bta-mir-135a-2	0	grey				purple	10	15
bta-mir-146a	0	grey
bta-mir-146b	0	grey
bta-mir-148a	0	grey
bta-mir-148d	0	grey
bta-mir-150	0	grey
bta-mir-153-1	0	grey
bta-mir-153-2	0	grey
bta-mir-16b	0	grey
bta-mir-181b-1	0	grey
bta-mir-181b-2	0	grey
bta-mir-183	0	grey
bta-mir-1839	0	grey
bta-mir-18a	0	grey
bta-mir-197	0	grey
bta-mir-200c	0	grey
bta-mir-205	0	grey
bta-mir-20a	0	grey
bta-mir-2284o	0	grey
bta-mir-2284z-5	0	grey
bta-mir-2285af-1	0	grey
bta-mir-2285am	0	grey
bta-mir-2285bf-1	0	grey
bta-mir-2285bf-2	0	grey
bta-mir-2285bf-3	0	grey
bta-mir-2285bu-1	0	grey
bta-mir-2285bu-2	0	grey
bta-mir-2285ct	0	grey
bta-mir-2285dl-1	0	grey
bta-mir-2285dl-2	0	grey
bta-mir-2285e-2	0	grey
bta-mir-2285f-2	0	grey
bta-mir-2285g-2	0	grey
bta-mir-2285h	0	grey
bta-mir-2285i	0	grey
bta-mir-2285n-7	0	grey
bta-mir-2285v	0	grey
bta-mir-2399	0	grey
bta-mir-2484	0	grey
bta-mir-299-2	0	grey
bta-mir-30c	0	grey
bta-mir-3578	0	grey
bta-mir-3601	0	grey
bta-mir-374a	0	grey
bta-mir-374c	0	grey
bta-mir-376b	0	grey
bta-mir-376e	0	grey
bta-mir-382	0	grey
bta-mir-424	0	grey
bta-mir-455	0	grey
bta-mir-487a	0	grey
bta-mir-493	0	grey
bta-mir-499	0	grey
bta-mir-504	0	grey
bta-mir-542	0	grey
bta-mir-545	0	grey
bta-mir-582	0	grey
bta-mir-6533	0	grey
bta-mir-708	0	grey
bta-mir-7859	0	grey
bta-let-7b	1	turquoise
bta-mir-1-1	1	turquoise
bta-mir-1-2	1	turquoise
bta-mir-10174	1	turquoise
bta-mir-103-1	1	turquoise
bta-mir-103-2	1	turquoise
bta-mir-107	1	turquoise
bta-mir-1247	1	turquoise
bta-mir-1260b	1	turquoise
bta-mir-127	1	turquoise
bta-mir-129-1	1	turquoise
bta-mir-129-2	1	turquoise
bta-mir-133a-1	1	turquoise
bta-mir-133a-2	1	turquoise
bta-mir-133c	1	turquoise
bta-mir-1388	1	turquoise
bta-mir-140	1	turquoise
bta-mir-143	1	turquoise
bta-mir-145	1	turquoise
bta-mir-15b	1	turquoise
bta-mir-181a-1	1	turquoise
bta-mir-181a-2	1	turquoise
bta-mir-181c	1	turquoise
bta-mir-181d	1	turquoise
bta-mir-193a	1	turquoise
bta-mir-193a-2	1	turquoise
bta-mir-196a-1	1	turquoise
bta-mir-196a-2	1	turquoise
bta-mir-214	1	turquoise
bta-mir-218-1	1	turquoise
bta-mir-218-2	1	turquoise
bta-mir-2285ag	1	turquoise
bta-mir-2285ba-1	1	turquoise
bta-mir-2285ba-2	1	turquoise
bta-mir-2285ce	1	turquoise
bta-mir-2285di	1	turquoise
bta-mir-2285o-1	1	turquoise
bta-mir-2285o-2	1	turquoise
bta-mir-2285x	1	turquoise
bta-mir-2299	1	turquoise
bta-mir-23b	1	turquoise
bta-mir-24-1	1	turquoise
bta-mir-24-2	1	turquoise
bta-mir-2419	1	turquoise
bta-mir-2478	1	turquoise
bta-mir-25	1	turquoise
bta-mir-27b	1	turquoise
bta-mir-28	1	turquoise
bta-mir-2898	1	turquoise
bta-mir-30d	1	turquoise
bta-mir-3120	1	turquoise
bta-mir-320a-1	1	turquoise
bta-mir-320a-2	1	turquoise
bta-mir-324	1	turquoise
bta-mir-328	1	turquoise
bta-mir-331	1	turquoise
bta-mir-335	1	turquoise
bta-mir-339b	1	turquoise
bta-mir-33a	1	turquoise
bta-mir-3596	1	turquoise
bta-mir-361	1	turquoise
bta-mir-365-1	1	turquoise
bta-mir-365-2	1	turquoise
bta-mir-374b	1	turquoise
bta-mir-425	1	turquoise
bta-mir-615	1	turquoise
bta-mir-6522	1	turquoise
bta-mir-655	1	turquoise
bta-mir-669	1	turquoise
bta-mir-670	1	turquoise
bta-mir-7180	1	turquoise
bta-mir-744	1	turquoise
bta-mir-7865	1	turquoise
bta-mir-93	1	turquoise
bta-let-7i	2	blue
bta-mir-10161	2	blue
bta-mir-10162	2	blue
bta-mir-10225a	2	blue
bta-mir-11986c	2	blue
bta-mir-11991	2	blue
bta-mir-1246	2	blue
bta-mir-130b	2	blue
bta-mir-142	2	blue
bta-mir-147	2	blue
bta-mir-15a	2	blue
bta-mir-1842	2	blue
bta-mir-188	2	blue
bta-mir-199c	2	blue
bta-mir-21	2	blue
bta-mir-222	2	blue
bta-mir-223	2	blue
bta-mir-2284w	2	blue
bta-mir-2285aa	2	blue
bta-mir-2285ab	2	blue
bta-mir-2285ax-3	2	blue
bta-mir-2285b-1	2	blue
bta-mir-2285b-2	2	blue
bta-mir-2285bt	2	blue
bta-mir-2285bz	2	blue
bta-mir-2285cj	2	blue
bta-mir-2285cq	2	blue
bta-mir-2285da	2	blue
bta-mir-2285f-1	2	blue
bta-mir-2285g-1	2	blue
bta-mir-2285q	2	blue
bta-mir-2285z	2	blue
bta-mir-2313	2	blue
bta-mir-2336	2	blue
bta-mir-2389	2	blue
bta-mir-2424	2	blue
bta-mir-2474	2	blue
bta-mir-2887-1	2	blue
bta-mir-2887-2	2	blue
bta-mir-2889	2	blue
bta-mir-2892	2	blue
bta-mir-2899	2	blue
bta-mir-2904-1	2	blue
bta-mir-2904-2	2	blue
bta-mir-2904-3	2	blue
bta-mir-296	2	blue
bta-mir-301b	2	blue
bta-mir-340	2	blue
bta-mir-3613a	2	blue
bta-mir-363	2	blue
bta-mir-376d	2	blue
bta-mir-423	2	blue
bta-mir-6120	2	blue
bta-mir-6123	2	blue
bta-mir-6529a	2	blue
bta-mir-6529b	2	blue
bta-mir-660	2	blue
bta-mir-7-1	2	blue
bta-mir-7-2	2	blue
bta-mir-7-3	2	blue
bta-let-7e	3	brown
bta-mir-10172	3	brown
bta-mir-128-1	3	brown
bta-mir-128-2	3	brown
bta-mir-138-1	3	brown
bta-mir-138-2	3	brown
bta-mir-141	3	brown
bta-mir-149	3	brown
bta-mir-16a	3	brown
bta-mir-17	3	brown
bta-mir-182	3	brown
bta-mir-184	3	brown
bta-mir-185	3	brown
bta-mir-193b	3	brown
bta-mir-200a	3	brown
bta-mir-210	3	brown
bta-mir-22	3	brown
bta-mir-224	3	brown
bta-mir-2284aa-3	3	brown
bta-mir-2284t	3	brown
bta-mir-2285af-2	3	brown
bta-mir-2285cc	3	brown
bta-mir-2285ch	3	brown
bta-mir-2285cm	3	brown
bta-mir-2285r	3	brown
bta-mir-2285t	3	brown
bta-mir-23a	3	brown
bta-mir-29a	3	brown
bta-mir-30b	3	brown
bta-mir-326	3	brown
bta-mir-3431	3	brown
bta-mir-3432a-2	3	brown
bta-mir-345	3	brown
bta-mir-34a	3	brown
bta-mir-3600	3	brown
bta-mir-378-1	3	brown
bta-mir-378-2	3	brown
bta-mir-378b	3	brown
bta-mir-378c	3	brown
bta-mir-378d	3	brown
bta-mir-429	3	brown
bta-mir-4449	3	brown
bta-mir-452	3	brown
bta-mir-532	3	brown
bta-mir-7861	3	brown
bta-mir-874	3	brown
bta-mir-96	3	brown
bta-let-7a-1	4	yellow
bta-let-7a-2	4	yellow
bta-let-7a-3	4	yellow
bta-let-7c	4	yellow
bta-let-7d	4	yellow
bta-mir-10a	4	yellow
bta-mir-10b	4	yellow
bta-mir-11977	4	yellow
bta-mir-11986b	4	yellow
bta-mir-124a-1	4	yellow
bta-mir-124a-2	4	yellow
bta-mir-195	4	yellow
bta-mir-196b	4	yellow
bta-mir-200b	4	yellow
bta-mir-2285ai	4	yellow
bta-mir-2285s	4	yellow
bta-mir-26a-1	4	yellow
bta-mir-26a-2	4	yellow
bta-mir-26b	4	yellow
bta-mir-26c	4	yellow
bta-mir-29d	4	yellow
bta-mir-30a	4	yellow
bta-mir-342	4	yellow
bta-mir-34b	4	yellow
bta-mir-34c	4	yellow
bta-mir-375	4	yellow
bta-mir-411c	4	yellow
bta-mir-490	4	yellow
bta-mir-497	4	yellow
bta-mir-9-1	4	yellow
bta-mir-9-2	4	yellow
bta-let-7g	5	green
bta-mir-100	5	green
bta-mir-12000	5	green
bta-mir-125a	5	green
bta-mir-1271	5	green
bta-mir-134	5	green
bta-mir-148c	5	green
bta-mir-152	5	green
bta-mir-191	5	green
bta-mir-191b	5	green
bta-mir-212	5	green
bta-mir-221	5	green
bta-mir-2284y-3	5	green
bta-mir-30f	5	green
bta-mir-3432a-1	5	green
bta-mir-362	5	green
bta-mir-379	5	green
bta-mir-380	5	green
bta-mir-409a	5	green
bta-mir-409b	5	green
bta-mir-431	5	green
bta-mir-494	5	green
bta-mir-495	5	green
bta-mir-500	5	green
bta-mir-502a-1	5	green
bta-mir-502a-2	5	green
bta-mir-502b	5	green
bta-mir-664b	5	green
bta-mir-99a	5	green
bta-mir-99b	5	green
bta-let-7f-1	6	red
bta-let-7f-2	6	red
bta-mir-1197	6	red
bta-mir-126	6	red
bta-mir-136	6	red
bta-mir-155	6	red
bta-mir-190a	6	red
bta-mir-19a	6	red
bta-mir-19b	6	red
bta-mir-19b-2	6	red
bta-mir-2285ar	6	red
bta-mir-299	6	red
bta-mir-301a	6	red
bta-mir-31	6	red
bta-mir-32	6	red
bta-mir-369	6	red
bta-mir-376a	6	red
bta-mir-376c	6	red
bta-mir-381	6	red
bta-mir-410	6	red
bta-mir-411a	6	red
bta-mir-412	6	red
bta-mir-432	6	red
bta-mir-485	6	red
bta-mir-487b	6	red
bta-mir-539	6	red
bta-mir-541	6	red
bta-mir-544a	6	red
bta-mir-7858	6	red
bta-mir-11971	7	black
bta-mir-204	7	black
bta-mir-2284ab	7	black
bta-mir-2284g	7	black
bta-mir-2284x	7	black
bta-mir-2284z-2	7	black
bta-mir-2285bc	7	black
bta-mir-2285bn	7	black
bta-mir-2285cy	7	black
bta-mir-2285g-3	7	black
bta-mir-2285k-1	7	black
bta-mir-2285k-2	7	black
bta-mir-2285k-3	7	black
bta-mir-2285k-4	7	black
bta-mir-2285k-5	7	black
bta-mir-2285p	7	black
bta-mir-2411	7	black
bta-mir-2423	7	black
bta-mir-450a-1	7	black
bta-mir-450a-2	7	black
bta-mir-454	7	black
bta-mir-503	7	black
bta-mir-652	7	black
bta-mir-1185	8	pink
bta-mir-12034	8	pink
bta-mir-12044	8	pink
bta-mir-1296	8	pink
bta-mir-148b	8	pink
bta-mir-154c	8	pink
bta-mir-2284m	8	pink
bta-mir-2284y-2	8	pink
bta-mir-2284y-5	8	pink
bta-mir-2285bl	8	pink
bta-mir-2285u	8	pink
bta-mir-29b-1	8	pink
bta-mir-29b-2	8	pink
bta-mir-29c	8	pink
bta-mir-330	8	pink
bta-mir-339a	8	pink
bta-mir-433	8	pink
bta-mir-543	8	pink
bta-mir-654	8	pink
bta-mir-665	8	pink
bta-mir-758	8	pink
bta-mir-769	8	pink
bta-mir-92a-2	8	pink
bta-mir-139	9	magenta
bta-mir-144	9	magenta
bta-mir-1468	9	magenta
bta-mir-199a-1	9	magenta
bta-mir-199a-2	9	magenta
bta-mir-199b	9	magenta
bta-mir-215	9	magenta
bta-mir-2285br	9	magenta
bta-mir-2387	9	magenta
bta-mir-3065	9	magenta
bta-mir-338	9	magenta
bta-mir-3604-1	9	magenta
bta-mir-3604-2	9	magenta
bta-mir-450b	9	magenta
bta-mir-451	9	magenta
bta-mir-486	9	magenta
bta-mir-592	9	magenta
bta-mir-6518	9	magenta
bta-mir-6524	9	magenta
bta-mir-11995	10	purple
bta-mir-125b-1	10	purple
bta-mir-125b-2	10	purple
bta-mir-192	10	purple
bta-mir-2285bj-1	10	purple
bta-mir-2285bj-2	10	purple
bta-mir-2285e-1	10	purple
bta-mir-2483	10	purple
bta-mir-377	10	purple
bta-mir-449a	10	purple
bta-mir-449b	10	purple
bta-mir-449c	10	purple
bta-mir-484	10	purple
bta-mir-628	10	purple
bta-mir-92b	10	purple
x
