# Supplementary material for: An integrated analysis of mRNAs, lncRNAs, and miRNAs based on weighted gene co-expression network analysis involved in bovine endometritis
Source: Sci Rep. 2021 Sep 10;11:18050. doi: 10.1038/s41598-021-97319-y (PMC8433134; doi:10.1038/s41598-021-97319-y)
Supplement: Supplementary file 5 — Supplementary File S5. [file 41598_2021_97319_MOESM5_ESM.xlsx]

## Sheet: Rb-module preservation
Supplementary File S5: Summary of module preservation analysis
Module_names	moduleSize	medianRank	Zsummary	preservation
blue	2368	11	30	Non-preserved
brown	1006	20	15	Non-preserved
darkgreen	94	23	3.2	Non-preserved
darkgrey	92	30	1.8	Non-preserved
darkmagenta	43	18	2.2	Non-preserved
darkolivegreen	46	26	1.6	Non-preserved
green	401	9	13	Non-preserved
grey60	153	30	2.2	Non-preserved
orange	85	28	1.3	Non-preserved
paleturquoise	61	21	2.9	Non-preserved
red	389	30	4.8	Non-preserved
royalblue	109	25	3.8	Non-preserved
saddlebrown	65	6	8.7	Non-preserved
salmon	180	28	4.4	Non-preserved
sienna3	36	35	0.16	Non-preserved
tan	183	10	16	Non-preserved
turquoise	3188	12	34	Non-preserved
violet	52	23	3.8	Non-preserved
white	71	18	4.4	Non-preserved
black	368	20	8.3	Semi-preserved
cyan	165	23	5.2	Semi-preserved
darkorange	78	15	7.3	Semi-preserved
darkred	97	10	7.4	Semi-preserved
greenyellow	187	14	9.7	Semi-preserved
lightcyan	159	19	5.8	Semi-preserved
lightgreen	141	15	7.1	Semi-preserved
lightyellow	131	14	8	Semi-preserved
purple	204	19	6.3	Semi-preserved
skyblue	65	12	5.6	Semi-preserved
steelblue	64	13	5.8	Semi-preserved
yellow	538	27	6.6	Semi-preserved
darkturquoise	92	5	13	Preserved
magenta	282	3	30	Preserved
midnightblue	162	2	22	Preserved
pink	287	1	29	Preserved
