# Supplementary material for: An integrated analysis of mRNAs, lncRNAs, and miRNAs based on weighted gene co-expression network analysis involved in bovine endometritis
Source: Sci Rep. 2021 Sep 10;11:18050. doi: 10.1038/s41598-021-97319-y (PMC8433134; doi:10.1038/s41598-021-97319-y)
Supplement: Supplementary file 6 — Supplementary File S6. [file 41598_2021_97319_MOESM6_ESM.xlsx]

## Sheet: non-preserved Rb-modules
Supplementary File S6: Summary of hub genes in non-preserved modules
blue				brown				darkgreen				darkgrey				darkmagenta				darkolivegreen				green				grey60				orange				paleturquoise				red				royalblue				saddlebrown
hub genes ID	hub genes name	gene type		hub genes ID	hub genes name	gene type		hub genes ID	hub genes name	gene type		hub genes ID	hub genes name	gene type		hub genes ID	hub genes name	gene type		hub genes ID	hub genes name	gene type		hub genes ID	hub genes name	gene type		hub genes ID	hub genes name	gene type		hub genes ID	hub genes name	gene type		hub genes ID	hub genes name	gene type		hub genes ID	hub genes name	gene type		hub genes ID	hub genes name	gene type		hub genes ID	hub genes name
ENSBTAG00000002227	LRIG3	protein_coding		ENSBTAG00000011910	STK33	protein_coding		ENSBTAG00000020704	RAMP3	protein_coding		ENSBTAG00000009838	RRP15	protein_coding		ENSBTAG00000018600	VGLL4	protein_coding		ENSBTAG00000010919	USP47	protein_coding		ENSBTAG00000011515	SELL	protein_coding		ENSBTAG00000017592	GPAT3	protein_coding		ENSBTAG00000049993	ENSBTAG00000049993	protein_coding		ENSBTAG00000044044	CLOCK	Transcription Factor		ENSBTAG00000034246	ACRBP	protein_coding		ENSBTAG00000007834	PPP1R16A	protein_coding		ENSBTAG00000002348	SLC4A4
ENSBTAG00000008349	ZNF311	Transcription Factor		ENSBTAG00000015182	STARD10	protein_coding		ENSBTAG00000005791	UROS	protein_coding		ENSBTAG00000002826	CLSPN	protein_coding		ENSBTAG00000050317	MRPL36	protein_coding		ENSBTAG00000017999	TNRC6A	protein_coding		ENSBTAG00000011316	ZC3H12A	protein_coding		ENSBTAG00000055207	SCD	protein_coding		ENSBTAG00000039138	MRPL41	protein_coding		ENSBTAG00000019900	LNPEP	protein_coding		ENSBTAG00000006934	CYP11A1	protein_coding		ENSBTAG00000017081	MIEF2	protein_coding		ENSBTAG00000013407	PLXNB1
ENSBTAG00000009620	WDR27	protein_coding		ENSBTAG00000006387	TSNAXIP1	protein_coding		ENSBTAG00000013176	SMOC2	protein_coding		ENSBTAG00000007639	SDAD1	protein_coding		ENSBTAG00000040334	MEX3D	protein_coding		ENSBTAG00000006008	CAMSAP1	protein_coding		ENSBTAG00000020350	DUSP2	protein_coding		ENSBTAG00000011327	OLFML3	protein_coding		ENSBTAG00000012880	DNLZ	protein_coding		ENSBTAG00000013938	PHC3	protein_coding		ENSBTAG00000013338	SLC7A9	protein_coding		ENSBTAG00000026243	PPP1R35	protein_coding		ENSBTAG00000014904	SIRT5
ENSBTAG00000012499	RPGRIP1L	protein_coding		ENSBTAG00000015825	CCDC65	protein_coding		ENSBTAG00000012822	MGC137036	protein_coding		ENSBTAG00000005008	WSB1	protein_coding		ENSBTAG00000046677	RTN4R	protein_coding		ENSBTAG00000052347	ENSBTAG00000052347	protein_coding		ENSBTAG00000037778	CXCL3	protein_coding		ENSBTAG00000048916	LIPG	protein_coding		ENSBTAG00000020371	ACOT8	protein_coding		ENSBTAG00000015104	CCDC28B	protein_coding		ENSBTAG00000006108	MMP11	protein_coding		ENSBTAG00000022032	CHCHD10	protein_coding		ENSBTAG00000014885	MYOM3
ENSBTAG00000000501	KLHL13	protein_coding		ENSBTAG00000015378	CCDC180	protein_coding		ENSBTAG00000010195	PKN3	protein_coding		ENSBTAG00000017958	AHI1	protein_coding		ENSBTAG00000021294	VWA1	protein_coding		ENSBTAG00000012423	SENP1	protein_coding		ENSBTAG00000000522	AHSG	protein_coding		ENSBTAG00000017798	ERH	protein_coding		ENSBTAG00000030834	ENSBTAG00000030834	protein_coding		ENSBTAG00000012694	UHMK1	protein_coding		ENSBTAG00000014858	PRPSAP2	protein_coding		ENSBTAG00000044198	THAP7	protein_coding		ENSBTAG00000007678	MKX
ENSBTAG00000018181	CCDC8	protein_coding		ENSBTAG00000006069	CAPS	protein_coding		ENSBTAG00000013290	DYSF	protein_coding		ENSBTAG00000000460	SYTL2	protein_coding		ENSBTAG00000051238	SNX21	protein_coding		ENSBTAG00000001295	DEPDC5	protein_coding		ENSBTAG00000016060	CREM	Transcription Factor		ENSBTAG00000012219	CSPG4	protein_coding		ENSBTAG00000052272	COX8A	protein_coding		ENSBTAG00000015073	CRPPA	protein_coding		ENSBTAG00000015698	FYCO1	protein_coding		ENSBTAG00000021904	KIF26A	protein_coding		ENSBTAG00000016845	GALNT7
ENSBTAG00000017983	PRELID3A	protein_coding		ENSBTAG00000012393	AGT	protein_coding		ENSBTAG00000011562	STK32C	protein_coding		ENSBTAG00000018256	SMC6	protein_coding		ENSBTAG00000001444	TNXB	protein_coding		ENSBTAG00000020700	CLCN6	protein_coding		ENSBTAG00000000266	NAB1	protein_coding		ENSBTAG00000007369	PDLIM2	protein_coding		ENSBTAG00000000153	LRFN3	protein_coding		ENSBTAG00000013412	NFAT5	Transcription Factor		ENSBTAG00000009655	TNS3	protein_coding		ENSBTAG00000052619	ENSBTAG00000052619	lncRNA		ENSBTAG00000013859	SCYL2
ENSBTAG00000005695	NUDT6	protein_coding		ENSBTAG00000002408	FHAD1	protein_coding		ENSBTAG00000004776	DUSP23	protein_coding		ENSBTAG00000051191	ENSBTAG00000051191	lncRNA		ENSBTAG00000053086	PHLDA3	protein_coding		ENSBTAG00000024107	INPP5B	protein_coding		ENSBTAG00000048737	DEFB10	protein_coding		ENSBTAG00000010606	PPP1R3B	protein_coding		ENSBTAG00000019018	ENSBTAG00000019018	protein_coding		ENSBTAG00000007433	MYO9A	protein_coding		ENSBTAG00000007097	THTPA	protein_coding		ENSBTAG00000051090	KLF13	protein_coding		ENSBTAG00000030317	PPP1R26
ENSBTAG00000015319	C14H8orf76	protein_coding		ENSBTAG00000004498	ESR2	Transcription Factor		ENSBTAG00000007421	CDH5	protein_coding		ENSBTAG00000022954	ENSBTAG00000022954	protein_coding		ENSBTAG00000031107	HS3ST3A1	protein_coding		ENSBTAG00000004017	PLEKHG2	protein_coding		ENSBTAG00000046409	EGR2	Transcription Factor		ENSBTAG00000048501	ST8SIA2	protein_coding		ENSBTAG00000004920	ENSBTAG00000004920	protein_coding		ENSBTAG00000014469	NBEAL1	protein_coding		ENSBTAG00000004115	MYLIP	protein_coding		ENSBTAG00000002673	FIGNL2	protein_coding		ENSBTAG00000012321	ZFAND6
ENSBTAG00000004099	CCDC170	protein_coding		ENSBTAG00000001727	PRXL2B	protein_coding		ENSBTAG00000034693	SYT1	protein_coding		ENSBTAG00000021911	PTPRG	protein_coding		ENSBTAG00000030578	PTOV1	protein_coding		ENSBTAG00000015192	FAM193B	protein_coding		ENSBTAG00000021462	CSF3	protein_coding		ENSBTAG00000050763	PXYLP1	protein_coding		ENSBTAG00000010717	SSBP3	protein_coding		ENSBTAG00000026966	RASSF9	protein_coding		ENSBTAG00000016338	SPPL3	protein_coding		ENSBTAG00000005144	PNPLA2	protein_coding		ENSBTAG00000004879	FOXO4
ENSBTAG00000010849	ANKRD23	protein_coding		ENSBTAG00000020522	ENSBTAG00000020522	protein_coding		ENSBTAG00000052140	AIF1L	protein_coding		ENSBTAG00000016838	SRPK1	protein_coding		ENSBTAG00000004541	LPAR5	protein_coding		ENSBTAG00000022471	TTPA	protein_coding		ENSBTAG00000001785	TGM3	protein_coding		ENSBTAG00000019204	RTN3	protein_coding		ENSBTAG00000051149	ENSBTAG00000051149	protein_coding		ENSBTAG00000030222	L3MBTL2	protein_coding		ENSBTAG00000008937	CELF2	protein_coding		ENSBTAG00000021912	DUSP7	protein_coding		ENSBTAG00000003966	DUSP3
ENSBTAG00000008448	MEIS1	Transcription Factor		ENSBTAG00000009686	FBXO15	protein_coding		ENSBTAG00000020148	TEK	protein_coding		ENSBTAG00000020014	CEP104	protein_coding		ENSBTAG00000054498	ENSBTAG00000054498	lncRNA		ENSBTAG00000001957	TRMT11	protein_coding		ENSBTAG00000026753	CXCR1	protein_coding		ENSBTAG00000018986	ACSL4	protein_coding		ENSBTAG00000046406	R3HDM4	protein_coding		ENSBTAG00000032121	SUGCT	protein_coding		ENSBTAG00000005244	RASL11A	protein_coding		ENSBTAG00000051917	ZNF579	protein_coding		ENSBTAG00000014636	ZFHX3
ENSBTAG00000046235	SRSF12	protein_coding		ENSBTAG00000020643	BARX2	Transcription Factor		ENSBTAG00000049410	C11H9orf116	protein_coding		ENSBTAG00000054514	ENSBTAG00000054514	misc_RNA		ENSBTAG00000009914	NDUFS6	protein_coding		ENSBTAG00000036116	ENSBTAG00000036116	protein_coding		ENSBTAG00000008636	PDE4B	protein_coding		ENSBTAG00000039992	TUBA1C	protein_coding		ENSBTAG00000050536	ENSBTAG00000050536	protein_coding		ENSBTAG00000046649	SGPP2	protein_coding		ENSBTAG00000026825	TMEM37	protein_coding		ENSBTAG00000016257	ZNF74	protein_coding		ENSBTAG00000005776	ZNF185
ENSBTAG00000021427	HOXB3	Transcription Factor		ENSBTAG00000006578	SPEF1	protein_coding		ENSBTAG00000012058	GMDS	protein_coding		ENSBTAG00000003239	UTP20	protein_coding		ENSBTAG00000005154	APCDD1	protein_coding		ENSBTAG00000016563	GOLGA4	protein_coding		ENSBTAG00000001321	IL1B	protein_coding		ENSBTAG00000000494	PDE4D	protein_coding		ENSBTAG00000014560	HLX	Transcription Factor		ENSBTAG00000024426	PPP1R9A	protein_coding		ENSBTAG00000008625	PLEKHF1	protein_coding		ENSBTAG00000016553	EME2	protein_coding		ENSBTAG00000019498	ITGA3
ENSBTAG00000012738	ZNF827	Transcription Factor		ENSBTAG00000030347	TUBG2	protein_coding		ENSBTAG00000002455	KLHL8	protein_coding		ENSBTAG00000017177	RBM25	protein_coding		ENSBTAG00000046837	ZNF358	Transcription Factor		ENSBTAG00000012016	LMTK3	protein_coding		ENSBTAG00000014762	ISG20	protein_coding		ENSBTAG00000012252	MOCOS	protein_coding		ENSBTAG00000047836	ENSBTAG00000047836	protein_coding		ENSBTAG00000004216	MAP3K2	protein_coding		ENSBTAG00000050331	ENSBTAG00000050331	protein_coding		ENSBTAG00000034435	NKD2	protein_coding		ENSBTAG00000045902	EPHB2
ENSBTAG00000016442	MAP4K3	protein_coding		ENSBTAG00000009291	CFAP61	protein_coding		ENSBTAG00000003777	TIE1	protein_coding		ENSBTAG00000040215	EIF4G3	protein_coding		ENSBTAG00000046644	HRAS	protein_coding		ENSBTAG00000035144	PLCXD1	protein_coding		ENSBTAG00000013334	CSF3R	protein_coding		ENSBTAG00000013689	MCTP2	protein_coding		ENSBTAG00000051801	ENSBTAG00000051801	protein_coding		ENSBTAG00000020731	PRRG4	protein_coding		ENSBTAG00000013065	HFE	protein_coding		ENSBTAG00000024663	LAD1	protein_coding		ENSBTAG00000051942	ENSBTAG00000051942
ENSBTAG00000010146	PLXNB3	protein_coding		ENSBTAG00000021059	TNMD	protein_coding		ENSBTAG00000048622	TMOD3	protein_coding		ENSBTAG00000014170	MAP7D3	protein_coding		ENSBTAG00000051448	TMEM9	protein_coding		ENSBTAG00000011403	RUSC2	protein_coding		ENSBTAG00000051383	DEFB7	protein_coding		ENSBTAG00000017155	TRIM32	protein_coding		ENSBTAG00000038330	ENSBTAG00000038330	protein_coding		ENSBTAG00000005372	DLGAP1	protein_coding		ENSBTAG00000001752	FUCA2	protein_coding		ENSBTAG00000003237	IQSEC1	protein_coding		ENSBTAG00000017150	EHF
ENSBTAG00000046321	TSPOAP1	protein_coding		ENSBTAG00000005748	SOX17	Transcription Factor		ENSBTAG00000023765	C18H16orf46	protein_coding		ENSBTAG00000005960	EPB41L2	protein_coding		ENSBTAG00000051168	FAM110C	protein_coding		ENSBTAG00000051326	ENSBTAG00000051326	lncRNA		ENSBTAG00000009812	CXCL5	protein_coding		ENSBTAG00000004532	FGFR1OP2	protein_coding		ENSBTAG00000030592	ENSBTAG00000030592	protein_coding		ENSBTAG00000010444	ERBB3	protein_coding		ENSBTAG00000016793	SLC35D3	protein_coding		ENSBTAG00000000369	EPS8	protein_coding		ENSBTAG00000003304	HOXC4
ENSBTAG00000031352	ZNF554	Transcription Factor		ENSBTAG00000012432	FDFT1	protein_coding		ENSBTAG00000030425	ID3	Transcription Factor		ENSBTAG00000002493	VPS35	protein_coding		ENSBTAG00000053836	CCDC71L	protein_coding		ENSBTAG00000003438	ZBTB43	Transcription Factor		ENSBTAG00000019716	CXCL8	protein_coding		ENSBTAG00000006160	SUOX	protein_coding		ENSBTAG00000002367	HCFC1R1	protein_coding		ENSBTAG00000033412	B3GLCT	protein_coding		ENSBTAG00000047876	SH3TC1	protein_coding		ENSBTAG00000006073	PODNL1	protein_coding		ENSBTAG00000020652	TSSK3
ENSBTAG00000003702	ANGEL2	protein_coding		ENSBTAG00000008452	IHH	protein_coding		ENSBTAG00000020542	SHE	protein_coding		ENSBTAG00000021083	RECQL	protein_coding		ENSBTAG00000001014	MAPK7	protein_coding		ENSBTAG00000053523	ENSBTAG00000053523	protein_coding		ENSBTAG00000038042	CXCR2	protein_coding		ENSBTAG00000020853	SLC16A13	protein_coding		ENSBTAG00000053923	EXOSC6	protein_coding		ENSBTAG00000014053	MAK	protein_coding		ENSBTAG00000054389	ENSBTAG00000054389	misc_RNA		ENSBTAG00000025130	HIC1	Transcription Factor		ENSBTAG00000018024	NR1D2
ENSBTAG00000011826	PEX26	protein_coding		ENSBTAG00000010477	TTC21A	protein_coding		ENSBTAG00000008721	MANSC1	protein_coding		ENSBTAG00000051452	ENSBTAG00000051452	protein_coding		ENSBTAG00000013560	RABIF	protein_coding		ENSBTAG00000054466	ENSBTAG00000054466	protein_coding		ENSBTAG00000000995	TENT5A	protein_coding		ENSBTAG00000051913	UST	protein_coding		ENSBTAG00000040295	CHCHD2	protein_coding		ENSBTAG00000007514	CPNE5	protein_coding		ENSBTAG00000003793	NGLY1	protein_coding		ENSBTAG00000005073	ZNHIT2	protein_coding		ENSBTAG00000008711	BOK
ENSBTAG00000050006	HOXB6	protein_coding		ENSBTAG00000013015	CCDC13	protein_coding		ENSBTAG00000021570	PLEKHG4	protein_coding		ENSBTAG00000051307	ENSBTAG00000051307	misc_RNA		ENSBTAG00000051248	ENSBTAG00000051248	protein_coding		ENSBTAG00000001078	SRL	protein_coding		ENSBTAG00000016906	CYP27B1	protein_coding		ENSBTAG00000020257	PTPN5	protein_coding		ENSBTAG00000012484	ENDOG	protein_coding		ENSBTAG00000030198	TMEM232	protein_coding		ENSBTAG00000033197	EPDR1	protein_coding		ENSBTAG00000011136	NR2F6	Transcription Factor		ENSBTAG00000017325	ATG13
ENSBTAG00000031869	ZSCAN26	Transcription Factor		ENSBTAG00000020956	MPPED2	protein_coding		ENSBTAG00000023632	FBXL8	protein_coding		ENSBTAG00000018423	DDX5	protein_coding		ENSBTAG00000016462	TCF4	Transcription Factor		ENSBTAG00000014733	NOP2	protein_coding		ENSBTAG00000020892	IL2RA	protein_coding		ENSBTAG00000003791	LPAR3	protein_coding		ENSBTAG00000009288	TBC1D25	protein_coding		ENSBTAG00000021291	STXBP6	protein_coding		ENSBTAG00000020829	PTPRK	protein_coding		ENSBTAG00000032007	LRP11	protein_coding		ENSBTAG00000009876	C4BPA
ENSBTAG00000020015	DFFB	protein_coding		ENSBTAG00000013680	ATP1B2	protein_coding		ENSBTAG00000044056	C19H17orf98	protein_coding		ENSBTAG00000003784	DNAJC2	Transcription Factor		ENSBTAG00000008854	RFX1	protein_coding		ENSBTAG00000009854	MPHOSPH10	protein_coding		ENSBTAG00000011238	CD48	protein_coding		ENSBTAG00000019295	MDH1	protein_coding		ENSBTAG00000018937	HMOX2	protein_coding		ENSBTAG00000007000	ENOSF1	protein_coding		ENSBTAG00000019164	RHOBTB1	protein_coding		ENSBTAG00000004802	CEP170B	protein_coding		ENSBTAG00000031184	CDKN1C
ENSBTAG00000002606	LGR4	protein_coding		ENSBTAG00000019822	TPPP3	protein_coding		ENSBTAG00000010562	CD34	protein_coding		ENSBTAG00000017048	CENPJ	protein_coding		ENSBTAG00000003298	LZTS2	protein_coding		ENSBTAG00000021394	FITM1	protein_coding		ENSBTAG00000006683	ZFYVE28	protein_coding		ENSBTAG00000015562	PLBD1	protein_coding		ENSBTAG00000003535	DPM3	protein_coding		ENSBTAG00000013222	CD109	protein_coding		ENSBTAG00000016549	CARMIL1	protein_coding		ENSBTAG00000030939	ZNF575	Transcription Factor		ENSBTAG00000000676	DOP1A
ENSBTAG00000019497	ILDR2	protein_coding		ENSBTAG00000003240	C8H9orf152	protein_coding		ENSBTAG00000011692	BMERB1	protein_coding		ENSBTAG00000013821	RIOK1	protein_coding		ENSBTAG00000019353	STIM2	protein_coding		ENSBTAG00000015352	MTMR4	protein_coding		ENSBTAG00000009717	FGL2	protein_coding		ENSBTAG00000024974	HEXIM2	protein_coding		ENSBTAG00000015117	GADD45GIP1	protein_coding		ENSBTAG00000022278	ENSBTAG00000022278	protein_coding		ENSBTAG00000017160	TBC1D7	protein_coding		ENSBTAG00000011680	PAPLN	protein_coding		ENSBTAG00000010068	REEP2
ENSBTAG00000051958	CYB5D1	protein_coding		ENSBTAG00000018560	DNAH3	protein_coding		ENSBTAG00000017969	CA4	protein_coding		ENSBTAG00000032674	SENP5	protein_coding		ENSBTAG00000021798	ERBB2	protein_coding		ENSBTAG00000021156	TBC1D31	protein_coding		ENSBTAG00000014953	ENSBTAG00000014953	protein_coding		ENSBTAG00000009260	GPM6B	protein_coding		ENSBTAG00000012634	NDUFB7	protein_coding		ENSBTAG00000007146	CPVL	protein_coding		ENSBTAG00000054085	SELENOP	protein_coding		ENSBTAG00000000570	RET	protein_coding		ENSBTAG00000016943	NEK7
ENSBTAG00000027770	ENSBTAG00000027770	protein_coding		ENSBTAG00000011139	BCHE	protein_coding		ENSBTAG00000001828	SCRN2	protein_coding		ENSBTAG00000017907	COG3	protein_coding		ENSBTAG00000025181	CCDC85C	protein_coding		ENSBTAG00000005923	ABTB2	protein_coding		ENSBTAG00000020859	SERPINF2	protein_coding		ENSBTAG00000038321	LIPE	protein_coding		ENSBTAG00000048390	NCBP2AS2	protein_coding		ENSBTAG00000010529	FZD6	protein_coding		ENSBTAG00000021102	GALM	protein_coding		ENSBTAG00000003617	ALKBH4C4	protein_coding		ENSBTAG00000039049	RAI2
ENSBTAG00000000658	WDR97	protein_coding		ENSBTAG00000018487	CFAP45	protein_coding		ENSBTAG00000004343	CCS	protein_coding		ENSBTAG00000003788	RCC1	protein_coding		ENSBTAG00000007070	BLOC1S3	protein_coding		ENSBTAG00000037795	CYP2C87	protein_coding		ENSBTAG00000045808	IL17REL	protein_coding		ENSBTAG00000002534	EEF1E1	protein_coding		ENSBTAG00000016948	PTH1R	protein_coding		ENSBTAG00000001543	BRI3BP	protein_coding		ENSBTAG00000045901	CLDN6	protein_coding		ENSBTAG00000051269	ENSBTAG00000051269	protein_coding		ENSBTAG00000017867	YPEL1
ENSBTAG00000001673	C2CD5	protein_coding		ENSBTAG00000021714	TEKT2	protein_coding		ENSBTAG00000038283	TMEM243	protein_coding		ENSBTAG00000005847	ROCK2	protein_coding		ENSBTAG00000047039	CYP21	protein_coding		ENSBTAG00000017418	RRP1B	protein_coding		ENSBTAG00000031814	SDS	protein_coding		ENSBTAG00000019682	PRRC2A	protein_coding		ENSBTAG00000027629	ENSBTAG00000027629	protein_coding		ENSBTAG00000011298	EYA1	protein_coding		ENSBTAG00000008554	NINJ2	protein_coding		ENSBTAG00000050801	ENSBTAG00000050801	protein_coding		ENSBTAG00000011800	ABCG4
ENSBTAG00000004653	ADGRA3	protein_coding		ENSBTAG00000027058	MESP2	Transcription Factor		ENSBTAG00000019903	RAMP2	protein_coding		ENSBTAG00000032163	LTV1	protein_coding		ENSBTAG00000015579	TMEM160	protein_coding		ENSBTAG00000014478	ZSCAN29	Transcription Factor		ENSBTAG00000006354	HP	protein_coding		ENSBTAG00000019290	PACSIN2	protein_coding		ENSBTAG00000012384	TFEB	Transcription Factor		ENSBTAG00000003076	NT5DC1	protein_coding		ENSBTAG00000013732	GPR37	protein_coding		ENSBTAG00000018908	GFOD2	protein_coding		ENSBTAG00000015638	IL20RA
ENSBTAG00000034441	MACROD2	protein_coding		ENSBTAG00000022917	FANK1	protein_coding		ENSBTAG00000039129	ENSBTAG00000039129	protein_coding		ENSBTAG00000017776	CHD2	protein_coding		ENSBTAG00000015499	VPS51	protein_coding		ENSBTAG00000005311	POLR3H	protein_coding		ENSBTAG00000017863	SRGN	protein_coding		ENSBTAG00000008690	SLC6A9	protein_coding		ENSBTAG00000046514	ASMTL	protein_coding		ENSBTAG00000011322	HIPK1	protein_coding		ENSBTAG00000004750	VSTM2L	protein_coding		ENSBTAG00000010740	CLTB	protein_coding		ENSBTAG00000001898	CCDC112
ENSBTAG00000006779	LDHD	protein_coding		ENSBTAG00000038132	AIFM3	protein_coding		ENSBTAG00000047613	HTRA3	protein_coding		ENSBTAG00000006869	PHF20L1	protein_coding		ENSBTAG00000012509	DYRK1B	protein_coding		ENSBTAG00000046350	PKP1	protein_coding		ENSBTAG00000020936	NOD2	protein_coding		ENSBTAG00000015109	TOB2	protein_coding		ENSBTAG00000010234	DHRS1	protein_coding		ENSBTAG00000018394	SDR42E1	protein_coding		ENSBTAG00000044123	HAND2	Transcription Factor		ENSBTAG00000000841	LZTS1	protein_coding		ENSBTAG00000017500	KCNK12
ENSBTAG00000045835	HOXB5	Transcription Factor		ENSBTAG00000046900	GGT1	protein_coding		ENSBTAG00000013157	NOVA2	protein_coding		ENSBTAG00000010819	HMBOX1	Transcription Factor		ENSBTAG00000018596	PTPN21	protein_coding						ENSBTAG00000018059	CD80	protein_coding		ENSBTAG00000018307	SEMA3F	protein_coding		ENSBTAG00000006429	ACO2	protein_coding		ENSBTAG00000020469	TMED8	protein_coding		ENSBTAG00000019076	PAK6	protein_coding		ENSBTAG00000038682	FAM83H	protein_coding		ENSBTAG00000001893	TM4SF4
ENSBTAG00000001702	TMEM107	protein_coding		ENSBTAG00000001830	LRRC46	protein_coding		ENSBTAG00000030518	ECSCR	protein_coding		ENSBTAG00000006142	DHX36	protein_coding		ENSBTAG00000047930	UBE2E2	protein_coding						ENSBTAG00000002150	IL17A	protein_coding		ENSBTAG00000014140	ATP1B3	protein_coding		ENSBTAG00000004114	MAP3K11	protein_coding		ENSBTAG00000016013	ASB14	protein_coding		ENSBTAG00000014390	MTMR9	protein_coding		ENSBTAG00000045594	TMEM121	protein_coding		ENSBTAG00000011373	MAML3
ENSBTAG00000011405	CEP72	protein_coding		ENSBTAG00000010881	AKAP14	protein_coding		ENSBTAG00000021222	ZNF771	Transcription Factor		ENSBTAG00000012068	BRIP1	protein_coding		ENSBTAG00000003953	ZNF316	Transcription Factor						ENSBTAG00000001562	NFE2	Transcription Factor		ENSBTAG00000003359	ELOVL5	protein_coding		ENSBTAG00000046875	AP5B1	protein_coding		ENSBTAG00000021708	CEP128	protein_coding		ENSBTAG00000030540	ZDHHC12	protein_coding		ENSBTAG00000009874	ZXDC	Transcription Factor		ENSBTAG00000010626	SH3GLB2
ENSBTAG00000038869	ZNF383	Transcription Factor		ENSBTAG00000013778	DNAI3	protein_coding		ENSBTAG00000031453	CCM2L	protein_coding		ENSBTAG00000052949	ENSBTAG00000052949	protein_coding		ENSBTAG00000048794	ENSBTAG00000048794	lncRNA						ENSBTAG00000032289	ARHGAP15	protein_coding		ENSBTAG00000021287	SLC16A7	protein_coding		ENSBTAG00000001708	TTLL12	protein_coding		ENSBTAG00000049610	ZNF234	protein_coding		ENSBTAG00000009293	EVL	protein_coding		ENSBTAG00000027516	APLNR	protein_coding		ENSBTAG00000053699	ENSBTAG00000053699
ENSBTAG00000051862	ZNF37A	protein_coding		ENSBTAG00000003632	CYP39A1	protein_coding		ENSBTAG00000031849	TMEM119	protein_coding		ENSBTAG00000012279	AASDHPPT	protein_coding		ENSBTAG00000045717	ADO	protein_coding						ENSBTAG00000051768	ENSBTAG00000051768	protein_coding		ENSBTAG00000049383	LSAMP	protein_coding		ENSBTAG00000026249	ENSBTAG00000026249	protein_coding		ENSBTAG00000014407	INO80D	protein_coding		ENSBTAG00000000792	AJAP1	protein_coding		ENSBTAG00000002539	TRIOBP	protein_coding		ENSBTAG00000014786	PBRM1
ENSBTAG00000015792	CFAP54	protein_coding		ENSBTAG00000045704	IGSF11	protein_coding		ENSBTAG00000044092	IQCK	protein_coding		ENSBTAG00000005723	NEPRO	protein_coding										ENSBTAG00000010987	NFKBIZ	protein_coding		ENSBTAG00000007840	HMGCR	protein_coding		ENSBTAG00000045909	FAM174A	protein_coding		ENSBTAG00000021779	MGST2	protein_coding		ENSBTAG00000011586	HABP4	protein_coding		ENSBTAG00000014136	FAAP20	protein_coding		ENSBTAG00000021128	ADD1
ENSBTAG00000011291	DLG3	protein_coding		ENSBTAG00000008798	DRC3	protein_coding		ENSBTAG00000054889	ENSBTAG00000054889	lncRNA		ENSBTAG00000045772	ENSBTAG00000045772	protein_coding										ENSBTAG00000011709	IMPA1	protein_coding		ENSBTAG00000000505	KYAT3	protein_coding		ENSBTAG00000010311	MRM1	protein_coding		ENSBTAG00000054911	ANO9	protein_coding		ENSBTAG00000005209	VPS8	protein_coding		ENSBTAG00000049482	ANTKMT	protein_coding
ENSBTAG00000013836	ENSBTAG00000013836	protein_coding		ENSBTAG00000019913	DNPH1	protein_coding		ENSBTAG00000018598	HSPB6	protein_coding		ENSBTAG00000027843	TCEAL8	protein_coding										ENSBTAG00000016163	OSM	protein_coding		ENSBTAG00000030994	ANKS1B	protein_coding		ENSBTAG00000014687	TP53I13	protein_coding		ENSBTAG00000001903	C11H2orf50	protein_coding		ENSBTAG00000020193	DCLRE1A	protein_coding		ENSBTAG00000040338	OBSL1	protein_coding
ENSBTAG00000006757	CA11	protein_coding		ENSBTAG00000030973	TUBA1D	protein_coding		ENSBTAG00000019552	PGRMC1	protein_coding		ENSBTAG00000009218	ANLN	protein_coding										ENSBTAG00000015707	TREML2	protein_coding		ENSBTAG00000045998	MAGEL2	protein_coding		ENSBTAG00000007332	ATP5MG	protein_coding		ENSBTAG00000007544	MARVELD3	protein_coding		ENSBTAG00000039196	ENSBTAG00000039196	protein_coding		ENSBTAG00000011693	LENG9	protein_coding
ENSBTAG00000012211	HOXA5	Transcription Factor		ENSBTAG00000019864	MAPK15	protein_coding		ENSBTAG00000051210	GSTP1	protein_coding		ENSBTAG00000020367	SLC30A9	protein_coding										ENSBTAG00000018403	ARHGAP9	protein_coding		ENSBTAG00000007121	TK1	protein_coding		ENSBTAG00000005715	FUOM	protein_coding		ENSBTAG00000021743	ZNF704	Transcription Factor		ENSBTAG00000019488	USP6NL	protein_coding		ENSBTAG00000015766	ZFPM1	Transcription Factor
ENSBTAG00000014818	MYLK3	protein_coding		ENSBTAG00000003068	MSMO1	protein_coding		ENSBTAG00000040518	ENSBTAG00000040518	protein_coding		ENSBTAG00000021580	HNRNPA3	protein_coding										ENSBTAG00000014439	KMO	protein_coding		ENSBTAG00000021811	ANGPT4	protein_coding		ENSBTAG00000051004	C16H1orf53	protein_coding		ENSBTAG00000000310	MFAP5	protein_coding		ENSBTAG00000020144	GPR34	protein_coding		ENSBTAG00000009123	ING5	protein_coding
ENSBTAG00000012377	ECHDC3	protein_coding		ENSBTAG00000003414	SAXO2	protein_coding		ENSBTAG00000018329	EXOSC7	protein_coding		ENSBTAG00000010132	NAE1	protein_coding										ENSBTAG00000003326	NAIP	protein_coding		ENSBTAG00000044073	CD248	protein_coding		ENSBTAG00000009617	SLC2A1	protein_coding		ENSBTAG00000003876	MCU	protein_coding		ENSBTAG00000015607	ERMP1	protein_coding		ENSBTAG00000002243	SNX15	protein_coding
ENSBTAG00000004685	SRGAP3	protein_coding		ENSBTAG00000013066	IGF2	protein_coding		ENSBTAG00000007075	ENSBTAG00000007075	protein_coding		ENSBTAG00000049862	ENSBTAG00000049862	protein_coding										ENSBTAG00000047904	ENSBTAG00000047904	protein_coding		ENSBTAG00000011640	PLPP3	protein_coding		ENSBTAG00000005573	SCAND1	protein_coding		ENSBTAG00000050770	ENSBTAG00000050770	lncRNA		ENSBTAG00000015924	CALB1	protein_coding		ENSBTAG00000018086	TBC1D10A	protein_coding
ENSBTAG00000010745	THRA	Transcription Factor		ENSBTAG00000018809	RANGRF	protein_coding		ENSBTAG00000038893	ENSBTAG00000038893	protein_coding		ENSBTAG00000014137	CEP164	protein_coding										ENSBTAG00000011578	CD44	protein_coding		ENSBTAG00000013183	COL23A1	protein_coding		ENSBTAG00000050620	ENSBTAG00000050620	lncRNA		ENSBTAG00000033170	LRRC58	protein_coding		ENSBTAG00000010956	SCARB2	protein_coding		ENSBTAG00000007106	GATD3A	protein_coding
ENSBTAG00000007835	GPT	protein_coding		ENSBTAG00000023452	B9D2	protein_coding		ENSBTAG00000004356	ROBO4	protein_coding		ENSBTAG00000005293	CDC25C	protein_coding										ENSBTAG00000019123	MEFV	protein_coding		ENSBTAG00000016667	ZBTB46	Transcription Factor		ENSBTAG00000033669	IL17RC	protein_coding		ENSBTAG00000010736	BBS5	protein_coding		ENSBTAG00000015513	DOCK5	protein_coding		ENSBTAG00000008468	AGAP3	protein_coding
ENSBTAG00000017719	AKAP6	protein_coding		ENSBTAG00000013078	DNAH11	protein_coding		ENSBTAG00000017716	BEGAIN	protein_coding		ENSBTAG00000013366	NRIP3	protein_coding										ENSBTAG00000006619	MATK	protein_coding		ENSBTAG00000049733	ATXN7L1	protein_coding		ENSBTAG00000047845	ENSBTAG00000047845	protein_coding		ENSBTAG00000020178	ARSK	protein_coding		ENSBTAG00000019365	BACE1	protein_coding		ENSBTAG00000016041	B3GNT8	protein_coding
ENSBTAG00000004585	CCDC30	protein_coding		ENSBTAG00000014692	CREB3L4	Transcription Factor		ENSBTAG00000021713	MAMLD1	protein_coding		ENSBTAG00000055120	OPHN1	protein_coding										ENSBTAG00000000436	TNFAIP3	protein_coding		ENSBTAG00000003762	GNB5	protein_coding		ENSBTAG00000013510	TOR2A	protein_coding		ENSBTAG00000049766	DUSP28	protein_coding		ENSBTAG00000030784	APPL2	protein_coding		ENSBTAG00000008313	KLF15	Transcription Factor
ENSBTAG00000011572	TSPYL5	protein_coding		ENSBTAG00000012941	IFT46	protein_coding		ENSBTAG00000034776	DDAH1	protein_coding		ENSBTAG00000050767	ENSBTAG00000050767	protein_coding										ENSBTAG00000006851	ENSBTAG00000006851	protein_coding		ENSBTAG00000001225	RBM14	protein_coding		ENSBTAG00000023377	SH3BP5	protein_coding		ENSBTAG00000018062	KIAA1522	protein_coding		ENSBTAG00000017747	PLSCR3	protein_coding		ENSBTAG00000001242	ADRB1	protein_coding
ENSBTAG00000016268	XRCC1	protein_coding		ENSBTAG00000020062	TMC4	protein_coding		ENSBTAG00000010957	LHPP	protein_coding		ENSBTAG00000005773	PGM2	protein_coding										ENSBTAG00000006505	S100A9	protein_coding		ENSBTAG00000010482	PITPNM1	protein_coding		ENSBTAG00000023487	ENSBTAG00000023487	protein_coding		ENSBTAG00000034560	ENSBTAG00000034560	protein_coding		ENSBTAG00000008942	NGEF	protein_coding		ENSBTAG00000047715	TPRN	protein_coding
ENSBTAG00000001298	STAMBPL1	protein_coding		ENSBTAG00000012681	CORO2B	protein_coding		ENSBTAG00000012343	TSPAN5	protein_coding		ENSBTAG00000002280	KIF5B	protein_coding										ENSBTAG00000020848	PIK3CG	protein_coding		ENSBTAG00000051104	CGREF1	protein_coding		ENSBTAG00000014907	IL11RA	protein_coding		ENSBTAG00000048493	NAALADL2	protein_coding		ENSBTAG00000000329	MEGF10	protein_coding		ENSBTAG00000018225	SIPA1L3	protein_coding
ENSBTAG00000009476	VEGFD	protein_coding		ENSBTAG00000021972	DNAH5	protein_coding		ENSBTAG00000046129	RAB34	protein_coding		ENSBTAG00000016406	MCM10	protein_coding										ENSBTAG00000033748	IL18RAP	protein_coding		ENSBTAG00000047362	RCN1	protein_coding		ENSBTAG00000010995	CINP	protein_coding		ENSBTAG00000002788	RAB27B	protein_coding		ENSBTAG00000007658	CTNNBL1	protein_coding		ENSBTAG00000037404	LRFN4	protein_coding
ENSBTAG00000016096	SYP	protein_coding		ENSBTAG00000017765	GSTM1	protein_coding		ENSBTAG00000054750	ENSBTAG00000054750	lncRNA		ENSBTAG00000048664	CDK14	protein_coding										ENSBTAG00000015592	GPR84	protein_coding		ENSBTAG00000007439	TENM4	protein_coding		ENSBTAG00000018920	TRIM47	protein_coding		ENSBTAG00000008280	HNF4G	Transcription Factor		ENSBTAG00000019907	WNK4	protein_coding		ENSBTAG00000026772	ZNF142	Transcription Factor
ENSBTAG00000009519	TRIM23	protein_coding		ENSBTAG00000033291	SPAG6	protein_coding		ENSBTAG00000030259	RASGRF2	protein_coding		ENSBTAG00000012675	MYO19	protein_coding										ENSBTAG00000025471	TNF	protein_coding		ENSBTAG00000001817	TMEM161A	protein_coding		ENSBTAG00000047605	ENSBTAG00000047605	protein_coding						ENSBTAG00000038795	STARD3NL	protein_coding		ENSBTAG00000047161	ARSH	protein_coding
ENSBTAG00000020855	PTPN4	protein_coding		ENSBTAG00000053023	LRRC74B	protein_coding		ENSBTAG00000052078	ENSBTAG00000052078	lncRNA		ENSBTAG00000054309	ENSBTAG00000054309	protein_coding										ENSBTAG00000012052	PADI4	protein_coding		ENSBTAG00000046939	TMEM250	protein_coding		ENSBTAG00000003390	SF3A1	protein_coding						ENSBTAG00000047449	ENSBTAG00000047449	protein_coding		ENSBTAG00000021373	GTF3C5	protein_coding
ENSBTAG00000021700	MADD	protein_coding		ENSBTAG00000012454	SLC35A3	protein_coding		ENSBTAG00000018732	HSPA12B	protein_coding		ENSBTAG00000025477	KIF3A	protein_coding										ENSBTAG00000016239	DUOXA2	protein_coding		ENSBTAG00000010106	CCND3	protein_coding		ENSBTAG00000015156	NDUFB1	protein_coding						ENSBTAG00000006150	MRPS9	protein_coding		ENSBTAG00000051118	NOL12	protein_coding
ENSBTAG00000004502	CLUAP1	protein_coding		ENSBTAG00000017823	CFAP52	protein_coding		ENSBTAG00000017407	HSF2BP	protein_coding		ENSBTAG00000011814	CENPP	protein_coding										ENSBTAG00000037558	GRO1	protein_coding		ENSBTAG00000009199	GLIS2	Transcription Factor		ENSBTAG00000008734	PM20D1	protein_coding						ENSBTAG00000018446	GCA	protein_coding		ENSBTAG00000012692	ENSBTAG00000012692	protein_coding
ENSBTAG00000003580	PSD	protein_coding		ENSBTAG00000021547	CFAP57	protein_coding		ENSBTAG00000015656	WSCD1	protein_coding		ENSBTAG00000010048	SPC25	protein_coding										ENSBTAG00000013364	LIPM	protein_coding		ENSBTAG00000038532	FOLR3	protein_coding										ENSBTAG00000017709	ATRNL1	protein_coding		ENSBTAG00000046173	ALG12	protein_coding
ENSBTAG00000007104	JPH4C4	protein_coding		ENSBTAG00000031261	REPS2	protein_coding		ENSBTAG00000004207	CD93	protein_coding		ENSBTAG00000049814	ENSBTAG00000049814	protein_coding										ENSBTAG00000002937	ADGRE3	protein_coding		ENSBTAG00000010937	APOO	protein_coding										ENSBTAG00000026913	HHIPL1	protein_coding		ENSBTAG00000046467	PTP4A3	protein_coding
ENSBTAG00000010786	TACC2	protein_coding		ENSBTAG00000050799	TMEM151B	protein_coding		ENSBTAG00000026657	IFT27	protein_coding		ENSBTAG00000038640	ENSBTAG00000038640	protein_coding										ENSBTAG00000008441	SOCS3	protein_coding		ENSBTAG00000016253	G6PC3	protein_coding										ENSBTAG00000031178	SLC9A9	protein_coding		ENSBTAG00000013245	ITPR3	protein_coding
ENSBTAG00000019818	CASZ1	Transcription Factor		ENSBTAG00000017779	HSD17B10	protein_coding		ENSBTAG00000013301	GGT7	protein_coding		ENSBTAG00000000998	SLC39A6	protein_coding										ENSBTAG00000050028	RNF152	protein_coding		ENSBTAG00000008366	STAC2	protein_coding										ENSBTAG00000052996	ENSBTAG00000052996	lncRNA		ENSBTAG00000045572	ZNF319	Transcription Factor
ENSBTAG00000002321	AMT	protein_coding		ENSBTAG00000001842	GSTM3	protein_coding		ENSBTAG00000050172	ENSBTAG00000050172	protein_coding		ENSBTAG00000011661	CEP152	protein_coding										ENSBTAG00000016388	SLCO4A1	protein_coding		ENSBTAG00000020739	NXT2	protein_coding										ENSBTAG00000048790	ENSBTAG00000048790	protein_coding		ENSBTAG00000047508	ZNF580	Transcription Factor
ENSBTAG00000018910	WDR6	protein_coding		ENSBTAG00000005063	THEM6	protein_coding		ENSBTAG00000050274	ENSBTAG00000050274	protein_coding		ENSBTAG00000021879	VCL	protein_coding										ENSBTAG00000016913	AVIL	protein_coding		ENSBTAG00000039967	KRT78	protein_coding										ENSBTAG00000011135	OCEL1	protein_coding		ENSBTAG00000047319	ENSBTAG00000047319	protein_coding
ENSBTAG00000046838	ENSBTAG00000046838	protein_coding		ENSBTAG00000012302	RTN4RL1	protein_coding		ENSBTAG00000021338	OAF	protein_coding		ENSBTAG00000011780	SLITRK4	protein_coding										ENSBTAG00000021647	FCAR	protein_coding		ENSBTAG00000008717	SERPINE2	protein_coding										ENSBTAG00000024015	PTPRM	protein_coding		ENSBTAG00000013958	PAK4	protein_coding
ENSBTAG00000039686	ACOT11	protein_coding		ENSBTAG00000055143	ENSBTAG00000055143	protein_coding		ENSBTAG00000019834	ARL15	protein_coding		ENSBTAG00000003112	THUMPD3	protein_coding										ENSBTAG00000016234	DUOX2	protein_coding		ENSBTAG00000011936	ATP8B4	protein_coding										ENSBTAG00000000666	GHDC	protein_coding		ENSBTAG00000046291	FAM83E	protein_coding
ENSBTAG00000022255	AR	Transcription Factor		ENSBTAG00000007325	TPSB2	protein_coding		ENSBTAG00000022169	PREX2	protein_coding														ENSBTAG00000012408	RAB27A	protein_coding		ENSBTAG00000040296	GPR21	protein_coding										ENSBTAG00000012537	CASP6	protein_coding		ENSBTAG00000010370	CLBA1	protein_coding
ENSBTAG00000054934	VAMP2	protein_coding		ENSBTAG00000008646	TRMT112	protein_coding		ENSBTAG00000001401	SLC45A1	protein_coding														ENSBTAG00000050630	DEFB13	protein_coding		ENSBTAG00000012444	ADAM12	protein_coding										ENSBTAG00000039738	TMIGD3	protein_coding		ENSBTAG00000005986	SFT2D3	protein_coding
ENSBTAG00000011340	NSL1	protein_coding		ENSBTAG00000001090	CCDC173	protein_coding		ENSBTAG00000005765	SYNGR1	protein_coding														ENSBTAG00000013368	ANKRD22	protein_coding		ENSBTAG00000003174	NDUFAF4	protein_coding										ENSBTAG00000009762	BEAN1	protein_coding		ENSBTAG00000025666	RPS29	protein_coding
ENSBTAG00000004854	SLC24A5	protein_coding		ENSBTAG00000018028	TTLL10	protein_coding		ENSBTAG00000032887	SUPT3H	protein_coding														ENSBTAG00000021326	CCL20	protein_coding		ENSBTAG00000040298	GSTT1	protein_coding										ENSBTAG00000003253	NPPC	protein_coding		ENSBTAG00000049435	C21H14orf132	protein_coding
ENSBTAG00000012594	MRPS6	protein_coding		ENSBTAG00000005630	VWA7	protein_coding		ENSBTAG00000013843	ACVRL1	protein_coding														ENSBTAG00000012419	BCL2L15	protein_coding		ENSBTAG00000017745	IL6ST	protein_coding										ENSBTAG00000000081	CERT1	protein_coding		ENSBTAG00000051509	ENSBTAG00000051509	lncRNA
ENSBTAG00000000566	CCDC14	protein_coding		ENSBTAG00000016854	AK7	protein_coding		ENSBTAG00000007177	EMP2	protein_coding														ENSBTAG00000012640	S100A8	protein_coding		ENSBTAG00000038738	PXMP4	protein_coding										ENSBTAG00000010105	SLC35G1	protein_coding		ENSBTAG00000019569	CD151	protein_coding
ENSBTAG00000019321	CCDC57	protein_coding		ENSBTAG00000004622	DZANK1	protein_coding		ENSBTAG00000017187	TMEM255A	protein_coding														ENSBTAG00000005122	KNG1	protein_coding		ENSBTAG00000046122	NRARP	protein_coding										ENSBTAG00000034796	TEX264	protein_coding		ENSBTAG00000009495	BCAM	protein_coding
ENSBTAG00000043950	LCA5	protein_coding		ENSBTAG00000039954	COPZ2	protein_coding		ENSBTAG00000048345	ENSBTAG00000048345	protein_coding														ENSBTAG00000036224	MGC157082	protein_coding		ENSBTAG00000007375	MIF	protein_coding										ENSBTAG00000019052	ANK3	protein_coding		ENSBTAG00000051530	CRB3	protein_coding
ENSBTAG00000008654	HOOK2	protein_coding		ENSBTAG00000004187	CFAP251	protein_coding		ENSBTAG00000052882	ENSBTAG00000052882	lncRNA														ENSBTAG00000008573	ZFP36	Transcription Factor		ENSBTAG00000053433	ENSBTAG00000053433	protein_coding										ENSBTAG00000008827	SPOCK2	protein_coding		ENSBTAG00000045857	MCRIP2	protein_coding
ENSBTAG00000043970	CFAP418	protein_coding		ENSBTAG00000003265	ADD3	protein_coding		ENSBTAG00000018894	PEX11G	protein_coding														ENSBTAG00000016345	IL2RB	protein_coding		ENSBTAG00000047997	PRPS2	protein_coding										ENSBTAG00000017852	ALDH9A1	protein_coding		ENSBTAG00000000647	SELENOO	protein_coding
ENSBTAG00000052862	ENSBTAG00000052862	protein_coding		ENSBTAG00000010875	MSX1	Transcription Factor		ENSBTAG00000013406	CSRP2	protein_coding														ENSBTAG00000001864	NR4A3	Transcription Factor		ENSBTAG00000008800	XKR8	protein_coding										ENSBTAG00000006675	PCSK6	protein_coding		ENSBTAG00000012278	MTMR12	protein_coding
ENSBTAG00000018088	SETBP1	Transcription Factor		ENSBTAG00000047009	ANKRD66	protein_coding		ENSBTAG00000022027	DDT	protein_coding														ENSBTAG00000023648	ENSBTAG00000023648	protein_coding		ENSBTAG00000054680	ST3GAL2	protein_coding										ENSBTAG00000014698	CARD11	protein_coding		ENSBTAG00000010497	TRAF2	protein_coding
ENSBTAG00000024199	KMT2C	Transcription Factor		ENSBTAG00000009661	RNASEH2A	protein_coding		ENSBTAG00000003510	MMRN2	protein_coding														ENSBTAG00000016770	GAPT	protein_coding		ENSBTAG00000020766	ABCA7	pseudogene										ENSBTAG00000010119	ALDH1A2	protein_coding		ENSBTAG00000004510	SARDH	protein_coding
ENSBTAG00000020802	ENSBTAG00000020802	protein_coding		ENSBTAG00000016017	CCDC40	protein_coding		ENSBTAG00000016026	PCOLCE2	protein_coding														ENSBTAG00000027513	CXCL2	protein_coding		ENSBTAG00000008952	RAP1GAP	protein_coding										ENSBTAG00000014484	TMEM26	protein_coding		ENSBTAG00000003470	TTYH1	protein_coding
ENSBTAG00000018530	TUBA8	protein_coding		ENSBTAG00000010758	SMIM5	protein_coding		ENSBTAG00000002591	GLTP	protein_coding														ENSBTAG00000007307	SELE	protein_coding		ENSBTAG00000052184	ENSBTAG00000052184	pseudogene										ENSBTAG00000021632	MSRA	protein_coding
ENSBTAG00000004832	KIF21A	protein_coding		ENSBTAG00000009549	RSPH9	protein_coding		ENSBTAG00000006213	ENSBTAG00000006213	protein_coding														ENSBTAG00000020355	KLF4	Transcription Factor		ENSBTAG00000000163	DDIT4	protein_coding										ENSBTAG00000007842	GCLM	protein_coding
ENSBTAG00000033726	GRIP1	protein_coding		ENSBTAG00000005442	DNAI4	protein_coding		ENSBTAG00000008656	KBTBD6	protein_coding														ENSBTAG00000006654	TANK	protein_coding		ENSBTAG00000001435	ARL6IP6	protein_coding										ENSBTAG00000018688	CBR3	protein_coding
ENSBTAG00000020569	CACNA2D1	protein_coding		ENSBTAG00000015926	ABLIM2	protein_coding																		ENSBTAG00000008329	CYTIP	protein_coding		ENSBTAG00000004515	KCNK1	protein_coding										ENSBTAG00000002923	CX3CR1	protein_coding
ENSBTAG00000013856	SSBP2	protein_coding		ENSBTAG00000015581	COL9A3	protein_coding																		ENSBTAG00000007901	ADGRE1	protein_coding		ENSBTAG00000054976	MCTP1	protein_coding										ENSBTAG00000054188	CMTM3	protein_coding
ENSBTAG00000030670	PCNT	protein_coding		ENSBTAG00000009568	KANK2	protein_coding																		ENSBTAG00000002702	TSPAN32	protein_coding		ENSBTAG00000032869	RNASE10	protein_coding										ENSBTAG00000027569	APBB2	protein_coding
ENSBTAG00000010999	IL17RD	protein_coding		ENSBTAG00000031340	SLC6A20	protein_coding																		ENSBTAG00000025398	ENSBTAG00000025398	protein_coding		ENSBTAG00000015264	ITGAE	protein_coding										ENSBTAG00000015571	GCLC	protein_coding
ENSBTAG00000017540	FAM13C	protein_coding		ENSBTAG00000019793	RGS22	protein_coding																		ENSBTAG00000010365	SQOR	protein_coding		ENSBTAG00000013825	BCAT1	protein_coding										ENSBTAG00000015169	UBXN4	protein_coding
ENSBTAG00000005693	CCDC43	protein_coding		ENSBTAG00000012850	NME9	protein_coding																		ENSBTAG00000011382	SLC9A3R1	protein_coding		ENSBTAG00000042757	ENSBTAG00000042757	snoRNA										ENSBTAG00000054367	WNT5B	protein_coding
ENSBTAG00000001572	NSUN7	protein_coding		ENSBTAG00000008752	NME5	protein_coding																		ENSBTAG00000007626	IL2RG	protein_coding		ENSBTAG00000012120	TIPARP	protein_coding										ENSBTAG00000002107	FZD1	protein_coding
ENSBTAG00000002917	PRKAG2	protein_coding		ENSBTAG00000021216	HECW1	protein_coding																		ENSBTAG00000053806	ENSBTAG00000053806	protein_coding		ENSBTAG00000047495	CD81	protein_coding										ENSBTAG00000018460	ADAMTS16	protein_coding
ENSBTAG00000011445	TMEM8B	protein_coding		ENSBTAG00000021458	DLX6	Transcription Factor																		ENSBTAG00000020080	MYBPC2	protein_coding		ENSBTAG00000011325	KHK	protein_coding										ENSBTAG00000013423	GLRX5	protein_coding
ENSBTAG00000024341	HOXA6	Transcription Factor		ENSBTAG00000038480	FPGT	protein_coding																		ENSBTAG00000008259	ACOD1	protein_coding		ENSBTAG00000047706	ING2	protein_coding										ENSBTAG00000011765	GABARAPL1	protein_coding
ENSBTAG00000054931	CACNG4	protein_coding		ENSBTAG00000005754	PPM1K	protein_coding																		ENSBTAG00000052822	C3H1orf162	protein_coding		ENSBTAG00000008951	ALPL	protein_coding										ENSBTAG00000004907	MINK1	protein_coding
ENSBTAG00000036028	BEX2	protein_coding		ENSBTAG00000020264	CCDC181	protein_coding																		ENSBTAG00000018223	CHI3L1	protein_coding		ENSBTAG00000004739	SLC18A2	protein_coding										ENSBTAG00000020218	ANXA7	protein_coding
ENSBTAG00000018935	SETMAR	protein_coding		ENSBTAG00000017769	RIBC1	protein_coding																		ENSBTAG00000038154	HSH2D	protein_coding		ENSBTAG00000018252	ARRDC4	protein_coding										ENSBTAG00000046936	MRFAP1L1	protein_coding
ENSBTAG00000010541	ZNF346	protein_coding		ENSBTAG00000006035	PPP1R1B	protein_coding																		ENSBTAG00000008556	POU2F2	Transcription Factor		ENSBTAG00000013205	IL1RAP	protein_coding										ENSBTAG00000015398	TJP1	protein_coding
ENSBTAG00000019634	PIDD1	protein_coding		ENSBTAG00000021284	RSPH1	protein_coding																		ENSBTAG00000006291	CYLD	protein_coding		ENSBTAG00000050540	ENSBTAG00000050540	pseudogene										ENSBTAG00000000973	KCNJ15	protein_coding
ENSBTAG00000009209	BEND5	protein_coding		ENSBTAG00000006719	ZFAND4	protein_coding																		ENSBTAG00000048842	ENSBTAG00000048842	lncRNA		ENSBTAG00000019916	CLMN	protein_coding										ENSBTAG00000025760	ENSBTAG00000025760	protein_coding
ENSBTAG00000000824	TSEN54	protein_coding		ENSBTAG00000050418	ENSBTAG00000050418	protein_coding																		ENSBTAG00000002041	SASH3	protein_coding		ENSBTAG00000017133	GINS4	protein_coding										ENSBTAG00000032068	PLA2G4F	protein_coding
ENSBTAG00000024560	STUM	protein_coding		ENSBTAG00000011924	CFAP73	protein_coding																		ENSBTAG00000008406	TREX1	protein_coding		ENSBTAG00000022150	MXRA5	protein_coding										ENSBTAG00000020311	USP20	protein_coding
ENSBTAG00000003675	ADGRL1	protein_coding		ENSBTAG00000027854	ARHGDIG	protein_coding																		ENSBTAG00000027676	IL18BP	protein_coding		ENSBTAG00000007693	SLC45A3	protein_coding										ENSBTAG00000021208	RRM2B	protein_coding
ENSBTAG00000033174	TFAP4	Transcription Factor		ENSBTAG00000004409	IVD	protein_coding																		ENSBTAG00000018203	CD101	protein_coding		ENSBTAG00000011401	PDZD8	protein_coding										ENSBTAG00000011684	RAB11FIP1	protein_coding
ENSBTAG00000002025	AMIGO2	protein_coding		ENSBTAG00000003321	DNAAF6	protein_coding																		ENSBTAG00000008269	RNF149	protein_coding		ENSBTAG00000048774	ALKAL2	protein_coding										ENSBTAG00000008509	SLC38A3	protein_coding
ENSBTAG00000037945	CASKIN1	protein_coding		ENSBTAG00000019563	C5H22orf23	protein_coding																		ENSBTAG00000009064	CSF2RB	protein_coding		ENSBTAG00000004009	PMM1	protein_coding										ENSBTAG00000019550	TBC1D2	protein_coding
ENSBTAG00000001306	FXN	protein_coding		ENSBTAG00000008939	DNMBP	protein_coding																		ENSBTAG00000016414	VDR	Transcription Factor		ENSBTAG00000015089	LGALS1	protein_coding										ENSBTAG00000052670	CD99L2	protein_coding
ENSBTAG00000035018	ZCCHC12	protein_coding		ENSBTAG00000003393	CCDC157	protein_coding																		ENSBTAG00000014496	CCR6	protein_coding														ENSBTAG00000016276	HAL	protein_coding
ENSBTAG00000005490	P4HTM	protein_coding		ENSBTAG00000016784	DNAH7	protein_coding																		ENSBTAG00000017593	TREM1	protein_coding														ENSBTAG00000004950	BRB	protein_coding
ENSBTAG00000014575	COL4A5	protein_coding		ENSBTAG00000054162	HOXB8	protein_coding																		ENSBTAG00000018137	A2M	protein_coding														ENSBTAG00000014351	EIF2AK4	protein_coding
ENSBTAG00000012808	MASP2	protein_coding		ENSBTAG00000004954	TOX	Transcription Factor																		ENSBTAG00000017310	EVA1C	protein_coding														ENSBTAG00000020747	ASS1	protein_coding
ENSBTAG00000006446	CNTNAP3	protein_coding		ENSBTAG00000012735	CFAP157	protein_coding																		ENSBTAG00000007449	HS3ST1	protein_coding														ENSBTAG00000015314	ASL	protein_coding
ENSBTAG00000015138	MGA	Transcription Factor		ENSBTAG00000010657	ADGRB2	protein_coding																		ENSBTAG00000014368	SLAMF6	protein_coding														ENSBTAG00000048773	ENSBTAG00000048773	misc_RNA
ENSBTAG00000010551	ATP1A2	protein_coding		ENSBTAG00000001080	SPAG17	protein_coding																		ENSBTAG00000006561	RASGEF1B	protein_coding														ENSBTAG00000009436	TMEM79	protein_coding
ENSBTAG00000009127	TSPYL4	protein_coding		ENSBTAG00000011824	OGN	protein_coding																		ENSBTAG00000016944	ADORA2A	protein_coding														ENSBTAG00000008220	C15H11orf71	protein_coding
ENSBTAG00000002015	RPS6KA6	protein_coding		ENSBTAG00000003508	CFAP69	protein_coding																		ENSBTAG00000008330	RNF19B	protein_coding														ENSBTAG00000011041	ZFYVE1	protein_coding
ENSBTAG00000030175	FBF1	protein_coding		ENSBTAG00000003747	PTGR2	protein_coding																		ENSBTAG00000009541	SUCLG2	protein_coding														ENSBTAG00000001061	PRKCA	protein_coding
ENSBTAG00000014377	CHD3	protein_coding		ENSBTAG00000015241	EPHX2	protein_coding																		ENSBTAG00000006466	CD53	protein_coding														ENSBTAG00000017147	AK3	protein_coding
ENSBTAG00000013436	HAUS5	protein_coding		ENSBTAG00000043992	RNF180	protein_coding																		ENSBTAG00000010349	IL1A	protein_coding														ENSBTAG00000016140	PPFIBP2	protein_coding
ENSBTAG00000048996	ENSBTAG00000048996	lncRNA		ENSBTAG00000001969	CCDC39	protein_coding																		ENSBTAG00000018993	ITGB7	protein_coding														ENSBTAG00000015860	FGD1	protein_coding
ENSBTAG00000033367	DDO	protein_coding		ENSBTAG00000040279	KRT24	protein_coding																		ENSBTAG00000013863	DUSP1	protein_coding														ENSBTAG00000007705	COLEC12	protein_coding
ENSBTAG00000004650	ZNF516	Transcription Factor		ENSBTAG00000011273	LRRC23	protein_coding																		ENSBTAG00000014921	IL6	protein_coding														ENSBTAG00000005557	AFDN	protein_coding
ENSBTAG00000016296	GPD1	protein_coding		ENSBTAG00000013168	RPA3	protein_coding																		ENSBTAG00000024406	AGR2	protein_coding														ENSBTAG00000021339	SCN8A	protein_coding
ENSBTAG00000001096	PRKRA	protein_coding		ENSBTAG00000015866	ENSBTAG00000015866	protein_coding																		ENSBTAG00000014329	ENSBTAG00000014329	protein_coding														ENSBTAG00000023795	VAC14	protein_coding
ENSBTAG00000007872	PSIP1	protein_coding		ENSBTAG00000018645	DLX5	Transcription Factor																		ENSBTAG00000019791	GRHL3	Transcription Factor														ENSBTAG00000015527	MYO1D	protein_coding
ENSBTAG00000006443	PRDM11	protein_coding		ENSBTAG00000018771	DNAAF1	protein_coding																		ENSBTAG00000034918	IFIT2	protein_coding														ENSBTAG00000020815	UHRF2	protein_coding
ENSBTAG00000006954	ZNF432	Transcription Factor		ENSBTAG00000052913	ENSBTAG00000052913	protein_coding																		ENSBTAG00000010447	LSP1	protein_coding														ENSBTAG00000018364	TMEM132A	protein_coding
ENSBTAG00000011489	KAZALD1	protein_coding		ENSBTAG00000006060	DCDC1	protein_coding																		ENSBTAG00000013569	CD38	protein_coding														ENSBTAG00000014633	ABCD4	protein_coding
ENSBTAG00000013523	OSBPL7	protein_coding		ENSBTAG00000014574	CFAP43	protein_coding																		ENSBTAG00000014555	CASS4	protein_coding														ENSBTAG00000021899	PDE9A	protein_coding
ENSBTAG00000040169	ENSBTAG00000040169	protein_coding		ENSBTAG00000017339	RUNX1T1	protein_coding																		ENSBTAG00000012638	S100A12	protein_coding														ENSBTAG00000009679	PLEKHG1	protein_coding
ENSBTAG00000054149	ZSCAN30	protein_coding		ENSBTAG00000019125	SLC1A1	protein_coding																		ENSBTAG00000006343	IL1R2	protein_coding														ENSBTAG00000034220	ENSBTAG00000034220	protein_coding
ENSBTAG00000007020	ZNF502	Transcription Factor		ENSBTAG00000047810	CCDC96	protein_coding																		ENSBTAG00000011043	RAC2	protein_coding														ENSBTAG00000001745	LUM	protein_coding
ENSBTAG00000008195	PHKG1	protein_coding		ENSBTAG00000046148	C19H17orf97	protein_coding																		ENSBTAG00000019371	CNR2	protein_coding														ENSBTAG00000001626	CTPS1	protein_coding
ENSBTAG00000054879	ENSBTAG00000054879	lncRNA		ENSBTAG00000012496	MTMR11	protein_coding																		ENSBTAG00000019652	STK26	protein_coding														ENSBTAG00000017017	CTPS2	protein_coding
ENSBTAG00000026242	BAALC	protein_coding		ENSBTAG00000009649	DRC1	protein_coding																		ENSBTAG00000047107	TNIP3	protein_coding														ENSBTAG00000049163	TSPAN9	protein_coding
ENSBTAG00000004100	TTI1	protein_coding		ENSBTAG00000027312	ECT2L	protein_coding																		ENSBTAG00000052312	DEFB1	protein_coding														ENSBTAG00000005314	MFN2	protein_coding
ENSBTAG00000002915	GPR63	protein_coding		ENSBTAG00000002651	PKP2	protein_coding																		ENSBTAG00000031252	CD82	protein_coding														ENSBTAG00000054241	ENSBTAG00000054241	protein_coding
ENSBTAG00000055107	PIGP	protein_coding		ENSBTAG00000016801	RXRG	Transcription Factor																		ENSBTAG00000031750	PLAC8AB	protein_coding														ENSBTAG00000014596	EFHD1	protein_coding
ENSBTAG00000031871	NKAPL	protein_coding		ENSBTAG00000003794	GNAO1	protein_coding																		ENSBTAG00000017718	CCL22	protein_coding														ENSBTAG00000018938	CDIP1	Transcription Factor
ENSBTAG00000048486	IQANK1	protein_coding		ENSBTAG00000011000	HDAC10	protein_coding																		ENSBTAG00000019665	IL1RN	protein_coding														ENSBTAG00000000813	HOMER3	protein_coding
ENSBTAG00000008126	NPHP4	protein_coding		ENSBTAG00000038180	SCN2A	protein_coding																		ENSBTAG00000009848	GPR171	protein_coding														ENSBTAG00000051125	ENSBTAG00000051125	misc_RNA
ENSBTAG00000001548	UBQLN4	protein_coding		ENSBTAG00000021827	TCF21	Transcription Factor																		ENSBTAG00000006615	CASP7	protein_coding														ENSBTAG00000006440	IGDCC4	protein_coding
ENSBTAG00000001019	GDF10	protein_coding		ENSBTAG00000049341	SERTAD2	protein_coding																		ENSBTAG00000016738	DTX1	protein_coding														ENSBTAG00000014319	DNM3	protein_coding
ENSBTAG00000017715	HOMER2	protein_coding		ENSBTAG00000002470	CCDC78	protein_coding																		ENSBTAG00000008161	CLCA1	protein_coding														ENSBTAG00000034138	ENSBTAG00000034138	protein_coding
ENSBTAG00000001728	IGSF10	protein_coding		ENSBTAG00000018777	ADCY5	protein_coding																		ENSBTAG00000012164	CP	protein_coding														ENSBTAG00000017753	APP	protein_coding
ENSBTAG00000024379	LRRC17	protein_coding		ENSBTAG00000018768	HMGN1	protein_coding																		ENSBTAG00000012887	FCER1A	protein_coding														ENSBTAG00000015739	MRC2	protein_coding
ENSBTAG00000017956	KCTD15	protein_coding		ENSBTAG00000038810	SFTA2	protein_coding																		ENSBTAG00000003316	SYAP1	protein_coding														ENSBTAG00000010229	LAMA2	protein_coding
ENSBTAG00000017023	INPP5J	protein_coding		ENSBTAG00000020965	ZMYND10	protein_coding																		ENSBTAG00000000507	NR4A1	Transcription Factor														ENSBTAG00000012463	ZMAT3	Transcription Factor
ENSBTAG00000016514	CPE	protein_coding		ENSBTAG00000020119	RNF43	protein_coding																		ENSBTAG00000015865	CAPN14	protein_coding														ENSBTAG00000003707	GRAP	protein_coding
ENSBTAG00000006613	METTL17	protein_coding		ENSBTAG00000001135	C3H1orf194	protein_coding																		ENSBTAG00000007214	ELL2	protein_coding														ENSBTAG00000007187	ENSBTAG00000007187	protein_coding
ENSBTAG00000043999	REV1	protein_coding		ENSBTAG00000053355	EFCAB10	protein_coding																		ENSBTAG00000004118	ALAS1	protein_coding														ENSBTAG00000019473	IGLON5	protein_coding
ENSBTAG00000001489	TUBA1A	protein_coding		ENSBTAG00000013698	ODAD4	protein_coding																		ENSBTAG00000004716	RETN	protein_coding														ENSBTAG00000054628	PMEPA1	protein_coding
ENSBTAG00000002721	TUT4	protein_coding		ENSBTAG00000023843	RALGPS1	protein_coding																		ENSBTAG00000009658	PLEK	Transcription Factor														ENSBTAG00000018105	ACVR2B	protein_coding
ENSBTAG00000003808	HDAC9	protein_coding		ENSBTAG00000009145	SLC7A4	protein_coding																		ENSBTAG00000000185	SLC6A14	protein_coding														ENSBTAG00000016213	SYCE2	protein_coding
ENSBTAG00000013916	HERC2	protein_coding		ENSBTAG00000005231	CFAP74	protein_coding																		ENSBTAG00000004936	TMIGD2	protein_coding														ENSBTAG00000001948	VTI1B	protein_coding
ENSBTAG00000004008	FAM199X	protein_coding		ENSBTAG00000007616	TMED6	protein_coding																		ENSBTAG00000000202	SLC25A19	protein_coding														ENSBTAG00000025308	STON2	protein_coding
ENSBTAG00000015251	ENSBTAG00000015251	protein_coding		ENSBTAG00000018372	STARD7	protein_coding																		ENSBTAG00000019432	ENSBTAG00000019432	protein_coding														ENSBTAG00000032996	P4HA1	protein_coding
ENSBTAG00000019385	SCN3A	protein_coding		ENSBTAG00000007844	CETN2	protein_coding																		ENSBTAG00000000095	CD274	protein_coding														ENSBTAG00000020090	EPHX3	protein_coding
ENSBTAG00000015584	BMI1	protein_coding		ENSBTAG00000017964	LRRC51	protein_coding																		ENSBTAG00000013586	CCR2	protein_coding														ENSBTAG00000001176	LRRN1	protein_coding
ENSBTAG00000011173	FAM189A2	protein_coding		ENSBTAG00000017167	LRAT	protein_coding																		ENSBTAG00000002894	TNFSF4	protein_coding														ENSBTAG00000012781	TP53BP2	protein_coding
ENSBTAG00000010509	CDK3	protein_coding		ENSBTAG00000012425	RTL6	protein_coding																		ENSBTAG00000007388	ZC3H12D	protein_coding														ENSBTAG00000046396	TMEM200C	protein_coding
ENSBTAG00000031837	IMPDH2	protein_coding		ENSBTAG00000000057	THBS3	protein_coding																		ENSBTAG00000022007	SAMHD1	protein_coding														ENSBTAG00000020684	ENSBTAG00000020684	protein_coding
ENSBTAG00000038322	ENSBTAG00000038322	protein_coding		ENSBTAG00000016571	FAM234A	protein_coding																		ENSBTAG00000009554	EHBP1L1	protein_coding														ENSBTAG00000013653	NFE2L1	Transcription Factor
ENSBTAG00000016813	SH3D19	protein_coding		ENSBTAG00000004926	LRR1	protein_coding																		ENSBTAG00000013064	RGS18	protein_coding														ENSBTAG00000045817	BAP1	protein_coding
ENSBTAG00000044112	MSRB2	protein_coding		ENSBTAG00000024269	TGFBR3	protein_coding																		ENSBTAG00000001273	NLRP3	protein_coding														ENSBTAG00000045630	ENSBTAG00000045630	protein_coding
ENSBTAG00000054988	ENSBTAG00000054988	protein_coding		ENSBTAG00000021252	TMEM35A	protein_coding																		ENSBTAG00000045861	TARM1	protein_coding														ENSBTAG00000008773	GUCY2D	protein_coding
ENSBTAG00000046176	SPEG	protein_coding		ENSBTAG00000000457	CCDC89	protein_coding																		ENSBTAG00000015716	ERO1A	protein_coding														ENSBTAG00000015775	CHRNA7	protein_coding
ENSBTAG00000032031	ZBTB12	Transcription Factor		ENSBTAG00000032548	SYBU	protein_coding																		ENSBTAG00000016968	CHST4	protein_coding														ENSBTAG00000030820	NT5M	protein_coding
ENSBTAG00000012261	RAB19	protein_coding		ENSBTAG00000006138	SEMA3C	protein_coding																		ENSBTAG00000023026	ENSBTAG00000023026	protein_coding														ENSBTAG00000012793	ENSBTAG00000012793	protein_coding
ENSBTAG00000005203	C1H3orf33	protein_coding		ENSBTAG00000007916	FOXJ1	Transcription Factor																		ENSBTAG00000005958	PTK2B	protein_coding														ENSBTAG00000048544	ENSBTAG00000048544	lncRNA
ENSBTAG00000013801	PBX1	Transcription Factor		ENSBTAG00000016721	ENSBTAG00000016721	protein_coding																		ENSBTAG00000030499	ENSBTAG00000030499	protein_coding														ENSBTAG00000014455	PDZD2	protein_coding
ENSBTAG00000010252	ZNF397	Transcription Factor		ENSBTAG00000047078	NTF4	protein_coding																		ENSBTAG00000004547	OLR1	protein_coding														ENSBTAG00000017165	MATN2	protein_coding
ENSBTAG00000024756	DENND6B	protein_coding		ENSBTAG00000009341	CCDC146	protein_coding																		ENSBTAG00000017994	MAX	Transcription Factor														ENSBTAG00000027625	SFRP1	protein_coding
ENSBTAG00000014916	GJC2	protein_coding		ENSBTAG00000000855	NXN	protein_coding																		ENSBTAG00000019975	IL7R	protein_coding														ENSBTAG00000030286	GABRA1	protein_coding
ENSBTAG00000020988	KIZ	protein_coding		ENSBTAG00000016954	TMEM39B	protein_coding																		ENSBTAG00000018869	IGSF6	protein_coding														ENSBTAG00000049368	ENSBTAG00000049368	protein_coding
ENSBTAG00000035844	PLAAT1	protein_coding		ENSBTAG00000054592	SCN2B	protein_coding																		ENSBTAG00000053721	RHOV	protein_coding														ENSBTAG00000020990	P2RY14	protein_coding
ENSBTAG00000014804	HNRNPDL	protein_coding		ENSBTAG00000014144	CCDC113	protein_coding																		ENSBTAG00000006707	ACSL5	protein_coding														ENSBTAG00000021190	CDH2	protein_coding
ENSBTAG00000005744	COQ2	protein_coding		ENSBTAG00000006026	BEX3	protein_coding																		ENSBTAG00000012684	CCL19	protein_coding														ENSBTAG00000008103	ALDH1A1	protein_coding
ENSBTAG00000016124	PACSIN1	protein_coding		ENSBTAG00000016732	DNAI2	protein_coding																		ENSBTAG00000017797	LY75	protein_coding														ENSBTAG00000005909	LEPROT	protein_coding
ENSBTAG00000003622	ZKSCAN7	Transcription Factor		ENSBTAG00000016567	HBQ1	protein_coding																		ENSBTAG00000001595	MT1E	protein_coding														ENSBTAG00000030435	PNRC2	protein_coding
ENSBTAG00000003044	SPIN1	protein_coding		ENSBTAG00000004757	LTBP4	protein_coding																		ENSBTAG00000036401	bta-mir-147	miRNA														ENSBTAG00000009708	SMYD4	protein_coding
ENSBTAG00000020750	AFF2	Transcription Factor		ENSBTAG00000012407	FOXA2	Transcription Factor																		ENSBTAG00000026779	LYZ	protein_coding														ENSBTAG00000005212	C1H3orf70	protein_coding
ENSBTAG00000021614	TASP1	protein_coding		ENSBTAG00000032862	DYDC2	protein_coding																		ENSBTAG00000018517	VLDLR	protein_coding														ENSBTAG00000051245	SOX4	Transcription Factor
ENSBTAG00000016522	C21H15orf40	protein_coding		ENSBTAG00000020904	JAK3	protein_coding																		ENSBTAG00000019604	VASP	protein_coding														ENSBTAG00000000707	CCN4	protein_coding
ENSBTAG00000003575	ZKSCAN4	protein_coding		ENSBTAG00000014695	NAA38	protein_coding																		ENSBTAG00000002290	ENSBTAG00000002290	protein_coding														ENSBTAG00000016658	ABHD4	protein_coding
ENSBTAG00000019093	AMY2B	protein_coding		ENSBTAG00000049203	FBXO17	protein_coding																		ENSBTAG00000008154	LIMD2	protein_coding														ENSBTAG00000052525	CHCHD5	protein_coding
ENSBTAG00000008826	RBBP9	protein_coding		ENSBTAG00000054677	ENSBTAG00000054677	lncRNA																		ENSBTAG00000003650	NR4A2	Transcription Factor														ENSBTAG00000008197	EPOR	protein_coding
ENSBTAG00000038865	TCEA3	protein_coding		ENSBTAG00000014054	CFAP206	protein_coding																		ENSBTAG00000015133	CCR7	protein_coding														ENSBTAG00000008098	DCLK2	protein_coding
ENSBTAG00000018410	EBPL	protein_coding		ENSBTAG00000011861	CFAP161	protein_coding																		ENSBTAG00000018829	SPRYD7	protein_coding														ENSBTAG00000011818	COL26A1	protein_coding
ENSBTAG00000012193	TTC28	protein_coding		ENSBTAG00000051910	FGF10	protein_coding																		ENSBTAG00000019915	GSN	protein_coding														ENSBTAG00000009639	SMPD3	protein_coding
ENSBTAG00000019086	TELO2	protein_coding		ENSBTAG00000009107	CBX8	protein_coding																		ENSBTAG00000002340	STEAP4	protein_coding														ENSBTAG00000015125	KLK5	protein_coding
ENSBTAG00000000785	PASK	protein_coding		ENSBTAG00000020578	PRDM6	Transcription Factor																		ENSBTAG00000005647	GPR132	protein_coding														ENSBTAG00000021003	GALR1	protein_coding
ENSBTAG00000015919	PARM1	protein_coding		ENSBTAG00000015485	C9H6orf118	protein_coding																		ENSBTAG00000011660	MSMB	protein_coding														ENSBTAG00000054845	ENSBTAG00000054845	protein_coding
ENSBTAG00000033136	COX20	protein_coding		ENSBTAG00000007096	GAS8	protein_coding																		ENSBTAG00000020884	CASP4	protein_coding														ENSBTAG00000034269	RCBTB1	protein_coding
ENSBTAG00000046155	RGN	protein_coding		ENSBTAG00000006631	GLI1	Transcription Factor																		ENSBTAG00000006155	CCRL2	protein_coding														ENSBTAG00000047659	ENSBTAG00000047659	protein_coding
ENSBTAG00000055296	LGALSL	protein_coding		ENSBTAG00000004405	IQUB	protein_coding																		ENSBTAG00000016656	PARP14	protein_coding														ENSBTAG00000025494	PAQR8	protein_coding
ENSBTAG00000016924	CAP2	protein_coding		ENSBTAG00000015614	LNX2	protein_coding																		ENSBTAG00000010427	RASSF5	protein_coding														ENSBTAG00000015911	RWDD2A	protein_coding
ENSBTAG00000011248	MSANTD2	protein_coding		ENSBTAG00000003054	INSRR	protein_coding																		ENSBTAG00000009012	PTX3	protein_coding														ENSBTAG00000038117	ATG10	protein_coding
ENSBTAG00000016717	CEP68	protein_coding		ENSBTAG00000010026	CACNA1D	protein_coding																		ENSBTAG00000004680	SLC13A5	protein_coding														ENSBTAG00000016470	NADSYN1	protein_coding
ENSBTAG00000013001	ZNF84	Transcription Factor		ENSBTAG00000009903	PTCH1	protein_coding																		ENSBTAG00000033545	EBD	protein_coding														ENSBTAG00000014644	DUS2	protein_coding
ENSBTAG00000016963	ADAMTS6	protein_coding		ENSBTAG00000010246	GRTP1	protein_coding																		ENSBTAG00000022564	AKR1C4	protein_coding														ENSBTAG00000006135	MAP1LC3A	protein_coding
ENSBTAG00000015235	HMCN1	protein_coding		ENSBTAG00000018948	HIF3A	protein_coding																		ENSBTAG00000047448	C25H16orf54	protein_coding														ENSBTAG00000013860	GADD45A	protein_coding
ENSBTAG00000012940	TMEM25	protein_coding		ENSBTAG00000007437	TEKT1	protein_coding																		ENSBTAG00000014611	SORL1	protein_coding														ENSBTAG00000049665	B3GNT9	protein_coding
ENSBTAG00000008132	SOX13	Transcription Factor		ENSBTAG00000013465	NXPE3	protein_coding																		ENSBTAG00000002739	PDE1C	protein_coding														ENSBTAG00000018205	PHC1	protein_coding
ENSBTAG00000016030	HOXD10	Transcription Factor		ENSBTAG00000000271	MNS1	protein_coding																		ENSBTAG00000016602	LBX2	Transcription Factor														ENSBTAG00000006231	ACSBG1	protein_coding
ENSBTAG00000032852	GPRASP2	protein_coding		ENSBTAG00000017794	CCDC153	protein_coding																		ENSBTAG00000053050	SAMD9	pseudogene														ENSBTAG00000009719	CALHM2	protein_coding
ENSBTAG00000037375	ENSBTAG00000037375	protein_coding		ENSBTAG00000012884	MPTX	protein_coding																		ENSBTAG00000016683	NFKBIA	protein_coding														ENSBTAG00000000242	ENSBTAG00000000242	protein_coding
ENSBTAG00000013588	ZNF532	Transcription Factor		ENSBTAG00000011048	SPATA6L	protein_coding																		ENSBTAG00000004679	WARS1	protein_coding														ENSBTAG00000023744	YPEL5	protein_coding
ENSBTAG00000004835	HOXD3	Transcription Factor		ENSBTAG00000006901	NIPSNAP3A	protein_coding																		ENSBTAG00000014898	HK3	protein_coding														ENSBTAG00000017388	SVBP	protein_coding
ENSBTAG00000052632	TGIF2	Transcription Factor		ENSBTAG00000009581	UBXN11	protein_coding																		ENSBTAG00000018653	NABP1	protein_coding														ENSBTAG00000018971	RAD51B	protein_coding
ENSBTAG00000021115	ZNF692	Transcription Factor		ENSBTAG00000015651	ENSBTAG00000015651	protein_coding																		ENSBTAG00000013981	SPTSSA	protein_coding														ENSBTAG00000009507	PHETA2	protein_coding
ENSBTAG00000050149	ENSBTAG00000050149	lncRNA		ENSBTAG00000012461	PRSS16	protein_coding																		ENSBTAG00000014471	PALM2	protein_coding														ENSBTAG00000014422	MTMR10	protein_coding
ENSBTAG00000004112	GAMT	protein_coding		ENSBTAG00000032774	ADIRF	protein_coding																		ENSBTAG00000053889	LAP	protein_coding														ENSBTAG00000019847	CPEB2	protein_coding
ENSBTAG00000005532	PEX6	protein_coding		ENSBTAG00000014225	SLC5A9	protein_coding																		ENSBTAG00000007424	LIF	protein_coding
ENSBTAG00000008842	JPH1	protein_coding		ENSBTAG00000003682	DNAJB13	protein_coding																		ENSBTAG00000018731	ENSBTAG00000018731	protein_coding
ENSBTAG00000003455	ANKRD6	protein_coding		ENSBTAG00000018991	TSGA10	protein_coding																		ENSBTAG00000004560	CLEC4F	protein_coding
ENSBTAG00000022006	TRIM65	protein_coding		ENSBTAG00000003667	TLN2	protein_coding																		ENSBTAG00000021671	METTL18	protein_coding
ENSBTAG00000003447	ENSBTAG00000003447	protein_coding		ENSBTAG00000015856	CFAP126	protein_coding																		ENSBTAG00000051898	FGF7	protein_coding
ENSBTAG00000030705	DACT3	protein_coding		ENSBTAG00000013806	EFHB	protein_coding																		ENSBTAG00000019210	ADCY2	protein_coding
ENSBTAG00000018003	ARHGEF25	protein_coding		ENSBTAG00000004288	GSTA4	protein_coding																		ENSBTAG00000017306	AKNA	Transcription Factor
ENSBTAG00000019738	MDM1	protein_coding		ENSBTAG00000007164	FGFR3	protein_coding																		ENSBTAG00000009132	TMPRSS2	protein_coding
ENSBTAG00000007708	NLGN3	protein_coding		ENSBTAG00000003539	ROPN1L	protein_coding																		ENSBTAG00000053537	ENSBTAG00000053537	protein_coding
ENSBTAG00000039316	ZNF268	Transcription Factor		ENSBTAG00000016002	FAM169A	protein_coding																		ENSBTAG00000039122	PLA2G5	protein_coding
ENSBTAG00000031044	MIGA1	protein_coding		ENSBTAG00000002551	KCNJ8	protein_coding																		ENSBTAG00000021145	MAP4K1	protein_coding
ENSBTAG00000020032	CEP126	protein_coding		ENSBTAG00000019958	NXNL2	protein_coding																		ENSBTAG00000013451	RHOH	protein_coding
ENSBTAG00000013534	GFAP	protein_coding		ENSBTAG00000014830	PPP1R32	protein_coding																		ENSBTAG00000037539	ENSBTAG00000037539	protein_coding
ENSBTAG00000002693	KANSL2	protein_coding		ENSBTAG00000046367	ZNF383	Transcription Factor																		ENSBTAG00000002138	PADI1	protein_coding
ENSBTAG00000000943	ZNF286A	Transcription Factor		ENSBTAG00000033166	ENSBTAG00000033166	protein_coding																		ENSBTAG00000046266	TNFSF9	protein_coding
ENSBTAG00000021943	NFYC	Transcription Factor		ENSBTAG00000018749	NUDT16	protein_coding																		ENSBTAG00000004558	C10H15orf48	protein_coding
ENSBTAG00000003242	ACAD9	protein_coding		ENSBTAG00000021862	SLC27A3	protein_coding																		ENSBTAG00000002362	APOLD1	protein_coding
ENSBTAG00000009309	PEX10	protein_coding		ENSBTAG00000005546	HOXB7	Transcription Factor																		ENSBTAG00000007867	STAT1	Transcription Factor
ENSBTAG00000019722	GUCY2C	protein_coding		ENSBTAG00000006886	FAM117A	protein_coding																		ENSBTAG00000025250	CCL3	protein_coding
ENSBTAG00000016307	CDC7	protein_coding		ENSBTAG00000017277	RAB36	protein_coding																		ENSBTAG00000001607	TMEM41B	protein_coding
ENSBTAG00000016331	ROGDI	protein_coding		ENSBTAG00000010442	PANK1	protein_coding																		ENSBTAG00000017943	GALNT6	protein_coding
ENSBTAG00000013612	MBLAC2	protein_coding		ENSBTAG00000024555	EFCAB2	protein_coding																		ENSBTAG00000010688	CSTA	protein_coding
ENSBTAG00000001303	HSPB8	protein_coding		ENSBTAG00000005189	SPACA9	protein_coding																		ENSBTAG00000014016	IKZF1	Transcription Factor
ENSBTAG00000021302	CHAD	protein_coding		ENSBTAG00000014670	BEX5	protein_coding																		ENSBTAG00000001143	ENSBTAG00000001143	protein_coding
ENSBTAG00000021677	TRIM37	protein_coding		ENSBTAG00000005812	TP73	Transcription Factor																		ENSBTAG00000016357	VNN2	protein_coding
ENSBTAG00000006784	PLA2G4B	protein_coding		ENSBTAG00000014265	SREBF2	Transcription Factor																		ENSBTAG00000048459	CARHSP1	Transcription Factor
ENSBTAG00000053372	TOP3B	protein_coding		ENSBTAG00000016244	VWA3A	protein_coding																		ENSBTAG00000005989	LAP3	protein_coding
ENSBTAG00000032902	ENSBTAG00000032902	protein_coding		ENSBTAG00000019082	RAD51D	protein_coding																		ENSBTAG00000037811	CCL2	protein_coding
ENSBTAG00000002260	NCAPD3	protein_coding		ENSBTAG00000006048	DCAKD	protein_coding																		ENSBTAG00000007881	IFIT1	protein_coding
ENSBTAG00000014229	SYT17	protein_coding		ENSBTAG00000006914	PRR3	protein_coding																		ENSBTAG00000047591	C23H6orf141	protein_coding
ENSBTAG00000007068	SH3BGR	protein_coding		ENSBTAG00000021365	CDHR3	protein_coding																		ENSBTAG00000016622	TCAIM	protein_coding
ENSBTAG00000045596	ENSBTAG00000045596	protein_coding		ENSBTAG00000047743	KCNIP4	protein_coding																		ENSBTAG00000010899	TIMP2	protein_coding
ENSBTAG00000016589	PRPF40B	protein_coding		ENSBTAG00000018671	DCUN1D2	protein_coding																		ENSBTAG00000008182	FOSB	Transcription Factor
ENSBTAG00000011617	MAMSTR	protein_coding		ENSBTAG00000011203	RP1	protein_coding																		ENSBTAG00000045904	PIM3	protein_coding
ENSBTAG00000017690	CARNS1	protein_coding		ENSBTAG00000010548	DNAAF11	protein_coding																		ENSBTAG00000039530	NEFM	protein_coding
ENSBTAG00000005871	MECOM	Transcription Factor		ENSBTAG00000018519	GAS2L2	protein_coding																		ENSBTAG00000004714	MCEMP1	protein_coding
ENSBTAG00000008139	HOXA3	Transcription Factor		ENSBTAG00000013923	QPCT	protein_coding																		ENSBTAG00000046821	ENSBTAG00000046821	protein_coding
ENSBTAG00000009337	PNMA8A	protein_coding		ENSBTAG00000005067	UBTF	Transcription Factor																		ENSBTAG00000000277	IL18	protein_coding
ENSBTAG00000017879	C9H6orf163	protein_coding		ENSBTAG00000002972	DNAI7	protein_coding																		ENSBTAG00000004270	FCER2	protein_coding
ENSBTAG00000053714	ENSBTAG00000053714	lncRNA		ENSBTAG00000016465	DHCR7	protein_coding																		ENSBTAG00000016709	NT5C3A	protein_coding
ENSBTAG00000040603	ZNF175	Transcription Factor		ENSBTAG00000040547	UBXN10	protein_coding																		ENSBTAG00000000470	IBSP	protein_coding
ENSBTAG00000027442	NFIB	Transcription Factor		ENSBTAG00000005385	POP5	protein_coding																		ENSBTAG00000008091	SELENBP1	protein_coding
ENSBTAG00000000918	ERMARD	protein_coding		ENSBTAG00000050741	ENSBTAG00000050741	lncRNA																		ENSBTAG00000020772	ARHGAP45	protein_coding
ENSBTAG00000008996	SFI1	protein_coding		ENSBTAG00000011713	ENSBTAG00000011713	protein_coding																		ENSBTAG00000014585	PTGIR	protein_coding
ENSBTAG00000018052	PTPRS	protein_coding		ENSBTAG00000017533	LRRC1	protein_coding																		ENSBTAG00000017670	ENSBTAG00000017670	protein_coding
ENSBTAG00000048682	ZNF548	protein_coding		ENSBTAG00000034192	KIAA2012	protein_coding																		ENSBTAG00000049220	ENSBTAG00000049220	protein_coding
ENSBTAG00000025550	PRR22	protein_coding		ENSBTAG00000019029	DPH5	protein_coding																		ENSBTAG00000006377	MYO1G	protein_coding
ENSBTAG00000002368	TULP2	Transcription Factor		ENSBTAG00000052031	ENSBTAG00000052031	protein_coding																		ENSBTAG00000004154	SKIL	protein_coding
ENSBTAG00000051982	ENSBTAG00000051982	protein_coding		ENSBTAG00000013036	YDJC	protein_coding																		ENSBTAG00000049422	TIFA	protein_coding
ENSBTAG00000012885	ACAT1	protein_coding		ENSBTAG00000007651	TARS1L2	protein_coding																		ENSBTAG00000016235	RNASEH1	protein_coding
ENSBTAG00000012972	CYP2U1	protein_coding		ENSBTAG00000019198	LRRC42	protein_coding																		ENSBTAG00000053097	H3F3C	protein_coding
ENSBTAG00000052906	ZNF8	protein_coding		ENSBTAG00000039719	PHGDH	protein_coding																		ENSBTAG00000038748	HBG	protein_coding
ENSBTAG00000012074	MYB	Transcription Factor		ENSBTAG00000026467	ODF3B	protein_coding																		ENSBTAG00000002097	TMC5	protein_coding
ENSBTAG00000017869	CAV1	protein_coding		ENSBTAG00000011356	CAMSAP3	protein_coding																		ENSBTAG00000004337	PDE1B	protein_coding
ENSBTAG00000051039	ENSBTAG00000051039	protein_coding		ENSBTAG00000011866	PCBD1	protein_coding																		ENSBTAG00000002341	ETS1	Transcription Factor
ENSBTAG00000003491	SLC25A23	protein_coding		ENSBTAG00000001140	IAH1	protein_coding																		ENSBTAG00000018165	RIPOR2	protein_coding
ENSBTAG00000000565	RFX7	Transcription Factor		ENSBTAG00000015432	TMEM231	protein_coding																		ENSBTAG00000019872	PIK3AP1	protein_coding
ENSBTAG00000048488	ENSBTAG00000048488	protein_coding		ENSBTAG00000005685	HSD11B2	protein_coding																		ENSBTAG00000046846	FAM32A	protein_coding
ENSBTAG00000019090	PLEKHH3	protein_coding		ENSBTAG00000007220	CASKIN2	protein_coding																		ENSBTAG00000011409	CD72	protein_coding
ENSBTAG00000009078	MIA	protein_coding		ENSBTAG00000011352	TBC1D30	protein_coding																		ENSBTAG00000052665	CYP3A4	protein_coding
ENSBTAG00000000286	PFKM	protein_coding		ENSBTAG00000031018	ENSBTAG00000031018	protein_coding																		ENSBTAG00000007804	RILPL2	protein_coding
ENSBTAG00000008275	GREB1L	protein_coding		ENSBTAG00000001838	LRRC36	protein_coding																		ENSBTAG00000038186	GLRX	protein_coding
ENSBTAG00000050066	C15H11orf87	protein_coding		ENSBTAG00000005897	FNTB	protein_coding																		ENSBTAG00000019110	PNRC1	protein_coding
ENSBTAG00000003020	SSC4D	protein_coding		ENSBTAG00000034430	C27H4C4orf47	protein_coding																		ENSBTAG00000031209	SLC22A4	protein_coding
ENSBTAG00000014742	LRWD1	protein_coding		ENSBTAG00000019024	JAZF1	protein_coding
ENSBTAG00000040253	ADRA1B	protein_coding		ENSBTAG00000004238	TACC1	protein_coding
ENSBTAG00000000231	BMPR1A	protein_coding		ENSBTAG00000007933	DIPK2A	protein_coding
ENSBTAG00000033365	METTL24	protein_coding		ENSBTAG00000006595	C25H16orf71	protein_coding
ENSBTAG00000009306	MORN1	protein_coding		ENSBTAG00000043976	RNFT2	protein_coding
ENSBTAG00000000054	SNAPC4	Transcription Factor		ENSBTAG00000039055	ANKRD65	protein_coding
ENSBTAG00000016752	ASB10	protein_coding		ENSBTAG00000052055	PRSS35	protein_coding
ENSBTAG00000001063	HOXA4	Transcription Factor		ENSBTAG00000009851	ROBO1	protein_coding
ENSBTAG00000009355	SNAP91	protein_coding		ENSBTAG00000004432	CHRDL1	protein_coding
ENSBTAG00000014119	PRKCZ	protein_coding		ENSBTAG00000006795	GCSH	protein_coding
ENSBTAG00000001513	PDIK1L	protein_coding		ENSBTAG00000005857	SLC6A1	protein_coding
ENSBTAG00000014272	MMUT	protein_coding		ENSBTAG00000016664	SLC2A4RG	Transcription Factor
ENSBTAG00000011133	AP1S3	protein_coding		ENSBTAG00000051169	ERICH2	protein_coding
ENSBTAG00000048896	ENSBTAG00000048896	lncRNA		ENSBTAG00000006966	NRM	protein_coding
ENSBTAG00000013069	IQCB1	protein_coding		ENSBTAG00000003349	JAKMIP2	protein_coding
ENSBTAG00000011087	ARID2	Transcription Factor		ENSBTAG00000016486	SORBS2	protein_coding
ENSBTAG00000001786	HYKK	protein_coding		ENSBTAG00000010125	STAT5B	Transcription Factor
ENSBTAG00000047543	NTRK3	protein_coding		ENSBTAG00000003594	RIBC2	protein_coding
ENSBTAG00000024443	TATDN3	protein_coding		ENSBTAG00000012558	ADAMTS12	protein_coding
ENSBTAG00000040072	ZNF140	Transcription Factor		ENSBTAG00000015334	ZHX1	Transcription Factor
ENSBTAG00000020267	WNT9A	protein_coding		ENSBTAG00000013029	ARNTL	Transcription Factor
ENSBTAG00000017239	GABBR1	protein_coding		ENSBTAG00000017397	ZNF423	Transcription Factor
ENSBTAG00000023453	C18H19orf54	protein_coding		ENSBTAG00000002110	DMGDH	protein_coding
ENSBTAG00000011727	ETAA1	protein_coding		ENSBTAG00000049287	ENSBTAG00000049287	lncRNA
ENSBTAG00000016000	CARF	Transcription Factor		ENSBTAG00000001058	SRPK3	protein_coding
ENSBTAG00000023529	SPEF2	protein_coding		ENSBTAG00000013478	MARVELD1	protein_coding
ENSBTAG00000004893	ACOX3	protein_coding		ENSBTAG00000002126	PFKFB2	protein_coding
ENSBTAG00000015662	IMPG2	protein_coding		ENSBTAG00000004591	PLPPR5	protein_coding
ENSBTAG00000014458	MROH1	protein_coding		ENSBTAG00000014806	ATP2A3	protein_coding
ENSBTAG00000006548	MCCC1	protein_coding		ENSBTAG00000012979	ZMYND12	protein_coding
ENSBTAG00000017812	ALS2CL	protein_coding		ENSBTAG00000026501	MGC127055	protein_coding
ENSBTAG00000019611	MAGI3	protein_coding		ENSBTAG00000003946	NECAB3	protein_coding
ENSBTAG00000013288	SUGP2	protein_coding		ENSBTAG00000016762	SLC25A12	protein_coding
ENSBTAG00000053199	CNIH3	protein_coding		ENSBTAG00000040449	C15H11orf97	protein_coding
ENSBTAG00000052394	ENSBTAG00000052394	protein_coding		ENSBTAG00000000109	NPTXR	protein_coding
ENSBTAG00000008886	STOX2	protein_coding		ENSBTAG00000046814	ACOT2	protein_coding
ENSBTAG00000017333	PRX	protein_coding		ENSBTAG00000009058	TMEM177	protein_coding
ENSBTAG00000048366	SNPH	protein_coding		ENSBTAG00000019509	NUDT5	protein_coding
ENSBTAG00000008533	GLCCI1	protein_coding		ENSBTAG00000002116	ZCCHC3	protein_coding
ENSBTAG00000016758	MLH1	protein_coding		ENSBTAG00000054688	ENSBTAG00000054688	protein_coding
ENSBTAG00000017255	ATAD2B	protein_coding		ENSBTAG00000008028	CHN1	protein_coding
ENSBTAG00000052146	MSANTD3	protein_coding		ENSBTAG00000013505	IQCA1	protein_coding
ENSBTAG00000010924	LETMD1	protein_coding		ENSBTAG00000039012	MFSD6L	protein_coding
ENSBTAG00000051421	PCP4	protein_coding		ENSBTAG00000004296	MORN5	protein_coding
ENSBTAG00000019166	NSMCE4A	protein_coding		ENSBTAG00000023941	CPN1	protein_coding
ENSBTAG00000050281	ZNF23	protein_coding		ENSBTAG00000016772	USP11	protein_coding
ENSBTAG00000001093	KLHL23	protein_coding		ENSBTAG00000038134	ZDHHC1	protein_coding
ENSBTAG00000049802	ENSBTAG00000049802	pseudogene		ENSBTAG00000051675	C10H15orf65	protein_coding
ENSBTAG00000038251	NAA16	protein_coding		ENSBTAG00000022509	DNAH9	protein_coding
ENSBTAG00000051215	AGBL2	protein_coding		ENSBTAG00000048358	ENSBTAG00000048358	protein_coding
ENSBTAG00000012897	ITGA7	protein_coding		ENSBTAG00000015569	ENKUR	protein_coding
ENSBTAG00000004925	ENSBTAG00000004925	protein_coding		ENSBTAG00000020642	ZDHHC13	protein_coding
ENSBTAG00000013160	GFRA4	protein_coding		ENSBTAG00000006947	ROPN1	protein_coding
ENSBTAG00000021968	MID2	protein_coding		ENSBTAG00000018509	ETNK2	protein_coding
ENSBTAG00000013347	DMPK	protein_coding		ENSBTAG00000034854	GRIK1	protein_coding
ENSBTAG00000004240	TMPO	protein_coding		ENSBTAG00000010456	TADA1	protein_coding
ENSBTAG00000001252	HIVEP1	Transcription Factor		ENSBTAG00000050814	CFAP70	protein_coding
ENSBTAG00000027728	NUDT12	protein_coding		ENSBTAG00000052518	TUBB4B	protein_coding
ENSBTAG00000011838	PCED1B	protein_coding		ENSBTAG00000021594	TDRKH	protein_coding
ENSBTAG00000009974	TSNARE1	protein_coding		ENSBTAG00000005333	MB	protein_coding
ENSBTAG00000026263	ZNF45	Transcription Factor		ENSBTAG00000048204	SPACA6	protein_coding
ENSBTAG00000039581	HOXD4	Transcription Factor		ENSBTAG00000019402	CFAP100	protein_coding
ENSBTAG00000031967	AMPH	protein_coding		ENSBTAG00000013213	OSR2	Transcription Factor
ENSBTAG00000016513	ZNF331	Transcription Factor		ENSBTAG00000011377	KCNMB2	protein_coding
ENSBTAG00000007494	SMARCA2	protein_coding		ENSBTAG00000023464	ZFP82	protein_coding
ENSBTAG00000008036	CELSR1	protein_coding		ENSBTAG00000005454	FUT10	protein_coding
ENSBTAG00000011547	KBTBD12	protein_coding		ENSBTAG00000006828	RAPGEF3	protein_coding
ENSBTAG00000007490	SULF2	protein_coding		ENSBTAG00000045498	SULT2B1	protein_coding
ENSBTAG00000006404	CENPT	Transcription Factor		ENSBTAG00000008370	ENSBTAG00000008370	protein_coding
ENSBTAG00000019291	GRB14	protein_coding		ENSBTAG00000033835	MPZ	protein_coding
ENSBTAG00000000536	ZNF395	Transcription Factor		ENSBTAG00000021928	DIPK1B	protein_coding
ENSBTAG00000015416	PEBP4	protein_coding		ENSBTAG00000004330	ENO4	protein_coding
ENSBTAG00000008307	PLCH1	protein_coding		ENSBTAG00000009998	GALNT16	protein_coding
ENSBTAG00000012921	KIF24	protein_coding		ENSBTAG00000053813	SPATS1	protein_coding
ENSBTAG00000008181	CHAF1A	protein_coding		ENSBTAG00000031532	DACT2	protein_coding
ENSBTAG00000013813	KLHL17	protein_coding		ENSBTAG00000007245	IFT140	protein_coding
ENSBTAG00000018002	DTX3	protein_coding		ENSBTAG00000047786	LRRC10B	protein_coding
ENSBTAG00000008170	POLA1	protein_coding		ENSBTAG00000052788	ENSBTAG00000052788	protein_coding
ENSBTAG00000013760	COL4A6	protein_coding		ENSBTAG00000012322	INKA1	protein_coding
ENSBTAG00000000838	CCDC88C	protein_coding		ENSBTAG00000009302	RCAN2	protein_coding
ENSBTAG00000014208	RPL35A	protein_coding		ENSBTAG00000033690	BARD1	protein_coding
ENSBTAG00000007961	TADA3	protein_coding		ENSBTAG00000006104	SNU13	protein_coding
ENSBTAG00000020286	GAREM1	protein_coding		ENSBTAG00000020471	SAMD15	protein_coding
ENSBTAG00000049594	ENSBTAG00000049594	lncRNA		ENSBTAG00000049566	DNAH6	protein_coding
ENSBTAG00000012915	ZNF404	Transcription Factor		ENSBTAG00000009698	ABCD3	protein_coding
ENSBTAG00000002361	TMCC2	protein_coding		ENSBTAG00000045625	NTN3	protein_coding
ENSBTAG00000055286	MACIR	protein_coding		ENSBTAG00000034338	HOATZ	protein_coding
ENSBTAG00000018783	NELFCD	protein_coding		ENSBTAG00000013110	FARP2	protein_coding
ENSBTAG00000019001	PRDM10	Transcription Factor		ENSBTAG00000018084	CASTOR1	protein_coding
ENSBTAG00000016137	ZNF608	Transcription Factor		ENSBTAG00000011398	PRR7	protein_coding
ENSBTAG00000017505	PAXIP1	protein_coding		ENSBTAG00000002522	SYT5	protein_coding
ENSBTAG00000038240	ENSBTAG00000038240	protein_coding		ENSBTAG00000014944	TBXA2R	protein_coding
ENSBTAG00000006330	RBM5	protein_coding		ENSBTAG00000033464	SPA17	protein_coding
ENSBTAG00000015106	DSP	protein_coding		ENSBTAG00000018451	PTMS	protein_coding
ENSBTAG00000004797	TRMT44	protein_coding		ENSBTAG00000010164	ESPNL	protein_coding
ENSBTAG00000015066	LANCL1	protein_coding		ENSBTAG00000006398	ENSBTAG00000006398	protein_coding
ENSBTAG00000002044	SIRT3	protein_coding		ENSBTAG00000045834	RASSF7	protein_coding
ENSBTAG00000019801	ENSBTAG00000019801	protein_coding		ENSBTAG00000020852	SLC16A11	protein_coding
ENSBTAG00000053051	ENSBTAG00000053051	protein_coding		ENSBTAG00000012249	PRR15L	protein_coding
ENSBTAG00000020762	HUNK	protein_coding		ENSBTAG00000003944	CATIP	protein_coding
ENSBTAG00000000925	GLT8D2	protein_coding		ENSBTAG00000014135	WDR17	protein_coding
ENSBTAG00000008950	TRMT9B	protein_coding		ENSBTAG00000015103	IQCC	protein_coding
ENSBTAG00000039512	ZSCAN25	Transcription Factor		ENSBTAG00000038735	LHB	protein_coding
ENSBTAG00000045565	NHSL2	protein_coding		ENSBTAG00000054868	LAGE3	protein_coding
ENSBTAG00000016337	ACOT13	protein_coding		ENSBTAG00000037555	FAM183A	protein_coding
ENSBTAG00000007074	ZKSCAN8	Transcription Factor		ENSBTAG00000004948	LRATD1	protein_coding
ENSBTAG00000052025	EFNB3	protein_coding		ENSBTAG00000001710	CMTM8	protein_coding
ENSBTAG00000048788	ENSBTAG00000048788	protein_coding		ENSBTAG00000004041	ANKRD10	protein_coding
ENSBTAG00000015142	MAPKBP1	protein_coding		ENSBTAG00000014239	CCNB1	protein_coding
ENSBTAG00000025830	R3HCC1	protein_coding		ENSBTAG00000016192	MDH1B	protein_coding
ENSBTAG00000021526	RPRM	protein_coding		ENSBTAG00000020067	LLGL2	protein_coding
ENSBTAG00000011162	ZKSCAN2	Transcription Factor		ENSBTAG00000033220	C3H1orf189	protein_coding
ENSBTAG00000021143	DNMT3A	protein_coding		ENSBTAG00000001455	HOXA7	Transcription Factor
ENSBTAG00000004769	NEIL2	protein_coding		ENSBTAG00000047626	CCDC188	protein_coding
ENSBTAG00000039594	ZNF862	Transcription Factor		ENSBTAG00000027197	KIF6	protein_coding
ENSBTAG00000020107	DNASE1	protein_coding		ENSBTAG00000019028	STOX1	protein_coding
ENSBTAG00000011772	PPP1R12B	protein_coding		ENSBTAG00000013148	CLDN1	protein_coding
ENSBTAG00000014984	RPRD2	protein_coding		ENSBTAG00000005711	NSG1	protein_coding
ENSBTAG00000016279	EMILIN3	protein_coding		ENSBTAG00000024137	PTCH2	protein_coding
ENSBTAG00000024633	PIK3C2B	protein_coding		ENSBTAG00000013983	ZC2HC1C	protein_coding
ENSBTAG00000001450	APBB3	protein_coding		ENSBTAG00000024042	MORN2	protein_coding
ENSBTAG00000020467	HRH4C4	protein_coding		ENSBTAG00000006447	ACSM3	protein_coding
ENSBTAG00000002668	ZNF711	Transcription Factor		ENSBTAG00000016730	ANP32E	protein_coding
ENSBTAG00000008078	TRIM59	protein_coding		ENSBTAG00000003217	CADM3	protein_coding
ENSBTAG00000019625	EHHADH	protein_coding		ENSBTAG00000017069	GASK1B	protein_coding
ENSBTAG00000015232	RAPGEFL1	protein_coding		ENSBTAG00000054998	ENSBTAG00000054998	protein_coding
ENSBTAG00000001279	MPP2	protein_coding		ENSBTAG00000001424	MSH6	protein_coding
ENSBTAG00000051359	ENSBTAG00000051359	lncRNA		ENSBTAG00000008816	TRIM2	protein_coding
ENSBTAG00000048972	ENSBTAG00000048972	lncRNA		ENSBTAG00000049540	CCDC103	protein_coding
ENSBTAG00000016033	HOXD9	Transcription Factor		ENSBTAG00000016926	C13H20orf85	protein_coding
ENSBTAG00000003458	CDCA7	protein_coding		ENSBTAG00000005908	RSPH10B	protein_coding
ENSBTAG00000018819	TENM1	protein_coding		ENSBTAG00000018339	ATP5MC1	protein_coding
ENSBTAG00000002661	ISLR2	protein_coding		ENSBTAG00000016147	CETN4	protein_coding
ENSBTAG00000002281	ZNF354C	Transcription Factor		ENSBTAG00000005937	TTLL9	protein_coding
ENSBTAG00000000621	CATSPERG	protein_coding		ENSBTAG00000008693	EFCAB1	protein_coding
ENSBTAG00000014171	NAPEPLD	protein_coding		ENSBTAG00000040226	C11H2orf81	protein_coding
ENSBTAG00000007428	CDKL5	protein_coding		ENSBTAG00000019287	FAM81B	protein_coding
ENSBTAG00000005696	DBF4B	protein_coding		ENSBTAG00000007319	JAG2	protein_coding
ENSBTAG00000014517	KLB	protein_coding		ENSBTAG00000027694	TTC30A	protein_coding
ENSBTAG00000007093	ENSBTAG00000007093	protein_coding		ENSBTAG00000046773	MCOLN2	protein_coding
ENSBTAG00000021119	TDGF1	protein_coding		ENSBTAG00000031351	SEC14L4	protein_coding
ENSBTAG00000006754	DBP	Transcription Factor		ENSBTAG00000021420	EPHA7	protein_coding
ENSBTAG00000002798	NABP2	protein_coding		ENSBTAG00000018767	RTP3	protein_coding
ENSBTAG00000017834	PRELP	protein_coding		ENSBTAG00000033222	CALR3	protein_coding
ENSBTAG00000010460	MARK1	protein_coding		ENSBTAG00000046220	ENSBTAG00000046220	protein_coding
ENSBTAG00000013251	HDGFL2	protein_coding		ENSBTAG00000044027	ITGBL1	protein_coding
ENSBTAG00000017194	ASPG	protein_coding		ENSBTAG00000026696	DCDC2B	protein_coding
ENSBTAG00000005714	ACTC1	protein_coding		ENSBTAG00000006064	BRME1	protein_coding
ENSBTAG00000001816	SLC25A42	protein_coding		ENSBTAG00000003299	LPAR4	protein_coding
ENSBTAG00000004098	ARMT1	protein_coding		ENSBTAG00000012059	MVD	protein_coding
ENSBTAG00000019779	RAB39B	protein_coding		ENSBTAG00000011822	ARMH1	protein_coding
ENSBTAG00000020510	EPHA10	protein_coding		ENSBTAG00000012688	CAPSL	protein_coding
ENSBTAG00000004388	SLITRK6	protein_coding		ENSBTAG00000001286	ELMO3	protein_coding
ENSBTAG00000005240	ZNF605	Transcription Factor		ENSBTAG00000012434	ENOX1	protein_coding
ENSBTAG00000039711	ZFP62	Transcription Factor		ENSBTAG00000006366	NFATC4	Transcription Factor
ENSBTAG00000013138	TDP1	protein_coding		ENSBTAG00000026751	CFAP65	protein_coding
ENSBTAG00000054302	TCF23	Transcription Factor		ENSBTAG00000012365	ANP32A	protein_coding
ENSBTAG00000021522	PLA2G10	protein_coding		ENSBTAG00000013960	PSAT1	protein_coding
ENSBTAG00000003494	DNAAF9	protein_coding		ENSBTAG00000051541	COLQ	protein_coding
ENSBTAG00000018067	S100PBP	protein_coding		ENSBTAG00000030520	PROB1	protein_coding
ENSBTAG00000012353	ZNF34	Transcription Factor		ENSBTAG00000016972	RAB11FIP4	protein_coding
ENSBTAG00000000252	POLE3	protein_coding		ENSBTAG00000031737	TMEM102	protein_coding
ENSBTAG00000018625	ZNF263	Transcription Factor		ENSBTAG00000000106	DIPK1C	protein_coding
ENSBTAG00000018229	NFIX	Transcription Factor		ENSBTAG00000016145	ADAMTS19	protein_coding
ENSBTAG00000004571	PRPF4	protein_coding		ENSBTAG00000009956	CENPM	protein_coding
ENSBTAG00000006482	PTCD3	protein_coding		ENSBTAG00000014583	CALM3	protein_coding
ENSBTAG00000009994	EML5	protein_coding		ENSBTAG00000019252	KDF1	protein_coding
ENSBTAG00000016878	WDR59	protein_coding		ENSBTAG00000005092	ROR2	protein_coding
ENSBTAG00000004126	MLF1	protein_coding		ENSBTAG00000005069	TM7SF2	protein_coding
ENSBTAG00000053998	ENSBTAG00000053998	protein_coding		ENSBTAG00000011106	PACRG	protein_coding
ENSBTAG00000008492	ZMYM3	protein_coding		ENSBTAG00000020074	NKPD1	protein_coding
ENSBTAG00000009861	FRS3	protein_coding		ENSBTAG00000009607	LARGE2	protein_coding
ENSBTAG00000013676	DYNC2LI1	protein_coding		ENSBTAG00000007611	NRIP2	protein_coding
ENSBTAG00000031217	MYL6B	protein_coding		ENSBTAG00000018201	TKFC	protein_coding
ENSBTAG00000012352	PARP16	protein_coding		ENSBTAG00000007605	FKBP4	protein_coding
ENSBTAG00000002291	ZBTB41	Transcription Factor		ENSBTAG00000021327	DAW1	protein_coding
ENSBTAG00000011682	GLI2	Transcription Factor		ENSBTAG00000001136	ELAPOR1	protein_coding
ENSBTAG00000047794	DNAH1	protein_coding		ENSBTAG00000019235	MAGOHB	protein_coding
ENSBTAG00000004286	CDC45	protein_coding		ENSBTAG00000021566	PAX2	Transcription Factor
ENSBTAG00000009151	PYGO1	protein_coding		ENSBTAG00000022373	ENSBTAG00000022373	pseudogene
ENSBTAG00000053268	ENSBTAG00000053268	protein_coding		ENSBTAG00000016062	C21H14orf28	protein_coding
ENSBTAG00000009836	CHGA	protein_coding		ENSBTAG00000014011	TMOD2	protein_coding
ENSBTAG00000006688	RPS6KL1	protein_coding		ENSBTAG00000005156	PIH1D2	protein_coding
ENSBTAG00000037581	MZF1	Transcription Factor		ENSBTAG00000013191	AGRN	protein_coding
ENSBTAG00000011002	CCDC136	protein_coding		ENSBTAG00000006811	EPHA3	protein_coding
ENSBTAG00000008013	LRRC2	protein_coding		ENSBTAG00000002313	ITPR2	protein_coding
ENSBTAG00000007186	ARHGAP39	protein_coding		ENSBTAG00000007994	OSCP1	protein_coding
ENSBTAG00000008466	CCNB1IP1	protein_coding		ENSBTAG00000038770	ENSBTAG00000038770	protein_coding
ENSBTAG00000011247	ZC3HC1	protein_coding		ENSBTAG00000006174	TMEM212	protein_coding
ENSBTAG00000012263	ASAP3	protein_coding		ENSBTAG00000003595	FAM216B	protein_coding
ENSBTAG00000019182	TIA1	protein_coding		ENSBTAG00000013314	PBX3	Transcription Factor
ENSBTAG00000018007	NR2F2	Transcription Factor		ENSBTAG00000024884	CCNF	protein_coding
ENSBTAG00000020161	KLHL22	protein_coding		ENSBTAG00000018657	ATP13A5	protein_coding
ENSBTAG00000006253	FLNC	protein_coding		ENSBTAG00000012250	BLOC1S6	protein_coding
ENSBTAG00000008567	DLEC1	protein_coding		ENSBTAG00000002113	ZNF41	Transcription Factor
ENSBTAG00000054238	ENSBTAG00000054238	protein_coding		ENSBTAG00000020559	STMND1	protein_coding
ENSBTAG00000027064	BTBD11	protein_coding		ENSBTAG00000014014	UBIAD1	protein_coding
ENSBTAG00000004613	CSGALNACT1	protein_coding		ENSBTAG00000003671	SOWAHA	pseudogene
ENSBTAG00000002515	TNNI3	protein_coding		ENSBTAG00000036349	CCDC160	protein_coding
ENSBTAG00000050891	ENSBTAG00000050891	lncRNA		ENSBTAG00000007077	ABHD1	protein_coding
ENSBTAG00000015273	CAND2	protein_coding		ENSBTAG00000017752	DYNLRB2	protein_coding
ENSBTAG00000016903	NLN	protein_coding		ENSBTAG00000007147	CUEDC1	protein_coding
ENSBTAG00000010381	PRMT9	protein_coding		ENSBTAG00000002186	NDN	protein_coding
ENSBTAG00000021007	FOLR1	protein_coding		ENSBTAG00000017764	HDAC4	protein_coding
ENSBTAG00000034287	TULP1	Transcription Factor		ENSBTAG00000018421	WWP2	protein_coding
ENSBTAG00000030393	RDH13	protein_coding		ENSBTAG00000010671	GLI3	Transcription Factor
ENSBTAG00000033254	PJVK	protein_coding		ENSBTAG00000047990	ENSBTAG00000047990	protein_coding
ENSBTAG00000000053	FILIP1	protein_coding		ENSBTAG00000005138	BCL9L	protein_coding
ENSBTAG00000010984	CDKN2AIPNL	protein_coding		ENSBTAG00000018965	PRDM16	Transcription Factor
ENSBTAG00000016684	ZNF202	Transcription Factor		ENSBTAG00000039599	HOXB4	Transcription Factor
ENSBTAG00000035782	METTL22	protein_coding		ENSBTAG00000019587	PI15	protein_coding
ENSBTAG00000007315	LARS2	protein_coding		ENSBTAG00000030255	PDXP	protein_coding
ENSBTAG00000002305	PCSK4	protein_coding		ENSBTAG00000006349	EXTL1	protein_coding
ENSBTAG00000003444	SYDE2	protein_coding		ENSBTAG00000004924	PENK	protein_coding
ENSBTAG00000009340	KATNAL1	protein_coding		ENSBTAG00000020939	PLAC9	protein_coding
ENSBTAG00000011200	ZNF644	Transcription Factor		ENSBTAG00000047461	ENSBTAG00000047461	protein_coding
ENSBTAG00000008902	ZNF345	Transcription Factor		ENSBTAG00000007122	ZFP2	Transcription Factor
ENSBTAG00000000902	OGT	protein_coding		ENSBTAG00000026004	CNTNAP4	protein_coding
ENSBTAG00000015200	L2HGDH	protein_coding		ENSBTAG00000010253	SYTL1	protein_coding
ENSBTAG00000015833	DHX30	protein_coding		ENSBTAG00000008005	DRC7	protein_coding
ENSBTAG00000010219	KRBA1	protein_coding		ENSBTAG00000005617	SLC41A3	protein_coding
ENSBTAG00000014603	VAMP1	protein_coding		ENSBTAG00000016313	ECH1	protein_coding
ENSBTAG00000008744	PDK2	protein_coding		ENSBTAG00000012632	TECR	protein_coding
ENSBTAG00000006024	ISLR	protein_coding		ENSBTAG00000011767	PALS1	protein_coding
ENSBTAG00000046017	POPDC3	protein_coding		ENSBTAG00000013848	ADGRD1	protein_coding
ENSBTAG00000051882	C16H1orf105	protein_coding		ENSBTAG00000004075	IDI1	protein_coding
ENSBTAG00000048526	ENSBTAG00000048526	protein_coding		ENSBTAG00000001484	LZTFL1	protein_coding
ENSBTAG00000015885	PPFIA4	protein_coding		ENSBTAG00000007827	RCOR2	Transcription Factor
ENSBTAG00000054512	IGSF1	protein_coding		ENSBTAG00000024492	ENSBTAG00000024492	protein_coding
ENSBTAG00000005478	PATZ1	Transcription Factor		ENSBTAG00000020824	KRT10	protein_coding
ENSBTAG00000043985	DACH1	protein_coding		ENSBTAG00000000654	ODAD2	protein_coding
ENSBTAG00000018520	SCN1A	protein_coding		ENSBTAG00000049524	ENSBTAG00000049524	protein_coding
ENSBTAG00000001354	INPP5E	protein_coding		ENSBTAG00000003434	CERS4	protein_coding
ENSBTAG00000007159	ESR1	Transcription Factor		ENSBTAG00000018106	SPATA18	protein_coding
ENSBTAG00000046612	ZNF292	Transcription Factor		ENSBTAG00000008376	MYORG	protein_coding
ENSBTAG00000002398	ZNF567	Transcription Factor		ENSBTAG00000010324	GTPBP1	protein_coding
ENSBTAG00000010439	AKAP8L	protein_coding		ENSBTAG00000018559	LYRM1	protein_coding
ENSBTAG00000008809	PTBP2	protein_coding		ENSBTAG00000008113	OSR1	Transcription Factor
ENSBTAG00000039172	RABGAP1	protein_coding		ENSBTAG00000050253	TRPM3	protein_coding
ENSBTAG00000015690	PLIN4	protein_coding		ENSBTAG00000051242	ENSBTAG00000051242	lncRNA
ENSBTAG00000000385	ZBTB18	Transcription Factor		ENSBTAG00000008160	MBOAT2	protein_coding
ENSBTAG00000016568	LUC7L	protein_coding		ENSBTAG00000009363	GINS3	protein_coding
ENSBTAG00000016844	ADGB	protein_coding		ENSBTAG00000023318	ENSBTAG00000023318	protein_coding
ENSBTAG00000007609	ITFG2	protein_coding		ENSBTAG00000019596	GPRC5B	protein_coding
ENSBTAG00000010138	SEMA3B	protein_coding		ENSBTAG00000023417	RUVBL2	protein_coding
ENSBTAG00000008350	KLHL21	protein_coding		ENSBTAG00000007216	DPF1	protein_coding
ENSBTAG00000011689	LENG8	protein_coding		ENSBTAG00000000341	ISOC1	protein_coding
ENSBTAG00000031891	NLGN1	protein_coding		ENSBTAG00000016169	ID1	Transcription Factor
ENSBTAG00000044019	KAT2A	protein_coding		ENSBTAG00000005772	SPDYC	protein_coding
ENSBTAG00000027642	C15H11orf42	protein_coding		ENSBTAG00000001917	C15H11orf16	protein_coding
ENSBTAG00000003863	PCED1A	protein_coding		ENSBTAG00000045867	ENSBTAG00000045867	protein_coding
ENSBTAG00000000650	TUBGCP6	protein_coding		ENSBTAG00000013026	SNTN	protein_coding
ENSBTAG00000048445	ENSBTAG00000048445	protein_coding		ENSBTAG00000020836	CIBAR2	protein_coding
ENSBTAG00000009109	CASD1	protein_coding		ENSBTAG00000018936	LSS	protein_coding
ENSBTAG00000018942	SSX2IP	protein_coding		ENSBTAG00000008836	ZNF782	Transcription Factor
ENSBTAG00000030965	MCM7	protein_coding		ENSBTAG00000012005	IFT43	protein_coding
ENSBTAG00000007107	TMEM143	protein_coding		ENSBTAG00000001714	MFSD9	protein_coding
ENSBTAG00000005464	ADCY6	protein_coding		ENSBTAG00000016558	SPSB3	protein_coding
ENSBTAG00000033330	HOXD11	Transcription Factor		ENSBTAG00000013531	CENPS	Transcription Factor
ENSBTAG00000048407	ENSBTAG00000048407	protein_coding		ENSBTAG00000011227	TRPC6	protein_coding
ENSBTAG00000054686	CRACDL	protein_coding		ENSBTAG00000000713	AGFG2	protein_coding
ENSBTAG00000010006	EMC2	protein_coding		ENSBTAG00000015950	ISOC2	protein_coding
ENSBTAG00000017697	CTF1	protein_coding		ENSBTAG00000018395	KIAA1217	protein_coding
ENSBTAG00000014158	CCNT2	protein_coding		ENSBTAG00000053126	ENSBTAG00000053126	pseudogene
ENSBTAG00000021456	MUS81	protein_coding		ENSBTAG00000018765	SEMA5B	protein_coding
ENSBTAG00000054839	ENSBTAG00000054839	protein_coding		ENSBTAG00000046724	CBX6	protein_coding
ENSBTAG00000039513	GCNT2	pseudogene		ENSBTAG00000020253	SPEM1	protein_coding
ENSBTAG00000001796	CATSPERD	protein_coding		ENSBTAG00000025220	NALF1	protein_coding
ENSBTAG00000007236	PCM1	protein_coding		ENSBTAG00000018804	CELSR2	protein_coding
ENSBTAG00000014595	LIG1	protein_coding		ENSBTAG00000014600	ADCY8	protein_coding
ENSBTAG00000025642	RYR3	pseudogene		ENSBTAG00000050049	ENSBTAG00000050049	protein_coding
ENSBTAG00000040051	ENSBTAG00000040051	protein_coding		ENSBTAG00000018969	POLR1C	protein_coding
ENSBTAG00000000195	ENSBTAG00000000195	protein_coding		ENSBTAG00000048152	TUBG1	protein_coding
ENSBTAG00000001392	RDH16	protein_coding		ENSBTAG00000007015	COX11	protein_coding
ENSBTAG00000011064	ADCK5	protein_coding		ENSBTAG00000003496	AIG1	protein_coding
ENSBTAG00000002603	PRPF39	protein_coding		ENSBTAG00000000170	GSTT4	protein_coding
ENSBTAG00000014530	NTNG1	protein_coding		ENSBTAG00000010922	TRAPPC2	protein_coding
ENSBTAG00000011349	CDH24	protein_coding		ENSBTAG00000014092	CELF6	protein_coding
ENSBTAG00000019743	CHTF18	protein_coding		ENSBTAG00000010789	ANKRD54	protein_coding
ENSBTAG00000004111	LRRC45	protein_coding		ENSBTAG00000053919	ENSBTAG00000053919	protein_coding
ENSBTAG00000033563	ZNF529	protein_coding		ENSBTAG00000002980	GPT2	protein_coding
ENSBTAG00000014724	EIF4A2	protein_coding		ENSBTAG00000021921	STRBP	protein_coding
ENSBTAG00000015973	TRAF3IP1	protein_coding		ENSBTAG00000003449	KCP	protein_coding
ENSBTAG00000046301	ZNF445	Transcription Factor		ENSBTAG00000020361	SLC35F3	protein_coding
ENSBTAG00000021289	POGZ	protein_coding		ENSBTAG00000022927	RAC3	protein_coding
ENSBTAG00000012566	MAP10	protein_coding		ENSBTAG00000020929	ARMC3	protein_coding
ENSBTAG00000011413	CCDC107	protein_coding		ENSBTAG00000020957	FZD5	protein_coding
ENSBTAG00000020312	NCOA2	protein_coding		ENSBTAG00000005577	RNASEH2C	protein_coding
ENSBTAG00000012725	C10H14orf93	protein_coding		ENSBTAG00000051726	ENSBTAG00000051726	protein_coding
ENSBTAG00000006158	DZIP3	protein_coding		ENSBTAG00000015221	PCCB	protein_coding
ENSBTAG00000010719	ANGPTL1	protein_coding		ENSBTAG00000017932	CENATAC	protein_coding
ENSBTAG00000006449	REXO5	protein_coding		ENSBTAG00000004572	RNF183	protein_coding
ENSBTAG00000015504	ZNF131	Transcription Factor		ENSBTAG00000021993	SPDEF	Transcription Factor
ENSBTAG00000001288	MAOB	protein_coding		ENSBTAG00000021838	ESRP1	protein_coding
ENSBTAG00000007013	TOM1L1	protein_coding		ENSBTAG00000049014	ENSBTAG00000049014	protein_coding
ENSBTAG00000010698	VARS2	protein_coding		ENSBTAG00000019242	CHRNB1	protein_coding
ENSBTAG00000038904	PRRT1	protein_coding		ENSBTAG00000015848	PHKA1	protein_coding
ENSBTAG00000048759	ENSBTAG00000048759	lncRNA		ENSBTAG00000047395	APOBEC4	protein_coding
ENSBTAG00000001464	GPR156	protein_coding		ENSBTAG00000027134	DYNC1I1	protein_coding
ENSBTAG00000002226	FBXO31	protein_coding		ENSBTAG00000003075	DVL2	protein_coding
ENSBTAG00000047673	THUMPD1	protein_coding		ENSBTAG00000018833	SVOP	protein_coding
ENSBTAG00000020331	COQ6	protein_coding		ENSBTAG00000018570	SDR16C5	protein_coding
ENSBTAG00000002058	ASF1A	protein_coding		ENSBTAG00000010661	DPYSL3	protein_coding
ENSBTAG00000010907	PPP1R1A	protein_coding		ENSBTAG00000013254	XPO1	protein_coding
ENSBTAG00000019884	PKD1L3	protein_coding		ENSBTAG00000014461	ANAPC13	protein_coding
ENSBTAG00000018644	PDZRN3	protein_coding		ENSBTAG00000026519	ADAT2	protein_coding
ENSBTAG00000011844	ENSBTAG00000011844	protein_coding		ENSBTAG00000049217	ENSBTAG00000049217	protein_coding
ENSBTAG00000015590	CILK1	protein_coding		ENSBTAG00000016847	ARL4D	protein_coding
ENSBTAG00000002820	RBBP7	protein_coding		ENSBTAG00000008434	GCAT	protein_coding
ENSBTAG00000002742	MSH2	protein_coding		ENSBTAG00000004952	MFSD4A	protein_coding
ENSBTAG00000049318	ENSBTAG00000049318	protein_coding		ENSBTAG00000008538	DNAI1	protein_coding
ENSBTAG00000019828	TAB1	protein_coding		ENSBTAG00000008397	ZNF555	Transcription Factor
ENSBTAG00000013530	DDAH2	protein_coding		ENSBTAG00000010027	CHDH	protein_coding
ENSBTAG00000001120	CORO6	protein_coding		ENSBTAG00000000160	CBS	protein_coding
ENSBTAG00000015692	HSPA4L	protein_coding		ENSBTAG00000047166	SH2D7	protein_coding
ENSBTAG00000016373	TTC26	protein_coding		ENSBTAG00000019277	KCNH3	protein_coding
ENSBTAG00000015005	FANCG	protein_coding		ENSBTAG00000016208	TGM2	protein_coding
ENSBTAG00000001707	UIMC1	protein_coding		ENSBTAG00000009401	MTRR	protein_coding
ENSBTAG00000050848	ZCCHC2	protein_coding		ENSBTAG00000002309	CSPG5	protein_coding
ENSBTAG00000004321	SFXN2	protein_coding		ENSBTAG00000011890	RSPH4C4A	protein_coding
ENSBTAG00000017211	SERINC4	protein_coding		ENSBTAG00000018206	NIPAL2	protein_coding
ENSBTAG00000020701	MEF2C	Transcription Factor		ENSBTAG00000021467	IGFBP6	protein_coding
ENSBTAG00000014679	DHX57	protein_coding		ENSBTAG00000012109	EDN3	protein_coding
ENSBTAG00000009389	HNRNPH1	protein_coding		ENSBTAG00000009835	CACNA1G	protein_coding
ENSBTAG00000019841	KIF9	protein_coding		ENSBTAG00000017442	CDO1	protein_coding
ENSBTAG00000020017	SLC25A41	protein_coding		ENSBTAG00000052141	ENSBTAG00000052141	protein_coding
ENSBTAG00000002479	PANK4	protein_coding		ENSBTAG00000020266	SLC19A2	protein_coding
ENSBTAG00000052532	ENSBTAG00000052532	protein_coding		ENSBTAG00000010149	CRY1	protein_coding
ENSBTAG00000051225	ENSBTAG00000051225	lncRNA		ENSBTAG00000051207	ENSBTAG00000051207	lncRNA
ENSBTAG00000004200	GTPBP3	protein_coding		ENSBTAG00000037988	ZSCAN31	Transcription Factor
ENSBTAG00000003614	AP4B1	protein_coding		ENSBTAG00000016883	SGF29	protein_coding
ENSBTAG00000018249	KCNN3	protein_coding		ENSBTAG00000015351	STYK1	protein_coding
ENSBTAG00000005169	RGS7BP	protein_coding		ENSBTAG00000007395	ALS2	protein_coding
ENSBTAG00000004262	ZNF454	Transcription Factor		ENSBTAG00000014551	TNFAIP8	protein_coding
ENSBTAG00000014975	SLC4A3	protein_coding		ENSBTAG00000053044	CDC42EP4	protein_coding
ENSBTAG00000020454	LZTS3	protein_coding		ENSBTAG00000009238	HOXC6	Transcription Factor
ENSBTAG00000000423	RBM4B	protein_coding		ENSBTAG00000009258	NEK11	protein_coding
ENSBTAG00000020205	ENSBTAG00000020205	protein_coding		ENSBTAG00000033190	PGM5	protein_coding
ENSBTAG00000020209	TIGD7	pseudogene		ENSBTAG00000007592	RARG	Transcription Factor
ENSBTAG00000003819	STK36	protein_coding		ENSBTAG00000002888	TMTC2	protein_coding
ENSBTAG00000014619	WASF3	protein_coding		ENSBTAG00000052273	ENSBTAG00000052273	lncRNA
ENSBTAG00000046752	PRRT2	protein_coding		ENSBTAG00000020441	HMG20A	Transcription Factor
ENSBTAG00000014912	FMOD	protein_coding		ENSBTAG00000018025	IQCG	protein_coding
ENSBTAG00000002881	AP4M1	protein_coding		ENSBTAG00000000390	TPST1	protein_coding
ENSBTAG00000048432	BTBD3	protein_coding		ENSBTAG00000020689	PPP1R13L	protein_coding
ENSBTAG00000051385	ENSBTAG00000051385	lncRNA		ENSBTAG00000031765	CCDC189	protein_coding
ENSBTAG00000003238	MEOX2	Transcription Factor		ENSBTAG00000013291	ARMC6	protein_coding
ENSBTAG00000011927	RDH5	protein_coding		ENSBTAG00000012739	C1QBP	protein_coding
ENSBTAG00000021135	RMI1	protein_coding		ENSBTAG00000017883	LRRC38	protein_coding
ENSBTAG00000014576	GUCY1A1	protein_coding		ENSBTAG00000018753	TMEM163	protein_coding
ENSBTAG00000054656	PAIP2B	protein_coding		ENSBTAG00000027764	EID1	protein_coding
ENSBTAG00000014476	ADAL	protein_coding		ENSBTAG00000001877	HMGN5	protein_coding
ENSBTAG00000006305	AK1	protein_coding		ENSBTAG00000013008	PMCH	protein_coding
ENSBTAG00000007129	MRVI1	protein_coding		ENSBTAG00000000588	CHODL	protein_coding
ENSBTAG00000000601	COL11A2	protein_coding		ENSBTAG00000017739	TNK1	protein_coding
ENSBTAG00000013961	MYSM1	Transcription Factor		ENSBTAG00000015844	TFPI2	protein_coding
ENSBTAG00000012946	HSF2	Transcription Factor		ENSBTAG00000012656	OVOL1	Transcription Factor
ENSBTAG00000001439	HESX1	Transcription Factor		ENSBTAG00000051500	ZNF389	protein_coding
ENSBTAG00000018900	CARMIL2	protein_coding		ENSBTAG00000019097	CNTNAP1	protein_coding
ENSBTAG00000016580	TEF	Transcription Factor		ENSBTAG00000019459	CHAC2	protein_coding
ENSBTAG00000002985	KCNMB1	protein_coding		ENSBTAG00000010378	PEF1	protein_coding
ENSBTAG00000010517	EVPL	protein_coding		ENSBTAG00000050233	PRRG1	protein_coding
ENSBTAG00000010196	NUP43	protein_coding		ENSBTAG00000002508	GNG3	protein_coding
ENSBTAG00000004287	EVC	protein_coding		ENSBTAG00000032613	SCG5	protein_coding
ENSBTAG00000053735	PEG10	protein_coding		ENSBTAG00000015532	NR0B1	Transcription Factor
ENSBTAG00000014503	IQCE	protein_coding		ENSBTAG00000004280	SRPX	protein_coding
ENSBTAG00000022656	KCTD6	protein_coding		ENSBTAG00000006185	SPC24	protein_coding
ENSBTAG00000016512	TTC21B	protein_coding		ENSBTAG00000013300	KCNMA1	protein_coding
ENSBTAG00000005917	PARD6G	protein_coding		ENSBTAG00000011855	EXOSC8	protein_coding
ENSBTAG00000052626	ENSBTAG00000052626	protein_coding		ENSBTAG00000019948	AFAP1L1	protein_coding
ENSBTAG00000001474	NRGN	protein_coding		ENSBTAG00000044155	BSPRY	protein_coding
ENSBTAG00000015396	RBM24	protein_coding		ENSBTAG00000008587	GSTT2	protein_coding
ENSBTAG00000019282	CRYBA4	protein_coding		ENSBTAG00000049339	ENSBTAG00000049339	protein_coding
ENSBTAG00000003345	FAT4	protein_coding		ENSBTAG00000016335	NPM3	protein_coding
ENSBTAG00000001374	METTL27	protein_coding		ENSBTAG00000032544	SPAG1	protein_coding
ENSBTAG00000014730	NCAPD2	protein_coding		ENSBTAG00000003800	LRRC27	protein_coding
ENSBTAG00000002880	SORBS1	protein_coding		ENSBTAG00000014861	SLC20A2	protein_coding
ENSBTAG00000044153	SH3PXD2A	protein_coding		ENSBTAG00000003120	ZNF385B	Transcription Factor
ENSBTAG00000015124	ARGLU1	protein_coding		ENSBTAG00000023845	ENSBTAG00000023845	protein_coding
ENSBTAG00000038888	ZBTB9	protein_coding		ENSBTAG00000043960	MTHFD2L	protein_coding
ENSBTAG00000008772	SMC2	protein_coding		ENSBTAG00000046750	B3GNT3	protein_coding
ENSBTAG00000050116	ENSBTAG00000050116	protein_coding		ENSBTAG00000039080	SLC22A3	protein_coding
ENSBTAG00000004277	EVC2	protein_coding		ENSBTAG00000017810	EFHC1	protein_coding
ENSBTAG00000015834	ARHGEF4	protein_coding		ENSBTAG00000005819	CCDC61	protein_coding
ENSBTAG00000004291	SEPTIN6	protein_coding		ENSBTAG00000018658	TNRC6C	protein_coding
ENSBTAG00000003634	CISD1	protein_coding		ENSBTAG00000014453	PLK1	protein_coding
ENSBTAG00000008158	CCDC68	protein_coding		ENSBTAG00000017922	DOLPP1	protein_coding
ENSBTAG00000013249	SALL2	protein_coding		ENSBTAG00000055034	C20H5orf49	protein_coding
ENSBTAG00000005377	SOSTDC1	protein_coding		ENSBTAG00000010176	ILKAP	protein_coding
ENSBTAG00000017183	PDLIM3	protein_coding		ENSBTAG00000000015	FOXRED2	protein_coding
ENSBTAG00000005955	RSPH3	protein_coding		ENSBTAG00000002179	CDIN1	protein_coding
ENSBTAG00000000703	ST6GAL2	protein_coding		ENSBTAG00000049782	ENSBTAG00000049782	protein_coding
ENSBTAG00000017071	C1QTNF3	protein_coding		ENSBTAG00000013274	CENPV	protein_coding
ENSBTAG00000002979	PIK3R3	protein_coding		ENSBTAG00000002238	ARL2	protein_coding
ENSBTAG00000015310	SLC25A36	protein_coding		ENSBTAG00000007324	LRRC4C	protein_coding
ENSBTAG00000011178	IL17RB	protein_coding		ENSBTAG00000054467	ENSBTAG00000054467	pseudogene
ENSBTAG00000006117	FLYWCH1	protein_coding		ENSBTAG00000000937	ITPRID2	protein_coding
ENSBTAG00000012307	DTNA	protein_coding		ENSBTAG00000046552	GGACT	protein_coding
ENSBTAG00000008821	SEPHS1	protein_coding		ENSBTAG00000014456	ERN2	protein_coding
ENSBTAG00000011659	PIGZ	protein_coding		ENSBTAG00000035858	MCC	protein_coding
ENSBTAG00000004411	CRISPLD1	protein_coding		ENSBTAG00000050402	ENSBTAG00000050402	protein_coding
ENSBTAG00000024520	C16H1orf174	protein_coding		ENSBTAG00000033351	PACRGL	protein_coding
ENSBTAG00000002037	ATXN7L1	protein_coding		ENSBTAG00000010338	FBXO36	protein_coding
ENSBTAG00000017493	JADE1	protein_coding		ENSBTAG00000051985	ENSBTAG00000051985	pseudogene
ENSBTAG00000046286	CCNB3	protein_coding		ENSBTAG00000003840	GUCY1B1	protein_coding
ENSBTAG00000015539	RAPGEF5	protein_coding		ENSBTAG00000019254	CFAP77	protein_coding
ENSBTAG00000016191	ZNF32	Transcription Factor		ENSBTAG00000050151	ENSBTAG00000050151	protein_coding
ENSBTAG00000000037	CWC27	protein_coding		ENSBTAG00000018502	ARMC9	protein_coding
ENSBTAG00000014434	CCHCR1	protein_coding		ENSBTAG00000016223	SCRN1	protein_coding
ENSBTAG00000007364	PMS2	protein_coding		ENSBTAG00000006665	ERP29	protein_coding
ENSBTAG00000004597	PIM2	protein_coding		ENSBTAG00000035998	CKB	protein_coding
ENSBTAG00000020279	ENSBTAG00000020279	protein_coding		ENSBTAG00000020590	FZD2	protein_coding
ENSBTAG00000001206	LCN15	protein_coding		ENSBTAG00000017328	PTI	protein_coding
ENSBTAG00000050046	ENSBTAG00000050046	protein_coding		ENSBTAG00000020688	ARHGEF15	protein_coding
ENSBTAG00000005712	STX18	protein_coding		ENSBTAG00000006541	ATP2A1	protein_coding
ENSBTAG00000009190	SLC2A4	protein_coding
ENSBTAG00000009076	ADD2	protein_coding
ENSBTAG00000047213	ENSBTAG00000047213	protein_coding
ENSBTAG00000011589	CDC14B	protein_coding
ENSBTAG00000004358	DARS2	protein_coding
ENSBTAG00000052702	COLCA2	protein_coding
ENSBTAG00000004676	TMEM184A	protein_coding
ENSBTAG00000045994	ADRA2C	protein_coding
ENSBTAG00000034442	LNP1	protein_coding
ENSBTAG00000011646	ZNF512B	Transcription Factor
ENSBTAG00000013369	COL14A1	protein_coding
ENSBTAG00000010126	PCIF1	protein_coding
ENSBTAG00000046573	PGBD1	protein_coding
ENSBTAG00000016167	ATL2	protein_coding
ENSBTAG00000007321	SREK1	protein_coding
ENSBTAG00000044000	PRIM1	protein_coding
ENSBTAG00000011313	CASP8AP2	protein_coding
ENSBTAG00000016203	ZNF16	Transcription Factor
ENSBTAG00000017537	PTGIS	protein_coding
ENSBTAG00000031609	THAP12	Transcription Factor
ENSBTAG00000019707	GATA2	Transcription Factor
ENSBTAG00000020226	CHRAC1	protein_coding
ENSBTAG00000005124	JADE3	protein_coding
ENSBTAG00000020238	RIMS1	protein_coding
ENSBTAG00000037803	ZNF197	Transcription Factor
ENSBTAG00000042963	SNORA8	snoRNA
ENSBTAG00000009152	ZNF391	Transcription Factor
ENSBTAG00000002644	KCNQ4	protein_coding
ENSBTAG00000000440	HSPB2	protein_coding
ENSBTAG00000020132	HPF1	protein_coding
ENSBTAG00000016676	PTER	protein_coding
ENSBTAG00000000103	MRPL23	protein_coding
ENSBTAG00000040427	ENSBTAG00000040427	protein_coding
ENSBTAG00000047287	MTARC1	protein_coding
ENSBTAG00000026139	ARMCX1	protein_coding
ENSBTAG00000021880	COQ8A	protein_coding
ENSBTAG00000006973	PHF21B	protein_coding
ENSBTAG00000003169	FBXO24	protein_coding
ENSBTAG00000047061	NDOR1	protein_coding
ENSBTAG00000011752	SYNM	protein_coding
ENSBTAG00000019039	ZNF239	Transcription Factor
ENSBTAG00000031682	ZNF484	Transcription Factor
ENSBTAG00000000546	TOB1	protein_coding
ENSBTAG00000010944	LRRC49	protein_coding
ENSBTAG00000015290	BAIAP2L2	protein_coding
ENSBTAG00000020451	USP1	protein_coding
ENSBTAG00000034393	FAM149A	protein_coding
ENSBTAG00000003809	PLCD4	protein_coding
ENSBTAG00000001481	IGSF9	protein_coding
ENSBTAG00000018330	RAD9B	protein_coding
ENSBTAG00000005666	LRRC20	protein_coding
ENSBTAG00000039782	ZNF12	Transcription Factor
ENSBTAG00000008248	ENSBTAG00000008248	protein_coding
ENSBTAG00000015253	COX19	protein_coding
ENSBTAG00000015224	TCOF1	protein_coding
ENSBTAG00000021333	REN	protein_coding
ENSBTAG00000011651	HECTD2	protein_coding
ENSBTAG00000005408	CLK1	protein_coding
ENSBTAG00000000455	CREBZF	Transcription Factor
ENSBTAG00000014087	KMT5C	protein_coding
ENSBTAG00000008797	ARHGEF38	protein_coding
ENSBTAG00000039794	CSNK1B	protein_coding
ENSBTAG00000010291	RBAK	Transcription Factor
ENSBTAG00000001649	ZFPM2	Transcription Factor
ENSBTAG00000011037	RBPMS2	protein_coding
ENSBTAG00000018115	PEBP1	protein_coding
ENSBTAG00000022886	RYR2	protein_coding
ENSBTAG00000009358	MTSS2	protein_coding
ENSBTAG00000015841	CCDC115	protein_coding
ENSBTAG00000007743	PUS7	protein_coding
ENSBTAG00000017682	TET2	Transcription Factor
ENSBTAG00000018400	BRMS1L	protein_coding
ENSBTAG00000007507	FAAH	protein_coding
ENSBTAG00000054758	ENSBTAG00000054758	misc_RNA
ENSBTAG00000003802	TEKT3	protein_coding
ENSBTAG00000005842	ABCC10	protein_coding
ENSBTAG00000055281	ENSBTAG00000055281	protein_coding
ENSBTAG00000018093	KMT2A	protein_coding
ENSBTAG00000002349	STX1B	protein_coding
ENSBTAG00000002997	ADAMTSL1	protein_coding
ENSBTAG00000052568	ENSBTAG00000052568	protein_coding
ENSBTAG00000016247	TACR3	protein_coding
ENSBTAG00000019901	RAD54L	protein_coding
ENSBTAG00000000179	RPUSD1	protein_coding
ENSBTAG00000016369	TSEN15	protein_coding
ENSBTAG00000007749	TONSL	protein_coding
ENSBTAG00000050158	ENSBTAG00000050158	pseudogene
ENSBTAG00000000189	LHFPL3	protein_coding
ENSBTAG00000015311	PTPRR	protein_coding
ENSBTAG00000014659	NEMP1	protein_coding
ENSBTAG00000007614	BBS4	protein_coding
ENSBTAG00000002447	C7H19orf44	protein_coding
ENSBTAG00000005328	ICE2	protein_coding
ENSBTAG00000020924	FBXW9	protein_coding
ENSBTAG00000048660	C19H17orf113	protein_coding
ENSBTAG00000009576	PACSIN3	protein_coding
ENSBTAG00000052496	FGF14	protein_coding
ENSBTAG00000021357	ZNF518A	Transcription Factor
ENSBTAG00000044074	MLLT10	Transcription Factor
ENSBTAG00000021795	HNF1A	Transcription Factor
ENSBTAG00000017075	STX1A	protein_coding
ENSBTAG00000001387	WDR73	protein_coding
ENSBTAG00000018569	CUL4B	protein_coding
ENSBTAG00000019530	KDM8	protein_coding
ENSBTAG00000016590	NME4	protein_coding
ENSBTAG00000004645	ADAMTSL3	protein_coding
ENSBTAG00000003172	MEIS2	Transcription Factor
ENSBTAG00000003221	ATF7IP	protein_coding
ENSBTAG00000007003	TYMS	protein_coding
ENSBTAG00000024772	TRIP6	protein_coding
ENSBTAG00000014064	FGFR2	protein_coding
ENSBTAG00000009545	PPEF1	protein_coding
ENSBTAG00000009284	GLS2	protein_coding
ENSBTAG00000016523	DNAH10	protein_coding
ENSBTAG00000007368	MAN2C1	protein_coding
ENSBTAG00000020931	CHN2	protein_coding
ENSBTAG00000009696	ACTN2	protein_coding
ENSBTAG00000053071	ENSBTAG00000053071	protein_coding
ENSBTAG00000008774	UROC1	protein_coding
ENSBTAG00000010599	C2H2orf76	protein_coding
ENSBTAG00000007284	CCNA1	protein_coding
ENSBTAG00000004991	ELP1	protein_coding
ENSBTAG00000039823	KBTBD7	protein_coding
ENSBTAG00000045577	MCCD1	protein_coding
ENSBTAG00000018772	TAF1C	protein_coding
ENSBTAG00000038221	EFNA2	protein_coding
ENSBTAG00000014372	SMARCD3	protein_coding
ENSBTAG00000013408	RBM12B	protein_coding
ENSBTAG00000018745	CEP290	protein_coding
ENSBTAG00000047648	SYT2	protein_coding
ENSBTAG00000000285	GUF1	protein_coding
ENSBTAG00000046498	SUN1	protein_coding
ENSBTAG00000015753	RSBN1L	protein_coding
ENSBTAG00000026684	SYNC	protein_coding
ENSBTAG00000010967	CABCOCO1	protein_coding
ENSBTAG00000007271	TCTN2	protein_coding
ENSBTAG00000004956	CHEK2	protein_coding
ENSBTAG00000009962	PDCL3	protein_coding
ENSBTAG00000010129	SLITRK5	protein_coding
ENSBTAG00000003950	PROC	protein_coding
ENSBTAG00000012704	MMS19	protein_coding
ENSBTAG00000017683	LYSMD2	protein_coding
ENSBTAG00000021023	ZMYM4	protein_coding
ENSBTAG00000052094	ENSBTAG00000052094	lncRNA
ENSBTAG00000046440	TRAM1L1	protein_coding
ENSBTAG00000000535	PCNX2	protein_coding
ENSBTAG00000009390	MINDY4	protein_coding
ENSBTAG00000004145	ANO4	protein_coding
ENSBTAG00000003804	SCCPDH	protein_coding
ENSBTAG00000013541	LMO3	protein_coding
ENSBTAG00000022000	CACNB2	protein_coding
ENSBTAG00000040512	PCP4L1	protein_coding
ENSBTAG00000000393	SSPN	protein_coding
ENSBTAG00000008228	BEND6	protein_coding
ENSBTAG00000012241	POLD2	protein_coding
ENSBTAG00000005787	IFT57	protein_coding
ENSBTAG00000012789	PRKD1	protein_coding
ENSBTAG00000012534	BEND3	protein_coding
ENSBTAG00000026995	PNN	protein_coding
ENSBTAG00000016277	MTARC2	protein_coding
ENSBTAG00000003314	SKA3	protein_coding
ENSBTAG00000019421	DACT1	protein_coding
ENSBTAG00000010790	EIF3L	protein_coding
ENSBTAG00000008323	SNAP25	protein_coding
ENSBTAG00000025005	METTL7A	protein_coding
ENSBTAG00000019924	DDHD1	protein_coding
ENSBTAG00000017751	RGS9	protein_coding
ENSBTAG00000002600	EFCAB7	protein_coding
ENSBTAG00000017024	PPARGC1A	protein_coding
ENSBTAG00000055123	FAM180B	protein_coding
ENSBTAG00000014689	CSPP1	protein_coding
ENSBTAG00000018497	CAVIN2	protein_coding
ENSBTAG00000005973	OVGP1	protein_coding
ENSBTAG00000001471	POC1A	protein_coding
ENSBTAG00000006529	PDSS1	protein_coding
ENSBTAG00000019593	KNOP1	protein_coding
ENSBTAG00000019094	NLE1	protein_coding
ENSBTAG00000000945	ATP2C2	protein_coding
ENSBTAG00000002844	PPFIA3	protein_coding
ENSBTAG00000015166	PNLDC1	protein_coding
ENSBTAG00000022991	NBEA	protein_coding
ENSBTAG00000012096	BCKDHB	protein_coding
ENSBTAG00000020907	PSMC3IP	protein_coding
ENSBTAG00000019362	NOA1A	protein_coding
ENSBTAG00000037804	IKZF2	Transcription Factor
ENSBTAG00000020930	GEMIN2	protein_coding
ENSBTAG00000020961	DUSP19	protein_coding
ENSBTAG00000001462	FLT4	protein_coding
ENSBTAG00000030285	DCP1B	protein_coding
ENSBTAG00000008981	USP49	protein_coding
ENSBTAG00000019349	SLC6A4	protein_coding
ENSBTAG00000002417	RAB30	protein_coding
ENSBTAG00000037756	TET1	protein_coding
ENSBTAG00000002956	ZNF674	Transcription Factor
ENSBTAG00000012969	DKK2	protein_coding
ENSBTAG00000014176	REM1	protein_coding
ENSBTAG00000031001	MEGF8	protein_coding
ENSBTAG00000017717	RALYL	protein_coding
ENSBTAG00000012931	PLN	protein_coding
ENSBTAG00000009889	ZNF181	Transcription Factor
ENSBTAG00000010359	THG1L	protein_coding
ENSBTAG00000051480	FGF13	protein_coding
ENSBTAG00000006107	SLF1	protein_coding
ENSBTAG00000019075	METAP1D	protein_coding
ENSBTAG00000006261	GPR17	protein_coding
ENSBTAG00000031631	C1QTNF12	protein_coding
ENSBTAG00000012312	ROR1	protein_coding
ENSBTAG00000022275	ENSBTAG00000022275	protein_coding
ENSBTAG00000034680	FAM131C	protein_coding
ENSBTAG00000007480	CIRBP	protein_coding
ENSBTAG00000001293	CFAP91	protein_coding
ENSBTAG00000016043	GNB3	protein_coding
ENSBTAG00000019808	CCSER1	protein_coding
ENSBTAG00000001179	TEP1	protein_coding
ENSBTAG00000002853	HRC	protein_coding
ENSBTAG00000003084	GPATCH2L	protein_coding
ENSBTAG00000033008	MYOZ1	protein_coding
ENSBTAG00000002202	CRAMP1	protein_coding
ENSBTAG00000009420	SCML2	protein_coding
ENSBTAG00000019952	ARMC8	protein_coding
ENSBTAG00000015930	DNAL1	protein_coding
ENSBTAG00000047572	ZNF789	Transcription Factor
ENSBTAG00000007966	ENSBTAG00000007966	protein_coding
ENSBTAG00000006610	XRRA1	protein_coding
ENSBTAG00000010306	RXFP1	protein_coding
ENSBTAG00000007365	NEIL1	protein_coding
ENSBTAG00000019187	ZNF462	protein_coding
ENSBTAG00000007442	AKAP9	protein_coding
ENSBTAG00000019426	RNF175	protein_coding
ENSBTAG00000020126	MYO10	protein_coding
ENSBTAG00000003658	RELN	protein_coding
ENSBTAG00000033642	ENSBTAG00000033642	protein_coding
ENSBTAG00000047450	SFR1	protein_coding
ENSBTAG00000021487	CIART	protein_coding
ENSBTAG00000018724	TMEM82	protein_coding
ENSBTAG00000000490	RTKN	protein_coding
ENSBTAG00000005984	DAAM1	protein_coding
ENSBTAG00000039740	LY6G5B	protein_coding
ENSBTAG00000017816	FXYD1	protein_coding
ENSBTAG00000018639	UNC45A	protein_coding
ENSBTAG00000053696	ENSBTAG00000053696	protein_coding
ENSBTAG00000051325	ENSBTAG00000051325	misc_RNA
ENSBTAG00000016177	FGL1	protein_coding
ENSBTAG00000003789	VIRMA	protein_coding
ENSBTAG00000032024	KATNA1	protein_coding
ENSBTAG00000014304	TMEM47	protein_coding
ENSBTAG00000012667	CAMK2G	protein_coding
ENSBTAG00000020289	ZNF214	Transcription Factor
ENSBTAG00000012234	RHBG	protein_coding
ENSBTAG00000040521	SAMD14	protein_coding
ENSBTAG00000032432	ENSBTAG00000032432	protein_coding
ENSBTAG00000011359	CD7	protein_coding
ENSBTAG00000012980	RRAGB	protein_coding
ENSBTAG00000034963	MKS1	protein_coding
ENSBTAG00000008989	BORCS5	protein_coding
ENSBTAG00000003398	KCNG1	protein_coding
ENSBTAG00000020406	GPC3	protein_coding
ENSBTAG00000011338	NREP	protein_coding
ENSBTAG00000050297	ENSBTAG00000050297	lncRNA
ENSBTAG00000001410	GRAMD1B	protein_coding
ENSBTAG00000026936	ZGRF1	protein_coding
ENSBTAG00000018227	SLC4A7	protein_coding
ENSBTAG00000003498	FAT2	protein_coding
ENSBTAG00000021204	TES	protein_coding
ENSBTAG00000004601	ABHD10	protein_coding
ENSBTAG00000054074	ENSBTAG00000054074	protein_coding
ENSBTAG00000009941	MBIP	protein_coding
ENSBTAG00000019418	UBE3D	protein_coding
ENSBTAG00000052983	ARMCX4	protein_coding
ENSBTAG00000003822	CROCC	protein_coding
ENSBTAG00000005838	ULK3	protein_coding
ENSBTAG00000044080	CPA6	protein_coding
ENSBTAG00000038495	DCLK1	protein_coding
ENSBTAG00000011252	RAD50	protein_coding
ENSBTAG00000003465	ZNF329	Transcription Factor
ENSBTAG00000030182	MAPK11	protein_coding
ENSBTAG00000048982	ENSBTAG00000048982	lncRNA
ENSBTAG00000032083	DHX33	protein_coding
ENSBTAG00000025313	DYNLL2	protein_coding
ENSBTAG00000000220	NEK10	protein_coding
ENSBTAG00000014512	WDR19	protein_coding
ENSBTAG00000053482	SAMD13	protein_coding
ENSBTAG00000047550	KIAA2026	protein_coding
ENSBTAG00000006925	CENPL	protein_coding
ENSBTAG00000013602	BRWD1	protein_coding
ENSBTAG00000016627	WASF1	protein_coding
ENSBTAG00000020233	CCDC186	protein_coding
ENSBTAG00000040442	ENSBTAG00000040442	protein_coding
ENSBTAG00000001890	RUBCN	protein_coding
ENSBTAG00000019458	ASB3	protein_coding
ENSBTAG00000018563	SFRP2	protein_coding
ENSBTAG00000007125	AFMID	protein_coding
ENSBTAG00000021725	PCID2	protein_coding
ENSBTAG00000013774	CCDC9B	protein_coding
ENSBTAG00000013107	SHANK1	protein_coding
ENSBTAG00000002772	GAL3ST3	protein_coding
ENSBTAG00000044079	SMIM4	protein_coding
ENSBTAG00000004476	ADHFE1	protein_coding
ENSBTAG00000014814	BICRAL	protein_coding
ENSBTAG00000001818	MEF2B	Transcription Factor
ENSBTAG00000004191	JMJD4	protein_coding
ENSBTAG00000004706	SUV39H1	protein_coding
ENSBTAG00000006860	VWA2	protein_coding
ENSBTAG00000012865	DEK	protein_coding
ENSBTAG00000015402	GREB1	protein_coding
ENSBTAG00000018690	RPAP3	protein_coding
ENSBTAG00000043961	MPDZ	protein_coding
ENSBTAG00000019002	SLC2A12	protein_coding
ENSBTAG00000006519	TNFRSF25	protein_coding
ENSBTAG00000015840	HOXD1	Transcription Factor
ENSBTAG00000051435	ZFP30	protein_coding
ENSBTAG00000004722	THUMPD2	protein_coding
ENSBTAG00000003064	PAXBP1	Transcription Factor
ENSBTAG00000019568	IFT74	protein_coding
ENSBTAG00000046774	ZNF182	Transcription Factor
ENSBTAG00000049557	ENSBTAG00000049557	protein_coding
ENSBTAG00000001879	PER2	protein_coding
ENSBTAG00000006680	NKIRAS1	protein_coding
ENSBTAG00000012178	NR1D1	Transcription Factor
ENSBTAG00000012954	ERAS	protein_coding
ENSBTAG00000003576	POLL	protein_coding
ENSBTAG00000014771	RBMX2	protein_coding
ENSBTAG00000017569	C20H5orf22	protein_coding
ENSBTAG00000022635	LAMB2	protein_coding
ENSBTAG00000005751	CDAN1	protein_coding
ENSBTAG00000015298	TNFRSF13B	protein_coding
ENSBTAG00000006372	KLHL42	protein_coding
ENSBTAG00000009714	ARHGAP33	protein_coding
ENSBTAG00000020219	MSS51	protein_coding
ENSBTAG00000032288	GCK	protein_coding
ENSBTAG00000048466	ENSBTAG00000048466	protein_coding
ENSBTAG00000000317	MAPK8IP1	protein_coding
ENSBTAG00000016775	SLC27A1	protein_coding
ENSBTAG00000007761	ZBTB5	Transcription Factor
ENSBTAG00000018604	SEMA4G	protein_coding
ENSBTAG00000007114	POC5	protein_coding
ENSBTAG00000004848	OLFML2A	protein_coding
ENSBTAG00000001068	ZCWPW1	protein_coding
ENSBTAG00000001847	CNTLN	protein_coding
ENSBTAG00000013289	PHF8	protein_coding
ENSBTAG00000002080	CCN3	protein_coding
ENSBTAG00000006405	PALB2	protein_coding
ENSBTAG00000025146	ENSBTAG00000025146	protein_coding
ENSBTAG00000021303	RSAD1	protein_coding
ENSBTAG00000016527	FAM241B	protein_coding
ENSBTAG00000004780	CDKL1	protein_coding
ENSBTAG00000018642	RCCD1	protein_coding
ENSBTAG00000002580	MYH14	protein_coding
ENSBTAG00000018524	AMHR2	protein_coding
ENSBTAG00000040585	NR6A1	Transcription Factor
ENSBTAG00000047643	C27H8orf48	protein_coding
ENSBTAG00000004790	UBE2T	protein_coding
ENSBTAG00000050785	ENSBTAG00000050785	protein_coding
ENSBTAG00000003527	CCDC62	protein_coding
ENSBTAG00000039962	DCTPP1	protein_coding
ENSBTAG00000017430	PNCK	protein_coding
ENSBTAG00000013380	CEP192	protein_coding
ENSBTAG00000009405	TRPC4	protein_coding
ENSBTAG00000019746	CCDC66	protein_coding
ENSBTAG00000045885	bta-mir-3064	miRNA
ENSBTAG00000035244	ANKRD39	protein_coding
ENSBTAG00000006823	CMYA5	protein_coding
ENSBTAG00000047664	GNAZ	protein_coding
ENSBTAG00000020412	RAP2A	protein_coding
ENSBTAG00000049730	TCEAL1	protein_coding
ENSBTAG00000000949	DNAJC9	protein_coding
ENSBTAG00000011973	DCAF16	protein_coding
ENSBTAG00000010805	POMT1	protein_coding
ENSBTAG00000011553	FAHD2A	protein_coding
ENSBTAG00000023177	CFH	protein_coding
ENSBTAG00000053347	ENSBTAG00000053347	protein_coding
ENSBTAG00000018903	ACD	protein_coding
ENSBTAG00000032534	RHOF	protein_coding
ENSBTAG00000014769	GMEB2	Transcription Factor
ENSBTAG00000017405	RORC	Transcription Factor
ENSBTAG00000020583	AASDH	protein_coding
ENSBTAG00000000257	MRAP2	protein_coding
ENSBTAG00000001010	ADAMTS18	protein_coding
ENSBTAG00000045664	LRRC41	protein_coding
ENSBTAG00000009177	PLEKHA4	protein_coding
ENSBTAG00000048876	FAM117B	protein_coding
ENSBTAG00000011498	ZNF184	Transcription Factor
ENSBTAG00000007217	TMEM94	protein_coding
ENSBTAG00000044047	SKIDA1	protein_coding
ENSBTAG00000054700	ENSBTAG00000054700	protein_coding
ENSBTAG00000008077	SLC37A4	protein_coding
ENSBTAG00000011207	CNN1	protein_coding
ENSBTAG00000046256	TMEM132C	protein_coding
ENSBTAG00000019855	MAP3K15	protein_coding
ENSBTAG00000004078	KCNH2	protein_coding
ENSBTAG00000017504	FAIM2	protein_coding
ENSBTAG00000013464	CEP97	protein_coding
ENSBTAG00000016969	ORC3	protein_coding
ENSBTAG00000019771	PALM	protein_coding
ENSBTAG00000049127	ENSBTAG00000049127	protein_coding
ENSBTAG00000005708	KIF20B	protein_coding
ENSBTAG00000001429	NEURL1B	protein_coding
ENSBTAG00000008739	SAMD11	protein_coding
ENSBTAG00000021183	MAP3K21	protein_coding
ENSBTAG00000011190	FLNA	protein_coding
ENSBTAG00000049657	ENSBTAG00000049657	lncRNA
ENSBTAG00000018151	HELQ	protein_coding
ENSBTAG00000020943	CTU2	protein_coding
ENSBTAG00000030974	TUBA4A	protein_coding
ENSBTAG00000008084	ZNF382	Transcription Factor
ENSBTAG00000003578	DPCD	protein_coding
ENSBTAG00000020831	CHD1L	protein_coding
ENSBTAG00000017275	COIL	protein_coding
ENSBTAG00000002391	TGFB1I1	protein_coding
ENSBTAG00000018420	POLG2	protein_coding
ENSBTAG00000045892	ENSBTAG00000045892	protein_coding
ENSBTAG00000017661	RFX2	Transcription Factor
ENSBTAG00000027182	NR3C2	Transcription Factor
ENSBTAG00000000462	CCDC102A	protein_coding
ENSBTAG00000009979	HOXB2	Transcription Factor
ENSBTAG00000031579	SGO2	protein_coding
ENSBTAG00000001617	G2E3	protein_coding
ENSBTAG00000023415	LIN7B	protein_coding
ENSBTAG00000048271	MICAL3	protein_coding
ENSBTAG00000040063	ENSBTAG00000040063	protein_coding
ENSBTAG00000011766	C7	protein_coding
ENSBTAG00000023289	SLC26A10	protein_coding
ENSBTAG00000018994	TNFSF10	protein_coding
ENSBTAG00000018020	GNAT1	protein_coding
ENSBTAG00000021306	CHRDL2	protein_coding
ENSBTAG00000013480	DNAJC17	protein_coding
ENSBTAG00000039426	DPEP2	protein_coding
ENSBTAG00000045697	MTCP1	protein_coding
ENSBTAG00000010720	MIB2	protein_coding
ENSBTAG00000015728	NSUN3	protein_coding
ENSBTAG00000017181	MACROD1	protein_coding
ENSBTAG00000014093	IDH2	protein_coding
ENSBTAG00000050206	ENSBTAG00000050206	lncRNA
ENSBTAG00000020735	SMG1	protein_coding
ENSBTAG00000023792	ENSBTAG00000023792	protein_coding
ENSBTAG00000019414	CLK4	protein_coding
ENSBTAG00000019606	IFT52	protein_coding
ENSBTAG00000019633	SHROOM3	protein_coding
ENSBTAG00000010236	CIDEB	protein_coding
ENSBTAG00000016101	VHL	protein_coding
ENSBTAG00000005589	STK19	protein_coding
ENSBTAG00000002813	GAB1	protein_coding
ENSBTAG00000014598	BPTF	protein_coding
ENSBTAG00000054053	ENSBTAG00000054053	lncRNA
ENSBTAG00000013483	TAF1A	protein_coding
ENSBTAG00000050790	C3H1orf226	protein_coding
ENSBTAG00000035706	MYOCD	protein_coding
ENSBTAG00000000959	ZSWIM1	protein_coding
ENSBTAG00000017032	FREM2	protein_coding
ENSBTAG00000018864	CENPU	protein_coding
ENSBTAG00000047426	LYPD6	protein_coding
ENSBTAG00000012100	PDE1A	protein_coding
ENSBTAG00000005585	ANXA13	protein_coding
ENSBTAG00000007660	ZNF414	Transcription Factor
ENSBTAG00000002286	DNAJC18	protein_coding
ENSBTAG00000008661	C15H11orf52	protein_coding
ENSBTAG00000011185	TTC23	protein_coding
ENSBTAG00000046561	LCORL	Transcription Factor
ENSBTAG00000030599	SMOC1	protein_coding
ENSBTAG00000017243	GATA3	Transcription Factor
ENSBTAG00000006161	MET	protein_coding
ENSBTAG00000007730	ZFX	Transcription Factor
ENSBTAG00000005321	CADPS	protein_coding
ENSBTAG00000006691	GABRA3	protein_coding
ENSBTAG00000005161	ATP8B2	protein_coding
ENSBTAG00000027425	CCDC190	protein_coding
ENSBTAG00000032114	ENSBTAG00000032114	processed_pseudogene
ENSBTAG00000038610	ZBTB26	Transcription Factor
ENSBTAG00000037981	ENSBTAG00000037981	protein_coding
ENSBTAG00000009704	CECR2	protein_coding
ENSBTAG00000003512	MYH7B	protein_coding
ENSBTAG00000011319	SLTM	protein_coding
ENSBTAG00000016010	KLHL7	protein_coding
ENSBTAG00000044018	ENSBTAG00000044018	protein_coding
ENSBTAG00000005635	TTC39C	protein_coding
ENSBTAG00000021859	PDSS2	protein_coding
ENSBTAG00000040347	GPC6	protein_coding
ENSBTAG00000005670	ARHGEF19	protein_coding
ENSBTAG00000019651	TRIM52	protein_coding
ENSBTAG00000048389	ENSBTAG00000048389	protein_coding
ENSBTAG00000005315	ENSBTAG00000005315	protein_coding
ENSBTAG00000050359	ENSBTAG00000050359	protein_coding
ENSBTAG00000016967	RARS2	protein_coding
ENSBTAG00000016600	CCDC142	protein_coding
ENSBTAG00000009139	LDLRAD4	protein_coding
ENSBTAG00000021836	TCEA2	protein_coding
ENSBTAG00000023788	EXD3	protein_coding
ENSBTAG00000014454	PRR12	protein_coding
ENSBTAG00000049300	AARSD1	protein_coding
ENSBTAG00000020584	IFT81	protein_coding
ENSBTAG00000047510	SMIM6	protein_coding
ENSBTAG00000054120	ENSBTAG00000054120	protein_coding
ENSBTAG00000011596	SRSF5	protein_coding
ENSBTAG00000003665	NUP210	protein_coding
ENSBTAG00000023831	ELP4	protein_coding
ENSBTAG00000014096	PCNX4	protein_coding
ENSBTAG00000014415	ZNF653	Transcription Factor
ENSBTAG00000017783	TSPYL2	protein_coding
ENSBTAG00000051212	TMEM86B	protein_coding
ENSBTAG00000014490	DDX39B	protein_coding
ENSBTAG00000011442	SPAG8	protein_coding
ENSBTAG00000004939	ZNF569	protein_coding
ENSBTAG00000018790	BVES	protein_coding
ENSBTAG00000005683	ELAC1	protein_coding
ENSBTAG00000049133	ENSBTAG00000049133	lncRNA
ENSBTAG00000013256	LGR5	protein_coding
ENSBTAG00000012338	FAH	protein_coding
ENSBTAG00000018449	NUMA1	protein_coding
ENSBTAG00000001552	EPC1	protein_coding
ENSBTAG00000000641	SKAP1	protein_coding
ENSBTAG00000004863	RIC3	protein_coding
ENSBTAG00000018404	PRKG1	protein_coding
ENSBTAG00000020125	RBFOX2	protein_coding
ENSBTAG00000015198	DZIP1L	protein_coding
ENSBTAG00000015346	NASP	protein_coding
ENSBTAG00000021604	TMEM138	protein_coding
ENSBTAG00000001807	AKAP8	protein_coding
ENSBTAG00000005353	DES	protein_coding
ENSBTAG00000010008	TTC12	protein_coding
ENSBTAG00000010809	HID1	protein_coding
ENSBTAG00000005583	HYI	protein_coding
ENSBTAG00000014038	CDKL2	protein_coding
ENSBTAG00000008487	VPS37D	protein_coding
ENSBTAG00000006432	KCNE4	protein_coding
ENSBTAG00000053007	ITPKB	protein_coding
ENSBTAG00000003669	BNC2	Transcription Factor
ENSBTAG00000017298	AAMDC	protein_coding
ENSBTAG00000027716	ENSBTAG00000027716	protein_coding
ENSBTAG00000005892	ZAP70	protein_coding
ENSBTAG00000000668	SLC22A5	protein_coding
ENSBTAG00000023784	TMEM88B	protein_coding
ENSBTAG00000019249	HS3ST6	protein_coding
ENSBTAG00000016299	ZNF784	Transcription Factor
ENSBTAG00000019329	LYL1	Transcription Factor
ENSBTAG00000021211	DPT	protein_coding
ENSBTAG00000039728	ENSBTAG00000039728	protein_coding
ENSBTAG00000018637	HDDC3	protein_coding
ENSBTAG00000001183	KLHL33	protein_coding
ENSBTAG00000023734	PARD6A	protein_coding
ENSBTAG00000019658	ASB16	protein_coding
ENSBTAG00000004018	DGKA	protein_coding
ENSBTAG00000020858	UPF3A	protein_coding
ENSBTAG00000003545	TAF1D	protein_coding
ENSBTAG00000045868	ZFP37	protein_coding
ENSBTAG00000035064	C4H7orf57	protein_coding
ENSBTAG00000053237	ENSBTAG00000053237	protein_coding
ENSBTAG00000018660	PPP6R2	protein_coding
ENSBTAG00000011871	BTLA	protein_coding
ENSBTAG00000011981	MYBL1	Transcription Factor
ENSBTAG00000015988	MYH11	protein_coding
ENSBTAG00000006234	NPR1	protein_coding
ENSBTAG00000011571	ACIN1	protein_coding
ENSBTAG00000047524	TMEM200B	protein_coding
ENSBTAG00000017731	ZFAT	Transcription Factor
ENSBTAG00000019373	CAPRIN2	protein_coding
ENSBTAG00000020263	TIMP4	protein_coding
ENSBTAG00000045791	ZNF623	Transcription Factor
ENSBTAG00000009826	GPD1L	protein_coding
ENSBTAG00000020313	FNBP1	protein_coding
ENSBTAG00000002999	ANAPC15	protein_coding
ENSBTAG00000018966	PLCE1	protein_coding
ENSBTAG00000016609	DQX1	protein_coding
ENSBTAG00000019230	PTGER3	protein_coding
ENSBTAG00000009928	MLST8	protein_coding
ENSBTAG00000011541	RBL1	protein_coding
ENSBTAG00000001644	MDN1	protein_coding
ENSBTAG00000018909	CREB5	protein_coding
ENSBTAG00000012501	FTO	protein_coding
ENSBTAG00000025078	LRRC75A	protein_coding
ENSBTAG00000005580	SZT2	protein_coding
ENSBTAG00000016644	LVRN	protein_coding
ENSBTAG00000054671	ENSBTAG00000054671	protein_coding
ENSBTAG00000009618	NEK2	protein_coding
ENSBTAG00000014005	PPIP5K1	protein_coding
ENSBTAG00000019964	GAS6	protein_coding
ENSBTAG00000039341	ENSBTAG00000039341	protein_coding
ENSBTAG00000054829	ENSBTAG00000054829	protein_coding
ENSBTAG00000049577	ENSBTAG00000049577	protein_coding
ENSBTAG00000019427	KIAA0232	protein_coding
ENSBTAG00000017215	WDR76	protein_coding
ENSBTAG00000001104	CMTM4	protein_coding
ENSBTAG00000026247	PKHD1L1	protein_coding
ENSBTAG00000017124	GPSM2	protein_coding
ENSBTAG00000005108	SLIT2	protein_coding
ENSBTAG00000001848	KATNB1	protein_coding
ENSBTAG00000037508	EBF1	Transcription Factor
ENSBTAG00000053398	KNL1	protein_coding
ENSBTAG00000002279	LUC7L3	protein_coding
ENSBTAG00000038178	ZNF25	Transcription Factor
ENSBTAG00000011368	NOC3L	protein_coding
ENSBTAG00000020707	ADGRG6	protein_coding
ENSBTAG00000014515	RFC1	protein_coding
ENSBTAG00000000049	CCDC77	protein_coding
ENSBTAG00000031697	KLHDC1	protein_coding
ENSBTAG00000002323	USP28	protein_coding
ENSBTAG00000021058	DDX42	protein_coding
ENSBTAG00000051330	WC-7	protein_coding
ENSBTAG00000007110	RCOR3	Transcription Factor
ENSBTAG00000006383	ENSBTAG00000006383	protein_coding
ENSBTAG00000005196	TYW3	protein_coding
ENSBTAG00000046922	TWIST1	Transcription Factor
ENSBTAG00000022185	IGHMBP2	protein_coding
ENSBTAG00000016287	UNK	protein_coding
ENSBTAG00000019839	LTBP1	protein_coding
ENSBTAG00000033486	C17H4C4orf46	protein_coding
ENSBTAG00000006640	RB1	protein_coding
ENSBTAG00000020825	IRAK1BP1	protein_coding
ENSBTAG00000001962	MRPS27	protein_coding
ENSBTAG00000017021	MCM4	protein_coding
[truncated: 19 more columns]

## Sheet: semi-preserved Rb-modules
Supplementary File S6: Summary of hub genes in semi-preserved modules
black				cyan				darkorange				darkred				greenyellow				lightcyan				lightgreen				lightyellow				purple				skyblue				steelblue				yellow
hub genes ID	hub genes name	gene type		hub genes ID	hub genes name	gene type		hub genes ID	hub genes name	gene type		hub genes ID	hub genes name	gene type		hub genes ID	hub genes name	gene type		hub genes ID	hub genes name	gene type		hub genes ID	hub genes name	gene type		hub genes ID	hub genes name	gene type		hub genes ID	hub genes name	gene type		hub genes ID	hub genes name	gene type		hub genes ID	hub genes name	gene type		hub genes ID	hub genes name	gene type
ENSBTAG00000008771	MYEF2	Transcription Factor		ENSBTAG00000005964	PIGG	ensembl		ENSBTAG00000015337	TSPAN12	ensembl		ENSBTAG00000052570	ENSBTAG00000052570	protein_coding		ENSBTAG00000047036	GPR39	ensembl		ENSBTAG00000014114	KLHL26	ensembl		ENSBTAG00000027020	COL5A2	ensembl		ENSBTAG00000039397	WNT3A	ensembl		ENSBTAG00000020000	RAP1GAP2	ensembl		ENSBTAG00000006167	BTBD8	ensembl		ENSBTAG00000011079	C18H19orf48	ensembl		ENSBTAG00000009391	ADPRH	ensembl
ENSBTAG00000017734	ENSBTAG00000017734	protein_coding		ENSBTAG00000006817	CBL	ensembl		ENSBTAG00000001851	ENSBTAG00000001851	protein_coding		ENSBTAG00000011798	STK38L	ensembl		ENSBTAG00000004554	CAPZB	ensembl		ENSBTAG00000007739	REX1BD	ensembl		ENSBTAG00000049309	TAF13	ensembl		ENSBTAG00000032819	MUC20	ensembl		ENSBTAG00000016328	SFPQ	Transcription Factor		ENSBTAG00000033685	CCNJ	ensembl		ENSBTAG00000044022	KIAA1671	ensembl		ENSBTAG00000017151	SH3TC2	ensembl
ENSBTAG00000006027	USP34	ensembl		ENSBTAG00000011721	MED13	ensembl		ENSBTAG00000011558	GPAT2	ensembl		ENSBTAG00000011310	NALF2	ensembl		ENSBTAG00000015749	STEAP1	ensembl		ENSBTAG00000020060	TXNIP	ensembl		ENSBTAG00000011950	EMC1	ensembl		ENSBTAG00000005586	GATM	ensembl		ENSBTAG00000010360	LRIG1	ensembl		ENSBTAG00000000632	RAD54B	ensembl		ENSBTAG00000018805	ASB13	ensembl		ENSBTAG00000007829	CSAD	ensembl
ENSBTAG00000004091	GTF3C4	ensembl		ENSBTAG00000048736	ENSBTAG00000048736	lncRNA		ENSBTAG00000005354	LRRFIP1	Transcription Factor		ENSBTAG00000053845	ENSBTAG00000053845	protein_coding		ENSBTAG00000001565	MESD	ensembl		ENSBTAG00000006411	THAP11	Transcription Factor		ENSBTAG00000002942	SLC2A10	ensembl		ENSBTAG00000004303	SLC27A2	ensembl		ENSBTAG00000005498	SQLE	ensembl		ENSBTAG00000049623	ENSBTAG00000049623	lncRNA		ENSBTAG00000005934	TTYH3	ensembl		ENSBTAG00000000561	OCLN	ensembl
ENSBTAG00000021592	WRN	ensembl		ENSBTAG00000016302	SLC25A27	ensembl		ENSBTAG00000011021	CES1	ensembl		ENSBTAG00000008409	MYC	ensembl		ENSBTAG00000032951	ABHD17C	ensembl		ENSBTAG00000046073	TMEM240	ensembl		ENSBTAG00000007870	FKBP14	ensembl		ENSBTAG00000019577	ACKR4	ensembl		ENSBTAG00000015222	RSRP1	ensembl		ENSBTAG00000010198	ATF7IP2	ensembl		ENSBTAG00000019081	COL7A1	ensembl		ENSBTAG00000003718	HACL1	ensembl
ENSBTAG00000014934	DCAF10	ensembl		ENSBTAG00000020056	COL12A1	ensembl		ENSBTAG00000031265	SVOPL	ensembl		ENSBTAG00000001133	VWA8	ensembl		ENSBTAG00000019933	MKNK1	ensembl		ENSBTAG00000002500	FBXL15	ensembl		ENSBTAG00000015817	ELK1	Transcription Factor		ENSBTAG00000016542	LAMB3	ensembl		ENSBTAG00000013721	PSMD10	ensembl		ENSBTAG00000002440	KIF7	ensembl		ENSBTAG00000047158	LRFN1	ensembl		ENSBTAG00000003017	TTC38	ensembl
ENSBTAG00000032905	RMDN2	ensembl		ENSBTAG00000007979	TNPO1	ensembl		ENSBTAG00000020430	GLT1D1	ensembl		ENSBTAG00000017125	PABPC4	ensembl		ENSBTAG00000002837	TOR1B	ensembl		ENSBTAG00000008278	TMEM187	ensembl		ENSBTAG00000046708	PDP2	ensembl		ENSBTAG00000021416	PRXL2A	ensembl		ENSBTAG00000040006	SRSF3	ensembl		ENSBTAG00000004766	CLEC18C	ensembl		ENSBTAG00000002381	ZDHHC5	ensembl		ENSBTAG00000006588	CBY1	ensembl
ENSBTAG00000007288	CDK19	ensembl		ENSBTAG00000049321	ENSBTAG00000049321	lncRNA		ENSBTAG00000054600	ENSBTAG00000054600	pseudogene		ENSBTAG00000006899	JPH3	ensembl		ENSBTAG00000020759	NCLN	ensembl		ENSBTAG00000048885	ENSBTAG00000048885	protein_coding		ENSBTAG00000038292	C3H1orf216	ensembl		ENSBTAG00000051567	CDKN2B	ensembl		ENSBTAG00000003165	ADAMTS9	ensembl		ENSBTAG00000011549	TRPC2	ensembl		ENSBTAG00000008766	SLC9A1	ensembl		ENSBTAG00000014252	SPTLC3	ensembl
ENSBTAG00000002428	PPA2	ensembl		ENSBTAG00000000827	TAOK1	ensembl		ENSBTAG00000016093	PLP2	ensembl		ENSBTAG00000035379	ENSBTAG00000035379	protein_coding		ENSBTAG00000009079	RAB4B	ensembl		ENSBTAG00000051402	ENSBTAG00000051402	protein_coding		ENSBTAG00000010613	NUP188	ensembl		ENSBTAG00000017473	LAMC3	ensembl		ENSBTAG00000017437	TMEM237	ensembl		ENSBTAG00000003952	FBXL2	ensembl		ENSBTAG00000008320	SEPTIN5	ensembl		ENSBTAG00000003942	PIP4K2C	ensembl
ENSBTAG00000001499	TRIM33	ensembl		ENSBTAG00000002767	GNB4	ensembl		ENSBTAG00000019675	ATXN1	ensembl		ENSBTAG00000054355	ENSBTAG00000054355	pseudogene		ENSBTAG00000034147	OLFML2B	ensembl		ENSBTAG00000020130	CLCN3	ensembl		ENSBTAG00000046765	POLR2A	ensembl		ENSBTAG00000002934	ADGRF4	ensembl		ENSBTAG00000001564	PDE4DIP	ensembl		ENSBTAG00000007362	XPC	ensembl		ENSBTAG00000008309	ATP13A2	ensembl		ENSBTAG00000007584	INPP1	ensembl
ENSBTAG00000015805	SIPA1L1	ensembl		ENSBTAG00000003051	FER	ensembl		ENSBTAG00000016148	ENSBTAG00000016148	lncRNA		ENSBTAG00000030775	PCBP3	ensembl		ENSBTAG00000011857	PPM1H	ensembl		ENSBTAG00000050974	PLPP7	ensembl		ENSBTAG00000009112	TRAM2	ensembl		ENSBTAG00000015558	SPINK1	ensembl		ENSBTAG00000020998	RUVBL1	ensembl		ENSBTAG00000003701	VASH2	ensembl		ENSBTAG00000048077	MAGED4B	ensembl		ENSBTAG00000012648	ZSWIM5	ensembl
ENSBTAG00000011339	TAF8	ensembl		ENSBTAG00000002431	TRIM24	ensembl		ENSBTAG00000044138	METTL23	ensembl		ENSBTAG00000006040	UHRF1BP1L	ensembl		ENSBTAG00000020143	RDH10	ensembl		ENSBTAG00000020927	HSD17B8	ensembl		ENSBTAG00000000052	PKNOX2	Transcription Factor		ENSBTAG00000049223	SPTSSB	ensembl		ENSBTAG00000008815	WDR89	ensembl		ENSBTAG00000053595	HOXA9	ensembl		ENSBTAG00000000245	NHSL1	ensembl		ENSBTAG00000006832	SLC5A6	ensembl
ENSBTAG00000004040	UGT2A1	ensembl		ENSBTAG00000007806	MTPN	ensembl		ENSBTAG00000004958	PTPRN2	ensembl		ENSBTAG00000007115	GSR	ensembl		ENSBTAG00000018471	SSR3	ensembl		ENSBTAG00000037882	ZNF584	Transcription Factor		ENSBTAG00000014828	CACNA1A	ensembl		ENSBTAG00000008172	EGLN3	ensembl		ENSBTAG00000005979	HELLS	ensembl		ENSBTAG00000005769	NPHP3	ensembl		ENSBTAG00000014318	SLC33A1	ensembl		ENSBTAG00000003901	DNMT3B	ensembl
ENSBTAG00000015778	SASS6	ensembl		ENSBTAG00000054095	GMFB	ensembl		ENSBTAG00000020046	CLMP	ensembl		ENSBTAG00000019967	RASA3	ensembl		ENSBTAG00000019300	TPMT	ensembl		ENSBTAG00000014940	KCNAB3	ensembl		ENSBTAG00000046177	IGFN1	ensembl		ENSBTAG00000016794	ENSBTAG00000016794	protein_coding		ENSBTAG00000039968	PIP4P2	ensembl		ENSBTAG00000000098	SETDB1	ensembl		ENSBTAG00000006650	ZNF668	ensembl		ENSBTAG00000000782	KDR	ensembl
ENSBTAG00000005946	USP13	ensembl		ENSBTAG00000003040	RALGAPB	ensembl		ENSBTAG00000016210	LYPD2	ensembl		ENSBTAG00000021544	EBNA1BP2	ensembl		ENSBTAG00000018691	RHOU	ensembl		ENSBTAG00000040116	H1-10	ensembl		ENSBTAG00000006413	KATNBL1	ensembl		ENSBTAG00000002779	GABRP	ensembl		ENSBTAG00000014891	SRSF7	ensembl		ENSBTAG00000007012	ZNF3	ensembl		ENSBTAG00000019461	NUMBL	ensembl		ENSBTAG00000017371	RELL2	ensembl
ENSBTAG00000003503	C18H16orf87	ensembl		ENSBTAG00000019755	REEP3	ensembl		ENSBTAG00000007636	IRAK3	ensembl		ENSBTAG00000010743	FASTKD1	ensembl		ENSBTAG00000021334	C24H18orf32	ensembl		ENSBTAG00000008196	SWSAP1	ensembl		ENSBTAG00000009191	TUSC3	ensembl		ENSBTAG00000015366	SFRP4	ensembl		ENSBTAG00000020629	UTP18	ensembl		ENSBTAG00000020533	FBXO34	ensembl		ENSBTAG00000015807	GALT	ensembl		ENSBTAG00000040082	HOXA10	ensembl
ENSBTAG00000001017	SLK	ensembl		ENSBTAG00000001977	YIPF6	ensembl		ENSBTAG00000039620	SAPCD1	ensembl		ENSBTAG00000002293	ARL5A	ensembl		ENSBTAG00000011324	EMILIN1	ensembl		ENSBTAG00000019403	MALSU1	ensembl		ENSBTAG00000004159	SIX2	Transcription Factor		ENSBTAG00000048365	WNT7B	ensembl		ENSBTAG00000018142	DTL	ensembl		ENSBTAG00000022751	ENSBTAG00000022751	protein_coding		ENSBTAG00000001814	PLXND1	ensembl		ENSBTAG00000017077	CTSV	ensembl
ENSBTAG00000009879	PCGF6	ensembl		ENSBTAG00000052586	ENSBTAG00000052586	protein_coding		ENSBTAG00000034501	CFI	ensembl		ENSBTAG00000003941	AP1AR	ensembl		ENSBTAG00000021678	SLC31A1	ensembl		ENSBTAG00000000981	KLHDC8B	ensembl		ENSBTAG00000018705	ADCY3	ensembl		ENSBTAG00000001100	IL22RA1	ensembl		ENSBTAG00000002736	DNMT1	ensembl		ENSBTAG00000012284	CLCN2	ensembl		ENSBTAG00000025809	ABHD8	ensembl		ENSBTAG00000040313	PARS2	ensembl
ENSBTAG00000054635	ENSBTAG00000054635	protein_coding		ENSBTAG00000007634	HOOK3	ensembl		ENSBTAG00000003550	C29H11orf54	ensembl		ENSBTAG00000016457	FXR1	ensembl		ENSBTAG00000000807	TMED3	ensembl		ENSBTAG00000017814	LGI4	ensembl		ENSBTAG00000031553	SLC49A3	ensembl		ENSBTAG00000018158	TMEM139	ensembl		ENSBTAG00000013624	LMNB2	ensembl		ENSBTAG00000018638	CC2D2A	ensembl		ENSBTAG00000015490	HS1BP3	ensembl		ENSBTAG00000012272	TMEM19	ensembl
ENSBTAG00000048798	ENSBTAG00000048798	protein_coding		ENSBTAG00000021087	UBR1	ensembl		ENSBTAG00000015727	IFI47	ensembl		ENSBTAG00000007596	GEM	ensembl		ENSBTAG00000005344	GNPNAT1	ensembl		ENSBTAG00000011229	TMUB1	ensembl		ENSBTAG00000002687	TSHZ3	Transcription Factor		ENSBTAG00000051218	ENSBTAG00000051218	protein_coding		ENSBTAG00000021217	COL11A1	ensembl		ENSBTAG00000048958	ENSBTAG00000048958	protein_coding		ENSBTAG00000012405	PEAR1	ensembl		ENSBTAG00000030432	TTC8	ensembl
ENSBTAG00000004975	CCDC191	ensembl		ENSBTAG00000018682	SETD4	ensembl		ENSBTAG00000007648	NET1	ensembl		ENSBTAG00000009138	UBXN2B	ensembl		ENSBTAG00000017082	POR	ensembl		ENSBTAG00000027375	DUSP22	ensembl		ENSBTAG00000001097	FKBP7	ensembl		ENSBTAG00000030977	ULK2	ensembl		ENSBTAG00000001835	GJA1	ensembl		ENSBTAG00000017666	ABCC5	ensembl		ENSBTAG00000000859	SLC38A1	ensembl		ENSBTAG00000004120	HEMK1	ensembl
ENSBTAG00000030600	BCNT2	ensembl		ENSBTAG00000012371	CPD	ensembl		ENSBTAG00000005218	PDE3B	ensembl		ENSBTAG00000004258	EEF2	ensembl		ENSBTAG00000014297	MOV10	ensembl		ENSBTAG00000015450	CPEB3	ensembl		ENSBTAG00000002738	S1PR2	ensembl		ENSBTAG00000046944	ENSBTAG00000046944	protein_coding		ENSBTAG00000011839	HMGCS1	ensembl		ENSBTAG00000004165	CLYBL	ensembl		ENSBTAG00000011226	SLC4A2	ensembl		ENSBTAG00000004231	GPM6A	ensembl
ENSBTAG00000020992	RHBDL3	ensembl		ENSBTAG00000002076	STAU2	ensembl		ENSBTAG00000048591	THBD	ensembl		ENSBTAG00000016347	ENSBTAG00000016347	protein_coding		ENSBTAG00000010060	SLC43A3	ensembl		ENSBTAG00000016385	F10	ensembl		ENSBTAG00000010191	PAK1	ensembl		ENSBTAG00000020261	CDH26	ensembl		ENSBTAG00000012596	POP1	ensembl		ENSBTAG00000016728	PLEKHG5	ensembl		ENSBTAG00000011007	TTYH2	ensembl		ENSBTAG00000017704	ABCG2	ensembl
ENSBTAG00000005147	HPS5	ensembl		ENSBTAG00000031014	LDAH	ensembl		ENSBTAG00000015551	ENSBTAG00000015551	protein_coding		ENSBTAG00000002191	RRP12	ensembl		ENSBTAG00000010531	CYP1B1	ensembl		ENSBTAG00000006195	C29H11orf68	ensembl		ENSBTAG00000002796	KLHL3	ensembl		ENSBTAG00000021273	SEMA4B	ensembl		ENSBTAG00000003948	FDPS	ensembl		ENSBTAG00000015965	ZC3H8	ensembl		ENSBTAG00000049917	ENSBTAG00000049917	lncRNA		ENSBTAG00000021242	COQ7	ensembl
ENSBTAG00000045530	SCARNA2	ensembl		ENSBTAG00000004953	ELK4	Transcription Factor		ENSBTAG00000009037	GALNT12	ensembl		ENSBTAG00000005163	S100A1	ensembl		ENSBTAG00000008635	SULT1A1	ensembl		ENSBTAG00000002374	ARMC5	ensembl		ENSBTAG00000053812	ENSBTAG00000053812	protein_coding		ENSBTAG00000001105	ANXA4	ensembl		ENSBTAG00000021466	COL3A1	ensembl		ENSBTAG00000053163	ENSBTAG00000053163	lncRNA		ENSBTAG00000022242	DPP3	ensembl		ENSBTAG00000006645	LPAR6	ensembl
ENSBTAG00000002232	TRPC1	ensembl		ENSBTAG00000009131	TTC37	ensembl		ENSBTAG00000017376	GALNT5	ensembl		ENSBTAG00000021140	RMND5A	ensembl		ENSBTAG00000033217	TPM3	ensembl		ENSBTAG00000050846	ENSBTAG00000050846	protein_coding		ENSBTAG00000018061	LNPK	ensembl		ENSBTAG00000023411	ENSBTAG00000023411	protein_coding		ENSBTAG00000001992	CYP51A1	ensembl		ENSBTAG00000002612	FANCM	ensembl		ENSBTAG00000038112	ENSBTAG00000038112	protein_coding		ENSBTAG00000007588	ERLIN1	ensembl
ENSBTAG00000014616	SEPSECS	ensembl		ENSBTAG00000012994	LOX	ensembl		ENSBTAG00000017138	TMEM71	ensembl		ENSBTAG00000015984	CADM4	ensembl		ENSBTAG00000002586	TCF12	Transcription Factor		ENSBTAG00000014646	MZT2B	ensembl		ENSBTAG00000009705	SERPINF1	ensembl		ENSBTAG00000047514	ENSBTAG00000047514	protein_coding		ENSBTAG00000017761	SMC1A	ensembl		ENSBTAG00000011172	ALMS1	ensembl		ENSBTAG00000050875	ENSBTAG00000050875	protein_coding		ENSBTAG00000050078	SFXN5	ensembl
ENSBTAG00000051794	ENSBTAG00000051794	protein_coding		ENSBTAG00000009423	NIPAL1	ensembl		ENSBTAG00000052989	FZD8	ensembl		ENSBTAG00000054584	ENSBTAG00000054584	protein_coding		ENSBTAG00000001537	TSKU	ensembl		ENSBTAG00000019327	NRAP	ensembl		ENSBTAG00000005310	GPR180	ensembl		ENSBTAG00000037966	ENSBTAG00000037966	pseudogene		ENSBTAG00000006646	PRMT1	ensembl		ENSBTAG00000016107	PCYT1B	ensembl		ENSBTAG00000021444	TWIST2	ensembl		ENSBTAG00000007206	STRIP2	ensembl
ENSBTAG00000001403	PRKCI	ensembl		ENSBTAG00000024815	ANKRD28	ensembl		ENSBTAG00000008530	SLC36A4	ensembl		ENSBTAG00000035855	ENSBTAG00000035855	pseudogene		ENSBTAG00000018186	PDXK	ensembl		ENSBTAG00000053922	ENSBTAG00000053922	lncRNA		ENSBTAG00000024407	ENSBTAG00000024407	protein_coding		ENSBTAG00000001545	SLC34A2	ensembl		ENSBTAG00000012729	ARHGEF9	ensembl		ENSBTAG00000010399	TXNDC16	ensembl		ENSBTAG00000049028	ENSBTAG00000049028	lncRNA		ENSBTAG00000008490	CRYZL1	ensembl
ENSBTAG00000014714	TUBGCP5	ensembl		ENSBTAG00000004024	UBE2Q2	ensembl		ENSBTAG00000019672	ENSBTAG00000019672	protein_coding		ENSBTAG00000016716	RRS1	ensembl		ENSBTAG00000016281	PREP	ensembl		ENSBTAG00000009864	B4GALNT2	ensembl		ENSBTAG00000013745	ITGA5	ensembl		ENSBTAG00000011246	FOXP2	Transcription Factor		ENSBTAG00000011198	PPP1CC	ensembl		ENSBTAG00000009895	ZNF599	ensembl		ENSBTAG00000045708	MYPOP	ensembl		ENSBTAG00000020632	NQO1	ensembl
ENSBTAG00000000682	ENSBTAG00000000682	protein_coding		ENSBTAG00000010838	TMEM181	ensembl		ENSBTAG00000011234	FOXO3	Transcription Factor		ENSBTAG00000024957	SNCA	ensembl		ENSBTAG00000001000	CA13	ensembl		ENSBTAG00000003693	SUN2	ensembl		ENSBTAG00000013227	SNAI2	Transcription Factor		ENSBTAG00000002104	RHPN1	ensembl		ENSBTAG00000011854	SLC38A5	ensembl		ENSBTAG00000014370	NETO2	ensembl		ENSBTAG00000011889	NOC4L	ensembl		ENSBTAG00000000919	HEY2	ensembl
ENSBTAG00000000362	SPG11	ensembl		ENSBTAG00000013454	TAB2	ensembl		ENSBTAG00000026254	MED30	ensembl		ENSBTAG00000008577	GRSF1	ensembl		ENSBTAG00000003506	STEAP2	ensembl		ENSBTAG00000053030	GPR27	ensembl		ENSBTAG00000008192	PLPPR2	ensembl		ENSBTAG00000055157	ENSBTAG00000055157	lncRNA		ENSBTAG00000004931	POLE2	ensembl		ENSBTAG00000019358	RNF214	ensembl		ENSBTAG00000004511	VAV2	ensembl		ENSBTAG00000015044	CARD10	ensembl
ENSBTAG00000012077	SLF2	ensembl		ENSBTAG00000054986	ENSBTAG00000054986	protein_coding		ENSBTAG00000017448	EFEMP1	ensembl		ENSBTAG00000003322	TTLL7	ensembl		ENSBTAG00000009178	STXBP2	ensembl		ENSBTAG00000014221	CPLANE2	ensembl		ENSBTAG00000015155	HACD3	ensembl		ENSBTAG00000018499	ANXA8L1	ensembl		ENSBTAG00000019099	SLC25A37	ensembl		ENSBTAG00000017584	PLCG1	ensembl		ENSBTAG00000021803	GRAMD4	ensembl		ENSBTAG00000021313	RUNDC3B	ensembl
ENSBTAG00000001586	OTUD7B	ensembl		ENSBTAG00000014074	SNX13	ensembl		ENSBTAG00000026769	ASCL2	Transcription Factor		ENSBTAG00000013422	GABRB3	ensembl		ENSBTAG00000007734	MEMO1	ensembl		ENSBTAG00000000429	DGCR2	ensembl		ENSBTAG00000002828	RNF185	ensembl		ENSBTAG00000017492	PCMTD1	ensembl		ENSBTAG00000001229	SLC25A22	ensembl		ENSBTAG00000006393	FECH	ensembl		ENSBTAG00000005951	HIC2	ensembl		ENSBTAG00000004899	ABLIM1	ensembl
ENSBTAG00000032657	TEAD1	Transcription Factor		ENSBTAG00000000290	ATP11B	ensembl		ENSBTAG00000006296	VMA21	ensembl		ENSBTAG00000000224	TSPAN15	ensembl		ENSBTAG00000004438	XPNPEP1	ensembl		ENSBTAG00000013339	NEBL	ensembl		ENSBTAG00000021336	KIF5A	ensembl		ENSBTAG00000010279	DUSP14	ensembl		ENSBTAG00000006152	ENSBTAG00000006152	protein_coding		ENSBTAG00000007456	TAFAZZIN	ensembl		ENSBTAG00000030180	SHANK3	ensembl		ENSBTAG00000020601	ZNF366	ensembl
ENSBTAG00000048402	ENSBTAG00000048402	protein_coding		ENSBTAG00000009778	KRAS	ensembl		ENSBTAG00000019200	BPIFB2	ensembl		ENSBTAG00000034140	MEGF11	ensembl		ENSBTAG00000016615	ABHD6	ensembl		ENSBTAG00000050113	ENSBTAG00000050113	lncRNA		ENSBTAG00000015080	PHACTR3	ensembl		ENSBTAG00000009080	ITGB6	ensembl		ENSBTAG00000006246	CBX5	ensembl		ENSBTAG00000009855	FAN1	ensembl		ENSBTAG00000020484	ADCK2	ensembl		ENSBTAG00000019733	ADGRL4	ensembl
ENSBTAG00000004517	TARBP1	ensembl		ENSBTAG00000002504	IREB2	ensembl		ENSBTAG00000005077	CXCL12	ensembl		ENSBTAG00000033727	RBPMS	ensembl		ENSBTAG00000010662	LIMK2	ensembl		ENSBTAG00000012518	PCDH1	ensembl		ENSBTAG00000021173	CCDC134	ensembl		ENSBTAG00000000477	TLR5	ensembl		ENSBTAG00000017894	CAD	ensembl		ENSBTAG00000037935	SMARCD1	ensembl		ENSBTAG00000013912	TXNRD1	ensembl		ENSBTAG00000008728	MRTFB	ensembl
ENSBTAG00000011333	CLASP2	ensembl		ENSBTAG00000012007	SOCS2	ensembl		ENSBTAG00000049900	ENSBTAG00000049900	protein_coding		ENSBTAG00000020685	ENSBTAG00000020685	protein_coding		ENSBTAG00000021176	CRISPLD2	ensembl		ENSBTAG00000010395	DOCK9	ensembl		ENSBTAG00000024487	ENSBTAG00000024487	protein_coding		ENSBTAG00000009148	GPA33	ensembl		ENSBTAG00000001174	MRPL15	ensembl		ENSBTAG00000014459	MAP6D1	ensembl		ENSBTAG00000006126	GTF3C1	ensembl		ENSBTAG00000019279	MLH3	ensembl
ENSBTAG00000021346	CCDC34	ensembl		ENSBTAG00000003111	ATM	ensembl		ENSBTAG00000046189	RNASE13	ensembl		ENSBTAG00000004036	GJC1	ensembl		ENSBTAG00000025126	ENSBTAG00000025126	protein_coding		ENSBTAG00000055056	ENSBTAG00000055056	lncRNA		ENSBTAG00000003687	FOXK2	Transcription Factor		ENSBTAG00000008779	ALOX15B	ensembl		ENSBTAG00000021835	PRICKLE2	ensembl		ENSBTAG00000007488	ZFP90	ensembl		ENSBTAG00000009715	PDCD11	ensembl		ENSBTAG00000054331	COLEC10	ensembl
ENSBTAG00000044087	ENSBTAG00000044087	protein_coding		ENSBTAG00000019412	VPS35L	ensembl		ENSBTAG00000001395	C1H21orf91	ensembl		ENSBTAG00000003232	RAB29	ensembl		ENSBTAG00000003936	PNKD	ensembl		ENSBTAG00000039326	GCNT2	ensembl		ENSBTAG00000004328	CHST10	ensembl		ENSBTAG00000049724	ENSBTAG00000049724	lncRNA		ENSBTAG00000020252	NLGN2	ensembl		ENSBTAG00000049098	ZNF496	ensembl		ENSBTAG00000048062	KDM6B	ensembl		ENSBTAG00000050772	ENSBTAG00000050772	lncRNA
ENSBTAG00000044159	C17H4C4orf33	ensembl		ENSBTAG00000013999	FAM20B	ensembl		ENSBTAG00000013263	HOXA1	Transcription Factor		ENSBTAG00000010534	MPRIP	ensembl		ENSBTAG00000010641	APH1B	ensembl		ENSBTAG00000014506	ZNF503	Transcription Factor		ENSBTAG00000053105	TMEM263	ensembl		ENSBTAG00000049718	ENSBTAG00000049718	lncRNA		ENSBTAG00000013111	RRM1	ensembl		ENSBTAG00000052720	ENSBTAG00000052720	protein_coding		ENSBTAG00000005364	HMBS	ensembl		ENSBTAG00000005997	ENSBTAG00000005997	protein_coding
ENSBTAG00000000175	N4BP2	ensembl		ENSBTAG00000000308	ITCH	ensembl		ENSBTAG00000048460	ENSBTAG00000048460	lncRNA		ENSBTAG00000015457	FGFR1	ensembl		ENSBTAG00000011102	TPCN1	ensembl		ENSBTAG00000052215	MESP1	ensembl		ENSBTAG00000002823	MPZL1	ensembl		ENSBTAG00000014324	ANTXR2	ensembl		ENSBTAG00000010564	ELOVL6	ensembl		ENSBTAG00000019208	ZFTA	ensembl		ENSBTAG00000052088	ENSBTAG00000052088	lncRNA		ENSBTAG00000009049	ENSBTAG00000009049	protein_coding
ENSBTAG00000030929	ZNF557	ensembl		ENSBTAG00000004945	BBS7	ensembl		ENSBTAG00000032503	ITPRIPL2	ensembl		ENSBTAG00000003769	ENSBTAG00000003769	protein_coding		ENSBTAG00000015436	SLC27A4	ensembl		ENSBTAG00000017622	SIVA1	ensembl		ENSBTAG00000008733	MAGED1	ensembl		ENSBTAG00000004208	PLEKHG6	ensembl		ENSBTAG00000010890	PRMT5	ensembl		ENSBTAG00000008596	PRCILK1LE1	ensembl		ENSBTAG00000015604	ZNF385A	ensembl		ENSBTAG00000009351	ATXN10	ensembl
ENSBTAG00000002177	PIKFYVE	ensembl		ENSBTAG00000044062	RBMS3	ensembl		ENSBTAG00000012128	AASS	ensembl		ENSBTAG00000006165	PRDX4	ensembl		ENSBTAG00000009050	ADIPOR2	ensembl		ENSBTAG00000009512	EPS8L1	ensembl		ENSBTAG00000000500	PINX1	ensembl		ENSBTAG00000021210	HES2	Transcription Factor		ENSBTAG00000004660	SPATS2	ensembl		ENSBTAG00000012522	ZNF283	ensembl		ENSBTAG00000013329	AP1M1	ensembl		ENSBTAG00000020611	GLB1L	ensembl
ENSBTAG00000051023	ENSBTAG00000051023	pseudogene		ENSBTAG00000007567	TMX3	ensembl		ENSBTAG00000010837	HTR4	ensembl		ENSBTAG00000032609	ENSBTAG00000032609	pseudogene		ENSBTAG00000016298	TM9SF3	ensembl		ENSBTAG00000003606	GLI4	ensembl		ENSBTAG00000011268	TMEM64	ensembl		ENSBTAG00000000793	LAMC2	ensembl		ENSBTAG00000018812	NOP56	ensembl		ENSBTAG00000004654	PWP1	ensembl		ENSBTAG00000011930	DDX54	ensembl		ENSBTAG00000052884	ENSBTAG00000052884	protein_coding
ENSBTAG00000016990	USP24	ensembl		ENSBTAG00000013812	RO60	ensembl		ENSBTAG00000030523	ZPBP2	ensembl		ENSBTAG00000015316	NPM1	ensembl		ENSBTAG00000011067	IL17RA	ensembl		ENSBTAG00000021687	JADE2	ensembl		ENSBTAG00000014645	CNTN2	ensembl		ENSBTAG00000016841	ATP10B	ensembl		ENSBTAG00000005726	HNRNPA2B1	ensembl		ENSBTAG00000050377	ENSBTAG00000050377	protein_coding		ENSBTAG00000001506	HTT	ensembl		ENSBTAG00000051765	ENSBTAG00000051765	lncRNA
ENSBTAG00000009416	GPALPP1	ensembl		ENSBTAG00000007837	SELENOI	ensembl		ENSBTAG00000020597	FMO3	ensembl		ENSBTAG00000016737	CDK8	ensembl		ENSBTAG00000011805	PLIN3	ensembl		ENSBTAG00000006371	RMND5B	ensembl		ENSBTAG00000006410	DCTN5	ensembl		ENSBTAG00000008240	GALNT15	ensembl		ENSBTAG00000016747	NAT10	ensembl		ENSBTAG00000007099	AP1G2	ensembl		ENSBTAG00000006657	ZDHHC8	ensembl		ENSBTAG00000013444	ETV2	ensembl
ENSBTAG00000051164	WDR35	ensembl		ENSBTAG00000011524	XRN1	ensembl		ENSBTAG00000052982	ENSBTAG00000052982	lncRNA		ENSBTAG00000015326	GSDME	ensembl		ENSBTAG00000053578	CCL16	ensembl		ENSBTAG00000004268	TRAPPC5	ensembl		ENSBTAG00000004459	TMEM45A	ensembl		ENSBTAG00000021964	CDH17	ensembl		ENSBTAG00000010178	PTPRD	ensembl		ENSBTAG00000009856	ACAP3	ensembl						ENSBTAG00000001857	DOK4	ensembl
ENSBTAG00000010485	MFN1	ensembl		ENSBTAG00000004885	DDR2	ensembl		ENSBTAG00000006606	RFLNB	ensembl		ENSBTAG00000019325	TRMT1	ensembl		ENSBTAG00000048965	TVP23B	ensembl		ENSBTAG00000000472	ZNF570	Transcription Factor		ENSBTAG00000020221	WNT5A	ensembl		ENSBTAG00000020524	UPK3BL1	ensembl		ENSBTAG00000047998	COL5A1	ensembl		ENSBTAG00000017087	TOP3A	ensembl						ENSBTAG00000004987	NUP210L	ensembl
ENSBTAG00000018437	SMC5	ensembl		ENSBTAG00000007141	GULP1	ensembl		ENSBTAG00000000475	IMMP1L	ensembl		ENSBTAG00000011280	TBKBP1	ensembl		ENSBTAG00000007934	MRPS17	ensembl		ENSBTAG00000007223	FBXO2	ensembl		ENSBTAG00000021091	ANKFY1	ensembl		ENSBTAG00000000993	N4BP2L1	ensembl		ENSBTAG00000020737	SOX8	Transcription Factor		ENSBTAG00000002277	MLLT1	ensembl						ENSBTAG00000015666	ENSBTAG00000015666	protein_coding
ENSBTAG00000001117	ANKRD50	ensembl		ENSBTAG00000007163	SLC44A1	ensembl		ENSBTAG00000001527	TMEM213	ensembl		ENSBTAG00000032519	CAMKMT	ensembl		ENSBTAG00000025788	MPV17L2	ensembl		ENSBTAG00000007714	ZNF235	Transcription Factor		ENSBTAG00000016566	ITGA9	ensembl		ENSBTAG00000017642	BMP3	ensembl		ENSBTAG00000015546	RIOX2	ensembl		ENSBTAG00000017253	MECR	ensembl						ENSBTAG00000002317	PTN	ensembl
ENSBTAG00000046239	LCOR	Transcription Factor		ENSBTAG00000015022	KIF2A	ensembl		ENSBTAG00000021503	ENSBTAG00000021503	pseudogene		ENSBTAG00000000434	CRYAB	ensembl		ENSBTAG00000020729	DHRS7	ensembl		ENSBTAG00000029237	5S_rRNA	ensembl		ENSBTAG00000001640	EPB41L1	ensembl		ENSBTAG00000013044	GAB3	ensembl		ENSBTAG00000018725	FBLIM1	ensembl		ENSBTAG00000000758	PACC1	ensembl						ENSBTAG00000006130	CLEC14A	ensembl
ENSBTAG00000003178	ATE1	ensembl		ENSBTAG00000048903	PRNP	ensembl		ENSBTAG00000052417	THAP2	Transcription Factor		ENSBTAG00000013663	CMSS1	ensembl		ENSBTAG00000021932	RNASEK	ensembl		ENSBTAG00000026236	AZGP1	ensembl		ENSBTAG00000016555	TRPT1	ensembl		ENSBTAG00000015150	IL12A	ensembl		ENSBTAG00000014435	TCF19	Transcription Factor		ENSBTAG00000020591	VAMP4	ensembl						ENSBTAG00000017289	MCF2L	ensembl
ENSBTAG00000007719	MFSD6	ensembl		ENSBTAG00000005833	ETNK1	ensembl		ENSBTAG00000052981	ENSBTAG00000052981	protein_coding		ENSBTAG00000010630	ABHD18	ensembl		ENSBTAG00000006071	CTTN	ensembl		ENSBTAG00000039684	CAVIN1	ensembl		ENSBTAG00000015938	ARAP3	ensembl		ENSBTAG00000027181	LAMA3	ensembl		ENSBTAG00000015595	MCM5	ensembl		ENSBTAG00000012759	FBXO41	ensembl						ENSBTAG00000018239	DNAJC27	ensembl
ENSBTAG00000021900	PKN2	ensembl		ENSBTAG00000021396	HEG1	ensembl						ENSBTAG00000016779	CLIP1	ensembl		ENSBTAG00000022613	CYCS	ensembl		ENSBTAG00000000958	ZSWIM3	ensembl		ENSBTAG00000014665	ADAMTS2	ensembl		ENSBTAG00000021773	ERCC4	ensembl		ENSBTAG00000007681	DHFR	ensembl		ENSBTAG00000016663	PIGN	ensembl						ENSBTAG00000000517	ANKRD29	ensembl
ENSBTAG00000021600	KANSL1L	ensembl		ENSBTAG00000020050	MLEC	ensembl						ENSBTAG00000002834	CCDC69	ensembl		ENSBTAG00000015278	ARPC5L	ensembl		ENSBTAG00000007031	OXSM	ensembl		ENSBTAG00000000210	ARHGAP31	ensembl		ENSBTAG00000052904	MEX3B	ensembl		ENSBTAG00000017346	RASSF2	ensembl		ENSBTAG00000047365	ENSBTAG00000047365	protein_coding						ENSBTAG00000034033	LHFPL6	ensembl
ENSBTAG00000006491	AGL	ensembl		ENSBTAG00000008585	ARHGEF10	ensembl						ENSBTAG00000026813	AQP5	ensembl		ENSBTAG00000012995	MCUB	ensembl		ENSBTAG00000016250	AKTIP	ensembl		ENSBTAG00000033077	NUFIP2	ensembl		ENSBTAG00000019437	SLFN11	ensembl		ENSBTAG00000012244	TUBA1B	ensembl		ENSBTAG00000014995	THAP8	ensembl						ENSBTAG00000019947	SYT7	ensembl
ENSBTAG00000010052	EXD2	ensembl		ENSBTAG00000008022	PTGFRN	ensembl						ENSBTAG00000040061	ZBTB38	ensembl		ENSBTAG00000002476	DNAJC16	ensembl		ENSBTAG00000014103	SH3GL2	ensembl		ENSBTAG00000048480	ENSBTAG00000048480	lncRNA		ENSBTAG00000017313	ADA2	ensembl		ENSBTAG00000004814	INPP4A	ensembl		ENSBTAG00000009117	THNSL1	ensembl						ENSBTAG00000004705	ILDR1	ensembl
ENSBTAG00000040350	XIAP	ensembl		ENSBTAG00000022847	HEATR5A	ensembl										ENSBTAG00000018295	SEC23B	ensembl		ENSBTAG00000053132	INAFM1	ensembl		ENSBTAG00000010371	CHAC1	ensembl		ENSBTAG00000007492	ADAMTSL2	ensembl		ENSBTAG00000050675	BOLA3	ensembl										ENSBTAG00000034206	EMCN	ensembl
ENSBTAG00000011155	PUM2	ensembl		ENSBTAG00000005525	LHX6	Transcription Factor										ENSBTAG00000000483	HYAL1	ensembl		ENSBTAG00000017116	RASD2	ensembl		ENSBTAG00000048810	ZEB2	Transcription Factor		ENSBTAG00000014966	PLXNB2	ensembl		ENSBTAG00000019269	COL6A2	ensembl										ENSBTAG00000005210	SNAPC5	ensembl
ENSBTAG00000007467	MIB1	ensembl		ENSBTAG00000023147	LINGO1	ensembl										ENSBTAG00000018488	AFF1	Transcription Factor		ENSBTAG00000017132	TTC22	ensembl		ENSBTAG00000023551	MOB3C	ensembl		ENSBTAG00000005704	IL1RL2	ensembl		ENSBTAG00000011597	PDS5B	ensembl										ENSBTAG00000011908	CPQ	ensembl
ENSBTAG00000007460	RAB11FIP2	ensembl		ENSBTAG00000003219	FBXL7	ensembl										ENSBTAG00000055051	RNF125	ensembl		ENSBTAG00000019104	FAAP100	ensembl		ENSBTAG00000005826	PTAR1	ensembl		ENSBTAG00000005356	DENND2B	ensembl		ENSBTAG00000005757	FUS	ensembl										ENSBTAG00000007778	TRPM3	ensembl
ENSBTAG00000054434	ENSBTAG00000054434	lncRNA		ENSBTAG00000048571	ENSBTAG00000048571	lncRNA										ENSBTAG00000054131	TWF2	ensembl		ENSBTAG00000050077	ENSBTAG00000050077	protein_coding		ENSBTAG00000018281	GPX7	ensembl		ENSBTAG00000021251	RIPK4	ensembl		ENSBTAG00000044158	LDLRAD3	ensembl										ENSBTAG00000020994	C19H17orf75	ensembl
ENSBTAG00000014807	DPP8	ensembl		ENSBTAG00000022288	AMMECR1	ensembl										ENSBTAG00000001844	MOGS	ensembl		ENSBTAG00000010741	KLHL41	ensembl		ENSBTAG00000006556	COPB1	ensembl		ENSBTAG00000015164	SLC27A5	ensembl		ENSBTAG00000011374	S1PR3	ensembl										ENSBTAG00000003740	KDM6A	ensembl
ENSBTAG00000004806	PHKB	ensembl		ENSBTAG00000052708	RC3H1	ensembl										ENSBTAG00000002624	PSTPIP2	ensembl		ENSBTAG00000048906	AHNAK2	ensembl		ENSBTAG00000001724	ZADH2	ensembl		ENSBTAG00000004588	KCNN4	ensembl		ENSBTAG00000004110	ENSBTAG00000004110	pseudogene										ENSBTAG00000046520	TCFL5	ensembl
ENSBTAG00000017421	SLC3A1	ensembl		ENSBTAG00000053476	ENSBTAG00000053476	protein_coding										ENSBTAG00000016042	TM6SF2	ensembl		ENSBTAG00000011149	SIGIRR	ensembl		ENSBTAG00000037996	ARMCX3	ensembl		ENSBTAG00000011463	MID1IP1	ensembl		ENSBTAG00000009077	SNRPA	ensembl										ENSBTAG00000018172	OGFOD3	ensembl
ENSBTAG00000001748	TRIM45	ensembl		ENSBTAG00000044015	RBM12	ensembl										ENSBTAG00000018474	IL6R	ensembl		ENSBTAG00000045925	CITED1	ensembl		ENSBTAG00000004021	CDK2	ensembl		ENSBTAG00000033886	CIST1	ensembl		ENSBTAG00000006999	RYR1	ensembl										ENSBTAG00000011108	USP54	ensembl
ENSBTAG00000015905	ARHGAP32	ensembl		ENSBTAG00000000781	HIP1	ensembl										ENSBTAG00000011584	CHST2	ensembl		ENSBTAG00000020198	METRN	ensembl		ENSBTAG00000014205	PRKAR2A	ensembl		ENSBTAG00000014172	FGD2	ensembl		ENSBTAG00000004688	DHCR24	ensembl										ENSBTAG00000011050	PLPP6	ensembl
ENSBTAG00000021343	ARHGEF12	ensembl		ENSBTAG00000003661	ENSBTAG00000003661	protein_coding										ENSBTAG00000008523	TFE3	Transcription Factor		ENSBTAG00000016211	GCDH	ensembl		ENSBTAG00000050869	ENSBTAG00000050869	protein_coding		ENSBTAG00000003245	BCAR3	ensembl		ENSBTAG00000002579	FBL	ensembl										ENSBTAG00000030897	XRCC2	ensembl
ENSBTAG00000020654	BAZ2B	Transcription Factor		ENSBTAG00000049232	ENSBTAG00000049232	protein_coding										ENSBTAG00000021999	CPT1A	ensembl		ENSBTAG00000008747	DCXR	ensembl		ENSBTAG00000033299	IGFALS	ensembl		ENSBTAG00000011206	GALNT1	ensembl		ENSBTAG00000051720	ENSBTAG00000051720	lncRNA										ENSBTAG00000016352	STX10	ensembl
ENSBTAG00000014691	ARFGEF1	ensembl		ENSBTAG00000045912	ENSBTAG00000045912	protein_coding										ENSBTAG00000015115	ACP4	ensembl		ENSBTAG00000031583	NUPR2	ensembl		ENSBTAG00000011072	ADK	ensembl		ENSBTAG00000008705	CABLES1	ensembl		ENSBTAG00000006608	GGT5	ensembl										ENSBTAG00000022013	CBR4	ensembl
ENSBTAG00000007963	KIDINS220	ensembl		ENSBTAG00000002171	FAM135A	ensembl										ENSBTAG00000014553	ATP6V0D1	ensembl		ENSBTAG00000003083	SLC50A1	ensembl		ENSBTAG00000014784	NT5DC2	ensembl		ENSBTAG00000024219	TRPV6	ensembl		ENSBTAG00000001599	SV2A	ensembl										ENSBTAG00000040209	ZNF112	ensembl
ENSBTAG00000046264	ENSBTAG00000046264	pseudogene		ENSBTAG00000032079	SYT9	ensembl										ENSBTAG00000044075	SRPRB	ensembl		ENSBTAG00000008412	BCL7C	ensembl		ENSBTAG00000014661	CHSY3	ensembl		ENSBTAG00000026586	PPP1R14C	ensembl		ENSBTAG00000015974	FLVCR1	ensembl										ENSBTAG00000009665	UTRN	ensembl
ENSBTAG00000004999	RESF1	ensembl		ENSBTAG00000050932	ENSBTAG00000050932	protein_coding										ENSBTAG00000008053	WDFY2	ensembl		ENSBTAG00000033621	SMCO4	ensembl		ENSBTAG00000004870	GALNT2	ensembl		ENSBTAG00000038981	ENSBTAG00000038981	protein_coding		ENSBTAG00000000372	TIPIN	ensembl										ENSBTAG00000021699	RORB	ensembl
ENSBTAG00000033749	ENSBTAG00000033749	protein_coding		ENSBTAG00000003602	RBPJ	Transcription Factor										ENSBTAG00000025667	ASTN2	ensembl		ENSBTAG00000054046	ENSBTAG00000054046	protein_coding		ENSBTAG00000039671	ENSBTAG00000039671	protein_coding		ENSBTAG00000037651	S100A2	ensembl		ENSBTAG00000011647	SLC25A15	ensembl										ENSBTAG00000024984	FSBP	ensembl
ENSBTAG00000001161	SINHCAF	ensembl		ENSBTAG00000004901	PIK3C2A	ensembl										ENSBTAG00000000473	ATP10D	ensembl		ENSBTAG00000052361	ENSBTAG00000052361	protein_coding		ENSBTAG00000007270	GTF2H3	ensembl		ENSBTAG00000049855	ENSBTAG00000049855	lncRNA		ENSBTAG00000010037	TMEM241	ensembl										ENSBTAG00000021329	ZBTB3	ensembl
ENSBTAG00000004387	MTPAP	ensembl		ENSBTAG00000017626	GFPT1	ensembl										ENSBTAG00000048631	ENSBTAG00000048631	protein_coding		ENSBTAG00000010772	TPGS1	ensembl		ENSBTAG00000000442	RBP4	ensembl		ENSBTAG00000007841	WTIP	ensembl		ENSBTAG00000000125	SPATA5	ensembl										ENSBTAG00000025822	CALML4	ensembl
ENSBTAG00000017836	ZFP57	Transcription Factor		ENSBTAG00000016691	LACC1	ensembl										ENSBTAG00000001390	B4GALT4	ensembl		ENSBTAG00000018342	TJP3	ensembl		ENSBTAG00000012073	VOPP1	ensembl		ENSBTAG00000005827	FIG4	ensembl		ENSBTAG00000000697	RRP8	ensembl										ENSBTAG00000021073	KIAA1549	ensembl
ENSBTAG00000010850	SERTAD4	ensembl		ENSBTAG00000014889	DCBLD2	ensembl										ENSBTAG00000016506	ST3GAL4	ensembl		ENSBTAG00000030962	EEFSEC	ensembl		ENSBTAG00000014102	WDR77	ensembl		ENSBTAG00000038148	SOWAHB	ensembl		ENSBTAG00000018383	ATAD5	ensembl										ENSBTAG00000023891	RBM20	ensembl
ENSBTAG00000005370	TMTC1	ensembl		ENSBTAG00000013769	NECTIN3	ensembl										ENSBTAG00000000640	SELENOS	ensembl		ENSBTAG00000031214	ENSBTAG00000031214	protein_coding		ENSBTAG00000015939	NECTIN1	ensembl		ENSBTAG00000055158	TP53INP1	ensembl		ENSBTAG00000007909	NOTCH2	ensembl										ENSBTAG00000046763	FAM107A	ensembl
ENSBTAG00000004257	TAF4B	ensembl		ENSBTAG00000000802	LYVE1	ensembl										ENSBTAG00000001446	ABRACL	ensembl		ENSBTAG00000002735	METTL26	ensembl		ENSBTAG00000009438	EPHA5	ensembl		ENSBTAG00000020947	RNF103	ensembl		ENSBTAG00000048918	ENSBTAG00000048918	lncRNA										ENSBTAG00000010568	ZBED5	ensembl
ENSBTAG00000016496	ZNF641	Transcription Factor		ENSBTAG00000001348	COMMD8	ensembl										ENSBTAG00000009991	CANT1	ensembl		ENSBTAG00000023928	RDH14	ensembl		ENSBTAG00000013401	ARHGEF40	ensembl		ENSBTAG00000010976	KANK1	ensembl		ENSBTAG00000052391	ENSBTAG00000052391	protein_coding										ENSBTAG00000001257	AGTPBP1	ensembl
ENSBTAG00000003339	ZBTB10	Transcription Factor		ENSBTAG00000031572	IFT80	ensembl										ENSBTAG00000012584	GJB3	ensembl		ENSBTAG00000022020	CLDN5	ensembl		ENSBTAG00000015463	TTI2	ensembl		ENSBTAG00000008283	FLI1	Transcription Factor		ENSBTAG00000007331	PLOD2	ensembl										ENSBTAG00000021433	ENSBTAG00000021433	protein_coding
ENSBTAG00000022360	SOX5	Transcription Factor		ENSBTAG00000052438	ENSBTAG00000052438	protein_coding										ENSBTAG00000016711	PPIF	ensembl		ENSBTAG00000001843	WBP1	ensembl		ENSBTAG00000046037	SLC25A5	ensembl		ENSBTAG00000017452	RCAN3	ensembl		ENSBTAG00000045593	EARS2	ensembl										ENSBTAG00000000333	ARHGAP20	ensembl
ENSBTAG00000019158	MEX3A	ensembl		ENSBTAG00000052083	METTL21A	ensembl										ENSBTAG00000047077	ENTPD7	ensembl		ENSBTAG00000010111	TCF7L1	ensembl		ENSBTAG00000002050	COA7	ensembl		ENSBTAG00000014599	DNAAF116	ensembl		ENSBTAG00000034700	NAF1	ensembl										ENSBTAG00000006951	LMO2	ensembl
ENSBTAG00000006470	TTBK2	ensembl		ENSBTAG00000027713	LYSMD3	ensembl										ENSBTAG00000004436	PPT2	ensembl		ENSBTAG00000030648	MPST	ensembl		ENSBTAG00000048114	ENSBTAG00000048114	protein_coding		ENSBTAG00000017105	FSTL4	ensembl		ENSBTAG00000026716	IBTK	ensembl										ENSBTAG00000017819	PMVK	ensembl
ENSBTAG00000001600	DCUN1D4	ensembl		ENSBTAG00000003708	SEC23A	ensembl										ENSBTAG00000032427	FHOD1	ensembl		ENSBTAG00000021036	MARCHF2	ensembl		ENSBTAG00000010465	C29H11orf98	ensembl		ENSBTAG00000014191	QSOX1	ensembl		ENSBTAG00000014380	MCM2	ensembl										ENSBTAG00000004073	MTA3	ensembl
ENSBTAG00000051082	ENSBTAG00000051082	protein_coding		ENSBTAG00000054857	ENSBTAG00000054857	protein_coding										ENSBTAG00000019251	EPB41L3	ensembl		ENSBTAG00000038831	PHYHD1	ensembl		ENSBTAG00000011095	FAR2	ensembl		ENSBTAG00000001164	ACAD10	ensembl		ENSBTAG00000011052	ENSBTAG00000011052	protein_coding										ENSBTAG00000021260	GALNT11	ensembl
ENSBTAG00000003035	IMPACT	ensembl		ENSBTAG00000009470	CLIC4	ensembl										ENSBTAG00000000087	HSD17B12	ensembl		ENSBTAG00000049125	GPIHBP1	protein_coding		ENSBTAG00000030966	TAF6	ensembl		ENSBTAG00000018280	SLC28A3	ensembl		ENSBTAG00000017469	CCDC88A	ensembl										ENSBTAG00000052650	ENSBTAG00000052650	lncRNA
ENSBTAG00000006434	SYNPO2	ensembl		ENSBTAG00000003481	OTUD6B	ensembl										ENSBTAG00000050839	DISC1	ensembl		ENSBTAG00000051631	PNKD	ensembl		ENSBTAG00000021341	BTBD1	ensembl		ENSBTAG00000019772	OXTR	ensembl		ENSBTAG00000032136	ENSBTAG00000032136	protein_coding										ENSBTAG00000014674	CHRM2	ensembl
ENSBTAG00000026842	ZRANB3	ensembl		ENSBTAG00000018945	AMOTL1	ensembl										ENSBTAG00000019347	PLXDC1	ensembl		ENSBTAG00000001287	ENSBTAG00000001287	protein_coding		ENSBTAG00000005176	GDNF	ensembl		ENSBTAG00000018774	NUAK2	ensembl		ENSBTAG00000003189	CCDC6	ensembl										ENSBTAG00000053485	ZNF619	ensembl
ENSBTAG00000000363	BDP1	ensembl		ENSBTAG00000010389	STBD1	ensembl										ENSBTAG00000016881	ANPEP	ensembl		ENSBTAG00000014968	YJEFN3	ensembl		ENSBTAG00000002370	ZNF792	Transcription Factor		ENSBTAG00000050197	C28H10orf99	ensembl		ENSBTAG00000001666	NIP7	ensembl										ENSBTAG00000054476	ENSBTAG00000054476	protein_coding
ENSBTAG00000011237	PKHD1	ensembl		ENSBTAG00000045754	SMIM1	ensembl										ENSBTAG00000011931	CD63	ensembl		ENSBTAG00000031395	C6H4C4orf48	ensembl		ENSBTAG00000049656	ENSBTAG00000049656	processed_pseudogene		ENSBTAG00000017508	CYSLTR2	ensembl		ENSBTAG00000008048	GCFC2	Transcription Factor										ENSBTAG00000046608	ENSBTAG00000046608	protein_coding
ENSBTAG00000008371	FBXL20	ensembl		ENSBTAG00000016804	LYST	ensembl										ENSBTAG00000053346	SPSB2	ensembl		ENSBTAG00000015599	PRKD2	ensembl		ENSBTAG00000003880	EMILIN2	ensembl		ENSBTAG00000021025	P3H2	ensembl		ENSBTAG00000004709	MAPK9	ensembl										ENSBTAG00000018133	SEMA3A	ensembl
ENSBTAG00000012762	C7H5orf24	ensembl		ENSBTAG00000014803	CPZ	ensembl										ENSBTAG00000007976	FAM3C	ensembl		ENSBTAG00000011140	FAM162A	ensembl		ENSBTAG00000009739	CSMD1	ensembl		ENSBTAG00000009091	RNASEL	ensembl		ENSBTAG00000003372	SLC35B4	ensembl										ENSBTAG00000050914	CYYR1	ensembl
ENSBTAG00000003509	PLEKHA2	ensembl		ENSBTAG00000014448	VKORC1L1	ensembl										ENSBTAG00000002075	MME	ensembl		ENSBTAG00000017010	SLX9	ensembl		ENSBTAG00000052736	ENSBTAG00000052736	protein_coding		ENSBTAG00000031715	PCMTD2	ensembl		ENSBTAG00000015321	TRERF1	Transcription Factor										ENSBTAG00000003089	RHPN2	ensembl
ENSBTAG00000046902	PABPC4L	ensembl		ENSBTAG00000004246	H6PD	ensembl										ENSBTAG00000007354	ENSBTAG00000007354	protein_coding		ENSBTAG00000007228	CBX7	ensembl		ENSBTAG00000004962	BCORL1	ensembl		ENSBTAG00000018432	SLC6A15	ensembl		ENSBTAG00000023601	CD3EAP	ensembl										ENSBTAG00000019434	PDCD4	ensembl
ENSBTAG00000032839	LRCH3	ensembl		ENSBTAG00000005474	CREB1	Transcription Factor										ENSBTAG00000039195	NHS	ensembl		ENSBTAG00000054445	ENSBTAG00000054445	lncRNA		ENSBTAG00000020345	CNN3	ensembl		ENSBTAG00000005524	HBP1	Transcription Factor		ENSBTAG00000001037	MAP4K2	ensembl										ENSBTAG00000005846	FAM219B	ensembl
ENSBTAG00000006878	ENSBTAG00000006878	protein_coding		ENSBTAG00000018324	AGO3	ensembl										ENSBTAG00000008034	LMAN2	ensembl		ENSBTAG00000045628	C10H15orf61	ensembl		ENSBTAG00000021980	RASSF8	ensembl		ENSBTAG00000003212	NNAT	ensembl		ENSBTAG00000003342	AMD1	ensembl										ENSBTAG00000008198	RGL3	ensembl
ENSBTAG00000039435	LEMD3	ensembl		ENSBTAG00000018616	IPO11	ensembl										ENSBTAG00000008938	SRC	ensembl		ENSBTAG00000012757	GCNT1	ensembl						ENSBTAG00000002998	MELTF	ensembl		ENSBTAG00000014809	ANXA6	ensembl										ENSBTAG00000002249	NAALADL1	ensembl
ENSBTAG00000006824	APPL1	ensembl		ENSBTAG00000004227	TBCK	ensembl										ENSBTAG00000049599	FAM163A	ensembl		ENSBTAG00000004248	MLYCD	ensembl						ENSBTAG00000022147	EPS8L2	ensembl		ENSBTAG00000014549	GNL3	ensembl										ENSBTAG00000007461	C20H5orf34	ensembl
ENSBTAG00000027321	CCDC18	ensembl		ENSBTAG00000004415	ENSBTAG00000004415	protein_coding										ENSBTAG00000011121	CLCN4	ensembl		ENSBTAG00000048257	ENSBTAG00000048257	protein_coding						ENSBTAG00000044064	RNF144A	ensembl		ENSBTAG00000000042	PYCR1	ensembl										ENSBTAG00000001476	ENSBTAG00000001476	protein_coding
ENSBTAG00000023867	RC3H2	ensembl		ENSBTAG00000038794	TMEM245	ensembl										ENSBTAG00000017056	PKLR	ensembl		ENSBTAG00000039682	MTUS1	ensembl						ENSBTAG00000018240	CYP2S1	ensembl		ENSBTAG00000011832	ALDH18A1	ensembl										ENSBTAG00000055189	ENSBTAG00000055189	lncRNA
ENSBTAG00000011613	PLS3	ensembl		ENSBTAG00000003751	MACC1	ensembl										ENSBTAG00000002768	SLC35A2	ensembl		ENSBTAG00000006054	ACBD4	ensembl						ENSBTAG00000049277	DISP1	ensembl		ENSBTAG00000046314	TBC1D8B	ensembl										ENSBTAG00000002971	CUTC	ensembl
ENSBTAG00000004896	ABLIM3	ensembl		ENSBTAG00000011580	DAG1	ensembl										ENSBTAG00000015438	RRBP1	ensembl		ENSBTAG00000050493	ENSBTAG00000050493	lncRNA						ENSBTAG00000025161	AGPAT2	ensembl		ENSBTAG00000011802	COL6A1	ensembl										ENSBTAG00000002869	ARL4A	ensembl
ENSBTAG00000022777	CDC42BPA	ensembl		ENSBTAG00000014835	SPARC	ensembl										ENSBTAG00000002473	ANGPTL4	ensembl		ENSBTAG00000048160	TIGD5	ensembl						ENSBTAG00000009471	CEP135	ensembl		ENSBTAG00000011456	NT5C3B	ensembl										ENSBTAG00000009208	TCTN1	ensembl
ENSBTAG00000012963	VILL	ensembl		ENSBTAG00000008390	DNAJC10	ensembl										ENSBTAG00000052741	ENSBTAG00000052741	lncRNA		ENSBTAG00000000137	FRYL	ensembl						ENSBTAG00000011525	SLC5A8	ensembl		ENSBTAG00000045509	FAM217B	ensembl										ENSBTAG00000000022	NUP37	ensembl
ENSBTAG00000018090	ZNF449	Transcription Factor		ENSBTAG00000007413	CEP41	ensembl										ENSBTAG00000013187	DLG5	ensembl		ENSBTAG00000025442	HSPA1L	ensembl						ENSBTAG00000021358	BLNK	ensembl		ENSBTAG00000019807	COL27A1	ensembl										ENSBTAG00000020373	C3orf67	ensembl
ENSBTAG00000020878	DMTF1	Transcription Factor		ENSBTAG00000031165	TRPM7	ensembl										ENSBTAG00000012063	E2F4	Transcription Factor		ENSBTAG00000011266	ZBTB16	Transcription Factor						ENSBTAG00000004753	RXYLT1	ensembl		ENSBTAG00000010766	OIP5	ensembl										ENSBTAG00000024081	ECM2	ensembl
ENSBTAG00000003699	ZFP3	Transcription Factor		ENSBTAG00000050873	ENSBTAG00000050873	protein_coding										ENSBTAG00000019486	CLDN12	ensembl		ENSBTAG00000016552	NME3	ensembl						ENSBTAG00000021575	BRD7	ensembl		ENSBTAG00000015384	PHF13	ensembl										ENSBTAG00000010591	ZNF365	ensembl
ENSBTAG00000052696	ENSBTAG00000052696	protein_coding		ENSBTAG00000003378	ACAP2	ensembl										ENSBTAG00000014608	KDM1B	ensembl		ENSBTAG00000038084	NAA80	ensembl						ENSBTAG00000009742	DOK7	ensembl		ENSBTAG00000022294	FADS1	ensembl										ENSBTAG00000012012	CYB5A	ensembl
ENSBTAG00000006734	BICD1	ensembl		ENSBTAG00000010550	EIF5A2	ensembl										ENSBTAG00000034848	F2RL1	ensembl		ENSBTAG00000008065	CDPF1	ensembl						ENSBTAG00000016415	LTA4H	ensembl		ENSBTAG00000013917	ENSBTAG00000013917	protein_coding										ENSBTAG00000050562	ENSBTAG00000050562	protein_coding
ENSBTAG00000013050	ZNF277	Transcription Factor		ENSBTAG00000015242	SLC18B1	ensembl										ENSBTAG00000011317	GOLGA2	ensembl		ENSBTAG00000016625	TMEM131L	ensembl						ENSBTAG00000000046	SURF2	ensembl		ENSBTAG00000008817	LAMA4	ensembl										ENSBTAG00000017011	CCDC125	ensembl
ENSBTAG00000015165	DPY19L3	ensembl		ENSBTAG00000053726	EIF4EBP2	ensembl										ENSBTAG00000027151	ARHGAP26	ensembl		ENSBTAG00000002531	ARHGAP10	ensembl						ENSBTAG00000017566	TUFT1	ensembl		ENSBTAG00000051367	ENSBTAG00000051367	protein_coding										ENSBTAG00000021133	TENM3	ensembl
ENSBTAG00000037929	ADAM28	ensembl		ENSBTAG00000015303	PALS2	ensembl										ENSBTAG00000001937	ANAPC11	ensembl		ENSBTAG00000017527	CRYBG1	ensembl						ENSBTAG00000013326	ANAPC10	ensembl		ENSBTAG00000000377	BMX	ensembl										ENSBTAG00000021537	RWDD3	ensembl
ENSBTAG00000047293	NRIP1	ensembl		ENSBTAG00000009279	TNKS2	ensembl										ENSBTAG00000017605	AK2	ensembl		ENSBTAG00000018518	RASL10B	ensembl						ENSBTAG00000027868	DLG2	ensembl		ENSBTAG00000048908	ENSBTAG00000048908	lncRNA										ENSBTAG00000004494	B4GALNT1	ensembl
ENSBTAG00000049722	TSACC	ensembl		ENSBTAG00000013486	KICS2	ensembl										ENSBTAG00000009624	SGSM3	ensembl		ENSBTAG00000020273	YOD1	ensembl						ENSBTAG00000010938	SRARP	ensembl		ENSBTAG00000047129	B3GNT6	ensembl										ENSBTAG00000007787	HIBCH	ensembl
ENSBTAG00000003921	ENSBTAG00000003921	protein_coding		ENSBTAG00000013392	PLD2	ensembl										ENSBTAG00000006511	MTF1	Transcription Factor		ENSBTAG00000012755	KLC4	ensembl						ENSBTAG00000031598	NIPSNAP2	ensembl		ENSBTAG00000010472	TNFAIP8L3	ensembl										ENSBTAG00000009282	PORCN	ensembl
ENSBTAG00000026283	ASPH	ensembl		ENSBTAG00000054229	C2CD3	ensembl										ENSBTAG00000043993	C1H21orf62	ensembl		ENSBTAG00000030278	EGFL7	ensembl						ENSBTAG00000007502	CKMT1A	ensembl		ENSBTAG00000009231	NSDHL	ensembl										ENSBTAG00000019194	SHLD2	ensembl
ENSBTAG00000004862	TUB	Transcription Factor		ENSBTAG00000039307	YAP1	ensembl										ENSBTAG00000001601	PKM	ensembl		ENSBTAG00000045734	LRRC26	ensembl										ENSBTAG00000005015	SFXN3	ensembl										ENSBTAG00000004997	CTNNAL1	ensembl
ENSBTAG00000014387	PRKAB2	ensembl		ENSBTAG00000005523	XYLT1	ensembl										ENSBTAG00000019163	CYB561D2	ensembl		ENSBTAG00000004178	ACOX2	ensembl										ENSBTAG00000000246	ME3	ensembl										ENSBTAG00000009830	PLEKHB1	ensembl
ENSBTAG00000012111	PRDM5	Transcription Factor		ENSBTAG00000010247	FKTN	ensembl										ENSBTAG00000031483	ENSBTAG00000031483	protein_coding		ENSBTAG00000001645	AAR2	ensembl										ENSBTAG00000014906	VCAN	ensembl										ENSBTAG00000008956	CD8B	ensembl
ENSBTAG00000014602	CAMTA1	ensembl		ENSBTAG00000008732	ZC3H12C	ensembl										ENSBTAG00000007884	SREBF1	Transcription Factor		ENSBTAG00000050825	TMEM265	ensembl										ENSBTAG00000054388	ENSBTAG00000054388	protein_coding										ENSBTAG00000000603	JAM2	ensembl
ENSBTAG00000019919	ENSBTAG00000019919	protein_coding		ENSBTAG00000021963	SLAIN2	ensembl										ENSBTAG00000046172	ENSBTAG00000046172	protein_coding		ENSBTAG00000001614	ZNF174	Transcription Factor										ENSBTAG00000008908	GZF1	Transcription Factor										ENSBTAG00000003484	CZIB	ensembl
ENSBTAG00000019155	FRS2	ensembl		ENSBTAG00000006626	TMEM132B	ensembl										ENSBTAG00000011994	NDEL1	ensembl		ENSBTAG00000046140	NPDC1	ensembl										ENSBTAG00000004570	PRRX1	Transcription Factor										ENSBTAG00000010787	RFC3	ensembl
ENSBTAG00000000511	CNST	ensembl		ENSBTAG00000047699	ENSBTAG00000047699	protein_coding										ENSBTAG00000033504	MAK16	ensembl		ENSBTAG00000050417	ENSBTAG00000050417	protein_coding										ENSBTAG00000003960	CCP110	ensembl										ENSBTAG00000021975	PATJ	ensembl
ENSBTAG00000033267	LIN9	ensembl		ENSBTAG00000015151	FOXN2	Transcription Factor										ENSBTAG00000046547	CIDEA	ensembl		ENSBTAG00000006052	PLCD3	ensembl										ENSBTAG00000020710	CENPQ	ensembl										ENSBTAG00000007809	PPP1R36	ensembl
ENSBTAG00000001803	FHL5	ensembl		ENSBTAG00000054533	GNG12	ensembl										ENSBTAG00000005002	GALE	ensembl		ENSBTAG00000003499	ENPP4	ensembl										ENSBTAG00000017271	MASTL	ensembl										ENSBTAG00000008338	PLCB1	ensembl
ENSBTAG00000021000	USF3	Transcription Factor		ENSBTAG00000052042	ENSBTAG00000052042	pseudogene										ENSBTAG00000011494	PYGL	ensembl		ENSBTAG00000021853	IP6K2	ensembl										ENSBTAG00000004460	RFWD3	ensembl										ENSBTAG00000020614	PRKCE	ensembl
ENSBTAG00000000664	SLC22A15	ensembl														ENSBTAG00000000406	GPATCH4C4	ensembl		ENSBTAG00000003045	BAMBI	ensembl										ENSBTAG00000013103	COL1A1	ensembl										ENSBTAG00000016175	SPNS3	ensembl
ENSBTAG00000000672	OTULINL	ensembl																		ENSBTAG00000002843	ACOT4	ensembl										ENSBTAG00000011156	ATP8A1	ensembl										ENSBTAG00000006005	MPND	ensembl
ENSBTAG00000016398	DNAJC22	ensembl																		ENSBTAG00000002248	SAC3D1	ensembl										ENSBTAG00000006320	DBT	ensembl										ENSBTAG00000001254	ANKRD46	ensembl
ENSBTAG00000024888	PDE5A	ensembl																														ENSBTAG00000008943	ZSCAN12	Transcription Factor										ENSBTAG00000014389	SP4	ensembl
ENSBTAG00000003291	RIMKLB	ensembl																																										ENSBTAG00000001654	SNTB2	ensembl
ENSBTAG00000002640	KALRN	ensembl																																										ENSBTAG00000025140	DOC2B	ensembl
ENSBTAG00000044017	MSRB3	ensembl																																										ENSBTAG00000043957	TDRP	ensembl
ENSBTAG00000012460	ELF5	Transcription Factor																																										ENSBTAG00000004895	AFAP1L2	ensembl
ENSBTAG00000018199	ZBTB8A	Transcription Factor																																										ENSBTAG00000002910	ECHDC2	ensembl
ENSBTAG00000013017	GNAT2	ensembl																																										ENSBTAG00000023367	ENSBTAG00000023367	protein_coding
ENSBTAG00000005213	ZWILCH	ensembl																																										ENSBTAG00000004844	ARL2BP	ensembl
ENSBTAG00000018431	NAV2	ensembl																																										ENSBTAG00000015535	NEK8	ensembl
ENSBTAG00000008079	NRBP2	ensembl																																										ENSBTAG00000024801	RANBP17	ensembl
ENSBTAG00000013735	TBCE	ensembl																																										ENSBTAG00000018546	LRBA	ensembl
ENSBTAG00000022808	CACUL1	ensembl																																										ENSBTAG00000011001	ERG	ensembl
ENSBTAG00000022449	SCD5	ensembl																																										ENSBTAG00000007201	TMEM242	ensembl
ENSBTAG00000053608	ENSBTAG00000053608	lncRNA																																										ENSBTAG00000018397	HHLA2	ensembl
ENSBTAG00000000062	RASL12	ensembl																																										ENSBTAG00000006560	VANGL2	ensembl
ENSBTAG00000005190	TSC1	ensembl																																										ENSBTAG00000014082	CHST9	ensembl
ENSBTAG00000027722	IPO7	ensembl																																										ENSBTAG00000017594	ZHX3	ensembl
ENSBTAG00000005445	SLC35D1	ensembl																																										ENSBTAG00000027074	SV2B	ensembl
ENSBTAG00000015076	LATS1	ensembl																																										ENSBTAG00000002199	CORIN	ensembl
ENSBTAG00000008167	TTC3	ensembl																																										ENSBTAG00000008253	EXPH5	ensembl
ENSBTAG00000005410	RGS7	ensembl																																										ENSBTAG00000053188	ENSBTAG00000053188	protein_coding
ENSBTAG00000037389	TRIM44	ensembl																																										ENSBTAG00000009072	ZNF572	ensembl
ENSBTAG00000004039	DHX35	ensembl																																										ENSBTAG00000017370	ARFGEF3	ensembl
ENSBTAG00000013221	RTTN	ensembl																																										ENSBTAG00000044117	ANKRD45	ensembl
ENSBTAG00000048707	ENSBTAG00000048707	protein_coding																																										ENSBTAG00000014089	PPCDC	ensembl
ENSBTAG00000010152	MID1	ensembl																																										ENSBTAG00000015296	PTPRB	ensembl
ENSBTAG00000054531	SANBR	ensembl																																										ENSBTAG00000006844	LEF1	ensembl
ENSBTAG00000000295	CLHC1	ensembl																																										ENSBTAG00000052735	ENSBTAG00000052735	lncRNA
ENSBTAG00000002783	PCYOX1	ensembl																																										ENSBTAG00000016396	PDE11A	ensembl
ENSBTAG00000010961	LYRM7	ensembl																																										ENSBTAG00000013910	POLR3GL	ensembl
ENSBTAG00000003586	MAN1A2	ensembl																																										ENSBTAG00000007423	TNFRSF11B	ensembl
ENSBTAG00000003588	ZFAND1	ensembl																																										ENSBTAG00000001852	BREH1	ensembl
ENSBTAG00000020418	CA5B	ensembl																																										ENSBTAG00000020966	ALX3	ensembl
ENSBTAG00000005278	WEE1	ensembl																																										ENSBTAG00000017266	ITGA6	ensembl
ENSBTAG00000017429	PREPL	ensembl																																										ENSBTAG00000039391	USP27X	ensembl
ENSBTAG00000016259	KIAA1958	ensembl																																										ENSBTAG00000015202	DMAC2L	ensembl
ENSBTAG00000013937	SPICE1	ensembl																																										ENSBTAG00000017599	NR2F1	ensembl
ENSBTAG00000001894	NEDD1	ensembl																																										ENSBTAG00000019556	MIIP	ensembl
ENSBTAG00000017882	LRRC3	ensembl																																										ENSBTAG00000020679	CNTN1	ensembl
ENSBTAG00000022733	EPM2AIP1	ensembl																																										ENSBTAG00000043975	MYCT1	ensembl
ENSBTAG00000050705	FAM133B	protein_coding																																										ENSBTAG00000002115	C13H20orf96	ensembl
ENSBTAG00000020933	HCFC2	ensembl																																										ENSBTAG00000018737	GLMN	ensembl
																																												ENSBTAG00000014250	ZC3HAV1L	ensembl
																																												ENSBTAG00000048977	ENSBTAG00000048977	lncRNA
																																												ENSBTAG00000016319	CYB5D2	ensembl
																																												ENSBTAG00000015038	HADHA	ensembl
																																												ENSBTAG00000003425	MGME1	ensembl
																																												ENSBTAG00000020344	SLC44A3	ensembl
																																												ENSBTAG00000014343	IFT22	ensembl
																																												ENSBTAG00000014169	PCDH19	ensembl
																																												ENSBTAG00000014289	ZFYVE9	ensembl
																																												ENSBTAG00000013628	PHYKPL	ensembl
																																												ENSBTAG00000015788	CCDC171	ensembl
																																												ENSBTAG00000030671	HOOK1	ensembl
																																												ENSBTAG00000003958	TMEM220	ensembl
																																												ENSBTAG00000047144	ENSBTAG00000047144	protein_coding
																																												ENSBTAG00000024950	ACE	ensembl
																																												ENSBTAG00000049397	CAV2	ensembl
																																												ENSBTAG00000018331	CLEC3B	ensembl
																																												ENSBTAG00000010423	LIFR	ensembl
																																												ENSBTAG00000003902	ZNF512	ensembl
																																												ENSBTAG00000049426	ENSBTAG00000049426	protein_coding
																																												ENSBTAG00000015099	RPL26L1	ensembl
																																												ENSBTAG00000027024	ARHGAP5	ensembl
																																												ENSBTAG00000014676	SHROOM1	ensembl
																																												ENSBTAG00000021141	CD8A	ensembl
																																												ENSBTAG00000000454	TMEM106C	ensembl
																																												ENSBTAG00000001282	RALGAPA1	ensembl
																																												ENSBTAG00000004256	ODC1	ensembl
																																												ENSBTAG00000002390	CCDC184	ensembl
																																												ENSBTAG00000001004	ESAM	ensembl
																																												ENSBTAG00000031873	ZSCAN16	ensembl
																																												ENSBTAG00000003749	KCNMB4	ensembl
																																												ENSBTAG00000011137	MORN4	ensembl
																																												ENSBTAG00000004347	ADGRF5	ensembl
																																												ENSBTAG00000038434	ATRX	ensembl
																																												ENSBTAG00000008759	CDC23	ensembl
																																												ENSBTAG00000016731	TMEM42	ensembl
																																												ENSBTAG00000006819	ENSBTAG00000006819	protein_coding
																																												ENSBTAG00000014058	LDB2	ensembl
																																												ENSBTAG00000020415	KLK4	ensembl
																																												ENSBTAG00000008704	FIGN	ensembl
																																												ENSBTAG00000003336	TPD52L1	ensembl
																																												ENSBTAG00000013180	POT1	ensembl
																																												ENSBTAG00000048740	ENSBTAG00000048740	protein_coding
																																												ENSBTAG00000006989	SEMA4F	ensembl
																																												ENSBTAG00000049822	DNAL4	ensembl
																																												ENSBTAG00000020037	CYB5RL	ensembl
																																												ENSBTAG00000007766	CDK5	ensembl
																																												ENSBTAG00000031561	RSRC1	ensembl
																																												ENSBTAG00000047219	ZNF793	ensembl
																																												ENSBTAG00000010118	HAT1	ensembl
																																												ENSBTAG00000017805	CRACR2B	ensembl
																																												ENSBTAG00000016515	EFNA5	ensembl
																																												ENSBTAG00000022058	ACACB	ensembl
																																												ENSBTAG00000010821	ACER2	ensembl
																																												ENSBTAG00000053162	ENSBTAG00000053162	pseudogene
																																												ENSBTAG00000001204	JCAD	ensembl
																																												ENSBTAG00000053679	ZFP14	ensembl
																																												ENSBTAG00000040001	MARVELD2	ensembl
																																												ENSBTAG00000048856	C16H1orf115	ensembl
																																												ENSBTAG00000032684	TCTEX1D2	ensembl
																																												ENSBTAG00000051756	ENSBTAG00000051756	protein_coding
																																												ENSBTAG00000002960	WDR82	ensembl
																																												ENSBTAG00000013614	TMEM38A	ensembl
																																												ENSBTAG00000046218	KLF11	ensembl
																																												ENSBTAG00000004492	SWT1	ensembl
																																												ENSBTAG00000013287	SMO	ensembl
																																												ENSBTAG00000033140	LRRC3B	ensembl
																																												ENSBTAG00000014355	MYCBPAP	ensembl
																																												ENSBTAG00000054881	RNLS	ensembl
																																												ENSBTAG00000001114	PRKD3	ensembl
																																												ENSBTAG00000040543	TMEM200A	ensembl
																																												ENSBTAG00000003779	ZC4H2	ensembl
																																												ENSBTAG00000009430	MYRIP	ensembl
																																												ENSBTAG00000005436	SHQ1	ensembl
																																												ENSBTAG00000038916	ENSBTAG00000038916	protein_coding
																																												ENSBTAG00000011841	TCTN3	ensembl
																																												ENSBTAG00000015230	PLA2G12A	ensembl
																																												ENSBTAG00000011434	NPR2	ensembl
																																												ENSBTAG00000017064	ING4	ensembl
																																												ENSBTAG00000020626	ERCC6L2	ensembl
																																												ENSBTAG00000008787	FAM171A1	ensembl
																																												ENSBTAG00000012723	HAUS4	ensembl
																																												ENSBTAG00000001865	SGCG	ensembl
																																												ENSBTAG00000047416	HEPH	ensembl
																																												ENSBTAG00000016230	BRWD3	ensembl
																																												ENSBTAG00000019283	FAM186B	ensembl
																																												ENSBTAG00000017554	RTN4IP1	ensembl
																																												ENSBTAG00000006748	DMXL1	ensembl
																																												ENSBTAG00000000256	TLE1	ensembl
																																												ENSBTAG00000013420	FSD1L	ensembl
																																												ENSBTAG00000037377	ABHD14B	ensembl
																																												ENSBTAG00000000895	TAF9B	ensembl
																																												ENSBTAG00000019454	ANGEL1	ensembl
																																												ENSBTAG00000031388	DNAAF4	ensembl
																																												ENSBTAG00000039720	TMEM225B	ensembl
																																												ENSBTAG00000000489	WDR54	ensembl
																																												ENSBTAG00000026915	NEK1	ensembl
																																												ENSBTAG00000054222	ENSBTAG00000054222	protein_coding
																																												ENSBTAG00000012824	INTU	ensembl
																																												ENSBTAG00000032509	FAM166B	ensembl
																																												ENSBTAG00000014088	MBNL3	ensembl
																																												ENSBTAG00000000616	GPR161	ensembl
																																												ENSBTAG00000014006	TOR3A	ensembl
																																												ENSBTAG00000048010	NUDT14	ensembl
																																												ENSBTAG00000048159	TAB3	ensembl
																																												ENSBTAG00000011059	CDKN2C	ensembl
																																												ENSBTAG00000013592	ZNF248	ensembl
																																												ENSBTAG00000009165	LPIN3	ensembl
																																												ENSBTAG00000005501	COBLL1	ensembl
																																												ENSBTAG00000014340	KERA	ensembl
																																												ENSBTAG00000024044	CDKL4	ensembl
																																												ENSBTAG00000010018	ATP7A	ensembl
																																												ENSBTAG00000015899	ENSBTAG00000015899	protein_coding
																																												ENSBTAG00000023106	ENSBTAG00000023106	protein_coding
																																												ENSBTAG00000009646	ALDH7A1	ensembl
																																												ENSBTAG00000054731	ENSBTAG00000054731	protein_coding
																																												ENSBTAG00000014738	HOXA11	ensembl
																																												ENSBTAG00000030563	PRRG2	ensembl
																																												ENSBTAG00000053885	ENSBTAG00000053885	protein_coding
																																												ENSBTAG00000010103	TRIM9	ensembl
																																												ENSBTAG00000017921	NELFA	ensembl
																																												ENSBTAG00000032872	THOC7	ensembl
																																												ENSBTAG00000017284	RHBDL1	ensembl
																																												ENSBTAG00000008804	SAAL1	ensembl
																																												ENSBTAG00000004307	VPS36	ensembl
																																												ENSBTAG00000015717	HEY1	ensembl
																																												ENSBTAG00000019315	PLA2G7	ensembl
																																												ENSBTAG00000010452	PODXL	ensembl
																																												ENSBTAG00000007434	CD300LG	ensembl
																																												ENSBTAG00000020342	MYOC	ensembl

## Sheet: preserved Rb-modules
Supplementary File S6: Summary of hub genes in preserved modules
darkturquoise				magenta				midnightblue				pink
hub genes ID	hub genes name	gene type		hub genes ID	hub genes name	gene type		hub genes ID	hub genes name	gene type		hub genes ID	hub genes name	gene type
ENSBTAG00000013175	GARRE1	ensembl		ENSBTAG00000006282	POU2AF1	ensembl		ENSBTAG00000010276	RECQL4	ensembl		ENSBTAG00000018628	RPL29	ensembl
ENSBTAG00000004555	LRP2	ensembl		ENSBTAG00000011921	TIGIT	ensembl		ENSBTAG00000019262	TOP2A	ensembl		ENSBTAG00000017389	RPLP0	ensembl
ENSBTAG00000015368	SEPTIN4	ensembl		ENSBTAG00000050136	ENSBTAG00000050136	protein_coding		ENSBTAG00000002756	CDCA2	ensembl		ENSBTAG00000051254	RPL37A	ensembl
ENSBTAG00000011733	GIPC2	ensembl		ENSBTAG00000038337	MZB1	ensembl		ENSBTAG00000016726	KIF15	ensembl		ENSBTAG00000023274	ENSBTAG00000023274	protein_coding
ENSBTAG00000018169	ITGB4	ensembl		ENSBTAG00000014725	CD27	ensembl		ENSBTAG00000004943	CCNA2	ensembl		ENSBTAG00000019147	RPS20	ensembl
ENSBTAG00000039161	ALDH3A2	ensembl		ENSBTAG00000054649	ENSBTAG00000054649	protein_coding		ENSBTAG00000009983	KIF23	ensembl		ENSBTAG00000019648	RACK1	ensembl
ENSBTAG00000021082	TMEM125	ensembl		ENSBTAG00000006452	CD3D	ensembl		ENSBTAG00000040065	RAD51AP1	ensembl		ENSBTAG00000005495	ENSBTAG00000005495	protein_coding
ENSBTAG00000010798	SLC23A1	ensembl		ENSBTAG00000008555	P2RY10	ensembl		ENSBTAG00000023938	CENPA	Transcription Factor		ENSBTAG00000014226	RPL34	ensembl
ENSBTAG00000005719	GJB4	ensembl		ENSBTAG00000017256	CD2	ensembl		ENSBTAG00000002444	MKI67	ensembl		ENSBTAG00000008570	RPS14	ensembl
ENSBTAG00000007659	CORO2A	ensembl		ENSBTAG00000024470	SH2D2A	ensembl		ENSBTAG00000009383	KIF11	ensembl		ENSBTAG00000031723	RPL6	ensembl
ENSBTAG00000002751	VSTM5	ensembl		ENSBTAG00000011411	SIT1	ensembl		ENSBTAG00000020100	ARHGAP11A	ensembl		ENSBTAG00000000622	RPS17	ensembl
ENSBTAG00000016739	RASAL1	ensembl		ENSBTAG00000017305	ENSBTAG00000017305	IG_C_gene		ENSBTAG00000022520	BRCA1	ensembl		ENSBTAG00000009757	RPSA	ensembl
ENSBTAG00000000764	GIPC1	ensembl		ENSBTAG00000051010	ENSBTAG00000051010	protein_coding		ENSBTAG00000002331	DLGAP5	ensembl		ENSBTAG00000045568	ENSBTAG00000045568	protein_coding
ENSBTAG00000011683	NUMB	ensembl		ENSBTAG00000050373	ENSBTAG00000050373	protein_coding		ENSBTAG00000018775	TPX2	ensembl		ENSBTAG00000019697	NPAS2	Transcription Factor
ENSBTAG00000015113	CITED4	ensembl		ENSBTAG00000051734	ENSBTAG00000051734	protein_coding		ENSBTAG00000016746	UBE2C	ensembl		ENSBTAG00000027015	ENSBTAG00000027015	protein_coding
ENSBTAG00000002299	SEL1L3	ensembl		ENSBTAG00000021596	ICOS	ensembl		ENSBTAG00000017694	TRPS1	Transcription Factor		ENSBTAG00000009535	RPS2	ensembl
ENSBTAG00000007623	CPTP	ensembl		ENSBTAG00000004894	GIMAP5	ensembl		ENSBTAG00000012784	RACGAP1	ensembl		ENSBTAG00000002648	RPS18	ensembl
ENSBTAG00000025263	FHIP1A	ensembl		ENSBTAG00000016723	GFI1	Transcription Factor		ENSBTAG00000011416	ARHGEF39	ensembl		ENSBTAG00000003205	RPL35	ensembl
ENSBTAG00000019181	BAIAP2L1	ensembl		ENSBTAG00000002929	IRF4	Transcription Factor		ENSBTAG00000039552	PLK4	ensembl		ENSBTAG00000020139	RPL7	ensembl
ENSBTAG00000003556	ZFYVE21	ensembl		ENSBTAG00000006552	LAMP3	ensembl		ENSBTAG00000023814	ECT2	ensembl		ENSBTAG00000002026	RPL5	ensembl
ENSBTAG00000010689	NRG2	ensembl		ENSBTAG00000013730	CD5	ensembl		ENSBTAG00000024449	CENPF	ensembl		ENSBTAG00000011963	RPS19	ensembl
ENSBTAG00000015406	ZNF750	Transcription Factor		ENSBTAG00000018367	CD6	ensembl		ENSBTAG00000021181	BUB1	ensembl		ENSBTAG00000020905	RPL11	ensembl
ENSBTAG00000017369	MAMDC2	ensembl		ENSBTAG00000015710	CD3E	ensembl		ENSBTAG00000013100	SPAG5	ensembl		ENSBTAG00000016224	RPS7	ensembl
ENSBTAG00000003835	BMP4	ensembl		ENSBTAG00000000016	LTA	ensembl		ENSBTAG00000010774	NUSAP1	ensembl		ENSBTAG00000019298	STRADB	ensembl
ENSBTAG00000010612	TMED4	ensembl		ENSBTAG00000008493	AQP3	ensembl		ENSBTAG00000013573	BIRC5	ensembl		ENSBTAG00000002176	NSMCE1	ensembl
ENSBTAG00000025778	EMC9	ensembl		ENSBTAG00000030940	GIMAP7	ensembl		ENSBTAG00000007247	NUF2	ensembl		ENSBTAG00000005340	SERGEF	ensembl
ENSBTAG00000023207	FAM3D	ensembl		ENSBTAG00000007927	SLAMF1	ensembl		ENSBTAG00000033441	SHCBP1	ensembl		ENSBTAG00000006702	EIF3E	ensembl
ENSBTAG00000014498	UNC93A	ensembl		ENSBTAG00000048048	ENSBTAG00000048048	protein_coding		ENSBTAG00000021069	PBK	ensembl		ENSBTAG00000005620	RPS3	ensembl
ENSBTAG00000020070	ABCC3	ensembl		ENSBTAG00000021249	LAT	ensembl		ENSBTAG00000007986	NSD2	Transcription Factor		ENSBTAG00000053829	ENSBTAG00000053829	protein_coding
ENSBTAG00000022632	TCTA	ensembl		ENSBTAG00000048268	ENSBTAG00000048268	protein_coding		ENSBTAG00000007783	MYBL2	Transcription Factor		ENSBTAG00000013461	RPL24	ensembl
ENSBTAG00000024991	MKRN2OS	ensembl		ENSBTAG00000050723	ENSBTAG00000050723	protein_coding		ENSBTAG00000002918	RAD51	ensembl		ENSBTAG00000014423	RPL22	protein_coding
ENSBTAG00000000182	SPINT2	ensembl		ENSBTAG00000001882	CD79A	ensembl		ENSBTAG00000021686	MELK	ensembl		ENSBTAG00000010012	BTF3	ensembl
ENSBTAG00000021079	C3H1orf210	ensembl		ENSBTAG00000001198	GIMAP7	ensembl		ENSBTAG00000002719	ORC1	ensembl		ENSBTAG00000010701	NACA	ensembl
ENSBTAG00000034995	ITPRIPL1	ensembl		ENSBTAG00000021219	SEPTIN1	ensembl		ENSBTAG00000009819	CDC20	ensembl		ENSBTAG00000011559	RPL7A	ensembl
ENSBTAG00000002555	PDZK1IP1	ensembl		ENSBTAG00000047529	ENSBTAG00000047529	protein_coding		ENSBTAG00000053457	ENSBTAG00000053457	lncRNA		ENSBTAG00000047425	ENSBTAG00000047425	pseudogene
ENSBTAG00000002938	CPED1	ensembl		ENSBTAG00000050088	ENSBTAG00000050088	protein_coding		ENSBTAG00000017446	E2F8	Transcription Factor		ENSBTAG00000023462	RPS6	ensembl
ENSBTAG00000019129	BTD	ensembl		ENSBTAG00000000432	ENSBTAG00000000432	protein_coding		ENSBTAG00000006551	ESCO2	ensembl		ENSBTAG00000014518	RPL9	ensembl
ENSBTAG00000019712	ST14	ensembl		ENSBTAG00000004273	CST7	ensembl		ENSBTAG00000001631	KIFC1	ensembl		ENSBTAG00000019718	RPS15	ensembl
ENSBTAG00000002849	IRF6	Transcription Factor		ENSBTAG00000027204	ENSBTAG00000027204	protein_coding		ENSBTAG00000021582	NCAPG	ensembl		ENSBTAG00000012344	RPL26	ensembl
ENSBTAG00000039050	P2RY2	ensembl		ENSBTAG00000000715	ENSBTAG00000000715	protein_coding		ENSBTAG00000008499	TROAP	ensembl		ENSBTAG00000046394	RPL23A	ensembl
ENSBTAG00000012848	PTPRU	ensembl		ENSBTAG00000054702	ENSBTAG00000054702	protein_coding		ENSBTAG00000008934	ESPL1	ensembl		ENSBTAG00000013264	RPS24	ensembl
ENSBTAG00000018807	MYBPHL	ensembl		ENSBTAG00000004580	MS4A1	ensembl		ENSBTAG00000023736	CDC42EP3	ensembl		ENSBTAG00000052953	ENSBTAG00000052953	pseudogene
ENSBTAG00000005615	CEACAM1	ensembl		ENSBTAG00000020674	LTB	ensembl		ENSBTAG00000020227	FAM72A	ensembl		ENSBTAG00000015283	RPL32	ensembl
ENSBTAG00000013306	ZBTB7C	Transcription Factor		ENSBTAG00000048832	ENSBTAG00000048832	protein_coding		ENSBTAG00000012861	KIF4A	ensembl		ENSBTAG00000033446	TATDN1	ensembl
ENSBTAG00000021347	CWH4C43	ensembl		ENSBTAG00000006453	CD3G	ensembl		ENSBTAG00000016619	MIS18A	ensembl		ENSBTAG00000015285	RPS8	ensembl
ENSBTAG00000024493	DHRS3	ensembl		ENSBTAG00000050052	ENSBTAG00000050052	protein_coding		ENSBTAG00000039462	PCLAF	ensembl		ENSBTAG00000001794	RPL36	ensembl
ENSBTAG00000002561	CCDC120	ensembl		ENSBTAG00000039652	PTGDR2	ensembl		ENSBTAG00000014326	CDCA8	ensembl		ENSBTAG00000005349	RPL27A	ensembl
ENSBTAG00000005140	ENSBTAG00000005140	protein_coding		ENSBTAG00000024608	ENSBTAG00000024608	protein_coding		ENSBTAG00000020049	CABP1	ensembl		ENSBTAG00000021944	RTRAF	ensembl
ENSBTAG00000051666	WFDC15B	ensembl		ENSBTAG00000011003	IKZF3	Transcription Factor		ENSBTAG00000005862	SMC4	ensembl		ENSBTAG00000038896	RPS26	ensembl
ENSBTAG00000015140	RUNDC1	ensembl		ENSBTAG00000003408	ENSBTAG00000003408	protein_coding		ENSBTAG00000012925	NCAPH	ensembl		ENSBTAG00000015677	KARS1	ensembl
ENSBTAG00000017040	LY6E	ensembl		ENSBTAG00000052233	ENSBTAG00000052233	protein_coding		ENSBTAG00000013184	CEP120	ensembl		ENSBTAG00000014923	BBS2	ensembl
ENSBTAG00000030322	KLHDC7A	ensembl		ENSBTAG00000046257	GIMAP4	ensembl		ENSBTAG00000016131	NCAPG2	ensembl		ENSBTAG00000016278	RPL30	ensembl
ENSBTAG00000009294	DEGS2	ensembl		ENSBTAG00000026489	TNFRSF13C	ensembl		ENSBTAG00000020059	GEN1	ensembl		ENSBTAG00000032360	NAP1L1	ensembl
ENSBTAG00000009194	OSBPL10	ensembl		ENSBTAG00000048030	ENSBTAG00000048030	protein_coding		ENSBTAG00000009426	EZH2	ensembl		ENSBTAG00000050647	ENSBTAG00000050647	processed_pseudogene
ENSBTAG00000005929	SPTBN2	ensembl		ENSBTAG00000000306	ITK	ensembl		ENSBTAG00000019777	CDCA3	ensembl		ENSBTAG00000005395	ENSBTAG00000005395	protein_coding
ENSBTAG00000025893	CDH12	ensembl		ENSBTAG00000040331	ENSBTAG00000040331	protein_coding		ENSBTAG00000013163	ADAM33	ensembl		ENSBTAG00000053048	ENSBTAG00000053048	protein_coding
ENSBTAG00000004367	COQ10A	ensembl		ENSBTAG00000034609	ENSBTAG00000034609	protein_coding		ENSBTAG00000010210	SUV39H2	ensembl		ENSBTAG00000021192	NOP53	ensembl
ENSBTAG00000021829	GM2A	ensembl		ENSBTAG00000023398	UBASH3A	ensembl		ENSBTAG00000000660	FAM83D	ensembl		ENSBTAG00000001360	RPS12	ensembl
ENSBTAG00000020244	EFNA1	ensembl		ENSBTAG00000003892	ENSBTAG00000003892	protein_coding		ENSBTAG00000018216	SKA1	ensembl		ENSBTAG00000002038	RPL14	ensembl
ENSBTAG00000013479	SLC9A3R2	ensembl		ENSBTAG00000010521	PVRIG	ensembl		ENSBTAG00000008758	KIF20A	ensembl		ENSBTAG00000003228	RPL3	ensembl
ENSBTAG00000012147	ARRDC1	ensembl		ENSBTAG00000001219	ENSBTAG00000001219	protein_coding		ENSBTAG00000008088	KIF18B	ensembl		ENSBTAG00000020795	RPS21	ensembl
ENSBTAG00000017205	CCN6	ensembl		ENSBTAG00000013170	CTLA4	ensembl		ENSBTAG00000005269	CCNB2	ensembl		ENSBTAG00000018800	RPS4X	ensembl
ENSBTAG00000012139	SIX1	Transcription Factor		ENSBTAG00000053635	ENSBTAG00000053635	protein_coding		ENSBTAG00000017844	STIL	ensembl		ENSBTAG00000005296	RPL13A	ensembl
ENSBTAG00000000253	PTPRF	ensembl		ENSBTAG00000047707	BOLA-DOB	ensembl		ENSBTAG00000006439	DOCK11	ensembl		ENSBTAG00000002689	NME7	ensembl
ENSBTAG00000009657	MTMR1	ensembl		ENSBTAG00000015708	CXCR6	ensembl		ENSBTAG00000007860	ASPM	ensembl		ENSBTAG00000005338	EIF3M	ensembl
ENSBTAG00000017033	LSR	ensembl		ENSBTAG00000005049	BLK	ensembl		ENSBTAG00000024476	CKS1B	ensembl		ENSBTAG00000018320	RPLP1	ensembl
ENSBTAG00000017986	GLIS1	Transcription Factor		ENSBTAG00000046322	ENSBTAG00000046322	protein_coding		ENSBTAG00000010721	MCM3	ensembl		ENSBTAG00000002060	RPL19	ensembl
ENSBTAG00000009172	BCAT2	ensembl		ENSBTAG00000009850	GIMAP7	ensembl		ENSBTAG00000000752	SGO1	ensembl		ENSBTAG00000005142	RPL37	ensembl
ENSBTAG00000014218	DKK1	ensembl		ENSBTAG00000031160	ENSBTAG00000031160	protein_coding		ENSBTAG00000032521	PLEKHH2	ensembl		ENSBTAG00000030281	ENSBTAG00000030281	protein_coding
ENSBTAG00000001862	PPP2R2B	ensembl		ENSBTAG00000051134	VPREB3	ensembl		ENSBTAG00000012184	PTTG1	ensembl		ENSBTAG00000012276	ENSBTAG00000012276	protein_coding
ENSBTAG00000015991	CDH1	ensembl		ENSBTAG00000048135	ENSBTAG00000048135	protein_coding		ENSBTAG00000021193	FBXO5	ensembl		ENSBTAG00000021979	EEF1B2	ensembl
ENSBTAG00000027665	BRF2	ensembl		ENSBTAG00000046076	ENSBTAG00000046076	protein_coding		ENSBTAG00000007237	BUB1B	ensembl		ENSBTAG00000005735	ATP5MC2	ensembl
ENSBTAG00000053991	ENSBTAG00000053991	protein_coding		ENSBTAG00000043953	SPIB	Transcription Factor		ENSBTAG00000050633	PLA2G2F	ensembl		ENSBTAG00000020807	FAU	ensembl
ENSBTAG00000010397	B3GNT5	ensembl		ENSBTAG00000008479	CXCL13	ensembl		ENSBTAG00000013669	KIF22	ensembl		ENSBTAG00000014534	EEF1A1	ensembl
ENSBTAG00000047424	TRIP10	ensembl		ENSBTAG00000008550	GIMAP7	ensembl		ENSBTAG00000012135	LARP1B	ensembl		ENSBTAG00000017245	COPG2	ensembl
ENSBTAG00000036061	ENSBTAG00000036061	protein_coding		ENSBTAG00000004782	PTPRCAP	ensembl		ENSBTAG00000002298	CKAP2L	ensembl		ENSBTAG00000015598	RPS10	ensembl
ENSBTAG00000011668	KCTD14	ensembl		ENSBTAG00000052397	ENSBTAG00000052397	protein_coding		ENSBTAG00000001938	CKS2	ensembl		ENSBTAG00000025385	ENSBTAG00000025385	protein_coding
				ENSBTAG00000044204	CD79B	ensembl		ENSBTAG00000045886	STARD4	ensembl		ENSBTAG00000053910	C19H17orf58	ensembl
				ENSBTAG00000027246	UBD	ensembl		ENSBTAG00000021484	TSPAN18	ensembl		ENSBTAG00000014643	EEF1D	ensembl
				ENSBTAG00000051611	ENSBTAG00000051611	protein_coding		ENSBTAG00000004710	HNF1B	Transcription Factor		ENSBTAG00000019253	RPL36A	ensembl
				ENSBTAG00000011940	ZNF831	Transcription Factor		ENSBTAG00000013009	AURKA	ensembl		ENSBTAG00000018987	ENSBTAG00000018987	protein_coding
				ENSBTAG00000049285	TNFRSF17	ensembl		ENSBTAG00000021673	NDC80	ensembl		ENSBTAG00000015989	RPS5	ensembl
				ENSBTAG00000046161	ENSBTAG00000046161	protein_coding		ENSBTAG00000019977	PCDH10	ensembl		ENSBTAG00000003229	RPL23	ensembl
				ENSBTAG00000007763	SLC1A4	ensembl		ENSBTAG00000006974	PLEKHA7	ensembl		ENSBTAG00000019494	RPL10A	ensembl
				ENSBTAG00000011481	IL12RB1	ensembl		ENSBTAG00000011998	DUT	ensembl		ENSBTAG00000012044	RPL13	ensembl
				ENSBTAG00000003016	PTPN7	ensembl		ENSBTAG00000005129	CEP55	ensembl		ENSBTAG00000006487	RPS9	ensembl
				ENSBTAG00000016920	EOMES	Transcription Factor		ENSBTAG00000006582	SSTR1	ensembl		ENSBTAG00000040308	RPS13	ensembl
				ENSBTAG00000001457	TMEM267	ensembl		ENSBTAG00000026704	CENPW	ensembl		ENSBTAG00000027213	ENSBTAG00000027213	protein_coding
				ENSBTAG00000046699	STAT4	ensembl		ENSBTAG00000051809	STMP1	ensembl		ENSBTAG00000015473	RPS27A	ensembl
				ENSBTAG00000053508	ENSBTAG00000053508	protein_coding		ENSBTAG00000037941	QTRT1	ensembl		ENSBTAG00000016391	ENSBTAG00000016391	protein_coding
				ENSBTAG00000051467	COA6	ensembl		ENSBTAG00000007329	SETDB2	Transcription Factor		ENSBTAG00000007454	RPL10	ensembl
				ENSBTAG00000037510	ENSBTAG00000037510	protein_coding		ENSBTAG00000002981	PIMREG	ensembl		ENSBTAG00000015388	RPL18	ensembl
				ENSBTAG00000051916	RIPPLY3	protein_coding		ENSBTAG00000021872	RASGRP1	ensembl		ENSBTAG00000011843	EEF1G	ensembl
				ENSBTAG00000002846	TRAF3IP3	ensembl		ENSBTAG00000006882	IQGAP3	ensembl		ENSBTAG00000038379	ENSBTAG00000038379	protein_coding
				ENSBTAG00000052750	ENSBTAG00000052750	protein_coding		ENSBTAG00000021905	DGKB	ensembl		ENSBTAG00000003560	ENSBTAG00000003560	protein_coding
				ENSBTAG00000040607	SLA2	ensembl		ENSBTAG00000002655	ZWINT	ensembl		ENSBTAG00000021649	ENSBTAG00000021649	protein_coding
				ENSBTAG00000053980	ENSBTAG00000053980	protein_coding		ENSBTAG00000005607	ERCC6L	ensembl		ENSBTAG00000004230	AIMP1	ensembl
				ENSBTAG00000012695	LCK	ensembl		ENSBTAG00000005825	NEIL3	ensembl		ENSBTAG00000052760	ENSBTAG00000052760	lncRNA
				ENSBTAG00000005193	CRTAM	ensembl		ENSBTAG00000004066	PARP8	ensembl		ENSBTAG00000005082	MED21	ensembl
				ENSBTAG00000001246	ATP1A1	ensembl		ENSBTAG00000010077	FANCD2	ensembl		ENSBTAG00000009908	RPS3A	ensembl
				ENSBTAG00000020602	IDO1	ensembl		ENSBTAG00000000576	ADGRG2	ensembl		ENSBTAG00000045504	ENSBTAG00000045504	protein_coding
				ENSBTAG00000048899	ENSBTAG00000048899	lncRNA		ENSBTAG00000005010	MXD3	Transcription Factor		ENSBTAG00000026248	POP7	ensembl
				ENSBTAG00000025410	EGFL8	ensembl		ENSBTAG00000053240	ENSBTAG00000053240	lncRNA		ENSBTAG00000007632	FAM151B	ensembl
				ENSBTAG00000051845	ENSBTAG00000051845	protein_coding		ENSBTAG00000013491	EML1	ensembl		ENSBTAG00000002501	CUEDC2	ensembl
				ENSBTAG00000025136	MYOZ3	ensembl		ENSBTAG00000003063	SYNJ1	ensembl		ENSBTAG00000014032	EIF3H	ensembl
				ENSBTAG00000019095	CCR10	ensembl		ENSBTAG00000009097	FANCI	ensembl		ENSBTAG00000005183	MVK	ensembl
				ENSBTAG00000054481	TMEM92	ensembl		ENSBTAG00000008299	IL20RB	ensembl		ENSBTAG00000001648	RPL21	ensembl
				ENSBTAG00000055240	ENSBTAG00000055240	protein_coding		ENSBTAG00000013761	STMN1	ensembl		ENSBTAG00000027426	ENSBTAG00000027426	protein_coding
				ENSBTAG00000002240	GPR18	ensembl		ENSBTAG00000017260	PDE3A	ensembl		ENSBTAG00000051063	ENSBTAG00000051063	protein_coding
				ENSBTAG00000047103	IDNK	ensembl		ENSBTAG00000011417	CNTRL	ensembl		ENSBTAG00000048781	ENSBTAG00000048781	lncRNA
				ENSBTAG00000047121	ENSBTAG00000047121	protein_coding		ENSBTAG00000000269	ENSBTAG00000000269	protein_coding		ENSBTAG00000016430	METTL8	ensembl
				ENSBTAG00000022005	TLDC2	ensembl		ENSBTAG00000049059	ENSBTAG00000049059	lncRNA		ENSBTAG00000049543	ENSBTAG00000049543	protein_coding
				ENSBTAG00000055197	ENSBTAG00000055197	protein_coding		ENSBTAG00000010803	CHML	ensembl		ENSBTAG00000048730	ENSBTAG00000048730	protein_coding
				ENSBTAG00000046010	BHLHA15	Transcription Factor		ENSBTAG00000006255	MDM4	ensembl		ENSBTAG00000001832	MRPL10	ensembl
				ENSBTAG00000002100	GZMM	ensembl		ENSBTAG00000002336	RCOR1	Transcription Factor		ENSBTAG00000048296	CLTRN	ensembl
				ENSBTAG00000013133	TBC1D10C	ensembl		ENSBTAG00000016547	CEP57	ensembl		ENSBTAG00000031041	NHEJ1	ensembl
				ENSBTAG00000014199	TBX21	Transcription Factor		ENSBTAG00000021902	ALDH5A1	ensembl		ENSBTAG00000002028	DIPK1A	ensembl
				ENSBTAG00000020172	DENND2D	ensembl		ENSBTAG00000017409	DLX3	Transcription Factor		ENSBTAG00000025764	ENSBTAG00000025764	protein_coding
				ENSBTAG00000001412	N6AMT1	ensembl		ENSBTAG00000025450	SYNE2	ensembl		ENSBTAG00000032340	KNSTRN	ensembl
				ENSBTAG00000001675	ITPKA	ensembl						ENSBTAG00000022902	RPL17	ensembl
				ENSBTAG00000055118	VPREB1	ensembl						ENSBTAG00000033429	FAM229B	ensembl
				ENSBTAG00000026067	SH2D1A	ensembl						ENSBTAG00000030164	RPL38	ensembl
				ENSBTAG00000021199	COA8	ensembl						ENSBTAG00000017329	GMNN	ensembl
				ENSBTAG00000001775	RINL	ensembl						ENSBTAG00000024578	ENSBTAG00000024578	protein_coding
				ENSBTAG00000034159	FCRLA	ensembl						ENSBTAG00000014449	ENSBTAG00000014449	protein_coding
				ENSBTAG00000024675	CYSLTR1	ensembl						ENSBTAG00000046952	ENSBTAG00000046952	protein_coding
				ENSBTAG00000054009	ENSBTAG00000054009	protein_coding						ENSBTAG00000044029	AVEN	ensembl
				ENSBTAG00000005120	TESPA1	ensembl						ENSBTAG00000014492	NFKBIL1	ensembl
				ENSBTAG00000005413	NLRC5	ensembl						ENSBTAG00000020532	ENSBTAG00000020532	protein_coding
				ENSBTAG00000039658	PDCD7	ensembl						ENSBTAG00000049167	ENSBTAG00000049167	protein_coding
				ENSBTAG00000048225	ENSBTAG00000048225	protein_coding						ENSBTAG00000048933	ENSBTAG00000048933	processed_pseudogene
				ENSBTAG00000016741	TOX2	Transcription Factor						ENSBTAG00000034185	ENSBTAG00000034185	protein_coding
				ENSBTAG00000026122	ZNF804A	ensembl						ENSBTAG00000052669	CYS1	ensembl
				ENSBTAG00000008092	RAB37	ensembl						ENSBTAG00000015534	LYPLAL1	ensembl
				ENSBTAG00000054133	ENSBTAG00000054133	protein_coding						ENSBTAG00000004817	ENSBTAG00000004817	pseudogene
				ENSBTAG00000018343	NCR3	ensembl						ENSBTAG00000019417	ARMCX2	ensembl
				ENSBTAG00000050485	ENSBTAG00000050485	protein_coding						ENSBTAG00000012866	THBS4	ensembl
				ENSBTAG00000009029	ENSBTAG00000009029	protein_coding						ENSBTAG00000015181	EPM2A	ensembl
				ENSBTAG00000034295	LAG3	ensembl						ENSBTAG00000003353	SLC6A2	ensembl
				ENSBTAG00000009206	FOXS1	Transcription Factor						ENSBTAG00000052337	RPS29	ensembl
				ENSBTAG00000055016	ENSBTAG00000055016	protein_coding						ENSBTAG00000009603	UQCRH	ensembl
				ENSBTAG00000045578	AGR3	ensembl						ENSBTAG00000027525	ENSBTAG00000027525	protein_coding
				ENSBTAG00000003531	ABCA13	ensembl						ENSBTAG00000014464	SEC14L3	ensembl
				ENSBTAG00000050008	ENSBTAG00000050008	protein_coding						ENSBTAG00000045887	DMTN	ensembl
				ENSBTAG00000018401	APLF	ensembl						ENSBTAG00000034992	MCTS1	ensembl
				ENSBTAG00000011887	CD22	ensembl						ENSBTAG00000013358	RPS23	ensembl
				ENSBTAG00000007378	CLIP4	ensembl						ENSBTAG00000027610	ENSBTAG00000027610	protein_coding
				ENSBTAG00000009677	PARP10	ensembl						ENSBTAG00000010278	STPG1	ensembl
				ENSBTAG00000000144	ENSBTAG00000000144	protein_coding						ENSBTAG00000004461	OFD1	ensembl
				ENSBTAG00000013485	ZFYVE19	ensembl						ENSBTAG00000009461	STYXL1	ensembl
				ENSBTAG00000000964	FCRL5	ensembl						ENSBTAG00000021421	SSR4	ensembl
				ENSBTAG00000012107	SLC25A28	ensembl						ENSBTAG00000008439	AP5S1	ensembl
				ENSBTAG00000014441	CD96	ensembl						ENSBTAG00000014744	TXNDC15	ensembl
				ENSBTAG00000015635	TNFRSF4	ensembl						ENSBTAG00000026327	RPL8	ensembl
				ENSBTAG00000047700	ENSBTAG00000047700	protein_coding						ENSBTAG00000000562	TOMM20	ensembl
				ENSBTAG00000037937	ENSBTAG00000037937	protein_coding						ENSBTAG00000050385	ENSBTAG00000050385	protein_coding
				ENSBTAG00000022028	DERL3	ensembl						ENSBTAG00000019312	TFCP2	Transcription Factor
				ENSBTAG00000050953	ENSBTAG00000050953	lncRNA						ENSBTAG00000047029	ENSBTAG00000047029	protein_coding
				ENSBTAG00000053996	ZNF853	ensembl						ENSBTAG00000006963	RPL12	ensembl
				ENSBTAG00000004822	SOX10	Transcription Factor						ENSBTAG00000022067	FAM216A	ensembl
				ENSBTAG00000012349	LAX1	ensembl						ENSBTAG00000013879	DGKH	ensembl
				ENSBTAG00000048959	ENSBTAG00000048959	lncRNA						ENSBTAG00000046623	ENSBTAG00000046623	protein_coding
				ENSBTAG00000000667	APOL3	Transcription Factor						ENSBTAG00000054059	MYCL	Transcription Factor
				ENSBTAG00000019796	FCMR	ensembl						ENSBTAG00000022199	ENSBTAG00000022199	protein_coding
				ENSBTAG00000014511	C16H1orf159	ensembl						ENSBTAG00000006670	ERGIC3	ensembl
				ENSBTAG00000010856	SLC8A2	ensembl						ENSBTAG00000049108	TRAT1	ensembl
				ENSBTAG00000024851	TRIM14	ensembl						ENSBTAG00000005261	ENSBTAG00000005261	protein_coding
				ENSBTAG00000047879	KCNA3	ensembl						ENSBTAG00000001988	EIF3D	ensembl
				ENSBTAG00000052878	ENSBTAG00000052878	protein_coding						ENSBTAG00000040167	ENSBTAG00000040167	protein_coding
				ENSBTAG00000018254	CDKN1B	ensembl						ENSBTAG00000050645	ENSBTAG00000050645	protein_coding
				ENSBTAG00000040392	MGC139164	ensembl						ENSBTAG00000003569	DZIP1	Transcription Factor
				ENSBTAG00000003255	CD4	ensembl						ENSBTAG00000017441	RPL27	ensembl
				ENSBTAG00000005759	PLA2G2A	ensembl						ENSBTAG00000017390	LGI2	ensembl
				ENSBTAG00000038233	ENSBTAG00000038233	protein_coding						ENSBTAG00000008222	EEF2KMT	ensembl
				ENSBTAG00000004281	ACSS1	ensembl						ENSBTAG00000009845	ITPK1	ensembl
				ENSBTAG00000007996	HTR6	ensembl						ENSBTAG00000053399	ENSBTAG00000053399	lncRNA
				ENSBTAG00000018531	JCHAIN	ensembl						ENSBTAG00000033010	TTC27	ensembl
				ENSBTAG00000019612	RNASE4	ensembl						ENSBTAG00000012210	C5	ensembl
				ENSBTAG00000015157	GRAP2	ensembl						ENSBTAG00000002049	HADH	ensembl
				ENSBTAG00000005679	TMEM130	ensembl						ENSBTAG00000027696	TTC30B	ensembl
				ENSBTAG00000009292	TMEM100	ensembl						ENSBTAG00000000281	MND1	ensembl
				ENSBTAG00000002135	CD69	ensembl						ENSBTAG00000015602	MRNIP	ensembl
				ENSBTAG00000015483	CCR8	ensembl						ENSBTAG00000001729	DUSP10	ensembl
				ENSBTAG00000039237	ENSBTAG00000039237	protein_coding						ENSBTAG00000007937	PRIM2	ensembl
				ENSBTAG00000014234	CCDC196	ensembl						ENSBTAG00000024648	PGR	ensembl
				ENSBTAG00000012985	FCSK	ensembl						ENSBTAG00000004048	MCHR1	ensembl
				ENSBTAG00000013336	EYA2	ensembl						ENSBTAG00000012490	ETFA	ensembl
				ENSBTAG00000007334	NFKBID	ensembl						ENSBTAG00000020550	ENSBTAG00000020550	protein_coding
				ENSBTAG00000007897	POMC	ensembl						ENSBTAG00000027075	ENSBTAG00000027075	protein_coding
				ENSBTAG00000015516	CCDC28A	ensembl						ENSBTAG00000054543	ENSBTAG00000054543	processed_pseudogene
				ENSBTAG00000048049	ENSBTAG00000048049	protein_coding						ENSBTAG00000004861	EIF3F	ensembl
				ENSBTAG00000021695	GLYCTK	ensembl						ENSBTAG00000003937	ENSBTAG00000003937	protein_coding
				ENSBTAG00000015615	THEMIS	ensembl						ENSBTAG00000000687	POC1B	ensembl
				ENSBTAG00000015178	ECI2	ensembl						ENSBTAG00000054326	WDR5B	ensembl
				ENSBTAG00000051483	ENSBTAG00000051483	protein_coding						ENSBTAG00000012677	ARHGAP12	ensembl
				ENSBTAG00000051891	ENSBTAG00000051891	protein_coding						ENSBTAG00000014337	EIF2S3	ensembl
				ENSBTAG00000030403	FIZ1	Transcription Factor						ENSBTAG00000000961	NEURL2	ensembl
				ENSBTAG00000008916	CYFIP2	ensembl						ENSBTAG00000023471	ENSBTAG00000023471	pseudogene
				ENSBTAG00000054090	ENSBTAG00000054090	protein_coding						ENSBTAG00000013790	MAP3K1	ensembl
				ENSBTAG00000002129	KLF5	Transcription Factor						ENSBTAG00000035084	FZD3	ensembl
				ENSBTAG00000048514	ENSBTAG00000048514	protein_coding						ENSBTAG00000012937	ACAD8	ensembl
				ENSBTAG00000004499	RGS3	ensembl						ENSBTAG00000007859	VSIG1	ensembl
				ENSBTAG00000007956	FRAT1	ensembl						ENSBTAG00000044427	RNaseP_nuc	ensembl
				ENSBTAG00000048720	ENSBTAG00000048720	protein_coding						ENSBTAG00000019008	FBXL16	ensembl
				ENSBTAG00000003938	FNDC1	ensembl						ENSBTAG00000010610	DDIT4L	ensembl
				ENSBTAG00000015632	TNFRSF18	ensembl						ENSBTAG00000003066	NSA2	ensembl
				ENSBTAG00000015255	ST6GALNAC2	ensembl						ENSBTAG00000011779	MAL2	ensembl
												ENSBTAG00000042458	RNase_MRP	ensembl
												ENSBTAG00000043996	SAMD12	ensembl
												ENSBTAG00000011704	ENSBTAG00000011704	protein_coding
												ENSBTAG00000010795	ATG14	ensembl
												ENSBTAG00000013169	LCMT1	ensembl
												ENSBTAG00000009290	FAM161A	ensembl
												ENSBTAG00000046120	ENSBTAG00000046120	processed_pseudogene
												ENSBTAG00000021787	PAQR7	ensembl
												ENSBTAG00000049916	MeTAFAZZINoa_SRP	ensembl
												ENSBTAG00000004184	WDSUB1	ensembl
												ENSBTAG00000015505	FADS2	ensembl
												ENSBTAG00000006546	GSTA2	ensembl
												ENSBTAG00000011847	ASPN	ensembl
												ENSBTAG00000039406	ENSBTAG00000039406	protein_coding
												ENSBTAG00000016768	SCN3B	ensembl
												ENSBTAG00000016109	DHRS12	ensembl
												ENSBTAG00000014273	NRF1	Transcription Factor
												ENSBTAG00000008125	KCNAB2	ensembl
												ENSBTAG00000051151	ENSBTAG00000051151	lncRNA
												ENSBTAG00000011528	SMIM11A	ensembl
												ENSBTAG00000040367	ENSBTAG00000040367	protein_coding
												ENSBTAG00000003519	NOL3	ensembl
												ENSBTAG00000015478	SRD5A1	ensembl
												ENSBTAG00000000885	ENSBTAG00000000885	protein_coding
												ENSBTAG00000014798	CXCR3	ensembl
