# Supplementary material for: An integrated analysis of mRNAs, lncRNAs, and miRNAs based on weighted gene co-expression network analysis involved in bovine endometritis
Source: Sci Rep. 2021 Sep 10;11:18050. doi: 10.1038/s41598-021-97319-y (PMC8433134; doi:10.1038/s41598-021-97319-y)
Supplement: Supplementary file 7 — Supplementary File S7. [file 41598_2021_97319_MOESM7_ESM.xlsx]

## Sheet: hub miRNAs
Supplementary File S7: List of hub miRNAs in mb-modules
black		blue		brown		green		magenta		pink		purple		red		turquoise		yellow
hub miNAs		hub miNAs		hub miNAs		hub miNAs		hub miNAs		hub miNAs		hub miNAs		hub miNAs		hub miNAs		hub miNAs
bta-mir-2285k-5		bta-mir-21		bta-mir-184		bta-mir-664b		bta-mir-3604-2		bta-mir-654		bta-mir-449b		bta-mir-369		bta-mir-23b		bta-mir-26b
bta-mir-2285k-2		bta-mir-2887-1		bta-mir-452		bta-mir-125a		bta-mir-199b		bta-mir-2284y-2		bta-mir-449a		bta-mir-136		bta-mir-93		bta-mir-196b
bta-mir-2285k-3		bta-mir-2887-2		bta-mir-34a		bta-mir-409a		bta-mir-3604-1		bta-mir-2285u		bta-mir-92b		bta-mir-411a		bta-mir-181d		bta-mir-497
bta-mir-2285k-1		bta-mir-2904-1		bta-mir-2285t		bta-mir-409b		bta-mir-199a-2		bta-mir-2284y-5		bta-mir-449c		bta-mir-19b		bta-mir-10174		bta-let-7a-1
bta-mir-2285k-4		bta-mir-2904-2		bta-mir-378-1		bta-mir-99b		bta-mir-199a-1		bta-mir-12034		bta-mir-125b-2		bta-mir-19b-2		bta-mir-143		bta-mir-342
bta-mir-11971		bta-mir-2904-3		bta-mir-138-1		bta-mir-100		bta-mir-139		bta-mir-148b		bta-mir-125b-1		bta-mir-487b		bta-mir-140		bta-let-7a-3
bta-mir-204		bta-mir-10162		bta-mir-378-2		bta-mir-2284y-3		bta-mir-215		bta-mir-1185		bta-mir-484		bta-mir-381		bta-mir-129-1		bta-let-7a-2
bta-mir-2285p		bta-mir-2285b-2		bta-mir-23a		bta-mir-148c		bta-mir-144		bta-mir-154c		bta-mir-2483		bta-mir-410		bta-mir-129-2		bta-mir-10b
bta-mir-454		bta-mir-1246		bta-mir-3431		bta-mir-152		bta-mir-450b		bta-mir-92a-2		bta-mir-2285bj-2		bta-mir-412		bta-mir-218-1		bta-mir-195
bta-mir-2285cy		bta-mir-2336		bta-mir-138-2		bta-mir-191b		bta-mir-338		bta-mir-758		bta-mir-2285bj-1		bta-mir-544a		bta-mir-218-2		bta-mir-34b
bta-mir-2284ab		bta-mir-340		bta-mir-30b		bta-mir-191		bta-mir-3065		bta-mir-1296		bta-mir-192		bta-mir-190a		bta-mir-133a-1		bta-mir-30a
bta-mir-450a-1		bta-mir-6123		bta-mir-210		bta-mir-12000		bta-mir-6524		bta-mir-665		bta-mir-11995		bta-mir-19a		bta-mir-133c		bta-let-7c
bta-mir-450a-2		bta-mir-3613a		bta-mir-149		bta-mir-99a		bta-mir-451		bta-mir-2285bl		bta-mir-2285e-1		bta-mir-539		bta-mir-133a-2		bta-mir-34c
bta-mir-2285bc		bta-mir-2892		bta-mir-874		bta-mir-1271		bta-mir-2285br		bta-mir-769				bta-mir-299		bta-mir-27b		bta-mir-10a
bta-mir-2284g		bta-mir-2285z		bta-mir-2285ch		bta-mir-3432a-1										bta-mir-181c		bta-mir-26a-1
bta-mir-2284z-2		bta-mir-2285q		bta-mir-378c		bta-mir-362										bta-mir-670		bta-mir-26c
		bta-mir-15a		bta-mir-326		bta-mir-500										bta-mir-145		bta-mir-26a-2
		bta-mir-2285b-1		bta-mir-22		bta-let-7g										bta-mir-328		bta-mir-200b
		bta-mir-2285cj		bta-mir-3600		bta-mir-221										bta-mir-1-2		bta-mir-9-1
		bta-mir-222		bta-mir-200a		bta-mir-379										bta-mir-1-1		bta-mir-9-2
		bta-mir-11991		bta-mir-128-2		bta-mir-502b										bta-mir-2285ba-1		bta-mir-2285ai
		bta-mir-2285bt		bta-mir-378d		bta-mir-30f										bta-mir-2285ba-2
		bta-mir-199c		bta-mir-2284t												bta-mir-28
		bta-mir-7-1		bta-mir-16a												bta-mir-3596
		bta-mir-7-3		bta-mir-185												bta-mir-1388
		bta-mir-2389														bta-mir-196a-1
		bta-mir-10161														bta-mir-365-1
		bta-mir-7-2														bta-mir-365-2
		bta-mir-2889														bta-mir-3120
		bta-mir-376d														bta-mir-25
		bta-mir-130b														bta-mir-214
		bta-mir-2474														bta-mir-6522
		bta-mir-2284w														bta-mir-2419
		bta-mir-147														bta-mir-2898
		bta-mir-363														bta-mir-320a-1
		bta-let-7i														bta-mir-320a-2
		bta-mir-2285cq
