# Supplementary material for: An integrated analysis of mRNAs, lncRNAs, and miRNAs based on weighted gene co-expression network analysis involved in bovine endometritis
Source: Sci Rep. 2021 Sep 10;11:18050. doi: 10.1038/s41598-021-97319-y (PMC8433134; doi:10.1038/s41598-021-97319-y)
Supplement: Supplementary file 8 — Supplementary File S8. [file 41598_2021_97319_MOESM8_ESM.xlsx]

## Sheet: turquoise module
Supplementary File S8: The complete list of the functional enrichment analysis for non-preserved modules.
Term	Overlap	P-value	Adjusted P-value	Old P-value	Old Adjusted P-value	Odds Ratio	Combined Score	Genes		KEGG	Term	Overlap	P-value	Adjusted P-value	Old P-value	Old Adjusted P-value	Odds Ratio	Combined Score	Genes
neutrophil activation involved in immune response (GO:0002283)	195/483	5.4396e-39	2.77583e-35	0	0	2.53518	223.367	CDA;GMFG;LGALS3;PSMD2;FTH1;C3AR1;CPNE3;ARSA;NHLRC3;SLC11A1;PRKCD;SCAMP1;BIN2;PADI2;CFD;TMEM63A;MGST1;IQGAP1;CFP;GNS;C3;PLAC8;TRPM2;NCSTN;NEU1;NCKAP1L;CD14;S100A11;ATP6V0A1;GSDMD;VAT1;CTSA;STK11IP;FUCA1;SURF4;BST1;TOLLIP;CYSTM1;GPI;HEXB;CTSZ;LPCAT1;PTPRJ;MAGT1;AP2A2;CTSS;MMP25;GLIPR1;ACTR1B;CTSH;CD36;SPTAN1;CTSC;CTSB;CAP1;SERPINB1;MANBA;FCER1G;ANXA2;SYK;ANXA3;NFAM1;PGAM1;GAA;RHOG;AMPD3;TMEM173;RHO…	;		Lysosome	73/123	5.80452e-28	1.78779e-25	0	0	3.72682	233.723	HEXB;CTSZ;CLTC;HEXA;AP4E1;TCIRG1;NAGPA;LIPA;LITAF;CTSS;SGSH;GNPTAB;LAMP1;NAGLU;CTSL;CTSK;SMPD1;LAMP2;AP1S2;IDS;ACP5;CTSH;ACP2;CTSF;AP3S1;GUSB;CTSC;CTSB;ARSA;MANBA;ATP6V0B;ATP6AP1;ENTPD4;SLC11A1;GAA;AP1B1;PLA2G15;NPC1;NPC2;DNASE2;ATP6V0D2;ATP6V0C;ASAH1;IDUA;GBA;GNS;CLN5;GGA2;PSAP;NEU1;SLC17A5;ATP6V1H;ARSG;ATP6V0A1;CTSA;CD164;SORT1;FUCA1;M6PR;LAPTM5;CTNS;NAGA;MCOLN1;IGF2R;GALNS;GALC;GLB1;PPT1;TPP1;…
neutrophil degranulation (GO:0043312)	193/479	1.88177e-38	4.80135e-35	0	0	2.53013	219.782	CDA;GMFG;LGALS3;PSMD2;FTH1;C3AR1;CPNE3;ARSA;NHLRC3;SLC11A1;PRKCD;SCAMP1;BIN2;PADI2;CFD;TMEM63A;MGST1;IQGAP1;CFP;GNS;C3;PLAC8;TRPM2;NCSTN;NEU1;NCKAP1L;CD14;S100A11;ATP6V0A1;GSDMD;VAT1;CTSA;STK11IP;FUCA1;SURF4;BST1;TOLLIP;CYSTM1;GPI;HEXB;CTSZ;LPCAT1;PTPRJ;MAGT1;AP2A2;CTSS;MMP25;GLIPR1;ACTR1B;CTSH;CD36;SPTAN1;CTSC;CTSB;CAP1;SERPINB1;MANBA;FCER1G;ANXA2;ANXA3;NFAM1;PGAM1;GAA;RHOG;AMPD3;TMEM173;RHOA;AP…	;		Phagosome	69/152	8.43035e-18	1.29827e-15	0	0	2.85053	112.068	ITGB1;SCARB1;ITGAM;NCF1;TFRC;ITGB5;NCF2;ITGB3;NCF4;ITGB2;TCIRG1;ACTB;CTSS;ACTG1;SEC61A2;SEC61A1;TUBB6;FCGR3A;LAMP1;TUBB3;CTSL;LAMP2;MRC1;ITGAV;CD36;ATP6V1E1;ATP6V0B;ATP6V0E1;ATP6AP1;ITGA2;STX7;TAP2;CYBB;CYBA;DYNC1LI2;TUBB2B;ATP6V1B2;TLR6;PLA2R1;RAB7B;SEC22B;ATP6V0D2;ATP6V0C;TLR4;TLR2;RAB7A;ATP6V1A;STX12;RAB5C;C1R;THBS2;CORO1A;THBS1;C3;CLEC7A;ATP6V1H;CD14;FCGR1A;ATP6V1D;RILP;ATP6V1C1;ATP6V0A1;ATP6…
neutrophil mediated immunity (GO:0002446)	194/487	8.09137e-38	1.37634e-34	0	0	2.50146	213.643	CDA;GMFG;LGALS3;PSMD2;FTH1;C3AR1;CPNE3;ARSA;NHLRC3;SLC11A1;PRKCD;SCAMP1;BIN2;PADI2;CFD;TMEM63A;MGST1;IQGAP1;CFP;GNS;C3;PLAC8;TRPM2;NCSTN;NEU1;NCKAP1L;CD14;S100A11;ATP6V0A1;GSDMD;VAT1;CTSA;STK11IP;FUCA1;SURF4;BST1;TOLLIP;CYSTM1;GPI;HEXB;CTSZ;LPCAT1;PTPRJ;MAGT1;AP2A2;CTSS;MMP25;GLIPR1;ACTR1B;CTSH;CD36;SPTAN1;CTSC;CTSB;CAP1;SERPINB1;MANBA;FCER1G;ANXA2;ANXA3;NFAM1;PGAM1;GAA;RHOG;AMPD3;TMEM173;RHOA;AP…	;		Osteoclast differentiation	58/127	2.45181e-15	2.51719e-13	0	0	2.86777	96.4775	SPI1;NCF1;CSF1;NCF2;ITGB3;NCF4;FHL2;PIK3CD;TREM2;PIK3CB;SIRPB1;IKBKB;PPP3CA;FCGR3A;CTSK;AKT3;AKT1;SIRPA;TNFSF11;ACP5;MAP3K7;JUNB;IFNAR2;MAP2K1;SYK;IL1R1;IFNGR1;IFNGR2;CYBA;GAB2;FOS;OSCAR;TNFRSF1A;TGFBR2;TYROBP;PIK3CA;BTK;LCP2;SQSTM1;IRF9;IFNAR1;CSF1R;TNFRSF11A;RELB;PPP3R1;SOCS1;FCGR1A;TGFB2;TGFB1;STAT2;NFATC1;NFKB1;NFKB2;FOSL2;FOSL1;FCGR2A;GRB2;FCGR2B
cytokine-mediated signaling pathway (GO:0019221)	189/633	3.01654e-19	3.84836e-16	0	0	1.8749	79.9552	IFITM3;CD86;CNTFR;IFITM1;PLVAP;CSF2;TNFRSF6B;CSF1;IRS1;PITPNA;F13A1;IRS2;RORA;IFI35;IFI30;FGF2;ICAM1;TXNDC17;PSMD8;PYCARD;RPS6KA4;MT2A;RPS6KA5;CCND1;PSMD2;PIM1;AKT1;TRIM25;TNFSF11;JUNB;MAP3K7;IL13RA1;IFNAR2;IL4R;CISH;IL1R1;HGF;PRKCD;FLT3LG;TALDO1;ADAM17;PSME1;FSCN1;SQSTM1;CARD14;IFNAR1;CSF1R;PSMD12;PSMD11;PSMD14;SHC1;EBI3;PDGFB;TNFRSF11A;ADIPOR1;HIF1A;CSF2RA;FOXO1;HSP90B1;BAG4;SOCS1;IRAK1;INPP5D;…	;		TNF signaling pathway	46/110	7.83038e-11	4.82352e-09	0	0	2.62595	61.1069	CEBPB;CSF2;CSF1;PIK3CD;PIK3CB;PTGS2;CX3CL1;ICAM1;RPS6KA4;IKBKB;BAG4;RPS6KA5;CASP8;CASP3;CREB3L2;AKT3;AKT1;RIPK1;FADD;MAP3K7;JUNB;MAP3K5;MAP2K3;MAP2K1;VCAM1;JAG1;MLKL;RIPK3;MMP3;TRAF1;FOS;CFLAR;TNFRSF1B;MMP9;NFKB1;TNFRSF1A;CXCL10;MMP14;PIK3CA;TRAF3;IRF1;BCL3;FAS;IL18R1;ATF4;BIRC3
cellular response to cytokine stimulus (GO:0071345)	145/456	1.26738e-17	1.29349e-14	0	0	1.99675	77.6876	CD86;CNTFR;PID1;CSF2;CSF1;F13A1;RORA;CIB1;FGF2;ICAM1;PYCARD;CRHBP;MT2A;CCND1;KHSRP;PIM1;AKT1;TNFSF11;LGALS9;JUNB;IL13RA1;IFNAR2;IL4R;CISH;DAPK1;IL1R1;HGF;DAPK3;FLT3LG;PDE12;FSCN1;IFNAR1;CSF1R;SHC1;HIF1A;CSF2RA;FOXO1;ZFP36L2;HSP90B1;ZFP36L1;BAG4;SBNO2;SOCS1;IRAK1;OCSTAMP;INPP5D;UBC;HMOX1;ST3GAL6;RIPK1;SOCS6;MCL1;CCR1;EGR1;HSPA8;PNPT1;TGFB1;VCAM1;SMAD3;FN1;NFKB1;CXCL10;BCL6;IL7;LCN2;SDC1;GRB2;UBE2K…	;		Tuberculosis	64/179	6.6106e-11	5.09016e-09	0	0	2.24516	52.626	CIITA;ITGAM;ITGB2;TCIRG1;CTSS;PPP3CA;FCGR3A;CASP8;LAMP1;CASP3;LAMP2;AKT3;MRC1;AKT1;JAK2;IL10;ATP6V0B;FCER1G;ATP6AP1;KSR1;SYK;RIPK2;IFNGR1;SPHK1;IFNGR2;RHOA;TNFRSF1A;TLR6;PLA2R1;ATP6V0D2;ATP6V0C;TLR4;TLR2;RAB7A;CEBPB;CAMK2D;RAB5C;BCL10;CORO1A;MALT1;C3;PPP3R1;IRAK1;CLEC7A;ATP6V1H;CD14;FADD;FCGR1A;ATP6V0A1;PLK3;CD74;TGFB2;TGFB1;NOS2;TGFB3;IL10RB;IL10RA;CARD9;NFKB1;FCGR2A;CD209;BAX;FCGR2B;MYD88
transmembrane receptor protein tyrosine kinase signaling pathway (GO:0007169)	125/396	4.21337e-15	3.58347e-12	0	0	1.98214	65.61	NCF1;CSF1;NCF2;IRS1;ITSN1;NCF4;SLA;IRS2;PLAT;FGF2;ACTB;ACTG1;UBASH3B;PDK4;AKT1;ATP6V1E1;AP2M1;PDGFRB;PDGFRA;ATP6V0E1;HGF;CYBB;CYBA;GTF2F2;MAPKAPK3;MAPKAPK2;BTK;ELMO1;ATP6V0D2;GPLD1;EPHA2;ATP6V1A;CSF1R;SHC1;TXK;PXN;PDGFB;PSEN2;MST1R;PSEN1;EFNA4;FOXO1;RASGRP4;APH1A;EFNB2;SDCBP;NCSTN;PDGFD;PDGFC;UBC;STAP1;ATP6V1H;NCKAP1L;ATP6V1D;ATP6V1C1;ATP6V0A1;ATP6V1C2;LYN;NUS1;BDNF;TNK2;EIF2AK3;ARPC4;ARPC5;PILRA…	;		Complement and coagulation cascades	36/79	4.99023e-10	2.56165e-08	0	0	2.86151	61.289	C1QB;CFD;C1QA;ITGAM;C1S;C1R;SERPINC1;PROS1;SERPINE1;ITGB2;C5AR1;F13A1;PLAT;TFPI;C2;C3;C4A;PLAU;C3AR1;BDKRB2;VSIG4;CD55;FGB;CR2;VWF;F12;F2R;PLAUR;F3;F5;F8;SERPING1;CD46;F2RL2;F2RL3;C1QC
extracellular matrix organization (GO:0030198)	81/229	3.92425e-13	2.86077e-10	0	0	2.22111	63.4492	ITGB1;COL18A1;ITGAM;ITGB5;ITGB3;SERPINE1;ITGB2;TNC;LOXL3;LOXL4;LAMC1;ITGAL;FGF2;CTSS;LOXL1;ICAM1;LOXL2;ADAMTS4;ADAMTS5;ADAMTS3;CTSL;CTSK;SH3PXD2B;ITGAV;FGB;POSTN;MMP7;VWF;MMP1;MMP2;ITGA2;ITGA1;MMP3;BGN;ADAM10;P3H4;HSPG2;MMP9;DCN;MMP12;ADAM19;GREM1;MMP14;FAM234B;MMP13;COL4A2;COL4A1;PXDN;COL8A2;ITGA8;COL8A1;MMP19;ADAM8;CD47;LCP1;FBN2;PDGFB;HTRA1;FURIN;NID1;NID2;THBS1;FBLN5;SCUBE3;ACAN;TTR;SERPINH1;…	;		Chagas disease (American trypanosomiasis)	42/103	1.3055e-09	5.74422e-08	0	0	2.56055	52.3803	C1QB;C1QA;SERPINE1;PIK3CD;PIK3CB;GNAI1;GNAI2;C3;IKBKB;GNA14;GNA15;CASP8;IRAK1;AKT3;BDKRB2;AKT1;FADD;SMAD2;IL10;TGFB2;TGFB1;SMAD3;NOS2;TGFB3;IFNGR1;IFNGR2;FOS;CFLAR;TICAM1;NFKB1;TNFRSF1A;TGFBR2;PIK3CA;GNAS;FAS;CALR;TLR6;TLR4;PLCB2;MYD88;TLR2;C1QC
toll-like receptor signaling pathway (GO:0002224)	39/86	1.14578e-10	7.30862e-08	0	0	2.84765	65.1821	ITGAM;UNC93B1;ITGB2;LY96;BCL10;CTSS;HSP90B1;IKBKB;RPS6KA3;CASP8;IRAK1;CTSL;CTSK;UBC;RIPK1;CD36;FADD;CD14;MAP3K7;CTSB;FGB;RIPK2;CD180;CNPY3;TICAM1;MAPKAPK3;TNIP1;TRAF3;TNIP2;MAPKAPK2;BTK;TLR8;TLR7;TLR6;TLR4;MYD88;TLR2;BIRC3;LGMN	;		Kaposi sarcoma-associated herpesvirus infection	62/186	3.23866e-09	1.24688e-07	0	0	2.09314	40.917	CD86;GSK3B;CDKN1A;CSF2;PIK3CD;PIK3CB;FGF2;ICAM1;IKBKB;PREX1;PPP3CA;GNGT2;CASP8;CCND1;CASP3;AKT3;CD200R1L;AKT1;CCR5;JAK2;IKBKE;IFNAR2;ATG3;GABARAPL2;MAP2K1;SYK;IFNGR1;FOS;TICAM1;TNFRSF1A;HCK;PIK3CA;IRF3;TRAF3;MAPKAPK2;IRF9;IFNAR1;PDGFB;PTGS2;HIF1A;PIK3R5;C3;PPP3R1;GNG2;GNG5;GNG4;GNG7;E2F3;FADD;BAK1;LYN;CCR1;STAT2;STAT3;EIF2AK2;NFATC1;NFKB1;MTOR;RCAN1;CDK6;FAS;BAX
pattern recognition receptor signaling pathway (GO:0002221)	27/48	1.81479e-10	1.02899e-07	0	0	3.53218	79.2264	FCN1;UNC93B1;LY96;BCL10;CTSS;INAVA;HSP90B1;RPS6KA3;IRAK1;CTSL;CTSK;CD36;CD14;CTSB;FGB;CD180;CNPY3;MAPKAPK3;TRAF3;MAPKAPK2;TLR8;TLR7;TLR6;TLR4;MYD88;TLR2;LGMN	;		Pathways in cancer	135/530	7.31541e-09	2.5035e-07	0	0	1.59948	29.9635	SPI1;ARAF;FGF2;RASSF1;EDNRB;RPS6KA5;CCND1;AKT3;PIM1;AKT1;IL13RA1;IFNAR2;PDGFRB;PDGFRA;MAP2K1;RALBP1;IL4R;DAPK1;HGF;DAPK3;F2R;FLT3LG;RUNX1;COL4A2;COL4A1;CCNE1;IFNAR1;CSF1R;NOTCH1;EPAS1;PDGFB;MGST1;STK4;HIF1A;CSF2RA;FOXO1;RASGRP4;HSP90B1;RASGRP3;WNT6;BCL2L11;HMOX1;PMAIP1;FADD;RALGDS;WNT2;WNT4;SMAD2;WNT10A;TGFB2;JAG1;TGFB1;SMAD3;GADD45B;TGFB3;FN1;BRAF;NFKB1;NFKB2;BMP2;CDK6;IL7;FGF18;MDM2;GNAS;GRB2;I…
receptor metabolic process (GO:0043112)	30/58	2.90149e-10	1.34603e-07	0	0	3.24798	71.3278	ITGB1;CALCRL;TFRC;LRP1;CLTC;ITGB2;ADM;ARRB2;GRK3;SNX1;GRK4;SNX25;CD36;AP2M1;IL10;SH3GLB1;FCER1G;TGFB1;SYK;SMURF1;DNM2;RAB11B;EHD3;RAB31;NEDD4;CD9;GRB2;RAMP1;PICALM;LGMN	;		Epstein-Barr virus infection	64/201	1.38923e-08	3.2914e-07	0	0	1.99942	36.1734	CD40;CDKN1A;PIK3CD;PIK3CB;ITGAL;ICAM1;PSMD8;IKBKB;CASP8;CCND1;PSMD2;CASP3;AKT3;AKT1;IKBKE;MAP3K7;PDIA3;MAP2K3;IFNAR2;ENTPD1;CR2;SYK;TAP2;RUNX3;DDB2;SAP30;TAPBP;PIK3CA;IRF3;CCNE1;TRAF3;BTK;IRF9;TLR2;IFNAR1;PSMD12;HDAC2;PSMD11;PSMD14;RELB;BCL2L11;IRAK1;RIPK1;E2F3;FADD;BAK1;LYN;GADD45B;STAT2;STAT3;EIF2AK2;NFKB1;NFKB2;CXCL10;CDK6;NEDD4;MDM2;FAS;BAX;CALR;VIM;NFKBIE;MYD88;NFKBIB
inflammatory response (GO:0006954)	80/252	2.66322e-10	1.35904e-07	0	0	1.99347	43.9487	CD40;CXCL9;TNFRSF6B;NRROS;TNFAIP6;GPR68;ITGB2;LOXL3;PIK3CD;PIK3CB;ITGAL;CX3CL1;IKBKB;CRHBP;MMP25;ADGRE5;C3AR1;BDKRB2;LGALS9;IL10;ANXA1;SYK;RIPK2;SLC11A1;NFAM1;CD180;F2R;CYBB;CYBA;FOS;TNFRSF1B;HSPG2;TNFRSF1A;PIK3CA;MAPKAPK2;TLR8;ADAM8;TLR4;MGLL;TNFRSF21;PTGER4;CSF1R;HDAC5;PXK;CEBPB;NLRX1;KLK1;PTGER2;C5AR2;C5AR1;CXCR4;NOD1;AOAH;TNFRSF11A;NLRC4;AIF1;THBS1;RELB;CCL8;RELT;KLRG1;LYN;TGFB1;IL10RB;TNFRSF…	;		Rheumatoid arthritis	37/91	1.35248e-08	3.47137e-07	0	0	2.55318	46.2603	CD86;ATP6V1A;CSF2;FLT1;CSF1;ITGB2;TCIRG1;TNFRSF11A;ITGAL;TNFSF13B;ICAM1;CTSL;CTSK;ACP5;TNFSF11;ATP6V1H;ATP6V1E1;ATP6V1D;ATP6V1C1;ATP6V0A1;ATP6V1C2;ATP6V0B;TGFB2;ATP6V0E1;TGFB1;ATP6AP1;ANGPT1;MMP1;TGFB3;MMP3;TNFSF13;FOS;ATP6V1B2;TLR4;ATP6V0C;ATP6V0D2;TLR2
regulation of apoptotic process (GO:0042981)	196/815	5.70873e-10	2.42764e-07	0	0	1.51015	32.1417	TNFRSF6B;ITSN1;ARAF;PREX1;RPS6KA3;RPS6KA2;RPS6KA1;ARL6IP5;AKT1;DAPK1;DAPK3;ACTN4;BIN1;TYRO3;ATF6;GPLD1;ATF4;EPHA2;MST1R;BCL10;MTDH;APH1A;ABR;NCSTN;NCKAP1L;FADD;TNFSF18;PLK3;PRELID1;EGR3;GADD45B;PLK2;BRAF;MLLT11;PPT1;CALR;ARF4;CD40;CITED2;IER3IP1;AATF;SH3RF1;IKBKB;MYDGF;AIFM2;ADAMTSL4;ANKRD1;CTSH;JAK2;CTSB;IL10;VAV3;DFFA;ANXA1;TNFRSF12A;RIPK2;SPHK1;SERPINB9;DUSP6;VAV1;NME1;HCK;ARHGEF1;SGK3;SGK1;AR…	;		Endocytosis	74/244	1.12988e-08	3.48005e-07	0	0	1.90442	34.8481	ARF3;WASHC4;WASHC5;TFRC;WIPF1;SH3KBP1;ARPC1B;CLTC;CBLB;AP2A1;ARRB1;ARRB2;AP2A2;KIF5C;PSD4;CCR5;AP2M1;WASHC3;SH3GLB1;PDGFRA;PDCD6IP;VPS37B;ARAP1;RHOA;ARFGAP1;EPN1;RNF41;DNM2;TGFBR2;RAB31;BIN1;DNAJC6;CHMP4B;STAM2;RAB7A;ARF6;RAB5C;WAS;NEDD4L;CXCR4;ASAP1;EGFR;SNX1;GRK3;SNX2;CYTH4;GRK5;GRK4;AP2S1;EPS15;SNX6;SMAD2;HSPA8;SMAD3;SMURF1;HSPA6;WWP1;ARPC4;STAM;ARPC5;RAB11A;IGF2R;RAB11B;RAB10;EHD3;DAB2;EHD4;A…
response to endoplasmic reticulum stress (GO:0034976)	43/106	1.01112e-09	3.03513e-07	0	0	2.54732	52.7606	PPP1R15A;GSK3B;CEBPB;FICD;UBA5;SEL1L;RASGRF1;DERL1;SELENOK;THBS1;HSP90B1;HERPUD1;SCAMP5;BCL2L11;CREB3L2;TRIM25;DNAJB9;BAK1;UBXN6;MAP3K5;TXNDC5;PDIA3;HSPA5;WFS1;RHBDD1;EIF2AK3;PDIA6;PDIA5;PDIA4;TMCO1;ERP44;TMX4;UFM1;TMEM259;TMX1;TMEM33;BAX;TRIB3;HYOU1;P4HB;ATF6;ATF3;ATF4	;		Fc gamma R-mediated phagocytosis	37/91	1.35248e-08	3.78695e-07	0	0	2.55318	46.2603	NCF1;ARPC1B;WAS;PIK3CD;ASAP1;PIK3CB;FCGR3A;SCIN;INPP5D;AKT3;AKT1;FCGR1A;VAV3;LYN;MAP2K1;MARCKSL1;SYK;SPHK1;PRKCD;LIMK1;PLA2G4A;ARPC4;GAB2;ARPC5;VAV1;DNM2;HCK;MARCKS;PTPRC;FCGR2A;PIK3CA;ARPC2;BIN1;DOCK2;FCGR2B;PLPP2;ARF6
response to molecule of bacterial origin (GO:0002237)	41/98	8.1066e-10	3.18215e-07	0	0	2.62711	54.9938	CD40;CXCL9;TNFRSF6B;HMGB2;LY96;BCL10;TNFRSF11A;INAVA;RPS6KA3;TRIM6;SRR;IRAK1;NOCT;LGALS9;CD14;JAK2;JUNB;RELT;IL10;GCH1;SLC11A1;TNFRSF9;F2R;TNFRSF1B;SIRT2;FOXP1;TNFRSF1A;SELP;CXCL10;ADAM17;CXCL11;MAPKAPK3;MAPKAPK2;FAS;IRF5;TRIB1;CD24;FCGR2B;TLR4;TNFRSF21;IFNAR1	;		Proteoglycans in cancer	63/201	3.49252e-08	7.68355e-07	0	0	1.96818	33.7938	ITGB1;CDKN1A;ITGB5;ITGB3;ARAF;PIK3CD;PIK3CB;FGF2;ACTB;ACTG1;PPP1CB;CCND1;CTSL;PLAU;CASP3;AKT3;AKT1;ITGAV;MAP2K1;HGF;MMP2;ITGA2;PLAUR;WNT16;HSPG2;MMP9;RHOA;DCN;MRAS;PIK3CA;HCLS1;ARHGEF1;SOS1;TLR4;TLR2;HBEGF;CAMK2D;SDC4;PXN;IQGAP1;HIF1A;THBS1;EGFR;WNT6;GPC1;WNT2;WNT4;SMAD2;WNT10A;TGFB2;TGFB1;STAT3;FN1;MSN;BRAF;PTPN11;MTOR;MDM2;SDC1;FAS;GRB2;PTPN6;HPSE
transferrin transport (GO:0033572)	22/36	1.00508e-09	3.20559e-07	0	0	3.83743	79.5047	ATP6V1A;STEAP3;ATP6V0B;ATP6V0E1;TFRC;ATP6AP1;CLTC;TCIRG1;MCOLN1;DNM2;RAB11B;TF;TFR2;ATP6V1B2;ATP6V1H;ATP6V1E1;ATP6V1D;ATP6V0C;ATP6V0D2;ATP6V1C1;ATP6V0A1;ATP6V1C2	;		Human papillomavirus infection	91/330	4.37944e-08	8.99244e-07	0	0	1.7316	29.3398	ITGB1;GSK3B;CDKN1A;ITGB5;ITGB3;TNC;PIK3CD;PIK3CB;LAMC1;TCIRG1;OASL;LFNG;IKBKB;CASP8;CCND1;CASP3;CREB3L2;AKT3;AKT1;ITGAV;ATP6V1E1;IKBKE;PDGFRB;IFNAR2;ATP6V0B;MAP2K1;ATP6V0E1;ATP6AP1;VWF;ITGA2;ITGA1;TICAM1;WNT16;TNFRSF1A;COL4A2;PIK3CA;IRF3;COL4A1;CCNE1;TRAF3;MFNG;IRF1;ATP6V1B2;ITGA8;COL6A5;SOS1;ATP6V0D2;ATP6V0C;IRF9;IFNAR1;PTGER4;ATP6V1A;HDAC2;NOTCH1;PXN;PSEN1;PTGS2;THBS2;THBS1;EGFR;FOXO1;WNT6;SPP1…
negative regulation of apoptotic process (GO:0043066)	129/485	8.96954e-10	3.2694e-07	0	0	1.6702	34.7936	TNFRSF6B;ARAF;CIB1;RPS6KA3;ARHGDIA;CLEC5A;RPS6KA1;PIM1;PDK4;AKT1;PDGFRB;BNIP3L;PDGFRA;PRKCH;UNC5B;HGF;PRKCD;F2R;THOC6;TYRO3;DPEP1;ADAM8;SQSTM1;CARD14;EPHA2;CSF1R;NOTCH1;SHC1;PSEN2;ALOX12;MST1R;PSEN1;FOXO1;MTDH;HSP90B1;BAG4;GRK5;IRAK1;UBC;NCKAP1L;SFN;APOE;TXNDC5;MCL1;TNFSF18;TFAP2A;PLK3;PRELID1;EGR3;HSPA5;WFS1;BDNF;TGFB3;PLK2;RHBDD1;BRAF;SMAD6;NFKB1;DAB2;IL7;BCL3;PPT1;CDK1;RETREG1;MYD88;CPEB4;LGMN…	;		Human cytomegalovirus infection	68/225	5.0798e-08	9.77861e-07	0	0	1.89778	31.8741	GSK3B;CDKN1A;ITGB3;PIK3CD;PIK3CB;CX3CL1;IKBKB;PPP3CA;GNGT2;CASP8;CCND1;CASP3;CREB3L2;AKT3;AKT1;ITGAV;CCR5;PDIA3;PDGFRA;MAP2K1;IL1R1;TAP2;TMEM173;RHOA;TNFRSF1A;TAPBP;PIK3CA;IRF3;ARHGEF1;SOS1;PLCB2;ATF4;PTGER4;PTGER2;PXN;CXCR4;PTGS2;ADCY7;GNAI1;EGFR;GNAI2;GNA13;PPP3R1;GNG2;GNG5;GNG4;GNG7;GNA12;EIF4EBP1;RIPK1;E2F3;FADD;BAK1;CCR1;IL10RB;IL10RA;STAT3;NFATC1;NFKB1;MTOR;CDK6;GNAS;MDM2;FAS;BAX;GRB2;CALR;…
ferric iron transport (GO:0015682)	22/36	1.00508e-09	3.4193e-07	0	0	3.83743	79.5047	ATP6V1A;STEAP3;ATP6V0B;ATP6V0E1;TFRC;ATP6AP1;CLTC;TCIRG1;MCOLN1;DNM2;RAB11B;TF;TFR2;ATP6V1B2;ATP6V1H;ATP6V1E1;ATP6V1D;ATP6V0C;ATP6V0D2;ATP6V1C1;ATP6V0A1;ATP6V1C2	;		Protein processing in endoplasmic reticulum	54/165	6.57209e-08	1.19071e-06	0	0	2.05509	33.9867	ERO1B;HERPUD1;SEC61A2;SEC61A1;MAN1A1;UBXN6;MAP3K5;PDIA3;PDIA6;CKAP4;DDOST;PDIA4;DNAJC3;DNAJC1;DNAJB11;PLAA;ATF6;ATF4;PPP1R15A;SAR1A;RPN2;SAR1B;RPN1;SEL1L;DERL1;DERL2;HSP90B1;UBE2J1;ATXN3;LMAN1;MAN1C1;BAK1;UGGT2;UGGT1;TXNDC5;EDEM3;BCAP31;HSPA8;SEC24A;HSPA5;WFS1;EDEM1;EDEM2;HSPA6;EIF2AK3;EIF2AK2;UBE2G1;NPLOC4;BAX;HYOU1;STT3B;CALR;P4HB;SEC24D
cellular protein catabolic process (GO:0044257)	30/62	2.32644e-09	6.59546e-07	0	0	3.03844	60.4008	TINAGL1;CTSZ;CLTC;AP2A1;DENND3;IDE;TCIRG1;AP2A2;CTSS;SCPEP1;CASP8;CTSL;CTSK;AP2S1;CTSH;RIPK1;CTSF;CTSC;AP2M1;CTSB;ADAMTS7;CTSA;BNIP3L;BNIP3;UBE2G1;FAP;RAB12;MDM2;RAB7A;LGMN	;		Regulation of actin cytoskeleton	65/214	8.06537e-08	1.30744e-06	0	0	1.9073	31.1522	ITGB1;CHRM1;ITGAM;ITGB5;ARPC1B;ITGB3;ITGB2;ARAF;PIK3CD;PIK3CB;ITGAL;FGF2;ACTB;ACTG1;PPP1CB;BDKRB2;PIP4K2A;ITGAV;VAV3;PDGFRB;PDGFRA;MAP2K1;ITGA2;F2R;ITGA1;ACTN4;RHOA;VAV1;MRAS;PIK3CA;ITGA8;MYH9;ARHGEF1;PFN1;SOS1;PFN2;ARHGEF6;PXN;PDGFB;WAS;CXCR4;IQGAP1;EGFR;FGD3;GNA13;SCIN;PDGFD;PDGFC;GNA12;NCKAP1L;PAK2;MYH10;LIMK1;FN1;MSN;BRAF;ARPC4;ARPC5;SSH2;SSH1;ARPC2;ITGA10;ITGA11;FGF18;BCAR1
response to lipopolysaccharide (GO:0032496)	54/155	5.74168e-09	1.46499e-06	0	0	2.18767	41.5122	CD86;SCARB1;CD40;CXCL9;TNFRSF6B;SERPINE1;HMGB2;CDC73;PYCARD;RPS6KA3;TRIM6;ANKRD1;LGALS9;CCR5;JAK2;JUNB;IL10;SLC11A1;F2R;TICAM1;TNFRSF1B;RHOA;FOXP1;TNFRSF1A;ADAM17;MAPKAPK3;MAPKAPK2;ADAM9;PLAA;TRIB1;TLR4;TNFRSF21;IFNAR1;LY96;TNFRSF11A;SBNO2;SRR;IRAK1;NOCT;STAP1;CD14;RELT;GCH1;TNFRSF9;NR1H3;NFKB1;SELP;CXCL10;CXCL11;TNIP1;AXL;TNIP2;PAF1;FAS	;		C-type lectin receptor signaling pathway	39/104	7.71882e-08	1.32078e-06	0	0	2.35479	38.5644	PIK3CD;CBLB;BCL10;PIK3CB;PTGS2;MALT1;RELB;PYCARD;IKBKB;PPP3CA;PPP3R1;CASP8;CLEC7A;AKT3;AKT1;IKBKE;IL10;PLK3;EGR3;FCER1G;KSR1;SYK;STAT2;PRKCD;CARD9;NFATC1;PTPN11;NFKB1;RHOA;NFKB2;MRAS;PIK3CA;CD209;CLEC6A;IRF1;MAPKAPK2;BCL3;MDM2;IRF9
positive regulation of intracellular signal transduction (GO:1902533)	125/479	5.68807e-09	1.5277e-06	0	0	1.63868	31.1102	CD86;NCF1;TRAF3IP2;GOLT1B;IRS1;IRS2;FGF2;TRIM25;TNFSF11;LGALS9;MAP3K7;WLS;PDGFRB;PDGFRA;UNC5B;HGF;F2R;SHISA5;ACTN4;TICAM1;RRAGC;TYRO3;S100A4;ADAM8;EPHA2;CSF1R;SHC1;PDGFB;BCL10;TNFRSF11A;MST1R;TXN;INAVA;MTDH;PIK3R5;BCL2L11;IRAK1;PDGFD;PDGFC;UBC;S100A13;HMOX1;PMAIP1;BMF;RIPK1;CD14;FADD;LYN;OSBPL8;FIS1;TGFB2;TGFB1;PLK2;NEK6;EIF2AK2;SELP;CXCL10;CXCL11;BMP2;CLEC6A;FGF18;GRB2;HPSE;TMEM9B;MYD88;ITGB1;CD…	;		Leishmaniasis	31/74	8.79527e-08	1.35447e-06	0	0	2.63057	42.7375	ITGB1;ITGAM;NCF1;NCF2;ITGB2;NCF4;PTGS2;C3;FCGR3A;IRAK1;JAK2;FCGR1A;MAP3K7;IL10;TGFB2;MARCKSL1;TGFB1;NOS2;IFNGR1;TGFB3;IFNGR2;CYBB;CYBA;FOS;NFKB1;FCGR2A;PTPN6;TLR4;MYD88;TLR2;NFKBIB
regulation of cell migration (GO:0030334)	90/316	9.76804e-09	2.37363e-06	0	0	1.78845	32.9864	IFITM1;FLT1;CSF1;CITED2;SERPINE1;PIK3CD;PTPRJ;MIA3;CIB1;RND3;CX3CL1;ARHGAP4;CXCL16;RND1;PLAU;AKT1;CTSH;CPNE3;PLXNC1;ACVR1;PDGFRB;PDGFRA;ANXA1;LMO4;SPHK1;HGF;F2R;ADAM10;ACTN4;MMP9;RHOA;RNF41;RAP2C;PTP4A1;FGR;MMP14;ADAM17;RUFY3;DPEP1;CDH13;SGK3;SGK1;MAPRE1;ENG;HBEGF;CSF1R;CEMIP;SEMA7A;NOTCH1;PDGFB;CHRD;STC1;PRR5L;THY1;THBS1;EGFR;CORO1C;RHOBTB2;SDCBP;GPNMB;PDGFD;PDGFC;PDPN;GNA12;PLXNA2;HAS2;PLXNA1;S…	;		B cell receptor signaling pathway	30/71	1.12285e-07	1.57199e-06	0	0	2.65328	42.4584	GSK3B;IFITM1;PIK3CD;PIK3CB;BCL10;MALT1;RASGRP3;IKBKB;PPP3CA;PPP3R1;INPP5D;AKT3;AKT1;VAV3;LYN;CR2;MAP2K1;SYK;NFATC1;FOS;VAV1;NFKB1;PIK3CA;BTK;PTPN6;GRB2;SOS1;FCGR2B;NFKBIE;NFKBIB
protein transport (GO:0015031)	92/326	1.09918e-08	2.43874e-06	0	0	1.77211	32.4759	STEAP3;SYS1;TFRC;RAB3D;CLTC;MIA3;AP2A1;TCIRG1;LAMP2;TMED1;CD36;EVI5L;ATP6V1E1;ABCD1;TMED5;WLS;NSF;TMED9;ATP6V0B;ATP6V0E1;ATP6AP1;STX7;TBC1D9;TBC1D2B;SCAMP1;DNM2;CLIP3;RAB32;RAB31;TFR2;ATP6V1B2;MYH9;KDELR2;RAB38;RAB7B;ATP6V0D2;ATP6V0C;OPTN;BLZF1;RAB7A;ATP6V1A;STX12;RAB1A;RAB5C;CALCRL;STX17;LRP1;UNC93B1;USO1;SNX33;STX11;HSP90B1;GGA2;RAB21;SNX1;RAB20;SNX27;RAB26;RAB24;STX6;ATP6V1H;SNX9;STX4;APOE;TBC…	;		Vibrio cholerae infection	24/50	1.12004e-07	1.64272e-06	0	0	3.01413	48.2403	ATP6V1A;ATP6V0B;ATP6V0E1;ATP6AP1;TCIRG1;ACTB;ACTG1;PDIA4;SEC61A2;SEC61A1;KCNQ1;ATP6V1B2;GNAS;ATP6V1H;KDELR2;KDELR3;ATP6V1E1;ATP6V0C;ATP6V0D2;ATP6V1D;ATP6V1C1;ATP6V0A1;ATP6V1C2;TJP2
cellular protein modification process (GO:0006464)	226/1001	1.05159e-08	2.43922e-06	0	0	1.41773	26.0443	GMFG;ARAF;UBE2L6;PSMD8;HERC5;RPS6KA4;C4A;RPS6KA3;RPS6KA5;PPP4R2;PSMD2;RPS6KA2;AKT3;RPS6KA1;AKT1;FBXO7;ACVR1;ATG3;ARSA;PRKCH;DAPK1;ALG5;DAPK3;PRKCD;ALG3;P3H1;CSNK1E;RUNX3;PSME1;MXRA8;BTK;SIK3;ULK1;SIK2;RPN2;EPAS1;TXK;RPN1;PDGFB;HIF1A;C3;NUAK1;ARSJ;STC2;ARSI;ST3GAL6;ARSG;APOE;ST3GAL1;LYN;B3GALNT1;FYB1;PLK2;PMM2;FN1;EIF2AK3;EIF2AK2;BRAF;TF;CALU;PTPRO;MIA3;WDR45;PRSS23;DDA1;IKBKB;ANKRD9;PPP3CA;SERP1;…	;		Pertussis	31/76	1.82151e-07	2.2441e-06	0	0	2.56135	39.7481	ITGB1;C1QB;C1QA;ITGAM;C1S;C1R;ITGB2;LY96;NOD1;GNAI1;GNAI2;C2;PYCARD;C3;C4A;IRAK1;CASP3;CD14;IL10;NOS2;FOS;TICAM1;RHOA;NFKB1;IRF3;IRF1;IRF8;SERPING1;TLR4;MYD88;C1QC
protein N-linked glycosylation (GO:0006487)	32/73	1.46244e-08	3.10952e-06	0	0	2.75263	49.659	DPAGT1;MCFD2;B4GALT1;RPN2;RPN1;MAGT1;ASGR2;TMEM165;UBE2J1;LMAN1;PGM3;MAN1C1;ST3GAL5;ST3GAL6;MGAT1;MGAT2;UGGT2;ST3GAL1;UGGT1;ST3GAL3;B3GALNT1;ENTPD5;GFPT2;ALG5;PMM2;DDOST;DPM2;TMEM258;OSTC;STT3B;ST6GALNAC4;B4GALT7	;		Chronic myeloid leukemia	31/76	1.82151e-07	2.3376e-06	0	0	2.56135	39.7481	CDKN1A;HDAC2;SHC1;ARAF;PIK3CD;PIK3CB;IKBKB;CCND1;AKT3;AKT1;E2F3;BAK1;MAP2K1;TGFB2;TGFB1;SMAD3;GADD45B;TGFB3;PTPN11;BRAF;GAB2;NFKB1;RUNX1;TGFBR2;DDB2;CDK6;PIK3CA;MDM2;BAX;GRB2;SOS1
phosphorylation (GO:0016310)	104/386	1.84488e-08	3.76577e-06	0	0	1.69187	30.1292	DGKD;GMFG;RPS6KA4;STK10;RPS6KA3;RPS6KA5;GNPTAB;RPS6KA2;AKT3;RPS6KA1;PIM1;AKT1;MAP3K6;XYLB;MAP3K5;ACVR1;MAP2K1;MORC3;PRKCH;DAPK1;IGFBP3;PRKCD;DAPK3;ADAM10;VRK2;CSNK1E;RUNX3;NRBP1;CCNE1;MAPKAPK2;SIK3;BTK;ULK1;TNIK;SIK2;CSNK1G2;TXK;PDGFB;STK4;NUAK1;IRAK1;STK38;PGK1;MARK4;NADK;LYN;TGFB2;FYB1;TGFB1;PLK2;NEK6;TNK2;EIF2AK3;EIF2AK2;BRAF;BMP2;CDK6;STK24;FES;TOLLIP;CDK1;PI4KA;GALK2;GSK3B;HTR2B;PIK3CD;PIK3C…	;		NF-kappa B signaling pathway	36/95	1.77756e-07	2.38038e-06	0	0	2.37958	36.9854	CD40;BCL2A1;LY96;TNFRSF11A;BCL10;PTGS2;MALT1;TNFSF13B;ICAM1;RELB;IKBKB;IRAK1;PLAU;TRIM25;TNFSF11;RIPK1;CD14;MAP3K7;LYN;VCAM1;SYK;GADD45B;IL1R1;TRAF1;CFLAR;TICAM1;NFKB1;TNFRSF1A;NFKB2;TRAF3;BTK;PRKCQ;TLR4;CARD14;MYD88;BIRC3
positive regulation of cell migration (GO:0030335)	68/221	2.3212e-08	4.38707e-06	0	0	1.93213	33.9642	NRP1;FLT1;CSF1;PIK3CD;MIA3;CIB1;CXCL16;SYDE1;PLAU;CTSH;CPNE3;ACVR1;PDGFRB;PDGFRA;SPHK1;HGF;F2R;ADAM10;ACTN4;MMP9;PTP4A1;FGR;SHTN1;MMP14;ADAM17;RUFY3;PLAA;CDH13;PFN1;MAPRE1;HBEGF;CSF1R;CEMIP;SEMA7A;NOTCH1;PDGFB;ACVR1B;HIF1A;THBS1;EGFR;PPM1F;SDCBP;GPNMB;PDGFD;PDGFC;PDPN;HAS2;STX4;TNFSF18;CCR1;SPAG9;SEMA4A;TGFB2;TGFB1;HSPA5;FN1;LAMB1;SOD2;RAB11A;MTOR;BMP2;DAB2;PTPRC;AGO2;SNAI1;BCAR1;FERMT3;CCL26	;		Toll-like receptor signaling pathway	38/104	2.47083e-07	2.92698e-06	0	0	2.29441	34.9061	CD86;CD40;CXCL9;LY96;PIK3CD;PIK3CB;IKBKB;CASP8;IRAK1;CTSK;AKT3;SPP1;AKT1;RIPK1;CD14;FADD;MAP3K7;IKBKE;MAP2K3;IFNAR2;MAP2K1;FOS;TICAM1;NFKB1;CXCL10;CXCL11;PIK3CA;IRF3;TRAF3;TOLLIP;TLR8;IRF5;TLR7;TLR6;TLR4;MYD88;IFNAR1;TLR2
insulin receptor signaling pathway (GO:0008286)	30/67	2.26092e-08	4.43749e-06	0	0	2.81169	49.4995	ATP6V1A;IRS1;SHC1;IRS2;IDE;TCIRG1;FOXO1;PDK4;AKT1;ATP6V1H;ZNF106;AP3S1;ATP6V1E1;ATP6V1D;SH2B2;ATP6V1C1;ATP6V0A1;ATP6V1C2;ATP6V0B;ATP6V0E1;ATP6AP1;PIK3CA;ATP6V1B2;GRB2;SOS1;ATP6V0C;ATP6V0D2;RHOQ;GPLD1;BCAR1	;		Acute myeloid leukemia	28/66	2.66609e-07	3.04132e-06	0	0	2.664	40.3263	CSF1R;CSF2;SPI1;ITGAM;BCL2A1;CEBPE;ARAF;PIK3CD;PIK3CB;IKBKB;CCND1;AKT3;PIM1;EIF4EBP1;AKT1;CD14;FCGR1A;MAP2K1;STAT3;BRAF;DUSP6;NFKB1;MTOR;RUNX1;PIK3CA;GRB2;SOS1;PPARD
phagosome maturation (GO:0090382)	19/32	2.76739e-08	5.04357e-06	0	0	3.72841	64.8848	ATP6V1A;ATP6V0B;ATP6V0E1;TCIRG1;CORO1A;RAB32;RAB20;RAB31;ATP6V1B2;ATP6V1H;RAB38;ATP6V1E1;ATP6V1D;ATP6V0C;ATP6V0D2;ATP6V1C1;ATP6V0A1;ATP6V1C2;RAB7A	;		Toxoplasmosis	40/113	3.20832e-07	3.52915e-06	0	0	2.22281	33.2362	ITGB1;CD40;CIITA;LY96;LAMC1;GNAI1;PIK3R5;GNAI2;IKBKB;SOCS1;CASP8;IRAK1;CASP3;ALOX5;AKT3;AKT1;CCR5;JAK2;MAP3K7;MAP2K3;IL10;HSPA8;TGFB2;TGFB1;NOS2;TGFB3;IFNGR1;IL10RB;IFNGR2;IL10RA;HSPA6;STAT3;LAMB1;NFKB1;TNFRSF1A;TLR4;MYD88;NFKBIB;BIRC3;TLR2
positive regulation of I-kappaB kinase/NF-kappaB signaling (GO:0043123)	54/163	4.13745e-08	7.28049e-06	0	0	2.0803	35.3664	CD40;ECM1;GOLT1B;TRAF3IP2;HTR2B;LITAF;TRIM8;IKBKB;CASP8;TRIM5;AKT1;TRIM25;LGALS9;MAP3K7;IKBKE;WLS;TRIM62;RIPK2;SPHK1;F2R;SHISA5;TICAM1;RHOA;TNFRSF1A;S100A4;TLR7;TLR6;TLR4;BIRC3;TLR2;SLC20A1;NOD1;BCL10;INAVA;MALT1;MTDH;IRAK1;UBC;S100A13;HMOX1;RIPK1;FADD;BRD4;CD74;NEK6;PLK2;CARD9;CFLAR;PINK1;TNIP2;CLEC6A;TRIM38;MYD88;TMEM9B	;		Pancreatic cancer	30/75	4.74475e-07	5.03925e-06	0	0	2.51177	36.5741	CDKN1A;ARAF;PIK3CD;PIK3CB;EGFR;IKBKB;CCND1;AKT3;AKT1;E2F3;BAK1;RALGDS;SMAD2;RALBP1;MAP2K1;TGFB2;TGFB1;SMAD3;GADD45B;TGFB3;STAT3;BRAF;NFKB1;MTOR;TGFBR2;DDB2;CDK6;PIK3CA;BAX;ARHGEF6
regulated exocytosis (GO:0045055)	50/148	6.42054e-08	1.09213e-05	0	0	2.12143	35.1334	LGALS3BP;FAM49B;ECM1;PROS1;ITGB3;SERPINE1;F13A1;CRHBP;LAMP2;CD36;FGB;VWF;APLP2;HGF;ACTN4;GTPBP2;F5;F8;RAB31;SERPING1;TAGLN2;TLN1;ALDOA;CFD;TOR4A;ITIH4;PDGFB;ENDOD1;ARHGAP17;THBS1;CYB5R1;SYNGR2;SCIN;RAB26;PSAP;LYN;TGFB2;TGFB1;TGFB3;BRPF3;RARRES2;FN1;LHFPL2;MANF;RAB11B;SELP;TF;PCYOX1L;CD9;FERMT3	;		Hepatitis B	51/163	7.17901e-07	7.37045e-06	0	0	1.96473	27.7949	CDKN1A;ARAF;PIK3CD;PIK3CB;IKBKB;CASP8;CASP3;CREB3L2;AKT3;AKT1;JAK2;MAP3K7;IKBKE;MAP2K3;MAP2K1;ATP6AP1;FOS;TICAM1;HSPG2;MMP9;TGFBR2;DDB2;DDB1;PIK3CA;IRF3;CCNE1;TRAF3;SOS1;TLR4;IFNAR1;ATF4;TLR2;IRAK1;STAT6;E2F3;FADD;SMAD2;TGFB2;TGFB1;SMAD3;EGR3;TGFB3;STAT2;STAT3;NFATC1;BRAF;NFKB1;FAS;BAX;GRB2;MYD88
receptor internalization (GO:0031623)	24/50	1.12004e-07	1.84373e-05	0	0	3.01413	48.2403	ITGB1;FCER1G;CALCRL;TFRC;SYK;LRP1;CLTC;ITGB2;ADM;ARRB1;ARRB2;DNM2;CACNG7;GRK3;SNX1;RAB31;GRK4;NEDD4;CD9;GRB2;CD36;RAMP1;AP2M1;PICALM	;		Chemokine signaling pathway	57/190	7.73227e-07	7.44231e-06	0	0	1.88383	26.5106	GSK3B;CXCL9;NCF1;PIK3CD;ARRB1;PIK3CB;ARRB2;CXCL14;CX3CL1;CXCL16;IKBKB;PREX1;GNGT2;AKT3;AKT1;CCR5;JAK2;VAV3;MAP2K1;PRKCD;RHOA;VAV1;FGR;HCK;PIK3CA;ELMO1;DOCK2;SOS1;PLCB2;SHC1;PXN;WAS;CXCR4;ADCY7;GNAI1;PIK3R5;GNAI2;GRK3;GNG2;CCL8;GRK5;GNG5;GRK4;GNG4;GNG7;LYN;CCR1;STAT2;STAT3;BRAF;NFKB1;CXCL10;CXCL11;GRB2;BCAR1;NFKBIB;CCL26
glycosaminoglycan biosynthetic process (GO:0006024)	37/99	1.82284e-07	2.90686e-05	0	0	2.34686	36.4179	B4GALT3;CEMIP;B4GALT1;SDC4;SLC35D2;SDC3;HEXA;HS6ST1;ACAN;CHST11;CHSY1;CHST12;DSEL;GPC1;DSE;CHST15;HAS2;ST3GAL6;GPC4;ST3GAL1;ST3GAL3;HS3ST3B1;CHST6;ANGPT1;CHPF2;B3GAT3;GLCE;CSGALNACT2;BGN;HSPG2;DCN;EXT1;B3GNT7;SDC1;B4GALT6;B4GALT7;B4GALT5	;		HIF-1 signaling pathway	36/100	7.6868e-07	7.63721e-06	0	0	2.2606	31.826	CDKN1A;CAMK2D;PFKFB3;FLT1;TFRC;SERPINE1;PIK3CD;ENO1;PIK3CB;ENO3;HIF1A;HK2;EGFR;LDHA;AKT3;EIF4EBP1;PGK1;AKT1;HMOX1;MAP2K1;EGLN2;ANGPT1;NOS2;IFNGR1;IFNGR2;STAT3;CYBB;ARNT;NFKB1;MTOR;TF;PFKL;PIK3CA;ALDOA;TLR4;GAPDH
positive regulation of NF-kappaB transcription factor activity (GO:0051092)	44/128	2.21386e-07	3.42343e-05	0	0	2.15856	33.0763	CD40;CIB1;NOD1;BCL10;TNFRSF11A;NLRC4;MALT1;MTDH;PYCARD;RPS6KA4;TRIM8;IKBKB;RPS6KA5;IRAK1;TRIM5;UBC;TNFSF11;TRIM25;RIPK1;LGALS9;CD36;MAP3K7;TNFSF18;TRIM62;PRKCH;RIPK3;RIPK2;SPHK1;EIF2AK2;TRAF1;CFLAR;NFKB1;NFKB2;BTK;ADAM8;PRKCQ;TLR6;TRIM38;RAB7B;CARD14;TLR4;MYD88;NFKBIB;TLR2	;		Prostate cancer	35/97	1.02331e-06	9.55089e-06	0	0	2.26578	31.2506	GSK3B;CDKN1A;ARAF;PDGFB;PIK3CD;PLAT;PIK3CB;FOXO1;EGFR;HSP90B1;IKBKB;CCND1;PLAU;PDGFD;CREB3L2;AKT3;PDGFC;AKT1;E2F3;PDGFRB;PDGFRA;MAP2K1;MMP3;BRAF;MMP9;NFKB1;ETV5;MTOR;ZEB1;PIK3CA;CCNE1;MDM2;GRB2;SOS1;ATF4
platelet degranulation (GO:0002576)	43/124	2.28881e-07	3.43523e-05	0	0	2.17755	33.2948	CFD;LGALS3BP;TOR4A;FAM49B;ITIH4;ECM1;PROS1;ITGB3;SERPINE1;PDGFB;ENDOD1;F13A1;THBS1;CYB5R1;LAMP2;PSAP;CD36;LYN;FGB;TGFB2;TGFB1;VWF;TGFB3;BRPF3;APLP2;HGF;RARRES2;FN1;ACTN4;LHFPL2;GTPBP2;MANF;F5;SELP;TF;F8;PCYOX1L;SERPING1;CD9;TAGLN2;TLN1;ALDOA;FERMT3	;		Amoebiasis	34/96	2.36294e-06	2.14054e-05	0	0	2.22397	28.8128	CSF2;ITGAM;RAB5C;ITGB2;PIK3CD;PIK3CB;LAMC1;CD1D;GNA14;GNA15;CASP3;CD14;IL10;ARG2;SERPINB1;TGFB2;TGFB1;NOS2;IL1R1;TGFB3;FN1;SERPINB9;LAMB1;ACTN4;NFKB1;PIK3CA;COL4A2;COL4A1;GNAS;RAB7B;TLR4;PLCB2;TLR2;RAB7A
regulation of chemotaxis (GO:0050920)	15/24	3.2216e-07	4.6971e-05	0	0	3.92465	58.6665	PDGFRB;PDGFRA;USP14;TGFB1;RARRES2;PDGFB;CXCR4;THBS1;PPM1F;EFNB2;GPR183;STX4;ZSWIM6;ZSWIM4;CCL26	;		Colorectal cancer	31/86	4.26071e-06	3.74943e-05	0	0	2.26352	27.9908	GSK3B;CDKN1A;ARAF;PIK3CD;PIK3CB;EGFR;BCL2L11;CCND1;CASP3;AKT3;AKT1;PMAIP1;BAK1;RALGDS;SMAD2;MAP2K1;TGFB2;TGFB1;SMAD3;GADD45B;TGFB3;BRAF;FOS;RHOA;MTOR;TGFBR2;DDB2;PIK3CA;BAX;GRB2;SOS1
negative regulation of programmed cell death (GO:0043069)	104/408	3.67804e-07	4.93923e-05	0	0	1.60064	23.7146	TNFRSF6B;ARAF;CIB1;RPS6KA3;ARHGDIA;CLEC5A;RPS6KA1;PIM1;AKT1;PDGFRB;BNIP3L;PDGFRA;HGF;THOC6;TYRO3;DPEP1;SQSTM1;CARD14;EPHA2;CSF1R;SHC1;PSEN2;MST1R;PSEN1;FOXO1;MTDH;HSP90B1;BAG4;GRK5;IRAK1;UBC;NCKAP1L;TXNDC5;MCL1;TNFSF18;TFAP2A;PLK3;PRELID1;EGR3;HSPA5;WFS1;PLK2;RHBDD1;BRAF;SMAD6;NFKB1;DAB2;IL7;BCL3;PPT1;CDK1;MYD88;ARF4;GSK3B;FLT1;CITED2;HTR2B;FHL2;AATF;YBX3;SH3RF1;IKBKB;MYDGF;OPA1;CASP3;MYO18A;CTSH…	;		Glioma	28/75	5.623e-06	4.81079e-05	0	0	2.34432	28.3397	CDKN1A;CAMK2D;SHC1;ARAF;PDGFB;PIK3CD;PIK3CB;EGFR;CCND1;AKT3;AKT1;E2F3;BAK1;PDGFRB;PDGFRA;MAP2K1;CAMK1D;GADD45B;BRAF;MTOR;DDB2;CDK6;PIK3CA;MDM2;BAX;GRB2;SOS1;CAMK1G
phagosome acidification (GO:0090383)	16/27	3.67258e-07	5.06518e-05	0	0	3.72115	55.137	ATP6V1A;ATP6V0B;ATP6V0E1;TCIRG1;RAB20;ATP6V1B2;ATP6V1H;RAB38;ATP6V1E1;ATP6V1D;ATP6V0C;ATP6V0D2;ATP6V1C1;ATP6V0A1;ATP6V1C2;RAB7A	;		Apoptosis	44/143	6.54783e-06	5.45063e-05	0	0	1.93213	23.0627	BCL2A1;CTSZ;PRF1;PIK3CD;PIK3CB;ACTB;CTSS;ACTG1;IKBKB;BCL2L11;CASP8;CTSL;CTSK;CASP3;AKT3;AKT1;PMAIP1;CTSH;RIPK1;FADD;CTSF;BAK1;SPTAN1;CTSC;MAP3K5;MCL1;CTSB;MAP2K1;DFFA;PARP3;GADD45B;EIF2AK3;GZMB;TRAF1;FOS;CFLAR;PTPN13;NFKB1;TNFRSF1A;PIK3CA;FAS;BAX;ATF4;BIRC3
regulation of protein localization to plasma membrane (GO:1903076)	28/67	3.88709e-07	5.08611e-05	0	0	2.62424	38.7349	ITGB1;PID1;LRP1;CLTC;CIB1;TREM2;EGFR;CNPY4;PPFIA1;AKT1;STX4;AP2M1;PRKCH;TGFB1;STAC;STX7;RHOG;CLIP3;VAMP8;TMEM59;DAB2;TMBIM1;PTPN9;SQSTM1;RHOQ;EPHA2;ARF6;PICALM	;		Malaria	21/49	6.74574e-06	5.4676e-05	0	0	2.69119	32.0429	IL10;CD40;TGFB2;TGFB1;VCAM1;LRP1;GYPC;TGFB3;HGF;ITGB2;ITGAL;THBS2;THBS1;ICAM1;SELP;SDC1;CD36;ACKR1;TLR4;MYD88;TLR2
extracellular matrix disassembly (GO:0022617)	31/78	3.64089e-07	5.16097e-05	0	0	2.49567	37.0005	FBN2;HTRA1;FURIN;LAMC1;NID1;CTSS;ADAMTS4;ADAMTS5;SCUBE3;ACAN;CTSL;CTSK;SH3PXD2B;SPP1;MMP7;MMP1;MMP2;MMP3;FN1;ADAM10;MMP9;HSPG2;DCN;MMP12;MMP14;MMP13;BMP1;MMP19;ADAM8;LCP1;FBN1	;		Epithelial cell signaling in Helicobacter pylori infection	26/68	7.25378e-06	5.72862e-05	0	0	2.40096	28.4129	ATP6V1A;NOD1;TCIRG1;EGFR;IKBKB;CASP3;ATP6V1H;CSK;ATP6V1E1;ATP6V1D;ATP6V1C1;JAM3;ATP6V0A1;ATP6V1C2;LYN;ATP6V0B;ATP6V0E1;ATP6AP1;ADAM10;PTPN11;NFKB1;ADAM17;ATP6V1B2;ATP6V0C;ATP6V0D2;HBEGF
positive regulation of cellular catabolic process (GO:0031331)	38/106	4.33643e-07	5.39726e-05	0	0	2.25112	32.9812	PFKFB4;PFKFB3;IRS1;IRS2;FURIN;PRR5L;PTTG1IP;ABHD5;PIK3CB;SNX33;HIF1A;FOXO1;MTDH;TRIM8;KHSRP;PHKG2;SH3BP4;SNX9;APOE;SH3GLB1;PTPN1;PNPT1;DAPK1;ENTPD5;PLK2;BNIP3;PRKCD;MSN;ARNT;TICAM1;TNFRSF1B;DCN;MLXIPL;TMEM59;ADAM9;ADAM8;OPTN;GPLD1	;		Neurotrophin signaling pathway	38/119	1.05497e-05	8.12327e-05	0	0	2.0052	22.9784	GSK3B;CAMK2D;IRS1;SHC1;PSEN2;PIK3CD;PSEN1;PIK3CB;IKBKB;RPS6KA3;RPS6KA5;IRAK1;ARHGDIA;RPS6KA2;AKT3;RPS6KA1;ARHGDIB;AKT1;SH2B3;SH2B2;MAP3K5;MAP2K1;BDNF;RIPK2;SORT1;PRKCD;BRAF;PTPN11;NFKB1;RHOA;PIK3CA;MAPKAPK2;BAX;GRB2;NFKBIE;SOS1;ATF4;NFKBIB
osteoclast differentiation (GO:0030316)	13/19	4.33568e-07	5.53125e-05	0	0	4.29646	62.9483	CSF1R;ANXA2;CSF1;SNX10;TNFRSF11A;GAB2;EFNA4;FOXP1;SBNO2;GPR183;OCSTAMP;TNFSF11;EPHA2	;		Platelet activation	39/124	1.21232e-05	9.1072e-05	0	0	1.97498	22.3576	ITGB1;ITGB3;PIK3CD;PIK3CB;ADCY7;ACTB;GNAI1;ACTG1;PIK3R5;GNAI2;PTGS1;PPP1CB;GNA13;AKT3;AKT1;LYN;FGB;P2RY12;FCER1G;SYK;VWF;ITGA2;F2R;PLA2G4A;RHOA;VAMP8;APBB1IP;FCGR2A;PIK3CA;TBXAS1;BTK;GNAS;ORAI1;LCP2;ARHGEF1;TLN1;PLCB2;FERMT3;F2RL3
regulation of cell proliferation (GO:0042127)	168/740	5.90335e-07	7.17257e-05	0	0	1.4256	20.4468	CD86;IFITM1;CHRM1;ATP8A2;TNFRSF6B;CSF1;IRS1;SLA;IRS2;CIB1;FGF2;FTH1;RPS6KA2;CHP2;AKT1;JUNB;KRT6A;PDGFRB;PDGFRA;MAP2K1;IGFBP3;HGF;F2R;P3H1;FLT3LG;ADAM10;P3H3;RNF41;EID2;RNF126;ADAM17;BTK;GPLD1;CSF1R;NOTCH1;SHC1;TXK;COX17;NPR3;PDGFB;TNFRSF11A;MST1R;ZFP36L1;EFNB2;DPP4;SDCBP;NUAK1;SCIN;GRK5;PDGFD;PDGFC;WNT2;S100A11;LYN;TFAP2A;CD164;WWTR1;TFAP2C;TGFB2;JAG1;TGFB1;TGFB3;TNK2;TNFRSF9;TNFSF13;FN1;HMGA1;EI…	;		Measles	42/138	1.41452e-05	0.000103731	0	0	1.91113	21.34	GSK3B;PIK3CD;CBLB;PIK3CB;IKBKB;CASP8;CCND1;IRAK1;CASP3;AKT3;AKT1;FADD;BAK1;MAP3K7;IKBKE;IFNAR2;HSPA8;STAT2;HSPA6;STAT3;EIF2AK3;MSN;EIF2AK2;FOS;NFKB1;CDK6;PIK3CA;IRF3;CCNE1;CD209;TRAF3;FAS;BAX;TLR7;CD46;FCGR2B;TLR4;MYD88;IRF9;IFNAR1;NFKBIB;TLR2
glucose catabolic process to pyruvate (GO:0061718)	15/25	6.86385e-07	7.78361e-05	0	0	3.76766	53.47	GPI;TPI1;ADPGK;PGAM1;ENO1;BPGM;ENO3;HK2;PGM2L1;PFKL;PGK1;ALDOC;ALDOA;GAPDH;PFKP	;		Leukocyte transendothelial migration	36/112	1.51455e-05	0.000108484	0	0	2.01839	22.3997	ITGB1;ITGAM;NCF1;NCF2;TXK;NCF4;PXN;ITGB2;PIK3CD;CXCR4;THY1;PIK3CB;ITGAL;ACTB;GNAI1;ACTG1;ICAM1;GNAI2;CD99;JAM3;VAV3;VCAM1;MMP2;CYBB;MSN;CYBA;PTPN11;ACTN4;MMP9;RHOA;VAV1;CLDN4;PIK3CA;BCAR1;SIPA1;RAPGEF4
glycolytic process through glucose-6-phosphate (GO:0061620)	15/25	6.86385e-07	7.96051e-05	0	0	3.76766	53.47	GPI;TPI1;ADPGK;PGAM1;ENO1;BPGM;ENO3;HK2;PGM2L1;PFKL;PGK1;ALDOC;ALDOA;GAPDH;PFKP	;		Focal adhesion	55/199	1.78268e-05	0.000124788	0	0	1.73552	18.9776	ITGB1;GSK3B;FLT1;ITGB5;ITGB3;RASGRF1;TNC;PIK3CD;PIK3CB;LAMC1;ACTB;ACTG1;PPP1CB;CCND1;AKT3;AKT1;ITGAV;VAV3;PDGFRB;PDGFRA;MAP2K1;VWF;HGF;ITGA2;ITGA1;ACTN4;RHOA;VAV1;COL4A2;PIK3CA;COL4A1;ITGA8;COL6A5;TLN1;SOS1;BIRC3;SHC1;PXN;PDGFB;THBS2;THBS1;EGFR;PDGFD;PDGFC;SPP1;PAK2;FN1;BRAF;LAMB1;PARVB;PARVG;ITGA10;ITGA11;GRB2;BCAR1
canonical glycolysis (GO:0061621)	15/25	6.86385e-07	8.14564e-05	0	0	3.76766	53.47	GPI;TPI1;ADPGK;PGAM1;ENO1;BPGM;ENO3;HK2;PGM2L1;PFKL;PGK1;ALDOC;ALDOA;GAPDH;PFKP	;		AGE-RAGE signaling pathway in diabetic complications	33/100	1.83751e-05	0.000125767	0	0	2.07221	22.5965	SERPINE1;PIK3CD;PIK3CB;FOXO1;ICAM1;CCND1;CASP3;AKT3;PIM1;AKT1;JAK2;SMAD2;EGR1;TGFB2;TGFB1;VCAM1;SMAD3;TGFB3;MMP2;PRKCD;STAT3;FN1;CYBB;NFATC1;F3;NFKB1;TGFBR2;COL4A2;PIK3CA;COL4A1;NOX4;BAX;PLCB2
regulation of endocytosis (GO:0030100)	28/69	8.01097e-07	8.88695e-05	0	0	2.54818	35.7695	SCARB1;LRPAP1;RAB5C;LRP1;STON1;NEDD4L;SNX33;DLL1;SCAMP5;RAB21;LGALS3;RAB20;AP2S1;ITGAV;APOE;PTPN1;SYK;HIP1R;ARFGAP1;FGR;CLIP3;HCK;DAB2;TFR2;BMP2K;CDH13;UNC119;PICALM	;		Melanoma	26/72	2.38228e-05	0.000159509	0	0	2.26757	24.138	CDKN1A;ARAF;PDGFB;PIK3CD;PIK3CB;FGF2;EGFR;CCND1;PDGFD;AKT3;PDGFC;AKT1;E2F3;BAK1;PDGFRB;PDGFRA;MAP2K1;GADD45B;HGF;BRAF;DDB2;CDK6;PIK3CA;FGF18;MDM2;BAX
response to cytokine (GO:0034097)	45/138	8.87988e-07	9.64128e-05	0	0	2.04764	28.5325	IFITM3;CSF1R;ITIH4;IFITM1;CIITA;PID1;SHMT2;CXCR4;TNFRSF11A;CXCL16;RELB;CASP8;IRAK1;KHSRP;CASP3;KYNU;RIPK1;LGALS9;JAK2;JUNB;IKBKE;MCL1;IFNAR2;PTPN18;SMAD3;GCH1;IL1R1;SLC11A1;STAT3;TRAFD1;ADAM10;EIF2AK2;PTPN11;OSMR;PTPN13;DDOST;NFKB2;MAPKAPK3;MAPKAPK2;ADAM9;HCLS1;PTPN9;PTPN6;MYD88;IL18R1	;		Small cell lung cancer	31/93	2.60459e-05	0.000170684	0	0	2.09314	22.0945	ITGB1;CDKN1A;PIK3CD;PIK3CB;LAMC1;PTGS2;IKBKB;RXRA;CCND1;CASP3;AKT3;AKT1;ITGAV;E2F3;BAK1;GADD45B;NOS2;ITGA2;FN1;LAMB1;TRAF1;NFKB1;DDB2;CDK6;PIK3CA;COL4A2;TRAF3;COL4A1;CCNE1;BAX;BIRC3
cellular response to insulin stimulus (GO:0032869)	38/110	1.25647e-06	0.000133578	0	0	2.16926	29.4742	ATP6V1A;HDAC5;IRS1;SHC1;IRS2;IDE;TCIRG1;FOXO1;ZFP36L1;PDK4;AKT1;ATP6V1H;ZNF106;AP3S1;ATP6V1E1;ATP6V1D;ATP6V1C1;SH2B2;ATP6V0A1;ATP6V1C2;ATP6V0B;ATP6V0E1;ATP6AP1;MYO5A;INHBB;RAB10;KAT2B;RAB31;RAB13;ATP6V1B2;TRIB3;GRB2;SOS1;ATP6V0D2;ATP6V0C;GPLD1;RHOQ;BCAR1	;		Autophagy	39/128	2.73948e-05	0.000175783	0	0	1.91327	20.0992	STX17;IRS1;PIK3CD;IRS2;PIK3CB;HIF1A;CAMKK2;LAMP1;CTSL;TP53INP2;LAMP2;AKT3;AKT1;MAP3K7;SNAP29;CTSB;SH3GLB1;ATG3;GABARAPL2;MAP2K1;DAPK1;BNIP3;PRKCD;DAPK3;EIF2AK3;WIPI1;CFLAR;MTOR;VAMP8;VMP1;MRAS;RRAGC;ATG16L2;PIK3CA;ATG2A;ULK1;PRKCQ;RAB7B;RAB7A
regulation of cytokine-mediated signaling pathway (GO:0001959)	33/90	1.36235e-06	0.000141879	0	0	2.30246	31.0977	CBFB;SPPL2A;PYCARD;IKBKB;CASP8;SOCS1;IRAK1;UBC;RIPK1;JAK2;IFNAR2;PTPN1;CD74;SYK;IFNGR1;SPHK1;IFNGR2;STAT2;PTPN11;VRK2;TRAF1;RUNX1;TNFRSF1A;CLIP3;PTPRC;IL7;AXL;OTULIN;TAX1BP1;PTPN6;CD24;IFNAR1;BIRC3	;		MAPK signaling pathway	74/295	3.02318e-05	0.000190029	0	0	1.57518	16.3923	FLT1;CSF1;RASGRF1;ARAF;ARRB1;ARRB2;FGF2;RPS6KA4;IKBKB;RPS6KA3;PPP3CA;RPS6KA5;RPS6KA2;CASP3;AKT3;RPS6KA1;AKT1;MAP3K6;MAP3K7;MAP3K5;DUSP4;PDGFRB;MAP2K3;DUSP5;PDGFRA;MAP2K1;IL1R1;HGF;FLT3LG;PLA2G4A;FOS;DUSP6;TNFRSF1A;TGFBR2;CACNB3;MRAS;MAPKAPK3;MAPKAPK2;SOS1;EPHA2;ATF4;CSF1R;PDGFB;STK4;EFNA4;EGFR;RASGRP4;RELB;RASGRP3;CACNG7;PPP3R1;IRAK1;PDGFD;PDGFC;GNA12;CD14;PAK2;MAP4K4;HSPA8;TGFB2;TGFB1;GADD45B;AN…
glycosaminoglycan catabolic process (GO:0006027)	24/56	1.50703e-06	0.000153807	0	0	2.69119	36.0763	CEMIP;TGFB1;SDC4;IDUA;HEXB;FUCA1;HEXA;SDC3;BGN;FGF2;HSPG2;GNS;DCN;SGSH;GALNS;ACAN;NAGLU;GLB1;GPC1;IDS;SDC1;GPC4;HPSE;GUSB	;		Glycosaminoglycan degradation	11/19	3.5556e-05	0.000219025	0	0	3.63546	37.2431	GALNS;NAGLU;IDUA;GLB1;HEXB;HEXA;IDS;HPSE;GUSB;GNS;SGSH
regulation of MAP kinase activity (GO:0043405)	32/87	1.80997e-06	0.000181103	0	0	2.30968	30.539	CD40;FLT1;GBA;HTR2B;PDGFB;PTPRJ;MST1R;FGF2;EGFR;PIK3R5;UCHL1;IRAK1;SMPD1;PDGFD;STK38;PDGFC;TNFSF11;APOE;PDGFRB;LYN;PTPN1;TGFB1;CD300A;PRKCD;PAQR3;SPRY4;BMP7;FGF18;ADAM8;TRIB3;TRIB1;CD24	;		Salmonella infection	29/86	3.6757e-05	0.000221983	0	0	2.11748	21.622	CSF2;ARPC1B;WAS;NLRC4;KLC1;ACTB;ACTG1;PYCARD;CD14;RILP;MYH10;NOS2;IFNGR1;IFNGR2;RHOG;ARPC4;FOS;ARPC5;NFKB1;DYNC1LI2;ARPC2;MYH9;PLEKHM2;PFN1;RAB7B;TLR4;MYD88;PFN2;RAB7A
membrane protein ectodomain proteolysis (GO:0006509)	12/18	1.8804e-06	0.000184533	0	0	4.18629	55.1921	APH1A;BACE2;ADAM17;NCSTN;ERAP1;SPPL2A;PSEN2;ADAM10;MYH9;ADAM9;PRKCQ;PSEN1	;		N-Glycan biosynthesis	20/50	3.77077e-05	0.000223345	0	0	2.51177	25.584	DPAGT1;B4GALT3;B4GALT1;RPN2;ALG5;RPN1;ALG14;ALG2;ALG3;DDOST;DPM2;MAN2A2;MAN2A1;MGAT4A;MGAT4B;MAN1C1;MAN1A1;MGAT1;MGAT2;STT3B
intracellular pH reduction (GO:0051452)	17/33	2.3153e-06	0.000222924	0	0	3.23486	41.9754	ATP6V1A;ATP6V0B;ATP6V0E1;SLC11A1;TCIRG1;RAB20;ATP6V1B2;ATP6V1H;RAB38;ATP6V1E1;ATP6V1D;ATP6V0C;ATP6V0D2;ATP6V1C1;ATP6V0A1;ATP6V1C2;RAB7A	;		Relaxin signaling pathway	39/130	4.03503e-05	0.000234489	0	0	1.88383	19.0604	SHC1;PIK3CD;ARRB1;PIK3CB;ARRB2;ADCY7;EGFR;GNAI1;GNAI2;GNA15;EDNRB;GNGT2;GNG2;GNG5;GNG4;GNG7;CREB3L2;AKT3;AKT1;SMAD2;MAP2K1;TGFB1;SMAD3;NOS2;MMP1;MMP2;FOS;MMP9;NFKB1;TGFBR2;MMP13;COL4A2;PIK3CA;COL4A1;GNAS;GRB2;SOS1;PLCB2;ATF4
positive regulation of cytokine production (GO:0001819)	62/220	2.70532e-06	0.000255653	0	0	1.76966	22.6875	FAM49B;CSF2;SERPINE1;HTR2B;RORA;DDX41;SCAMP5;PYCARD;LGALS9;MAP3K7;HAVCR2;IL10;GBP5;ANXA1;RIPK2;SLC11A1;NFAM1;ARNT;CYBA;TMEM173;TICAM1;RUNX1;FGR;ADAM17;IRF3;IRF1;PRKCQ;TLR7;IRF5;TLR6;RAB7B;CD46;TLR4;GAPDH;ATF4;TLR2;PTGER4;CEBPB;TXK;PTGS2;LY9;HIF1A;INAVA;MALT1;C3;IRAK1;STAT6;RIPK1;CD14;FADD;TGFB1;CADM1;EIF2AK3;EIF2AK2;SULF1;NFKB1;NFKB2;RGCC;IL7;CLEC6A;HPSE;MYD88	;		T cell receptor signaling pathway	32/101	6.03744e-05	0.000344358	0	0	1.98952	19.3281	GSK3B;CSF2;PIK3CD;CBLB;BCL10;PIK3CB;MALT1;IKBKB;PPP3CA;PPP3R1;AKT3;NCK2;AKT1;MAP3K7;PAK2;IL10;VAV3;MAP2K1;NFATC1;FOS;NFKB1;RHOA;VAV1;PTPRC;PIK3CA;PRKCQ;GRB2;LCP2;PTPN6;NFKBIE;SOS1;NFKBIB
positive regulation of cell motility (GO:2000147)	53/179	2.8695e-06	0.000266238	0	0	1.85927	23.7269	FLT1;CSF1;PIK3CD;CIB1;CXCL16;PLAU;CTSH;CPNE3;ACVR1;PDGFRB;PDGFRA;HGF;SPHK1;F2R;ADAM10;ACTN4;MMP9;PTP4A1;FGR;ADAM17;MMP14;RUFY3;CDH13;MAPRE1;HBEGF;CSF1R;CEMIP;SEMA7A;NOTCH1;PDGFB;NTN1;THBS1;EGFR;SDCBP;GPNMB;PDGFD;PDGFC;PDPN;HAS2;STX4;CCR1;SPAG9;SEMA4A;TGFB1;HSPA5;LAMB1;SOD2;BMP2;DAB2;SNAI1;BCAR1;FERMT3;CCL26	;		Amino sugar and nucleotide sugar metabolism	19/48	6.9508e-05	0.000382294	0	0	2.48561	23.7974	GPI;HEXB;GFPT2;HEXA;PMM2;NPL;RENBP;HK2;GMPPB;CYB5R1;UGP2;NAGK;GNPDA1;AMDHD2;UAP1L1;PGM3;NANS;PGM1;GALK1
endocytosis (GO:0006897)	71/263	2.94869e-06	0.000268699	0	0	1.69521	21.587	DENND1B;SCARB1;WIPF1;DENND1A;CLTC;AP2A1;SNX10;CXCL16;DPYSL2;DNER;MRC1;STAB1;TMEM108;CD36;ABCD1;RALBP1;ANXA1;ANXA3;SLC11A1;RHOG;CSNK1E;VRK2;HSPG2;DNM2;TFR2;BIN1;DNAJC6;TYRO3;RIN3;CD302;RHOQ;CSNK1G2;RAB7A;RAB1A;LRP1;WAS;LRP3;SNX33;SNX30;CORO1A;HSP90B1;CORO1C;SNX1;SNX2;ATP6V1H;SNX9;APOE;CD14;FCGR1A;SNX8;SNX6;MSR1;CD163;SORT1;M6PR;HIP1R;DNAJC13;MERTK;IGF2R;MYO1E;SNX18;NECAP2;AXL;DLC1;PPT1;HYOU1;CALR;…	;		Parathyroid hormone synthesis, secretion and action	33/106	6.88386e-05	0.000385496	0	0	1.95492	18.7354	CDKN1A;ARAF;ARRB1;ARRB2;ADCY7;EGFR;PTHLH;GNAI1;GNAI2;GNA13;MMP25;RXRA;CREB3L2;GNA12;TNFSF11;PDE4A;MEF2D;EGR1;MAP2K1;PDE4C;BRAF;FOS;RUNX2;RHOA;MMP14;MAFB;MMP13;MMP17;GNAS;ARHGEF1;PLCB2;ATF4;HBEGF
positive regulation of apoptotic process (GO:0043065)	80/307	3.21021e-06	0.000282443	0	0	1.63633	20.6983	ITGB1;MTCH2;BTG1;ITSN1;PYCARD;PREX1;AIFM2;ADAMTSL4;RPS6KA2;ARL6IP5;ANKRD1;CTSH;MAP3K5;VAV3;BNIP3L;TNFRSF12A;UTP11;DAPK1;IGFBP3;DAPK3;F2R;DUSP6;SIRT2;VAV1;DNM2;CLIP3;BRMS1;LATS2;BIN1;ARHGEF1;IRF5;SOS1;ATF6;SQSTM1;GPLD1;ARHGEF5;ATF4;ARHGEF6;BCL2A1;PSEN2;NOD1;BCL10;PSEN1;NLRC4;STK4;FOXO1;PPM1F;APH1A;FGD3;GNA13;ABR;NCSTN;BCL2L11;SCIN;UBC;PMAIP1;RIPK1;BMF;FADD;BAK1;BCAP31;TFAP2A;FIS1;TGFB2;GADD45B;TGF…	;		Staphylococcus aureus infection	24/68	7.39543e-05	0.000399613	0	0	2.21627	21.0813	IL10;C1QB;CFD;C1QA;ITGAM;SELPLG;C1S;C1R;ITGB2;C5AR1;PTAFR;ITGAL;ICAM1;C2;C3;SELP;C4A;FCGR3A;FCGR2A;C3AR1;DEFB4A;FCGR1A;FCGR2B;C1QC
positive regulation of protein catabolic process (GO:0045732)	30/81	3.19227e-06	0.000285792	0	0	2.32572	29.4314	GSK3B;LRP1;NEDD4L;FURIN;IDE;SNX33;PTTG1IP;OAZ1;FOXO1;SNX9;APOE;RILP;NSF;PLK3;EGLN2;SMURF1;PLK2;TNFSF12;MSN;WWP1;TNFRSF1B;RNF41;DDB1;NEDD4;ASB9;ADAM9;ADAM8;SEC22B;GPLD1;RAB7A	;		Bladder cancer	17/41	8.35314e-05	0.00044358	0	0	2.60367	24.4492	CDKN1A;MAP2K1;MMP1;DAPK1;MMP2;DAPK3;ARAF;BRAF;THBS1;MMP9;EGFR;RASSF1;RPS6KA5;CCND1;MDM2;E2F3;HBEGF
apoptotic process (GO:0006915)	64/231	3.51961e-06	0.000304417	0	0	1.73976	21.8464	CSRNP1;ITGB2;PRF1;CIB1;AHR;DDX41;HK2;PYCARD;CASP8;AIFM2;RFK;CASP3;AKT1;TSPO;JAK2;PHLDA2;MAP3K7;IER3;EIF5A;DAPK1;PRKCD;DAPK3;GLRX2;TGFBR2;RRAGC;PIK3CA;IRF3;IRF1;ELMO1;VDAC1;GAPDH;TNFRSF21;TLR2;ARHGEF6;PPARD;PPP1R15A;CXCR4;STK4;BCL2L11;PLAGL1;PMAIP1;BNIP2;RIPK1;BMF;CD14;FADD;NLRP1;BAK1;FIS1;PLK3;TNFSF12;TNFRSF9;BNIP3;LY86;GZMB;CFLAR;MTOR;FAP;DLC1;FAS;BAX;TNFSF8;PTPN6;MYD88	;		JAK-STAT signaling pathway	45/162	8.67703e-05	0.00045297	0	0	1.74429	16.313	CNTFR;CDKN1A;CSF2;PDGFB;PIK3CD;PIK3CB;CSF2RA;EGFR;SOCS1;CCND1;AKT3;PIM1;IL21R;AKT1;AOX1;STAT6;SOCS6;JAK2;IL13RA1;MCL1;PDGFRB;IFNAR2;IL10;PDGFRA;IL4R;CISH;IFNGR1;IL10RB;IFNGR2;IL10RA;STAT2;STAT3;PTPN11;STAM;OSMR;PIAS2;MTOR;PIK3CA;IL7;GRB2;PTPN6;SOS1;STAM2;IRF9;IFNAR1
interferon-gamma-mediated signaling pathway (GO:0060333)	27/70	4.00558e-06	0.00033509	0	0	2.42207	30.101	CIITA;CAMK2D;PTAFR;IFI30;ICAM1;OASL;TRIM8;MT2A;TRIM5;TRIM25;NCAM1;JAK2;GBP2;FCGR1A;TRIM62;VCAM1;IFNGR1;IFNGR2;PRKCD;HCK;IRF3;IRF1;IRF2;IRF8;IRF5;TRIM38;IRF9	;		Fluid shear stress and atherosclerosis	40/139	9.05625e-05	0.000464887	0	0	1.80703	16.8225	NCF1;SDC4;NCF2;ITGB3;PDGFB;MGST1;PIK3CD;PLAT;TXN;PIK3CB;ACTB;ACTG1;ICAM1;HSP90B1;IKBKB;CTSL;GPC1;AKT3;AKT1;HMOX1;ITGAV;MAP3K7;MAP3K5;ACVR1;VCAM1;IL1R1;GSTO1;MMP2;CYBA;FOS;MMP9;NFKB1;RHOA;TNFRSF1A;PIK3CA;GSTA3;TRPV4;GSTA1;SDC1;SQSTM1
vascular endothelial growth factor receptor signaling pathway (GO:0048010)	27/70	4.00558e-06	0.000340675	0	0	2.42207	30.101	NRP1;FLT1;NCF1;NCF2;ITGB3;NCF4;PXN;PIK3CB;SHB;ACTB;ACTG1;NCK2;ITGAV;NCKAP1L;PAK2;VAV3;CYBB;CYBA;SULF1;RHOA;VAV1;PIK3CA;MAPKAPK3;AXL;MAPKAPK2;ELMO1;BCAR1	;		Rap1 signaling pathway	54/206	0.000100583	0.00050786	0	0	1.64607	15.1513	ITGB1;DOCK4;FLT1;ITGAM;CSF1;ITGB3;ITGB2;PIK3CD;PIK3CB;SIPA1L2;ITGAL;FGF2;ACTB;ACTG1;AKT3;AKT1;PDGFRB;MAP2K3;PDGFRA;MAP2K1;HGF;F2R;RHOA;APBB1IP;MRAS;PIK3CA;ADORA2B;LCP2;TLN1;PFN1;PLCB2;EPHA2;PFN2;RAPGEF4;CSF1R;PDGFB;ADCY7;EFNA4;THBS1;GNAI1;EGFR;GNAI2;RASGRP3;PDGFD;PDGFC;RALGDS;FYB1;ANGPT1;BRAF;FGF18;GNAS;SIPA1;BCAR1;F2RL3
regulation of I-kappaB kinase/NF-kappaB signaling (GO:0043122)	58/204	4.14453e-06	0.000341122	0	0	1.78533	22.1269	CD40;ECM1;TRAF3IP2;GOLT1B;HTR2B;RORA;LITAF;TRIM8;IKBKB;PYCARD;CASP8;TRIM5;TRIM25;LGALS9;IKBKE;MAP3K7;WLS;TRIM62;RIPK2;F2R;SHISA5;TICAM1;RHOA;TNFRSF1A;S100A4;TLR6;SQSTM1;OPTN;BIRC3;NLRX1;SLC20A1;NOD1;BCL10;INAVA;MALT1;MTDH;IRAK1;UBC;S100A13;HMOX1;RIPK1;FADD;NLRP1;BRD4;CD74;RIOK3;PLK2;NEK6;CARD9;CFLAR;PINK1;TNIP1;TNIP2;CLEC6A;BCL3;TRIM38;TMEM9B;MYD88	;		Hepatitis C	43/155	0.000127049	0.000631144	0	0	1.74204	15.6277	SCARB1;GSK3B;CDKN1A;ARAF;PIK3CD;PIK3CB;EGFR;IKBKB;CASP8;RXRA;CCND1;CASP3;AKT3;AKT1;RIPK1;E2F3;FADD;BAK1;IKBKE;IFNAR2;MAP2K1;STAT2;STAT3;EIF2AK3;EIF2AK2;NR1H3;BRAF;CFLAR;TICAM1;NFKB1;TNFRSF1A;CXCL10;CLDN4;CDK6;PIK3CA;IRF3;TRAF3;FAS;BAX;GRB2;SOS1;IRF9;IFNAR1
positive regulation of cell proliferation (GO:0008284)	103/424	4.42108e-06	0.000358107	0	0	1.52543	18.8072	CD86;PID1;CHRM1;CSF1;IRS1;IRS2;CIB1;FGF2;CHP2;PIM1;AKT1;KRT6A;PDGFRB;PDGFRA;PRKCH;HGF;F2R;FLT3LG;ADAM10;FOXP1;ADAM17;CSF1R;NOTCH1;SHC1;C5AR1;COX17;PDGFB;CHRD;TNFRSF11A;MST1R;EFNB2;DPP4;SDCBP;GRK5;PDGFD;PDGFC;HMOX1;WNT2;LYN;WWTR1;TGFB2;TGFB1;TNFSF13;FN1;BMP6;FOSL1;MLXIPL;BST1;BMP2;CDK6;PTPRC;CCPG1;IL7;ACER3;MDM2;HPSE;CALR;NES;SLC35F6;CDKN1A;FLT1;HTR2B;TCIRG1;LAMC1;TNFSF13B;CTSH;ITGAV;SCN5A;EIF5A;S…	;		Non-small cell lung cancer	23/66	0.000129461	0.000632918	0	0	2.18829	19.5898	CDKN1A;MAP2K1;GADD45B;STAT3;ARAF;PIK3CD;BRAF;PIK3CB;STK4;EGFR;DDB2;RASSF1;RXRA;CDK6;CCND1;PIK3CA;AKT3;AKT1;BAX;E2F3;GRB2;BAK1;SOS1
protein phosphorylation (GO:0006468)	112/470	4.50288e-06	0.000359034	0	0	1.49638	18.4216	GMFG;RPS6KA4;STK10;RPS6KA3;RPS6KA5;RPS6KA2;AKT3;RPS6KA1;PIM1;AKT1;MAP3K6;MAP3K7;MAP3K5;ACVR1;PDGFRB;PDGFRA;MAP2K1;MORC3;PRKCH;DAPK1;IGFBP3;PRKCD;DAPK3;ADAM10;VRK2;CSNK1E;RUNX3;NRBP1;MAPKAPK3;CCNE1;MAPKAPK2;TYRO3;SIK3;BTK;PRKCQ;ULK1;TNIK;SIK2;CSNK1G2;CSF1R;TXK;PDGFB;STK4;NUAK1;GRK5;IRAK1;STK38;RIPK1;MARK4;LYN;SMAD2;TGFB2;FYB1;TGFB1;PLK2;NEK6;EIF2AK3;EIF2AK2;BRAF;SMAD7;BMP2;CDK6;STK24;FES;CDK1;GSK3…	;		FoxO signaling pathway	38/132	0.000132827	0.000639231	0	0	1.80772	16.1365	CDKN1A;IRS1;ARAF;PIK3CD;IRS2;PIK3CB;STK4;FOXO1;EGFR;IKBKB;BCL2L11;CCND1;AKT3;AKT1;SMAD2;IL10;GABARAPL2;PLK3;MAP2K1;TGFB2;TGFB1;SMAD3;GADD45B;TGFB3;PLK2;BNIP3;STAT3;BRAF;CSNK1E;SOD2;TGFBR2;BCL6;PIK3CA;MDM2;GRB2;SGK3;SGK1;SOS1
cellular response to interferon-gamma (GO:0071346)	38/116	5.39109e-06	0.000423242	0	0	2.05706	24.9537	CIITA;CAMK2D;PTAFR;IFI30;AIF1;CX3CL1;ICAM1;OASL;TRIM8;SYNCRIP;MT2A;CCL8;TRIM5;TRIM25;NCAM1;LGALS9;JAK2;GBP2;FCGR1A;TRIM62;VCAM1;DAPK1;IFNGR1;IFNGR2;PRKCD;DAPK3;HCK;IRF3;PDE12;IRF1;IRF2;IRF8;IRF5;TRIM38;GAPDH;SLC26A6;IRF9;CCL26	;		Sphingolipid metabolism	18/47	0.000176556	0.000836604	0	0	2.40489	20.7828	ARSA;ASAH1;SPHK1;GBA;SGPP1;GALC;UGCG;SMPD2;SPTLC2;GLB1;SMPD1;NEU1;ACER3;DEGS1;B4GALT6;GLA;PLPP2;CERS2
positive regulation of homeostatic process (GO:0032846)	30/83	5.67889e-06	0.000439082	0	0	2.26968	27.4148	PPP1R10;HMGB2;PIK3CD;PIK3CB;METRNL;ACVR1B;HIF1A;SPP1;TNFSF11;STX4;NCKAP1L;LGALS9;SYK;ATP6AP1;SGIP1;PIH1D1;STAT3;ARNT;NR1H3;INHBA;SMARCA4;FAM210B;PINK1;P2RX4;NPC1;FKBP1B;PLEKHM1;ADAM8;GPLD1;C2CD2L	;		Legionellosis	20/55	0.000180785	0.000843663	0	0	2.28343	19.6791	RAB1A;HSPA8;ITGAM;SAR1A;SAR1B;BNIP3;ITGB2;HSPA6;NLRC4;NFKB1;NFKB2;PYCARD;C3;CASP8;CASP3;CD14;SEC22B;TLR4;MYD88;TLR2
membrane protein proteolysis (GO:0033619)	17/35	6.53145e-06	0.000490147	0	0	3.05001	36.4137	TGFB1;HM13;RHBDD1;SPPL2A;ERAP1;PSEN2;ADAM10;PSEN1;NFKB1;APH1A;BACE2;NCSTN;ADAM17;CTSH;MYH9;ADAM9;PRKCQ	;		Phospholipase D signaling pathway	41/148	0.00018614	0.000855689	0	0	1.73957	14.9412	AGPAT5;DGKD;SHC1;PDGFB;PIK3CD;PIK3CB;ADCY7;EGFR;AGPAT3;PIK3R5;GNA13;CYTH4;PDGFD;AKT3;PDGFC;GRM8;GNA12;AKT1;RALGDS;PDGFRB;PDGFRA;MAP2K1;FCER1G;SYK;SPHK1;F2R;PLA2G4A;PTPN11;GAB2;RHOA;MTOR;DNM2;MRAS;PIK3CA;GNAS;GRB2;SOS1;PLPP2;PLCB2;RAPGEF4;ARF6
cell chemotaxis (GO:0060326)	24/60	6.50272e-06	0.000495274	0	0	2.51177	29.9988	PDGFRB;NRP1;PDGFRA;DOCK4;EGR3;HGF;PRKCD;C5AR1;HMGB2;RHOG;PDGFB;PIK3CB;ARRB2;CXCL14;CORO1B;PIK3CA;BIN2;RAB13;C3AR1;PRKCQ;DEFB4A;BCAR1;EPHA2;HBEGF	;		p53 signaling pathway	24/72	0.000204591	0.000926675	0	0	2.09314	17.7802	STEAP3;CDKN1A;RRM2;GADD45B;IGFBP3;SERPINE1;SHISA5;THBS1;DDB2;COP1;CASP8;CDK6;TP53I3;CCND1;AIFM2;CCNE1;CASP3;CCNG1;CDK1;MDM2;PMAIP1;FAS;BAX;SFN
positive regulation of endocytosis (GO:0045807)	25/64	6.93707e-06	0.000513041	0	0	2.4529	29.1371	LRP1;SERPINE1;NEDD4L;DLL1;SIRPB1;PYCARD;RAB21;SIRPA;APOE;FCER1G;CAMK1D;SGIP1;SLC11A1;HIP1R;CYBA;MERTK;CLIP3;TF;DAB2;TFR2;AXL;PPT1;CALR;DOCK2;FCGR2B	;		PI3K-Akt signaling pathway	82/354	0.000219988	0.000981973	0	0	1.45456	12.2502	ITGB1;GSK3B;CDKN1A;CHRM1;FLT1;CSF1;ITGB5;IRS1;ITGB3;TNC;PIK3CD;PIK3CB;LAMC1;FGF2;IKBKB;GNGT2;CCND1;CREB3L2;AKT3;AKT1;ITGAV;JAK2;PDGFRB;IFNAR2;PDGFRA;MAP2K1;IL4R;SYK;VWF;HGF;ITGA2;F2R;ITGA1;FLT3LG;OSMR;COL4A2;PIK3CA;COL4A1;CCNE1;ITGA8;SGK3;COL6A5;SGK1;SOS1;TLR4;EPHA2;ATF4;TLR2;IFNAR1;CSF1R;PHLPP1;PDGFB;THBS2;EFNA4;THBS1;EGFR;PIK3R5;HSP90B1;RXRA;BCL2L11;GNG2;GNG5;GNG4;PDGFD;GNG7;PDGFC;SPP1;EIF4EBP1…
cellular response to oxygen-containing compound (GO:1901701)	72/274	7.1154e-06	0.000518713	0	0	1.65007	19.5587	CD86;PID1;NCF1;SERPINE1;HMGB2;RORA;AHR;ACTB;CDC73;PYCARD;CRHBP;PDK4;ANKRD1;AKT1;CCR5;IL10;PDGFRA;DAPK1;H2AFZ;TESC;PRKCD;FOS;TICAM1;TNFRSF1B;MMP9;RHOA;FAM210B;RRAGC;KCNQ1;ADAM9;PLAA;TLR4;GPLD1;TLR2;HCN4;PXN;PDGFB;EGFR;CAMKK2;ZFP36L1;HSP90B1;WNT6;SBNO2;BRINP1;GNG2;STAP1;SH3BP4;CD14;WNT2;LYN;P2RY12;EGR1;AOC1;P2RY11;NR1H3;NFKB1;MTOR;SSH1;CXCL10;MLXIPL;P2RX4;TNIP1;PTK7;WT1;AXL;TNIP2;NEURL1;PAF1;LAMTOR…	;		Glycosaminoglycan biosynthesis	19/53	0.000321671	0.00139542	0	0	2.25112	18.1034	HS3ST3B1;B4GALT3;CHST6;B4GALT1;CHPF2;B3GAT3;GLCE;CSGALNACT2;HS6ST1;EXT1;B3GNT7;CHST11;CHSY1;CHST12;DSE;CHST15;B4GALT7;ST3GAL1;ST3GAL3
positive regulation of T cell activation (GO:0050870)	26/68	7.25378e-06	0.000521352	0	0	2.40096	28.4129	CD86;FAM49B;TFRC;DOCK8;CLECL1;THY1;CD1D;AIF1;SIRPB1;PYCARD;ZMIZ1;NCK2;SIRPA;FLOT2;TNFSF11;NCKAP1L;LGALS9;CD276;ANXA1;VCAM1;PTPRC;IL7;CD209;PRKCQ;CD47;CD46	;		Glycosphingolipid biosynthesis	17/45	0.000321333	0.00141387	0	0	2.37223	19.0799	B4GALT3;B3GALNT1;B4GALT1;HEXB;HEXA;NAGA;ABO;FUT4;GBGT1;GLB1;ST3GAL5;ST3GAL6;A4GALT;ST3GAL1;GLA;ST6GALNAC4;ST3GAL3
regulation of autophagy (GO:0010506)	57/203	7.56391e-06	0.000536092	0	0	1.76319	20.7918	HTR2B;CISD2;PIK3CB;TRIM8;UCHL1;CTSK;CASP3;AKT1;PIP4K2A;ATP6V1E1;SH3GLB1;ATP6V0B;ATP6V0E1;DAPK1;HGF;DAPK3;WDR75;TICAM1;SIRT2;DCN;RRAGC;ATP6V1B2;ULK1;VDAC1;ATP6V0D2;ATP6V0C;GAPDH;OPTN;EXOC1;ATP6V1A;GBA;MTMR9;FOXO1;MTDH;DRAM1;SLC17A9;PSAP;ATP6V1H;SH3BP4;BMF;DRAM2;ATP6V1D;ATP6V1C1;ATP6V0A1;ATP6V1C2;SNX6;MCL1;CTSA;PLK2;BNIP3;TPCN2;MTOR;TMEM59;PINK1;NEDD4;LAMTOR2;CDK5R1	;		mTOR signaling pathway	41/152	0.000344178	0.00147232	0	0	1.69379	13.5069	ATP6V1A;PRR5;GSK3B;IRS1;PIK3CD;SLC3A2;PIK3CB;IKBKB;RPS6KA3;WNT6;RPS6KA2;AKT3;RPS6KA1;GRB10;EIF4EBP1;AKT1;ATP6V1H;ATP6V1E1;FNIP1;ATP6V1D;WNT2;FNIP2;ATP6V1C1;ATP6V1C2;WNT4;MAP2K1;WNT10A;BRAF;WNT16;RHOA;MTOR;TNFRSF1A;RRAGC;PIK3CA;ATP6V1B2;ULK1;GRB2;LAMTOR2;SGK1;SOS1;LPIN1
positive regulation of reactive oxygen species metabolic process (GO:2000379)	18/39	8.68815e-06	0.000607338	0	0	2.8982	33.7743	PDGFRB;CDKN1A;PID1;ITGAM;TGFB1;ITGB2;PRKCD;PDGFB;CYBA;THBS1;TGFBR2;RNF41;RIPK1;GRB2;CD36;TLR6;XDH;TLR4	;		Natural killer cell mediated cytotoxicity	36/131	0.000524878	0.00221455	0	0	1.72565	13.0327	CSF2;SHC1;ITGB2;ARAF;PRF1;PIK3CD;PIK3CB;ITGAL;ICAM1;PPP3CA;PPP3R1;FCGR3A;CASP3;SH3BP2;IFNAR2;VAV3;MAP2K1;FCER1G;SYK;IFNGR1;IFNGR2;SH2D1B;GZMB;NFATC1;BRAF;PTPN11;VAV1;TYROBP;PIK3CA;FAS;GRB2;LCP2;PTPN6;SOS1;CD244;IFNAR1
vesicle-mediated transport (GO:0016192)	99/410	8.81506e-06	0.000607882	0	0	1.51625	17.6478	WIPF1;NCF4;GCC2;GOLGA5;DPYSL2;CPNE3;AGFG1;NSF;RALBP1;VPS33A;APLP2;STX7;VRK2;CSNK1E;RNF126;BIN1;RIN3;CSNK1G2;LRPAP1;RAB5C;ARL1;SNX1;ADAP2;SNX2;VTI1A;ATP6V1H;SNX9;TBC1D17;SNX8;SNX6;HSPA8;SNAPIN;CACFD1;M6PR;MYO5A;ADAP1;EHD3;EHD4;SPIRE2;OSBPL1A;LRP12;PICALM;DENND1B;DENND1A;CLTC;SNX10;LRMP;MIA3;AP2A1;ACTR1A;DNER;SNAP29;BCAS3;ANXA2;RHOG;ARAP1;ARFGAP1;DNM2;VAMP8;SEC22B;RAB7B;SFT2D1;RHOQ;ARF6;RAB7A;RAB1A…	;		Fc epsilon RI signaling pathway	22/68	0.000591242	0.00246084	0	0	2.03158	15.1013	VAV3;MAP2K3;LYN;MAP2K1;CSF2;FCER1G;SYK;PIK3CD;PLA2G4A;PIK3CB;GAB2;VAV1;PIK3CA;ALOX5;INPP5D;AKT3;ALOX5AP;BTK;AKT1;LCP2;GRB2;SOS1
glycosaminoglycan metabolic process (GO:0030203)	24/61	9.11087e-06	0.000619904	0	0	2.4706	28.6739	HS3ST3B1;SDC4;IDUA;B3GAT3;FUCA1;HEXA;SDC3;SLC35D2;BGN;HS6ST1;HSPG2;GNS;DCN;SGSH;EXT1;NAGLU;GLB1;GPC1;IDS;SDC1;GPC4;HPSE;GUSB;B4GALT7	;		ECM-receptor interaction	25/82	0.000705001	0.0028952	0	0	1.91446	13.8938	ITGB1;ITGB5;SDC4;ITGB3;TNC;LAMC1;THBS2;THBS1;SPP1;ITGAV;CD36;VWF;ITGA2;ITGA1;FN1;LAMB1;HSPG2;COL4A2;COL4A1;ITGA10;ITGA11;ITGA8;SDC1;COL6A5;CD47
glycolipid metabolic process (GO:0006664)	25/65	9.5779e-06	0.000643106	0	0	2.41517	27.9098	ASAH1;HEXB;HEXA;GBA;PIGW;ABO;SMPD2;UGCG;SMPD1;ARSJ;PSAP;NEU1;ARSI;ST3GAL6;ARSG;CTSA;ARSA;B3GALNT1;FUCA1;NAGA;GBGT1;GALC;GLB1;ST6GALNAC4;GLA	;		Renal cell carcinoma	22/69	0.000739157	0.00299553	0	0	2.00214	14.4354	CDKN1A;MAP2K1;TGFB2;TGFB1;EGLN2;EPAS1;TGFB3;HGF;ARAF;PDGFB;PIK3CD;ARNT;PTPN11;BRAF;PIK3CB;HIF1A;PIK3CA;AKT3;AKT1;GRB2;SOS1;PAK2
myeloid leukocyte differentiation (GO:0002573)	21/50	9.89245e-06	0.000655599	0	0	2.63736	30.3923	BATF2;CSF1R;BATF3;CSF2;CSF1;CEBPE;PIK3CD;SNX10;GAB2;TNFRSF11A;MMP9;EFNA4;TGFBR2;FOXP1;BATF;SBNO2;CASP8;GPR183;TNFSF11;MYH9;EPHA2	;		Human immunodeficiency virus 1 infection	52/212	0.000749165	0.00299666	0	0	1.54024	11.0844	PIK3CD;PIK3CB;IKBKB;PPP3CA;GNGT2;CASP8;TRIM5;CASP3;AKT3;AP1S2;AKT1;CCR5;MAP3K7;PDIA3;MAP2K3;MAP2K1;AP1B1;TAP2;FOS;TMEM173;TNFRSF1B;TNFRSF1A;TAPBP;DDB1;PIK3CA;IRF3;TLR4;TLR2;PXN;CXCR4;GNAI1;GNAI2;PPP3R1;GNG2;IRAK1;GNG5;GNG4;GNG7;RIPK1;FADD;BAK1;PAK2;APOBEC3H;LIMK1;NFATC1;NFKB1;MTOR;CDK1;FAS;BAX;CALR;MYD88
cellular response to oxidative stress (GO:0034599)	37/115	1.13236e-05	0.000740827	0	0	2.02034	23.0089	NCF1;SRXN1;NCF2;NCF4;PXN;PRR5L;TXN;HIF1A;FOXO1;EGFR;CAMKK2;AKT1;HMOX1;ANKRD2;SLC25A24;PDGFRA;PNPT1;GPX1;DAPK1;GPX3;PRKCD;TXNL1;CYBB;ARNT;CYBA;VRK2;FOS;WNT16;SOD2;MMP9;SOD3;ETV5;SIRT2;PINK1;NOX4;P4HB;PLA2R1	;		Ferroptosis	15/40	0.000780922	0.00304461	0	0	2.35479	16.8486	STEAP3;TFRC;GPX4;ACSL1;NCOA4;SLC40A1;ACSL6;CYBB;SLC3A2;SAT1;TF;FTH1;LPCAT3;HMOX1;FTL
integrin-mediated signaling pathway (GO:0007229)	23/58	1.19463e-05	0.000762025	0	0	2.49012	28.2257	ITGB1;NRP1;SEMA7A;ITGB5;SYK;ITGB3;ITGA2;TXK;ITGB2;ADAM10;THY1;FGR;HCK;ADAMTS1;ITGA10;ITGA11;MYH9;ADAM9;ITGAV;CCM2;CD47;BCAR1;FERMT3	;		Synaptic vesicle cycle	24/78	0.000772208	0.00304923	0	0	1.93213	13.8462	NSF;ATP6V1A;ATP6V0B;ATP6V0E1;CLTC;SLC1A3;AP2A1;TCIRG1;AP2A2;CPLX1;DNM2;ATP6V1B2;AP2S1;ATP6V1H;SLC17A7;ATP6V1E1;STX2;ATP6V0C;ATP6V0D2;ATP6V1D;AP2M1;ATP6V1C1;ATP6V0A1;ATP6V1C2
regulation of epidermal growth factor receptor signaling pathway (GO:0042058)	23/58	1.19463e-05	0.00077167	0	0	2.49012	28.2257	ERRFI1;SH3KBP1;SHC1;ITGA1;PLAUR;HIP1R;PTPRJ;ARAP1;STAM;MMP9;EPN1;EGFR;ART4;RNF126;UBC;NCK2;AKT1;CDH13;GRB2;HAP1;STAM2;EPS15;PTPN3	;		Hepatocellular carcinoma	43/168	0.000828163	0.00318843	0	0	1.60724	11.4054	GSK3B;CDKN1A;SHC1;ARAF;MGST1;PIK3CD;PIK3CB;ACTB;EGFR;ACTG1;WNT6;CCND1;AKT3;AKT1;HMOX1;E2F3;BAK1;WNT2;WNT4;SMAD2;MAP2K1;TGFB2;WNT10A;TGFB1;SMAD3;GADD45B;TXNRD3;TGFB3;GSTO1;HGF;BRAF;WNT16;MTOR;SMARCA4;TGFBR2;DDB2;CDK6;PIK3CA;GSTA3;GSTA1;BAX;GRB2;SOS1
ephrin receptor signaling pathway (GO:0048013)	29/82	1.31489e-05	0.000828383	0	0	2.22078	24.9597	ARPC1B;ITSN1;PSEN2;AP2A1;PSEN1;AP2A2;EFNA4;ACTB;ACTG1;APH1A;EFNB2;SDCBP;NCSTN;NCK2;AP2S1;AP2M1;ACTR3;VAV3;LYN;ACTR2;MMP2;PTPN11;ARPC4;ARPC5;MMP9;RHOA;ARPC2;EPHA2;CDK5R1	;		NOD-like receptor signaling pathway	45/178	0.000841819	0.00320099	0	0	1.5875	11.2394	NLRX1;NOD1;TXN;NLRC4;ANTXR1;PYCARD;IKBKB;TRPM2;PSTPIP1;CASP8;RIPK1;NLRP1;FADD;GBP2;MAP3K7;IKBKE;CTSB;IFNAR2;GSDMD;GBP5;GABARAPL2;RIPK3;RIPK2;STAT2;PRKCD;CARD9;TRPV2;CARD6;CYBB;CYBA;TICAM1;TMEM173;NFKB1;RHOA;IRF3;TRAF3;VDAC1;DEFB4A;TLR4;PLCB2;MYD88;IRF9;IFNAR1;NFKBIB;BIRC3
positive regulation of epithelial to mesenchymal transition (GO:0010718)	18/40	1.34514e-05	0.000837105	0	0	2.82575	31.6948	ACVR1;SMAD2;WWTR1;TGFB2;NOTCH1;TGFB1;SMAD3;TGFB3;MTOR;LOXL2;TGFBR2;SDCBP;BMP2;DAB2;RGCC;PDPN;SNAI1;ENG	;		Prolactin signaling pathway	22/70	0.000918041	0.00344825	0	0	1.97354	13.8015	GSK3B;MAP2K1;CISH;SHC1;STAT3;PIK3CD;PIK3CB;FOS;TNFRSF11A;NFKB1;SOCS1;CCND1;PIK3CA;TH;IRF1;AKT3;AKT1;TNFSF11;GRB2;JAK2;SOS1;SOCS6
receptor-mediated endocytosis (GO:0006898)	53/188	1.37158e-05	0.000843272	0	0	1.77027	19.8216	ITGB1;SCARB1;TFRC;CLTC;ITGB2;ADM;AP2A1;ARRB2;AP2A2;CXCL16;MRC1;STAB1;TMEM108;CD36;ABCD1;AP2M1;FCER1G;SYK;HSPG2;DNM2;RAB31;TFR2;DNAJC6;CALCRL;LRP1;LRP3;DLL1;HSP90B1;GRK3;SNX1;GRK4;AP2S1;SNX9;APOE;FCGR1A;EPS15;MSR1;CD163;M6PR;HIP1R;DNAJC13;IGF2R;DLC1;NEDD4;PPT1;CD9;HYOU1;GRB2;CALR;FCGR2B;FOLR2;RAMP1;PICALM	;		Cellular senescence	41/160	0.00105289	0.00386059	0	0	1.60911	11.0324	CDKN1A;TRAF3IP2;SERPINE1;PIK3CD;PIK3CB;FOXO1;ZFP36L2;ZFP36L1;PPP1CB;PPP3CA;PPP3R1;CCND1;AKT3;EIF4EBP1;AKT1;E2F3;E2F5;MAP2K3;SMAD2;MAP2K1;TGFB2;TGFB1;SMAD3;GADD45B;TGFB3;IGFBP3;NFATC1;NFKB1;MTOR;TGFBR2;HIPK2;CDK6;MRAS;PIK3CA;CCNE1;TRPV4;MAPKAPK2;MDM2;CDK1;VDAC1;SQSTM1
protein O-linked fucosylation (GO:0036066)	10/15	1.43073e-05	0.000869168	0	0	4.18629	46.697	LFNG;ADAMTS5;SPON1;POFUT2;ADAMTSL4;MFNG;SLC35C1;CFP;THBS1;ADAMTS7	;		Other types of O-glycan biosynthesis	10/22	0.00104889	0.00389225	0	0	2.85429	19.5805	LFNG;B4GALT3;POFUT2;B4GALT1;MFNG;GXYLT1;PLOD3;GXYLT2;COLGALT1;ST3GAL3
protein N-linked glycosylation via asparagine (GO:0018279)	19/44	1.61411e-05	0.000969038	0	0	2.71157	29.9199	MCFD2;RPN2;RPN1;ALG5;MAGT1;DDOST;UBE2J1;ASGR2;LMAN1;DPM2;OSTC;ST3GAL5;ST3GAL6;STT3B;UGGT2;ST3GAL1;UGGT1;ST6GALNAC4;ST3GAL3	;		Transcriptional misregulation in cancer	46/186	0.00121802	0.00431208	0	0	1.55298	10.4213	CD86;CSF1R;CD40;CDKN1A;CEBPB;HDAC2;CSF2;SPI1;FLT1;ITGAM;BCL2A1;CEBPE;PLAT;FOXO1;HHEX;RXRA;PLAU;CD14;BAK1;FCGR1A;GADD45B;IGFBP3;MMP3;GZMB;TRAF1;WNT16;MMP9;ETV4;KLF3;RUNX2;NFKB1;DUSP6;ETV5;RUNX1;ETV6;TGFBR2;DDB2;MAF;ZEB1;BCL6;WT1;MDM2;BMP2K;BAX;NUPR1;BIRC3
positive regulation of phosphorylation (GO:0042327)	57/208	1.66515e-05	0.000976698	0	0	1.72081	18.9341	NRP1;CD40;FLT1;FMR1;ITGB3;CIB1;ARRB1;MYDGF;CCND1;AKT1;PDE8A;PDGFRB;PDGFRA;LMO4;ENTPD5;HGF;PLAUR;ARNT;MMP9;CLIP3;ADAM17;TYRO3;FAM20A;TNIK;CARD14;EPHA2;ENG;CSF1R;PFKFB4;PFKFB3;MST1R;BCL10;PSEN1;STK4;HIF1A;THBS1;EGFR;CAMKK2;C3;SDCBP;GPNMB;NCKAP1L;RIPK1;FNIP1;LYN;CD74;TGFB1;IL34;RARRES2;MERTK;MTOR;MLXIPL;BMP2;DAB2;PINK1;AXL;FAS	;		Insulin resistance	30/108	0.00121769	0.00436102	0	0	1.74429	11.7056	GSK3B;IRS1;PIK3CD;IRS2;PIK3CB;FOXO1;PPP1CB;IKBKB;RPS6KA3;RPS6KA2;CREB3L2;AKT3;RPS6KA1;AKT1;CD36;MLXIP;PTPN1;GFPT2;PRKCD;STAT3;NR1H3;PTPN11;NFKB1;MTOR;TNFRSF1A;MLXIPL;PIK3CA;PPP1R3D;PRKCQ;TRIB3
leukocyte cell-cell adhesion (GO:0007159)	14/27	1.66235e-05	0.00098639	0	0	3.256	35.8313	ITGB1;VCAM1;SYK;ITGB2;CLECL1;MSN;ITGAL;ICAM1;SELP;NT5E;TNIP1;CD209;CERCAM;FERMT3	;		Influenza A	43/171	0.00121402	0.00439905	0	0	1.57904	10.6014	GSK3B;CIITA;NLRX1;NXT1;PIK3CD;FURIN;PIK3CB;ACTB;ACTG1;ICAM1;PYCARD;IKBKB;AKT3;AKT1;TRIM25;JAK2;IKBKE;AGFG1;MAP2K3;IFNAR2;HSPA8;MAP2K1;IFNGR1;IFNGR2;STAT2;HSPA6;EIF2AK3;EIF2AK2;TICAM1;NFKB1;TNFRSF1A;DNAJC3;CXCL10;PIK3CA;IRF3;FAS;VDAC1;TLR7;TLR4;MYD88;IRF9;IFNAR1;NFKBIB
regulation of protein phosphorylation (GO:0001932)	68/261	1.70618e-05	0.00098939	0	0	1.63602	17.9613	CD40;PID1;FMR1;ITGB3;ITGB2;CIB1;ARRB1;MYDGF;SPRED1;CCND1;AKT1;PDE8A;HGF;IGFBP3;PAQR3;ATP6AP2;PLAUR;VRK2;MMP9;RNF41;CLIP3;FGR;ADAM17;FAM20A;TNIK;CARD14;ENG;CSF1R;PHLPP1;TWF1;FBLN1;PRR5L;STK4;EGFR;CAMKK2;CORO1C;C3;SOCS1;GPNMB;RIPK1;FNIP1;XDH;PAK2;FNIP2;BRD4;LYN;WWTR1;CD74;TGFB2;TGFB1;GDF15;TGFB3;IL34;STAT2;RARRES2;FN1;EIF2AK3;INHBB;INHBA;BMP7;BMP6;MTOR;BST1;BMP2;DAB2;PINK1;FAS;CD24	;		Cholesterol metabolism	17/50	0.00129733	0.00454066	0	0	2.13501	14.1924	ABCA1;SCARB1;LRPAP1;LRP1;OSBPL5;SORT1;LIPA;CYP27A1;NPC1;SOAT1;STAR;NPC2;TSPO;VDAC1;CD36;APOE;PLTP
membrane protein intracellular domain proteolysis (GO:0031293)	13/24	1.80883e-05	0.00103713	0	0	3.40136	37.1437	TGFB1;JAG1;RHBDD1;SPPL2A;PSEN2;ADAM10;YBX1;PSEN1;DLL1;NFKB1;APH1A;ADAM17;NCSTN	;		Pentose phosphate pathway	12/30	0.00134355	0.00464959	0	0	2.51177	16.609	GPI;PRPS1;PFKL;TALDO1;ALDOC;PGD;ALDOA;TKT;PGM1;RBKS;FBP2;PFKP
keratan sulfate metabolic process (GO:0042339)	16/34	2.02479e-05	0.00114806	0	0	2.95503	31.9363	B4GALT3;CHST6;B4GALT1;HEXB;HEXA;SLC35D2;GNS;GALNS;ACAN;B3GNT7;GLB1;ST3GAL6;B4GALT6;ST3GAL1;ST3GAL3;B4GALT5	;		Pathogenic Escherichia coli infection	18/55	0.00155737	0.00532968	0	0	2.05509	13.2856	ITGB1;ARPC1B;WAS;LY96;ARPC4;ARPC5;ACTB;RHOA;ACTG1;TUBB6;TUBB2B;KRT18;ARPC2;TUBB3;NCK2;HCLS1;CD14;TLR4
response to lipid (GO:0033993)	42/140	2.08126e-05	0.00116711	0	0	1.88383	20.3076	CD40;CXCL9;TNFRSF6B;HMGB2;LY96;TNFRSF11A;RPS6KA3;TRIM6;SRR;RXRA;IRAK1;NOCT;SPP1;CTSH;LGALS9;CD36;JAK2;JUNB;RELT;TGFB1;GCH1;PAQR5;SLC11A1;TNFRSF9;F2R;STAT3;NR1H3;TNFRSF1B;FOXP1;TNFRSF1A;SELP;CXCL10;ADAM17;CXCL11;MAPKAPK3;MAPKAPK2;FAS;TRIB1;TLR4;TNFRSF21;IFNAR1;PPARD	;		Gastric cancer	38/149	0.00172249	0.00582998	0	0	1.60147	10.1917	GSK3B;CDKN1A;SHC1;ARAF;PIK3CD;PIK3CB;FGF2;EGFR;WNT6;RXRA;CCND1;AKT3;AKT1;E2F3;BAK1;WNT2;WNT4;SMAD2;MAP2K1;TGFB2;WNT10A;TGFB1;SMAD3;GADD45B;TGFB3;HGF;REG4;BRAF;WNT16;MTOR;TGFBR2;DDB2;PIK3CA;CCNE1;FGF18;BAX;GRB2;SOS1
peptidyl-asparagine modification (GO:0018196)	19/45	2.37833e-05	0.00129113	0	0	2.65132	28.2273	MCFD2;RPN2;RPN1;ALG5;MAGT1;DDOST;UBE2J1;ASGR2;LMAN1;DPM2;OSTC;ST3GAL5;ST3GAL6;STT3B;UGGT2;ST3GAL1;UGGT1;ST6GALNAC4;ST3GAL3	;		Collecting duct acid secretion	11/27	0.00177846	0.00595399	0	0	2.55829	16.1991	ATP6V1A;ATP6V0E1;ATP6V1B2;TCIRG1;ATP6V1E1;ATP6V1D;ATP6V0C;ATP6V0D2;ATP6V1C1;ATP6V0A1;ATP6V1C2
cellular response to decreased oxygen levels (GO:0036294)	24/64	2.35926e-05	0.00129455	0	0	2.35479	25.0893	OPRD1;BNIP3L;TIGAR;EPAS1;BNIP3;RORA;PTGS2;NDRG1;HIF1A;BMP7;SIRT2;MTOR;ZFP36L1;HIPK2;PINK1;RGCC;PGK1;MDM2;HMOX1;PMAIP1;ADAM8;HYOU1;P4HB;CPEB4	;		Adipocytokine signaling pathway	21/69	0.00186601	0.0061799	0	0	1.91113	12.0095	IRS1;ACSL1;STAT3;ACSL6;IRS2;PTPN11;TNFRSF1B;ADIPOR1;NFKB1;MTOR;TNFRSF1A;CAMKK2;IKBKB;RXRA;AKT3;AKT1;PRKCQ;CD36;JAK2;NFKBIE;NFKBIB
positive regulation of sequence-specific DNA binding transcription factor activity (GO:0051091)	58/215	2.33446e-05	0.00129487	0	0	1.69399	18.0666	CD40;KDM1A;CIB1;RPS6KA4;TRIM8;IKBKB;PYCARD;RPS6KA5;TRIM5;AKT1;TNFSF11;TRIM25;LGALS9;CD36;MAP3K7;IL10;TRIM62;PRKCH;CAMK1D;RIPK3;ANXA3;RIPK2;SPHK1;NFAM1;ARID5B;TRAF1;BTK;PRKCQ;ADAM8;TLR6;RAB7B;TLR4;CARD14;ARHGEF5;TLR2;OPRD1;HDAC5;NOD1;BCL10;TNFRSF11A;NLRC4;MALT1;MTDH;IRAK1;UBC;RIPK1;WNT2;TNFSF18;EIF2AK2;CFLAR;NFKB1;SMARCA4;HIPK2;NFKB2;RGCC;TRIM38;MYD88;NFKBIB	;		Bacterial invasion of epithelial cells	22/74	0.00205517	0.00666308	0	0	1.86686	11.551	ITGB1;SHC1;ARPC1B;CLTC;PXN;RHOG;WAS;FN1;PIK3CD;ARPC4;PIK3CB;ARPC5;ACTB;RHOA;ACTG1;DNM2;CD2AP;PIK3CA;ARPC2;ELMO1;HCLS1;BCAR1
proton transport (GO:0015992)	15/31	2.42475e-05	0.00130248	0	0	3.03844	32.2901	SLC36A1;SLC46A1;ATP6V0B;SLC36A2;ATP6V0E1;ATP6AP1;HVCN1;SLC4A11;TCIRG1;NNT;UCP2;ATP6V1B2;ATP6V1E1;ATP6V0C;ATP6V1C1	;		Central carbon metabolism in cancer	20/65	0.00204866	0.00671263	0	0	1.93213	11.961	PDGFRB;PDGFRA;MAP2K1;TIGAR;PGAM1;IDH1;PIK3CD;PIK3CB;SLC1A5;HIF1A;HK2;EGFR;MTOR;LDHA;PFKL;PIK3CA;AKT3;AKT1;SLC16A3;PFKP
IRE1-mediated unfolded protein response (GO:0036498)	22/57	3.03351e-05	0.0016125	0	0	2.42364	25.2136	ACADVL;HSPA5;SHC1;WFS1;EDEM1;WIPI1;PDIA6;PDIA5;ARFGAP1;YIF1A;SEC61A2;DNAJC3;MYDGF;SEC61A1;SERP1;DNAJB11;SRPRA;DNAJB9;HYOU1;TPP1;KDELR3;TLN1	;		Endometrial cancer	18/58	0.00302372	0.0097011	0	0	1.94879	11.3055	GSK3B;CDKN1A;MAP2K1;GADD45B;ARAF;PIK3CD;BRAF;PIK3CB;EGFR;DDB2;CCND1;PIK3CA;AKT3;AKT1;BAX;GRB2;BAK1;SOS1
regulation of protein binding (GO:0043393)	35/111	3.12447e-05	0.00164373	0	0	1.98	20.5399	LRPAP1;GSK3B;HDAC5;KDM1A;LRP1;CTSZ;PDGFB;DERL1;NMD3;PSEN1;STK4;ACTB;XIRP1;AKT1;CD36;BAK1;SNAPIN;RIPK2;CTNNBIP1;PRKCD;HIP1R;TFIP11;NRG1;CSNK1E;TMEM173;HIPK2;BMP2;DAB2;BAX;CFHR5;TRIB3;TMBIM6;MITD1;AIDA;NES	;		Fructose and mannose metabolism	12/33	0.00346679	0.0110079	0	0	2.28343	12.9346	GMPPB;PFKFB4;TIGAR;PFKL;PFKFB3;TPI1;PMM2;ALDOC;ALDOA;HK2;FBP2;PFKP
negative regulation of protein localization to plasma membrane (GO:1903077)	11/19	3.5556e-05	0.00181442	0	0	3.63546	37.2431	TMEM59;DAB2;TGFB1;PID1;CLTC;TMBIM1;PPFIA1;CSK;RHOQ;AP2M1;PICALM	;		Ras signaling pathway	53/232	0.00354846	0.0111523	0	0	1.43453	8.09251	FLT1;CSF1;RASGRF1;PIK3CD;PIK3CB;FGF2;ETS2;IKBKB;RASSF1;HTR7;GNGT2;AKT3;AKT1;PDGFRB;PDGFRA;RALBP1;MAP2K1;KSR1;HGF;FLT3LG;PLA2G4A;GAB2;RHOA;MRAS;PIK3CA;SOS1;EPHA2;ARF6;CSF1R;RAB5C;SHC1;PDGFB;RASAL2;STK4;EFNA4;EGFR;RASGRP4;RASGRP3;GNG2;GNG5;GNG4;PDGFD;GNG7;PDGFC;RALGDS;PAK2;ANGPT1;BDNF;PTPN11;NFKB1;FGF18;GRB2;RGL1
regulation of platelet activation (GO:0010543)	11/19	3.5556e-05	0.00183275	0	0	3.63546	37.2431	LYN;SELP;PDGFRA;FCER1G;C1QTNF1;SYK;TXK;PDGFB;PRKCQ;APOE;TLR4	;		Thyroid hormone signaling pathway	30/116	0.00399062	0.0122911	0	0	1.62399	8.97062	GSK3B;HDAC2;NOTCH1;THRB;ITGB3;PIK3CD;PIK3CB;MED16;HIF1A;ACTB;FOXO1;ACTG1;RXRA;CCND1;AKT3;AKT1;ITGAV;SLC16A2;WNT4;MAP2K1;DIO2;DIO3;MED27;MTOR;RCAN1;KAT2B;PIK3CA;MDM2;PLCB2;PFKP
positive regulation of programmed cell death (GO:0043068)	66/257	3.66195e-05	0.00185019	0	0	1.61262	16.4728	ITGB1;MTCH2;ITSN1;PYCARD;PREX1;AIFM2;ADAMTSL4;RPS6KA2;ARL6IP5;ANKRD1;MAP3K5;VAV3;BNIP3L;RIPK3;TNFRSF12A;UTP11;IGFBP3;DAPK3;DUSP6;VAV1;DNM2;CLIP3;LATS2;BIN1;ARHGEF1;IRF5;SOS1;ATF6;SQSTM1;GPLD1;ARHGEF5;ATF4;ARHGEF6;BCL2A1;PSEN2;BCL10;PSEN1;NLRC4;STK4;FOXO1;APH1A;FGD3;GNA13;ABR;NCSTN;BCL2L11;SCIN;UBC;PMAIP1;RIPK1;BMF;FADD;BAK1;MARK4;GADD45B;TGFB3;BNIP3;HIP1R;MLLT11;BMP2;BCL6;STK17A;NEURL1;TRIM35;FAS…	;		Other glycan degradation	8/18	0.00398147	0.0123868	0	0	2.79086	15.4226	MANBA;GLB1;FUCA1;HEXB;GBA;HEXA;NEU1;MAN2B1
nucleotide-sugar biosynthetic process (GO:0009226)	11/19	3.5556e-05	0.00185145	0	0	3.63546	37.2431	GMPPB;NAGK;GNPDA1;UGP2;GFPT2;AMDHD2;PMM2;UAP1L1;PGM3;NANS;RENBP	;		Breast cancer	36/147	0.00461432	0.0140714	0	0	1.53782	8.27131	GSK3B;CDKN1A;NOTCH1;SHC1;ARAF;PIK3CD;PIK3CB;FGF2;DLL1;EGFR;WNT6;CCND1;AKT3;AKT1;TNFSF11;E2F3;BAK1;WNT2;WNT4;MAP2K1;WNT10A;JAG1;GADD45B;BRAF;FOS;WNT16;MTOR;NFKB2;DDB2;HEYL;CDK6;PIK3CA;FGF18;BAX;GRB2;SOS1
positive regulation of myeloid leukocyte differentiation (GO:0002763)	15/32	3.8936e-05	0.00191048	0	0	2.94349	29.8869	CCR1;CD74;CSF1;IL34;TESC;CTNNBIP1;ZFP36L1;RUNX1;CASP8;OCSTAMP;TNFSF11;HCLS1;RIPK1;FADD;EVI2B	;		IL-17 signaling pathway	25/93	0.00477446	0.014417	0	0	1.68802	9.02158	GSK3B;CEBPB;CSF2;TRAF3IP2;PTGS2;HSP90B1;IKBKB;CASP8;CASP3;FADD;MAPK6;MAP3K7;IKBKE;USP25;MMP1;MMP3;FOS;MMP9;NFKB1;FOSL1;CXCL10;MMP13;TRAF3;LCN2;DEFB4A
aminoglycan catabolic process (GO:0006026)	15/32	3.8936e-05	0.00192903	0	0	2.94349	29.8869	SDC4;IDUA;FUCA1;SDC3;GNS;HSPG2;SGSH;NAGLU;GLB1;GPC1;IDS;SDC1;GPC4;HPSE;GUSB	;		Mitophagy	19/65	0.0049323	0.0146072	0	0	1.83553	9.75023	GABARAPL2;BNIP3L;FIS1;CITED2;BNIP3;EIF2AK3;HIF1A;PINK1;MRAS;TAX1BP1;ULK1;USP30;RAB7B;TBC1D17;SQSTM1;OPTN;TBC1D15;RAB7A;ATF4
positive regulation of phagocytosis (GO:0050766)	17/39	3.87008e-05	0.00193618	0	0	2.73719	27.8089	CAMK1D;FCER1G;SLC11A1;CYBA;MERTK;SIRPB1;C2;C3;PYCARD;C4A;MYO18A;SIRPA;STAP1;NCKAP1L;CALR;FCGR2B;DOCK2	;		Inflammatory bowel disease (IBD)	19/65	0.0049323	0.014749	0	0	1.83553	9.75023	IL10;SMAD2;TGFB2;IL4R;TGFB1;SMAD3;IFNGR1;TGFB3;IFNGR2;STAT3;RORA;NFATC1;NFKB1;MAF;IL21R;STAT6;TLR4;IL18R1;TLR2
regulation of programmed cell death (GO:0043067)	68/268	4.24215e-05	0.00206169	0	0	1.59329	16.041	CD40;STEAP3;TNFRSF6B;STK10;CASP8;OPA1;AIFM2;AKT1;JAK2;CTSB;MAP2K3;BNIP3L;DFFA;MAP2K1;DAPK1;IGFBP3;DAPK3;ACTN4;RABGGTB;TNFRSF1B;NME1;TNFRSF1A;BRMS1;SGK3;TNIK;SGK1;TNFRSF21;BIRC3;PHLPP1;TNFRSF11A;NLRC4;STK4;NDRG1;MALT1;BCL2L11;UBC;PMAIP1;RIPK1;MAP4K5;MARK4;PAK2;RELT;MAP4K4;PRELID1;TIGAR;TGFB2;TGFB1;GDF15;TGFB3;WFS1;TNFRSF9;BNIP3;INHBB;INHBA;CFLAR;BMP7;BMP6;BMP2;PINK1;TP53I3;STK24;BCL6;BCL3;FAS;BAX;…	;		Choline metabolism in cancer	26/99	0.00566726	0.016624	0	0	1.64914	8.53111	DGKD;PDGFB;WAS;PIK3CD;PIK3CB;HIF1A;EGFR;PDGFD;AKT3;PDGFC;EIF4EBP1;AKT1;RALGDS;PDGFRB;PDGFRA;MAP2K1;LYPLA1;PLA2G4A;FOS;GPCPD1;MTOR;PIK3CA;GRB2;CHPT1;SOS1;PLPP2
TRIF-dependent toll-like receptor signaling pathway (GO:0035666)	14/29	4.68327e-05	0.0022546	0	0	3.03145	30.2203	LY96;TICAM1;IKBKB;CASP8;IRF3;TRAF3;UBC;RIPK1;FADD;CD14;TLR6;IKBKE;TLR4;BIRC3	;		Cytokine-cytokine receptor interaction	63/294	0.0074142	0.0215432	0	0	1.34559	6.59927	CNTFR;CD40;CXCL9;TNFRSF6B;CSF2;CSF1;IL27;CXCL14;CX3CL1;CXCL16;TNFSF13B;TNFSF11;CCR5;IL13RA1;ACVR1;IL10;IFNAR2;IL4R;TNFRSF12A;IL1R1;IFNGR1;IFNGR2;OSMR;TNFRSF1B;TNFRSF1A;TGFBR2;TNFRSF21;IFNAR1;CSF1R;CXCR4;TNFRSF11A;ACVR1B;CSF2RA;IL1RL1;CCL8;IL21R;RELT;TNFSF18;CCR1;TGFB2;TGFB1;TNFSF15;IL10RB;GDF15;TGFB3;TNFSF12;IL10RA;IL34;TNFRSF9;TNFSF13;INHBB;INHBA;BMP7;BMP6;CXCL10;CXCL11;BMP2;IL7;CLCF1;FAS;TNFSF8…
positive regulation of MAP kinase activity (GO:0043406)	49/177	4.75076e-05	0.00226571	0	0	1.73837	17.3049	CD40;FLT1;HTR2B;PIK3CB;FGF2;PEA15;TNFSF11;MAP3K6;MAP3K7;MAP3K5;PDGFRB;MAP2K3;DUSP5;MAP2K1;RIPK2;F2R;NRG1;DUSP6;MAPKAPK3;ADORA2B;MAPKAPK2;ADAM9;ADAM8;TLR6;TLR4;ARHGEF5;SHC1;C5AR1;PDGFB;CXCR4;NOD1;MST1R;TNFRSF11A;STK4;THBS1;INAVA;EGFR;PIK3R5;IRAK1;PDGFD;PDGFC;UBC;TGFB1;GADD45B;EIF2AK2;BMP2;FGF18;CDK1;CD24	;		Necroptosis	38/162	0.00782986	0.0225383	0	0	1.47295	7.14355	CAMK2D;PYCARD;CASP8;H2AFJ;FTH1;SMPD1;RIPK1;STAT6;FADD;JAK2;GLUL;IFNAR2;PARP3;MLKL;RIPK3;H2AFZ;IFNGR1;IFNGR2;STAT2;STAT3;CYBB;EIF2AK2;PLA2G4A;CFLAR;TICAM1;TNFRSF1A;SPATA2L;CHMP2B;CHMP4B;FAS;BAX;VDAC1;SQSTM1;TLR4;IRF9;FTL;IFNAR1;BIRC3
regulation of small GTPase mediated signal transduction (GO:0051056)	41/140	4.80952e-05	0.0022725	0	0	1.83898	18.2837	ITSN1;RASGRF1;ARHGAP18;ARHGAP17;RHOBTB2;ARHGAP4;ARHGAP22;FGD3;GNA13;PREX1;SYDE1;ABR;SH3BP1;ARHGDIA;ARHGDIB;TAGAP;SRGAP2;SRGAP1;VAV3;RALBP1;STARD13;STARD8;RHOG;ARHGAP29;ARHGAP28;MYO9B;ARAP1;GMIP;ARHGAP25;RHOA;VAV1;CD2AP;DEPDC7;ARHGAP30;DLC1;ARHGEF1;SOS1;SQSTM1;RHOQ;ARHGEF5;ARHGEF6	;		Th17 cell differentiation	27/107	0.00860676	0.0245452	0	0	1.58453	7.53477	RORA;AHR;HIF1A;IKBKB;PPP3CA;PPP3R1;RXRA;IL21R;STAT6;JAK2;SMAD2;IL4R;TGFB1;SMAD3;IL1R1;IFNGR1;IFNGR2;STAT3;NFATC1;FOS;NFKB1;MTOR;RUNX1;TGFBR2;PRKCQ;NFKBIE;NFKBIB
sulfur compound biosynthetic process (GO:0044272)	37/122	4.85597e-05	0.00227339	0	0	1.90442	18.9161	B4GALT3;SLC26A2;B4GALT1;SLC35D2;MGST1;MAT2B;PAPSS2;CNDP2;PAPSS1;ACAN;CHST11;CHSY1;CHST12;DSEL;DSE;CHST15;ST3GAL6;ST3GAL1;ST3GAL3;HS3ST3B1;CHST6;ANGPT1;CHPF2;GSTO1;B3GAT3;GLCE;CSGALNACT2;AKR1A1;BGN;DCN;EXT1;B3GNT7;GSTA3;CTH;GSTA1;B4GALT6;B4GALT5	;		Regulation of lipolysis in adipocytes	16/55	0.00991014	0.028003	0	0	1.82674	8.42896	IRS1;PIK3CD;IRS2;PIK3CB;ABHD5;PTGS2;ADCY7;GNAI1;GNAI2;PTGS1;FABP4;PIK3CA;AKT3;GNAS;AKT1;MGLL
regulation of actin cytoskeleton organization (GO:0032956)	26/75	5.35776e-05	0.00248551	0	0	2.17687	21.4082	CSF1R;LRP1;TWF1;ARHGAP18;ARHGAP17;RND3;CORO1A;RND1;RHOBTB2;TRPM2;SH3BP1;ARHGDIA;ARHGDIB;PDGFRB;PDGFRA;PRKCD;DAPK3;HIP1R;ARHGAP28;RHOA;MTOR;BST1;DLC1;FSCN1;RHOQ;ARHGEF5	;		Sphingolipid signaling pathway	29/119	0.0109588	0.0306846	0	0	1.53028	6.9071	OPRD1;ASAH1;PIK3CD;PIK3CB;GNAI1;GNAI2;GNA13;SMPD2;SPTLC2;SMPD1;AKT3;GNA12;BDKRB2;AKT1;S1PR5;MAP3K5;MAP2K1;FCER1G;SPHK1;GAB2;NFKB1;RHOA;SGPP1;TNFRSF1A;PIK3CA;BAX;DEGS1;PLCB2;CERS2
negative regulation of epidermal growth factor receptor signaling pathway (GO:0042059)	17/40	5.73636e-05	0.00263717	0	0	2.66876	26.0634	ERRFI1;SH3KBP1;ITGA1;CBLB;PTPRJ;STAM;EGFR;EPN1;RNF126;GPRC5A;UBC;GRB2;EPS15;STAM2;SNX6;PTPN3;RAB7A	;		Shigellosis	18/65	0.0111048	0.0308132	0	0	1.73892	7.8258	ITGB1;RIPK2;ARPC1B;RHOG;WAS;NOD1;ARPC4;ARPC5;ACTB;NFKB1;ACTG1;IKBKB;ARPC2;ELMO1;HCLS1;PFN1;PFN2;NFKBIB
tumor necrosis factor-mediated signaling pathway (GO:0033209)	37/123	5.89232e-05	0.00268469	0	0	1.88894	18.3969	PLVAP;PSMD12;CD40;TNFRSF6B;PSMD11;PSMD14;TNFRSF11A;PSMB10;TXNDC17;TNFSF13B;PYCARD;PSMD8;IKBKB;BAG4;PSMD2;UBC;TNFSF11;RIPK1;JAK2;RELT;TNFSF18;TNFRSF12A;TNFSF15;TNFRSF9;TNFSF12;TNFSF13;TNFRSF1B;TNFRSF1A;ADAM17;TRAF3;PSME1;FAS;TNFSF8;CARD14;TNFRSF21;BIRC3;LIMS1	;		Human T-cell leukemia virus 1 infection	48/219	0.0117398	0.0322844	0	0	1.37631	6.1174	NRP1;CD40;CDKN1A;SPI1;CSF2;ITGB2;PIK3CD;PIK3CB;ITGAL;ADCY7;ETS2;ICAM1;RELB;IKBKB;POLB;PPP3CA;PPP3R1;CCND1;CREB3L2;AKT3;AKT1;TSPO;E2F3;SMAD2;EGR1;MAP2K1;TGFB2;TGFB1;SMAD3;MMP7;IL1R1;TGFB3;NFATC1;FOS;NFKB1;NFKB2;TNFRSF1A;TGFBR2;FOSL1;KAT2B;PIK3CA;CCNE1;BAX;VDAC1;CALR;TLN1;MAD1L1;ATF4
platelet aggregation (GO:0070527)	15/33	6.09033e-05	0.00275035	0	0	2.85429	27.7044	FGB;P2RY12;PDGFRA;ITGB3;PIK3CB;ACTB;ACTG1;FIBP;RAP2B;UBASH3B;TYRO3;GNAS;MYH9;TLN1;FERMT3	;		ErbB signaling pathway	22/85	0.0123436	0.0336445	0	0	1.62527	7.14242	GSK3B;CDKN1A;MAP2K1;CAMK2D;SHC1;ARAF;PIK3CD;CBLB;NRG1;BRAF;PIK3CB;EGFR;MTOR;PIK3CA;AKT3;NCK2;EIF4EBP1;AKT1;GRB2;SOS1;PAK2;HBEGF
negative regulation of cytokine production (GO:0001818)	34/110	6.32866e-05	0.00283291	0	0	1.94092	18.7645	PTGER4;CD84;NLRX1;GBA;UBE2L6;ARRB1;GPATCH3;DLL1;THBS1;HERC5;RPS6KA4;RPS6KA5;RNF216;GPNMB;UBC;TRIM25;NCKAP1L;APOD;LGALS9;IKBKE;CMKLR1;HAVCR2;IL10;SLC11A1;SARS;TWSG1;NPLOC4;RGCC;IRF3;TRAF3;AXL;TAX1BP1;FCGR2B;TLR4	;		SNARE interactions in vesicular transport	11/34	0.0134007	0.0362053	0	0	2.03158	8.76109	VAMP8;STX17;STX7;STX6;VTI1A;STX4;STX2;SEC22B;YKT6;SNAP29;STX11
atrioventricular valve development (GO:0003171)	7/9	6.89486e-05	0.00295668	0	0	4.884	46.7993	ACVR1;HEYL;BMP2;TGFB2;NOTCH1;GJA5;TGFBR2	;		Insulin signaling pathway	32/137	0.0146507	0.0392384	0	0	1.46673	6.19439	GSK3B;IRS1;SHC1;ARAF;PIK3CD;CBLB;IRS2;PIK3CB;FOXO1;ACACA;HK2;PPP1CB;IKBKB;SOCS1;PRKAR2B;AKT3;PHKG2;EIF4EBP1;AKT1;FLOT2;SH2B2;PTPN1;MAP2K1;BRAF;MTOR;PIK3CA;PRKAR1A;PPP1R3D;GRB2;SOS1;RHOQ;FBP2
proteolysis involved in cellular protein catabolic process (GO:0051603)	30/93	6.9875e-05	0.00297143	0	0	2.02562	19.3828	TINAGL1;HM13;CTSZ;IDE;CTSS;PSMB10;SCPEP1;ATXN3;CASP8;CTSL;CTSK;UBC;CTSH;PMAIP1;CTSF;SOCS6;CTSC;CTSB;ADAMTS7;CTSA;PDCD6IP;RHBDD1;CHFR;RNF41;DDB1;UBE2W;FAP;MDM2;CHMP4B;LGMN	;		Notch signaling pathway	14/48	0.0149421	0.0396738	0	0	1.8315	7.69885	HDAC2;NOTCH1;JAG1;PSEN2;DTX2;PSEN1;DTX4;DLL1;LFNG;APH1A;KAT2B;NCSTN;ADAM17;MFNG
interleukin-1 secretion (GO:0050701)	7/9	6.89486e-05	0.00298174	0	0	4.884	46.7993	ABCA1;GBP5;S100A13;NLRC4;CD36;TLR6;TLR4	;		Axon guidance	40/181	0.0175736	0.0462621	0	0	1.38772	5.60827	ITGB1;GSK3B;NRP1;SEMA7A;CAMK2D;NTN4;PIK3CD;CXCR4;PIK3CB;EFNA4;NTN1;GNAI1;RND1;GNAI2;EFNB2;PPP3CA;PPP3R1;DPYSL2;PLXNA2;NCK2;PLXNA1;SLIT3;PLXNC1;SRGAP2;SRGAP1;PAK2;WNT4;SEMA6B;NTNG2;SEMA4A;UNC5B;LIMK1;PTPN11;SSH2;BMP7;RHOA;SSH1;PIK3CA;FES;EPHA2
platelet-derived growth factor receptor signaling pathway (GO:0048008)	10/17	6.80132e-05	0.00299199	0	0	3.69379	35.4449	PDGFRB;PTPN1;NRP1;PDGFRA;PDGFD;PDGFC;PDGFB;PLAT;PTPRJ;BCAR1	;		Glycolysis / Gluconeogenesis	18/68	0.0177436	0.0463139	0	0	1.6622	6.70155	GPI;TPI1;ADPGK;PGAM1;AKR1A1;ENO1;BPGM;ENO3;HK2;LDHA;PFKL;PGK1;ALDOC;ALDOA;GAPDH;PGM1;FBP2;PFKP
positive regulation of cellular component organization (GO:0051130)	33/106	6.88386e-05	0.00300242	0	0	1.95492	18.7354	PPP1R15A;GSK3B;CLSTN2;LRP1;GBA;NEDD4L;LRP4;ASAP1;DLL1;LMAN1;APOE;FNIP1;FNIP2;SH3GLB1;TGFB2;TMED9;TGFB1;GPX1;TGFB3;BDNF;PIH1D1;BNIP3;PRKCD;SURF4;BMP7;SPIDR;CLIP3;DAB2;TFR2;NEURL1;CDC42EP2;PLEKHM2;BAX	;		Galactose metabolism	10/31	0.0184	0.0476236	0	0	2.02562	8.09318	PFKL;B4GALT1;UGP2;GLB1;GAA;GLA;HK2;PGM1;PFKP;GALK1
N-glycan processing (GO:0006491)	10/17	6.80132e-05	0.00301801	0	0	3.69379	35.4449	EDEM3;GNPTAB;MAN2A2;MAN2A1;EDEM1;MGAT4A;EDEM2;MGAT4B;MAN1C1;MAN1A1	;		TGF-beta signaling pathway	22/90	0.0236004	0.0605744	0	0	1.53497	5.75076	ACVR1;TGIF1;SMAD2;TGFB2;TGFB1;SMAD3;TGFB3;SMURF1;CHRD;INHBB;INHBA;ACVR1B;SMAD6;THBS1;BMP7;RHOA;DCN;BMP6;TGFBR2;SMAD7;BMP2;E2F5
cellular response to tumor necrosis factor (GO:0071356)	52/194	7.20757e-05	0.00303969	0	0	1.68315	16.0535	CD40;PLVAP;PID1;TNFRSF6B;CIB1;YBX3;CX3CL1;TXNDC17;TNFSF13B;PSMD8;IKBKB;PYCARD;CRHBP;PSMD2;ANKRD1;AKT1;TNFSF11;JAK2;ADAMTS7;TNFRSF12A;TNFRSF1B;TNFRSF1A;ADAM17;TRAF3;PSME1;CARD14;TNFRSF21;BIRC3;PSMD12;PSMD11;PSMD14;GBA;TNFRSF11A;ZFP36L2;PSMB10;ZFP36L1;BAG4;CCL8;OCSTAMP;UBC;HAS2;RIPK1;RELT;TNFSF18;TNFSF15;TNFSF12;TNFRSF9;TNFSF13;FAS;TNFSF8;CCL26;LIMS1	;		Viral carcinogenesis	43/201	0.0241483	0.0614684	0	0	1.34336	5.00206	HDAC5;CDKN1A;HDAC2;PXN;PIK3CD;PIK3CB;C3;POLB;SCIN;CASP8;CCND1;CASP3;CREB3L2;PMAIP1;BAK1;CCR5;LYN;EGR3;SYK;STAT3;EIF2AK2;ACTN4;TRAF1;RHOA;NFKB1;NFKB2;DDB1;KAT2B;CDK6;PIK3CA;IRF3;CCNE1;TRAF3;MAPKAPK2;MDM2;CDK1;BAX;GRB2;ATP6V0D2;MAD1L1;HIST1H2BD;IRF9;ATF4
phosphatidylinositol-mediated signaling (GO:0048015)	21/56	7.50712e-05	0.00308942	0	0	2.35479	22.3636	PDGFRB;PDGFRA;CSF1R;PLEKHA1;IRS1;PTAFR;HTR2B;PIK3CD;IRS2;PIK3CB;GAB2;RHOA;SIRT2;PIK3R5;ZFP36L1;GPR143;PIK3CA;TYRO3;PI4KA;AKT1;EXOC1	;		Hematopoietic cell lineage	23/97	0.0293874	0.0735881	0	0	1.48894	5.25176	CSF1R;CR2;CSF2;IL4R;ITGAM;CSF1;TFRC;IL1R1;ITGB3;ITGA2;ITGA1;FLT3LG;CD1E;CD1D;CSF2RA;IL7;CD9;CD37;CD14;CD36;CD24;FCGR1A;CD55
MyD88-independent toll-like receptor signaling pathway (GO:0002756)	14/30	7.49729e-05	0.00311046	0	0	2.9304	27.8341	LY96;TICAM1;IKBKB;CASP8;IRF3;TRAF3;UBC;RIPK1;FADD;CD14;TLR6;IKBKE;TLR4;BIRC3	;		Glycerophospholipid metabolism	23/97	0.0293874	0.0741912	0	0	1.48894	5.25176	AGPAT5;LYPLA2;LYPLA1;DGKD;LPGAT1;MBOAT7;LPCAT1;MBOAT1;PLA2G4A;GPCPD1;PLD3;AGPAT3;PLA2G15;PGS1;PHOSPHO1;PTDSS1;GPD2;LPCAT3;LPCAT2;CHPT1;LPIN1;PLPP2;LPIN2
regulation of cell adhesion mediated by integrin (GO:0033628)	14/30	7.49729e-05	0.00313596	0	0	2.9304	27.8341	LYN;TGFB2;SYK;TESC;SERPINE1;CIB1;PTPN11;DPP4;PLAU;ADAM9;NCKAP1L;ADA;EPHA2;FERMT3	;		Apelin signaling pathway	30/137	0.0399965	0.0993462	0	0	1.37506	4.42626	HDAC5;SERPINE1;PLAT;ADCY7;GNAI1;PIK3R5;GNAI2;GNA13;GNGT2;GNG2;CCND1;GNG5;GNG4;GNG7;AKT3;SPP1;AKT1;CCN2;MEF2D;SMAD2;GABARAPL2;EGR1;MAP2K1;SMAD3;JAG1;NOS2;SPHK1;MTOR;MRAS;PLCB2
MAPK cascade (GO:0000165)	69/278	7.83417e-05	0.00319822	0	0	1.55856	14.7353	PLVAP;CSF2;IRS1;RASGRF1;ARAF;HTR2B;IRS2;FGF2;PSMD8;IKBKB;SPRED1;PSMD2;PEA15;CTSH;ITGAV;LGALS9;CCR5;JAK2;SPTAN1;MAP3K7;MAP3K5;PDGFRB;DUSP5;PDGFRA;MAP2K1;KSR1;RIPK2;HGF;PAQR3;NRG1;DUSP6;MAPKAPK3;MAPKAPK2;PSME1;TNIK;SOS1;HBEGF;PTGER4;PSMD12;CAMK2D;PSMD11;PSMD14;SHC1;PDGFB;RASAL2;CSF2RA;EGFR;ZFP36L2;RASGRP4;PSMB10;CAMKK2;ZFP36L1;RASGRP3;UBC;MBP;NCAM1;MAP4K5;MAP4K4;TGFB1;ANGPT1;BRAF;NFKB1;GRIN2D;STK24…	;		Selenocompound metabolism	6/17	0.0413739	0.101136	0	0	2.21627	7.05906	TXNRD3;MARS2;CTH;SCLY;PAPSS2;PAPSS1
regulation of phagocytosis (GO:0050764)	17/41	8.35314e-05	0.00338302	0	0	2.60367	24.4492	SCARB1;CAMK1D;FCER1G;SYK;SLC11A1;CYBA;MERTK;SIRPB1;PYCARD;FGR;HCK;SIRPA;ITGAV;CALR;FCGR2B;DOCK2;TLR2	;		Prion diseases	10/35	0.0419333	0.101696	0	0	1.79412	5.69038	C1QB;C1QA;EGR1;MAP2K1;NOTCH1;HSPA5;BAX;NCAM1;LAMC1;C1QC
sphingolipid metabolic process (GO:0006665)	35/116	8.60743e-05	0.00345856	0	0	1.89466	17.7346	ASAH1;PPM1L;HEXB;HEXA;GBA;CLN8;HACD4;UGCG;SMPD2;SPTLC2;ARSJ;SMPD1;PSAP;NEU1;ARSI;ARSG;CTSA;ARSA;B3GALNT1;ELOVL1;ELOVL4;SPHK1;ORMDL1;TEX2;SGPP1;PLA2G15;GALC;GLB1;ACER3;PPT1;DEGS1;PLPP2;GLA;CSNK1G2;CERS2	;		Sulfur metabolism	4/9	0.0413371	0.101855	0	0	2.79086	8.89167	IMPAD1;ETHE1;PAPSS2;PAPSS1
positive regulation of protein phosphorylation (GO:0001934)	95/412	8.76659e-05	0.00349499	0	0	1.44793	13.5265	NRP1;CDKN1A;CD40;FLT1;CSF1;FMR1;ITGB3;DOCK7;ARAF;TREM2;ARRB1;CIB1;RPS6KA4;MYDGF;TRIM6;RPS6KA5;CCND1;TRIM5;AKT1;JAK2;PDE8A;MAP2K3;ACVR1;PDGFRB;PDGFRA;KSR1;RIPK2;MMD;SPHK1;HGF;F2R;PLAUR;TNFRSF1B;MMP9;TNFRSF1A;CLIP3;RAP2C;TWSG1;ADAM17;BANK1;TYRO3;HCLS1;LCP2;TNIK;FAM20A;CARD14;ENG;EPHA2;PFN2;OPRD1;CSF1R;CEMIP;SHC1;PDGFB;IQGAP1;TNFRSF11A;MST1R;TXN;STK4;EGFR;CAMKK2;C3;SDCBP;GPNMB;PDGFD;PDGFC;SNX9;RIPK1…	;		Longevity regulating pathway	23/102	0.0494405	0.118966	0	0	1.41595	4.25774	HSPA8;HDAC2;CLPB;IRS1;HSPA6;PIK3CD;IRS2;PIK3CB;ADIPOR1;SOD2;ADCY7;FOXO1;NFKB1;MTOR;CAMKK2;PIK3CA;CREB3L2;AKT3;EIF4EBP1;AKT1;BAX;ULK1;ATF4
positive regulation of blood vessel endothelial cell migration (GO:0043536)	18/45	9.13056e-05	0.00361188	0	0	2.51177	23.3628	MAP2K3;NUS1;CD40;TGFB1;ANXA1;ANGPT1;PDGFB;CIB1;PTGS2;THBS1;FGF2;HIF1A;ADAM17;P2RX4;AKT3;FGF18;AKT1;HMOX1	;		Thyroid cancer	10/37	0.0591809	0.1413	0	0	1.69714	4.79809	CDKN1A;MAP2K1;RXRA;CCND1;GADD45B;NCOA4;BAX;BRAF;BAK1;DDB2
substrate-dependent cell migration, cell extension (GO:0006930)	6/7	9.82216e-05	0.00385557	0	0	5.38237	49.6701	P2RY12;NRP1;SHTN1;SDCBP;NTN1;CD2AP	;		Protein export	7/23	0.0609652	0.144441	0	0	1.91113	5.3463	SEC61A2;SPCS3;SEC61A1;SPCS2;HSPA5;SRPRA;SRP14
positive regulation of phosphatidylinositol 3-kinase signaling (GO:0014068)	20/53	9.9892e-05	0.00386173	0	0	2.3696	21.8274	PDGFRB;PDGFRA;TGFB2;FLT1;NCF1;UNC5B;HGF;F2R;PDGFB;WNT16;DCN;FGR;SELP;MYDGF;PDGFD;NEDD4;PDGFC;HCLS1;PTPN6;JAK2	;		Inflammatory mediator regulation of TRP channels	22/100	0.0676195	0.158983	0	0	1.38148	3.7215	MAP2K3;PTGER4;CAMK2D;PRKCH;TRPA1;IL1R1;PTGER2;PRKCD;TRPV2;HTR2B;PIK3CD;PLA2G4A;ALOX12;PIK3CB;ADCY7;PPP1CB;PIK3CA;TRPV4;GNAS;BDKRB2;PRKCQ;PLCB2
negative regulation of cell adhesion (GO:0007162)	23/65	9.91488e-05	0.00386226	0	0	2.22195	20.4839	CD164;NOTCH1;TGFB1;JAG1;ANGPT1;SERPINE1;PTPRO;ADAM10;MIA3;FBLN1;RHOA;RND1;PTPRC;ARHGDIA;ARHGDIB;PLXNA2;CDH13;SPOCK1;LPXN;PLXNA1;PLXNC1;TGFBI;SIPA1	;		PPAR signaling pathway	17/74	0.0714413	0.166696	0	0	1.44257	3.80678	GK;MMP1;ACSL1;ACSL6;NR1H3;CYP27A1;RXRA;FABP4;CPT2;FABP5;ACOX1;UBC;ME1;PLIN2;CD36;PLTP;PPARD
epidermal growth factor receptor signaling pathway (GO:0007173)	21/57	0.000101167	0.00388163	0	0	2.31348	21.2811	DGKD;TGFB1;SHC1;PXN;CBLB;PTPN11;IQGAP1;EGFR;ADAM17;RPS6KA5;PIK3CA;FES;NCK2;AKT1;CSK;GRB2;SOS1;EPS15;BCAR1;HBEGF;FAM83A	;		VEGF signaling pathway	14/59	0.076789	0.177827	0	0	1.49004	3.82446	MAP2K1;SPHK1;PXN;PIK3CD;PLA2G4A;PIK3CB;PTGS2;PPP3CA;PPP3R1;PIK3CA;MAPKAPK3;AKT3;MAPKAPK2;AKT1
regulation of IRE1-mediated unfolded protein response (GO:1903894)	8/12	0.000110749	0.00421756	0	0	4.18629	38.1297	PTPN1;BCL2L11;FICD;HSPA5;TMEM33;BAX;DNAJB9;BAK1	;		Dilated cardiomyopathy (DCM)	20/91	0.0792516	0.180811	0	0	1.3801	3.49872	ITGB1;TGFB2;TGFB1;ITGB5;TPM4;TGFB3;ITGB3;ITGA2;ITGA1;ADCY7;ACTB;ACTG1;CACNG7;CACNB3;SGCA;ITGA10;ITGA11;ITGA8;GNAS;ITGAV
peptidyl-serine phosphorylation (GO:0018105)	41/145	0.000114336	0.00432192	0	0	1.77556	16.1157	GSK3B;CAMK2D;MAST3;PDGFB;STK4;CAMKK2;IKBKB;RPS6KA3;AKT3;STK38;PHKG2;AKT1;RIPK1;IKBKE;PAK2;MORC3;PRKCH;CAMK1D;NEK6;PLK2;PRKCD;DAPK3;EIF2AK3;VRK2;CSNK1E;MTOR;TGFBR2;HIPK2;PINK1;LATS2;MAPKAPK3;MAPKAPK2;CDK1;ULK1;PRKCQ;SGK3;TOP1;SGK1;CSNK1G2;CAMK1G;CDK5R1	;		Purine metabolism	27/129	0.0787127	0.180922	0	0	1.3143	3.34089	PRPS1;GDA;GMPR;AK4;AK5;NT5C2;ADCY7;PAPSS2;PAPSS1;NT5C;NT5E;PDE4A;PDE8A;XDH;ADSS;PGM1;ENTPD1;RRM2;ENTPD4;ENTPD5;PDE4C;AMPD2;AMPD3;NME1;APRT;PDE7A;ADA
cellular response to lipopolysaccharide (GO:0071222)	29/91	0.000116809	0.00438292	0	0	2.00114	18.1202	CD86;SERPINE1;HMGB2;CDC73;MTDH;PYCARD;SBNO2;IRAK1;ANKRD1;STAP1;CD14;CCR5;IL10;LYN;TGFB1;NR1H3;TICAM1;TNFRSF1B;RHOA;NFKB1;HCK;CXCL10;TNIP1;TNIP2;AXL;ADAM9;PLAA;PAF1;TLR4	;		Glycosylphosphatidylinositol (GPI)-anchor biosynthesis	7/25	0.0900848	0.204015	0	0	1.75824	4.2321	DPM2;PIGK;PIGM;PIGW;PIGY;GPLD1;PIGX
phosphate-containing compound metabolic process (GO:0006796)	49/183	0.000117838	0.00438926	0	0	1.68138	15.2101	GDE1;HTR2B;PIK3CD;PIK3CB;LIMD1;NUDT4;PPP3CA;HINT3;IMPA2;AKT1;PIP4K2A;XYLB;DUSP4;DUSP5;GPX4;IPMK;PLA2G4A;ACYP2;PLA2G15;ITPKC;PIK3CA;PLAA;FAM20C;ALDOC;FAM20A;TOP1;ALDOA;PLPP2;PLCB2;FBP2;SLC20A1;CLN8;NT5C;INPP5D;PGK1;PAK2;NADK;TIGAR;TGFB1;GK;TNK2;GFPT2;STAT3;MTOR;PFKL;PTPRC;TOLLIP;PI4KA;GALK2	;		AMPK signaling pathway	25/120	0.091797	0.206376	0	0	1.30822	3.12425	PFKFB4;PFKFB3;IRS1;PIK3CD;IRS2;PIK3CB;ADIPOR1;FOXO1;ACACA;CAMKK2;CCND1;CREB3L2;AKT3;EIF4EBP1;AKT1;CD36;MAP3K7;MTOR;RAB11B;RAB10;PFKL;PIK3CA;ULK1;FBP2;PFKP
cellular response to transforming growth factor beta stimulus (GO:0071560)	31/100	0.000122974	0.00448242	0	0	1.94662	17.5265	ITGB5;PXN;LTBP2;FURIN;ARRB2;NR3C1;ZFP36L2;ZFP36L1;UBC;ANKRD1;MAP3K7;WNT2;WNT4;ACVR1;SMAD2;KLF10;TGFB2;WNT10A;TGFB1;SMAD3;TGFB3;SMURF1;GDF15;USP9X;FOS;RHOA;SMAD7;TGFBR2;TWSG1;ADAM9;LIMS1	;		Gap junction	19/88	0.0983315	0.219465	0	0	1.35579	3.14463	PDGFRB;PDGFRA;MAP2K1;HTR2B;PDGFB;ADCY7;EGFR;GNAI1;GNAI2;TUBB6;TUBB2B;TUBB3;PDGFD;PDGFC;CDK1;GNAS;GRB2;SOS1;PLCB2
cellular protein metabolic process (GO:0044267)	108/484	0.000121789	0.00450356	0	0	1.4012	12.6293	ERO1B;CHRM1;CSF1;PROS1;SPPL2A;ARAF;TNC;UBE2L6;PLAT;PLOD1;LOXL2;TGM1;C4A;PPP4R2;AKT1;IGFBP1;ATG3;IGFBP4;IGFBP3;APLP2;IGFBP2;SHISA5;SARS;ADAM10;HSPG2;PDIA6;FBXW2;ADAM17;PAPPA;MXRA8;RPN2;RPN1;PSEN2;TARS;TXN;PSEN1;RPS4Y1;CSF2RA;HSP90B1;C3;APH1A;NCSTN;STC2;STK38;UBC;ST3GAL6;RIPK1;APOE;ST3GAL1;JAG1;WFS1;ABCA3;FN1;TF;GGCX;UBE2S;AGO2;CALU;MAN2B1;TGFBI;LGMN;FBN1;MIA3;LAMC1;NAGPA;PRSS23;PCSK5;SERP1;CTSH;MA…	;		Adherens junction	16/72	0.0999095	0.221382	0	0	1.39543	3.21436	SMAD2;PTPN1;SMAD3;WAS;PTPRJ;ACTN4;IQGAP1;ACTB;RHOA;EGFR;ACTG1;TGFBR2;SNAI1;PTPN6;MAP3K7;NECTIN2
cellular response to metal ion (GO:0071248)	31/100	0.000122974	0.00451467	0	0	1.94662	17.5265	CAMK2D;NCF1;HVCN1;HPCA;SLC41A1;IQGAP1;EGFR;CRHBP;TRPM2;MT2A;CHP2;AKT1;CPNE3;SCN5A;SLC25A24;TFAP2A;AOC1;TIGAR;BNIP3;BRAF;FOS;MCOLN1;MMP9;BMP6;TF;MT1A;TFR2;ALOX5AP;DPEP1;GPLD1;MT1E	;		Mineral absorption	12/51	0.101522	0.223349	0	0	1.47751	3.37978	SLC46A1;MT2A;TF;MT1A;FTH1;SLC40A1;HMOX1;CYBRD1;ATOX1;SLC26A6;MT1E;FTL
positive regulation of endothelial cell migration (GO:0010595)	24/70	0.000124799	0.00451666	0	0	2.15295	19.3524	MAP2K3;NRP1;SCARB1;BCAS3;NUS1;CD40;TGFB1;ANGPT1;ANXA3;ITGB3;PDGFB;FGF2;THBS1;HIF1A;FOXP1;ADAM17;P2RX4;AKT3;ATOH8;FGF18;AKT1;CALR;GPLD1;BCAR1	;		Pyrimidine metabolism	13/57	0.110359	0.241068	0	0	1.43215	3.15649	CDA;ENTPD1;RRM2;ENTPD4;ENTPD5;NT5C2;NME1;NT5C;NT5E;UCK2;DPYD;CMPK1;UPP1
substrate-dependent cell migration (GO:0006929)	9/15	0.000129941	0.00466963	0	0	3.76766	33.7147	P2RY12;NRP1;SDCBP;SHTN1;PTPRC;ITGA2;ITGA11;NTN1;CD2AP	;		Cholinergic synapse	23/112	0.115596	0.25073	0	0	1.28953	2.78235	MAP2K1;CAMK2D;CHRM1;PIK3CD;PIK3CB;FOS;ADCY7;GNAI1;PIK3R5;GNAI2;GNGT2;GNG2;PIK3CA;GNG5;GNG4;KCNQ1;GNG7;CREB3L2;AKT3;AKT1;JAK2;PLCB2;ATF4
endoplasmic reticulum calcium ion homeostasis (GO:0032469)	10/18	0.000131161	0.00468051	0	0	3.48857	31.1847	BCAP31;FIS1;CAMK2D;WFS1;BAX;PSEN1;BAK1;SELENOK;TMCO1;HERPUD1	;		Hypertrophic cardiomyopathy (HCM)	18/85	0.121428	0.259721	0	0	1.32976	2.80372	ITGB1;TGFB2;TGFB1;ITGB5;TPM4;TGFB3;ITGB3;ITGA2;ITGA1;ACTB;ACTG1;CACNG7;CACNB3;SGCA;ITGA10;ITGA11;ITGA8;ITGAV
positive regulation of protein metabolic process (GO:0051247)	30/96	0.000133688	0.00470489	0	0	1.96232	17.5039	GSK3B;RAB1A;CSF1;LRP1;GBA;NEDD4L;IDE;PSEN1;OAZ1;FOXO1;AKT1;APOE;RILP;NSF;TGFB1;EGLN2;WFS1;SMURF1;PLK2;TNFSF12;NR1H3;WWP1;INHBA;RNF41;DDB1;TFR2;NEDD4;ASB9;SEC22B;RAB7A	;		Riboflavin metabolism	3/8	0.121212	0.261073	0	0	2.35479	4.9691	RFK;ACP5;ACP2
regulation of T cell proliferation (GO:0042129)	22/62	0.000132979	0.00471244	0	0	2.22819	19.8873	CD86;IL10;TNFSF18;CEBPB;ANXA1;VCAM1;TFRC;RIPK3;SDC4;CLECL1;IL27;CD1D;AIF1;LGALS3;PTPRC;GPNMB;CD209;NCK2;NCKAP1L;CD46;TNFRSF21;CD276	;		Endocrine and other factor-regulated calcium reabsorption	11/48	0.131224	0.278738	0	0	1.43904	2.92247	KLK1;CLTC;AP2S1;BDKRB2;GNAS;AP2A1;AP2A2;PLCB2;AP2M1;RAB11A;DNM2
glycosphingolipid metabolic process (GO:0006687)	20/54	0.000135093	0.00472177	0	0	2.32572	20.7211	CTSA;ARSA;B3GALNT1;ASAH1;HEXB;HEXA;GBA;GALC;SMPD2;UGCG;GLB1;SMPD1;ARSJ;PSAP;NEU1;ST3GAL5;ARSI;ARSG;A4GALT;GLA	;		Estrogen signaling pathway	27/137	0.137118	0.285353	0	0	1.23755	2.45891	SHC1;KRT23;PIK3CD;PIK3CB;ADCY7;EGFR;GNAI1;HSP90B1;GNAI2;CREB3L2;AKT3;AKT1;HSPA8;MAP2K1;MMP2;PRKCD;HSPA6;FOS;MMP9;KRT18;PIK3CA;GNAS;GRB2;SOS1;PLCB2;ATF4;HBEGF
Ras protein signal transduction (GO:0007265)	57/223	0.000137308	0.00476656	0	0	1.60506	14.2742	CDKN1A;RAB3D;FGF2;RND3;ARHGAP4;RND1;RASSF1;KSR1;RHOG;IPCEF1;RHOA;RAP2C;RAB32;SHTN1;RAP2B;MRAS;RAB31;MAPKAPK3;CNKSR3;MAPKAPK2;CDC42EP2;ELMO1;CDC42EP1;CDH13;TAX1BP3;ARHGEF1;RAB38;RAB7B;SOS1;RHOQ;RAB7A;RAB1A;RAB5C;SHC1;AIF1;NTN1;RHOBTB2;RAB21;GNA13;RAB20;RAB26;PDPN;RAB24;GNA12;RALGDS;PAK2;PLK2;LIMK1;ARHGAP29;MYO9B;RAB11A;RAB11B;RAB10;RAB15;RAB12;RAB13;GRB2	;		Viral myocarditis	13/59	0.135493	0.285834	0	0	1.3836	2.7656	CD86;CD40;ITGB2;PRF1;ITGAL;ACTB;ACTG1;ICAM1;CASP8;CCND1;SGCA;CASP3;CD55
activation of protein kinase activity (GO:0032147)	59/233	0.000139648	0.0047827	0	0	1.59007	14.1141	PRR5;ITGB3;PIK3CB;FGF2;STK10;PEA15;AKT1;JAK2;MAP3K6;MAP3K7;MAP3K5;MAP2K3;DUSP5;MAP2K1;RIPK3;RIPK2;SLC11A1;PRKCD;F2R;NRG1;DUSP6;TGFBR2;MAPKAPK3;PRKAR1A;ADORA2B;MAPKAPK2;ADAM9;TLR6;TNIK;TLR4;CARD14;SHC1;C5AR1;PDGFB;CXCR4;NOD1;TXN;STK4;ADCY7;THBS1;INAVA;MALT1;IRAK1;PRKAR2B;UBC;MAP4K5;PAK2;MAP4K4;OSBPL8;TGFB2;GADD45B;ANGPT1;TNFSF15;EIF2AK2;MTOR;BMP2;PINK1;STK24;CDK1	;		Th1 and Th2 cell differentiation	19/92	0.13679	0.286607	0	0	1.29684	2.57982	IL4R;NOTCH1;JAG1;IFNGR1;IFNGR2;NFATC1;FOS;RUNX3;DLL1;NFKB1;IKBKB;PPP3CA;PPP3R1;MAF;PRKCQ;STAT6;JAK2;NFKBIE;NFKBIB
endothelial cell migration (GO:0043542)	15/35	0.000138901	0.00478927	0	0	2.69119	23.9024	NRP1;STARD13;EGR3;TNFSF12;PXN;CORO1B;RHOA;LOXL2;DPP4;FAP;PIK3CA;RAB13;CDH13;MYH9;LGALS8	;		Vasopressin-regulated water reabsorption	10/44	0.151704	0.313588	0	0	1.42714	2.69135	NSF;DYNC1LI2;RAB5C;ARHGDIA;CREB3L2;ARHGDIB;GNAS;STX4;RAB11A;RAB11B
positive regulation of cellular metabolic process (GO:0031325)	29/92	0.000144922	0.0048976	0	0	1.97939	17.4964	RAB1A;CDKN1A;HDAC2;PID1;CSF1;FMR1;PDGFB;ECE1;ARRB1;ARRB2;THBS1;HIF1A;ACACA;AKT1;RIPK1;APOE;XDH;PDGFRB;NSF;PRELID1;TGFB1;ANXA2;ANGPT1;NR1H3;INHBA;TGFBR2;RNF41;GREM1;GRB2	;		Cell adhesion molecules (CAMs)	28/145	0.157444	0.323284	0	0	1.21258	2.24168	CD86;ITGB1;CD40;ITGAM;SELPLG;SDC4;SDC3;ITGB2;ITGAL;PVR;VSIR;ICAM1;CDH3;ITGAV;NCAM1;CD99;CD276;JAM3;NTNG2;VCAM1;CADM1;SELP;CLDN4;PTPRC;ITGA8;SDC1;SIGLEC1;NECTIN2
hydrogen ion transmembrane transport (GO:1902600)	13/28	0.000144583	0.00491871	0	0	2.91545	25.7774	SLC46A1;ATP6V0B;ATP6V0E1;ATP6AP1;HVCN1;SLC4A11;TCIRG1;NNT;UCP2;ATP6V1B2;ATP6V1E1;ATP6V0C;ATP6V1C1	;		Amyotrophic lateral sclerosis (ALS)	11/51	0.178689	0.364479	0	0	1.35439	2.3324	MAP2K3;PPP3CA;PPP3R1;GPX1;CASP3;DERL1;BAX;TNFRSF1B;MAP3K5;TNFRSF1A;GRIN2D
regulation of extrinsic apoptotic signaling pathway via death domain receptors (GO:1902041)	16/39	0.000156255	0.00524585	0	0	2.57618	22.5777	FGB;GPX1;SERPINE1;CFLAR;THBS1;ICAM1;LGALS3;CASP8;PEA15;TMBIM1;HMOX1;PMAIP1;FAS;RIPK1;STX4;FADD	;		Caffeine metabolism	2/5	0.182052	0.368895	0	0	2.51177	4.27871	NAT1;XDH
negative regulation of ERBB signaling pathway (GO:1901185)	17/43	0.000168699	0.00551839	0	0	2.48257	21.567	ERRFI1;PTPN18;SH3KBP1;ITGA1;PTPRJ;NRG1;STAM;EGFR;EPN1;RNF126;UBC;GRB2;EPS15;STAM2;LGMN;HBEGF;PTPN3	;		Type II diabetes mellitus	10/46	0.186918	0.376279	0	0	1.36509	2.28938	IKBKB;SOCS1;PIK3CA;IRS1;PRKCD;PIK3CD;IRS2;PIK3CB;HK2;MTOR
regulation of B cell proliferation (GO:0030888)	17/43	0.000168699	0.005554	0	0	2.48257	21.567	LYN;IL10;VAV3;CD74;TFRC;CD300A;IRS2;AHR;TNFSF13B;BST1;PTPRC;IL7;GPR183;CLCF1;NCKAP1L;FCGR2B;TNFRSF21	;		Morphine addiction	18/91	0.191412	0.377916	0	0	1.24209	2.05358	PDE4C;ARRB1;ARRB2;ADCY7;GNAI1;GNAI2;GRK3;GNGT2;GNG2;GNG5;GRK5;GRK4;GNG4;GNG7;GNAS;PDE4A;PDE7A;PDE8A
cellular response to molecule of bacterial origin (GO:0071219)	27/84	0.00016859	0.00558648	0	0	2.01839	17.5358	CD86;SERPINE1;HMGB2;CDC73;PYCARD;SBNO2;ANKRD1;STAP1;CD14;CCR5;IL10;NR1H3;TICAM1;TNFRSF1B;RHOA;SIRT2;NFKB1;CXCL10;TNIP1;TNIP2;AXL;ADAM9;PLAA;PAF1;FCGR2B;TLR4;TLR2	;		Nicotinate and nicotinamide metabolism	7/30	0.190237	0.37802	0	0	1.4652	2.43148	NT5C;BST1;NT5E;NNT;AOX1;NT5C2;NADK
protein modification process (GO:0036211)	27/84	0.00016859	0.00562299	0	0	2.01839	17.5358	ERO1B;CHRM1;RPN2;RPN1;ARAF;UBE2L6;PLAT;PLOD1;NAGPA;LOXL2;TGM1;SERP1;PPP4R2;STK38;AKT1;ST3GAL6;ST3GAL1;ATG3;USP25;MANBA;RIPK3;RABGGTB;FBXW2;GGCX;UBE2S;MAN2B1;B4GALT7	;		Hippo signaling pathway	30/160	0.189901	0.379802	0	0	1.17739	1.95595	GSK3B;SERPINE1;ITGB2;LIMD1;ACTB;ACTG1;PPP1CB;WNT6;RASSF1;CCND1;CCN2;WNT2;WNT4;SMAD2;TEAD4;WWTR1;TGFB2;WNT10A;TGFB1;SMAD3;TGFB3;CSNK1E;WNT16;BMP7;BMP6;SMAD7;TGFBR2;BMP2;FRMD6;LATS2
substrate adhesion-dependent cell spreading (GO:0034446)	14/32	0.000177267	0.00576174	0	0	2.74725	23.7304	NRP1;ITGB3;FN1;LAMB1;LAMC1;PARVB;ANTXR1;PARVG;MICALL2;ITGA8;TYRO3;ITGAV;SRGAP2;FERMT3	;		Cushing syndrome	29/155	0.198071	0.388573	0	0	1.17486	1.90225	SCARB1;GSK3B;CDKN1A;CAMK2D;AHR;ADCY7;EGFR;GNAI1;GNAI2;WNT6;RASD1;CCND1;CREB3L2;E2F3;PDE8A;WNT2;WNT4;MAP2K1;WNT10A;ARNT;BRAF;WNT16;CDK6;STAR;CCNE1;GNAS;ORAI1;PLCB2;ATF4
ERBB signaling pathway (GO:0038127)	26/80	0.000180744	0.00583757	0	0	2.04082	17.5886	DGKD;SHC1;MVP;PXN;CBLB;IQGAP1;EGFR;RPS6KA5;UBC;NCK2;AKT1;CPNE3;CSK;EPS15;FAM83A;PTPN18;TGFB1;NRG1;PTPN11;ADAM17;PIK3CA;FES;GRB2;SOS1;BCAR1;HBEGF	;		One carbon pool by folate	5/20	0.20304	0.3958	0	0	1.56986	2.5029	MTHFD1L;SHMT2;MTHFD2;MTHFS;ALDH1L2
proteolysis (GO:0006508)	70/291	0.000192984	0.00619368	0	0	1.51052	12.9193	CPM;TINAGL1;RNPEPL1;CPXM2;CTSZ;SPPL2A;CBLB;PLAT;ECE1;IDE;PCSK7;PCSK5;CTSS;LACTB;SCPEP1;MMP25;CASP8;ADAMTS3;CTSL;PLAU;CTSK;CASP3;CTSH;PMPCB;CTSF;PGPEP1;CTSC;CTSB;ADAMTS7;MMP7;MMP1;MMP2;MMP3;MMP9;FBXW2;MMP12;BACE2;MMP14;ADAM17;MMP17;MMP19;TMPRSS3;HM13;HTRA4;PSEN2;HTRA1;FURIN;AEBP1;PSEN1;SRI;MALT1;APH1A;DPP4;ACAN;NCSTN;DPP7;TBL1X;RHBDL2;CTSA;USP25;ERAP2;F12;ERAP1;GZMB;SPCS3;BMP1;FAP;MDM2;TPP1;LGMN	;		Starch and sucrose metabolism	8/36	0.204709	0.396543	0	0	1.39543	2.21338	GPI;UGP2;GBE1;GAA;GYG2;HK2;PGM1;PGM2L1
regulation of B cell apoptotic process (GO:0002902)	7/10	0.000198028	0.00627662	0	0	4.3956	37.4818	LYN;IL10;BCL6;BTK;IRS2;FNIP1;FOXP1	;		RIG-I-like receptor signaling pathway	14/70	0.216161	0.41611	0	0	1.25589	1.92368	NLRX1;TMEM173;NFKB1;IKBKB;CXCL10;CASP8;IRF3;TRAF3;TRIM25;RIPK1;FADD;MAP3K7;IKBKE;NFKBIB
T cell chemotaxis (GO:0010818)	7/10	0.000198028	0.00631585	0	0	4.3956	37.4818	CXCL10;CXCL11;CXCL9;GPR183;PIK3CD;CCL26;CXCL16	;		Progesterone-mediated oocyte maturation	19/99	0.22169	0.424103	0	0	1.20514	1.81552	MAP2K1;ARAF;PIK3CD;BRAF;PIK3CB;PKMYT1;ADCY7;GNAI1;GNAI2;STK10;RPS6KA3;PIK3CA;RPS6KA2;AKT3;RPS6KA1;CDK1;AKT1;MAD1L1;CPEB4
regulation of macroautophagy (GO:0016241)	34/116	0.000200682	0.00632147	0	0	1.84052	15.6698	ATP6V1A;GBA;UCHL1;CASP3;AKT1;ATP6V1H;TBC1D12;ATP6V1E1;MAP3K7;ATP6V1D;ATP6V1C1;ATP6V0A1;ATP6V1C2;SNX6;SH3GLB1;BNIP3L;ATP6V0B;ATP6V0E1;BNIP3;DCN;MTOR;IFT20;PINK1;RRAGC;PIK3CA;NEDD4;ATP6V1B2;ULK1;LAMTOR2;ATP6V0D2;ATP6V0C;GAPDH;EXOC1;CDK5R1	;		Aldosterone-regulated sodium reabsorption	8/37	0.227288	0.432127	0	0	1.35772	2.01151	PIK3CA;IRS1;SCNN1B;NEDD4L;PIK3CD;SFN;PIK3CB;SGK1
regulation of protein kinase B signaling (GO:0051896)	44/163	0.000209805	0.00656832	0	0	1.69506	14.356	CD86;ITGB1;PHLPP1;IRS1;PDGFB;PIK3CD;CIB1;IRS2;PTPRJ;MST1R;TXN;PIK3CB;ARRB2;FGF2;THBS1;EGFR;PIK3R5;MTDH;MYDGF;AKT1;XDH;PDGFRB;PDGFRA;OSBPL8;TGFB1;PLEKHA1;ANGPT1;HGF;NRG1;PTPN11;VAV1;RNF41;PINK1;PIK3CA;FGF18;HCLS1;ADAM8;TRIB3;GRB2;HPSE;EPHA2;ENG;HBEGF;OTUD3	;		Calcium signaling pathway	34/188	0.234495	0.443094	0	0	1.13564	1.64705	CAMK2D;CHRM1;PTAFR;HTR2B;CXCR4;ADCY7;EGFR;PPP3CA;GNA14;PPP3R1;GNA15;HTR7;EDNRB;CCKAR;PHKG2;BDKRB2;PDGFRB;PDGFRA;CAMK1D;NOS2;SPHK1;F2R;TPCN2;GRIN2D;ITPKC;P2RX4;ADORA2B;ORAI3;ORAI2;GNAS;ORAI1;VDAC1;PLCB2;CAMK1G
positive regulation of transport (GO:0051050)	17/44	0.000234434	0.0072946	0	0	2.42615	20.2785	CHRM1;ANXA1;LRP1;ANXA2;FMR1;NEDD4L;BRAF;DLL1;C3;CLIP3;DAB2;SCIN;TFR2;SGK3;APOE;SGK1;GPLD1	;		Antigen processing and presentation	15/77	0.236876	0.444864	0	0	1.22327	1.76177	PDIA3;CD74;HSPA8;CIITA;HSPA5;HSPA6;TAP2;IFI30;CTSS;TAPBP;CTSL;PSME1;CALR;CTSB;LGMN
negative regulation of protein localization to cell periphery (GO:1904376)	10/19	0.000237389	0.00734179	0	0	3.30497	27.5826	TMEM59;DAB2;TGFB1;PID1;CLTC;TMBIM1;PPFIA1;RHOQ;AP2M1;PICALM	;		Oxytocin signaling pathway	28/153	0.239445	0.446965	0	0	1.14918	1.64267	CDKN1A;CAMK2D;PTGS2;ADCY7;ACTB;EGFR;GNAI1;ACTG1;PIK3R5;GNAI2;CAMKK2;PPP1CB;TRPM2;PPP3CA;CACNG7;PPP3R1;CCND1;MAP2K1;CAMK1D;PLA2G4A;NFATC1;FOS;RHOA;RCAN1;CACNB3;GNAS;PLCB2;CAMK1G
Notch receptor processing, ligand-dependent (GO:0035333)	8/13	0.000247615	0.00752132	0	0	3.86427	32.0875	APH1A;NCSTN;JAG1;PSEN2;ADAM10;YBX1;PSEN1;DLL1	;		Cocaine addiction	10/49	0.245711	0.453167	0	0	1.28152	1.79874	TH;BDNF;CREB3L2;GNAS;GNAI1;NFKB1;ATF4;GNAI2;GRIN2D;CDK5R1
glomerular visceral epithelial cell differentiation (GO:0072112)	8/13	0.000247615	0.00756636	0	0	3.86427	32.0875	MYO1E;JAG1;NPHS1;WT1;BASP1;PTPRO;IQGAP1;CD24	;		Arginine and proline metabolism	10/49	0.245711	0.455897	0	0	1.28152	1.79874	ALDH4A1;ARG2;AOC1;OAT;NOS2;P4HA2;SAT1;CNDP2;SRM;AGMAT
cellular response to low-density lipoprotein particle stimulus (GO:0071404)	8/13	0.000247615	0.00761194	0	0	3.86427	32.0875	ITGB1;ABCA1;FCER1G;SYK;ITGB2;CD9;CDH13;CD36	;		Arrhythmogenic right ventricular cardiomyopathy (ARVC)	14/72	0.249213	0.45689	0	0	1.221	1.69652	ITGB1;ITGB5;ITGB3;ITGA2;ITGA1;ACTB;ACTG1;CACNG7;CACNB3;SGCA;ITGA10;ITGA11;ITGA8;ITGAV
Notch receptor processing (GO:0007220)	9/16	0.000254986	0.00769938	0	0	3.53218	29.2263	APH1A;ADAM17;NCSTN;JAG1;PSEN2;ADAM10;YBX1;PSEN1;DLL1	;		Serotonergic synapse	21/113	0.253799	0.462545	0	0	1.16697	1.60017	MAP2K1;HTR1D;ARAF;HTR2B;PLA2G4A;ALOX12;BRAF;PTGS2;GNAI1;GNAI2;PTGS1;HTR7;GNGT2;GNG2;GNG5;GNG4;CASP3;ALOX5;GNG7;GNAS;PLCB2
positive regulation of locomotion (GO:0040017)	14/33	0.000263009	0.0078949	0	0	2.664	21.9602	PDGFRB;CSF1R;TGFB1;RARRES2;PDGFB;VPS37B;THBS1;NTN1;PPM1F;DDB1;CHMP2B;CHMP4B;STX4;CCL26	;		Glycerolipid metabolism	12/61	0.257918	0.467287	0	0	1.2353	1.67397	AGPAT5;DGKD;DGAT1;GK;AKR1A1;MBOAT1;LPIN1;PLPP2;GLA;LPIN2;MGLL;AGPAT3
peptide metabolic process (GO:0006518)	31/104	0.000270417	0.00806981	0	0	1.87175	15.3775	CPM;RNPEPL1;CPXM2;PROS1;HM13;SPPL2A;PSEN2;MGST1;FURIN;PSEN1;AEBP1;IDE;PCSK5;CLN5;LAMP2;HSPA8;GPX1;ERAP2;GSTO1;ERAP1;CTNS;GLRX2;BACE2;SPCS3;SPCS2;GSTA3;ETHE1;GSTA1;DPEP1;TPP1;PTGES	;		Long-term potentiation	13/67	0.262532	0.470115	0	0	1.2184	1.62947	MAP2K1;CAMK2D;ARAF;BRAF;GRIN2D;PPP1CB;PPP3CA;RPS6KA3;PPP3R1;RPS6KA2;RPS6KA1;PLCB2;ATF4
negative regulation of apoptotic signaling pathway (GO:2001234)	22/65	0.000290191	0.00855979	0	0	2.12535	17.3109	ACVR1;SLC35F6;PRELID1;GPX1;BCL2A1;PIH1D1;HGF;PELI3;PLAUR;CFLAR;MMP9;THBS1;SH3RF1;HERPUD1;LGALS3;PINK1;OPA1;AKT1;ITGAV;TMBIM6;RIPK1;MCL1	;		Non-alcoholic fatty liver disease (NAFLD)	27/149	0.261678	0.471326	0	0	1.13788	1.52549	GSK3B;IRS1;PIK3CD;IRS2;PIK3CB;ADIPOR1;IKBKB;BCL2L11;CASP8;RXRA;CASP3;AKT3;AKT1;MAP3K5;MLXIP;TGFB1;EIF2AK3;NR1H3;COX6B2;SDHB;NFKB1;TNFRSF1A;MLXIPL;PIK3CA;FAS;BAX;ATF4
endosomal transport (GO:0016197)	57/229	0.000289454	0.00858769	0	0	1.563	12.7346	WASHC4;DENND1B;TINAGL1;SYS1;DENND1A;CLTC;GCC2;AP2A1;WDR91;VPS33A;VPS13C;VPS37B;RNF126;WDR81;BIN1;CHMP4B;RAB7B;SQSTM1;STAM2;RAB7A;ARF6;ARL1;DENND3;SNX33;TRAK1;CLN5;SNX1;SNX2;SNX27;UBC;VTI1A;MICALL2;STX6;SNX9;TBC1D17;EPS15;YKT6;RILP;SNX6;ABCA1;SPAG9;SNAPIN;SORT1;M6PR;STAM;RAB11B;RAB10;EHD3;SNX18;EHD4;RAB12;CHMP2B;VPS41;RAB13;UBAP1;CORO7;PICALM	;		Glutathione metabolism	11/56	0.272318	0.48482	0	0	1.23346	1.60447	GPX1;RRM2;GPX4;GPX3;GSTO1;GSTA3;IDH1;GSTA1;MGST1;PGD;SRM
protein autophosphorylation (GO:0046777)	46/175	0.000295443	0.00866464	0	0	1.65059	13.4144	CSF1R;GSK3B;CAMK2D;FLT1;TXK;SLA;STK4;ACVR1B;EGFR;CAMKK2;STK10;GRK5;IRAK1;PIM1;AKT1;RIPK1;CSK;JAK2;PAK2;PDGFRB;LYN;PDGFRA;RIPK3;SYK;DAPK1;NEK6;TNK2;DAPK3;EIF2AK3;EIF2AK2;VRK2;MTOR;FGR;HCK;PINK1;MAPKAPK3;STK24;FES;STK17B;MAPKAPK2;BTK;TYRO3;ULK1;GRB2;SIK2;TNIK	;		Thyroid hormone synthesis	14/74	0.284016	0.497029	0	0	1.188	1.49536	GPX1;HSPA5;GPX3;TTF2;ADCY7;ASGR2;PDIA4;HSP90B1;TTR;TG;CREB3L2;GNAS;PLCB2;ATF4
hexose metabolic process (GO:0019318)	17/45	0.000321333	0.00937007	0	0	2.37223	19.0799	ADPGK;FUCA1;GAA;PMM2;AKR1A1;IRS2;MAN2A2;MAN2A1;CHST15;APOD;MAN2B1;ALDOC;ALDOA;PGM1;FBP2;GALK1;PPARD	;		ABC transporters	9/45	0.282256	0.499626	0	0	1.25589	1.58862	ABCA1;ABCA10;ABCA5;ABCA6;ABCA3;TAP2;ABCA9;ABCB8;ABCD1
interleukin-1 beta secretion (GO:0050702)	6/8	0.000339519	0.00978851	0	0	4.70958	37.62	ABCA1;GBP5;NLRC4;CD36;TLR6;TLR4	;		Inositol phosphate metabolism	14/74	0.284016	0.499869	0	0	1.188	1.49536	PI4K2B;TPI1;IPMK;PIK3CD;PIK3CB;ITPKC;PIK3CA;IMPA2;IMPAD1;INPP5D;PI4KA;PIP4K2A;PLCB2;PI4K2A
chondroitin sulfate metabolic process (GO:0030204)	13/30	0.000337972	0.00979926	0	0	2.72109	21.7484	IDUA;CHPF2;B3GAT3;HEXB;HEXA;CSGALNACT2;BGN;DCN;CHSY1;CHST11;CHST12;CHST15;IDS	;		Basal cell carcinoma	12/63	0.29645	0.512959	0	0	1.19608	1.45429	GSK3B;WNT6;CDKN1A;WNT10A;BMP2;GADD45B;BAX;BAK1;WNT16;WNT2;DDB2;WNT4
establishment of protein localization to membrane (GO:0090150)	26/83	0.000348933	0.0100034	0	0	1.96705	15.659	RTP4;SYS1;NCF1;ZDHHC7;ZDHHC21;SYNE3;EGFR;GOLGA7B;RABGEF1;SDCBP;ZDHHC18;RAB26;ABCD1;NSF;ATG3;RAB3IP;BRAF;RAB11A;RAB11B;RAB10;RAB31;NPC1;ZDHHC9;RAB3GAP2;OPTN;BLZF1	;		Glycine, serine and threonine metabolism	8/40	0.29957	0.515461	0	0	1.25589	1.51386	SRR;GLDC;SHMT2;PGAM1;CTH;BPGM;SDSL;PSPH
positive regulation of cellular process (GO:0048522)	112/519	0.000363286	0.0103567	0	0	1.3551	10.7328	CD86;ANKLE1;CHRM1;CSF1;IRS1;FMR1;IRS2;CIB1;FGF2;CXCL16;TGM1;RPS6KA3;CDH3;CCND1;RPS6KA1;CHP2;AKT1;JUNB;KRT6A;PDGFRB;PDGFRA;HGF;PRKCD;F2R;FLT3LG;ADAM10;ACTN4;ADAM17;KCNQ1;GPLD1;CSF1R;NOTCH1;SHC1;COX17;PDGFB;TNFRSF11A;MST1R;ACACA;EFNB2;DPP4;SDCBP;GRK5;PDGFD;PDGFC;WNT2;LYN;WWTR1;TGFB2;TGFB1;TNFSF13;FN1;MSN;FOSL1;MLXIPL;BST1;DAB2;CCPG1;IL7;ACER3;MDM2;CALR;RAD18;SLC35F6;FLT1;CITED2;HTR2B;TCIRG1;TNFSF13…	;		Arachidonic acid metabolism	12/63	0.29645	0.515857	0	0	1.19608	1.45429	GPX1;GPX3;PTGES2;ALOX5;TBXAS1;PLA2G4A;ALOX12;PTGDS;PTGS2;LTC4S;PTGES;PTGS1
positive regulation of protein complex assembly (GO:0031334)	27/88	0.00039349	0.0111554	0	0	1.92664	15.1058	GSK3B;CSF2;ASAP1;IDE;PMAIP1;SNX9;CD36;FNIP1;FNIP2;SH3GLB1;GBP5;TGFB1;MMP1;PIH1D1;MMP3;RPA1;SPIDR;DDB2;DDB1;FOSL1;MED25;FSCN1;CDC42EP2;BAX;LCP1;TLR6;TLR4	;		Hedgehog signaling pathway	9/47	0.329051	0.563043	0	0	1.20244	1.33657	GSK3B;GRK3;CCND1;SMURF1;ARRB1;ARRB2;CSNK1E;CSNK1G2;CDON
vacuolar acidification (GO:0007035)	10/20	0.000407152	0.011479	0	0	3.13972	24.5097	ATP6V0B;ATP6V0E1;SLC11A1;PPT1;ATP6V1H;TCIRG1;ATP6V0C;ATP6V0D2;CLN5;ATP6V0A1	;		Fatty acid biosynthesis	3/13	0.343388	0.584329	0	0	1.4491	1.54893	ACSL1;ACSL6;ACACA
positive regulation of neuron death (GO:1901216)	15/38	0.000411725	0.011481	0	0	2.47872	19.322	TFAP2A;GSK3B;EGR1;TGFB2;ITGAM;FOS;EFNB2;BAX;TLR6;FCGR2B;TLR4;MAP3K5;PICALM;CDK5R1;ATF4	;		Long-term depression	11/60	0.356032	0.599224	0	0	1.15123	1.18891	GNA13;LYN;MAP2K1;GNA12;ARAF;GNAS;PLA2G4A;BRAF;PLCB2;GNAI1;GNAI2
homotypic cell-cell adhesion (GO:0034109)	15/38	0.000411725	0.0115441	0	0	2.47872	19.322	FGB;P2RY12;PDGFRA;ITGB3;PIK3CB;ACTB;ACTG1;FIBP;RAP2B;UBASH3B;TYRO3;GNAS;MYH9;TLN1;FERMT3	;		Glutamatergic synapse	20/114	0.355486	0.601591	0	0	1.10166	1.13941	SLC1A3;PLA2G4A;ADCY7;GNAI1;GRIN2D;GNAI2;PPP3CA;PPP3R1;GRK3;GNGT2;GNG2;GNG5;GNG4;GNG7;GRM8;GNAS;SLC17A7;GLUL;SLC38A2;PLCB2
cellular response to growth factor stimulus (GO:0071363)	38/139	0.000417749	0.0115857	0	0	1.71668	13.3569	NRP1;NOTCH1;FLT1;SHC1;PDGFB;CIB1;IQGAP1;NR3C1;ZFP36L2;CORO1B;EGFR;ZFP36L1;ANKRD1;AKT1;HAS2;CPNE3;PDE8A;WNT2;WNT4;ADAMTS7;ACVR1;MAP2K3;WNT10A;TGFB1;SMAD3;EGR3;ANXA1;HGF;PTPN11;BMP7;RUNX2;BMP6;SIRT2;SMAD7;BMP2;MAPKAPK2;BCAR1;LIMS1	;		Signaling pathways regulating pluripotency of stem cells	24/139	0.366703	0.613829	0	0	1.08422	1.08769	ACVR1;SMAD2;GSK3B;MAP2K1;WNT10A;SMAD3;PCGF2;STAT3;PIK3CD;INHBB;INHBA;PIK3CB;WNT16;ACVR1B;FGF2;TBX3;WNT6;PIK3CA;AKT3;AKT1;GRB2;JAK2;WNT2;WNT4
positive regulation of protein modification process (GO:0031401)	43/163	0.000420581	0.0116012	0	0	1.65654	12.8777	CSF1R;CD40;FMR1;ITGB3;GBA;CIB1;ARRB1;STK4;EGFR;CAMKK2;C3;MYDGF;CCND1;GPNMB;SMPD1;AKT1;RIPK1;FNIP1;PDE8A;LYN;CD74;TGFB1;HGF;RARRES2;IL34;PRKCD;PLAUR;MMP9;MTOR;CLIP3;ADAM17;BMP2;DAB2;PINK1;BRMS1;DLC1;FAS;RAB3GAP2;TNIK;FAM20A;CARD14;RAMP1;ENG	;		Primary immunodeficiency	7/37	0.374374	0.619931	0	0	1.188	1.16721	CD40;CIITA;PTPRC;TAP2;BTK;ORAI1;ADA
regulation of blood vessel endothelial cell migration (GO:0043535)	18/50	0.000432228	0.0118584	0	0	2.2606	17.5118	MAP2K3;NUS1;CD40;TGFB1;ANGPT1;PDGFB;FGF2;THBS1;HIF1A;ADAM17;RGCC;P2RX4;SH3BP1;AKT3;FGF18;AKT1;APOE;EPHA2	;		Tight junction	29/170	0.373829	0.622375	0	0	1.0712	1.05401	ITGB1;WAS;NEDD4L;ARHGAP17;CD1E;CD1D;YBX3;ACTB;ACTG1;CCND1;MICALL2;WHAMM;MYH10;MAP3K5;JAM3;ACTR3;ACTR2;MSN;ACTN4;RHOA;RUNX1;RAP2C;CLDN4;NEDD4;RAB13;MYH9;HCLS1;AMOTL2;TJP2
positive regulation of protein localization to cell periphery (GO:1904377)	17/46	0.00043477	0.0118643	0	0	2.32066	17.9635	ITGB1;PRKCH;LRP1;STAC;RHOG;CIB1;TREM2;EGFR;GNAI1;CLIP3;CNPY4;AKT1;PTPN9;STX4;SQSTM1;EPHA2;ARF6	;		GnRH signaling pathway	16/93	0.410369	0.675902	0	0	1.08033	0.96225	MAP2K3;EGR1;MAP2K1;CAMK2D;MMP2;PRKCD;PLA2G4A;ADCY7;EGFR;MMP14;GNAS;GRB2;SOS1;PLCB2;HBEGF;ATF4
extrinsic apoptotic signaling pathway (GO:0097191)	22/67	0.000469723	0.0124197	0	0	2.0619	15.8011	GSK3B;TGFB2;TGFB1;SMAD3;BCL2A1;SORT1;CIB1;INHBA;ACVR1B;TNFRSF1A;RNF41;MLLT11;CASP8;CASP3;FAS;BAX;ITGAV;RIPK1;FADD;BAK1;JAK2;MCL1	;		Cytosolic DNA-sensing pathway	11/63	0.421087	0.689866	0	0	1.09641	0.948301	PYCARD;IKBKB;CXCL10;RIPK3;IRF3;POLR1D;RIPK1;TMEM173;IKBKE;NFKB1;NFKBIB
negative regulation of protein serine/threonine kinase activity (GO:0071901)	22/67	0.000469723	0.0124844	0	0	2.0619	15.8011	LYN;PTPN1;CD300A;PRKCD;PAQR3;GBA;SPRY4;PTPRJ;BMP7;PYCARD;PKIB;UCHL1;HHEX;LATS2;PRKAR1A;PRKAR2B;SMPD1;PKIA;STK38;AKT1;APOE;PKIG	;		Fatty acid elongation	5/27	0.434323	0.704061	0	0	1.16286	0.969784	ELOVL1;ACOT7;ELOVL4;PPT1;HACD4
positive regulation of leukocyte degranulation (GO:0043302)	7/11	0.000469425	0.0125418	0	0	3.996	30.6254	FGR;ITGAM;SYK;LAMP1;ITGB2;STX4;GAB2	;		Biosynthesis of unsaturated fatty acids	5/27	0.434323	0.707786	0	0	1.16286	0.969784	ELOVL1;ACOT7;ELOVL4;ACOX1;HACD4
UDP-N-acetylglucosamine biosynthetic process (GO:0006048)	7/11	0.000469425	0.0126078	0	0	3.996	30.6254	NAGK;GNPDA1;AMDHD2;GFPT2;UAP1L1;PGM3;RENBP	;		Alanine, aspartate and glutamate metabolism	6/35	0.492174	0.793663	0	0	1.07647	0.763137	ALDH4A1;IL4I1;GFPT2;GLUL;ADSS;ASPA
magnesium ion transport (GO:0015693)	7/11	0.000469425	0.0126745	0	0	3.996	30.6254	NIPAL4;MRS2;NIPAL3;NIPA1;SLC41A1;MAGT1;NIPA2	;		Cell cycle	20/124	0.513166	0.806403	0	0	1.01281	0.675704	SMAD2;GSK3B;TGFB2;CDKN1A;HDAC2;TGFB1;SMAD3;GADD45B;TGFB3;PKMYT1;CDK6;DBF4;CCND1;CCNE1;MDM2;CDK1;SFN;E2F3;E2F5;MAD1L1
regulation of phosphatidylinositol 3-kinase signaling (GO:0014066)	25/80	0.000468056	0.0127047	0	0	1.96232	15.045	FLT1;NCF1;PDGFB;EGFR;MYDGF;PDGFD;PDGFC;PIP4K2A;JAK2;IER3;PDGFRB;PDGFRA;TGFB2;UNC5B;ENTPD5;HGF;F2R;WNT16;PTPN13;DCN;FGR;SELP;NEDD4;HCLS1;PTPN6	;		cAMP signaling pathway	34/212	0.511244	0.807504	0	0	1.00708	0.675657	GLP1R;HCN4;CAMK2D;CHRM1;PTGER2;PIK3CD;PIK3CB;ADCY7;GNAI1;GNAI2;PPP1CB;CREB3L2;AKT3;AKT1;PDE4A;VAV3;MAP2K1;BDNF;F2R;HTR1D;PDE4C;NFATC1;BRAF;FOS;RHOA;VAV1;NFKB1;GRIN2D;PIK3CA;ACOX1;GNAS;ORAI1;HCN2;RAPGEF4
regulation of platelet aggregation (GO:0090330)	8/14	0.000497024	0.0130738	0	0	3.58825	27.2953	LYN;C1QTNF1;SYK;PRKCD;PDPN;CD9;ALOX12;PRKCQ	;		Alcoholism	29/180	0.504315	0.809005	0	0	1.01169	0.692555	HDAC5;HDAC2;SHC1;ARAF;GNAI1;GNAI2;CAMKK2;PPP1CB;GNGT2;GNG2;GNG5;H2AFJ;GNG4;GNG7;CREB3L2;MAP2K1;BDNF;H2AFZ;BRAF;GRIN2D;TH;ADORA2B;PKIA;GNAS;GRB2;SOS1;SLC29A1;HIST1H2BD;ATF4
positive regulation of apoptotic signaling pathway (GO:2001235)	24/76	0.000508046	0.0132952	0	0	1.98298	15.0408	BCAP31;GSK3B;FIS1;TNFRSF12A;BNIP3;TNFSF12;PLAUR;HIP1R;BCL10;MMP9;PYCARD;MLLT11;PINK1;BCL2L11;CTSH;PMAIP1;FAS;BAX;RIPK1;BMF;LGALS9;FADD;BAK1;PAK2	;		Mannose type O-glycan biosynthesis	4/23	0.510204	0.810014	0	0	1.09208	0.734907	B4GALT3;B4GALT1;FUT4;ST3GAL3
regulation of superoxide metabolic process (GO:0090322)	5/6	0.00053167	0.0134312	0	0	5.23286	39.4531	BST1;SYK;GCH1;BMP7;FBLN5	;		Ubiquitin mediated proteolysis	22/137	0.519125	0.811627	0	0	1.00838	0.661102	UBE2H;UBE2B;SMURF1;NEDD4L;UBE2QL1;WWP1;CBLB;UBE2L6;UBE2G1;PIAS2;UBE2J1;RHOBTB2;DDB2;DDB1;UBE2W;COP1;SOCS1;UBE2S;NEDD4;MDM2;UBE2K;BIRC3
regulation of extracellular exosome assembly (GO:1903551)	5/6	0.00053167	0.0134981	0	0	5.23286	39.4531	SDCBP;PDCD6IP;SDC4;SDC1;STAM	;		Histidine metabolism	4/23	0.510204	0.814211	0	0	1.09208	0.734907	AOC1;HNMT;ASPA;CNDP2
regulation of hyaluronan biosynthetic process (GO:1900125)	5/6	0.00053167	0.0135656	0	0	5.23286	39.4531	TGFB1;CLTC;PDGFB;AP2A1;NFKB1	;		Dopaminergic synapse	21/131	0.523805	0.814808	0	0	1.00663	0.65092	GSK3B;CAMK2D;ARRB2;FOS;GNAI1;GNAI2;PPP1CB;PPP3CA;GNGT2;GNG2;TH;GNG5;KIF5C;GNG4;GNG7;CREB3L2;AKT3;GNAS;AKT1;PLCB2;ATF4
receptor catabolic process (GO:0032801)	11/24	0.000540639	0.0135905	0	0	2.87807	21.6511	SH3GLB1;TGFB1;SMURF1;SNX25;NEDD4;CLTC;AP2S1;AP2A1;AP2A2;AP2M1;LGMN	;		Glyoxylate and dicarboxylate metabolism	5/30	0.532117	0.815384	0	0	1.04657	0.660274	CS;GLDC;SHMT2;ACO1;GLUL
sulfur compound catabolic process (GO:0044273)	14/35	0.000544092	0.0136103	0	0	2.51177	18.8795	IDUA;HEXB;HEXA;BGN;GNS;DCN;SGSH;GALNS;ACAN;GLB1;GPC1;CTH;IDS;HPSE	;		Ovarian steroidogenesis	8/49	0.529393	0.819362	0	0	1.02521	0.652061	SCARB1;STAR;ALOX5;GNAS;PLA2G4A;PTGS2;ADCY7;BMP6
amino sugar catabolic process (GO:0046348)	5/6	0.00053167	0.0136337	0	0	5.23286	39.4531	GNPDA1;NAGK;AMDHD2;NPL;RENBP	;		Citrate cycle (TCA cycle)	5/30	0.532117	0.819461	0	0	1.04657	0.660274	CS;IDH1;ACO1;SDHB;IDH3A
N-acetylneuraminate catabolic process (GO:0019262)	5/6	0.00053167	0.0137026	0	0	5.23286	39.4531	NAGK;GNPDA1;AMDHD2;NPL;RENBP	;		African trypanosomiasis	6/37	0.549737	0.825947	0	0	1.01829	0.609256	IL10;VCAM1;FAS;PLCB2;MYD88;ICAM1
macropinocytosis (GO:0044351)	5/6	0.00053167	0.0137721	0	0	5.23286	39.4531	PYCARD;MAPKAPK3;MAPKAPK2;SNX33;DOCK2	;		Ubiquinone and other terpenoid-quinone biosynthesis	2/11	0.542557	0.827266	0	0	1.14172	0.698115	VKORC1;GGCX
negative regulation of membrane potential (GO:0045837)	5/6	0.00053167	0.0138424	0	0	5.23286	39.4531	HEBP2;PRELID1;BNIP3;ARL6IP5;PMAIP1	;		Vitamin digestion and absorption	4/24	0.545697	0.827953	0	0	1.04657	0.633901	SCARB1;SLC46A1;LMBRD1;TCN2
carboxylic acid transport (GO:0046942)	18/51	0.000569603	0.0141789	0	0	2.21627	16.5568	SLC36A1;SLC36A2;SLC16A1;SLC43A2;SLC43A1;SLC3A2;SLC1A5;SLC6A6;SLC7A7;SLC7A8;PSAP;SLC16A6;SLC17A5;SLC16A2;SLC16A3;SLC38A2;SLC16A5;SLC38A4	;		Renin secretion	11/69	0.549265	0.829282	0	0	1.00107	0.599815	PTGER4;PPP3CA;PPP3R1;PTGER2;CLCA2;GNAS;ORAI1;PLCB2;GNAI1;CTSB;GNAI2
skeletal system development (GO:0001501)	39/146	0.000583129	0.0143754	0	0	1.67738	12.4916	PTGER4;NPR3;CHD7;CHRD;STC1;AEBP1;HAPLN3;HOXA13;PCSK5;ETS2;PAPSS2;PTHLH;PAPSS1;ADAMTS4;RPS6KA3;ACAN;ANKH;CREB3L2;SH3PXD2B;CMKLR1;KLF10;TEAD4;VKORC1;POSTN;TGFB2;IGFBP4;EIF2AK3;P3H1;SULF1;BMP7;BMP6;TBX3;EXT1;BMP2;BMP1;IMPAD1;CDH11;GNAS;FBN1	;		Carbohydrate digestion and absorption	7/44	0.564629	0.840124	0	0	0.999001	0.571016	PIK3CA;AKT3;PIK3CD;AKT1;PIK3CB;PLCB2;HK2
positive regulation of protein localization to plasma membrane (GO:1903078)	16/43	0.000582671	0.0144338	0	0	2.33653	17.4022	ITGB1;PRKCH;LRP1;STAC;RHOG;CIB1;TREM2;EGFR;CLIP3;CNPY4;AKT1;PTPN9;STX4;SQSTM1;EPHA2;ARF6	;		Mucin type O-glycan biosynthesis	5/31	0.563013	0.841787	0	0	1.01281	0.581812	GALNT14;C1GALT1C1;GCNT4;ST3GAL1;B4GALT5
cellular response to hypoxia (GO:0071456)	36/132	0.000612813	0.0150345	0	0	1.71257	12.6687	OPRD1;PSMD12;PSMD11;PSMD14;EPAS1;RORA;LIMD1;PTGS2;BACH1;NDRG1;HIF1A;PSMB10;ZFP36L1;PSMD8;PSMD2;UBC;PGK1;HMOX1;PMAIP1;BNIP3L;PLK3;TIGAR;EGLN2;BNIP3;ARNT;BMP7;SIRT2;MTOR;HIPK2;PINK1;RGCC;PSME1;MDM2;ADAM8;HYOU1;P4HB	;		Glucagon signaling pathway	16/103	0.584926	0.845809	0	0	0.975446	0.523102	CAMK2D;PGAM1;FOXO1;ACACA;PPP3CA;PPP3R1;LDHA;PFKL;CREB3L2;AKT3;PHKG2;GNAS;AKT1;SIK2;PLCB2;ATF4
regulation of defense response to virus by virus (GO:0050690)	12/28	0.000644499	0.0157363	0	0	2.69119	19.7722	HCK;AP2S1;AP1S2;AP1B1;ELMO1;ATP6V1H;EIF2AK2;AP2A1;DOCK2;AP2A2;PAK2;AP2M1	;		Phenylalanine, tyrosine and tryptophan biosynthesis	1/5	0.579957	0.846572	0	0	1.25589	0.684209	IL4I1
regulation of ERK1 and ERK2 cascade (GO:0070372)	59/247	0.000708123	0.0172074	0	0	1.49995	10.8789	NRP1;FLT1;ARAF;HTR2B;CIB1;TREM2;ARRB1;ARRB2;FGF2;CX3CL1;ICAM1;PYCARD;LGALS9;CD36;PDE8A;DUSP4;PDGFRB;FGB;PDGFRA;MAP2K1;SYK;ATP6AP1;F2R;DUSP26;DUSP6;CNKSR3;TYRO3;TLR4;EPHA2;CSF1R;SEMA7A;NOTCH1;SHC1;C5AR1;PDGFB;FBLN1;MST1R;EGFR;CCL8;GPNMB;CAMK2N1;PDGFD;PDGFC;LYN;CCR1;CD74;PTPN1;TGFB1;ANGPT1;FN1;BRAF;PTPN11;MERTK;BMP2;TNIP1;AXL;GPR183;PTPN6;CCL26	;		Protein digestion and absorption	14/90	0.582762	0.846654	0	0	0.976801	0.52745	SLC36A1;COL18A1;COL15A1;SLC3A2;SLC1A5;DPP4;SLC7A7;SLC7A8;COL4A2;COL4A1;XPNPEP2;KCNQ1;COL6A5;SLC38A2
regulation of erythrocyte differentiation (GO:0045646)	13/32	0.000717022	0.0172593	0	0	2.55102	18.4704	LYN;SPI1;STAT3;HMGB2;ARNT;INHBA;ACVR1B;HIF1A;ZFP36L1;FAM210B;MAFB;CDK6;NCKAP1L	;		Peroxisome	13/83	0.572466	0.847691	0	0	0.983526	0.548612	PEX19;NOS2;ACSL1;PEX11A;IDH1;ACSL6;SOD2;ACOX1;DECR2;ABCD1;XDH;CRAT;PAOX
endodermal cell differentiation (GO:0035987)	13/32	0.000717022	0.0173411	0	0	2.55102	18.4704	ITGB5;MMP2;ITGB2;FN1;LAMB1;INHBA;MMP9;CDC73;MMP14;COL4A2;COL8A1;PAF1;ITGAV	;		Circadian entrainment	15/97	0.592364	0.848596	0	0	0.971047	0.508473	CAMK2D;FOS;ADCY7;GNAI1;GRIN2D;GNAI2;RPS6KA5;GNGT2;GNG2;RASD1;GNG5;GNG4;GNG7;GNAS;PLCB2
positive regulation of proteolysis (GO:0045862)	18/52	0.000742953	0.0177995	0	0	2.17365	15.6609	HDAC2;RHBDD1;GBA;FURIN;SNX33;TNFRSF1B;PINK1;CASP8;TNIP1;CTSH;ADAM9;ADAM8;SNX9;FADD;APOE;BAK1;CTSC;GPLD1	;		Proteasome	7/45	0.589813	0.848889	0	0	0.976801	0.515703	PSMD8;PSMD12;PSMD11;PSMD14;PSMD2;PSME1;PSMB10
negative regulation of mitotic cell cycle (GO:0045930)	17/48	0.000767712	0.0180536	0	0	2.22397	15.9505	IL10;BTG3;BTG1;TGFB1;PNPT1;SMAD3;PPP1R10;BMP7;ZFP36L2;ZFP36L1;BRINP1;RGCC;FAP;BCL6;TRIM35;HECA;PTPN3	;		Neomycin, kanamycin and gentamicin biosynthesis	1/5	0.579957	0.850603	0	0	1.25589	0.684209	HK2
antigen processing and presentation of exogenous peptide antigen via MHC class I (GO:0042590)	24/78	0.000772208	0.0180761	0	0	1.93213	13.8462	PDIA3;PSMD12;FCER1G;PSMD11;NCF1;ITGB5;PSMD14;NCF2;NCF4;CYBB;CYBA;IFI30;PSMB10;TAPBP;PSMD8;IKBKB;VAMP8;PSMD2;PSME1;ITGAV;CD36;CALR;SEC22B;FCGR1A	;		Allograft rejection	6/38	0.577382	0.850878	0	0	0.99149	0.544577	CD86;IL10;CD40;PRF1;GZMB;FAS
cellular response to mechanical stimulus (GO:0071260)	17/48	0.000767712	0.0181372	0	0	2.22397	15.9505	PTGER4;CD40;BNIP3;BCL10;NFKB1;TNFRSF1A;CASP8;IRF1;ANKRD1;PIEZO2;FAS;TLR8;TLR7;FADD;BAK1;TLR4;MYD88	;		MicroRNAs in cancer	46/299	0.625948	0.892555	0	0	0.966067	0.452591	CDKN1A;NOTCH1;IRS1;SHC1;ITGB3;PDGFB;TNC;IRS2;PTGS2;THBS1;EGFR;IKBKB;RASSF1;RPS6KA5;SOCS1;BCL2L11;CCND1;PLAU;CASP3;PIM1;HMOX1;BMF;E2F3;BAK1;MCL1;PDGFRB;PDGFRA;MAP2K1;TGFB2;STAT3;MMP9;RHOA;NFKB1;MTOR;FOXP1;MARCKS;ZEB1;CDK6;PIK3CA;CCNE1;CCNG1;FSCN1;MDM2;GRB2;VIM;SOS1
regulation of nitric-oxide synthase activity (GO:0050999)	14/36	0.000760989	0.0181464	0	0	2.442	17.5358	SCARB1;NUS1;LYPLA1;GCH1;NPR3;HTR2B;ZDHHC21;HIF1A;EGFR;CYGB;DNM2;AKT1;APOE;GLA	;		Alzheimer disease	26/171	0.634091	0.895872	0	0	0.954768	0.434956	GSK3B;LRP1;PSEN2;PSEN1;IDE;APH1A;PPP3CA;NCSTN;PPP3R1;CASP8;CASP3;APOE;FADD;EIF2AK3;ADAM10;COX6B2;SDHB;GRIN2D;TNFRSF1A;BACE2;ADAM17;FAS;ATF6;PLCB2;GAPDH;CDK5R1
regulation of release of cytochrome c from mitochondria (GO:0090199)	15/40	0.000780922	0.0181965	0	0	2.35479	16.8486	PRELID1;GPX1;HGF;BNIP3;PLAUR;MMP9;PYCARD;MLLT11;PINK1;BCL2L11;OPA1;AKT1;PMAIP1;BAX;BMF	;		Ether lipid metabolism	7/47	0.637863	0.897086	0	0	0.935235	0.420511	LPCAT2;LPCAT1;PLA2G4A;CHPT1;PLPP2;PLD3;PAFAH2
glycoprotein metabolic process (GO:0009100)	17/48	0.000767712	0.0182216	0	0	2.22397	15.9505	EDEM3;MANBA;EDEM1;EDEM2;HIF1A;ERP44;MAN2A2;TNIP1;MAN2A1;MGAT4A;MGAT4B;MAN1C1;MAN1A1;MAN2B1;HPSE;STT3B;B4GALT7	;		Wnt signaling pathway	24/158	0.633453	0.899094	0	0	0.953838	0.435494	GSK3B;WNT10A;CAMK2D;SMAD3;MMP7;CTNNBIP1;NFATC1;CSNK1E;PSEN1;WNT16;RHOA;FOSL1;WNT6;PPP3CA;PPP3R1;CCND1;DAAM2;GPC4;TBL1X;MAP3K7;WNT2;PLCB2;WNT4;PPARD
regulation of chemokine production (GO:0032642)	9/18	0.000799506	0.018461	0	0	3.13972	22.3909	ADAM17;IL7;EIF2AK2;TLR7;ACKR1;LGALS9;HIF1A;TLR4;TLR2	;		Pentose and glucuronate interconversions	5/34	0.648911	0.90029	0	0	0.923446	0.399354	UGP2;AKR1A1;CRYL1;GUSB;XYLB
intracellular protein transport (GO:0006886)	78/347	0.000796655	0.0184788	0	0	1.41152	10.0713	ANKLE1;NXT1;PPP1R10;RAB3D;CLTC;AP4E1;AP2A1;IPO9;XPO6;LAMP2;SIX3;AKT1;TMED1;EVI5L;TMED5;WLS;PDIA3;NSF;EIF5A;TMED9;STX7;TBC1D9;TBC1D2B;MMP12;RAB32;RAB31;NUP50;KDELR2;RAB38;HAP1;RAB7B;RAB7A;OPRD1;STX12;RAB1A;RAB5C;STX17;UNC93B1;USO1;LTBP2;PTTG1IP;TRAK1;STX11;GGA2;RAB21;SNX1;RAB20;SNX27;RAB26;RAB24;STX6;HEATR3;SNX9;STX4;TBC1D12;STX2;TBC1D17;SNX8;TBC1D15;SNX6;CTSA;CD74;RABGAP1L;TGFB1;SMURF1;STAT3;HPS4…	;		Vitamin B6 metabolism	1/6	0.646865	0.901514	0	0	1.04657	0.455905	AOX1
peptidyl-tyrosine dephosphorylation (GO:0035335)	11/25	0.000827315	0.0188473	0	0	2.76295	19.6096	DUSP4;PTPN1;DUSP5;UBASH3B;PTPRO;PTPN9;PTPRJ;PTPN11;PTPN6;PTPN13;DUSP6	;		Intestinal immune network for IgA production	7/48	0.660628	0.904326	0	0	0.915751	0.379638	CD86;IL10;CD40;TGFB1;TNFSF13;CXCR4;TNFSF13B
protein processing (GO:0016485)	29/101	0.000822713	0.0189113	0	0	1.80301	12.8066	CPM;KLK1;CPXM2;C1R;PROS1;HM13;SPPL2A;PSEN2;ECE1;FURIN;PSEN1;AEBP1;PCSK7;PCSK5;CTSS;CLN5;APH1A;NCSTN;ADAMTS3;PMPCB;CTSH;TMEM208;RHBDL2;F12;GZMB;SPCS3;MMP14;SPCS2;LGMN	;		Drug metabolism	16/108	0.664056	0.904997	0	0	0.930287	0.380849	CDA;RRM2;GSTO1;MGST1;NME1;UCK2;NAT1;GSTA3;DPYD;GSTA1;CMPK1;AOX1;UPP1;GUSB;XDH;CES2
regulation of DNA damage response, signal transduction by p53 class mediator (GO:0043516)	11/25	0.000827315	0.0189318	0	0	2.76295	19.6096	SPRED2;CD74;SPRED1;KDM1A;ANKRD1;SNAI1;MDM2;PMAIP1;PTTG1IP;KMT5A;PLA2R1	;		Phosphonate and phosphinate metabolism	1/6	0.646865	0.905611	0	0	1.04657	0.455905	CHPT1
cellular response to lipid (GO:0071396)	45/178	0.000841819	0.0190925	0	0	1.5875	11.2394	CD86;PID1;SERPINE1;HMGB2;RORA;AHR;NR3C1;TFPI;CDC73;EGFR;GNAI1;PYCARD;CRHBP;WNT6;SBNO2;BRINP1;PDK4;ANKRD1;SPP1;STAP1;CD14;CCR5;WNT2;LYN;IL10;H2AFZ;TESC;MSN;NR1H3;TICAM1;TNFRSF1B;NFKB1;RHOA;FAM210B;CXCL10;TNIP1;PTK7;AXL;TNIP2;ADAM9;PLAA;PAF1;ADTRP;TLR4;GPLD1	;		Amphetamine addiction	10/68	0.658983	0.906102	0	0	0.923446	0.38513	PPP1CB;PPP3CA;CAMK2D;PPP3R1;TH;CREB3L2;GNAS;FOS;ATF4;GRIN2D
actin cytoskeleton reorganization (GO:0031532)	20/61	0.000853642	0.0192749	0	0	2.05883	14.5477	NRP1;PTPN1;ANXA1;AUTS2;GPR65;RHOG;DTNBP1;PARVB;ANTXR1;RHOA;MKLN1;PARVG;PTK7;TRPV4;MICALL2;MYH9;PHACTR1;TNIK;WHAMM;BCAR1	;		Melanogenesis	15/101	0.65768	0.908365	0	0	0.932589	0.390789	GSK3B;MAP2K1;WNT10A;CAMK2D;WNT16;ADCY7;GNAI1;GNAI2;WNT6;EDNRB;CREB3L2;GNAS;WNT2;PLCB2;WNT4
interleukin-1 beta production (GO:0032611)	6/9	0.000880664	0.0195393	0	0	4.18629	29.4499	ABCA1;GBP5;NLRC4;CD36;TLR6;TLR4	;		Arginine biosynthesis	3/21	0.67254	0.912521	0	0	0.897062	0.355859	ARG2;NOS2;GLUL
calcium-mediated signaling (GO:0019722)	22/70	0.000918041	0.0196015	0	0	1.97354	13.8015	BCAP31;FIS1;VCAM1;P2RY11;SPHK1;HTR2B;EIF2AK3;CXCR4;EGFR;TPCN2;PPP1R9B;NUDT4;CAMKK2;LAT2;SELP;TRPM2;GPR143;EDNRB;FKBP1B;BTK;TNFSF11;CCR5	;		GABAergic synapse	13/89	0.677196	0.914809	0	0	0.917221	0.357527	NSF;GABARAPL2;ADCY7;GNAI1;GNAI2;GNGT2;GNG2;GNG5;GNG4;GNG7;HAP1;GLUL;SLC38A2
positive regulation of myeloid leukocyte mediated immunity (GO:0002888)	6/9	0.000880664	0.0196246	0	0	4.18629	29.4499	FGR;ITGAM;SYK;ITGB2;STX4;GAB2	;		cGMP-PKG signaling pathway	24/166	0.729208	0.959812	0	0	0.90787	0.286702	OPRD1;MAP2K1;IRS1;IRS2;NFATC1;ADCY7;RHOA;GNAI1;PIK3R5;GNAI2;PPP1CB;GNA13;PPP3CA;PPP3R1;EDNRB;CREB3L2;AKT3;GNA12;BDKRB2;AKT1;VDAC1;PLCB2;MEF2D;ATF4
regulation of mast cell degranulation (GO:0043304)	8/15	0.000916549	0.0196519	0	0	3.34903	23.4261	LYN;FGR;CD84;SYK;CD300A;FES;GAB2;LGALS9	;		Renin-angiotensin system	3/23	0.733033	0.96074	0	0	0.819057	0.254371	CTSA;KLK1;ATP6AP2
toll-like receptor 3 signaling pathway (GO:0034138)	6/9	0.000880664	0.0197107	0	0	4.18629	29.4499	CASP8;UNC93B1;TNIP2;RIPK1;FADD;TICAM1	;		Phosphatidylinositol signaling system	14/99	0.727173	0.961241	0	0	0.888001	0.282909	PI4K2B;DGKD;IPMK;PIK3CD;PIK3CB;ITPKC;PIK3CA;IMPA2;INPP5D;IMPAD1;PI4KA;PIP4K2A;PLCB2;PI4K2A
establishment of protein localization to endoplasmic reticulum (GO:0072599)	8/15	0.000916549	0.0197348	0	0	3.34903	23.4261	RAB10;SPCS3;SEC61A1;SPCS2;PMM2;SRPRA;RAB3GAP2;SRP14	;		Thiamine metabolism	2/15	0.715352	0.962132	0	0	0.837258	0.280466	AK4;AK5
pinocytosis (GO:0006907)	6/9	0.000880664	0.0197975	0	0	4.18629	29.4499	PYCARD;MAPKAPK3;MAPKAPK2;PPT1;SNX33;DOCK2	;		Fatty acid degradation	6/44	0.722719	0.963625	0	0	0.856287	0.278067	ACADVL;CPT2;ACSL1;ACOX1;ACSL6;ACADS
positive regulation of membrane protein ectodomain proteolysis (GO:0051044)	8/15	0.000916549	0.0198184	0	0	3.34903	23.4261	ADAM9;FURIN;ADAM8;SNX9;SNX33;APOE;TNFRSF1B;GPLD1	;		Vascular smooth muscle contraction	19/132	0.720419	0.964736	0	0	0.903858	0.296395	MAP2K1;PRKCH;CALCRL;PRKCD;ARAF;PLA2G4A;BRAF;ADM;ADCY7;RHOA;PPP1CB;GNA13;ADORA2B;GNA12;GNAS;PRKCQ;ARHGEF1;PLCB2;RAMP1
mesenchyme morphogenesis (GO:0072132)	8/15	0.000916549	0.0199028	0	0	3.34903	23.4261	ACVR1;SMAD2;HEYL;TGFB2;BMP2;NOTCH1;TBX2;ENG	;		Cortisol synthesis and secretion	9/65	0.72715	0.965354	0	0	0.86946	0.27703	SCARB1;STAR;CREB3L2;GNAS;ORAI1;PDE8A;PLCB2;ADCY7;ATF4
MyD88-dependent toll-like receptor signaling pathway (GO:0002755)	12/29	0.000941319	0.0199317	0	0	2.59839	18.1062	IRAK1;TNIP1;UBC;BTK;LY96;CD14;CD36;TLR6;MAP3K7;TLR4;MYD88;TLR2	;		Circadian rhythm	4/31	0.750239	0.979125	0	0	0.81025	0.232837	BHLHE40;BHLHE41;RORA;CSNK1E
lipoxygenase pathway (GO:0019372)	8/15	0.000916549	0.0199878	0	0	3.34903	23.4261	GPX1;GPX4;PON2;ALOX5;ALOX5AP;ALOX12;LTC4S;PTGS2	;		Autoimmune thyroid disease	7/53	0.760672	0.988553	0	0	0.829359	0.226873	CD86;IL10;CD40;TG;PRF1;GZMB;FAS
positive regulation of myeloid cell differentiation (GO:0045639)	12/29	0.000941319	0.0200148	0	0	2.59839	18.1062	FAM210B;SCIN;FES;TESC;STAT3;HMGB2;ARNT;NCKAP1L;INHBA;ACVR1B;RAB7B;HIF1A	;		Pyruvate metabolism	5/39	0.766157	0.991498	0	0	0.805056	0.214441	LDHA;ME1;ACYP2;ME2;ACACA
endocardial cushion morphogenesis (GO:0003203)	8/15	0.000916549	0.0200736	0	0	3.34903	23.4261	ACVR1;HEYL;TGFB2;BMP2;NOTCH1;TBX2;TGFBR2;ENG	;		Primary bile acid biosynthesis	2/17	0.77899	1	0	0	0.738757	0.18451	CYP27A1;CYP7B1
I-kappaB kinase/NF-kappaB signaling (GO:0007249)	19/57	0.00090876	0.0200753	0	0	2.09314	14.6592	RIPK2;LY96;TICAM1;NFKB1;TNFRSF1A;RELB;NFKB2;IKBKB;UBC;BCL3;AKT1;TLR8;TLR7;RIPK1;CD14;MAP3K7;TLR4;TLR2;BIRC3	;		Cysteine and methionine metabolism	6/47	0.780744	1	0	0	0.80163	0.19841	IL4I1;LDHA;CTH;MAT2B;SDSL;SRM
response to tumor necrosis factor (GO:0034612)	28/97	0.000915601	0.0201393	0	0	1.81262	12.681	PID1;GBA;CIB1;TNFRSF11A;YBX3;ZFP36L2;CX3CL1;CXCL16;ZFP36L1;PYCARD;IKBKB;CRHBP;BAG4;CASP8;CCL8;OCSTAMP;CASP3;ANKRD1;AKT1;HAS2;RIPK1;JAK2;ADAMTS7;GCH1;ADAM10;ADAM9;TNFRSF21;CCL26	;		Base excision repair	4/33	0.793584	1	0	0	0.761144	0.175974	POLB;POLD4;PARP3;OGG1
cellular response to organic cyclic compound (GO:0071407)	36/135	0.000959495	0.0201494	0	0	1.67452	11.6364	HCN4;PDGFB;RORA;AHR;NR3C1;TFPI;ACTB;EGFR;GNAI1;ZFP36L1;HSP90B1;CRHBP;TRPM2;GNG2;CASP3;SPP1;P2RY12;EGR1;AOC1;TGFB1;P2RY11;H2AFZ;RIOK3;MSN;TMEM173;SPIDR;NFKB1;SSH1;FAM210B;P2RX4;PDE12;WT1;KCNQ1;ADTRP;SLC26A6;HCN2	;		Fat digestion and absorption	5/41	0.80379	1	0	0	0.765785	0.167261	ABCA1;SCARB1;DGAT1;CD36;PLPP2
positive regulation of cell differentiation (GO:0045597)	48/194	0.000957516	0.0201909	0	0	1.55367	10.7999	FBN2;IFITM1;CEBPB;CSF2;NOTCH1;CSF1;TACSTD2;LOXL2;ZFP36L1;RPS6KA3;SDCBP;GPC1;NOCT;RPS6KA1;PDPN;AKT1;BNIP2;CD36;JUNB;CDON;CMKLR1;WNT4;ACVR1;SMAD2;SPAG9;WWTR1;MSR1;TGFB2;PRKCH;TGFB1;SMAD3;ATP6AP1;TGFB3;HGF;RARRES2;CTNNBIP1;BMP7;RUNX2;NFKB1;BMP6;MTOR;TGFBR2;BMP2;DAB2;RGCC;FES;SNAI1;PPARD	;		Folate biosynthesis	3/26	0.806768	1	0	0	0.72455	0.155574	GCH1;TH;MOCS1
amino sugar biosynthetic process (GO:0046349)	7/12	0.000971575	0.0202365	0	0	3.663	25.4088	NAGK;GNPDA1;GFPT2;AMDHD2;UAP1L1;PGM3;RENBP	;		Oxidative phosphorylation	18/133	0.807599	1	0	0	0.849848	0.181604	ATP6V1A;ATP6V0B;ATP6V0E1;ATP6AP1;COX17;TCIRG1;ATP12A;COX6B2;SDHB;ATP6V1B2;ATP6V1H;ATP6V1E1;ATP6V0D2;ATP6V1D;ATP6V0C;ATP6V1C1;ATP6V0A1;ATP6V1C2
UDP-N-acetylglucosamine metabolic process (GO:0006047)	7/12	0.000971575	0.0203194	0	0	3.663	25.4088	GNPDA1;NAGK;GFPT2;AMDHD2;UAP1L1;PGM3;RENBP	;		Systemic lupus erythematosus	18/133	0.807599	1	0	0	0.849848	0.181604	CD86;IL10;C1QB;C1QA;CD40;C1S;H2AFZ;C1R;ACTN4;C2;C3;C4A;FCGR3A;FCGR2A;H2AFJ;FCGR1A;HIST1H2BD;C1QC
regulation of cell-substrate adhesion (GO:0010810)	13/33	0.00101213	0.0207426	0	0	2.47372	17.058	NOTCH1;PTPRO;PIK3CB;THY1;PPM1F;RHOA;CORO1C;ATXN3;BST1;PDPN;SPOCK1;JAK2;LIMS1	;		Synthesis and degradation of ketone bodies	1/10	0.823605	1	0	0	0.627943	0.121861	BDH2
Golgi vesicle transport (GO:0048193)	63/271	0.00100524	0.0207682	0	0	1.45979	10.0763	ARF3;ARF4;MCFD2;PROS1;CTSZ;GCC2;MIA3;IER3IP1;GOLGA3;ACTR1A;GOLGA5;MYO18A;TRAPPC11;TMED1;SPTAN1;TMED5;CTSC;SCYL1;NSF;GABARAPL2;TMED9;SCAMP1;NRBP1;ARFGAP1;F5;TAPBP;VAMP8;DYNC1LI2;F8;ZW10;KDELR2;MPPE1;KDELR3;EXOC5;RAB7B;SEC22B;RAB1A;STX17;SAR1B;USO1;KLC1;LMAN1;SNX1;SNX2;VTI1A;STX4;KIF3C;WHAMM;SNX8;YKT6;CD55;BCAP31;SEC24A;SURF4;MYO5A;YIF1A;YIF1B;EHD3;SEC23IP;MYO1B;RAB13;HYOU1;SEC24D	;		RNA degradation	10/79	0.828126	1	0	0	0.794865	0.149904	BTG3;PFKL;BTG1;PNPT1;PARN;ENO1;PABPC1;ENO3;DCP2;PFKP
negative regulation of cell migration (GO:0030336)	33/121	0.00101025	0.0207874	0	0	1.71257	11.8126	IFITM1;LRP1;CITED2;SERPINE1;TACSTD2;CHRD;STC1;PTPRJ;MIA3;THY1;ADIPOR1;FGF2;CX3CL1;CORO1C;ARHGAP4;ARHGDIB;HMOX1;SRGAP2;SRGAP1;JAG1;IGFBP3;SULF1;RNF41;SMAD7;RAP2C;STK24;DLC1;DPEP1;CALR;TRIB1;PHLDB2;PFN2;ENG	;		Steroid biosynthesis	2/19	0.82979	1	0	0	0.660993	0.12333	SOAT1;LIPA
regulation of reactive oxygen species metabolic process (GO:2000377)	17/49	0.0010032	0.0208102	0	0	2.17858	15.0421	PDGFRB;TFAP2A;ARF4;CDKN1A;PID1;PDGFB;AATF;THBS1;SIRT2;TGFBR2;RNF41;BST1;PINK1;STK17A;RIPK1;GRB2;XDH	;		Adrenergic signaling in cardiomyocytes	19/145	0.853008	1	0	0	0.822822	0.130818	CAMK2D;TPM4;ADCY7;GNAI1;PIK3R5;GNAI2;PPP1CB;CACNG7;CACNB3;RPS6KA5;KCNQ1;CREB3L2;AKT3;GNAS;AKT1;SCN5A;PLCB2;ATF4;RAPGEF4
mesenchymal cell differentiation (GO:0048762)	15/41	0.00105208	0.0211368	0	0	2.29735	15.7529	GSK3B;TGFB2;NOTCH1;TGFB1;HGF;HTR2B;LOXL3;HIF1A;BMP7;LOXL2;HEYL;BMP2;SNAI1;S100A4;WNT4	;		Gastric acid secretion	9/75	0.863988	1	0	0	0.753532	0.110164	CAMK2D;KCNQ1;GNAS;KCNJ16;PLCB2;ADCY7;ACTB;GNAI1;GNAI2
regulation of defense response (GO:0031347)	23/75	0.00103575	0.0211417	0	0	1.92569	13.2346	SEMA7A;ANXA1;NLRX1;ERAP1;NOD1;PTGS2;FOXP1;HERC5;FGR;HCK;BST1;SBNO2;BCL6;TRAF3;IRF1;NLRP1;APOE;JAK2;FCGR2B;MGLL;MYD88;BIRC3;BRD4	;		Aldosterone synthesis and secretion	12/98	0.874604	1	0	0	0.76891	0.103022	SCARB1;CAMK2D;CAMK1D;STAR;CREB3L2;GNAS;ORAI1;DAGLB;PLCB2;ADCY7;CAMK1G;ATF4
positive regulation of phosphatase activity (GO:0010922)	10/22	0.00104889	0.021156	0	0	2.85429	19.5805	PDGFRB;PPP1R15A;BMP2;RIPK3;CD300A;ITGA1;CHP2;MTMR9;MTOR;GPLD1	;		Asthma	3/31	0.891351	1	0	0	0.607687	0.0698944	IL10;CD40;FCER1G
regulation of membrane protein ectodomain proteolysis (GO:0051043)	10/22	0.00104889	0.0212399	0	0	2.85429	19.5805	IL10;ADAM9;FURIN;ADAM8;SNX9;SNX33;APOE;TNFRSF1B;GPLD1;PTPN3	;		beta-Alanine metabolism	3/31	0.891351	1	0	0	0.607687	0.0698944	DPYD;SRM;CNDP2
epithelial to mesenchymal transition (GO:0001837)	14/37	0.00104656	0.0212772	0	0	2.376	16.3047	GSK3B;TGFB2;NOTCH1;TGFB1;HGF;LOXL3;HIF1A;BMP7;LOXL2;HEYL;BMP2;SNAI1;S100A4;WNT4	;		Insulin secretion	10/86	0.896521	1	0	0	0.730167	0.0797589	GLP1R;CAMK2D;CCKAR;CREB3L2;GNAS;KCNN1;PLCB2;ADCY7;RAPGEF4;ATF4
negative regulation of cellular process (GO:0048523)	112/534	0.00106999	0.0214124	0	0	1.31704	9.00866	CDA;IFITM1;CSF2;ATP8A2;CIB1;ENO1;FGF2;FTH1;RPS6KA2;ARHGDIA;ARHGDIB;PLXNC1;PDE8A;BNIP3L;MAP2K1;IGFBP3;F2R;P3H1;ADAM10;P3H3;RUNX3;RNF41;PDE12;CHMP4B;GPLD1;LRPAP1;NOTCH1;NEDD4L;FBLN1;BRINP1;SCIN;PLXNA2;PLXNA1;LPXN;S100A11;LYN;TFAP2A;CD164;TGFB2;TGFB1;SMAD3;APOBEC3H;TGFB3;EIF2AK3;OSGIN1;HMGA1;EIF2AK2;OSGIN2;INHBA;SMAD6;BMP7;HOPX;SMARCA4;BMP2;RGCC;CDK6;BCL6;BHLHE40;PPT1;NOX4;STRN;TGFBI;RAD18;BTG3;COL1…	;		Mismatch repair	2/23	0.900997	1	0	0	0.546038	0.0569265	POLD4;RPA1
positive regulation of signal transduction (GO:0009967)	50/206	0.00119609	0.0238423	0	0	1.52413	10.2554	FLT1;CITED2;IRS1;ITGB3;LOXL3;TREM2;CDC73;HHEX;CDH3;ADAMTS3;ZMIZ1;GRB10;TMEM108;TNFSF11;CTSH;JAK2;WLS;FGFBP1;PIH1D1;CD180;ATP6AP2;ARNT;KAT2B;BMP2K;ATP6V0C;TLR2;NOTCH1;HIF1A;DLL1;C3;BAK1;ATP6V1C2;CD74;TGFB2;JAG1;BDNF;STAT3;LY86;DCDC2;SULF1;BMP6;SMARCA4;BMP2;TSPAN14;PTPRC;AXL;IL7;TSPAN17;FAS;BAX	;		Graft-versus-host disease	4/41	0.910022	1	0	0	0.612628	0.0577623	CD86;PRF1;GZMB;FAS
positive regulation of protein kinase B signaling (GO:0051897)	34/127	0.00121461	0.0240239	0	0	1.68111	11.2858	CD86;ITGB1;IRS1;PDGFB;PIK3CD;IRS2;PTPRJ;MST1R;TXN;PIK3CB;FGF2;THBS1;EGFR;PIK3R5;MTDH;MYDGF;PDGFRB;PDGFRA;OSBPL8;TGFB1;ANGPT1;HGF;NRG1;PTPN11;VAV1;PINK1;PIK3CA;FGF18;HCLS1;ADAM8;GRB2;HPSE;ENG;HBEGF	;		Homologous recombination	4/41	0.910022	1	0	0	0.612628	0.0577623	POLD4;RBBP8;RPA1;SYCP3
vesicle organization (GO:0016050)	34/127	0.00121461	0.0241174	0	0	1.68111	11.2858	WASHC4;PI4K2B;STX12;STX17;LRMP;SNX10;SNX33;SNX30;CORO1A;STX11;SNX1;SNX2;STX6;SNX9;STX4;STX2;SNX8;SNAP29;YKT6;EPS15;AP2M1;SNX6;ANXA2;SORT1;STX7;DNAJC13;VAMP8;SNX18;SYT11;CHMP2B;SEC22B;SQSTM1;PI4K2A;PICALM	;		Porphyrin and chlorophyll metabolism	4/42	0.919422	1	0	0	0.598041	0.0502412	CPOX;HMOX1;GUSB;BLVRA
apoptotic cell clearance (GO:0043277)	11/26	0.00122919	0.0241252	0	0	2.65668	17.8035	FCN1;SCARB1;LRP1;ITGB3;RHOG;TYRO3;NR1H3;ITGAV;THBS1;PDIA6;TXNDC5	;		Tryptophan metabolism	4/42	0.919422	1	0	0	0.598041	0.0502412	IL4I1;AOC1;KYNU;AOX1
negative regulation of protein binding (GO:0032091)	21/67	0.00123529	0.024152	0	0	1.96818	13.1798	GSK3B;LRPAP1;KDM1A;HSPA5;CTSZ;CTNNBIP1;PRKCD;PDGFB;TFIP11;ARRB2;CSNK1E;ACTB;DAB2;XIRP1;AKT1;CFHR5;BAX;TMBIM6;MITD1;MAPRE1;NES	;		alpha-Linolenic acid metabolism	2/25	0.925093	1	0	0	0.502355	0.0391136	ACOX1;PLA2G4A
regulation of viral entry into host cell (GO:0046596)	11/26	0.00122919	0.0242184	0	0	2.65668	17.8035	FCN1;IFITM3;CD74;IFITM1;TRIM62;TRIM5;TRIM25;LGALS9;P4HB;TRIM38;NECTIN2	;		Pancreatic secretion	11/98	0.926767	1	0	0	0.704835	0.0536048	BST1;CCKAR;RAB3D;KCNQ1;CLCA2;GNAS;PLCB2;ADCY7;RHOA;TPCN2;RAB11A
transforming growth factor beta receptor signaling pathway (GO:0007179)	23/76	0.00126475	0.0246336	0	0	1.90036	12.6808	ACVR1;KLF10;SMAD2;TGFB2;TGFB1;SMAD3;ITGB5;TGFB3;GDF15;USP9X;SMURF1;PXN;FURIN;LTBP2;ARRB2;FOS;RHOA;TGFBR2;EID2;TWSG1;UBC;ADAM9;MAP3K7	;		Type I diabetes mellitus	4/43	0.927932	1	0	0	0.584133	0.0436912	CD86;PRF1;GZMB;FAS
small GTPase mediated signal transduction (GO:0007264)	28/99	0.00129282	0.0250847	0	0	1.776	11.8121	CDKN1A;RGS19;SHC1;RRAD;ARHGAP18;FGF2;NTN1;RASGRP3;ABR;RASSF1;RALGDS;RALBP1;KSR1;PLK2;TNK2;IPCEF1;SHTN1;ARHGAP30;MRAS;RRAGC;MAPKAPK3;MAPKAPK2;CNKSR3;RAB38;GRB2;RGL1;SOS1;RIN2	;		Maturity onset diabetes of the young	2/26	0.934954	1	0	0	0.483033	0.0324879	HHEX;NR5A2
positive regulation of pri-miRNA transcription from RNA polymerase II promoter (GO:1902895)	9/19	0.00130541	0.0251378	0	0	2.97447	19.7541	TGFB2;TGFB1;SMAD3;SPI1;STAT3;PDGFB;FOS;HIF1A;SMARCA4	;		Tyrosine metabolism	3/36	0.94111	1	0	0	0.523286	0.031761	IL4I1;TH;AOX1
endocardial cushion development (GO:0003197)	9/19	0.00130541	0.0252331	0	0	2.97447	19.7541	ACVR1;HEYL;TGFB2;BMP2;NOTCH1;FOXF1;CRELD1;TBX2;ENG	;		Oocyte meiosis	14/125	0.947431	1	0	0	0.703297	0.037979	MAP2K1;CAMK2D;PKMYT1;ADCY7;PPP1CB;RPS6KA3;PPP3CA;PPP3R1;CCNE1;RPS6KA2;RPS6KA1;CDK1;MAD1L1;CPEB4
regulation of blood coagulation (GO:0030193)	12/30	0.00134355	0.0256784	0	0	2.51177	16.609	FCER1G;SYK;FAP;TXK;F12;SERPINE1;F2R;APOE;HPSE;ADTRP;TFPI;THBS1	;		Nitrogen metabolism	1/17	0.947665	1	0	0	0.369379	0.0198555	GLUL
regulation of actin cytoskeleton reorganization (GO:2000249)	12/30	0.00134355	0.025775	0	0	2.51177	16.609	CSF1R;NRP1;TRPM2;PDGFRA;BCAS3;HCK;FES;ARHGDIA;ARHGDIB;DAPK3;STAP1;HCLS1	;		Phenylalanine metabolism	1/17	0.947665	1	0	0	0.369379	0.0198555	IL4I1
regulation of cellular component movement (GO:0051270)	16/46	0.00135611	0.0258217	0	0	2.18415	14.4223	LYN;DAPK3;ARHGAP18;NRG1;ACTN4;ARAP1;EGFR;RHOA;ADAM17;CDK6;FES;PDPN;CD9;ZSWIM6;ZSWIM4;HBEGF	;		Butanoate metabolism	2/28	0.9511	1	0	0	0.448531	0.0224876	BDH2;ACADS
regulation of signal transduction (GO:0009966)	55/233	0.00140352	0.0263315	0	0	1.48227	9.73669	FLT1;ARAF;RORA;LFNG;UBASH3B;TRIM5;TMEM108;NCK2;CD36;ACVR1;PDGFRB;IGFBP1;PDGFRA;IGFBP4;IGFBP3;IGFBP2;GLRX2;DUSP6;RUNX1;MDFIC;DOK5;MFNG;TYRO3;SIK2;CD46;MGLL;EPHA2;BIRC3;CSF1R;CBFB;RGS16;PXN;MST1R;NLRC4;SAMSN1;DLL1;EGFR;RASGRP4;GRK5;IRAK1;GRK4;GNG4;TMEM204;GNG7;RGS20;CSK;CD55;PTPN1;DCDC2;BRAF;SULF1;MERTK;BST1;AXL;CD24	;		Nucleotide excision repair	4/47	0.954425	1	0	0	0.53442	0.0249287	DDB1;POLD4;RPA1;DDB2
Rho protein signal transduction (GO:0007266)	22/72	0.00138987	0.0263662	0	0	1.91872	12.6224	LIMK1;RHOG;WAS;ARHGAP29;MYO9B;RND3;NTN1;RHOA;ARHGAP4;RND1;RHOBTB2;GNA13;SHTN1;PDPN;GNA12;CDC42EP2;CDH13;CDC42EP1;TAX1BP3;ARHGEF1;PAK2;RHOQ	;		Valine, leucine and isoleucine degradation	4/48	0.959469	1	0	0	0.523286	0.0216509	IL4I1;AUH;AOX1;ACADS
macromolecule catabolic process (GO:0009057)	13/34	0.0014022	0.0264039	0	0	2.40096	15.7736	SH3GLB1;TGFB1;SMURF1;CLN8;UCHL3;MTOR;CLN5;BACE2;SNX25;NEDD4;PPT1;TPP1;LGMN	;		Chemical carcinogenesis	8/82	0.961019	1	0	0	0.612628	0.0243586	HSD11B1;NAT1;GSTO1;GSTA3;GSTA1;MGST1;ARNT;PTGS2
positive regulation of chemokine production (GO:0032722)	13/34	0.0014022	0.0265017	0	0	2.40096	15.7736	CSF1R;EGR1;CD74;EIF2AK2;HIF1A;PYCARD;ADAM17;IL7;HMOX1;TLR7;LGALS9;TLR4;TLR2	;		Aminoacyl-tRNA biosynthesis	6/66	0.962804	1	0	0	0.570858	0.0216386	CARS;MARS2;SARS;TARS;GATB;WARS2
regulation of epithelial to mesenchymal transition (GO:0010717)	21/68	0.00152305	0.0284694	0	0	1.93924	12.5799	SMAD2;WWTR1;TGFB2;NOTCH1;TGFB1;SMAD3;TGFB3;ADIPOR1;MTOR;VASN;LOXL2;TGFBR2;SMAD7;GREM1;SDCBP;BMP2;DAB2;RGCC;PDPN;SNAI1;PHLDB2	;		Pantothenate and CoA biosynthesis	1/19	0.963018	1	0	0	0.330497	0.012454	DPYD
negative regulation of protein phosphorylation (GO:0001933)	44/178	0.00155032	0.0288732	0	0	1.55222	10.0418	ERRFI1;PID1;MVP;CIB1;FBLN1;PRR5L;THY1;SAMSN1;PPM1F;CORO1C;PREX1;SPRED2;SPRED1;UBASH3B;CAMK2N1;SNX25;NCK2;AKT1;SFN;SOCS6;PAK2;XDH;LYN;WWTR1;TGFB1;CISH;IGFBP3;PRKCD;PAQR3;BGN;SMAD6;NYX;SIRT2;DCN;SMAD7;DNAJC3;GREM1;MLXIPL;PTPRC;CNKSR3;TRIB3;PTPN6;TRIB1;ENG	;		RNA polymerase	2/31	0.968339	1	0	0	0.405125	0.0130341	TWISTNB;POLR1D
positive regulation of response to endoplasmic reticulum stress (GO:1905898)	8/16	0.00157812	0.0290726	0	0	3.13972	20.256	PPP1R15A;ATXN3;BCL2L11;TMEM259;BAX;PMAIP1;BAK1;FCGR2B	;		Lysine degradation	5/59	0.968555	1	0	0	0.532155	0.0170022	TMLHE;PLOD3;PLOD1;KMT5A;COLGALT1
positive regulation of nitric-oxide synthase activity (GO:0051000)	8/16	0.00157812	0.029178	0	0	3.13972	20.256	NUS1;SCARB1;GCH1;NPR3;HTR2B;AKT1;APOE;HIF1A	;		Propanoate metabolism	2/32	0.972653	1	0	0	0.392465	0.010882	LDHA;ACACA
positive regulation of CD4-positive, alpha-beta T cell activation (GO:2000516)	5/7	0.0016153	0.02923	0	0	4.48531	28.8326	NCKAP1L;PRKCQ;LGALS9;CD55;TGFBR2	;		Terpenoid backbone biosynthesis	1/22	0.978034	1	0	0	0.285429	0.00633971	NUS1
regulation of interleukin-8 secretion (GO:2000482)	10/23	0.00159278	0.0292373	0	0	2.73019	17.5886	FCN1;PYCARD;ANXA1;C5AR2;F2R;CD14;TLR6;LGALS9;CD244;TLR2	;		Basal transcription factors	3/45	0.98174	1	0	0	0.418629	0.00771477	TAF10;GTF2F2;TAF3
positive regulation of macromolecule metabolic process (GO:0010604)	63/276	0.00162336	0.0292721	0	0	1.43335	9.20677	GSK3B;CALCOCO1;PID1;CSF2;CSF1;CITED2;FMR1;HMGB2;PIK3CD;ECE1;ARRB1;PIK3CB;ARRB2;C1QTNF1;CDH3;AKT1;CTSH;LGALS9;CD36;GABPA;NSF;MAP2K1;ANXA2;SLC11A1;TESC;SERPINB9;TICAM1;WNT16;GREM1;TLR6;ADTRP;CD46;TLR4;ATF4;TLR2;GBA;PDGFB;HIF1A;PPM1F;WNT6;CAMK2N1;STAP1;TFAP2A;EGR1;PTPN1;TGFB1;SMAD3;ANGPT1;WFS1;STAT3;FN1;EIF2AK3;DTNBP1;MSN;BRAF;INHBA;MTOR;BMP2;RGCC;UBAP2;FAM98A;MYD88;LIMS1	;		DNA replication	2/36	0.984885	1	0	0	0.348857	0.00531334	POLD4;RPA1
T cell migration (GO:0072678)	8/16	0.00157812	0.0292841	0	0	3.13972	20.256	CXCL10;CXCL9;CXCL11;GPR183;MSN;PIK3CD;CXCL16;CCL26	;		Retinol metabolism	5/67	0.987503	1	0	0	0.468615	0.00589301	CYP26A1;CYP26B1;DGAT1;DHRS9;AOX1
cleavage furrow formation (GO:0036089)	5/7	0.0016153	0.029334	0	0	4.48531	28.8326	SNX18;SPIRE2;SNX9;SNX33;RHOA	;		Nicotine addiction	2/40	0.991724	1	0	0	0.313972	0.00260912	SLC17A7;GRIN2D
fructose 1,6-bisphosphate metabolic process (GO:0030388)	5/7	0.0016153	0.0294388	0	0	4.48531	28.8326	PFKL;TIGAR;ALDOC;ALDOA;FBP2	;		Bile secretion	5/72	0.993154	1	0	0	0.436072	0.00299556	SCARB1;RXRA;AQP9;GNAS;ADCY7
regulation of response to biotic stimulus (GO:0002831)	5/7	0.0016153	0.0295443	0	0	4.48531	28.8326	HERC5;TRIM5;TRAF3;CD55;FOXP1	;		Parkinson disease	13/142	0.993352	1	0	0	0.574878	0.00383468	UBE2L6;UBE2G1;COX6B2;SNCAIP;SDHB;GNAI1;UBE2J1;GNAI2;UCHL1;PINK1;TH;CASP3;VDAC1
positive regulation of cell adhesion (GO:0045785)	20/64	0.00166339	0.0298883	0	0	1.96232	12.5567	TNFSF18;TGFB2;SYK;CITED2;CHRD;CIB1;PTPRJ;DUSP26;SIRPB1;PPM1F;SMAD7;SIRPA;ADAM9;ITGAV;ADAM8;STX4;NCKAP1L;CD47;JAK2;LIMS1	;		Linoleic acid metabolism	1/29	0.993486	1	0	0	0.216532	0.001415	PLA2G4A
positive regulation of protein secretion (GO:0050714)	24/82	0.00167209	0.0299393	0	0	1.83788	11.7508	IL10;FGB;PTGER4;GPI;TGFB2;TGFB1;CADM1;TGFB3;HTR2B;IRS2;BMP6;SCAMP5;FGR;RGCC;CLEC6A;ANKRD1;MYO18A;ADAM9;ADAM8;STX4;GAPDH;MYH10;WLS;EXOC1	;		mRNA surveillance pathway	7/91	0.993591	1	0	0	0.483033	0.0031058	PPP1CB;NXT1;CPSF6;PAPOLG;CPSF3;ETF1;PABPC1
B cell activation (GO:0042113)	22/73	0.00169491	0.0302417	0	0	1.89243	12.074	ITGB1;IL10;FCRL1;TPD52;HDAC5;CD40;CR2;VCAM1;NFAM1;PIK3CD;MALT1;LAT2;HHEX;ADAM17;KLF6;CASP8;PTPRC;BANK1;CLCF1;GPR183;BTK;DNAJB9	;		Thermogenesis	24/231	0.994137	1	0	0	0.652409	0.00383643	MAP2K3;KDM1A;ACSL1;COX17;ACSL6;COX6B2;ADCY7;SDHB;ACTB;MTOR;SMARCA4;ACTG1;RPS6KA3;CPT2;NDUFAF7;RPS6KA2;CREB3L2;RPS6KA1;GNAS;GRB2;SLC25A20;SOS1;MGLL;MAP3K5
positive regulation of cellular biosynthetic process (GO:0031328)	40/159	0.00174467	0.0310211	0	0	1.57973	10.0332	SCARB1;CSF2;LPGAT1;IRS1;SHC1;FMR1;PDGFB;IRS2;NMD3;PTGS2;HIF1A;THBS1;EGFR;CDH3;PDGFC;AKT1;CD36;PDGFRB;PDGFRA;EGR1;SMAD3;TGFB3;HGF;ARNT;NR1H3;NFKB1;MTOR;MLXIPL;RGCC;DBF4;P2RX4;BCL3;PRR16;CALR;TLR6;VIM;TLR4;GPLD1;CD244;PAOX	;		Ribosome biogenesis in eukaryotes	8/101	0.994305	1	0	0	0.497381	0.00284086	RCL1;NXT1;NVL;WDR75;NMD3;REXO2;GNL2;NOP10
positive regulation of cellular carbohydrate metabolic process (GO:0010676)	7/13	0.0018162	0.031311	0	0	3.38123	21.339	TIGAR;IRS1;AKT1;PMAIP1;IRS2;GPLD1;CD244	;		Metabolism of xenobiotics by cytochrome P450	5/74	0.994644	1	0	0	0.424286	0.00227855	HSD11B1;GSTO1;GSTA3;GSTA1;MGST1
regulation of leukocyte migration (GO:0002685)	7/13	0.0018162	0.0314171	0	0	3.38123	21.339	TNFSF18;STK10;BST1;ANXA1;MSN;HMOX1;MIA3	;		Huntington disease	19/193	0.994652	1	0	0	0.618183	0.00331485	HDAC2;GPX1;DNAH17;BDNF;CLTC;AP2A1;COX6B2;SOD2;AP2A2;SDHB;CASP8;CASP3;CREB3L2;AP2S1;BAX;VDAC1;HAP1;PLCB2;AP2M1
regulation of vascular endothelial growth factor production (GO:0010574)	11/27	0.00177846	0.0315122	0	0	2.55829	16.1991	C3;TGFB1;EIF2AK3;ARNT;SARS;RORA;HPSE;PTGS2;SULF1;HIF1A;ATF4	;		Retrograde endocannabinoid signaling	13/148	0.996201	1	0	0	0.551572	0.00209917	PTGS2;ADCY7;GNAI1;GNAI2;GNGT2;GNG2;GNG5;GNG4;GNG7;SLC17A7;DAGLB;PLCB2;MGLL
leukocyte differentiation (GO:0002521)	7/13	0.0018162	0.031524	0	0	3.38123	21.339	LYN;TRPM2;BATF3;CSF2;AXL;TREM2;RELB	;		Neuroactive ligand-receptor interaction	37/338	0.996636	1	0	0	0.687394	0.00231651	OPRD1;PTGER4;GLP1R;CHRM1;CALCRL;THRB;CHRNA5;PTGER2;PTAFR;C5AR1;HTR2B;ADM;GPR83;NR3C1;C3;P2RY6;HTR7;EDNRB;CCKAR;HRH3;GRM8;C3AR1;BDKRB2;TSPO;TAC3;S1PR5;P2RY11;GPR35;F2R;HTR1D;GLP2R;GRIN2D;GAL;P2RX4;ADORA2B;F2RL2;F2RL3
carbohydrate catabolic process (GO:0016052)	13/35	0.00190927	0.0315308	0	0	2.33236	14.603	MANBA;TPI1;PGAM1;NAGA;BPGM;HK2;LDHA;PFKL;NEU1;PGK1;MAN2B1;ALDOA;PGM1	;		RNA transport	14/165	0.998324	1	0	0	0.532801	0.000893678	EIF4A1;NXT1;FMR1;NMD3;AAAS;THOC6;EIF5;NUP50;EIF3J;GEMIN4;EIF4EBP1;SMN2;PABPC1;EIF3A
regulation of transforming growth factor beta production (GO:0071634)	6/10	0.00190462	0.0315562	0	0	3.76766	23.5986	TGFB2;SMAD3;LGALS9;CD46;PTGS2;HIF1A	;		Fanconi anemia pathway	2/54	0.999047	1	0	0	0.232572	0.000221714	FANCA;RPA1
regulation of macrophage differentiation (GO:0045649)	7/13	0.0018162	0.0316316	0	0	3.38123	21.339	CASP8;CSF1;IL34;RIPK1;INHBA;FADD;C1QC	;		Cardiac muscle contraction	4/78	0.999159	1	0	0	0.322022	0.000271085	CACNG7;CACNB3;TPM4;COX6B2
N-acetylneuraminate metabolic process (GO:0006054)	6/10	0.00190462	0.031659	0	0	3.76766	23.5986	NAGK;GNPDA1;AMDHD2;NPL;RENBP;ST3GAL1	;		Salivary secretion	5/90	0.999305	1	0	0	0.348857	0.000242433	CST3;BST1;GNAS;PLCB2;ADCY7
response to reactive oxygen species (GO:0000302)	19/60	0.00180934	0.0317287	0	0	1.98849	12.5569	PDGFRA;PLK3;GPX1;NCF1;TXNRD3;PXN;FOS;GLRX2;SOD2;MMP9;EGFR;CAMKK2;STK24;DLC1;AKT1;ADAM9;HMOX1;APOD;APOE	;		Taste transduction	4/83	0.999578	1	0	0	0.302623	0.000127664	HCN4;SCNN1B;HTR1D;PLCB2
regulation of granulocyte chemotaxis (GO:0071622)	7/13	0.0018162	0.0317399	0	0	3.38123	21.339	BST1;CAMK1D;CSF1;RARRES2;THBS1;CMKLR1;JAM3	;		Steroid hormone biosynthesis	2/60	0.999629	1	0	0	0.209314	7.77711e-05	HSD11B1;CYP7B1
intrinsic apoptotic signaling pathway (GO:0097193)	28/101	0.00179757	0.0317405	0	0	1.74083	11.0044	PPP1R15A;CDKN1A;CEBPB;BCL2A1;SELENOK;KRCC1;PPM1F;PYCARD;BCL2L11;ZMAT4;ARL6IP5;PMAIP1;SFN;BAK1;IKBKE;FNIP2;MAP3K5;MCL1;BNIP3;PRKCD;HIPK2;MLLT11;STK24;BAX;TRIB3;CD24;EPHA2;ATF4	;		Herpes simplex virus 1 infection	50/492	0.99992	1	0	0	0.638154	5.08102e-05	ITGB3;PIK3CD;PIK3CB;IKBKB;PPP1CB;CASP8;CASP3;AKT3;AKT1;JAK2;ZNF566;IKBKE;MAP3K7;IFNAR2;PDIA3;SYK;IFNGR1;IFNGR2;TAP2;TMEM173;TICAM1;TNFRSF1A;TAPBP;PIK3CA;IRF3;TRAF3;IRF9;IFNAR1;BIRC3;TLR2;CFP;C3;IRAK1;EIF4EBP1;BAK1;FADD;ZNF621;CD74;STAT2;CARD9;EIF2AK3;EIF2AK2;PTPN11;PILRA;NFKB1;MTOR;FAS;BAX;CALR;MYD88
cellular response to thyroid hormone stimulus (GO:0097067)	6/10	0.00190462	0.0317624	0	0	3.76766	23.5986	CTSL;KLF9;CTSH;GAS2L1;CTSS;CTSB	;		Olfactory transduction	6/444	0.999994	1	0	0	0.0848572	5.01706e-07	GRK3;CAMK2D;GNG7;ARRB1;ARRB2;NCALD
protein homooligomerization (GO:0051260)	46/190	0.00193359	0.0318293	0	0	1.52028	9.49931	CDA;DGKD;B4GALT1;HM13;PRF1;MGST1;DERL1;BCL10;IDE;NLRC4;ACACA;SCUBE3;SRR;RXRA;HMOX1;STOM;RIPK1;IKBKE;DECR1;GSDMD;GBP5;FIS1;PNPT1;PDCD6IP;FCER1G;MLKL;RIPK3;VWF;TRPA1;GCH1;GPX3;TMEM120A;TAF10;EIF2AK3;OLFM4;MCOLN1;SOD2;EHD3;EHD4;SYT11;CTH;ALOX5AP;CHMP4B;BAX;TMCC1;ALDOA	;		Spliceosome	4/134	0.999996	1	0	0	0.187446	8.16328e-07	HSPA8;AQR;HSPA6;CDC5L
regulation of stress fiber assembly (GO:0051492)	19/60	0.00180934	0.0318381	0	0	1.98849	12.5569	PTGER4;NRP1;TGFB3;GPR65;PXN;LIMK1;TACSTD2;WAS;ARHGAP28;ARAP1;RHOA;PPM1F;RGCC;DLC1;PPFIA1;PFN1;PHLDB2;ARHGEF5;PFN2	;		Ribosome	2/153	0.999996	1	0	0	0.0820841	3.53816e-07	RPS4Y1;MRPL33
positive regulation of bone resorption (GO:0045780)	6/10	0.00190462	0.0318666	0	0	3.76766	23.5986	SYK;ATP6AP1;SPP1;PLEKHM1;TNFSF11;ADAM8	;
cellular defense response (GO:0006968)	18/56	0.00195848	0.03193	0	0	2.01839	12.5858	ITGB1;LGALS3BP;CXCL9;NCF1;NCF2;C5AR1;CD5L;PRF1;LY96;DCDC2;TCIRG1;FOSL1;TYROBP;GNLY;ADORA2B;CLEC5A;CCR5;KLRG1	;
positive regulation of smooth muscle cell migration (GO:0014911)	6/10	0.00190462	0.0319714	0	0	3.76766	23.5986	PDGFRB;NRP1;DOCK4;DOCK7;PDGFB;AIF1	;
regulation of secretion by cell (GO:1903530)	18/56	0.00195848	0.0320324	0	0	2.01839	12.5858	NSF;ANXA1;RAB3D;FMR1;P3H1;SNCAIP;CPLX1;SYN1;VAMP8;RAB21;RAB10;DNAJC1;CCKAR;RAB26;RAB15;RAB13;STX4;HAP1	;
positive regulation of reproductive process (GO:2000243)	6/10	0.00190462	0.0320769	0	0	3.76766	23.5986	SYDE1;AGO2;INHBB;INHBA;LHFPL2;ACVR1B	;
positive regulation of protein transport (GO:0051222)	18/56	0.00195848	0.0321354	0	0	2.01839	12.5858	FGB;BCAS3;PLK3;TGFB2;TGFB1;TGFB3;B3GAT3;PRR5L;OAZ1;BMP6;RUFY3;ANKRD1;MYO18A;ADAM9;ADAM8;MYH10;ARHGEF5;EXOC1	;
regulation of intracellular signal transduction (GO:1902531)	90/422	0.00188368	0.0321485	0	0	1.33922	8.40295	PHF20;SETD9;ITSN1;ARAF;ARHGAP4;PYCARD;PREX1;SYDE1;SPRED1;ARHGDIA;TAGAP;ARHGDIB;AKT1;PIP4K2A;TNFSF11;KMT5A;CMKLR1;IER3;VAV3;RALBP1;STARD8;ENTPD5;ATP6AP2;RHOG;VRK2;ARAP1;GMIP;RHOA;VAV1;RNF41;DEPDC7;TMBIM4;RRAGC;ARHGEF1;SOS1;SQSTM1;OPTN;RHOQ;ARHGEF5;RHNO1;BIRC3;ARHGEF6;HDAC2;NLRX1;PHLPP1;ARHGAP18;NOD1;ARHGAP17;EGFR;GNAI1;RHOBTB2;FGD3;ARHGAP22;GNA13;ABR;NUAK1;UBC;GNA12;RBBP8;SRGAP2;SRGAP1;PAK2;LYN;PL…	;
inositol lipid-mediated signaling (GO:0048017)	14/39	0.00189035	0.0321548	0	0	2.25416	14.1358	PDGFRB;CSF1R;PDGFRA;IRS1;PTAFR;PIK3CD;IRS2;PIK3CB;GAB2;RHOA;GPR143;PIK3CA;PI4KA;EXOC1	;
regulation of cytokine secretion (GO:0050707)	12/31	0.00187775	0.0321548	0	0	2.43075	15.2595	PTGER4;SCAMP5;IL10;FGR;RGCC;CADM1;C5AR2;CLEC6A;HTR2B;FCGR2B;GAPDH;FOXP1	;
positive regulation of bone remodeling (GO:0046852)	6/10	0.00190462	0.0321831	0	0	3.76766	23.5986	SYK;ATP6AP1;SPP1;PLEKHM1;TNFSF11;ADAM8	;
negative regulation of extrinsic apoptotic signaling pathway via death domain receptors (GO:1902042)	12/31	0.00187775	0.0322631	0	0	2.43075	15.2595	FGB;CASP8;GPX1;SERPINE1;PEA15;TMBIM1;HMOX1;FAS;RIPK1;FADD;CFLAR;ICAM1	;
superoxide anion generation (GO:0042554)	6/10	0.00190462	0.03229	0	0	3.76766	23.5986	NCF1;NCF2;NOX4;CYBB;ALOX12;CYBA	;
antigen processing and presentation of exogenous peptide antigen via MHC class II (GO:0019886)	27/97	0.00201558	0.0326524	0	0	1.74788	10.8489	SAR1B;CLTC;AP2A1;IFI30;KLC1;AP2A2;CTSS;ACTR1A;ACTR1B;CTSL;AP1S2;AP2S1;KIF3C;CTSF;RILP;AP2M1;CD74;FCER1G;SEC24A;AP1B1;DNM2;DYNC1LI2;OSBPL1A;SEC24D;FCGR2B;LGMN;RAB7A	;
antigen processing and presentation of exogenous peptide antigen (GO:0002478)	27/97	0.00201558	0.0327563	0	0	1.74788	10.8489	SAR1B;CLTC;AP2A1;IFI30;KLC1;AP2A2;CTSS;ACTR1A;ACTR1B;CTSL;AP1S2;AP2S1;KIF3C;CTSF;RILP;AP2M1;CD74;FCER1G;SEC24A;AP1B1;DNM2;DYNC1LI2;OSBPL1A;SEC24D;FCGR2B;LGMN;RAB7A	;
heparan sulfate proteoglycan metabolic process (GO:0030201)	9/20	0.00204036	0.0328453	0	0	2.82575	17.5044	HS3ST3B1;EXT1;B3GAT3;GLCE;GPC1;HPSE;SULF1;HS6ST1;SGSH	;
positive regulation of MAPK cascade (GO:0043410)	65/289	0.00203601	0.0328789	0	0	1.41233	8.75187	NRP1;CD40;FLT1;ARAF;HTR2B;CIB1;TREM2;ARRB1;ARRB2;FGF2;CX3CL1;ICAM1;PYCARD;MYDGF;TRIM5;ARL6IP5;TNFSF11;LGALS9;CD36;PDE8A;PDGFRB;FGB;PDGFRA;MAP2K1;ATP6AP1;KSR1;F2R;TNFRSF1B;TNFRSF1A;TYRO3;ADAM8;EPHA2;CSF1R;SEMA7A;NOTCH1;SHC1;C5AR1;PDGFB;MST1R;TNFRSF11A;EGFR;INAVA;PIK3R5;CCL8;GPNMB;IRAK1;PDGFD;PDGFC;CCR1;CD74;TGFB2;TGFB1;ANGPT1;CARD9;EIF2AK2;BRAF;PTPN11;MERTK;BMP2;AXL;GPR183;FGF18;FAS;CD24;CCL26	;
positive regulation of ERK1 and ERK2 cascade (GO:0070374)	48/201	0.00211545	0.033947	0	0	1.49957	9.23506	NRP1;CSF1R;SEMA7A;NOTCH1;FLT1;SHC1;C5AR1;ARAF;PDGFB;HTR2B;CIB1;TREM2;ARRB1;MST1R;TNFRSF11A;ARRB2;FGF2;CX3CL1;EGFR;ICAM1;PYCARD;CCL8;GPNMB;PDGFD;PDGFC;TNFSF11;LGALS9;CD36;PDE8A;CCR1;PDGFRB;FGB;CD74;PDGFRA;MAP2K1;TGFB1;ATP6AP1;ANGPT1;F2R;BRAF;PTPN11;MERTK;BMP2;AXL;GPR183;TYRO3;EPHA2;CCL26	;
regulation of endothelial cell proliferation (GO:0001936)	23/79	0.00222948	0.0356648	0	0	1.82819	11.1629	NRP1;ECM1;EGR3;ITGB3;TNFSF12;HTR2B;HMGB2;PDGFB;ARNT;SULF1;FGF2;THBS1;HIF1A;MYDGF;BMP2;RGCC;AKT3;ATOH8;AKT1;CDH13;APOE;XDH;CCL26	;
positive regulation of T cell proliferation (GO:0042102)	19/61	0.00224168	0.0357478	0	0	1.95589	11.932	CD86;ANXA1;VCAM1;TFRC;SYK;IGFBP2;EBI3;CLECL1;CD1D;AIF1;PYCARD;PTPRC;CD209;NCK2;NCKAP1L;FADD;CD46;CD24;CD276	;
positive regulation of chemotaxis (GO:0050921)	16/48	0.00225032	0.0357737	0	0	2.09314	12.7612	PDGFRB;CXCL9;TGFB1;RARRES2;PDGFB;THBS1;AIF1;PPM1F;CXCL10;CXCL11;TUBB2B;ADAM17;P2RX4;CDH13;STX4;CCL26	;
protein alpha-1,2-demannosylation (GO:0036508)	10/24	0.00234432	0.036923	0	0	2.61643	15.8445	EDEM3;EDEM1;EDEM2;SEL1L;UBC;MAN1C1;DERL2;MAN1A1;UGGT2;UGGT1	;
negative regulation of type I interferon production (GO:0032480)	15/44	0.00238052	0.0370359	0	0	2.14072	12.9309	NLRX1;UBE2L6;GPATCH3;RELB;HERC5;PYCARD;NPLOC4;RNF216;IRF3;TRAF3;UBC;TAX1BP1;TRIM25;IKBKE;HAVCR2	;
positive regulation of vascular endothelial growth factor production (GO:0010575)	10/24	0.00234432	0.0370373	0	0	2.61643	15.8445	C3;TGFB1;EIF2AK3;ARNT;RORA;HPSE;SULF1;PTGS2;HIF1A;ATF4	;
positive regulation of intracellular transport (GO:0032388)	15/44	0.00238052	0.0371492	0	0	2.14072	12.9309	GSK3B;PLK3;BCAS3;SYK;B3GAT3;HIP1R;PRR5L;GAB2;OAZ1;FGR;CDH3;RUFY3;NEDD4;BAX;BAK1	;
negative regulation of protein localization to membrane (GO:1905476)	10/24	0.00234432	0.0371523	0	0	2.61643	15.8445	TMEM59;DAB2;TGFB1;PID1;CLTC;TMBIM1;PPFIA1;RHOQ;AP2M1;PICALM	;
antigen processing and presentation of peptide antigen via MHC class II (GO:0002495)	27/98	0.00236751	0.0371735	0	0	1.73005	10.4597	SAR1B;CLTC;AP2A1;IFI30;KLC1;AP2A2;CTSS;ACTR1A;ACTR1B;CTSL;AP1S2;AP2S1;KIF3C;CTSF;RILP;AP2M1;CD74;FCER1G;SEC24A;AP1B1;DNM2;DYNC1LI2;OSBPL1A;SEC24D;FCGR2B;LGMN;RAB7A	;
regulation of T cell activation (GO:0050863)	15/44	0.00238052	0.0372632	0	0	2.14072	12.9309	TNFSF18;FAM49B;PRELID1;IL27;THY1;SIRPB1;PYCARD;LGALS3;GPNMB;CD209;SIRPA;TNFSF11;PRKCQ;TNFAIP8L2;CD47	;
antigen processing and presentation of exogenous peptide antigen via MHC class I, TAP-dependent (GO:0002479)	22/75	0.00247833	0.0384404	0	0	1.84197	11.0521	PDIA3;PSMD12;PSMD11;NCF1;ITGB5;PSMD14;NCF2;NCF4;CYBB;CYBA;PSMB10;TAPBP;PSMD8;IKBKB;VAMP8;PSMD2;PSME1;ITGAV;CD36;CALR;SEC22B;FCGR1A	;
carboxylic acid catabolic process (GO:0046395)	11/28	0.00251221	0.0386139	0	0	2.46692	14.7685	CEMIP;TGFB1;NAGK;GNPDA1;HEXB;AMDHD2;HEXA;NPL;GUSB;FGF2;RENBP	;
positive regulation of macromolecule biosynthetic process (GO:0010557)	36/142	0.0024983	0.0386328	0	0	1.59197	9.53931	CIITA;HDAC2;CSF2;IRS1;SHC1;FMR1;GBA;PDGFB;IRS2;NMD3;HIF1A;THBS1;EGFR;PDGFC;AKT1;JAK2;WNT4;PDGFRB;PDGFRA;TGFB2;TGFB1;TGFB3;HGF;F2R;NR1H3;NFKB1;MTOR;RGCC;DBF4;BCL3;PRR16;RAB3GAP2;CALR;VIM;TLR4;TLR2	;
antigen processing and presentation of peptide antigen via MHC class I (GO:0002474)	11/28	0.00251221	0.0387305	0	0	2.46692	14.7685	PDIA3;BCAP31;SEC24A;FCER1G;ERAP2;SAR1B;ERAP1;CALR;IFI30;SEC24D;TAPBP	;
regulation of B cell receptor signaling pathway (GO:0050855)	8/17	0.00256726	0.0388746	0	0	2.95503	17.6265	LYN;PRKCH;CBFB;CD300A;NFAM1;STAP1;LPXN;RUNX1	;
regulation of collagen biosynthetic process (GO:0032965)	8/17	0.00256726	0.0389903	0	0	2.95503	17.6265	HDAC2;CIITA;TGFB1;RGCC;TGFB3;F2R;VIM;WNT4	;
zymogen activation (GO:0031638)	13/36	0.0025583	0.0390869	0	0	2.26757	13.5338	FGB;KLK1;C1R;RIPK2;F12;FURIN;PLAT;CASP8;PLAU;PGK1;CTSH;FADD;BAK1	;
negative regulation of stress fiber assembly (GO:0051497)	8/17	0.00256726	0.0391066	0	0	2.95503	17.6265	DLC1;TACSTD2;WAS;PPFIA1;ARHGAP28;ARAP1;PFN1;PHLDB2	;
endoderm formation (GO:0001706)	13/36	0.0025583	0.0392043	0	0	2.26757	13.5338	DUSP4;DUSP5;ITGB5;MMP2;ITGB2;FN1;LAMB1;INHBA;MMP9;MMP14;COL4A2;COL8A1;ITGAV	;
negative regulation of MAPK cascade (GO:0043409)	23/80	0.00266582	0.0402476	0	0	1.80534	10.7007	DUSP4;LYN;PTPN1;CD300A;PRKCD;PAQR3;GBA;SPRY4;PTPRJ;FBLN1;DUSP26;BMP7;DUSP6;FOXO1;UCHL1;SPRED1;TNIP1;CAMK2N1;SMPD1;CNKSR3;STK38;APOE;TLR4	;
positive regulation of catabolic process (GO:0009896)	19/62	0.00275761	0.0412672	0	0	1.92434	11.3409	NSF;GSK3B;EGLN2;LRP1;SMURF1;PLK2;TNFSF12;NEDD4L;WWP1;IDE;OAZ1;FOXO1;RNF41;DDB1;NEDD4;ASB9;SEC22B;RILP;RAB7A	;
regulation of actin filament-based process (GO:0032970)	19/62	0.00275761	0.0413885	0	0	1.92434	11.3409	PDGFRB;LRP1;PRKCD;HIP1R;ARHGAP18;ARHGAP17;ARHGAP28;RND3;CORO1A;RHOA;MTOR;RND1;RHOBTB2;BST1;SH3BP1;DLC1;FSCN1;RHOQ;ARHGEF5	;
positive regulation of lymphocyte proliferation (GO:0050671)	21/71	0.00275076	0.0414075	0	0	1.8573	10.9504	CD86;VAV3;CD74;ANXA1;VCAM1;TFRC;CLECL1;IRS2;CD1D;AIF1;TNFSF13B;BST1;PTPRC;IL7;CD209;CLCF1;GPR183;NCK2;NCKAP1L;CD46;CD276	;
protein targeting (GO:0006605)	34/133	0.00279922	0.0417673	0	0	1.60527	9.43644	RTP4;SYS1;NCF1;AP4E1;ZDHHC7;LTBP2;ZDHHC21;SRP14;TRAK1;GOLGA7B;RABGEF1;SDCBP;SEC61A1;ZDHHC18;LAMP2;VTI1A;TIMM17A;TSPO;FBXO7;ATG3;FIS1;PEX19;TMEM50A;VPS13C;PMM2;RAB3IP;HPS4;SPCS3;SPCS2;ZDHHC9;VPS41;SRPRA;HAP1;OPTN	;
regulation of vesicle-mediated transport (GO:0060627)	35/138	0.002822	0.0419844	0	0	1.59261	9.34912	NRP1;RAB5C;RAB3D;STON1;CPLX1;RAB21;RAB20;RAB26;AP2S1;STX4;TBC1D12;EVI5L;TBC1D17;TBC1D15;NSF;PTPN1;MAP2K1;RABGAP1L;HIP1R;TBC1D9;TBC1D2B;DNAJC13;ARFGAP1;RAB11A;RAB11B;RAB10;PINK1;FES;RAB15;RAB13;BMP2K;UNC119;CDH13;HAP1;PICALM	;
negative regulation of extrinsic apoptotic signaling pathway (GO:2001237)	22/76	0.00297275	0.0440987	0	0	1.81773	10.576	ACVR1;FGB;CSF2;GPX1;UNC5B;PELI3;SERPINE1;CFLAR;THBS1;SH3RF1;ICAM1;LGALS3;CASP8;PEA15;TMBIM1;AKT1;HMOX1;FAS;ITGAV;RIPK1;FADD;MCL1	;
protein complex assembly (GO:0006461)	45/189	0.00303096	0.0447022	0	0	1.4951	8.66992	DPAGT1;GSK3B;RAB1A;MCFD2;CAMK2D;KHDRBS3;NCF1;SAR1B;CTSZ;USO1;NOD1;BCL10;CDC73;CX3CL1;MALT1;LMAN1;SNX2;CASP8;IRAK1;OPA1;SH3PXD2B;TRAPPC11;RIPK1;NLRP1;FADD;STX2;CTSC;TLE4;SH3GLB1;NSF;GSDMD;TLE3;SEC24A;FN1;SMARCA4;TNFRSF1A;F5;F8;SEC23IP;PFKL;BIN2;BAX;SEC22B;SEC24D;FERMT3	;
post-Golgi vesicle-mediated transport (GO:0006892)	18/58	0.00302372	0.0447247	0	0	1.94879	11.3055	CHIC2;SYS1;OSBPL5;SORT1;VPS13C;MYO5A;AP2A1;SCAMP1;VAMP8;RAB10;MYO1B;VTI1A;STX4;EXOC5;CORO7;CCDC93;EPS15;EXOC1	;
positive regulation of leukocyte cell-cell adhesion (GO:1903039)	9/21	0.00307056	0.044897	0	0	2.69119	15.5709	PYCARD;FAM49B;HAS2;SIRPA;TNFSF11;PRKCQ;THY1;CD47;SIRPB1	;
purine-containing compound catabolic process (GO:0072523)	7/14	0.00313538	0.0449433	0	0	3.13972	18.1005	NT5C;NT5E;GPX1;GDA;DPYD;NT5C2;XDH	;
vesicle docking (GO:0048278)	9/21	0.00307056	0.045026	0	0	2.69119	15.5709	NSF;STX12;STX17;USO1;STX7;STX6;STX4;STX2;STX11	;
positive regulation of interleukin-8 secretion (GO:2000484)	7/14	0.00313538	0.0450699	0	0	3.13972	18.1005	FCN1;PYCARD;F2R;CD14;LGALS9;CD244;TLR2	;
dendritic cell differentiation (GO:0097028)	9/21	0.00307056	0.0451558	0	0	2.69119	15.5709	LYN;BATF2;TRPM2;BATF3;CSF2;AXL;TREM2;TGFBR2;BATF	;
necroptotic process (GO:0070266)	7/14	0.00313538	0.0451972	0	0	3.13972	18.1005	RIPK3;MLKL;LY96;RIPK1;CD14;TICAM1;TLR4	;
regulation of monocyte differentiation (GO:0045655)	7/14	0.00313538	0.0453253	0	0	3.13972	18.1005	CD74;CDK6;CSF1;IL34;CTNNBIP1;ZFP36L1;FOXP1	;
positive regulation of binding (GO:0051099)	23/81	0.00317213	0.0453428	0	0	1.78305	10.2585	GSK3B;LRP1;RIPK2;HMGB2;PLAUR;DERL1;HIP1R;NMD3;TXN;PSEN1;TMEM173;STK4;MMP9;SIRT2;NME1;CLN5;HIPK2;MED25;BMP2;DPH3;TRIB3;APOE;CLIC2	;
positive regulation of protein localization to membrane (GO:1905477)	26/95	0.00311607	0.0454324	0	0	1.71858	9.91825	ITGB1;CEMIP;ITGAM;LRP1;CIB1;TREM2;EGFR;PPP3R1;CASP8;BCL2L11;CNPY4;AKT1;PMAIP1;STX4;BMF;SFN;FIS1;PRKCH;STAC;RHOG;GZMB;CLIP3;PTPN9;SQSTM1;EPHA2;ARF6	;
regulation of extracellular matrix disassembly (GO:0010715)	7/14	0.00313538	0.045454	0	0	3.13972	18.1005	DPP4;CST3;TGFB1;LRP1;FAP;PDPN;FSCN1	;
myeloid dendritic cell activation (GO:0001773)	7/14	0.00313538	0.0455835	0	0	3.13972	18.1005	PYCARD;BATF2;BATF3;CSF2;DOCK2;TGFBR2;BATF	;
positive regulation of receptor-mediated endocytosis (GO:0048260)	14/41	0.00323214	0.0460716	0	0	2.1442	12.2961	ANXA2;ANGPT1;SGIP1;FMR1;SERPINE1;HIP1R;ARRB1;ARRB2;RAB21;GREM1;TF;DAB2;PPT1;PICALM	;
lysosomal transport (GO:0007041)	21/72	0.00331113	0.0470661	0	0	1.8315	10.4587	SNAPIN;SORT1;VPS33A;NCOA4;M6PR;GCC2;DENND3;NAGPA;TRAK1;PINK1;EHD3;CCDC91;LAMP1;NPC1;BIN1;RAB12;NEDD4;VPS41;RAB7B;RILP;RAB7A	;
positive regulation of multi-organism process (GO:0043902)	13/37	0.00337717	0.0476069	0	0	2.20629	12.5554	CD180;PRF1;LY86;CYBA;INHBB;INHBA;LHFPL2;ACVR1B;BMP6;SYDE1;AGO2;OPTN;RAB7A	;
positive regulation of smooth muscle cell proliferation (GO:0048661)	13/37	0.00337717	0.0477388	0	0	2.20629	12.5554	PDGFRB;IL10;MMP2;PDGFB;THBS1;FGF2;AIF1;MMP9;FOXP1;AKT1;HMOX1;CDH13;MEF2D	;
iron ion homeostasis (GO:0055072)	19/63	0.00336917	0.047758	0	0	1.8938	10.7816	ATP6V1A;SLC46A1;TFRC;ATP6AP1;SLC11A1;SLC40A1;CYBRD1;BMP6;TF;BDH2;TFR2;FTH1;UBC;LCN2;HMOX1;ACO1;ISCU;FTL;PICALM	;
regulation of macrophage derived foam cell differentiation (GO:0010743)	11/29	0.0034722	0.0484116	0	0	2.38185	13.4884	ABCA1;MSR1;CSF2;PRKCH;CSF1;ABCA5;ITGB3;NR1H3;ITGAV;CD36;NFKB1	;
superoxide metabolic process (GO:0006801)	11/29	0.0034722	0.0485442	0	0	2.38185	13.4884	PREX1;NRROS;NCF1;NCF2;SH3PXD2B;CYBB;NOX4;ALOX12;CYBA;SOD2;SOD3	;
regulation of protein catabolic process (GO:0042176)	25/91	0.00350426	0.048593	0	0	1.72512	9.75344	GSK3B;LRP1;NEDD4L;FURIN;IDE;OAZ1;EGFR;FOXO1;WDR91;RILP;NSF;CTSA;EGLN2;SMURF1;PLK2;TNFSF12;WWP1;SIRT2;RNF41;DDB1;NEDD4;ASB9;MDM2;SEC22B;RAB7A	;
keratan sulfate biosynthetic process (GO:0018146)	11/29	0.0034722	0.0486776	0	0	2.38185	13.4884	B4GALT3;ACAN;CHST6;B4GALT1;B3GNT7;SLC35D2;ST3GAL6;B4GALT6;ST3GAL1;ST3GAL3;B4GALT5	;
lipid transport (GO:0006869)	25/91	0.00350426	0.0487254	0	0	1.72512	9.75344	SCARB1;PITPNA;PCTP;CLN8;RXRA;SLCO2B1;PSAP;APOE;PLTP;PRELID3B;ABCA1;OSBPL8;PRELID1;STARD5;OSBPL5;ABCA5;ABCA6;ABCA3;SLC10A3;ABCA9;PLEKHA8;ABCA10;NPC2;SLCO2A1;PPARD	;
positive regulation of cell-cell adhesion (GO:0022409)	12/33	0.00346679	0.0487355	0	0	2.28343	12.9346	FGB;IL10;CITED2;SIRPA;TNFSF11;THY1;DENND6A;CD47;BMP7;CX3CL1;SIRPB1;SMAD7	;
peptidyl-serine modification (GO:0018209)	41/170	0.00353638	0.0489055	0	0	1.51445	8.54856	GSK3B;GALNT14;CAMK2D;MAST3;PDGFB;STK4;CAMKK2;IKBKB;RPS6KA3;AKT3;STK38;PHKG2;AKT1;IKBKE;PAK2;MORC3;PRKCH;CAMK1D;NEK6;PLK2;PRKCD;DAPK3;EIF2AK3;VRK2;CSNK1E;MTOR;TGFBR2;HIPK2;PINK1;LATS2;MAPKAPK3;MAPKAPK2;CDK1;ULK1;PRKCQ;SGK3;TOP1;SGK1;CSNK1G2;CAMK1G;CDK5R1	;
positive regulation of transforming growth factor beta production (GO:0071636)	5/8	0.00374161	0.0489575	0	0	3.92465	21.9319	ATP6AP2;LGALS9;CD46;PTGS2;THBS1	;
myeloid cell activation involved in immune response (GO:0002275)	6/11	0.00362687	0.0489628	0	0	3.42515	19.2472	PYCARD;SBNO2;FCER1G;SYK;DOCK2;DNASE1L3	;
positive regulation of transmembrane receptor protein serine/threonine kinase signaling pathway (GO:0090100)	23/82	0.00375689	0.0490318	0	0	1.7613	9.83541	ACVR1;SMAD2;TGFB2;NOTCH1;TGFB1;SMAD3;CITED2;TGFB3;GDF15;INHBB;INHBA;ACVR1B;SULF1;THBS1;BMP7;BMP6;HIPK2;SDCBP;TWSG1;ADAM17;BMP2;DAB2;ENG	;
negative regulation of cAMP-dependent protein kinase activity (GO:2000480)	5/8	0.00374161	0.0490833	0	0	3.92465	21.9319	PKIB;PRKAR1A;PRKAR2B;PKIA;PKIG	;
Golgi ribbon formation (GO:0090161)	6/11	0.00362687	0.0490926	0	0	3.42515	19.2472	STX6;MYO18A;VTI1A;GCC2;OPTN;TMED5	;
response to hydroperoxide (GO:0033194)	5/8	0.00374161	0.0492099	0	0	3.92465	21.9319	GPX3;DAPK1;PRKCD;STX4;STX2	;
L-serine metabolic process (GO:0006563)	6/11	0.00362687	0.0492232	0	0	3.42515	19.2472	SRR;SHMT2;SERINC3;SDSL;PSPH;SERINC5	;
membrane lipid catabolic process (GO:0046466)	5/8	0.00374161	0.049337	0	0	3.92465	21.9319	SMPD2;FUCA1;PPT1;NAGA;SMPDL3B	;
response to thyroid hormone (GO:0097066)	6/11	0.00362687	0.0493545	0	0	3.42515	19.2472	CTSL;KLF9;CTSH;GAS2L1;CTSS;CTSB	;
positive regulation of monocyte differentiation (GO:0045657)	5/8	0.00374161	0.0494648	0	0	3.92465	21.9319	CD74;CSF1;IL34;CTNNBIP1;ZFP36L1	;
wound healing (GO:0042060)	16/50	0.003588	0.0494853	0	0	2.00942	11.3134	SCARB1;PDGFRA;TGFB2;SMAD3;ITGB3;SLC11A1;MIA3;NRG1;FGF2;CORO1B;MMP12;JAML;SYT11;HMOX1;HPSE;KRT6A	;
cyclooxygenase pathway (GO:0019371)	6/11	0.00362687	0.0494864	0	0	3.42515	19.2472	PTGES2;TBXAS1;PTGS2;PTGDS;PTGES;PTGS1	;
positive regulation of IRE1-mediated unfolded protein response (GO:1903896)	5/8	0.00374161	0.0495933	0	0	3.92465	21.9319	PTPN1;BCL2L11;TMEM33;BAX;BAK1	;
transcytosis (GO:0045056)	6/11	0.00362687	0.0496191	0	0	3.42515	19.2472	LRPAP1;LRP1;USO1;CLTC;PICALM;RAB11B	;
regulation of transcription from RNA polymerase II promoter in response to oxidative stress (GO:0043619)	5/8	0.00374161	0.0497225	0	0	3.92465	21.9319	ARNT;HMOX1;ANKRD2;HIF1A;ATF4	;
positive regulation of extracellular matrix organization (GO:1903055)	6/11	0.00362687	0.0497525	0	0	3.42515	19.2472	SMAD3;TGFB1;RGCC;PDPN;FSCN1;COLGALT1	;
positive regulation of isotype switching (GO:0045830)	5/8	0.00374161	0.0498523	0	0	3.92465	21.9319	INSL6;TGFB1;TFRC;CLCF1;TNFSF13	;
regulation of pathway-restricted SMAD protein phosphorylation (GO:0060393)	18/59	0.00371481	0.0498859	0	0	1.91576	10.7195	ACVR1;TGFB2;TGFB1;TGFB3;GDF15;INHBB;INHBA;SMAD6;BMP7;BMP6;SMAD7;GREM1;SDCBP;TWSG1;BMP2;DAB2;SNX25;ENG	;
negative regulation of leukocyte activation (GO:0002695)	6/11	0.00362687	0.0498866	0	0	3.42515	19.2472	MILR1;CD84;CD300A;NR1H3;FCGR2B;HAVCR2	;
regulation of fibroblast apoptotic process (GO:2000269)	5/8	0.00374161	0.0499828	0	0	3.92465	21.9319	BCL2L11;BTG1;STK17A;STK17B;IER3IP1	;
regulation of extrinsic apoptotic signaling pathway (GO:2001236)	18/59	0.00371481	0.0500175	0	0	1.91576	10.7195	ACVR1;TNFRSF12A;PELI3;TNFSF12;TRAF1;BCL10;CFLAR;THBS1;SH3RF1;PYCARD;LGALS3;CASP8;FAS;ITGAV;RIPK1;STX4;FADD;PAK2	;
positive regulation of macrophage differentiation (GO:0045651)	5/8	0.00374161	0.050114	0	0	3.92465	21.9319	CASP8;CSF1;IL34;RIPK1;FADD	;
regulation of fibroblast proliferation (GO:0048145)	15/46	0.00387402	0.0504315	0	0	2.04764	11.3715	PDGFRA;CD74;CDKN1A;MORC3;CD300A;SPHK1;PDGFB;FN1;CDC73;MED25;CDK6;FTH1;PDGFC;WNT2;B4GALT7	;
regulation of smooth muscle cell migration (GO:0014910)	8/18	0.00398147	0.0511774	0	0	2.79086	15.4226	PDGFRB;NRP1;LRP1;PLAU;IGFBP3;SERPINE1;PDGFB;TRIB1	;
positive regulation of carbohydrate metabolic process (GO:0045913)	8/18	0.00398147	0.0513066	0	0	2.79086	15.4226	MLXIPL;PFKFB4;PFKFB3;ENTPD5;PDGFB;ARNT;HIF1A;NFKB1	;
retrograde protein transport, ER to cytosol (GO:0030970)	8/18	0.00398147	0.0514365	0	0	2.79086	15.4226	NPLOC4;RHBDD1;HM13;SEL1L;DERL1;DERL2;HERPUD1;HSP90B1	;
positive regulation of cytokine secretion (GO:0050715)	21/73	0.00396384	0.0514694	0	0	1.80641	9.99044	FCN1;IL10;PTGER4;CSF1R;CADM1;F2R;HTR2B;PYCARD;SCAMP5;FGR;TRIM6;RGCC;CLEC6A;TLR8;MBP;LGALS9;CD14;GAPDH;CD244;HAVCR2;TLR2	;
prostaglandin biosynthetic process (GO:0001516)	8/18	0.00398147	0.0515671	0	0	2.79086	15.4226	CD74;PTGES2;TBXAS1;MGST1;PTGS2;PTGDS;PTGS1;PTGES	;
negative regulation of intracellular signal transduction (GO:1902532)	39/161	0.00402864	0.0516537	0	0	1.52111	8.38787	NLRX1;PHLPP1;BCL2A1;WWC2;CIB1;RORA;PTPRJ;ARRB2;ADIPOR1;LIMD1;THBS1;HERPUD1;PYCARD;PREX1;SPRED1;CASP8;SH3BP1;WWC3;AKT1;SH3BP4;RIPK1;NLRP1;FNIP1;XDH;MCL1;LYN;UBE2B;PLEKHA1;RIOK3;PLAUR;ARHGAP25;MMP9;CD2AP;PINK1;TNIP1;MDM2;TRIB3;EPHA2;OTUD3	;
glucose metabolic process (GO:0006006)	19/64	0.00408939	0.0523011	0	0	1.86421	10.2519	GPI;TPI1;ADPGK;PGAM1;GAA;AKR1A1;IRS2;ENO1;BPGM;ENO3;PGK1;ALDOC;APOD;ALDOA;GAPDH;PGM1;FBP2;ATF4;PPARD	;
cellular response to calcium ion (GO:0071277)	14/42	0.004149	0.0529309	0	0	2.09314	11.4807	CAMK2D;HPCA;BRAF;IQGAP1;MCOLN1;CRHBP;TRPM2;ALOX5AP;CHP2;DPEP1;CPNE3;SCN5A;GPLD1;SLC25A24	;
regulation of bone resorption (GO:0045124)	9/22	0.00447018	0.0561855	0	0	2.56886	13.8984	CSF1R;SYK;ATP6AP1;UBASH3B;ITGB3;SPP1;PLEKHM1;TNFSF11;ADAM8	;
positive regulation of epithelial cell proliferation (GO:0050679)	28/107	0.00443733	0.0561878	0	0	1.64322	8.90246	NRP1;ECM1;ITGB3;C5AR1;PDGFB;HTR2B;HMGB2;LAMC1;FGF2;HIF1A;EGFR;TGM1;MYDGF;CDH3;AKT3;AKT1;SCN5A;EGR3;TNFSF12;ARNT;LAMB1;BMP6;NME1;MMP12;BMP2;JAML;CDH13;CCL26	;
negative regulation of neuron death (GO:1901215)	23/83	0.0044292	0.0562243	0	0	1.74008	9.43045	GSK3B;UNC5B;TGFB3;BDNF;WFS1;F2R;GBA;SOD2;PINK1;GPNMB;CLCF1;TYRO3;PPT1;AKT1;CHMP4B;ADAM8;APOE;FBXO7;RETREG1;CRLF1;ATF4;CPEB4;LGMN	;
regulation of innate immune response (GO:0045088)	20/69	0.00442444	0.056304	0	0	1.82013	9.8662	IFNAR2;GBP5;PTPN1;RIOK3;STAT2;ERAP1;SH2D1B;TRAFD1;PTPN11;CD1D;FGR;IRF1;TYRO3;TLR8;ADAM8;PTPN6;CD36;FCGR2B;BIRC3;IFNAR1	;
regulation of vascular endothelial growth factor receptor signaling pathway (GO:0030947)	9/22	0.00447018	0.0563243	0	0	2.56886	13.8984	PTPN1;HHEX;FLT1;TMEM204;ITGB3;NEDD4;GRB10;ARNT;HIF1A	;
positive regulation of actin filament polymerization (GO:0030838)	16/51	0.00446882	0.0564465	0	0	1.97002	10.659	WIPF1;RHOG;WAS;ARPC4;PYCARD;HCK;SCIN;NCK2;CDC42EP2;CDC42EP1;NCKAP1L;WHAMM;PFN1;PFN2;ARF6;CCL26	;
activation of MAPK activity (GO:0000187)	30/117	0.00456604	0.0572494	0	0	1.61011	8.67706	SHC1;C5AR1;CXCR4;NOD1;PIK3CB;FGF2;THBS1;INAVA;IRAK1;UBC;PEA15;RIPK1;MAP3K6;MAP4K5;MAP3K7;MAP3K5;MAP2K3;SPAG9;DUSP5;MAP2K1;RIPK2;NRG1;DUSP6;BMP2;MAPKAPK3;MDFIC;ADORA2B;MAPKAPK2;CDK1;TLR4	;
negative regulation of cellular metabolic process (GO:0031324)	12/34	0.00459292	0.0574453	0	0	2.21627	11.9307	TFAP2A;LRPAP1;SDCBP;PINK1;EDNRB;ITGB3;ITGAV;APOE;AATF;NFKB1;SIRT2;OPTN	;
regulation of cell migration involved in sprouting angiogenesis (GO:0090049)	11/30	0.00470458	0.0578493	0	0	2.30246	12.3394	HDAC5;STARD13;NOTCH1;ANXA1;AKT3;HMOX1;CIB1;PTGS2;THBS1;FGF2;RHOA	;
positive regulation of epithelial cell migration (GO:0010634)	21/74	0.00472011	0.0579007	0	0	1.782	9.54427	NRP1;SCARB1;BCAS3;TGFB2;ANGPT1;ANXA3;ITGB3;MMP9;THBS1;HIF1A;PPM1F;MTOR;RAB11A;FOXP1;ATOH8;CTSH;ADAM9;CALR;PFN1;GPLD1;BCAR1	;
positive regulation of B cell proliferation (GO:0030890)	11/30	0.00470458	0.057989	0	0	2.30246	12.3394	VAV3;CD74;BST1;PTPRC;TFRC;IL7;GPR183;CLCF1;IRS2;NCKAP1L;TNFSF13B	;
artery morphogenesis (GO:0048844)	11/30	0.00470458	0.0581295	0	0	2.30246	12.3394	PDGFRB;NRP1;TGFB2;NOTCH1;JAG1;LRP1;FOXF1;GJA5;TBX2;SMAD7;ENG	;
negative regulation of signal transduction (GO:0009968)	62/283	0.00475944	0.0582433	0	0	1.37571	7.35676	PID1;FLT1;IRS1;ARAF;PTPRJ;ARRB1;CRHBP;CYP26B1;HHEX;UBASH3B;SMPD1;GRB10;ACVR1;PDGFRB;PDGFRA;CISH;IGFBP3;PRKCD;CTNNBIP1;NRG1;DCN;DKK3;MMP14;TMBIM1;TYRO3;PRKCQ;TAX1BP3;TMBIM6;TRIB1;SMPDL3B;EPHA2;HBEGF;LRPAP1;CSF1R;LRP1;GBA;MST1R;THBS1;EGFR;SOCS1;GPC1;UBC;APOD;XDH;LYN;PTPN1;PTPN18;SPRY4;RITA1;NFATC1;BRAF;SULF1;MERTK;CYP26A1;PTPRE;BMP2;PTPRC;AXL;NEDD4;NEURL1;CALR;LGMN	;
phosphatidylinositol 3-kinase signaling (GO:0014065)	11/30	0.00470458	0.0582705	0	0	2.30246	12.3394	PLEKHA1;PIK3CA;IRS1;HTR2B;TYRO3;PIK3CD;AKT1;PIK3CB;SIRT2;PIK3R5;ZFP36L1	;
positive regulation of release of cytochrome c from mitochondria (GO:0090200)	10/26	0.0046847	0.0583074	0	0	2.41517	12.9536	PYCARD;MLLT11;PINK1;BCL2L11;BNIP3;PLAUR;PMAIP1;BAX;BMF;MMP9	;
positive regulation of phospholipase C activity (GO:0010863)	11/30	0.00470458	0.0584123	0	0	2.30246	12.3394	PDGFRB;PDGFRA;GNA15;FLT1;TXK;C5AR1;HTR2B;FGF2;PLCB2;EGFR;RASGRP4	;
regulation of pri-miRNA transcription from RNA polymerase II promoter (GO:1902893)	10/26	0.0046847	0.0584499	0	0	2.41517	12.9536	TGFB2;SPI1;TGFB1;SMAD3;STAT3;PDGFB;FOS;HIF1A;SMARCA4;PPARD	;
regulation of intrinsic apoptotic signaling pathway (GO:2001242)	15/47	0.00486679	0.0594144	0	0	2.00407	10.6723	BCAP31;FIS1;BCL2A1;EIF2AK3;PLAUR;MMP9;HERPUD1;PYCARD;PINK1;BCL2L11;PMAIP1;BAX;BMF;P4HB;MCL1	;
regulation of B cell differentiation (GO:0045577)	7/15	0.00507686	0.0606726	0	0	2.9304	15.4815	MMP14;SYK;BTK;NCKAP1L;INHBA;ZFP36L2;ZFP36L1	;
atrioventricular valve morphogenesis (GO:0003181)	7/15	0.00507686	0.060815	0	0	2.9304	15.4815	ACVR1;HEYL;TGFB2;BMP2;NOTCH1;SMAD6;TGFBR2	;
positive regulation of collagen biosynthetic process (GO:0032967)	7/15	0.00507686	0.0609581	0	0	2.9304	15.4815	HDAC2;TGFB1;RGCC;TGFB3;F2R;VIM;WNT4	;
cellular protein localization (GO:0034613)	70/327	0.00511402	0.0609739	0	0	1.34422	7.0918	FCN1;RTP4;RAB3D;CLTC;AP2A1;WDR45;HHEX;SH3PXD2B;TMED1;EVI5L;TMED5;WLS;NSF;TMED9;STX7;TBC1D9;TBC1D2B;WIPI1;RAB32;RAB31;RRAGC;TMEM33;PIGK;KDELR2;RAB38;RAB7B;RAB7A;ARF6;STX12;RAB1A;RAB5C;STX17;WDR45B;UNC93B1;USO1;STX11;EGFR;FBLN5;CORO1B;GGA2;RAB21;SNX1;RAB20;SNX27;RAB26;RAB24;STX6;SNX9;STX4;TBC1D12;STX2;TBC1D17;SNX8;TBC1D15;SNX6;CTSA;CD74;RABGAP1L;ANGPT1;SMURF1;RAB11A;RAB11B;SMAD7;RAB10;SEC23IP;RAB15…	;
cellular iron ion homeostasis (GO:0006879)	17/56	0.00500854	0.060999	0	0	1.90626	10.0967	ATP6V1A;SLC46A1;TFRC;ATP6AP1;SLC11A1;SLC40A1;CYBRD1;BMP6;TF;TFR2;FTH1;UBC;LCN2;HMOX1;ACO1;ISCU;FTL	;
positive regulation of collagen metabolic process (GO:0010714)	7/15	0.00507686	0.0611019	0	0	2.9304	15.4815	HDAC2;TGFB1;RGCC;TGFB3;F2R;VIM;WNT4	;
negative regulation of platelet activation (GO:0010544)	7/15	0.00507686	0.0612463	0	0	2.9304	15.4815	PDGFRA;C1QTNF1;PRKCD;PDGFB;CD9;ALOX12;APOE	;
regulation of clathrin-dependent endocytosis (GO:2000369)	7/15	0.00507686	0.0613915	0	0	2.9304	15.4815	DAB2;TNK2;HIP1R;BMP2K;UNC119;PIK3CB;PICALM	;
dermatan sulfate proteoglycan biosynthetic process (GO:0050651)	7/15	0.00507686	0.0615373	0	0	2.9304	15.4815	B3GAT3;CHST12;DSEL;CSGALNACT2;DSE;BGN;DCN	;
unsaturated fatty acid biosynthetic process (GO:0006636)	7/15	0.00507686	0.0616838	0	0	2.9304	15.4815	FADS3;ALOX5;ALOX5AP;ALOX12;DEGS1;LTC4S;DECR2	;
positive regulation of protein serine/threonine kinase activity (GO:0071902)	30/118	0.0052097	0.0619699	0	0	1.59647	8.393	CSF1R;CEMIP;CD40;FLT1;PDGFB;HTR2B;CIB1;MST1R;FGF2;EGFR;MALT1;PIK3R5;CCND1;IRAK1;PDGFD;PDGFC;TNFSF11;MAP3K7;PDGFRB;MAP2K1;TGFB1;TNFSF15;PIH1D1;RHOA;FGF18;CCNYL1;ADAM8;TLR6;CD24;CARD14	;
positive regulation of interferon-gamma production (GO:0032729)	14/43	0.00526589	0.0624926	0	0	2.04447	10.7263	FAM49B;TXK;SLC11A1;EBI3;IL27;PYCARD;TLR8;TLR7;FADD;CD14;LGALS9;TLR4;CD244;CD276	;
negative regulation of MAP kinase activity (GO:0043407)	18/61	0.00548994	0.0650004	0	0	1.85295	9.64429	DUSP4;LYN;PTPN1;CD300A;PRKCD;PAQR3;GBA;SPRY4;PTPRJ;BMP7;DUSP6;SPRED2;UCHL1;SPRED1;SMPD1;STK38;AIDA;APOE	;
Golgi to plasma membrane transport (GO:0006893)	13/39	0.00564962	0.0667361	0	0	2.09314	10.8345	NSF;CHIC2;SYS1;OSBPL5;RAB10;RAB31;RAB26;EXOC5;CCDC93;ABCD1;BLZF1;OPTN;EXOC1	;
response to interferon-beta (GO:0035456)	8/19	0.00592769	0.0693785	0	0	2.64397	13.5586	IFITM3;IFNAR2;IFITM1;TRIM6;PNPT1;IRF1;UBE2K;IKBKE	;
positive regulation of phospholipase activity (GO:0010518)	8/19	0.00592769	0.069538	0	0	2.64397	13.5586	PDGFRB;GNA13;ARF4;PDGFRA;FLT1;ARL1;PLAA;FGF2	;
sphingolipid biosynthetic process (GO:0030148)	19/66	0.0059129	0.0696848	0	0	1.80772	9.2747	ELOVL1;ELOVL4;PPM1L;SPHK1;GBA;CLN8;SGPP1;HACD4;SMPD2;UGCG;SPTLC2;SMPD1;ACER3;ST3GAL5;DEGS1;A4GALT;PLPP2;CSNK1G2;CERS2	;
protein targeting to lysosome (GO:0006622)	8/19	0.00592769	0.0696982	0	0	2.64397	13.5586	HSPA8;GNPTAB;NEDD4;NCOA4;LAMP2;GCC2;NAGPA;RAB7A	;
positive regulation of NIK/NF-kappaB signaling (GO:1901224)	12/35	0.00599309	0.0698236	0	0	2.15295	11.017	IRAK1;TNFSF15;EIF2AK2;NOD1;CD14;ACTN4;TLR6;MAP3K7;CARD14;EGFR;MALT1;LIMS1	;
positive regulation of peptide secretion (GO:0002793)	12/35	0.00599309	0.0699834	0	0	2.15295	11.017	FGB;TGFB2;TGFB1;TGFB3;TFR2;MYO18A;ANKRD1;ADAM9;ADAM8;MYH10;BMP6;EXOC1	;
amino acid transport (GO:0006865)	15/48	0.0060561	0.070237	0	0	1.96232	10.021	SLC36A1;SLC36A2;SLC43A2;SLC6A17;SLC43A1;SLC3A2;SLC1A5;SLC6A6;SLC7A7;SLC6A8;SLC7A8;SLC38A7;SLC38A6;SLC38A2;SLC38A4	;
regulation of cell growth (GO:0001558)	46/201	0.00605154	0.0703439	0	0	1.43708	7.33983	CDA;CDKN1A;CAMK2D;BTG1;DERL2;PTPRJ;CIB1;ENO1;ACVR1B;ING1;EGFR;CXCL16;PPP1R9B;RPS6KA3;SDCBP;GNG4;RPS6KA1;AKT1;SPOCK1;SH3BP4;SLIT3;TGFB2;EGLN2;TGFB1;SMAD3;CISH;SPHK1;OSGIN1;ADAM10;OSGIN2;INHBA;MTOR;SMARCA4;MMP14;ADAM17;BCL6;WT1;PPT1;PRKCQ;SGK3;LAMTOR2;CHPT1;SGK1;BLZF1;SIPA1;BCAR1	;
positive regulation of cell death (GO:0010942)	17/57	0.00609891	0.0705731	0	0	1.87281	9.55069	GSK3B;EGR1;ITGAM;LRP1;RIPK2;BNIP3;MMP3;FOS;EFNB2;HEBP2;DLC1;RIPK1;CD36;MARK4;FCGR2B;MAP3K5;PICALM	;
positive regulation of protein oligomerization (GO:0032461)	9/23	0.00631994	0.0707251	0	0	2.45717	12.4432	SH3GLB1;BCL2L11;MMP1;MMP3;BAX;PMAIP1;BMF;SNX9;IDE	;
positive regulation of monooxygenase activity (GO:0032770)	9/23	0.00631994	0.0708806	0	0	2.45717	12.4432	NUS1;SCARB1;CDH3;GCH1;NPR3;HTR2B;AKT1;APOE;HIF1A	;
positive regulation of ATP metabolic process (GO:1903580)	9/23	0.00631994	0.0710367	0	0	2.45717	12.4432	MLXIPL;PFKFB4;PINK1;PID1;PFKFB3;ENTPD5;ARNT;ENO1;HIF1A	;
mitochondrial outer membrane permeabilization (GO:0097345)	6/12	0.00628218	0.0710819	0	0	3.13972	15.9185	BNIP3L;BCL2L11;BNIP3;BAX;PMAIP1;BMF	;
glycolytic process (GO:0006096)	9/23	0.00631994	0.0711935	0	0	2.45717	12.4432	LDHA;PFKL;TPI1;PGAM1;PGK1;BPGM;ALDOA;HK2;PGM1	;
regulation of catabolic process (GO:0009894)	6/12	0.00628218	0.0712399	0	0	3.13972	15.9185	ITGB1;FAP;RARRES2;MDM2;NEDD4L;FURIN	;
regulation of protein oligomerization (GO:0032459)	9/23	0.00631994	0.071351	0	0	2.45717	12.4432	SH3GLB1;OPRD1;MMP1;MMP3;BAX;PMAIP1;SNX9;IDE;APOE	;
keratan sulfate catabolic process (GO:0042340)	6/12	0.00628218	0.0713985	0	0	3.13972	15.9185	GALNS;ACAN;GLB1;HEXB;HEXA;GNS	;
protein targeting to vacuole (GO:0006623)	10/27	0.00639425	0.0714002	0	0	2.32572	11.7503	TMEM50A;SMURF1;VPS13C;NEDD4;NCOA4;VPS41;VTI1A;GCC2;NAGPA;RAB7A	;
PERK-mediated unfolded protein response (GO:0036499)	6/12	0.00628218	0.0715579	0	0	3.13972	15.9185	IGFBP1;HSPA5;EIF2AK3;ATF3;HERPUD1;ATF4	;
positive regulation of endoplasmic reticulum unfolded protein response (GO:1900103)	6/12	0.00628218	0.071718	0	0	3.13972	15.9185	PTPN1;BCL2L11;TMEM33;BAX;BAK1;ATF6	;
regulation of mononuclear cell migration (GO:0071675)	6/12	0.00628218	0.0718788	0	0	3.13972	15.9185	LYN;LGALS3;CSF1;RARRES2;THBS1;CMKLR1	;
positive regulation of protein dephosphorylation (GO:0035307)	11/31	0.00625934	0.0719401	0	0	2.22819	11.3051	PPP1R15A;PDGFRB;TGFB1;CD300A;SMPD1;DLC1;GBA;ITGA1;PRKCD;DUSP26;MTOR	;
pulmonary valve morphogenesis (GO:0003184)	6/12	0.00628218	0.0720403	0	0	3.13972	15.9185	HEYL;TGFB2;NOTCH1;JAG1;GJA5;SMAD6	;
cell-matrix adhesion (GO:0007160)	24/90	0.00625903	0.0720989	0	0	1.67452	8.49604	ITGB1;FGB;VCAM1;ITGB5;ITGB3;ITGA2;ITGB2;ITGA1;LYPD3;THY1;ITGAL;FBLN5;MKLN1;PARVG;ITGA10;DLC1;ITGA11;PPFIA1;ITGA8;ADAM9;ITGAV;WHAMM;SIGLEC1;HPSE	;
post-translational protein modification (GO:0043687)	75/357	0.00625565	0.0722231	0	0	1.31921	6.69402	CSF1;TNC;MIA3;LAMC1;PRSS23;DDA1;PSMD8;ANKRD9;C4A;PSMD2;FBXO7;IGFBP1;ARSA;CISH;IGFBP4;APLP2;IGFBP3;ANO8;SHISA5;ADAM10;UCHL3;RABGGTB;PDIA6;SUMF2;FBXW2;CKAP4;F5;DDB2;DDB1;DNAJC3;PTP4A2;VGF;GAN;MXRA8;PSME1;FAM20C;RAB38;MFGE8;RAB1A;PSMD12;PSMD11;PSMD14;EPAS1;SERPINC1;TULP4;HIF1A;PSMB10;HSP90B1;C3;CST3;ARSJ;STC2;SPP1;ARSI;ARSG;APOE;SOCS6;WFS1;RHBDD1;FN1;LAMB1;FBXL14;RAB11A;KTN1;RAB11B;TF;SPSB1;KLHL5;MG…	;
regulation of lipid metabolic process (GO:0019216)	26/100	0.00652348	0.0726841	0	0	1.63265	8.21608	IRS1;PEX11A;FHL2;IRS2;RORA;ADIPOR1;LACTB;GLIPR1;RXRA;CPT2;OPA3;PSAP;ME1;ANKRD1;CD36;TBL1X;ABCA1;ACSL1;RARRES2;NPC2;ACOX1;TRIB3;PLIN2;RGL1;TNFRSF21;PPARD	;
inorganic cation transmembrane transport (GO:0098662)	34/140	0.00662517	0.0730199	0	0	1.52501	7.65077	HCN4;SLC46A1;HVCN1;SLC40A1;SLC41A1;TCIRG1;TRPM2;CACNG7;NNT;UCP2;ITGAV;SLC39A7;SCN5A;ATP6V1E1;SLC39A1;ATP6V1C1;SLC30A7;SLC30A6;ATP6V0B;ATP6V0E1;ATP6AP1;TRPA1;SLC11A1;TRPV2;SLC4A11;SLC39A13;MCOLN1;TMCO1;P2RX4;SCNN1B;TRPV4;ATP6V1B2;ATP6V0C;HCN2	;
sprouting angiogenesis (GO:0002040)	14/44	0.00661239	0.0730369	0	0	1.998	10.0276	NRP1;FLT1;EGR3;ANGPT1;LOXL4;THBS1;FGF2;DLL1;LOXL2;EFNB2;GREM1;OTULIN;CDH13;GPLD1	;
positive regulation of multicellular organismal process (GO:0051240)	46/202	0.0066539	0.0731785	0	0	1.42997	7.1678	LRPAP1;NOTCH1;TFRC;LRP1;SERPINE1;PDGFB;HTR2B;ENO1;METRNL;ACVR1B;HIF1A;PPM1F;LOXL2;SYDE1;SDCBP;INSL6;PDPN;CTSH;ACVR1;SMAD2;WWTR1;TGFB2;PRKCH;TGFB1;SMAD3;TGFB3;SGIP1;SLC11A1;NFAM1;RBM19;EIF2AK2;INHBB;INHBA;RAB11A;MTOR;TGFBR2;VAMP8;BMP2;DAB2;RGCC;BMP1;AGO2;SNAI1;HAP1;PFN1;PICALM	;
positive regulation of interleukin-8 production (GO:0032757)	14/44	0.00661239	0.0731953	0	0	1.998	10.0276	FCN1;SERPINE1;F2R;BCL10;PYCARD;TLR8;RIPK1;TLR7;FADD;CD14;LGALS9;TLR4;CD244;TLR2	;
hexose biosynthetic process (GO:0019319)	14/44	0.00661239	0.0733544	0	0	1.998	10.0276	GPI;TPI1;PGAM1;ENO1;BPGM;ENO3;PGK1;CHST15;ALDOC;ALDOA;GAPDH;PGM1;FBP2;ATF4	;
second-messenger-mediated signaling (GO:0019932)	18/62	0.00660771	0.0734622	0	0	1.82306	9.15089	DGKD;P2RY11;SPHK1;HTR2B;EIF2AK3;CXCR4;TPCN2;PPP1R9B;NUDT4;CAMKK2;LAT2;EDNRB;BTK;TNFSF11;CD36;APOE;CCR5;KLRG1	;
protein glycosylation (GO:0006486)	32/130	0.00670542	0.0735865	0	0	1.54571	7.73602	DPAGT1;ARF4;B4GALT1;RPN2;PLOD3;MAGT1;TRAK1;FUT4;ART4;TMEM165;C1GALT1C1;SERP1;PGM3;MAN1C1;GCNT4;MGAT1;MGAT2;ST3GAL1;B3GALNT1;PARP3;ENTPD5;GFPT2;ALG5;PMM2;ALG2;ALG3;DDOST;SIRT2;TMEM258;NPC1;B3GNT7;B4GALT7	;
negative regulation of multicellular organismal process (GO:0051241)	31/125	0.00672422	0.0736345	0	0	1.5573	7.78968	LRPAP1;GSK3B;NOTCH1;WWC2;PTPRO;TACSTD2;STC1;LRP4;ADIPOR1;EGFR;LOXL2;CORO1C;RPS6KA4;CRHBP;RPS6KA5;TIFAB;GPNMB;CHSY1;ARHGDIB;WWC3;SLC11A1;F2R;SMAD6;VASN;SMAD7;GREM1;TWSG1;BMP2;GAL;CALR;PFN2	;
positive regulation of podosome assembly (GO:0071803)	4/6	0.0073428	0.0744936	0	0	4.18629	20.5716	CSF2;FSCN1;ASAP1;LCP1	;
positive regulation of receptor binding (GO:1900122)	4/6	0.0073428	0.074642	0	0	4.18629	20.5716	NRP1;ANXA2;BDNF;MMP9	;
epithelial cell differentiation (GO:0030855)	25/96	0.00738209	0.0747437	0	0	1.63527	8.02704	ACADVL;HDAC2;LGALS3;BASP1;SIX3;PGK1;AKT1;CTSB;JAG1;PIH1D1;TDRD7;RAB10;SULT1B1;DAB2;MAF;BDH2;DHRS9;WT1;TOLLIP;GSTA1;CDK1;TAGLN2;ALDOC;VDAC1;TPP1	;
positive regulation of cellular extravasation (GO:0002693)	4/6	0.0073428	0.074791	0	0	4.18629	20.5716	PLVAP;ADAM8;THY1;ICAM1	;
protein catabolic process (GO:0030163)	22/81	0.00685467	0.0749023	0	0	1.70553	8.49833	HSPA8;MANBA;DENND3;UBE2G1;IDE;UCHL3;CLN8;PSMB10;MTOR;RNF41;CLN5;DDB1;BACE2;RAB12;LAMP2;PPT1;PMAIP1;RIPK1;TPP1;APOE;STT3B;SOCS6	;
embryonic camera-type eye morphogenesis (GO:0048596)	4/6	0.0073428	0.0749406	0	0	4.18629	20.5716	TFAP2A;TH;SIX3;TBX2	;
positive regulation of fibroblast apoptotic process (GO:2000271)	4/6	0.0073428	0.0750908	0	0	4.18629	20.5716	BCL2L11;BTG1;STK17A;STK17B	;
positive regulation of oxidative stress-induced cell death (GO:1903209)	4/6	0.0073428	0.0752416	0	0	4.18629	20.5716	MMP3;RIPK1;TLR6;TLR4	;
positive regulation of megakaryocyte differentiation (GO:0045654)	4/6	0.0073428	0.075393	0	0	4.18629	20.5716	SCIN;TESC;HMGB2;RAB7B	;
lipoprotein catabolic process (GO:0042159)	4/6	0.0073428	0.075545	0	0	4.18629	20.5716	LYPLA2;LYPLA1;PPT1;APOE	;
regulation of inflammatory response (GO:0050727)	39/166	0.00693852	0.0756566	0	0	1.47529	7.33317	PTGER4;SEMA7A;NLRX1;TNFAIP6;SERPINE1;GBA;RORA;NOD1;METRNL;PTGS2;CX3CL1;SBNO2;NLRP1;APOE;TNFAIP8L2;JAK2;BRD4;IL10;ANXA1;PRKCD;NR1H3;FOXP1;TNFRSF1A;BST1;HCK;BCL6;TNIP1;OTULIN;TYRO3;TLR7;SMPDL3B;TLR4;DNASE1L3;MYD88;MGLL;BIRC3;TLR2;PPARD;CCL26	;
cellular response to bacterial lipopeptide (GO:0071221)	4/6	0.0073428	0.0756976	0	0	4.18629	20.5716	CD14;CD36;TLR6;TLR2	;
regulation of aldosterone biosynthetic process (GO:0032347)	4/6	0.0073428	0.0758508	0	0	4.18629	20.5716	BMP2;BMP6;WNT4;DKK3	;
regulation of transforming growth factor beta2 production (GO:0032909)	4/6	0.0073428	0.0760047	0	0	4.18629	20.5716	TGFB2;SMAD3;CDH3;HIF1A	;
gland morphogenesis (GO:0022612)	4/6	0.0073428	0.0761592	0	0	4.18629	20.5716	TGFB2;TGFB1;TGFB3;MSN	;
protein insertion into mitochondrial membrane involved in apoptotic signaling pathway (GO:0001844)	4/6	0.0073428	0.0763143	0	0	4.18629	20.5716	BCL2L11;BAX;PMAIP1;BMF	;
regulation of response to wounding (GO:1903034)	4/6	0.0073428	0.07647	0	0	4.18629	20.5716	IL10;STK24;TNFRSF12A;PLAU	;
positive regulation of autophagy (GO:0010508)	19/67	0.00704707	0.0765132	0	0	1.78074	8.8238	SH3GLB1;BNIP3L;PLK3;DAPK1;PLK2;BNIP3;PIK3CB;TICAM1;DCN;FOXO1;MTDH;CAMKK2;TRIM8;TMEM59;PINK1;SH3BP4;MAP3K7;FBXO7;OPTN	;
negative regulation of leukocyte degranulation (GO:0043301)	4/6	0.0073428	0.0766264	0	0	4.18629	20.5716	CD84;CD300A;LGALS9;FCGR2B	;
positive regulation of endothelial cell proliferation (GO:0001938)	19/67	0.00704707	0.0766763	0	0	1.78074	8.8238	NRP1;ECM1;EGR3;ITGB3;TNFSF12;HTR2B;HMGB2;PDGFB;ARNT;FGF2;HIF1A;MYDGF;ADAM17;BMP2;AKT3;AKT1;CDH13;HMOX1;CCL26	;
regulation of cellular response to oxidative stress (GO:1900407)	4/6	0.0073428	0.0767834	0	0	4.18629	20.5716	PINK1;GCH1;BMP7;FBLN5	;
positive regulation of granulocyte differentiation (GO:0030854)	4/6	0.0073428	0.0769411	0	0	4.18629	20.5716	TESC;HCLS1;EVI2B;RUNX1	;
regulation of epithelial to mesenchymal transition involved in endocardial cushion formation (GO:1905005)	4/6	0.0073428	0.0770994	0	0	4.18629	20.5716	ACVR1;TGFB2;ENG;TGFBR2	;
renal filtration cell differentiation (GO:0061318)	4/6	0.0073428	0.0772584	0	0	4.18629	20.5716	WT1;BASP1;PTPRO;CD24	;
glomerular epithelial cell differentiation (GO:0072311)	4/6	0.0073428	0.077418	0	0	4.18629	20.5716	WT1;BASP1;PTPRO;CD24	;
vesicle fusion with endoplasmic reticulum-Golgi intermediate compartment (ERGIC) membrane (GO:1990668)	4/6	0.0073428	0.0775783	0	0	4.18629	20.5716	STX4;CALR;SEC22B;TAPBP	;
lipoxin biosynthetic process (GO:2001301)	4/6	0.0073428	0.0777392	0	0	4.18629	20.5716	ALOX5;ALOX5AP;ALOX12;LTC4S	;
negative regulation of blood coagulation (GO:0030195)	12/36	0.00771049	0.0777601	0	0	2.09314	10.1835	FGB;PDGFRA;C1QTNF1;PLAU;F12;SERPINE1;PDGFB;PLAUR;PLAT;APOE;ADTRP;TFPI	;
regulation of cysteine-type endopeptidase activity involved in apoptotic signaling pathway (GO:2001267)	5/9	0.0073178	0.0777974	0	0	3.48857	17.1549	PIH1D1;PLAUR;FAS;LGALS9;MMP9	;
negative regulation of transmembrane receptor protein serine/threonine kinase signaling pathway (GO:0090101)	21/77	0.00773363	0.0778397	0	0	1.71257	8.32683	ACVR1;SMAD2;NOTCH1;TGFB1;SMAD3;SMURF1;HTRA4;CHRD;SMAD6;LEMD2;VASN;TGFBR2;HIPK2;SMAD7;GREM1;EID2;ADAM17;SNX25;UBC;VWC2;SNX6	;
programmed necrotic cell death (GO:0097300)	7/16	0.00779811	0.0778742	0	0	2.74725	13.3348	RIPK3;MLKL;LY96;RIPK1;CD14;TICAM1;TLR4	;
cellular response to iron ion (GO:0071281)	4/6	0.0073428	0.0779008	0	0	4.18629	20.5716	TFAP2A;TF;TFR2;BMP6	;
regulation of receptor-mediated endocytosis (GO:0048259)	12/36	0.00771049	0.0779141	0	0	2.09314	10.1835	RAB21;LRPAP1;TF;SGIP1;TNK2;SERPINE1;HIP1R;PPT1;BMP2K;PIK3CB;PICALM;ARF6	;
mature B cell differentiation involved in immune response (GO:0002313)	5/9	0.0073178	0.0779598	0	0	3.48857	17.1549	LFNG;MFNG;GPR183;FCGR2B;DLL1	;
regulation of necroptotic process (GO:0060544)	7/16	0.00779811	0.0780269	0	0	2.74725	13.3348	CASP8;RIPK3;UBC;RIPK1;CFLAR;YBX3;BIRC3	;
positive regulation of cytokine production involved in inflammatory response (GO:1900017)	5/9	0.0073178	0.0781229	0	0	3.48857	17.1549	GBP5;TLR6;TICAM1;TLR4;MYD88	;
positive regulation of lymphocyte differentiation (GO:0045621)	7/16	0.00779811	0.0781802	0	0	2.74725	13.3348	MMP14;SYK;IL7;AXL;ZMIZ1;BTK;NCKAP1L	;
positive regulation of hemostasis (GO:1900048)	5/9	0.0073178	0.0782866	0	0	3.48857	17.1549	F12;F2R;SERPINE1;HPSE;THBS1	;
regulation of membrane depolarization (GO:0003254)	7/16	0.00779811	0.0783341	0	0	2.74725	13.3348	HCN4;CAMK2D;GJA5;NEDD4L;SCN5A;SMAD7;PTPN3	;
regulation of Rac protein signal transduction (GO:0035020)	5/9	0.0073178	0.0784511	0	0	3.48857	17.1549	AUTS2;SH3BP1;RASGRF1;ARHGAP17;ARF6	;
response to muramyl dipeptide (GO:0032495)	5/9	0.0073178	0.0786163	0	0	3.48857	17.1549	RIPK2;IRF5;NOD1;NLRP1;INAVA	;
regulation of platelet-derived growth factor receptor-beta signaling pathway (GO:2000586)	5/9	0.0073178	0.0787821	0	0	3.48857	17.1549	PDGFRB;PDGFRA;LRP1;HIP1R;PDGFB	;
positive regulation of coagulation (GO:0050820)	5/9	0.0073178	0.0789487	0	0	3.48857	17.1549	F12;F2R;SERPINE1;HPSE;THBS1	;
anoikis (GO:0043276)	5/9	0.0073178	0.079116	0	0	3.48857	17.1549	PIK3CA;AKT1;BMF;MAP3K7;MTOR	;
regulation of macrophage cytokine production (GO:0010935)	5/9	0.0073178	0.0792839	0	0	3.48857	17.1549	CD74;TGFB2;SEMA7A;TGFB1;TGFB3	;
positive regulation of immune response (GO:0050778)	16/54	0.00821486	0.0813989	0	0	1.86057	8.93412	GBP5;TGFB2;ITGAM;RIOK3;ITGB2;SH2D1B;CD1D;PYCARD;PTPRC;TLR8;ADAM8;STX4;LGALS9;FADD;CD46;FCGR2B	;
vasculogenesis (GO:0001570)	11/32	0.00818966	0.0814656	0	0	2.15856	10.3716	PDGFRB;SPRED1;NOTCH1;FLT1;TGFB1;WT1;HAS2;ADM;CCM2;TGFBR2;ENG	;
cell morphogenesis involved in differentiation (GO:0000904)	16/54	0.00821486	0.0815573	0	0	1.86057	8.93412	NRP1;ITGB3;FN1;LAMB1;LAMC1;PARVB;ANTXR1;ARL13B;PARVG;ITGA8;TYRO3;MICALL2;ITGAV;SRGAP2;EPHA2;FERMT3	;
regulation of cell-cell adhesion (GO:0022407)	11/32	0.00818966	0.0816247	0	0	2.15856	10.3716	DPP4;TGFB1;JAG1;CITED2;SIRPA;ADAM8;CD47;SIRPB1;ADA;SMAD7;FERMT3	;
response to interferon-gamma (GO:0034341)	19/68	0.00835156	0.082593	0	0	1.75455	8.39605	IFITM3;IFITM1;CIITA;GCH1;DAPK1;SLC11A1;DAPK3;AIF1;CX3CL1;CXCL16;SYNCRIP;CCL8;PDE12;KYNU;IRF8;LGALS9;GAPDH;SLC26A6;CCL26	;
immune response-activating cell surface receptor signaling pathway (GO:0002429)	8/20	0.00851925	0.0836034	0	0	2.51177	11.9697	LYN;FCER1G;C5AR2;C5AR1;C3AR1;GPLD1;BCAR1;SPG21	;
positive regulation of extrinsic apoptotic signaling pathway (GO:2001238)	10/28	0.00855095	0.0837533	0	0	2.24266	10.6789	PYCARD;TNFRSF12A;TNFSF12;PMAIP1;RIPK1;BCL10;FADD;INHBA;THBS1;PAK2	;
chondroitin sulfate biosynthetic process (GO:0030206)	8/20	0.00851925	0.0837645	0	0	2.51177	11.9697	CHSY1;CHST11;CHPF2;CHST12;CSGALNACT2;BGN;CHST15;DCN	;
negative regulation of actin filament bundle assembly (GO:0032232)	8/20	0.00851925	0.0839262	0	0	2.51177	11.9697	DLC1;TACSTD2;WAS;PPFIA1;ARHGAP28;ARAP1;PFN1;PHLDB2	;
regulation of epidermal cell differentiation (GO:0045604)	8/20	0.00851925	0.0840885	0	0	2.51177	11.9697	ERRFI1;CBFB;CTSL;CTSK;SFN;DLL1;ZFP36L1;RUNX1	;
regulation of response to external stimulus (GO:0032101)	27/107	0.00860676	0.0841385	0	0	1.58453	7.53477	USP14;SEMA7A;NLRX1;CXCR4;NOD1;PTGS2;HERC5;EFNB2;SBNO2;GRK4;TRIM5;NLRP1;JAK2;CD55;BRD4;PDGFRA;ANXA1;F2R;FOXP1;BST1;HCK;STK24;BCL6;TRAF3;MYD88;MGLL;BIRC3	;
ATP generation from ADP (GO:0006757)	9/24	0.00870532	0.0846157	0	0	2.35479	11.1707	PFKL;LDHA;TPI1;PGAM1;PGK1;BPGM;ALDOA;HK2;PGM1	;
Golgi to plasma membrane protein transport (GO:0043001)	9/24	0.00870532	0.0847772	0	0	2.35479	11.1707	NSF;RAB10;SYS1;RAB31;KRT18;RAB26;ABCD1;BLZF1;OPTN	;
positive regulation of dephosphorylation (GO:0035306)	9/24	0.00870532	0.0849393	0	0	2.35479	11.1707	BMP2;TGFB1;RIPK3;DLC1;SMPD1;PRKCD;GBA;CHP2;MTMR9	;
gluconeogenesis (GO:0006094)	13/41	0.00900124	0.0873257	0	0	1.99104	9.37858	GPI;TPI1;PGAM1;ENO1;BPGM;ENO3;PGK1;ALDOC;ALDOA;GAPDH;PGM1;FBP2;ATF4	;
divalent metal ion transport (GO:0070838)	23/88	0.00946354	0.0916366	0	0	1.64122	7.64857	MRS2;CCR1;CALCRL;SLC11A1;NIPA1;PSEN2;SLC41A1;SLC3A2;MAGT1;NIPA2;PSEN1;SELENOK;NIPAL4;CACNG7;TRPM2;CACNB3;CCL8;TRPV4;NIPAL3;CDH23;CCR5;RAMP1;TPT1	;
cellular transition metal ion homeostasis (GO:0046916)	24/93	0.00960269	0.0928078	0	0	1.6205	7.52837	ATP6V1A;SLC46A1;TFRC;ATP6AP1;SLC11A1;SLC40A1;CYBRD1;SLC39A13;BMP6;ATOX1;MT2A;TF;MT1A;TFR2;FTH1;UBC;LCN2;HMOX1;ACO1;SLC39A7;PRND;ISCU;MT1E;FTL	;
actin filament bundle assembly (GO:0051017)	12/37	0.00979048	0.0942657	0	0	2.03657	9.42189	LIMA1;MYO1B;FSCN1;LCP1;ESPN;RND3;AIF1;CORO1B;RHOA;HSP90B1;RHOBTB2;RND1	;
positive regulation of axonogenesis (GO:0050772)	12/37	0.00979048	0.0944439	0	0	2.03657	9.42189	SHTN1;SEMA7A;TUBB2B;BDNF;ARHGDIA;RUFY3;LIMK1;PLXNA2;PLXNA1;PLXNC1;NTN1;RHOA	;
aminoglycan biosynthetic process (GO:0006023)	14/46	0.0101212	0.094942	0	0	1.91113	8.77807	HS3ST3B1;SDC4;B3GAT3;HEXA;SLC35D2;SDC3;HS6ST1;HSPG2;EXT1;B3GNT7;GPC1;SDC1;GPC4;B4GALT7	;
negative regulation of cellular response to growth factor stimulus (GO:0090288)	16/55	0.00991014	0.0950591	0	0	1.82674	8.42896	PTPN1;NOTCH1;SMURF1;SPRY4;CHRD;SULF1;SMAD6;LEMD2;THBS1;HIPK2;SMAD7;GREM1;HHEX;GPC1;NEDD4;VWC2	;
icosanoid metabolic process (GO:0006690)	14/46	0.0101212	0.0951169	0	0	1.91113	8.77807	GPX1;GPX4;PON2;PLA2G4A;ALOX12;PTGS2;LTC4S;ALOX5;ALOX5AP;MAPKAPK2;TBXAS1;DPEP1;DAGLB;MGLL	;
regulation of axon guidance (GO:1902667)	6/13	0.0101102	0.0951885	0	0	2.8982	13.315	NRP1;TUBB2B;PLXNA2;PLXNA1;ZSWIM6;ZSWIM4	;
negative regulation of transforming growth factor beta receptor signaling pathway (GO:0030512)	16/55	0.00991014	0.0952381	0	0	1.82674	8.42896	FBN2;SMAD2;TGFB1;SMAD3;SMURF1;HTRA4;SMAD6;VASN;TGFBR2;SMAD7;EID2;ADAM17;SNX25;UBC;SNX6;FBN1	;
regulation of superoxide anion generation (GO:0032928)	6/13	0.0101102	0.0953645	0	0	2.8982	13.315	TGFB1;ITGAM;SYK;ITGB2;PRKCD;AATF	;
response to iron ion (GO:0010039)	6/13	0.0101102	0.0955411	0	0	2.8982	13.315	TFAP2A;TF;TFR2;ACO1;HIF1A;BMP6	;
chondroitin sulfate catabolic process (GO:0030207)	6/13	0.0101102	0.0957183	0	0	2.8982	13.315	IDUA;HEXB;HEXA;BGN;IDS;DCN	;
positive regulation of ERAD pathway (GO:1904294)	6/13	0.0101102	0.0958962	0	0	2.8982	13.315	BCAP31;ATXN3;TMEM259;EDEM1;EDEM2;HERPUD1	;
prostanoid biosynthetic process (GO:0046457)	6/13	0.0101102	0.0960748	0	0	2.8982	13.315	CD74;MGST1;PTGS2;PTGDS;PTGS1;PTGES	;
regulation of necrotic cell death (GO:0010939)	6/13	0.0101102	0.0962541	0	0	2.8982	13.315	HEBP2;CASP8;UBC;RIPK1;CFLAR;BIRC3	;
toll-like receptor 9 signaling pathway (GO:0034162)	6/13	0.0101102	0.096434	0	0	2.8982	13.315	IRAK1;UNC93B1;TNIP2;TLR8;TLR7;MYD88	;
pathway-restricted SMAD protein phosphorylation (GO:0060389)	6/13	0.0101102	0.0966146	0	0	2.8982	13.315	ACVR1;TGFB2;BMP2;TGFB1;SMAD7;TGFBR2	;
transmembrane receptor protein serine/threonine kinase signaling pathway (GO:0007178)	34/144	0.0103203	0.0966322	0	0	1.48264	6.78108	ITGB5;PXN;LTBP2;FURIN;ARRB2;ACVR1B;IRAK1;UBC;MAP3K7;ACVR1;SMAD2;KLF10;TGFB2;TGFB1;SMAD3;TGFB3;SMURF1;GDF15;USP9X;INHBB;INHBA;FOS;SMAD6;BMP7;RUNX2;BMP6;RHOA;SMAD7;TGFBR2;EID2;TWSG1;BMP2;ADAM9;ENG	;
dermatan sulfate metabolic process (GO:0030205)	6/13	0.0101102	0.0967958	0	0	2.8982	13.315	IDUA;CHST12;DSEL;DSE;BGN;DCN	;
regulation of primary metabolic process (GO:0080090)	33/139	0.0104776	0.097925	0	0	1.4908	6.79584	PSMD12;PSMD11;PSMD14;LRP1;IRS1;PEX11A;FHL2;IRS2;ADIPOR1;OAZ1;PSMB10;PSMD8;LACTB;GLIPR1;RXRA;CPT2;PSMD2;OPA3;PSAP;ME1;ANKRD1;APOE;CD36;TBL1X;ABCA1;ACSL1;ACOX1;PSME1;TRIB3;PLIN2;RGL1;TNFRSF21;PPARD	;
regulation of transforming growth factor beta receptor signaling pathway (GO:0017015)	21/79	0.0104986	0.0979419	0	0	1.66922	7.60581	SMAD2;TGFB1;SMAD3;CITED2;SMURF1;HTRA4;SMAD6;THBS1;VASN;DKK3;TGFBR2;HIPK2;SMAD7;SDCBP;EID2;ADAM17;DAB2;SNX25;UBC;ENG;SNX6	;
positive regulation of cell-matrix adhesion (GO:0001954)	11/33	0.0105511	0.0980734	0	0	2.09314	9.527	NRP1;GSK3B;CDK6;CSF1;CDH13;CIB1;PTPRJ;THY1;CD36;PPM1F;LIMS1	;
entry into host cell (GO:0030260)	11/33	0.0105511	0.0982524	0	0	2.09314	9.527	VAMP8;NPC1;AXL;ITGB3;UBC;CXCR4;WWP1;ITGAV;GRB2;CCR5;EPS15	;
positive regulation of cysteine-type endopeptidase activity involved in apoptotic process (GO:0043280)	27/109	0.0110714	0.102722	0	0	1.55546	7.00483	NOD1;NLRC4;PPM1F;PYCARD;CASP8;CASP3;ARL6IP5;PMAIP1;RIPK1;LGALS9;NLRP1;FADD;JAK2;XDH;MAP3K5;BCAP31;FIS1;SMAD3;DAPK1;TNFSF15;F2R;EIF2AK3;HIP1R;CFLAR;DLC1;FAS;BAX	;
amino acid transmembrane transport (GO:0003333)	10/29	0.011224	0.103761	0	0	2.16532	9.72165	SLC36A1;SLC6A6;SLC36A2;SLC7A7;SLC7A8;SLC38A7;SLC38A6;SLC3A2;SLC38A2;SLC38A4	;
positive regulation of epidermal growth factor receptor signaling pathway (GO:0045742)	10/29	0.011224	0.103949	0	0	2.16532	9.72165	ADAM17;NCF1;UBC;PLAUR;HIP1R;AKT1;ARAP1;HAP1;MMP9;ART4	;
viral entry into host cell (GO:0046718)	7/17	0.0114597	0.104989	0	0	2.58565	11.5551	VAMP8;NPC1;AXL;ITGB3;WWP1;ITGAV;EPS15	;
cellular response to inorganic substance (GO:0071241)	7/17	0.0114597	0.105178	0	0	2.58565	11.5551	AOC1;FMR1;MMP3;TIMELESS;DPEP1;SPIDR;FOXO1	;
macrophage activation (GO:0042116)	7/17	0.0114597	0.105367	0	0	2.58565	11.5551	SBNO2;ITGAM;SYK;SLC11A1;AIF1;TLR4;FOXP1	;
regulation of Notch signaling pathway (GO:0008593)	19/70	0.0115422	0.105555	0	0	1.70442	7.60469	TGFB2;NOTCH1;JAG1;STAT3;RITA1;ARRB1;DLL1;EGFR;LFNG;KAT2B;MMP14;TSPAN14;ZMIZ1;MFNG;UBC;NEURL1;TSPAN17;BMP2K;CD46	;
negative regulation of B cell activation (GO:0050869)	7/17	0.0114597	0.105558	0	0	2.58565	11.5551	LYN;IL10;CD300A;INHBA;FCGR2B;SAMSN1;TNFRSF21	;
response to interferon-alpha (GO:0035455)	7/17	0.0114597	0.105748	0	0	2.58565	11.5551	IFITM3;IFNAR2;IFITM1;AXL;PDE12;EIF2AK2;IFNAR1	;
prostaglandin metabolic process (GO:0006693)	9/25	0.0117145	0.105991	0	0	2.2606	10.0527	CD74;ACOX1;MGST1;PLAA;PTGS2;PTGDS;CES2;PTGS1;PTGES	;
regulation of MAPK cascade (GO:0043408)	45/203	0.011751	0.106134	0	0	1.39199	6.18576	CSF1R;CD40;PHLPP1;FLT1;SHC1;PDGFB;MST1R;TNFRSF11A;EGFR;MYDGF;SPRED1;TRIM5;PAK2;LYN;PDGFRB;CD74;PDGFRA;MAP2K1;TGFB2;TGFB1;SYK;KSR1;GDF15;TGFB3;F2R;ATP6AP2;FN1;INHBB;VRK2;INHBA;TNFRSF1B;MERTK;BMP7;BMP6;RNF41;TNFRSF1A;BMP2;AXL;TYRO3;FAS;TRIB3;PTPN6;TRIB1;CD24;EPHA2	;
negative regulation of insulin receptor signaling pathway (GO:0046627)	9/25	0.0117145	0.10618	0	0	2.2606	10.0527	PTPN1;PTPRE;PID1;SOCS1;CISH;IRS1;PRKCD;GRB10;PRKCQ	;
regulation of viral release from host cell (GO:1902186)	9/25	0.0117145	0.106369	0	0	2.2606	10.0527	TRIM8;DDB1;TRIM62;TRIM5;CHMP2B;TRIM35;TRIM25;CHMP4B;VPS37B	;
ERK1 and ERK2 cascade (GO:0070371)	8/21	0.0118723	0.106475	0	0	2.39217	10.6058	PTGER4;MAP2K1;HTR2B;CTSH;ITGAV;LGALS9;ZFP36L2;ZFP36L1	;
regulation of glucose metabolic process (GO:0010906)	9/25	0.0117145	0.106558	0	0	2.2606	10.0527	IRS1;PDK4;SIK3;AKT1;PMAIP1;IRS2;RORA;ADIPOR1;GPLD1	;
regulation of macrophage activation (GO:0043030)	8/21	0.0118723	0.106663	0	0	2.39217	10.6058	CD74;TNIP2;MYO18A;NR1H3;TLR6;FCGR2B;THBS1;TLR4	;
chondroitin sulfate proteoglycan biosynthetic process (GO:0050650)	9/25	0.0117145	0.106748	0	0	2.2606	10.0527	CHSY1;CHST11;CHST12;CHPF2;B3GAT3;CSGALNACT2;CHST15;BGN;DCN	;
cortical actin cytoskeleton organization (GO:0030866)	8/21	0.0118723	0.106851	0	0	2.39217	10.6058	IKBKB;FMNL1;WIPF1;RAB13;WAS;NCKAP1L;RHOQ;ARF6	;
organophosphate ester transport (GO:0015748)	9/25	0.0117145	0.106939	0	0	2.2606	10.0527	SCARB1;OSBPL8;PRELID1;OSBPL5;NPC2;PITPNA;PCTP;PLTP;PRELID3B	;
regulation of tumor necrosis factor-mediated signaling pathway (GO:0010803)	16/56	0.0118708	0.107026	0	0	1.79412	7.95456	SYK;SPHK1;PELI3;SPPL2A;TRAF1;TNFRSF1A;PYCARD;IKBKB;CLIP3;ADAM17;CASP8;UBC;OTULIN;TAX1BP1;RIPK1;BIRC3	;
generation of neurons (GO:0048699)	31/130	0.01202	0.107611	0	0	1.4974	6.62029	NRP1;DOCK7;HMGB2;CEND1;DLL1;WNT6;TUBB3;CASP3;DNER;SIX3;SPOCK1;WNT2;IER2;WNT4;MAP2K1;TGFB2;WNT10A;AUTS2;USP9X;DCDC2;NAV1;WNT16;RUNX3;RUNX2;RUNX1;TUBB2B;CDK6;UNC119;MDGA1;LRP12;CDK5R1	;
T cell differentiation (GO:0030217)	12/38	0.01228	0.109554	0	0	1.98298	8.72468	LFNG;ADAM17;ANXA1;FCER1G;PTPRC;RIPK3;TXK;CHD7;PIK3CD;FADD;ZFP36L2;ZFP36L1	;
mitochondrion disassembly (GO:0061726)	12/38	0.01228	0.109746	0	0	1.98298	8.72468	FIS1;ATG3;GABARAPL2;PINK1;WDR45B;BNIP3;ATG2A;WIPI1;USP30;WDR45;FBXO7;SQSTM1	;
positive regulation of pathway-restricted SMAD protein phosphorylation (GO:0010862)	14/47	0.0123503	0.109798	0	0	1.87047	8.21898	ACVR1;TGFB2;TGFB1;TGFB3;GDF15;INHBB;INHBA;BMP7;BMP6;SDCBP;TWSG1;BMP2;DAB2;ENG	;
regulation of peptidyl-tyrosine phosphorylation (GO:0050730)	22/85	0.0123436	0.109929	0	0	1.62527	7.14242	NRP1;CD74;TGFB1;ANGPT1;RIPK2;ITGB3;HGF;TNK2;ITGB2;PRKCD;PDGFB;TREM2;SAMSN1;EGFR;RAP2C;BST1;RAP2B;BANK1;HCLS1;PTPN6;JAK2;PAK2	;
positive regulation of glial cell differentiation (GO:0045687)	5/10	0.012731	0.110487	0	0	3.13972	13.7008	BMP2;NOTCH1;BIN1;CLCF1;CXCR4	;
regulation of NLRP3 inflammasome complex assembly (GO:1900225)	5/10	0.012731	0.110675	0	0	3.13972	13.7008	GBP5;EIF2AK2;CD36;TLR6;TLR4	;
low-density lipoprotein particle receptor catabolic process (GO:0032802)	5/10	0.012731	0.110864	0	0	3.13972	13.7008	CLTC;AP2S1;AP2A1;AP2A2;AP2M1	;
pulmonary valve development (GO:0003177)	5/10	0.012731	0.111053	0	0	3.13972	13.7008	HEYL;TGFB2;NOTCH1;JAG1;SMAD6	;
regulation of plasminogen activation (GO:0010755)	5/10	0.012731	0.111244	0	0	3.13972	13.7008	F12;SERPINE1;CTSZ;ENO1;THBS1	;
regulation of lysosomal lumen pH (GO:0035751)	5/10	0.012731	0.111434	0	0	3.13972	13.7008	VPS33A;PPT1;ATP6V0C;CLN5;TMEM165	;
negative regulation of endoplasmic reticulum unfolded protein response (GO:1900102)	5/10	0.012731	0.111626	0	0	3.13972	13.7008	PPP1R15A;PTPN1;HSPA5;WFS1;DNAJB9	;
T cell homeostasis (GO:0043029)	5/10	0.012731	0.111818	0	0	3.13972	13.7008	RIPK3;AKT1;PMAIP1;NCKAP1L;FADD	;
regulation of podosome assembly (GO:0071801)	5/10	0.012731	0.112011	0	0	3.13972	13.7008	HCK;CSF2;FSCN1;ASAP1;LCP1	;
myeloid dendritic cell differentiation (GO:0043011)	5/10	0.012731	0.112204	0	0	3.13972	13.7008	BATF2;BATF3;CSF2;TGFBR2;BATF	;
modification-dependent protein catabolic process (GO:0019941)	33/141	0.0129614	0.112296	0	0	1.46965	6.38679	PSMD11;PSMD14;NEDD4L;FBXO45;ARRB1;ATXN3;UBC;RNF217;ARIH2;TRIM25;FBXO8;FBXO7;UBE2H;UBE2B;SMURF1;UBE2G1;NTAN1;FBXL14;CHFR;DDB1;RNF126;PINK1;NPLOC4;WDR81;RNF128;KCTD10;UBE2S;TOLLIP;NEDD4;MDM2;PCYOX1L;SQSTM1;UBE2K	;
cellular response to ATP (GO:0071318)	5/10	0.012731	0.112398	0	0	3.13972	13.7008	P2RY12;P2RY11;P2RX4;SSH1;HSP90B1	;
negative regulation of B cell proliferation (GO:0030889)	5/10	0.012731	0.112593	0	0	3.13972	13.7008	LYN;IL10;CD300A;FCGR2B;TNFRSF21	;
regulation of granulocyte differentiation (GO:0030852)	5/10	0.012731	0.112789	0	0	3.13972	13.7008	TESC;HCLS1;EVI2B;C1QC;RUNX1	;
purine ribonucleotide metabolic process (GO:0009150)	18/66	0.0130517	0.112886	0	0	1.71257	7.43057	HSPA8;PODXL2;ENTPD5;GMPR;CTNS;AK4;NT5C2;PTHLH;TPST2;SULT1B1;OPA1;NDUFAF7;IMPAD1;ADSS;RHOQ;NADK;SULT1C4;EPHA2	;
negative regulation of oxidative stress-induced neuron death (GO:1903204)	5/10	0.012731	0.112985	0	0	3.13972	13.7008	IL10;PINK1;FBXO7;HIF1A;ATF4	;
plasma membrane bounded cell projection morphogenesis (GO:0120039)	15/52	0.0133264	0.114679	0	0	1.81138	7.82153	MAP1S;BDNF;RHOG;DTNBP1;BMP7;DNM2;SHTN1;SNX1;SNX2;STK24;NCKAP1L;TNIK;SGK1;SRGAP2;MAP4K4	;
regulation of interferon-beta production (GO:0032648)	11/34	0.0134007	0.114738	0	0	2.03158	8.76109	PYCARD;RNF216;IRF3;RIPK2;RIOK3;TRAF3;IRF1;IRF5;TLR4;RELB;TLR2	;
negative regulation of cell proliferation (GO:0008285)	74/363	0.0134293	0.11479	0	0	1.28011	5.51765	COL18A1;BTG3;IFITM1;CDKN1A;BTG1;ATP8A2;PTPRJ;CIB1;CDC73;ADAMTS1;FTH1;RPS6KA2;NCK2;JAK2;IL10;KLF10;FGFBP1;MORC3;MAP2K1;CD300A;TESC;IGFBP3;CTNNBIP1;F2R;ITGA1;P3H1;P3H3;RUNX3;SIRT2;NME1;RNF41;GREM1;KAT2B;MED25;IRF1;CDH13;TRIB1;B4GALT7;GPLD1;NOTCH1;FBLN1;AIF1;DLL1;PTHLH;SCIN;GPNMB;CAMK2N1;PDPN;HMOX1;SH3BP4;APOD;E2F3;S100A11;LYN;TFAP2A;CD164;TGFB2;TGFB1;TGFB3;HMGA1;EIF2AK2;INHBA;SMAD6;SOD2;BMP2;RGCC;C…	;
regulation of cell-matrix adhesion (GO:0001952)	15/52	0.0133264	0.114873	0	0	1.81138	7.82153	GSK3B;JAG1;CSF1;DAPK3;CIB1;PIK3CB;THY1;THBS1;RHOA;CORO1C;BST1;CDK6;PLAU;CDH13;CD36	;
bone development (GO:0060348)	11/34	0.0134007	0.114931	0	0	2.03158	8.76109	PTGER4;VKORC1;TFAP2A;CYP26B1;MMP13;PTPRC;SH3PXD2B;GNAS;STC1;P3H1;SULF1	;
positive regulation of ossification (GO:0045778)	15/52	0.0133264	0.115067	0	0	1.81138	7.82153	ACVR1;FBN2;TFAP2A;IFITM1;TGFB2;TGFB1;ATP6AP1;TGFB3;HGF;CTNNBIP1;BMP7;RUNX2;BMP6;BMP2;WNT4	;
positive regulation of leukocyte migration (GO:0002687)	11/34	0.0134007	0.115124	0	0	2.03158	8.76109	TNFSF18;LGALS3;CXCL10;CXCL9;PLVAP;CXCL11;ADAM17;MIA3;ADAM8;THY1;ICAM1	;
regulation of peptidyl-serine phosphorylation (GO:0033135)	22/86	0.0141559	0.120799	0	0	1.60637	6.8393	OPRD1;TGFB1;RIPK2;DOCK7;PAQR3;ARAF;BRAF;TXN;STK4;EGFR;PPM1F;SMAD7;MLXIPL;TRIM6;PINK1;CNKSR3;NCK2;AKT1;HCLS1;FNIP1;FNIP2;PFN2	;
positive regulation of mast cell degranulation (GO:0043306)	4/7	0.0149795	0.122894	0	0	3.58825	15.0745	FGR;VAMP8;SYK;GAB2	;
negative regulation of MyD88-independent toll-like receptor signaling pathway (GO:0034128)	4/7	0.0149795	0.123092	0	0	3.58825	15.0745	LY96;CD14;TICAM1;TLR4	;
positive regulation of lipid transport (GO:0032370)	4/7	0.0149795	0.123291	0	0	3.58825	15.0745	PRELID1;LRP1;SPP1;APOE	;
aminoglycan metabolic process (GO:0006022)	10/30	0.0144837	0.123389	0	0	2.09314	8.86391	SDC4;B3GAT3;GPC1;SDC3;BGN;SDC1;GPC4;HSPG2;B4GALT7;DCN	;
regulation of adaptive immune response (GO:0002819)	6/14	0.0153413	0.12348	0	0	2.69119	11.2416	PYCARD;RIPK3;IRF1;FADD;FCGR2B;SAMSN1	;
regulation of hormone biosynthetic process (GO:0046885)	4/7	0.0149795	0.12349	0	0	3.58825	15.0745	EGR1;STC2;ARNT;HIF1A	;
regulation of interferon-gamma biosynthetic process (GO:0045072)	6/14	0.0153413	0.123675	0	0	2.69119	11.2416	EBI3;TLR8;IL27;TLR7;INHBA;CD276	;
ER overload response (GO:0006983)	4/7	0.0149795	0.12369	0	0	3.58825	15.0745	GSK3B;WFS1;EIF2AK3;TMCO1	;
negative regulation of cellular response to insulin stimulus (GO:1900077)	9/26	0.0154362	0.123854	0	0	2.17365	9.06639	PTPN1;PTPRE;PID1;SOCS1;CISH;IRS1;PRKCD;GRB10;PRKCQ	;
purine nucleotide catabolic process (GO:0006195)	6/14	0.0153413	0.123871	0	0	2.69119	11.2416	NT5C;NT5E;GPX1;GDA;NT5C2;XDH	;
regulation of protein heterodimerization activity (GO:0043497)	4/7	0.0149795	0.12389	0	0	3.58825	15.0745	BAX;NRG1;BAK1;CD36	;
positive regulation of interferon-beta production (GO:0032728)	9/26	0.0154362	0.124049	0	0	2.17365	9.06639	IRF3;RIPK2;RIOK3;IRF1;TLR8;IRF5;TLR7;TLR4;TLR2	;
negative regulation of smooth muscle cell migration (GO:0014912)	6/14	0.0153413	0.124067	0	0	2.69119	11.2416	LRP1;IGFBP3;SERPINE1;TRIB1;AIF1;CORO1B	;
positive regulation of macrophage chemotaxis (GO:0010759)	4/7	0.0149795	0.124091	0	0	3.58825	15.0745	CSF1;RARRES2;THBS1;CMKLR1	;
cellular response to nitrogen compound (GO:1901699)	6/14	0.0153413	0.124264	0	0	2.69119	11.2416	AOC1;RIOK3;PDE12;FMR1;TIMELESS;SPIDR	;
regulation of NADP metabolic process (GO:1902031)	4/7	0.0149795	0.124293	0	0	3.58825	15.0745	TIGAR;PGAM1;ME1;BPGM	;
positive regulation of vascular smooth muscle cell proliferation (GO:1904707)	6/14	0.0153413	0.124462	0	0	2.69119	11.2416	IL10;MMP2;PDGFB;MMP9;FGF2;MEF2D	;
mannose metabolic process (GO:0006013)	4/7	0.0149795	0.124496	0	0	3.58825	15.0745	MAN2A2;MAN2A1;PMM2;MAN2B1	;
amyloid-beta metabolic process (GO:0050435)	6/14	0.0153413	0.12466	0	0	2.69119	11.2416	APH1A;BACE2;NCSTN;PSEN2;IDE;PSEN1	;
negative regulation of B cell apoptotic process (GO:0002903)	4/7	0.0149795	0.124699	0	0	3.58825	15.0745	BCL6;IRS2;BCL10;FOXP1	;
regulation of plasma membrane bounded cell projection assembly (GO:0120032)	12/39	0.0152269	0.124723	0	0	1.93213	8.08539	IFT20;TRPM2;ATG3;FMR1;WAS;FSCN1;TWF1;DCDC2;SSH2;SSH1;EPHA2;ARF6	;
cell migration involved in sprouting angiogenesis (GO:0002042)	6/14	0.0153413	0.124859	0	0	2.69119	11.2416	EFNB2;GREM1;NRP1;EGR3;FGF2;GPLD1	;
positive regulation of macrophage migration (GO:1905523)	4/7	0.0149795	0.124903	0	0	3.58825	15.0745	CSF1;RARRES2;THBS1;CMKLR1	;
negative regulation of focal adhesion assembly (GO:0051895)	6/14	0.0153413	0.125058	0	0	2.69119	11.2416	BCAS3;DLC1;APOD;THBS1;PHLDB2;CORO1C	;
positive regulation of B cell differentiation (GO:0045579)	4/7	0.0149795	0.125107	0	0	3.58825	15.0745	MMP14;SYK;BTK;NCKAP1L	;
negative regulation of cell cycle (GO:0045786)	19/72	0.015632	0.125228	0	0	1.65707	6.89083	IL10;BTG3;BTG1;TGFB1;SMAD3;INHBA;RUNX3;BMP7;HHEX;BMP2;LATS2;BRINP1;CDK6;CAMK2N1;RPS6KA2;TRIM35;HECA;SIPA1;PTPN3	;
regulation of secretion (GO:0051046)	6/14	0.0153413	0.125258	0	0	2.69119	11.2416	POFUT2;SCIN;KCNQ1;NRG1;SGK1;GPLD1	;
negative regulation of platelet-derived growth factor receptor-beta signaling pathway (GO:2000587)	4/7	0.0149795	0.125312	0	0	3.58825	15.0745	PDGFRB;PDGFRA;LRP1;PDGFB	;
stress-activated MAPK cascade (GO:0051403)	17/62	0.0147605	0.125329	0	0	1.72178	7.25868	MAP2K3;PTGER4;RIPK2;NOD1;NFKB1;ZFP36L1;IKBKB;IRAK1;ADORA2B;TNIP2;UBC;CCM2;LGALS9;TRIB1;MAP3K7;MAP3K5;ARHGEF6	;
regulation of fibroblast migration (GO:0010762)	6/14	0.0153413	0.125459	0	0	2.69119	11.2416	TGFB1;GNA12;PRR5L;THBS1;FGF2;CORO1C	;
positive regulation of cyclin-dependent protein serine/threonine kinase activity involved in G1/S transition of mitotic cell cycle (GO:0031659)	4/7	0.0149795	0.125518	0	0	3.58825	15.0745	ADAM17;RGCC;AKT1;EGFR	;
negative regulation of intrinsic apoptotic signaling pathway (GO:2001243)	17/62	0.0147605	0.125538	0	0	1.72178	7.25868	BCL2A1;PLAUR;ENO1;PTTG1IP;SOD2;YBX3;MMP9;HERPUD1;PINK1;OPA1;SNAI1;MDM2;AKT1;TMBIM6;HYOU1;TPT1;MCL1	;
death-inducing signaling complex assembly (GO:0071550)	4/7	0.0149795	0.125724	0	0	3.58825	15.0745	CASP8;RIPK1;FADD;TNFRSF1A	;
hemostasis (GO:0007599)	4/7	0.0149795	0.125931	0	0	3.58825	15.0745	P2RY12;GPI;VWF;HPS4	;
axon guidance (GO:0007411)	36/158	0.0148601	0.125965	0	0	1.43076	6.02217	NRP1;SHC1;SH3KBP1;PTPRO;PIK3CD;CXCR4;IRS2;PIK3CB;EFNA4;NTN1;ART4;EFNB2;RPS6KA5;KIF5C;TUBB3;GPC1;GRB10;PLXNA2;PLXNA1;SLIT3;NCAM1;PLXNC1;SPTAN1;LYPLA2;KIRREL1;BDNF;PTPN11;GAB2;DOK2;PIK3CA;NPHS1;DOK5;PRKCQ;GRB2;SOS1;CDK5R1	;
cellular response to interleukin-18 (GO:0071351)	4/7	0.0149795	0.126139	0	0	3.58825	15.0745	ALOX5;PDGFB;AKT1;IL18R1	;
interleukin-18-mediated signaling pathway (GO:0035655)	4/7	0.0149795	0.126348	0	0	3.58825	15.0745	ALOX5;PDGFB;AKT1;IL18R1	;
endosome to lysosome transport (GO:0008333)	14/48	0.0149421	0.12645	0	0	1.8315	7.69885	SNAPIN;SORT1;VPS33A;M6PR;DENND3;TRAK1;CACNG7;BIN1;RAB12;VPS41;RAB7B;RILP;UBXN6;RAB7A	;
phosphate ion transmembrane transport (GO:0035435)	4/7	0.0149795	0.126557	0	0	3.58825	15.0745	SLC37A2;SLC37A1;SLC20A1;XPR1	;
ERAD pathway (GO:0036503)	20/77	0.0159001	0.127176	0	0	1.63102	6.75476	SDF2L1;HSPA5;WFS1;RHBDD1;EDEM1;SEL1L;DERL1;DERL2;HERPUD1;HSP90B1;UBE2J1;ATXN3;NPLOC4;TRIM25;DNAJB9;STT3B;UGGT2;UGGT1;UBXN6;RNF121	;
maintenance of protein localization in organelle (GO:0072595)	7/18	0.0162186	0.127328	0	0	2.442	10.0649	MORC3;PINK1;HSPA5;BCL3;AKT1;TAF3;HK2	;
calcium-mediated signaling using intracellular calcium source (GO:0035584)	7/18	0.0162186	0.127525	0	0	2.442	10.0649	BCAP31;SELP;FIS1;TRPM2;GPR143;VCAM1;FKBP1B	;
regulation of cellular response to transforming growth factor beta stimulus (GO:1903844)	7/18	0.0162186	0.127721	0	0	2.442	10.0649	SMAD2;EID2;TGFB1;SMAD3;SMAD7;DKK3;ENG	;
regulation of peptidase activity (GO:0052547)	7/18	0.0162186	0.127919	0	0	2.442	10.0649	CST3;CSTB;ECM1;PINK1;CTSH;FURIN;A2ML1	;
negative regulation of protein polymerization (GO:0032272)	8/22	0.0161021	0.127989	0	0	2.28343	9.42784	CLIP3;PRKCD;HIP1R;TWF1;PFN1;MAPRE1;EML2;PFN2	;
blood vessel endothelial cell migration (GO:0043534)	7/18	0.0162186	0.128117	0	0	2.442	10.0649	EFNB2;GREM1;NRP1;EGR3;MYH9;FGF2;GPLD1	;
protein localization to organelle (GO:0033365)	24/97	0.0161716	0.128143	0	0	1.55367	6.40813	PPP1R15A;MTCH2;TMEM30A;PAQR3;ARL1;TULP4;RPA1;GCC2;SNX10;YBX1;BMP7;RAB11A;IFT20;HHEX;LAMP1;TOLLIP;TSPAN17;MDM2;PAF1;BBS9;CALR;ATP6V1D;OPTN;ARF6	;
positive regulation of biosynthetic process (GO:0009891)	8/22	0.0161021	0.128189	0	0	2.28343	9.42784	MLXIPL;AKT1;CYBA;APOE;CD36;TLR6;TLR4;MTOR	;
anion transmembrane transport (GO:0098656)	7/18	0.0162186	0.128315	0	0	2.442	10.0649	SLC25A16;SLC13A3;SLC35B1;LRRC8D;LRRC8A;LRRC8B;LRRC8E	;
negative regulation of cell motility (GO:2000146)	24/97	0.0161716	0.128342	0	0	1.55367	6.40813	IFITM1;JAG1;CITED2;SERPINE1;TACSTD2;CHRD;WAS;STC1;FBLN1;PTPRJ;MIA3;THY1;SULF1;CX3CL1;RNF41;SMAD7;ARHGAP4;RAP2C;STK24;DLC1;DPEP1;SRGAP2;SRGAP1;ENG	;
negative regulation of binding (GO:0051100)	21/82	0.0160762	0.128383	0	0	1.60815	6.64232	GSK3B;LRPAP1;PEX19;KDM1A;CTSZ;CTNNBIP1;PRKCD;PDGFB;TFIP11;ARHGAP28;CSNK1E;ACTB;DAB2;XIRP1;AKT1;CFHR5;BAX;TMBIM6;MITD1;JAK2;NES	;
positive regulation of erythrocyte differentiation (GO:0045648)	8/22	0.0161021	0.128389	0	0	2.28343	9.42784	FAM210B;STAT3;HMGB2;ARNT;NCKAP1L;INHBA;ACVR1B;HIF1A	;
protein kinase B signaling (GO:0043491)	11/35	0.0167958	0.131054	0	0	1.97354	8.0651	PLK3;CDKN1A;TGFB1;MKRN1;TYRO3;MDM2;AKT1;FOXO1;SIRT2;ZFP36L1;EPHA2	;
regulation of focal adhesion assembly (GO:0051893)	13/44	0.0167256	0.131107	0	0	1.85529	7.58964	NRP1;BCAS3;DAPK3;PTPRJ;THY1;THBS1;PPM1F;RHOA;CORO1C;DLC1;APOD;PHLDB2;LIMS1	;
positive regulation of osteoblast differentiation (GO:0045669)	11/35	0.0167958	0.131254	0	0	1.97354	8.0651	FBN2;ACVR1;IFITM1;BMP2;ATP6AP1;HGF;CTNNBIP1;BMP7;BMP6;RUNX2;WNT4	;
actin filament bundle organization (GO:0061572)	11/35	0.0167958	0.131456	0	0	1.97354	8.0651	LIMA1;MYO1B;FSCN1;LCP1;ESPN;AIF1;RND3;CORO1B;RHOA;RHOBTB2;RND1	;
negative regulation of neuron apoptotic process (GO:0043524)	17/63	0.0172948	0.134741	0	0	1.69445	6.87498	UNC5B;TGFB3;BDNF;WFS1;F2R;SOD2;HIF1A;PINK1;CLCF1;TYRO3;PPT1;ADAM8;APOE;RETREG1;CRLF1;CPEB4;LGMN	;
organonitrogen compound biosynthetic process (GO:1901566)	40/181	0.0175736	0.136704	0	0	1.38772	5.60827	DPAGT1;OAT;PPM1L;ABHD3;MGST1;LPCAT1;PCTP;NOD1;FURIN;BCL10;PCSK5;HACD4;SPTLC2;GLUL;ELOVL1;ARG2;ELOVL4;GCH1;GSTO1;SPHK1;AKR1A1;PLA2G4A;INHBA;SGPP1;PHOSPHO1;TH;TNIP1;GSTA3;ACER3;GSTA1;LPCAT2;DEGS1;CHPT1;LPIN1;PLPP2;MOCS1;ASPA;LPIN2;CSNK1G2;CERS2	;
negative regulation of cysteine-type endopeptidase activity involved in apoptotic process (GO:0043154)	18/68	0.0177436	0.137817	0	0	1.6622	6.70155	TNFRSF6B;GPX1;PIH1D1;HGF;PLAUR;NLRC4;TNFRSF1B;MMP9;THBS1;SH3RF1;RPS6KA3;RPS6KA1;AKT1;DPEP1;SFN;FNIP1;PAK2;BIRC3	;
regulation of cytokine production (GO:0001817)	26/108	0.0179332	0.138866	0	0	1.51172	6.07876	CD83;NLRX1;HTR2B;NOD1;DDX41;DTX4;RPS6KA4;RPS6KA5;GPNMB;UBC;IGF2BP3;CSK;CD276;LYN;ANXA1;RIPK3;SLC11A1;NFAM1;EIF2AK2;TMEM173;FOXP1;TWSG1;IRF3;TRAF3;MAPKAPK2;ACKR1	;
regulation of release of sequestered calcium ion into cytosol (GO:0051279)	14/49	0.0179316	0.139065	0	0	1.79412	7.21452	CXCL9;CAMK2D;CEMIP;GSTO1;F2R;THY1;SRI;SELENON;CXCL10;CXCL11;UBASH3B;FKBP1B;CLIC2;F2RL3	;
regulation of protein tyrosine kinase activity (GO:0061097)	10/31	0.0184	0.141622	0	0	2.02562	8.09318	RAP2C;CSF1R;PTPN1;RAP2B;SHC1;MVP;PDGFB;NCK2;UNC119;THY1	;
negative regulation of toll-like receptor signaling pathway (GO:0034122)	10/31	0.0184	0.141836	0	0	2.02562	8.09318	LYN;CD300A;TYRO3;LY96;CD14;TLR6;TICAM1;SMPDL3B;RAB7B;TLR4	;
lysosome organization (GO:0007040)	10/31	0.0184	0.142051	0	0	2.02562	8.09318	ABCA1;GNPTAB;GAA;VPS33A;HPS4;TPP1;NAGPA;CORO1A;TPCN2;TMEM165	;
protein maturation (GO:0051604)	21/83	0.0183798	0.14211	0	0	1.58877	6.34953	CPM;CPXM2;TESC;F12;PSEN2;GZMB;ECE1;FURIN;PCSK7;AEBP1;PSEN1;PCSK5;CTSS;APH1A;MMP14;NCSTN;TSPAN14;ADAMTS3;PMPCB;RHBDL2;ISCU	;
positive regulation of transcription, DNA-templated (GO:0045893)	204/1120	0.0185071	0.142232	0	0	1.14375	4.56312	PID1;SPI1;SERPINE1;GPATCH3;ELK3;RPS6KA4;RPS6KA3;RPS6KA5;ZMIZ1;ZMIZ2;CREB3L2;RPS6KA1;AKT1;TNFSF11;JUNB;IER2;ACVR1;SLC11A1;WDR75;EBF4;RUNX3;RUNX2;RUNX1;TFR2;PADI2;ATF6;ATF3;ATF4;EPAS1;TXK;PDGFB;BCL10;HIF1A;SEC14L2;PPP3R1;HIVEP3;FADD;WWTR1;EGR1;JAG1;FOXF1;EIF2AK3;NFATC1;SMARCA4;FOSL2;MLLT11;FOSL1;AGO2;SNAI1;PAF1;ARF4;CSRNP1;CD40;CITED2;MED16;AATF;LITAF;IKBKB;PPP3CA;MYDGF;GABPA;IL10;TEAD4;RIPK2;TESC;…	;
autophagy of mitochondrion (GO:0000422)	12/40	0.0186789	0.143121	0	0	1.88383	7.49832	FIS1;ATG3;GABARAPL2;PINK1;WDR45B;BNIP3;ATG2A;WIPI1;USP30;WDR45;FBXO7;SQSTM1	;
positive regulation of cytokine biosynthetic process (GO:0042108)	12/40	0.0186789	0.143336	0	0	1.88383	7.49832	CD86;EGR1;EBI3;HMOX1;TLR8;IL27;TLR7;BCL10;TLR6;THBS1;TLR4;CD276	;
positive regulation of response to stimulus (GO:0048584)	15/54	0.0188818	0.144458	0	0	1.74429	6.92405	MAP2K1;ARG2;TGFB2;ANKLE1;TGFB1;FMR1;PRKCD;HMGA1;EGFR;SELENON;STX4;FCGR2B;GPLD1;YPEL3;C2CD2L	;
embryonic eye morphogenesis (GO:0048048)	5/11	0.0203178	0.150481	0	0	2.85429	11.121	FBN2;TH;MFAP2;TBX2;FBN1	;
regulation of trophoblast cell migration (GO:1901163)	5/11	0.0203178	0.1507	0	0	2.85429	11.121	SYDE1;ARHGDIB;AGO2;CALR;ACVR1B	;
hepatocyte growth factor receptor signaling pathway (GO:0048012)	5/11	0.0203178	0.150919	0	0	2.85429	11.121	NRP1;HGF;MST1R;SIRT2;BCAR1	;
positive regulation of interferon-gamma biosynthetic process (GO:0045078)	5/11	0.0203178	0.151139	0	0	2.85429	11.121	EBI3;TLR8;IL27;TLR7;CD276	;
positive regulation of glucose metabolic process (GO:0010907)	5/11	0.0203178	0.15136	0	0	2.85429	11.121	IRS1;AKT1;PMAIP1;IRS2;GPLD1	;
low-density lipoprotein receptor particle metabolic process (GO:0032799)	5/11	0.0203178	0.151581	0	0	2.85429	11.121	CLTC;AP2S1;AP2A1;AP2A2;AP2M1	;
response to sterol (GO:0036314)	5/11	0.0203178	0.151803	0	0	2.85429	11.121	SMAD2;TGFB1;RORA;CCR5;TGFBR2	;
negative regulation of protein localization to cell surface (GO:2000009)	5/11	0.0203178	0.152026	0	0	2.85429	11.121	LEPROTL1;NEDD4L;TAX1BP3;SNX33;PICALM	;
sphingolipid catabolic process (GO:0030149)	5/11	0.0203178	0.152249	0	0	2.85429	11.121	SMPD2;SMPD1;SPHK1;PPT1;GLA	;
endocytic recycling (GO:0032456)	9/27	0.0199572	0.152457	0	0	2.09314	8.19292	DENND1B;EHD3;EHD4;DENND1A;RAB13;MICALL2;STX6;EPS15;ARF6	;
negative regulation of myotube differentiation (GO:0010832)	5/11	0.0203178	0.152473	0	0	2.85429	11.121	HDAC5;NOTCH1;BDNF;BHLHE41;CFLAR	;
negative regulation of amyloid precursor protein catabolic process (GO:1902992)	5/11	0.0203178	0.152697	0	0	2.85429	11.121	BIN1;FLOT2;HAP1;APOE;PICALM	;
regulation of hemopoiesis (GO:1903706)	5/11	0.0203178	0.152923	0	0	2.85429	11.121	LGALS3;CSF2;CBFB;EIF2AK2;RUNX1	;
purine nucleobase metabolic process (GO:0006144)	5/11	0.0203178	0.153149	0	0	2.85429	11.121	PRPS1;TTR;MTHFD1L;GDA;DPYD	;
regulation of cell motility (GO:2000145)	26/109	0.0200827	0.153187	0	0	1.49785	5.85343	CSF1R;TACSTD2;WAS;ARHGAP18;FBLN1;RND3;NTN1;EGFR;RHOBTB2;RND1;PLXNA2;AKT1;PLXNA1;PLXNC1;TGFB1;LMO4;DAPK3;NRG1;RHOA;CDK6;FES;ABI3;AMOTL2;SGK3;SGK1;HBEGF	;
positive regulation of transcription from RNA polymerase II promoter in response to endoplasmic reticulum stress (GO:1990440)	5/11	0.0203178	0.153375	0	0	2.85429	11.121	CEBPB;HSPA5;ATF6;ATF3;ATF4	;
nicotinamide nucleotide metabolic process (GO:0046496)	13/45	0.0201811	0.153478	0	0	1.81406	7.08029	TPI1;PGAM1;BPGM;HK2;BST1;NT5E;LDHA;PFKL;TP53I3;PGK1;ALDOA;NADK;PGM1	;
regulation of filopodium assembly (GO:0051489)	11/36	0.0207934	0.153558	0	0	1.91872	7.43142	NRP1;TRPM2;BCAS3;TGFB3;FMR1;PRKCD;NEURL1;FSCN1;ARAP1;RHOQ;ARF6	;
activation of cysteine-type endopeptidase activity involved in apoptotic signaling pathway (GO:0097296)	5/11	0.0203178	0.153602	0	0	2.85429	11.121	CASP8;FAS;RIPK1;FADD;JAK2	;
response to calcium ion (GO:0051592)	20/79	0.0209027	0.153698	0	0	1.58973	6.14888	FGB;CAMK2D;HPCA;ALG2;BRAF;IQGAP1;MCOLN1;THBS1;PPP3CA;CRHBP;TRPM2;NEDD4;ALOX5AP;CHP2;ADAM9;DPEP1;CPNE3;SCN5A;GPLD1;SLC25A24	;
peptidyl-tyrosine autophosphorylation (GO:0038083)	13/45	0.0201811	0.153707	0	0	1.81406	7.08029	LYN;SYK;TXK;TNK2;SLA;EGFR;FGR;HCK;FES;BTK;CSK;GRB2;JAK2	;
regulation of neuron apoptotic process (GO:0043523)	22/89	0.0208803	0.153755	0	0	1.55222	6.00546	TFAP2A;TGFB2;EGLN2;UNC5B;TGFB3;BDNF;WFS1;F2R;SOD2;PINK1;CLCF1;TYRO3;PPT1;BAX;ADAM8;APOE;RETREG1;CRLF1;ATF4;CPEB4;LGMN;CDK5R1	;
plasma membrane organization (GO:0007009)	11/36	0.0207934	0.153781	0	0	1.91872	7.43142	SERP1;BIN2;PLSCR2;SYT11;PLSCR4;CXCR4;SNX9;SNX33;WHAMM;A4GALT;STX2	;
T cell differentiation in thymus (GO:0033077)	5/11	0.0203178	0.15383	0	0	2.85429	11.121	ADAM17;RIPK3;FADD;ZFP36L2;ZFP36L1	;
negative regulation of cellular protein metabolic process (GO:0032269)	22/89	0.0208803	0.153977	0	0	1.55222	6.00546	CSTB;DAPK1;FMR1;DAPK3;EIF2AK3;EIF2AK2;SAMD4B;PLAT;CLN8;NFKB1;CST3;SYNCRIP;DNAJC1;RIDA;EDNRB;CAMK2N1;ENC1;AKT1;IGF2BP3;APOE;CALR;GAPDH	;
T-helper cell differentiation (GO:0042093)	5/11	0.0203178	0.154059	0	0	2.85429	11.121	PTGER4;GPR183;RORA;FOXP1;BATF	;
interleukin-27-mediated signaling pathway (GO:0070106)	5/11	0.0203178	0.154288	0	0	2.85429	11.121	STAT3;EBI3;IL27;JAK2;CRLF1	;
cholesterol efflux (GO:0033344)	8/23	0.0213193	0.155863	0	0	2.18415	8.40493	ABCA1;STX12;SCARB1;ABCA5;NPC1;SOAT1;NPC2;APOE	;
regulation of bone mineralization (GO:0030500)	14/50	0.0213539	0.155893	0	0	1.75824	6.76311	ACVR1;FBN2;CCR1;TFAP2A;ECM1;TGFB1;TGFB3;BMP7;BMP6;GREM1;BMP2;ANKH;BMP2K;WNT4	;
cellular response to interleukin-6 (GO:0071354)	8/23	0.0213193	0.156086	0	0	2.18415	8.40493	SBNO2;PID1;SELPLG;STAT3;PTPN11;ST3GAL6;JAK2;NFKB1	;
regulation of proteolysis involved in cellular protein catabolic process (GO:1903050)	8/23	0.0213193	0.156311	0	0	2.18415	8.40493	USP14;PINK1;GPX1;TMF1;PSMD14;GBA;PSME1;CTSC	;
positive regulation of ERBB signaling pathway (GO:1901186)	8/23	0.0213193	0.156536	0	0	2.18415	8.40493	UBC;PLAUR;HIP1R;AKT1;ARAP1;HAP1;MMP9;ART4	;
actin filament organization (GO:0007015)	28/120	0.0216275	0.157664	0	0	1.4652	5.61728	WAS;ARHGAP17;RND3;CORO1B;RHOBTB2;PPP1R9B;RND1;SCIN;SH3BP1;WHAMM;CAP1;TPM4;RHOG;HIP1R;ARPC4;ARHGAP25;RHOA;CD2AP;MYO1B;BIN3;RUFY3;TRPV4;FAT1;CDC42EP2;LCP1;ALDOA;RHOQ;BCAR1	;
negative regulation of cell junction assembly (GO:1901889)	7/19	0.0222216	0.158155	0	0	2.31348	8.80668	IKBKB;BCAS3;DLC1;APOD;THBS1;PHLDB2;CORO1C	;
interleukin-7-mediated signaling pathway (GO:0038111)	7/19	0.0222216	0.158376	0	0	2.31348	8.80668	SOCS1;CISH;IRS1;IL7;STAT3;IRS2;SMARCA4	;
positive regulation of blood coagulation (GO:0030194)	7/19	0.0222216	0.158597	0	0	2.31348	8.80668	SELP;F12;F2R;SERPINE1;HPSE;THBS1;TLR4	;
cellular response to interleukin-7 (GO:0098761)	7/19	0.0222216	0.158819	0	0	2.31348	8.80668	SOCS1;CISH;IRS1;IL7;STAT3;IRS2;SMARCA4	;
folic acid metabolic process (GO:0046655)	7/19	0.0222216	0.159042	0	0	2.31348	8.80668	SLC46A1;MTHFD1L;SHMT2;MTHFD2;MTHFS;FOLR2;ALDH1L2	;
positive regulation of stress-activated protein kinase signaling cascade (GO:0070304)	6/15	0.0221842	0.159221	0	0	2.51177	9.56577	LYN;TGFB2;CARD9;ARL6IP5;EIF2AK2;INAVA	;
extrinsic apoptotic signaling pathway in absence of ligand (GO:0097192)	7/19	0.0222216	0.159265	0	0	2.31348	8.80668	GSK3B;BCL2A1;CASP3;BAX;ITGAV;BAK1;MCL1	;
negative regulation of adherens junction organization (GO:1903392)	6/15	0.0221842	0.159445	0	0	2.51177	9.56577	BCAS3;DLC1;APOD;THBS1;PHLDB2;CORO1C	;
selective autophagy (GO:0061912)	6/15	0.0221842	0.15967	0	0	2.51177	9.56577	WDR81;WDFY3;LGALS8;SQSTM1;RETREG1;RAB7A	;
positive regulation of cysteine-type endopeptidase activity involved in apoptotic signaling pathway (GO:2001269)	6/15	0.0221842	0.159896	0	0	2.51177	9.56577	CASP8;FAS;RIPK1;FADD;LGALS9;JAK2	;
toll-like receptor 4 signaling pathway (GO:0034142)	6/15	0.0221842	0.160122	0	0	2.51177	9.56577	ITGAM;IRAK1;ITGB2;LY96;CD14;TLR4	;
positive regulation of exosomal secretion (GO:1903543)	6/15	0.0221842	0.160349	0	0	2.51177	9.56577	SDCBP;PDCD6IP;SDC4;SDC1;STAM;RAB7A	;
epithelium development (GO:0060429)	27/115	0.0220403	0.160445	0	0	1.4743	5.62429	ERRFI1;ACADVL;LOXL3;DLL1;LGALS3;PGK1;JAK2;WNT2;KRT6A;WNT4;CTSB;TGFB1;PIH1D1;TBX2;SULT1B1;BMP2;BDH2;DHRS9;WT1;TOLLIP;GSTA1;TIMELESS;CDK1;TAGLN2;VDAC1;TPP1;ALDOC	;
positive regulation of NF-kappaB import into nucleus (GO:0042346)	6/15	0.0221842	0.160576	0	0	2.51177	9.56577	SPHK1;TLR7;LGALS9;TLR4;RHOA;TLR2	;
positive regulation of coenzyme metabolic process (GO:0051197)	6/15	0.0221842	0.160804	0	0	2.51177	9.56577	MLXIPL;PFKFB4;PFKFB3;ENTPD5;ARNT;HIF1A	;
negative regulation of platelet-derived growth factor receptor signaling pathway (GO:0010642)	6/15	0.0221842	0.161033	0	0	2.51177	9.56577	PDGFRB;PDGFRA;LRP1;PDGFB;PTPRJ;APOD	;
cellular response to peptide (GO:1901653)	12/41	0.0226835	0.161217	0	0	1.83788	6.95844	GSK3B;LRP1;RIPK2;TIMELESS;MDM2;NOD1;PSEN1;CD36;TLR6;FCGR2B;TLR4;ZFP36L1	;
positive regulation of glycolytic process (GO:0045821)	6/15	0.0221842	0.161262	0	0	2.51177	9.56577	MLXIPL;PFKFB4;PFKFB3;ENTPD5;ARNT;HIF1A	;
positive regulation of tumor necrosis factor superfamily cytokine production (GO:1903557)	10/32	0.0230411	0.163078	0	0	1.96232	7.39889	PYCARD;LY96;RIPK1;CYBA;ADAM8;FADD;CD14;JAK2;TLR4;TLR2	;
negative regulation of receptor activity (GO:2000272)	10/32	0.0230411	0.163304	0	0	1.96232	7.39889	ERRFI1;CRHBP;HEYL;GPRC5A;GSTO1;FKBP1B;CBLB;SRI;CLIC2;SNX6	;
negative regulation of BMP signaling pathway (GO:0030514)	10/32	0.0230411	0.163531	0	0	1.96232	7.39889	GREM1;NOTCH1;SMURF1;CHRD;VWC2;SMAD6;LEMD2;HIPK2;SMAD7;FBN1	;
regulation of cytoskeleton organization (GO:0051493)	23/95	0.0233821	0.164577	0	0	1.52028	5.70986	PDGFRB;GSK3B;LRP1;PRKCD;HIP1R;ARHGAP18;ARHGAP17;ARHGAP28;RND3;CORO1A;RHOA;MTOR;RND1;RHOBTB2;SYDE1;BST1;SH3BP1;DLC1;FSCN1;TRIM36;PHLDB2;RHOQ;ARHGEF5	;
interleukin-1-mediated signaling pathway (GO:0070498)	23/95	0.0233821	0.164805	0	0	1.52028	5.70986	EGR1;PSMD12;PSMD11;PSMD14;IL1R1;RIPK2;PELI3;NOD1;PSMB10;NFKB1;PSMD8;IKBKB;RPS6KA4;RPS6KA5;IRAK1;TNIP2;PSMD2;TOLLIP;UBC;PSME1;MAP3K7;SQSTM1;MYD88	;
type I interferon signaling pathway (GO:0060337)	17/65	0.0233562	0.16485	0	0	1.64231	6.17	IFITM3;IFNAR2;EGR1;IFITM1;STAT2;IFI35;OASL;IRF3;IRAK1;IRF1;IRF2;IRF8;IRF5;GBP2;IRF9;MYD88;IFNAR1	;
cellular response to type I interferon (GO:0071357)	17/65	0.0233562	0.165078	0	0	1.64231	6.17	IFITM3;IFNAR2;EGR1;IFITM1;STAT2;IFI35;OASL;IRF3;IRAK1;IRF1;IRF2;IRF8;IRF5;GBP2;IRF9;MYD88;IFNAR1	;
regulation of Ras protein signal transduction (GO:0046578)	22/90	0.0236004	0.165886	0	0	1.53497	5.75076	TGFB2;NOTCH1;DENND1A;APLP2;RASGRF1;SPRY4;ASAP1;ARHGAP17;MYO9B;ARAP1;RASAL2;ADAP1;ARFGAP1;RASGRP4;ADAP2;SH3BP1;ARHGDIA;ARHGDIB;SMAP2;SQSTM1;AGFG1;ARF6	;
Rab protein signal transduction (GO:0032482)	18/70	0.0236436	0.165961	0	0	1.61471	6.04655	RAB1A;RAB5C;RAB3D;RAB11A;RAB11B;RAB32;RAB21;RAB10;RAB31;RAB20;RAB26;RAB15;RAB12;RAB24;RAB13;RAB38;RAB7B;RAB7A	;
regulation of type I interferon production (GO:0032479)	21/85	0.023751	0.166485	0	0	1.55139	5.8024	NLRX1;UBE2L6;GPATCH3;DDX41;TMEM173;DTX4;NFKB1;NFKB2;HERC5;NPLOC4;IRF3;IRAK1;RNF216;TRAF3;IRF1;UBC;TAX1BP1;TRIM25;STAT6;IKBKE;MYD88	;
pyruvate metabolic process (GO:0006090)	13/46	0.024144	0.169008	0	0	1.77462	6.6082	SLC16A1;TPI1;PGAM1;BPGM;HK2;SRR;LDHA;PFKL;ME1;PGK1;ALDOA;SLC16A3;PGM1	;
spleen development (GO:0048536)	4/8	0.0262174	0.1733	0	0	3.13972	11.4328	ADAM17;RIPK3;CITED2;FADD	;
regulation of MyD88-independent toll-like receptor signaling pathway (GO:0034127)	4/8	0.0262174	0.173524	0	0	3.13972	11.4328	LY96;CD14;TICAM1;TLR4	;
regulation of PERK-mediated unfolded protein response (GO:1903897)	4/8	0.0262174	0.17375	0	0	3.13972	11.4328	PPP1R15A;PTPN1;HSPA5;TMEM33	;
SMAD protein complex assembly (GO:0007183)	4/8	0.0262174	0.173976	0	0	3.13972	11.4328	SMAD2;EID2;TGFB1;SMAD3	;
amyloid fibril formation (GO:1990000)	4/8	0.0262174	0.174202	0	0	3.13972	11.4328	RIPK3;MDM2;RIPK1;CD36	;
negative regulation of platelet aggregation (GO:0090331)	4/8	0.0262174	0.174429	0	0	3.13972	11.4328	C1QTNF1;PRKCD;CD9;ALOX12	;
negative regulation of leukocyte mediated cytotoxicity (GO:0001911)	4/8	0.0262174	0.174657	0	0	3.13972	11.4328	PTPRC;ARRB2;LGALS9;FCGR2B	;
glomerular visceral epithelial cell development (GO:0072015)	4/8	0.0262174	0.174885	0	0	3.13972	11.4328	MYO1E;JAG1;NPHS1;IQGAP1	;
aorta development (GO:0035904)	4/8	0.0262174	0.175114	0	0	3.13972	11.4328	PDGFRB;JAG1;LRP1;TBX2	;
positive regulation of mitochondrial outer membrane permeabilization involved in apoptotic signaling pathway (GO:1901030)	11/37	0.0254485	0.175254	0	0	1.86686	6.85343	GSK3B;PPP3R1;CASP8;BCL2L11;HIP1R;PMAIP1;GZMB;BAX;BMF;SFN;BAK1	;
protein targeting to membrane (GO:0006612)	16/61	0.0265903	0.17531	0	0	1.64706	5.97425	RTP4;ATG3;PEX19;NCF1;RAB3IP;ZDHHC7;ZDHHC21;SRP14;GOLGA7B;RABGEF1;SEC61A1;SDCBP;ZDHHC18;ZDHHC9;SRPRA;CHMP4B	;
defense response to protozoan (GO:0042832)	4/8	0.0262174	0.175344	0	0	3.13972	11.4328	BATF2;CLEC7A;SLC11A1;BATF	;
positive regulation of fibroblast proliferation (GO:0048146)	9/28	0.0253601	0.175356	0	0	2.01839	7.41673	PDGFRA;CD74;CDKN1A;CDK6;SPHK1;PDGFC;PDGFB;FN1;WNT2	;
regulation of osteoclast differentiation (GO:0045670)	11/37	0.0254485	0.175491	0	0	1.86686	6.85343	CCR1;CEBPB;MAFB;CSF1;UBASH3B;TMEM178A;OCSTAMP;TNFSF11;TLR4;MTOR;FBN1	;
regulation of tumor necrosis factor production (GO:0032680)	16/61	0.0265903	0.175537	0	0	1.64706	5.97425	IL10;ARG2;C5AR2;LY96;CYBA;FOXP1;PYCARD;MAPKAPK2;RIPK1;LGALS9;FADD;CD14;JAK2;TLR4;HAVCR2;TLR2	;
positive regulation of extracellular matrix assembly (GO:1901203)	4/8	0.0262174	0.175574	0	0	3.13972	11.4328	TGFB1;SMAD3;RGCC;PHLDB2	;
regulation of actin polymerization or depolymerization (GO:0008064)	9/28	0.0253601	0.175594	0	0	2.01839	7.41673	SH3BP1;WAS;ARHGAP18;HCLS1;ARHGAP28;SSH2;PFN1;SSH1;PFN2	;
regulation of peptidyl-threonine phosphorylation (GO:0010799)	11/37	0.0254485	0.175729	0	0	1.86686	6.85343	SPRED2;CEMIP;SPRED1;TRIM6;TGFB1;RIPK2;SPHK1;BMP7;UBE2K;SIRT2;SMAD7	;
lipoprotein localization (GO:0044872)	4/8	0.0262174	0.175805	0	0	3.13972	11.4328	LRP1;UNC119;MIA3;CD36	;
nucleotide-binding oligomerization domain containing signaling pathway (GO:0070423)	9/28	0.0253601	0.175832	0	0	2.01839	7.41673	IKBKB;CASP8;IRAK1;RIPK2;UBC;OTULIN;NOD1;MAP3K7;INAVA	;
immunoglobulin mediated immune response (GO:0016064)	4/8	0.0262174	0.176036	0	0	3.13972	11.4328	CD74;FCER1G;TLR8;FCGR2B	;
regulation of transmembrane receptor protein serine/threonine kinase signaling pathway (GO:0090092)	9/28	0.0253601	0.176072	0	0	2.01839	7.41673	SMAD2;WWTR1;EID2;TGFB1;SMAD3;BMP7;SMAD7;DKK3;ENG	;
peptidyl-tyrosine modification (GO:0018212)	14/51	0.0252435	0.176221	0	0	1.72377	6.34206	PDGFRB;LYN;PDGFRA;CSF1R;FLT1;PDGFB;EGFR;TPST2;FGR;HCK;FES;BTK;PTPN6;JAK2	;
positive regulation of viral entry into host cell (GO:0046598)	4/8	0.0262174	0.176268	0	0	3.13972	11.4328	CD74;P4HB;TRIM38;LGALS9	;
chondrocyte differentiation (GO:0002062)	9/28	0.0253601	0.176311	0	0	2.01839	7.41673	BMP2;TGFB1;CREB3L2;EIF2AK3;SULF1;RUNX3;RUNX2;GPLD1;RUNX1	;
negative regulation of neuron projection development (GO:0010977)	14/51	0.0252435	0.176463	0	0	1.72377	6.34206	HDAC2;PTPRO;PAQR3;LRP4;CIB1;THY1;RHOA;EFNB2;ARHGDIA;RUFY3;TRPV4;SPOCK1;PTPN9;APOE	;
regulation of dendritic cell antigen processing and presentation (GO:0002604)	4/8	0.0262174	0.176501	0	0	3.13972	11.4328	SLC11A1;NOD1;FCGR2B;THBS1	;
cellular response to ketone (GO:1901655)	9/28	0.0253601	0.176552	0	0	2.01839	7.41673	PTGER4;GNG2;PTGER2;KLF9;SPP1;MSN;AHR;NR3C1;GNAI1	;
regulation of ERAD pathway (GO:1904292)	4/8	0.0262174	0.176734	0	0	3.13972	11.4328	USP25;ATXN3;UBXN1;TMEM259	;
negative regulation of endocytosis (GO:0045806)	9/28	0.0253601	0.176793	0	0	2.01839	7.41673	SCAMP5;LGALS3;NR1H3;UNC119;SNX33;FCGR2B;PICALM;TLR2;ARF6	;
monocyte activation (GO:0042117)	4/8	0.0262174	0.176967	0	0	3.13972	11.4328	CSF1;ADAM9;ADAM10;FOXP1	;
glomerular epithelial cell development (GO:0072310)	4/8	0.0262174	0.177202	0	0	3.13972	11.4328	MYO1E;JAG1;NPHS1;IQGAP1	;
ventricular trabecula myocardium morphogenesis (GO:0003222)	4/8	0.0262174	0.177437	0	0	3.13972	11.4328	TGFB2;NOTCH1;NRG1;ENG	;
basement membrane organization (GO:0071711)	4/8	0.0262174	0.177672	0	0	3.13972	11.4328	COL4A1;NID1;NID2;CTSS	;
regulation of lipid transport (GO:0032368)	4/8	0.0262174	0.177909	0	0	3.13972	11.4328	LRP1;ITGB3;NR1H3;ITGAV	;
B cell mediated immunity (GO:0019724)	4/8	0.0262174	0.178146	0	0	3.13972	11.4328	CD74;FCER1G;TLR8;FCGR2B	;
amyloid precursor protein catabolic process (GO:0042987)	4/8	0.0262174	0.178383	0	0	3.13972	11.4328	APH1A;NCSTN;PSEN2;PSEN1	;
early endosome to Golgi transport (GO:0034498)	4/8	0.0262174	0.178621	0	0	3.13972	11.4328	EHD3;SNX1;SNX2;SNX8	;
hemopoiesis (GO:0030097)	19/76	0.0271277	0.178623	0	0	1.56986	5.6628	IL10;CSF1R;CD164;TGFB2;CSF2;TGFB1;JAG1;CSF1;FLT3LG;INHBA;RUNX3;DLL1;RUNX2;ZFP36L2;RASGRP4;RUNX1;TGFBR2;PTPRC;PGM3	;
protein localization to endosome (GO:0036010)	4/8	0.0262174	0.17886	0	0	3.13972	11.4328	NRP1;TMEM30A;TOLLIP;ARF6	;
peptidyl-lysine hydroxylation (GO:0017185)	4/8	0.0262174	0.1791	0	0	3.13972	11.4328	PLOD3;P3H4;PLOD1;P3H3	;
phagolysosome assembly (GO:0001845)	4/8	0.0262174	0.17934	0	0	3.13972	11.4328	RAB20;RAB7B;CORO1A;RAB7A	;
regulation of interleukin-6 production (GO:0032675)	12/42	0.0272863	0.179436	0	0	1.79412	6.4613	PYCARD;IL10;GBA;MAPKAPK2;ARRB1;NCKAP1L;CYBA;RAB7B;TLR4;INAVA;MYD88;TLR2	;
positive regulation of interleukin-8 biosynthetic process (GO:0045416)	4/8	0.0262174	0.17958	0	0	3.13972	11.4328	TLR8;TLR7;BCL10;TLR4	;
response to glucocorticoid (GO:0051384)	8/24	0.0276262	0.179817	0	0	2.09314	7.51227	IL10;ANXA1;BCL2L11;ADAM9;SLIT3;NR3C1;ZFP36L2;ZFP36L1	;
T-helper 17 cell differentiation (GO:0072539)	4/8	0.0262174	0.179822	0	0	3.13972	11.4328	STAT3;RORA;LY9;BATF	;
regulation of cellular senescence (GO:2000772)	8/24	0.0276262	0.180047	0	0	2.09314	7.51227	ARG2;NUAK1;PNPT1;CDK6;NEK6;AKT3;HMGA1;YPEL3	;
lipoprotein transport (GO:0042953)	4/8	0.0262174	0.180064	0	0	3.13972	11.4328	LRP1;UNC119;MIA3;CD36	;
negative regulation of T cell proliferation (GO:0042130)	8/24	0.0276262	0.180277	0	0	2.09314	7.51227	IL10;CD86;CEBPB;SDC4;GPNMB;PRKAR1A;LGALS9;TNFRSF21	;
protein insertion into mitochondrial membrane (GO:0051204)	4/8	0.0262174	0.180306	0	0	3.13972	11.4328	BCL2L11;BAX;PMAIP1;BMF	;
transition metal ion homeostasis (GO:0055076)	8/24	0.0276262	0.180508	0	0	2.09314	7.51227	TF;BDH2;TFR2;SLC11A1;HMOX1;ATOX1;PICALM;FTL	;
actin nucleation (GO:0045010)	8/24	0.0276262	0.180739	0	0	2.09314	7.51227	ACTR3;ACTR2;SCIN;ARPC2;ARPC1B;ARPC4;ARPC5;WHAMM	;
cellular senescence (GO:0090398)	8/24	0.0276262	0.180971	0	0	2.09314	7.51227	MAP2K1;CDKN1A;OPA1;PRKCD;HMGA1;CALR;TBX3;TBX2	;
regulation of epidermal growth factor-activated receptor activity (GO:0007176)	8/24	0.0276262	0.181204	0	0	2.09314	7.51227	ERRFI1;ADAM17;GPRC5A;NCF1;SHC1;NCK2;CBLB;SNX6	;
intrinsic apoptotic signaling pathway in response to endoplasmic reticulum stress (GO:0070059)	8/24	0.0276262	0.181437	0	0	2.09314	7.51227	PPP1R15A;CEBPB;BAX;TRIB3;BAK1;SELENOK;ATF4;MAP3K5	;
positive regulation of cytokine-mediated signaling pathway (GO:0001961)	10/33	0.0284716	0.183912	0	0	1.90286	6.77199	CD74;TRIM6;ADAM17;CSF1;IL7;AXL;TXK;FADD;HIF1A;UBE2K	;
regulation of intracellular protein transport (GO:0033157)	10/33	0.0284716	0.184145	0	0	1.90286	6.77199	PTPN1;PLK3;BCAS3;TGFB1;B3GAT3;RUFY3;PRR5L;GCC2;LCP1;OAZ1	;
positive regulation of mitochondrion organization (GO:0010822)	29/128	0.0285667	0.184293	0	0	1.42268	5.05838	GSK3B;HNMT;CAMKK2;PYCARD;PSMD8;CYB5R1;UGCG;BCL2L11;SLC17A9;CTSK;ARIH2;MICALL2;PMAIP1;BMF;BAK1;FBXO7;SH3GLB1;FIS1;BNIP3;HPS4;PLAUR;HIP1R;WDR75;NRG1;MMP9;DCN;MLLT11;PINK1;BAX	;
positive regulation of Notch signaling pathway (GO:0045747)	10/33	0.0284716	0.184379	0	0	1.90286	6.77199	KAT2B;TGFB2;TSPAN14;NOTCH1;JAG1;ZMIZ1;STAT3;TSPAN17;BMP2K;DLL1	;
regulation of phosphatidylinositol 3-kinase activity (GO:0043551)	10/33	0.0284716	0.184613	0	0	1.90286	6.77199	PDGFRB;FGR;PDGFRA;FLT1;TGFB1;WDR81;IRS1;WDR91;PDGFB;FGF2	;
positive regulation of biomineral tissue development (GO:0070169)	10/33	0.0284716	0.184848	0	0	1.90286	6.77199	FBN2;ACVR1;TFAP2A;WNT6;BMP2;TGFB1;TGFB3;BMP7;BMP6;WNT4	;
negative regulation of mitochondrion organization (GO:0010823)	10/33	0.0284716	0.185083	0	0	1.90286	6.77199	VAT1;SLC35F6;BAG4;PRELID1;PINK1;GPX1;OPA1;HGF;BNIP3;AKT1	;
activation of NF-kappaB-inducing kinase activity (GO:0007250)	6/16	0.0308159	0.187878	0	0	2.35479	8.19401	IRAK1;TNFSF15;TLR6;MAP3K7;CARD14;MALT1	;
hyaluronan catabolic process (GO:0030214)	6/16	0.0308159	0.188102	0	0	2.35479	8.19401	CEMIP;TGFB1;HEXB;HEXA;GUSB;FGF2	;
cell-cell junction organization (GO:0045216)	18/72	0.0309233	0.188307	0	0	1.56986	5.45722	CSF1R;TGFB2;TGFB1;SMAD3;CADM1;TGFB3;F2R;PVR;SDK1;CDH3;TRPV4;GJA4;CDH11;FSCN1;CDH13;CSK;TLN1;NECTIN2	;
lipopolysaccharide-mediated signaling pathway (GO:0031663)	6/16	0.0308159	0.188328	0	0	2.35479	8.19401	LYN;HCK;TGFB1;IRAK1;TLR4;MTDH	;
regulation of actin nucleation (GO:0051125)	6/16	0.0308159	0.188553	0	0	2.35479	8.19401	SCIN;WIPF1;WAS;WHAMM;CORO1A;CORO1B	;
negative regulation of lipid storage (GO:0010888)	6/16	0.0308159	0.18878	0	0	2.35479	8.19401	ABCA1;OSBPL8;ITGB3;NR1H3;ITGAV;ABHD5	;
myoblast differentiation (GO:0045445)	6/16	0.0308159	0.189007	0	0	2.35479	8.19401	JAG1;EPAS1;ANKRD1;SDC1;NRG1;ANKRD2	;
positive regulation of secretion by cell (GO:1903532)	14/52	0.0296341	0.189028	0	0	1.69062	5.949	FGB;TGFB2;TGFB1;ATP6AP1;TGFB3;DTNBP1;BMP6;RGCC;ANKRD1;MYO18A;ADAM9;ADAM8;MYH10;EXOC1	;
ruffle organization (GO:0031529)	6/16	0.0308159	0.189234	0	0	2.35479	8.19401	CSF1R;LIMA1;PLEKHA1;AIF1;CORO1B;ARF6	;
positive regulation of cell-substrate adhesion (GO:0010811)	14/52	0.0296341	0.189265	0	0	1.69062	5.949	FGB;GSK3B;NRP1;CSF1;FN1;CIB1;OLFM4;PPM1F;CDK6;CDH13;CD36;CALR;JAK2;LIMS1	;
Arp2/3 complex-mediated actin nucleation (GO:0034314)	7/20	0.0295998	0.189283	0	0	2.1978	7.73623	ACTR3;ACTR2;ARPC2;ARPC1B;ARPC4;ARPC5;WHAMM	;
negative regulation of ERAD pathway (GO:1904293)	5/12	0.0303432	0.189293	0	0	2.61643	9.1449	USP25;USP14;UBXN1;DERL2;UBE2J1	;
cellular response to organonitrogen compound (GO:0071417)	23/97	0.0293874	0.189349	0	0	1.48894	5.25176	HCN4;P2RY12;EGR1;AOC1;P2RY11;AHR;ACTB;MTOR;ZFP36L1;HSP90B1;SSH1;CRHBP;TRPM2;P2RX4;RRAGC;WT1;KCNQ1;NEURL1;SH3BP4;LAMTOR2;SLC26A6;HCN2;CPEB4	;
endoplasmic reticulum to cytosol transport (GO:1903513)	6/16	0.0308159	0.189462	0	0	2.35479	8.19401	NPLOC4;SEL1L;DERL1;DERL2;HERPUD1;HSP90B1	;
positive regulation of T cell migration (GO:2000406)	7/20	0.0295998	0.189521	0	0	2.1978	7.73623	PYCARD;CXCL10;ADAM17;DOCK8;ADAM10;AIF1;RHOA	;
regulation of retrograde protein transport, ER to cytosol (GO:1904152)	5/12	0.0303432	0.189524	0	0	2.61643	9.1449	BCAP31;EDEM1;EDEM2;DERL2;UBE2J1	;
regulation of GTPase activity (GO:0043087)	40/188	0.0311739	0.189607	0	0	1.33605	4.63366	ITGB1;GSK3B;CD40;FICD;DOCK8;RGS16;RASGRF1;THY1;CX3CL1;FGD3;SYDE1;ABR;FGD5;FGD6;CCL8;SH3BP1;RGS1;PLXNA2;PLXNA1;SH3BP4;SNX9;PLXNC1;EVI5L;SRGAP2;TBC1D15;VAV3;BCAS3;RALBP1;F2R;ARAP1;ADAP1;GMIP;VAV1;SNX18;RGS10;RAB3GAP2;ARHGEF5;PICALM;CCL26;LIMS1	;
regulation of stem cell proliferation (GO:0072091)	6/16	0.0308159	0.189691	0	0	2.35479	8.19401	PTPRC;SIX3;HMGB2;EIF2AK2;FBLN1;ZFP36L1	;
positive regulation of SMAD protein import into nucleus (GO:0060391)	5/12	0.0303432	0.189757	0	0	2.61643	9.1449	DAB2;TGFB1;SMAD3;TGFB3;BMP6	;
positive regulation of gene silencing by miRNA (GO:2000637)	7/20	0.0295998	0.189759	0	0	2.1978	7.73623	MAP2K1;TGFB1;FMR1;STAT3;AGO2;LIMD1;EGFR	;
cardiac epithelial to mesenchymal transition (GO:0060317)	6/16	0.0308159	0.18992	0	0	2.35479	8.19401	HEYL;TGFB2;BMP2;NOTCH1;HAS2;ENG	;
positive regulation of vascular endothelial growth factor receptor signaling pathway (GO:0030949)	5/12	0.0303432	0.189989	0	0	2.61643	9.1449	FLT1;ITGB3;GRB10;ARNT;HIF1A	;
regulation of anoikis (GO:2000209)	7/20	0.0295998	0.189998	0	0	2.1978	7.73623	ANKRD13C;ITGB1;NOTCH1;BRMS1;PIK3CA;PDK4;MCL1	;
positive regulation of cell migration involved in sprouting angiogenesis (GO:0090050)	6/16	0.0308159	0.190149	0	0	2.35479	8.19401	ANXA1;AKT3;HMOX1;CIB1;PTGS2;FGF2	;
negative regulation of androgen receptor signaling pathway (GO:0060766)	5/12	0.0303432	0.190223	0	0	2.61643	9.1449	HEYL;DAB2;PIAS2;SMARCA4;FOXP1	;
purine nucleotide metabolic process (GO:0006163)	7/20	0.0295998	0.190237	0	0	2.1978	7.73623	NT5C;PRPS1;NT5E;GPX1;GDA;NT5C2;XDH	;
regulation of SMAD protein import into nucleus (GO:0060390)	6/16	0.0308159	0.19038	0	0	2.35479	8.19401	WWTR1;DAB2;TGFB1;SMAD3;TGFB3;BMP6	;
negative regulation of myoblast differentiation (GO:0045662)	5/12	0.0303432	0.190457	0	0	2.61643	9.1449	TGFB1;NOTCH1;ANKRD2;DLL1;TBX3	;
Golgi to endosome transport (GO:0006895)	7/20	0.0295998	0.190477	0	0	2.1978	7.73623	SYS1;SORT1;VPS13C;WIPI1;AP2A1;CORO7;EPS15	;
regulation of osteoblast proliferation (GO:0033688)	6/16	0.0308159	0.19061	0	0	2.35479	8.19401	GREM1;BMP2;NPR3;EIF2AK2;HPSE;RHOA	;
dermatan sulfate biosynthetic process (GO:0030208)	5/12	0.0303432	0.190691	0	0	2.61643	9.1449	CHST12;DSEL;DSE;BGN;DCN	;
positive regulation of macrophage derived foam cell differentiation (GO:0010744)	6/16	0.0308159	0.190842	0	0	2.35479	8.19401	MSR1;PRKCH;CSF2;CSF1;CD36;NFKB1	;
endosome transport via multivesicular body sorting pathway (GO:0032509)	5/12	0.0303432	0.190927	0	0	2.61643	9.1449	SORT1;TMEM50A;LEPROTL1;RILP;UBXN6	;
positive regulation of immune system process (GO:0002684)	6/16	0.0308159	0.191074	0	0	2.35479	8.19401	TNFSF18;TGFB2;PIK3CD;MIA3;PIK3CB;LGALS9	;
regulation of antigen receptor-mediated signaling pathway (GO:0050854)	5/12	0.0303432	0.191162	0	0	2.61643	9.1449	LYN;PTPRC;CBFB;CD300A;RUNX1	;
regulation of energy homeostasis (GO:2000505)	6/16	0.0308159	0.191306	0	0	2.35479	8.19401	MLXIPL;SGIP1;CD36;METRNL;DLL1;FOXO1	;
establishment of protein localization to organelle (GO:0072594)	16/62	0.030705	0.191316	0	0	1.6205	5.64473	PDIA3;NXT1;PEX19;PPP1R10;STAT3;PTTG1IP;HK2;RAB11A;MMP12;PINK1;IPO9;LAMP1;NUP50;TSPAN17;AKT1;HEATR3	;
negative regulation of DNA damage response, signal transduction by p53 class mediator (GO:0043518)	5/12	0.0303432	0.191399	0	0	2.61643	9.1449	CD74;KDM1A;SNAI1;MDM2;PTTG1IP	;
cardiac ventricle development (GO:0003231)	6/16	0.0308159	0.191539	0	0	2.35479	8.19401	HEYL;NOTCH1;TMEM65;GJA5;SCN5A;ENG	;
protein hydroxylation (GO:0018126)	5/12	0.0303432	0.191635	0	0	2.61643	9.1449	PLOD3;P3H1;P3H4;P3H3;PLOD1	;
regulation of exosomal secretion (GO:1903541)	6/16	0.0308159	0.191773	0	0	2.35479	8.19401	SDCBP;PDCD6IP;SDC4;SDC1;STAM;RAB7A	;
collagen metabolic process (GO:0032963)	5/12	0.0303432	0.191873	0	0	2.61643	9.1449	ADAMTS3;P3H1;P3H4;P3H3;HIF1A	;
response to interleukin-6 (GO:0070741)	5/12	0.0303432	0.192111	0	0	2.61643	9.1449	SBNO2;PID1;SELPLG;ST3GAL6;NFKB1	;
regulation of myoblast differentiation (GO:0045661)	9/29	0.0317214	0.19225	0	0	1.94879	6.72482	NOTCH1;BTG1;TGFB1;IGFBP3;FLOT2;ANKRD2;DLL1;TBX3;ZFP36L1	;
cargo loading into COPII-coated vesicle (GO:0090110)	5/12	0.0303432	0.19235	0	0	2.61643	9.1449	RAB1A;SEC24A;SAR1A;MIA3;SEC24D	;
negative regulation of lymphocyte proliferation (GO:0050672)	9/29	0.0317214	0.192478	0	0	1.94879	6.72482	CD86;LYN;IL10;CEBPB;SDC4;GPNMB;CD300A;FCGR2B;TNFRSF21	;
regulation of interleukin-8 biosynthetic process (GO:0045414)	5/12	0.0303432	0.192589	0	0	2.61643	9.1449	BCL3;TLR8;TLR7;BCL10;TLR4	;
positive regulation of cellular component biogenesis (GO:0044089)	21/87	0.0302484	0.192706	0	0	1.51573	5.30248	GSK3B;PDCD6IP;TGFB1;SMAD3;CLSTN2;SDC4;BDNF;PIH1D1;LIMK1;STAM;SPIDR;BMP7;SDCBP;RGCC;CDC42EP2;SDC1;PFN1;FNIP1;FNIP2;PFN2;RAB7A	;
lysosome localization (GO:0032418)	9/29	0.0317214	0.192707	0	0	1.94879	6.72482	MILR1;SNAPIN;VPS33A;S100A13;PLEKHM1;PIK3CD;PLEKHM2;FAM98A;ARL8B	;
regulation of Rho protein signal transduction (GO:0035023)	15/57	0.0302987	0.192786	0	0	1.65248	5.77816	ABCA1;NRP1;GPR35;GPR65;F2R;ARRB1;GPR4;MYO9B;ARAP1;ARHGDIA;DLC1;ARHGDIB;APOE;F2RL2;F2RL3	;
serine family amino acid biosynthetic process (GO:0009070)	5/12	0.0303432	0.192829	0	0	2.61643	9.1449	SRR;CTH;SERINC3;PSPH;SERINC5	;
positive regulation of hydrolase activity (GO:0051345)	37/172	0.0318644	0.192888	0	0	1.35081	4.65524	ITGB1;GSK3B;CD40;DOCK8;RGS16;RASGRF1;HMGB2;MTMR9;TOR1AIP2;THY1;CX3CL1;ABR;CCL8;SH3BP1;RGS1;CHP2;CTSH;SNX9;EVI5L;SRGAP2;GABARAPL2;BCAS3;RALBP1;RIPK3;F2R;ARAP1;RHOA;BMP2;PINK1;SNX18;DNAJB11;RGS10;PFN1;PFN2;PICALM;CCL26;LIMS1	;
regulation of multicellular organismal development (GO:2000026)	12/43	0.032531	0.196224	0	0	1.7524	6.00295	IL10;GREM1;CXCL10;TIFAB;GPX1;CDK1;HPSE;CD24;PHLDB2;DUSP6;SMAD7;FOXP1	;
positive regulation of interleukin-6 production (GO:0032755)	12/43	0.032531	0.196457	0	0	1.7524	6.00295	PYCARD;F2R;TLR8;MBP;CYBA;LGALS9;TLR6;RAB7B;TLR4;INAVA;MYD88;TLR2	;
response to unfolded protein (GO:0006986)	12/43	0.032531	0.196689	0	0	1.7524	6.00295	HSPA8;ERP44;HSPA5;DNAJB4;RHBDD1;HSPA6;DERL1;SERPINH1;HYOU1;STT3B;OPTN;HERPUD1	;
positive regulation of transcription from RNA polymerase II promoter (GO:0045944)	155/848	0.0326681	0.196818	0	0	1.14777	3.92695	PID1;SPI1;KDM1A;SERPINE1;RORA;AHR;NR3C1;FGF2;ELK3;RPS6KA4;RPS6KA3;RPS6KA5;ZMIZ1;ZMIZ2;RPS6KA1;CHP2;TNFSF11;JUNB;IER2;ACVR1;SLC11A1;HGF;EBF4;GTF2F2;RUNX2;RUNX1;TFR2;ATF6;SQSTM1;ATF3;ATF4;NOTCH1;EPAS1;INSIG2;TXK;PDGFB;HIF1A;FOXO1;SBNO2;PPP3R1;UBC;RIPK1;FADD;WNT2;TFAP2A;ESRRA;SMAD2;WWTR1;EGR1;TFAP2C;TGFB2;JAG1;TGFB1;SMAD3;AUTS2;FOXF1;TGFB3;HMGA1;GLMP;NFATC1;INHBA;NFKB1;BMP6;NFKB2;SMARCA4;FOSL2;SMAD7…	;
regulation of cysteine-type endopeptidase activity involved in apoptotic process (GO:0043281)	22/93	0.0334049	0.20102	0	0	1.48546	5.04915	BCAP31;FIS1;TNFRSF6B;GPX1;DAPK1;HGF;F2R;NOD1;TNFRSF1B;THBS1;SH3RF1;PPM1F;PYCARD;RPS6KA3;RPS6KA1;ARL6IP5;AKT1;DPEP1;PMAIP1;SFN;FNIP1;MAP3K5	;
intrinsic apoptotic signaling pathway in response to DNA damage (GO:0008630)	13/48	0.0337462	0.202835	0	0	1.70068	5.76342	BCL2A1;AEN;HIPK2;PYCARD;BCL2L11;BCL3;BAX;SFN;BAK1;FNIP2;IKBKE;MCL1;EPHA2	;
lymphocyte differentiation (GO:0030098)	18/73	0.0351324	0.206544	0	0	1.54835	5.18487	ITGB1;IL10;TPD52;HDAC5;CR2;VCAM1;NFAM1;TXK;CHD7;PIK3CD;RELB;LFNG;HHEX;ADAM17;KLF6;PTPRC;CLCF1;DNAJB9	;
neutral amino acid transport (GO:0015804)	8/25	0.0351141	0.206675	0	0	2.00942	6.72985	SLC36A1;SLC36A2;SLC43A2;SLC6A17;SLC7A8;SLC43A1;SLC38A7;SLC1A5	;
positive regulation of phosphatidylinositol 3-kinase activity (GO:0043552)	8/25	0.0351141	0.206914	0	0	2.00942	6.72985	PDGFRB;FGR;PDGFRA;FLT1;TGFB1;IRS1;PDGFB;FGF2	;
peptidyl-threonine phosphorylation (GO:0018107)	17/68	0.0352858	0.20697	0	0	1.56986	5.25004	ACVR1;GSK3B;MAP2K1;CAMK2D;CAMK1D;PRKCD;DAPK3;ACVR1B;TGFBR2;CAMKK2;HIPK2;PHKG2;CDK1;AKT1;ULK1;CAMK1G;CDK5R1	;
signal peptide processing (GO:0006465)	8/25	0.0351141	0.207153	0	0	2.00942	6.72985	SPCS3;SPCS2;PROS1;HM13;SPPL2A;FURIN;PCSK5;CLN5	;
regulation of actin filament polymerization (GO:0030833)	17/68	0.0352858	0.207208	0	0	1.56986	5.25004	PRKCD;RHOG;HIP1R;TWF1;ARHGAP18;ARHGAP28;PYCARD;HCK;NCK2;CDC42EP2;HCLS1;CDC42EP1;NCKAP1L;PFN1;PFN2;ARF6;CCL26	;
regulation of protein import into nucleus (GO:0042306)	8/25	0.0351141	0.207393	0	0	2.00942	6.72985	WWTR1;TGFB1;MDFIC;OGG1;PRKCD;CHP2;APOD;TXN	;
positive regulation of exocytosis (GO:0045921)	10/34	0.0347511	0.207409	0	0	1.84689	6.20472	FGB;SDCBP;PDCD6IP;SDC4;ATP6AP1;RAB15;RAB3D;SDC1;STAM;RAB7A	;
negative regulation of cellular response to transforming growth factor beta stimulus (GO:1903845)	14/53	0.0345575	0.207467	0	0	1.65872	5.5818	SMAD2;TGFB1;SMAD3;SMURF1;HTRA4;SMAD6;VASN;TGFBR2;SMAD7;EID2;ADAM17;SNX25;UBC;SNX6	;
L-amino acid transport (GO:0015807)	8/25	0.0351141	0.207633	0	0	2.00942	6.72985	SLC36A1;SLC36A2;SLC6A17;ARL6IP5;SLC38A7;SLC1A3;CTNS;SLC3A2	;
anterior/posterior pattern specification (GO:0009952)	10/34	0.0347511	0.207652	0	0	1.84689	6.20472	SMAD2;HHEX;BMP2;TIFAB;BASP1;WT1;ATP6AP2;CTNNBIP1;PCSK5;WLS	;
negative regulation of inflammatory response (GO:0050728)	19/78	0.034843	0.207715	0	0	1.52961	5.13474	IL10;PTGER4;NLRX1;TNFAIP6;PRKCD;GBA;SIGLEC10;NR1H3;RORA;NOD1;METRNL;TNFRSF1A;OTULIN;TYRO3;APOD;TNFAIP8L2;APOE;SMPDL3B;PPARD	;
3'-phosphoadenosine 5'-phosphosulfate metabolic process (GO:0050427)	8/25	0.0351141	0.207874	0	0	2.00942	6.72985	TPST2;SULT1B1;SLC26A2;PODXL2;IMPAD1;PAPSS2;PAPSS1;SULT1C4	;
regulation of insulin receptor signaling pathway (GO:0046626)	10/34	0.0347511	0.207896	0	0	1.84689	6.20472	PTPN1;PTPRE;PID1;SOCS1;CISH;IRS1;PRKCD;GRB10;PRKCQ;SIK2	;
cellular response to vascular endothelial growth factor stimulus (GO:0035924)	8/25	0.0351141	0.208115	0	0	2.00942	6.72985	MAP2K3;NRP1;NUS1;NOTCH1;FLT1;EGR3;ANXA1;MAPKAPK2	;
negative regulation of T cell activation (GO:0050868)	10/34	0.0347511	0.20814	0	0	1.84689	6.20472	CD86;IL10;LGALS3;CEBPB;SDC4;GPNMB;TNFAIP8L2;FCGR2B;TNFRSF21;HAVCR2	;
regulation of lamellipodium assembly (GO:0010591)	8/25	0.0351141	0.208357	0	0	2.00942	6.72985	AUTS2;ARPC2;WAS;FSCN1;TWF1;SSH2;SSH1;EPHA2	;
apoptotic mitochondrial changes (GO:0008637)	10/34	0.0347511	0.208384	0	0	1.84689	6.20472	FIS1;ATG3;BCL2A1;AIFM2;BNIP3;BAX;SFN;BAK1;SOD2;HK2	;
positive regulation of leukocyte mediated cytotoxicity (GO:0001912)	8/25	0.0351141	0.2086	0	0	2.00942	6.72985	FAM49B;LAMP1;CADM1;STX7;STAP1;FADD;PVR;NECTIN2	;
positive regulation of filopodium assembly (GO:0051491)	8/25	0.0351141	0.208843	0	0	2.00942	6.72985	NRP1;BCAS3;TGFB3;FMR1;NEURL1;FSCN1;ARAP1;RHOQ	;
protein oligomerization (GO:0051259)	45/217	0.0350778	0.20887	0	0	1.30219	4.36257	DPAGT1;CAMK2D;OAT;DGKD;KHDRBS3;B4GALT1;SHMT2;PRF1;DERL1;NOD1;BCL10;IDE;NLRC4;MALT1;SCUBE3;TRIM6;SNX2;IRAK1;OPA1;HMOX1;TRAPPC11;STOM;RIPK1;STX2;IKBKE;GSDMD;SH3GLB1;FIS1;FCER1G;PNPT1;CPSF6;PDCD6IP;RIPK3;GCH1;VWF;TMEM120A;TAF10;EIF2AK3;OLFM4;EHD3;PFKL;EHD4;CHMP4B;BAX;TMCC1	;
negative regulation of growth (GO:0045926)	27/120	0.0364864	0.213766	0	0	1.41287	4.67776	CDA;CDKN1A;NOTCH1;BTG1;PTPRJ;ENO1;ACVR1B;ING1;PPP1R9B;MT2A;GNG4;SH3BP4;SLIT3;TGFB2;TGFB1;SMAD3;PNPT1;OSGIN1;INHBA;OSGIN2;SMARCA4;MT1A;BCL6;WT1;PPT1;SIPA1;MT1E	;
positive regulation of fat cell differentiation (GO:0045600)	11/39	0.0369367	0.216156	0	0	1.77112	5.84214	FNDC5;CEBPB;BMP2;NOCT;RARRES2;AKT1;METRNL;PTGS2;ZFP36L1;CMKLR1;PPARD	;
cellular response to peptide hormone stimulus (GO:0071375)	25/110	0.038505	0.223285	0	0	1.42714	4.64816	HDAC5;IRS1;IRS2;ADCY7;FOXO1;ZFP36L1;CRHBP;GNG2;GNG5;PRKAR2B;GNG4;GNG7;AKT1;PRKCD;MYO5A;INHBB;NFKB1;RAB10;KAT2B;RAB31;PRKAR1A;RAB13;TRIB3;GPLD1;RHOQ	;
cellular response to misfolded protein (GO:0071218)	7/21	0.0384636	0.223299	0	0	2.09314	6.81955	UBE2W;ATXN3;RNF126;SDF2L1;DERL1;UGGT2;UGGT1	;
ventricular septum morphogenesis (GO:0060412)	7/21	0.0384636	0.223553	0	0	2.09314	6.81955	ACVR1;HEYL;TGFB2;NOTCH1;CITED2;SMAD7;TGFBR2	;
positive regulation of cellular component movement (GO:0051272)	7/21	0.0384636	0.223808	0	0	2.09314	6.81955	LYN;CSF1R;ADAM17;TUBB2B;PDPN;ACTN4;NTN1	;
positive regulation of supramolecular fiber organization (GO:1902905)	20/84	0.038667	0.22397	0	0	1.4951	4.86322	GPX1;LIMK1;RHOG;PSEN1;PYCARD;HCK;FES;TRPV4;NCK2;CDC42EP2;CDC42EP1;NCKAP1L;APOE;PFN1;MAPRE1;COLGALT1;PFN2;ARF6;CCL26;CDK5R1	;
hyaluronan metabolic process (GO:0030212)	7/21	0.0384636	0.224064	0	0	2.09314	6.81955	CEMIP;TGFB1;HEXB;HEXA;HAS2;GUSB;FGF2	;
positive regulation of viral life cycle (GO:1903902)	12/44	0.0384581	0.224287	0	0	1.71257	5.57988	DDB1;CD74;NR5A2;PDE12;FMR1;CHMP2B;CHMP4B;LGALS9;VPS37B;P4HB;PABPC1;TRIM38	;
cholesterol transport (GO:0030301)	12/44	0.0384581	0.224544	0	0	1.71257	5.57988	ABCA1;STX12;SCARB1;MSR1;STARD5;OSBPL5;ABCA5;NPC1;SOAT1;NPC2;APOE;CD36	;
unsaturated fatty acid metabolic process (GO:0033559)	12/44	0.0384581	0.224801	0	0	1.71257	5.57988	FADS3;ELOVL1;ACSL1;ACOX1;GSTA1;PLA2G4A;ALOX12;DEGS1;DECR2;DAGLB;ABCD1;MGLL	;
ER to Golgi vesicle-mediated transport (GO:0006888)	38/180	0.0389056	0.225097	0	0	1.32566	4.3039	ARF4;RAB1A;MCFD2;STX17;SAR1B;PROS1;CTSZ;USO1;MIA3;IER3IP1;LMAN1;ACTR1A;VTI1A;TRAPPC11;TMED1;WHAMM;SPTAN1;YKT6;TMED5;CTSC;CD55;NSF;BCAP31;TMED9;SEC24A;NRBP1;ARFGAP1;YIF1A;F5;YIF1B;DYNC1LI2;F8;SEC23IP;ZW10;HYOU1;MPPE1;SEC22B;SEC24D	;
negative regulation of cell morphogenesis involved in differentiation (GO:0010771)	9/30	0.039109	0.226017	0	0	1.88383	6.10626	ARHGDIA;RUFY3;TACSTD2;LRP4;FBLN1;THY1;ACTN4;RHOA;CORO1C	;
activation of cysteine-type endopeptidase activity involved in apoptotic process (GO:0006919)	19/79	0.0392574	0.226362	0	0	1.51024	4.88959	SMAD3;TNFSF15;F2R;EIF2AK3;HIP1R;NOD1;NLRC4;CFLAR;PYCARD;CASP8;CASP3;DLC1;FAS;BAX;RIPK1;FADD;NLRP1;JAK2;XDH	;
peptidyl-tyrosine phosphorylation (GO:0018108)	19/79	0.0392574	0.226618	0	0	1.51024	4.88959	PDGFRB;LYN;PDGFRA;CSF1R;FLT1;SYK;TXK;TNK2;PDGFB;SLA;EGFR;FGR;HCK;FES;BTK;CSK;PTPN6;GRB2;JAK2	;
regulation of insulin-like growth factor receptor signaling pathway (GO:0043567)	6/17	0.0413739	0.22999	0	0	2.21627	7.05906	IGFBP1;BMP2;CDH3;IGFBP4;IGFBP3;IGFBP2	;
cellular response to glucocorticoid stimulus (GO:0071385)	6/17	0.0413739	0.230241	0	0	2.21627	7.05906	ANXA1;BCL2L11;KLF9;NR3C1;ZFP36L2;ZFP36L1	;
nucleobase-containing compound biosynthetic process (GO:0034654)	6/17	0.0413739	0.230492	0	0	2.21627	7.05906	CDA;GMPR;AMPD2;AMPD3;ADA;APRT	;
positive chemotaxis (GO:0050918)	6/17	0.0413739	0.230744	0	0	2.21627	7.05906	NRP1;LGALS3;ANGPT1;GPNMB;PTPRJ;CORO1A	;
regulation of osteoblast differentiation (GO:0045667)	17/69	0.0401093	0.230753	0	0	1.54711	4.97572	ACVR1;FBN2;IFITM1;NOTCH1;ATP6AP1;HGF;CTNNBIP1;CHRD;LIMD1;BMP7;RUNX2;BMP6;GREM1;BMP2;CDK6;NOCT;WNT4	;
Golgi organization (GO:0007030)	27/121	0.0400764	0.230824	0	0	1.4012	4.5076	PI4K2B;RAB1A;STX17;ARL1;GCC2;LMAN1;GOLGA5;VTI1A;MYO18A;STX6;TRAPPC11;TMED1;TMED5;PLK3;BCAS3;TMED9;TANGO2;SURF4;VMP1;SEC23IP;NPLOC4;ZW10;CDK1;PLEKHM2;OPTN;PI4K2A;BLZF1	;
regulation of lamellipodium organization (GO:1902743)	6/17	0.0413739	0.230997	0	0	2.21627	7.05906	PDPN;WAS;TWF1;SSH2;SSH1;EPHA2	;
regulation of T cell migration (GO:2000404)	6/17	0.0413739	0.23125	0	0	2.21627	7.05906	PYCARD;CXCL10;DOCK8;APOD;AIF1;RHOA	;
serine family amino acid metabolic process (GO:0009069)	6/17	0.0413739	0.231503	0	0	2.21627	7.05906	AOC1;SRR;SHMT2;CTH;SARS;PSPH	;
sterol metabolic process (GO:0016125)	15/59	0.0403057	0.231621	0	0	1.59647	5.12667	ABCA1;OSBPL5;CYP7B1;CLN8;CYP27A1;CYP26A1;CYP26B1;RXRA;SOAT1;CYP4V2;FDXR;FDX2;APOE;OSBPL1A;PPARD	;
nucleotide catabolic process (GO:0009166)	6/17	0.0413739	0.231757	0	0	2.21627	7.05906	NT5C;NT5E;GPX1;GDA;NT5C2;XDH	;
positive regulation of DNA replication (GO:0045740)	10/35	0.0419333	0.231837	0	0	1.79412	5.69038	PDGFRA;CSF2;DBF4;SHC1;TGFB3;PDGFC;PDGFB;CALR;EGFR;BMP6	;
positive regulation of macrophage activation (GO:0043032)	6/17	0.0413739	0.232012	0	0	2.21627	7.05906	ITGAM;TNIP2;STAP1;TLR6;THBS1;TLR4	;
carboxylic acid transmembrane transport (GO:1905039)	10/35	0.0419333	0.232088	0	0	1.79412	5.69038	SLC36A1;SLC6A6;SLC46A1;SLC36A2;SLC7A7;SLC7A8;SLC38A7;SLC38A6;SLC38A2;SLC38A4	;
positive regulation of cellular protein catabolic process (GO:1903364)	6/17	0.0413739	0.232267	0	0	2.21627	7.05906	RNF128;GBA;MSN;PTTG1IP;APOE;CTSC	;
neurotrophin TRK receptor signaling pathway (GO:0048011)	4/9	0.0413371	0.232316	0	0	2.79086	8.89167	SORT1;CASP3;HAP1;BCAR1	;
regulation of mitochondrial membrane potential (GO:0051881)	10/35	0.0419333	0.23234	0	0	1.79412	5.69038	OPRD1;HEBP2;PRELID1;PINK1;PID1;ARL6IP5;AKT1;PMAIP1;BAX;BAK1	;
regulation of endothelial cell differentiation (GO:0045601)	4/9	0.0413371	0.232572	0	0	2.79086	8.89167	ZEB1;BTG1;ATOH8;XDH	;
negative regulation of protein kinase B signaling (GO:0051898)	10/35	0.0419333	0.232593	0	0	1.79412	5.69038	PHLPP1;PLEKHA1;AKT1;CIB1;PTPRJ;TRIB3;ARRB2;XDH;EPHA2;OTUD3	;
regulation of mast cell activation (GO:0033003)	4/9	0.0413371	0.232829	0	0	2.79086	8.89167	LYN;MILR1;CD84;NECTIN2	;
negative regulation of cell-substrate adhesion (GO:0010812)	10/35	0.0419333	0.232846	0	0	1.79412	5.69038	NOTCH1;JAG1;PTPRO;TACSTD2;SPOCK1;FBLN1;ACTN4;THBS1;RHOA;CORO1C	;
regulation of organ growth (GO:0046620)	4/9	0.0413371	0.233086	0	0	2.79086	8.89167	LATS2;WWC2;WWC3;DUSP6	;
mitochondrial fragmentation involved in apoptotic process (GO:0043653)	4/9	0.0413371	0.233344	0	0	2.79086	8.89167	FIS1;ATG3;BNIP3;BAX	;
mesodermal cell differentiation (GO:0048333)	4/9	0.0413371	0.233603	0	0	2.79086	8.89167	ITGB1;ITGB3;ITGA2;ITGA8	;
axonal transport of mitochondrion (GO:0019896)	4/9	0.0413371	0.233862	0	0	2.79086	8.89167	OPA1;HAP1;TRAK1;HIF1A	;
positive regulation of response to external stimulus (GO:0032103)	21/90	0.0423802	0.234054	0	0	1.4652	4.63161	PDGFRB;PTGER4;TGFB1;RARRES2;SERPINE1;CD180;PDGFB;LY86;CYBA;THBS1;CX3CL1;PPM1F;BMP6;TNFRSF1A;TNIP1;TLR7;STX4;TLR4;OPTN;TLR2;CCL26	;
negative regulation of transcription by competitive promoter binding (GO:0010944)	4/9	0.0413371	0.234121	0	0	2.79086	8.89167	TFAP2A;HHEX;BHLHE41;SMAD7	;
mast cell mediated immunity (GO:0002448)	4/9	0.0413371	0.234381	0	0	2.79086	8.89167	MILR1;S100A13;PIK3CD;SERPINB9	;
intestinal absorption (GO:0050892)	5/13	0.0429889	0.234623	0	0	2.41517	7.60008	SLC46A1;KCNQ1;CD36;SLC26A6;TJP2	;
regulation of homotypic cell-cell adhesion (GO:0034110)	4/9	0.0413371	0.234642	0	0	2.79086	8.89167	LYN;SYK;TNFSF11;PRKCQ	;
negative regulation of macrophage derived foam cell differentiation (GO:0010745)	5/13	0.0429889	0.234874	0	0	2.41517	7.60008	ABCA1;ABCA5;ITGB3;NR1H3;ITGAV	;
glucose import (GO:0046323)	4/9	0.0413371	0.234903	0	0	2.79086	8.89167	SORT1;SLC2A13;SLC2A6;SLC2A8	;
amyloid precursor protein metabolic process (GO:0042982)	5/13	0.0429889	0.235126	0	0	2.41517	7.60008	APH1A;NCSTN;PSEN2;PSEN1;APOE	;
endothelial cell chemotaxis (GO:0035767)	4/9	0.0413371	0.235165	0	0	2.79086	8.89167	NRP1;EGR3;RAB13;CORO1B	;
positive regulation of alpha-beta T cell proliferation (GO:0046641)	5/13	0.0429889	0.235378	0	0	2.41517	7.60008	SYK;EBI3;LGALS9;CD55;TGFBR2	;
negative regulation of lymphocyte apoptotic process (GO:0070229)	4/9	0.0413371	0.235428	0	0	2.79086	8.89167	BCL6;IRS2;PRKCQ;FOXP1	;
regulation of cAMP-dependent protein kinase activity (GO:2000479)	5/13	0.0429889	0.235631	0	0	2.41517	7.60008	PKIB;PRKAR1A;PRKAR2B;PKIA;PKIG	;
positive regulation of astrocyte differentiation (GO:0048711)	4/9	0.0413371	0.235691	0	0	2.79086	8.89167	BMP2;NOTCH1;BIN1;CLCF1	;
mammary gland epithelium development (GO:0061180)	5/13	0.0429889	0.235884	0	0	2.41517	7.60008	CSF1R;AKT1;JAK2;WNT2;WNT4	;
regulation of endoplasmic reticulum unfolded protein response (GO:1900101)	4/9	0.0413371	0.235954	0	0	2.79086	8.89167	FICD;HSPA5;BAX;BAK1	;
phosphate ion transport (GO:0006817)	5/13	0.0429889	0.236138	0	0	2.41517	7.60008	SLC37A2;SLC37A1;SLC20A1;SLC17A7;XPR1	;
positive regulation of leukocyte apoptotic process (GO:2000108)	4/9	0.0413371	0.236219	0	0	2.79086	8.89167	LYN;PIK3CD;PIK3CB;LGALS9	;
regulation of cAMP metabolic process (GO:0030814)	5/13	0.0429889	0.236393	0	0	2.41517	7.60008	CXCL10;CXCL9;CXCL11;ADM;RAMP1	;
Cdc42 protein signal transduction (GO:0032488)	4/9	0.0413371	0.236483	0	0	2.79086	8.89167	SHTN1;WAS;NTN1;RHOQ	;
positive regulation of cholesterol efflux (GO:0010875)	5/13	0.0429889	0.236648	0	0	2.41517	7.60008	ABCA1;LRP1;NR1H3;APOE;PLTP	;
ATF6-mediated unfolded protein response (GO:0036500)	4/9	0.0413371	0.236749	0	0	2.79086	8.89167	HSPA5;CALR;ATF6;HSP90B1	;
positive regulation of peptidyl-tyrosine phosphorylation (GO:0050731)	26/116	0.0412522	0.236794	0	0	1.40746	4.48705	CSF1R;NRP1;CD40;CSF2;ITGB3;PDGFB;TREM2;JAK2;PAK2;TNFSF18;LYN;PTPN1;CD74;TGFB1;ANGPT1;RIPK2;HGF;TNK2;STAT3;TNFRSF1A;GREM1;BANK1;CLCF1;UNC119;HCLS1;CRLF1	;
positive regulation of T cell mediated cytotoxicity (GO:0001916)	5/13	0.0429889	0.236903	0	0	2.41517	7.60008	FAM49B;STX7;FADD;PVR;NECTIN2	;
alanine transport (GO:0032328)	4/9	0.0413371	0.237015	0	0	2.79086	8.89167	SLC36A1;SLC36A2;SLC6A17;SLC38A7	;
regulation of glucose import in response to insulin stimulus (GO:2001273)	5/13	0.0429889	0.237159	0	0	2.41517	7.60008	OSBPL8;PID1;IRS1;RARRES2;PTPN11	;
proteasomal protein catabolic process (GO:0010498)	48/237	0.0438808	0.237459	0	0	1.27178	3.97595	GSK3B;PSMD12;UBXN1;PSMD11;PSMD14;SEL1L;DERL1;NEDD4L;FBXO45;ARRB1;ARRB2;PSMB10;PSMD8;ATXN3;ZNRF1;UCHL1;ZNRF2;RNF216;PSMD2;ENC1;BTBD2;UBC;TRIM25;PMAIP1;TBL1X;SOCS6;UBXN6;NHLRC3;UBE2B;SMURF1;RHBDD1;WWP1;KCTD5;SIRT2;RNF41;DDB1;RNF145;UBE2W;RNF126;SPSB1;KCTD10;NEDD4;PSME1;CDK1;PLAA;RNF181;UBE2K;RNF122	;
neuron migration (GO:0001764)	11/40	0.0438621	0.237609	0	0	1.72684	5.39933	NRP1;TUBB2B;AUTS2;USP9X;DNER;SPOCK1;DCDC2;NAV1;MDGA1;LRP12;CDK5R1	;
negative regulation of cytokine secretion (GO:0050710)	11/40	0.0438621	0.237862	0	0	1.72684	5.39933	PTGER4;IL10;ANXA1;RGCC;SYT11;C5AR2;FN1;TLR8;TLR6;FCGR2B;TNFRSF21	;
negative regulation of defense response (GO:0031348)	19/80	0.0440658	0.237955	0	0	1.49137	4.65615	IL10;PTGER4;NLRX1;TNFAIP6;PRKCD;GBA;TRAFD1;NR1H3;RORA;NOD1;METRNL;SIRT2;TNFRSF1A;OTULIN;TYRO3;TNFAIP8L2;APOE;SMPDL3B;PPARD	;
positive regulation of Ras protein signal transduction (GO:0046579)	11/40	0.0438621	0.238115	0	0	1.72684	5.39933	NOTCH1;AUTS2;GPR35;GPR65;RASGRF1;F2R;ARRB1;GPR4;RASGRP4;F2RL2;F2RL3	;
NIK/NF-kappaB signaling (GO:0038061)	19/80	0.0440658	0.238208	0	0	1.49137	4.65615	PSMD12;PSMD11;PSMD14;TNFSF15;PSMB10;MALT1;NFKB1;RELB;NFKB2;PSMD8;IRAK1;PSMD2;UBC;PSME1;AKT1;TLR6;MAP3K7;CARD14;BIRC3	;
sensory organ development (GO:0007423)	11/40	0.0438621	0.238369	0	0	1.72684	5.39933	TGFB2;WNT10A;MAFB;CHD7;SH3PXD2B;CPAMD8;SIX3;ECE1;SMG9;ATF6;HIPK2	;
regulation of supramolecular fiber organization (GO:1902903)	8/26	0.0438599	0.238611	0	0	1.93213	6.04131	HSPA8;GPX1;MAP2;MAP1S;WAS;APOE;SSH2;SSH1	;
positive regulation of wound healing (GO:0090303)	8/26	0.0438599	0.238865	0	0	1.93213	6.04131	ANXA1;F12;SERPINE1;F2R;HPSE;THBS1;MTOR;HBEGF	;
regulation of NF-kappaB import into nucleus (GO:0042345)	8/26	0.0438599	0.239121	0	0	1.93213	6.04131	SPHK1;BCL3;TLR7;LGALS9;BMP7;TLR4;RHOA;TLR2	;
negative regulation of phosphorylation (GO:0042326)	18/75	0.0447862	0.24159	0	0	1.50706	4.68072	LYN;WWTR1;CDKN1A;PID1;TGFB1;IGFBP3;PAQR3;CIB1;IRS2;FBLN1;PRR5L;INHBA;BMP7;CORO1C;MLXIPL;PDE12;STAP1;XDH	;
positive regulation of cytosolic calcium ion concentration (GO:0007204)	29/133	0.0450298	0.242647	0	0	1.3692	4.24511	GLP1R;PTGER4;GPR65;C5AR2;PTGER2;C5AR1;CXCR4;GNA15;C1QTNF1;C3AR1;BDKRB2;CD36;CCR5;CD55;GPR157;CCR1;BCAP31;PDGFRA;FIS1;GPR35;F2R;GPR4;CACNB3;P2RX4;TRPV4;SELENOT;CD24;F2RL2;F2RL3	;
positive regulation of cysteine-type endopeptidase activity (GO:2001056)	14/55	0.0461214	0.247484	0	0	1.5984	4.91745	BCAP31;FIS1;RIPK2;DAPK1;F2R;NOD1;PPM1F;PYCARD;CASP8;ARL6IP5;PMAIP1;FADD;BAK1;MAP3K5	;
Notch signaling pathway (GO:0007219)	14/55	0.0461214	0.247745	0	0	1.5984	4.91745	NOTCH1;JAG1;PSEN2;ADAM10;YBX1;PSEN1;DLL1;APH1A;KAT2B;HEYL;NCSTN;BMP2;UBC;SNAI1	;
regulation of axonogenesis (GO:0050770)	14/55	0.0461214	0.248006	0	0	1.5984	4.91745	LRP4;THY1;SSH2;RHOA;DNM2;SSH1;ARHGDIA;RUFY3;PLXNA2;PLXNA1;ZSWIM6;PLXNC1;APOE;ZSWIM4	;
positive regulation of protein binding (GO:0032092)	15/60	0.0461072	0.248191	0	0	1.56986	4.83012	GSK3B;LRP1;RIPK2;BDNF;DERL1;HIP1R;NMD3;PSEN1;TMEM173;STK4;MMP9;HIPK2;BMP2;TRIB3;APOE	;
positive regulation of release of sequestered calcium ion into cytosol (GO:0051281)	9/31	0.0475808	0.254246	0	0	1.82306	5.55182	CXCL10;CEMIP;CXCL9;CXCL11;GSTO1;F2R;THY1;HAP1;F2RL3	;
negative regulation of blood vessel endothelial cell migration (GO:0043537)	9/31	0.0475808	0.254512	0	0	1.82306	5.55182	HDAC5;STARD13;NOTCH1;TGFB1;RGCC;APOE;THBS1;FGF2;RHOA	;
positive regulation of bone mineralization (GO:0030501)	9/31	0.0475808	0.254779	0	0	1.82306	5.55182	FBN2;ACVR1;TFAP2A;BMP2;TGFB1;TGFB3;BMP7;BMP6;WNT4	;
ion transport (GO:0006811)	57/289	0.0477738	0.25501	0	0	1.2385	3.76664	TCIRG1;ATP12A;LASP1;PIEZO2;TSPO;SLC26A11;ATP6V1E1;SLC39A1;SLC36A1;ATP6V0B;ATP6V0E1;SLC36A2;ATP6AP1;ANO8;SLC9B2;SCNN1B;ATP6V1B2;VDAC1;SGK3;SGK1;ATP6V0D2;ATP6V0C;ATP6V1A;HCN4;SLC26A2;CHRNA5;SLC20A1;NEDD4L;SLC1A3;SLC17A9;UBC;SLC17A5;CLCA2;ANO10;ATP6V1H;SLC17A7;LRRC8A;SLC15A3;ATP6V1D;SLC15A4;ATP6V1C1;ATP6V0A1;ATP6V1C2;SLC12A4;TRPA1;WWP1;CTNS;MCOLN1;SLC8B1;TPCN2;CALHM6;CLCN7;CLCN5;P2RX4;OSTM1;FKBP1B;S…	;
positive regulation of interleukin-1 beta production (GO:0032731)	9/31	0.0475808	0.255047	0	0	1.82306	5.55182	PYCARD;GSDMD;EGR1;RIPK2;TLR8;NLRP1;LGALS9;TLR4;INAVA	;
activation of phospholipase C activity (GO:0007202)	7/22	0.048899	0.259119	0	0	1.998	6.02997	GNA15;TXK;C5AR1;HTR2B;PLCB2;EGFR;RASGRP4	;
glucose transport (GO:0015758)	7/22	0.048899	0.259388	0	0	1.998	6.02997	SLC2A9;SORT1;SLC2A13;SLC2A3;SLC2A6;SLC2A8;PPARD	;
Fc-gamma receptor signaling pathway (GO:0038094)	29/134	0.0490263	0.259524	0	0	1.35898	4.09787	WIPF1;ARPC1B;WAS;PIK3CB;ACTB;ACTG1;NCKIPSD;FCGR3A;NCKAP1L;FCGR1A;LYN;ACTR3;VAV3;ACTR2;FCER1G;SYK;PRKCD;LIMK1;ARPC4;ARPC5;VAV1;FGR;HCK;FCGR2A;ARPC2;PIK3CA;ELMO1;GRB2;FCGR2B	;
regulation of monocyte chemotaxis (GO:0090025)	7/22	0.048899	0.259658	0	0	1.998	6.02997	LYN;CCR1;GREM1;CXCL10;SERPINE1;MOSPD2;AIF1	;
STAT cascade (GO:0097696)	7/22	0.048899	0.259929	0	0	1.998	6.02997	IFNAR2;STAT2;CLCF1;STAT3;SOCS6;JAK2;IFNAR1	;
purine-containing compound biosynthetic process (GO:0072522)	7/22	0.048899	0.2602	0	0	1.998	6.02997	PRPS1;MTHFD1L;GMPR;AMPD2;AMPD3;ADA;APRT	;
negative regulation of actin filament polymerization (GO:0030837)	7/22	0.048899	0.260471	0	0	1.998	6.02997	SCIN;PRKCD;HIP1R;TWF1;PFN1;TMSB10;PFN2	;
negative regulation of cell death (GO:0060548)	19/81	0.0492841	0.260619	0	0	1.47295	4.43382	GSK3B;BNIP3L;LRPAP1;TIGAR;WFS1;BNIP3;GBA;HTR2B;WNT16;FGF2;BMP7;PINK1;GPNMB;PDE12;AKT1;CHMP4B;APOE;PDE8A;RAD18	;
negative regulation of response to endoplasmic reticulum stress (GO:1903573)	7/22	0.048899	0.260744	0	0	1.998	6.02997	DNAJC3;USP25;UBXN1;OPA1;NCK2;TMBIM6;HERPUD1	;
cytosolic transport (GO:0016482)	26/118	0.0495867	0.261676	0	0	1.3836	4.15639	SYS1;CLTC;ARL1;GCC2;AP2A1;CLN5;SNX1;CCDC91;SNX2;LAMP1;WDR91;VTI1A;STX6;TBC1D17;YKT6;RILP;EPS15;SNX6;SPAG9;SORT1;VPS13C;RNF126;EHD3;WDR81;CORO7;RAB7A	;
plasma membrane bounded cell projection organization (GO:0120036)	26/118	0.0495867	0.261947	0	0	1.3836	4.15639	CSF1R;GSK3B;DOCK7;RASGRF1;CORO1B;PPP1R9B;LIMA1;MAP2;PDPN;TMEM108;MICALL2;NCDN;CEP78;LYN;SNAPIN;PLEKHA1;DTNBP1;LAMB1;RAB11A;MANF;NEDD4;CDH11;RAB13;ULK1;LRP12;CDK5R1	;
epithelial cell migration (GO:0010631)	10/36	0.050064	0.263922	0	0	1.74429	5.22319	DPP4;NRP1;STARD13;FAP;PIK3CA;TNFSF12;PXN;CDH13;RHOA;LOXL2	;
phagosome-lysosome fusion (GO:0090385)	3/6	0.0553279	0.268127	0	0	3.13972	9.08784	RAB20;RAB7B;RAB7A	;
collagen biosynthetic process (GO:0032964)	3/6	0.0553279	0.268382	0	0	3.13972	9.08784	ADAMTS3;P3H4;P3H3	;
nucleobase metabolic process (GO:0009112)	3/6	0.0553279	0.268638	0	0	3.13972	9.08784	PRPS1;UCK2;TTR	;
ceramide transport (GO:0035627)	3/6	0.0553279	0.268893	0	0	3.13972	9.08784	PSAP;PLTP;PLEKHA8	;
positive regulation of extrinsic apoptotic signaling pathway via death domain receptors (GO:1902043)	3/6	0.0553279	0.26915	0	0	3.13972	9.08784	PMAIP1;THBS1;ATF3	;
nucleotide-binding oligomerization domain containing 2 signaling pathway (GO:0070431)	3/6	0.0553279	0.269407	0	0	3.13972	9.08784	RIPK2;OTULIN;INAVA	;
positive regulation of amyloid-beta clearance (GO:1900223)	3/6	0.0553279	0.269664	0	0	3.13972	9.08784	LRPAP1;LRP1;PICALM	;
negative regulation of cellular response to hypoxia (GO:1900038)	3/6	0.0553279	0.269922	0	0	3.13972	9.08784	HYOU1;TMBIM6;ENO1	;
T-helper 17 cell lineage commitment (GO:0072540)	3/6	0.0553279	0.27018	0	0	3.13972	9.08784	STAT3;LY9;BATF	;
regulation of stress-activated MAPK cascade (GO:0032872)	11/41	0.0516275	0.270211	0	0	1.68473	4.99302	TGFB2;MAP2K1;PHLPP1;CARD9;ARL6IP5;EIF2AK2;FAS;EGFR;FOXO1;INAVA;MAP4K4	;
regulation of translational initiation in response to stress (GO:0043558)	3/6	0.0553279	0.270439	0	0	3.13972	9.08784	PPP1R15A;EIF2AK3;ATF4	;
peptide transport (GO:0015833)	11/41	0.0516275	0.270488	0	0	1.68473	4.99302	CALCRL;CD209;PPT1;MYH9;MIA3;RAB38;SCAMP1;RILP;RAMP1;HSP90B1;RAB7A	;
positive regulation of hormone metabolic process (GO:0032352)	3/6	0.0553279	0.270698	0	0	3.13972	9.08784	EGR1;ARNT;HIF1A	;
negative regulation of proteolysis (GO:0045861)	11/41	0.0516275	0.270766	0	0	1.68473	4.99302	CST3;IL10;CSTB;TMEM59;ECM1;DNAJC1;CAMK2N1;AKT1;PLAT;CLN8;PTPN3	;
granzyme-mediated apoptotic signaling pathway (GO:0008626)	3/6	0.0553279	0.270958	0	0	3.13972	9.08784	LAMP1;BNIP3;GZMB	;
regulation of cellular component organization (GO:0051128)	30/140	0.0514588	0.270995	0	0	1.34559	3.99234	CAMK2D;RAB5C;STON1;RAB21;RAB20;AP2S1;SPOCK1;ABCA1;HSPA8;PTPN1;EGLN2;CISH;HIP1R;PTPN11;SNCAIP;ARFGAP1;MTOR;PINK1;NEDD4;BMP2K;UNC119;CDH13;PRKCQ;SGK3;CHPT1;LAMTOR2;SGK1;BLZF1;BCAR1;PICALM	;
regulation of cellular metabolic process (GO:0031323)	11/41	0.0516275	0.271045	0	0	1.68473	4.99302	ANKRD13C;ARF4;PINK1;PID1;NPC2;STK17A;GBA;PDK4;ACACA;SSH1;RNF41	;
polyamine biosynthetic process (GO:0006596)	3/6	0.0553279	0.271218	0	0	3.13972	9.08784	SAT1;SRM;PAOX	;
regulation of substrate adhesion-dependent cell spreading (GO:1900024)	11/41	0.0516275	0.271324	0	0	1.68473	4.99302	FGB;NRP1;PDPN;TACSTD2;CIB1;FBLN1;ACTN4;CALR;OLFM4;CORO1C;LIMS1	;
JNK cascade (GO:0007254)	16/66	0.0518979	0.271347	0	0	1.52229	4.50365	PTGER4;SPAG9;RIPK2;NOD1;MDFIC;IRAK1;ADORA2B;UBC;RIPK1;TNIK;MAP3K6;TRIB1;MAP4K5;MAP3K7;MAP3K5;ARHGEF6	;
positive regulation of cell growth (GO:0030307)	22/98	0.0560609	0.271422	0	0	1.40967	4.0617	SEMA7A;TGFB2;BDNF;SMURF1;SPHK1;LIMK1;ADAM10;NEDD4L;DERL2;CIB1;NTN1;EGFR;CXCL16;RPS6KA3;SHTN1;SDCBP;ADAM17;MMP14;RUFY3;RPS6KA1;AKT1;PLAA	;
regulation of glomerular filtration (GO:0003093)	3/6	0.0553279	0.271479	0	0	3.13972	9.08784	F2R;PTPRO;PDGFB	;
regulation of calcium-mediated signaling (GO:0050848)	11/41	0.0516275	0.271603	0	0	1.68473	4.99302	RCAN1;BST1;SELENON;CAMK2D;GPR143;P2RX4;TMBIM4;FKBP1B;CDH13;TREM2;CMKLR1	;
fructose 6-phosphate metabolic process (GO:0006002)	3/6	0.0553279	0.27174	0	0	3.13972	9.08784	PFKL;GFPT2;FBP2	;
positive regulation of cytoskeleton organization (GO:0051495)	18/77	0.0562036	0.271855	0	0	1.46792	4.22581	NRP1;BCAS3;LIMK1;RHOG;PYCARD;HCK;FES;NCK2;CDC42EP2;HCLS1;CDC42EP1;STAP1;NCKAP1L;PFN1;NES;PFN2;ARF6;CCL26	;
cholesterol import (GO:0070508)	3/6	0.0553279	0.272002	0	0	3.13972	9.08784	SCARB1;STARD5;CD36	;
heterocycle catabolic process (GO:0046700)	3/6	0.0553279	0.272264	0	0	3.13972	9.08784	ALDH4A1;AOC1;DPEP1	;
sterol import (GO:0035376)	3/6	0.0553279	0.272527	0	0	3.13972	9.08784	SCARB1;STARD5;CD36	;
negative regulation of cell cycle phase transition (GO:1901988)	3/6	0.0553279	0.27279	0	0	3.13972	9.08784	RGCC;ZFP36L2;ZFP36L1	;
astrocyte differentiation (GO:0048708)	3/6	0.0553279	0.273054	0	0	3.13972	9.08784	CDK6;STAT3;DLL1	;
interleukin-12-mediated signaling pathway (GO:0035722)	12/46	0.052502	0.273107	0	0	1.63811	4.82736	IL10;ANXA2;GSTO1;PITPNA;TCP1;MSN;TALDO1;LCP1;P4HB;JAK2;SOD2;PAK2	;
cellular response to cold (GO:0070417)	3/6	0.0553279	0.273319	0	0	3.13972	9.08784	DNAJC3;EIF2AK3;FOXO1	;
cellular response to interleukin-12 (GO:0071349)	12/46	0.052502	0.273385	0	0	1.63811	4.82736	IL10;ANXA2;GSTO1;PITPNA;TCP1;MSN;TALDO1;LCP1;P4HB;JAK2;SOD2;PAK2	;
positive regulation of leukocyte chemotaxis (GO:0002690)	15/61	0.0524714	0.273505	0	0	1.54412	4.55128	CCR1;CXCL9;CSF1;RARRES2;SERPINE1;MOSPD2;ADAM10;THBS1;AIF1;CXCL10;ADAM17;CXCL11;LGALS9;CALR;CMKLR1	;
negative regulation of macromolecule metabolic process (GO:0010605)	27/124	0.0524189	0.273511	0	0	1.3673	4.03146	OPRD1;LRPAP1;NOTCH1;CITED2;PDGFB;HIF1A;SDCBP;TRIM6;STC2;NOCT;FLOT2;LGALS9;XDH;WNT4;HAVCR2;CCR1;MSR1;MAP2K1;TGFB2;TGFB1;SFMBT2;NFKB1;PINK1;CD46;OPTN;PICALM;ENG	;
positive regulation of trophoblast cell migration (GO:1901165)	3/6	0.0553279	0.273583	0	0	3.13972	9.08784	SYDE1;AGO2;ACVR1B	;
innate immune response activating cell surface receptor signaling pathway (GO:0002220)	27/124	0.0524189	0.273791	0	0	1.3673	4.03146	FCN1;PSMD12;PSMD11;PSMD14;CLEC10A;BCL10;PSMB10;MALT1;RELB;PSMD8;IKBKB;RPS6KA5;CLEC7A;PSMD2;UBC;MAP3K7;PAK2;LYN;FCER1G;SYK;PRKCD;CARD9;NFKB1;CLEC4A;CD209;CLEC6A;PSME1	;
positive regulation of fever generation (GO:0031622)	3/6	0.0553279	0.273849	0	0	3.13972	9.08784	TNFSF11;TNFRSF11A;PTGS2	;
positive regulation of keratinocyte migration (GO:0051549)	3/6	0.0553279	0.274115	0	0	3.13972	9.08784	ADAM9;MMP9;MTOR	;
positive regulation of phospholipid transport (GO:2001140)	3/6	0.0553279	0.274381	0	0	3.13972	9.08784	PRELID1;PRKCD;APOE	;
regulation of exocytosis (GO:0017157)	13/51	0.052856	0.274389	0	0	1.60064	4.70618	FGB;NSF;ANXA1;ATP6AP1;RAB3D;CPLX1;RAB21;RAB10;RAB26;RAB15;RAB13;STX4;HAP1	;
organonitrogen compound catabolic process (GO:1901565)	14/56	0.0528145	0.274453	0	0	1.56986	4.61691	RNPEPL1;ERAP2;ERAP1;IDE;UCHL3;CLN8;MTOR;CLN5;PLA2G15;SMPD2;BACE2;RIDA;PPT1;TPP1	;
aggrephagy (GO:0035973)	3/6	0.0553279	0.274648	0	0	3.13972	9.08784	WDR81;WDFY3;SQSTM1	;
regulation of cortisol biosynthetic process (GO:2000064)	3/6	0.0553279	0.274915	0	0	3.13972	9.08784	BMP2;WNT4;DKK3	;
regulation of interleukin-10 secretion (GO:2001179)	3/6	0.0553279	0.275183	0	0	3.13972	9.08784	PYCARD;LGALS9;TNFRSF21	;
regulation of male gonad development (GO:2000018)	3/6	0.0553279	0.275452	0	0	3.13972	9.08784	WT1;CITED2;WNT4	;
release of cytochrome c from mitochondria (GO:0001836)	6/18	0.0539515	0.27559	0	0	2.09314	6.11129	FIS1;BCL2A1;BAX;SFN;BAK1;SOD2	;
glycosyl compound catabolic process (GO:1901658)	3/6	0.0553279	0.275721	0	0	3.13972	9.08784	FUCA1;NAGA;GLA	;
ceramide biosynthetic process (GO:0046513)	9/32	0.0571833	0.275809	0	0	1.76609	5.05366	SMPD2;SPTLC2;SMPD1;GBA;ST3GAL5;DEGS1;CLN8;B4GALT6;CERS2	;
glucan biosynthetic process (GO:0009250)	6/18	0.0539515	0.275866	0	0	2.09314	6.11129	UGP2;GBE1;UBC;GYG2;PGM2L1;PGM1	;
retrograde transport, vesicle recycling within Golgi (GO:0000301)	3/6	0.0553279	0.27599	0	0	3.13972	9.08784	GOLGA5;SYS1;OPTN	;
Fc receptor mediated stimulatory signaling pathway (GO:0002431)	29/135	0.0532759	0.276007	0	0	1.34892	3.95539	WIPF1;ARPC1B;WAS;PIK3CB;ACTB;ACTG1;NCKIPSD;FCGR3A;NCKAP1L;FCGR1A;LYN;ACTR3;VAV3;ACTR2;FCER1G;SYK;PRKCD;LIMK1;ARPC4;ARPC5;VAV1;FGR;HCK;FCGR2A;ARPC2;PIK3CA;ELMO1;GRB2;FCGR2B	;
regulation of nitric oxide biosynthetic process (GO:0045428)	9/32	0.0571833	0.27607	0	0	1.76609	5.05366	SMAD3;P2RX4;KHSRP;AKT1;CD36;TLR6;PTGS2;GLA;TLR4	;
regulation of cellular response to growth factor stimulus (GO:0090287)	6/18	0.0539515	0.276143	0	0	2.09314	6.11129	FBN2;DOK5;TMEM204;SULF1;DUSP6;FBN1	;
protein deubiquitination (GO:0016579)	51/257	0.0532507	0.276157	0	0	1.24611	3.65453	USP35;USP38;USP32;ARRB2;ACTB;PSMD8;POLB;UCHL1;PSMD2;TRIM25;USP30;MAP3K7;RIPK2;USP3;ACTR5;JOSD2;UCHL3;RHOA;DDB2;KAT2B;RNF128;TRAF3;PSME1;STAM2;BIRC3;INO80B;USP14;ENY2;PSMD12;PSMD11;PSMD14;SHMT2;NOD1;HIF1A;PSMB10;ATXN3;UBC;RIPK1;SMAD2;USP25;SMAD3;USP9X;TAF10;STAM;SMAD7;TNIP1;TNIP2;OTULIN;MDM2;CDK1;OTUD3	;
positive regulation of histone phosphorylation (GO:0033129)	3/6	0.0553279	0.27626	0	0	3.13972	9.08784	RPS6KA4;RPS6KA5;FMR1	;
positive regulation of transcription factor import into nucleus (GO:0042993)	9/32	0.0571833	0.276332	0	0	1.76609	5.05366	SMAD3;SPHK1;HCLS1;TLR7;LGALS9;TMEM173;TLR4;RHOA;TLR2	;
glycogen biosynthetic process (GO:0005978)	6/18	0.0539515	0.27642	0	0	2.09314	6.11129	UGP2;GBE1;UBC;GYG2;PGM2L1;PGM1	;
regulation of cellular carbohydrate catabolic process (GO:0043471)	3/6	0.0553279	0.276531	0	0	3.13972	9.08784	TIGAR;PGAM1;BPGM	;
positive regulation of actin cytoskeleton reorganization (GO:2000251)	6/18	0.0539515	0.276698	0	0	2.09314	6.11129	NRP1;BCAS3;HCK;FES;STAP1;HCLS1	;
type B pancreatic cell development (GO:0003323)	3/6	0.0553279	0.276802	0	0	3.13972	9.08784	CDK6;DLL1;BMP6	;
negative regulation of peptidyl-serine phosphorylation (GO:0033137)	6/18	0.0539515	0.276976	0	0	2.09314	6.11129	MLXIPL;PAQR3;CNKSR3;NCK2;PPM1F;SMAD7	;
response to UV-A (GO:0070141)	3/6	0.0553279	0.277074	0	0	3.13972	9.08784	CCND1;AKT1;EGFR	;
positive regulation of osteoclast differentiation (GO:0045672)	5/14	0.0583487	0.277238	0	0	2.24266	6.3721	CCR1;CSF1;ATP6AP1;OCSTAMP;TNFSF11	;
modulation by virus of host morphology or physiology (GO:0019048)	6/18	0.0539515	0.277255	0	0	2.09314	6.11129	TGFB1;SMAD3;RXRA;CD209;KPNA3;HIPK2	;
regulation of interleukin-12 secretion (GO:2001182)	3/6	0.0553279	0.277346	0	0	3.13972	9.08784	TLR8;LGALS9;FOXP1	;
clathrin coat assembly (GO:0048268)	5/14	0.0583487	0.277496	0	0	2.24266	6.3721	CLTC;HIP1R;AP2S1;EPS15;PICALM	;
regulation of lipopolysaccharide-mediated signaling pathway (GO:0031664)	6/18	0.0539515	0.277535	0	0	2.09314	6.11129	TRIM5;CD180;LY86;TRIB1;BMP6;CD55	;
positive regulation of myeloid leukocyte cytokine production involved in immune response (GO:0061081)	3/6	0.0553279	0.277619	0	0	3.13972	9.08784	CD74;SEMA7A;BCL10	;
protein import into nucleus (GO:0006606)	23/103	0.0544126	0.277668	0	0	1.4022	4.08204	PDIA3;RERE;OPRD1;TGFB1;FYB1;NXT1;SYK;PPP1R10;STAT3;CBLB;PTTG1IP;NCKIPSD;MMP12;IPO9;BCL6;NUP50;BCL3;SIX3;KPNA6;AKT1;HEATR3;JAK2;KPNA3	;
response to ATP (GO:0033198)	5/14	0.0583487	0.277755	0	0	2.24266	6.3721	P2RY12;P2RY11;P2RX4;SSH1;HSP90B1	;
negative regulation of fibroblast proliferation (GO:0048147)	6/18	0.0539515	0.277815	0	0	2.09314	6.11129	MORC3;MED25;CD300A;FTH1;B4GALT7;CDC73	;
regulation of chemokine-mediated signaling pathway (GO:0070099)	3/6	0.0553279	0.277892	0	0	3.13972	9.08784	PADI2;SLIT3;HIF1A	;
positive regulation of purine nucleotide metabolic process (GO:1900544)	5/14	0.0583487	0.278014	0	0	2.24266	6.3721	CXCL10;CXCL9;CXCL11;ADM;RAMP1	;
organelle fusion (GO:0048284)	6/18	0.0539515	0.278095	0	0	2.09314	6.11129	FIS1;BCL2A1;OPA1;BAX;STX4;USP30	;
regulation of blood vessel remodeling (GO:0060312)	3/6	0.0553279	0.278166	0	0	3.13972	9.08784	CST3;TGFB1;TMBIM1	;
cellular response to topologically incorrect protein (GO:0035967)	8/27	0.0539242	0.278236	0	0	1.86057	5.4332	ATXN3;HSPA8;UBE2W;HSPA5;RHBDD1;HSPA6;HYOU1;OPTN	;
negative regulation of cell migration involved in sprouting angiogenesis (GO:0090051)	5/14	0.0583487	0.278274	0	0	2.24266	6.3721	HDAC5;STARD13;NOTCH1;THBS1;RHOA	;
regulation of glial cell apoptotic process (GO:0034350)	3/6	0.0553279	0.27844	0	0	3.13972	9.08784	PRKCH;PRKCD;DLL1	;
regulation of protein localization to cell surface (GO:2000008)	8/27	0.0539242	0.278517	0	0	1.86057	5.4332	BDNF;LEPROTL1;NEDD4L;STX4;TAX1BP3;SNX33;RAB11B;PICALM	;
positive regulation of DNA damage response, signal transduction by p53 class mediator (GO:0043517)	5/14	0.0583487	0.278535	0	0	2.24266	6.3721	SPRED2;SPRED1;ANKRD1;PMAIP1;PLA2R1	;
glandular epithelial cell development (GO:0002068)	3/6	0.0553279	0.278715	0	0	3.13972	9.08784	CDK6;DLL1;BMP6	;
negative regulation of protein kinase activity (GO:0006469)	24/109	0.0578426	0.278726	0	0	1.38263	3.94053	WWTR1;PTPN1;CDKN1A;CISH;MVP;BGN;THY1;DUSP26;NYX;DCN;PPM1F;CORO1C;PYCARD;PREX1;SPRED1;PTPRC;UBASH3B;CAMK2N1;AKT1;TRIB3;SFN;TRIB1;SOCS6;PAK2	;
neutrophil activation (GO:0042119)	5/14	0.0583487	0.278795	0	0	2.24266	6.3721	PREX1;FCER1G;SYK;PRKCD;DNASE1L3	;
negative regulation of cell-matrix adhesion (GO:0001953)	8/27	0.0539242	0.2788	0	0	1.86057	5.4332	BCAS3;JAG1;DLC1;SERPINE1;APOD;THBS1;PHLDB2;CORO1C	;
regulation of actin filament-based movement (GO:1903115)	4/10	0.0604079	0.27897	0	0	2.51177	7.04963	PDPN;STC1;SRI;SCN5A	;
platelet dense granule organization (GO:0060155)	3/6	0.0553279	0.27899	0	0	3.13972	9.08784	ABCA1;F2R;F2RL3	;
regulation of cyclin-dependent protein serine/threonine kinase activity involved in G1/S transition of mitotic cell cycle (GO:0031657)	5/14	0.0583487	0.279057	0	0	2.24266	6.3721	ADAM17;RGCC;CDK6;AKT1;EGFR	;
positive regulation of lipid kinase activity (GO:0090218)	8/27	0.0539242	0.279082	0	0	1.86057	5.4332	PDGFRB;FGR;PDGFRA;FLT1;TGFB1;IRS1;PDGFB;FGF2	;
contractile actin filament bundle assembly (GO:0030038)	4/10	0.0604079	0.279222	0	0	2.51177	7.04963	ITGB5;ARRB1;PHACTR1;RHOA	;
3'-phosphoadenosine 5'-phosphosulfate biosynthetic process (GO:0050428)	3/6	0.0553279	0.279266	0	0	3.13972	9.08784	SLC26A2;PAPSS2;PAPSS1	;
purine-containing compound salvage (GO:0043101)	5/14	0.0583487	0.279318	0	0	2.24266	6.3721	GMPR;AMPD2;AMPD3;ADA;APRT	;
heterophilic cell-cell adhesion via plasma membrane cell adhesion molecules (GO:0007157)	12/47	0.0606787	0.279461	0	0	1.60326	4.4926	CD164;VCAM1;GYPC;CADM1;JAML;CD209;ITGAL;SCARF2;PVR;CD200;NECTIN2;ICAM1	;
regulation of myeloid leukocyte differentiation (GO:0002761)	4/10	0.0604079	0.279475	0	0	2.51177	7.04963	CEBPB;UBASH3B;MTOR;FOXP1	;
positive regulation of mRNA catabolic process (GO:0061014)	7/23	0.0609652	0.27952	0	0	1.91113	5.3463	PNPT1;KHSRP;AGO2;PRR5L;PABPC1;ZFP36L2;ZFP36L1	;
iron ion import (GO:0097286)	3/6	0.0553279	0.279543	0	0	3.13972	9.08784	TFRC;TFR2;PICALM	;
regulation of lymphocyte differentiation (GO:0045619)	5/14	0.0583487	0.279581	0	0	2.24266	6.3721	PRELID1;NCKAP1L;PRDM1;ZFP36L2;ZFP36L1	;
B cell differentiation (GO:0030183)	13/52	0.0605966	0.279588	0	0	1.56986	4.40112	ITGB1;IL10;TPD52;HDAC5;CR2;VCAM1;NFAM1;HHEX;ADAM17;KLF6;CLCF1;DNAJB9;FNIP1	;
positive regulation of tumor necrosis factor production (GO:0032760)	12/47	0.0606787	0.279714	0	0	1.60326	4.4926	PYCARD;LY96;RIPK1;CYBA;FADD;CD14;LGALS9;JAK2;THBS1;TLR4;HAVCR2;TLR2	;
positive regulation of calcium ion import (GO:0090280)	4/10	0.0604079	0.279729	0	0	2.51177	7.04963	PDGFRB;LGALS3;PDGFB;STC1	;
TOR signaling (GO:0031929)	7/23	0.0609652	0.279771	0	0	1.91113	5.3463	PRR5;PINK1;EIF4EBP1;AKT1;PRR5L;FNIP1;MTOR	;
positive regulation of cardiac muscle tissue development (GO:0055025)	3/6	0.0553279	0.27982	0	0	3.13972	9.08784	EFNB2;GREM1;TGFB1	;
negative regulation of secretion (GO:0051048)	5/14	0.0583487	0.279843	0	0	2.24266	6.3721	VAMP8;CD74;TIFAB;NR1H3;NRG1	;
membrane raft organization (GO:0031579)	4/10	0.0604079	0.279983	0	0	2.51177	7.04963	ANXA2;NPC1;PPT1;FLOT2	;
melanosome organization (GO:0032438)	7/23	0.0609652	0.280023	0	0	1.91113	5.3463	RAB32;PMEL;GPR143;SNAPIN;HPS4;DTNBP1;RAB38	;
protein O-linked glycosylation (GO:0006493)	25/115	0.0611304	0.280025	0	0	1.36509	3.81509	GALNT14;SPON1;GXYLT1;PLOD3;GXYLT2;CFP;TRAK1;THBS1;LFNG;ADAMTS5;C1GALT1C1;POFUT2;ADAMTSL4;PGM3;GCNT4;ST3GAL1;ST3GAL3;ADAMTS7;B3GALNT1;SLC35C1;DPM2;B3GNT7;MFNG;ST6GALNAC4;B4GALT5	;
regulation of phagocytosis, engulfment (GO:0060099)	3/6	0.0553279	0.280097	0	0	3.13972	9.08784	CD300A;STAP1;NCKAP1L	;
N-acetylglucosamine metabolic process (GO:0006044)	5/14	0.0583487	0.280107	0	0	2.24266	6.3721	CHST6;NAGK;GNPDA1;AMDHD2;RENBP	;
regulation of T cell apoptotic process (GO:0070232)	4/10	0.0604079	0.280238	0	0	2.51177	7.04963	LGALS3;PRELID1;RIPK3;PRKCQ	;
cellular response to amyloid-beta (GO:1904646)	7/23	0.0609652	0.280275	0	0	1.91113	5.3463	GSK3B;LRP1;PSEN1;CD36;TLR6;FCGR2B;TLR4	;
cell surface receptor signaling pathway involved in heart development (GO:0061311)	5/14	0.0583487	0.28037	0	0	2.24266	6.3721	ACVR1;TGFB1;NOTCH1;JAG1;SNAI1	;
positive regulation of ATP biosynthetic process (GO:2001171)	3/6	0.0553279	0.280375	0	0	3.13972	9.08784	PINK1;PID1;ENO1	;
response to steroid hormone (GO:0048545)	10/37	0.0591809	0.280408	0	0	1.69714	4.79809	TGFB2;TGFB1;WBP2;TGFB3;PAQR5;NR1H3;ADTRP;NR3C1;TFPI;THBS1	;
enzyme linked receptor protein signaling pathway (GO:0007167)	26/120	0.0590788	0.280446	0	0	1.36054	3.84882	CSF1R;FLT1;CSF1;SHC1;TXK;SLA;PIK3CB;ACVR1B;RASGRP4;IRAK1;BDKRB2;STAP1;CSK;JAK2;LYN;SYK;BDNF;TNK2;PILRA;FGR;HCK;FES;BTK;GRB2;LCP2;BCAR1	;
positive regulation of nuclease activity (GO:0032075)	4/10	0.0604079	0.280493	0	0	2.51177	7.04963	PTPN1;HMGB2;BAX;BAK1	;
folic acid-containing compound metabolic process (GO:0006760)	7/23	0.0609652	0.280528	0	0	1.91113	5.3463	SLC46A1;MTHFD1L;SHMT2;MTHFD2;MTHFS;FOLR2;ALDH1L2	;
negative regulation of receptor-mediated endocytosis (GO:0048261)	5/14	0.0583487	0.280635	0	0	2.24266	6.3721	LRPAP1;SDCBP;UNC119;PICALM;ARF6	;
regulation of skeletal muscle satellite cell proliferation (GO:0014842)	3/6	0.0553279	0.280654	0	0	3.13972	9.08784	ANGPT1;CFLAR;FGF2	;
positive regulation of stress fiber assembly (GO:0051496)	10/37	0.0591809	0.280669	0	0	1.69714	4.79809	NRP1;RGCC;TGFB3;GPR65;PXN;LIMK1;PPM1F;RHOA;ARHGEF5;PFN2	;
positive regulation of vacuole organization (GO:0044090)	4/10	0.0604079	0.280748	0	0	2.51177	7.04963	SH3GLB1;ANXA2;PIP4K2A;RAB3GAP2	;
positive regulation of cell adhesion mediated by integrin (GO:0033630)	5/14	0.0583487	0.280899	0	0	2.24266	6.3721	TGFB2;SYK;ADAM9;CIB1;NCKAP1L	;
purine ribonucleoside bisphosphate biosynthetic process (GO:0034036)	3/6	0.0553279	0.280933	0	0	3.13972	9.08784	SLC26A2;PAPSS2;PAPSS1	;
negative regulation of homotypic cell-cell adhesion (GO:0034111)	4/10	0.0604079	0.281004	0	0	2.51177	7.04963	C1QTNF1;PRKCD;CD9;ALOX12	;
regulation of lymphocyte apoptotic process (GO:0070228)	3/6	0.0553279	0.281213	0	0	3.13972	9.08784	LYN;LGALS3;BTK	;
positive regulation of execution phase of apoptosis (GO:1900119)	4/10	0.0604079	0.28126	0	0	2.51177	7.04963	FAP;DLC1;BAX;SIRT2	;
positive regulation of GTPase activity (GO:0043547)	39/192	0.061484	0.281393	0	0	1.27551	3.55737	ITGB1;GSK3B;CD40;GPR65;DOCK8;RGS16;DOCK7;RASGRF1;THY1;CX3CL1;CORO1C;SYDE1;ABR;ARHGAP42;CCL8;SH3BP1;RGS1;SNX9;TBC1D12;EVI5L;TBC1D17;SRGAP2;TBC1D15;BCAS3;RALBP1;RABGAP1L;RALGAPA2;F2R;RHOG;TBC1D9;TBC1D2B;ARAP1;SNX18;RGS10;TAX1BP3;EPHA2;PICALM;CCL26;LIMS1	;
negative regulation of transforming growth factor beta production (GO:0071635)	3/6	0.0553279	0.281494	0	0	3.13972	9.08784	CDH3;FURIN;CD24	;
positive regulation of lipid localization (GO:1905954)	4/10	0.0604079	0.281517	0	0	2.51177	7.04963	C3;LRP1;IKBKE;NFKB1	;
negative regulation of pathway-restricted SMAD protein phosphorylation (GO:0060394)	4/10	0.0604079	0.281775	0	0	2.51177	7.04963	GREM1;SNX25;SMAD6;SMAD7	;
epithelial to mesenchymal transition involved in endocardial cushion formation (GO:0003198)	3/6	0.0553279	0.281775	0	0	3.13972	9.08784	HEYL;NOTCH1;ENG	;
regulation of astrocyte differentiation (GO:0048710)	4/10	0.0604079	0.282032	0	0	2.51177	7.04963	BMP2;NOTCH1;BIN1;CLCF1	;
embryonic camera-type eye development (GO:0031076)	3/6	0.0553279	0.282056	0	0	3.13972	9.08784	TH;NES;TBX2	;
stress fiber assembly (GO:0043149)	4/10	0.0604079	0.282291	0	0	2.51177	7.04963	ITGB5;ARRB1;PHACTR1;RHOA	;
polarized epithelial cell differentiation (GO:0030859)	4/10	0.0604079	0.282549	0	0	2.51177	7.04963	RAB10;SH3BP1;MSN;RHOA	;
positive regulation of vasculature development (GO:1904018)	23/104	0.0597305	0.28275	0	0	1.38872	3.9133	ITGB1;CD40;ECM1;BTG1;FLT1;ANXA3;TNFSF12;SPHK1;SERPINE1;PDGFB;FGF2;HIF1A;THBS1;HK2;RUNX1;MTDH;HIPK2;MYDGF;FGF18;AGO2;HMOX1;CTSH;ENG	;
protein localization to mitochondrion (GO:0070585)	4/10	0.0604079	0.282809	0	0	2.51177	7.04963	MTCH2;PINK1;AKT1;HK2	;
positive regulation of protein exit from endoplasmic reticulum (GO:0070863)	4/10	0.0604079	0.283068	0	0	2.51177	7.04963	BCAP31;TMEM30A;EDEM1;EDEM2	;
complement receptor mediated signaling pathway (GO:0002430)	4/10	0.0604079	0.283328	0	0	2.51177	7.04963	C5AR2;C5AR1;C3AR1;GPLD1	;
detection of bacterium (GO:0016045)	4/10	0.0604079	0.283589	0	0	2.51177	7.04963	PGLYRP2;NOD1;NLRC4;CD1D	;
negative regulation of cell activation (GO:0050866)	4/10	0.0604079	0.28385	0	0	2.51177	7.04963	PDGFRA;C1QTNF1;PDGFB;APOE	;
glycoprotein catabolic process (GO:0006516)	4/10	0.0604079	0.284112	0	0	2.51177	7.04963	MANBA;EDEM1;EDEM2;STT3B	;
regulation of amyloid-beta clearance (GO:1900221)	4/10	0.0604079	0.284374	0	0	2.51177	7.04963	LRPAP1;LRP1;APOE;PICALM	;
protein homotetramerization (GO:0051289)	14/57	0.0601453	0.28445	0	0	1.54232	4.33544	CDA;GBP5;TRPA1;GPX3;HM13;MCOLN1;SOD2;ACACA;SRR;RXRA;SYT11;CTH;ALDOA;DECR1	;
positive regulation of glucose import in response to insulin stimulus (GO:2001275)	4/10	0.0604079	0.284637	0	0	2.51177	7.04963	OSBPL8;IRS1;RARRES2;PTPN11	;
I-kappaB phosphorylation (GO:0007252)	4/10	0.0604079	0.2849	0	0	2.51177	7.04963	TLR7;MAP3K7;TLR4;TLR2	;
regulation of phospholipase C activity (GO:1900274)	4/10	0.0604079	0.285163	0	0	2.51177	7.04963	PDGFRB;PDGFRA;FLT1;FGF2	;
negative regulation of viral-induced cytoplasmic pattern recognition receptor signaling pathway (GO:0039532)	4/10	0.0604079	0.285427	0	0	2.51177	7.04963	NPLOC4;SEC14L1;RIOK3;GPATCH3	;
vesicle fusion (GO:0006906)	21/94	0.0635992	0.290812	0	0	1.40285	3.86508	STX12;STX17;STX7;LRMP;STX11;TAPBP;VAMP8;RAB20;SYT11;VPS41;RAB13;STX6;VTI1A;STX4;CALR;RAB7B;SEC22B;STX2;SNAP29;YKT6;RAB7A	;
stimulatory C-type lectin receptor signaling pathway (GO:0002223)	26/121	0.0642795	0.29366	0	0	1.3493	3.70317	PSMD12;PSMD11;PSMD14;CLEC10A;BCL10;PSMB10;MALT1;RELB;PSMD8;IKBKB;RPS6KA5;CLEC7A;PSMD2;UBC;MAP3K7;PAK2;LYN;FCER1G;SYK;PRKCD;CARD9;NFKB1;CLEC4A;CD209;CLEC6A;PSME1	;
positive regulation of phosphate metabolic process (GO:0045937)	8/28	0.0653498	0.297485	0	0	1.79412	4.89437	NRP1;SDCBP;NCKAP1L;BCL10;PSEN1;THBS1;EGFR;CD244	;
ventricular septum development (GO:0003281)	8/28	0.0653498	0.29775	0	0	1.79412	4.89437	ACVR1;HEYL;TGFB2;NOTCH1;CITED2;GJA5;SMAD7;TGFBR2	;
positive regulation of lipid biosynthetic process (GO:0046889)	8/28	0.0653498	0.298016	0	0	1.79412	4.89437	SCARB1;MLXIPL;LPGAT1;AKT1;NR1H3;APOE;MTOR;GPLD1	;
COPII-coated vesicle budding (GO:0090114)	16/68	0.0656238	0.2982	0	0	1.47751	4.02448	NSF;RAB1A;MCFD2;SEC24A;SAR1A;SAR1B;CTSZ;USO1;MIA3;F5;LMAN1;F8;SEC23IP;SEC22B;SEC24D;CTSC	;
positive regulation of phospholipid metabolic process (GO:1903727)	8/28	0.0653498	0.298283	0	0	1.79412	4.89437	PDGFRB;FGR;PDGFRA;FLT1;TGFB1;IRS1;PDGFB;FGF2	;
regulation of endopeptidase activity (GO:0052548)	16/68	0.0656238	0.298465	0	0	1.47751	4.02448	SERPINB1;PRELID1;SERPINC1;SERPINE1;SERPINB9;FURIN;A2ML1;SERPINB8;PSME1;SERPINH1;AKT1;SERPING1;SPOCK1;GAPDH;BIRC3;PICALM	;
regulation of proteolysis (GO:0030162)	15/63	0.0669644	0.303751	0	0	1.4951	4.04215	CSTB;HDAC2;PLAUR;PLAT;CLN8;CST3;DNAJC1;CASP8;TRAF3;CAMK2N1;BTBD2;AKT1;GSAP;FADD;BAK1	;
oligosaccharide metabolic process (GO:0009311)	15/63	0.0669644	0.304021	0	0	1.4951	4.04215	B3GALNT1;GALNT14;MANBA;B4GALT1;IDUA;NAGA;NEU1;ST3GAL5;ST3GAL6;MAN2B1;MGAT2;ST6GALNAC4;ST3GAL1;GLA;ST3GAL3	;
non-canonical Wnt signaling pathway (GO:0035567)	27/127	0.0672944	0.304976	0	0	1.335	3.60273	PSMD12;PSMD11;PSMD14;CLTC;AP2A1;ARRB2;AP2A2;CELSR3;PSMB10;PSMD8;PPP3CA;PPP3R1;GNG2;PSMD2;UBC;AP2S1;MAP3K7;AP2M1;WNT4;SMURF1;NFATC1;RHOA;AGO4;AGO2;PSME1;PFN1;PLCB2	;
protein exit from endoplasmic reticulum (GO:0032527)	6/19	0.0685961	0.30545	0	0	1.98298	5.31343	NPLOC4;SEL1L;DERL1;DERL2;HERPUD1;HSP90B1	;
NADP metabolic process (GO:0006739)	6/19	0.0685961	0.305717	0	0	1.98298	5.31343	TP53I3;ME1;TALDO1;PHACTR1;PGD;RBKS	;
positive regulation of axon extension (GO:0045773)	6/19	0.0685961	0.305984	0	0	1.98298	5.31343	NRP1;SHTN1;SEMA7A;RUFY3;LIMK1;NTN1	;
positive regulation of neuron apoptotic process (GO:0043525)	6/19	0.0685961	0.306252	0	0	1.98298	5.31343	TFAP2A;TGFB2;BAX;CDK5R1;MCL1;ATF4	;
activin receptor signaling pathway (GO:0032924)	6/19	0.0685961	0.30652	0	0	1.98298	5.31343	ACVR1;SMAD2;SMAD3;INHBB;INHBA;ACVR1B	;
positive regulation of cellular response to transforming growth factor beta stimulus (GO:1903846)	6/19	0.0685961	0.306789	0	0	1.98298	5.31343	SDCBP;ADAM17;DAB2;CITED2;THBS1;HIPK2	;
hexose transmembrane transport (GO:0035428)	6/19	0.0685961	0.307058	0	0	1.98298	5.31343	SLC2A9;SLC2A13;SLC2A3;SLC2A6;SLC2A8;PPARD	;
positive regulation of calcium ion transport (GO:0051928)	9/33	0.0679502	0.30713	0	0	1.71257	4.60508	CCR1;PDGFRB;LGALS3;P2RX4;WFS1;F2R;PDGFB;STC1;ORAI1	;
macromolecule biosynthetic process (GO:0009059)	6/19	0.0685961	0.307327	0	0	1.98298	5.31343	IL10;PTPRC;ADAMTS3;SLC11A1;P3H4;P3H3	;
negative regulation of multi-organism process (GO:0043901)	9/33	0.0679502	0.307402	0	0	1.71257	4.60508	ANXA2;APOBEC3H;ARHGDIB;FAM3A;ITGAV;CALR;TRIB1;SIRT2;KRT6A	;
autophagosome assembly (GO:0000045)	14/58	0.068132	0.307407	0	0	1.51573	4.07171	ATG3;GABARAPL2;RAB1A;STX12;STX17;WDR45B;SMURF1;WIPI1;WDR45;ATG16L2;TP53INP2;ATG2A;ULK1;RAB7A	;
positive regulation of interferon-alpha production (GO:0032727)	6/19	0.0685961	0.307597	0	0	1.98298	5.31343	IRF3;RIPK2;TLR8;IRF5;TLR7;TLR4	;
glycogen metabolic process (GO:0005977)	9/33	0.0679502	0.307675	0	0	1.71257	4.60508	GSK3B;UGP2;GBE1;GAA;UBC;PHKG2;GYG2;PGM1;PGM2L1	;
phospholipid transport (GO:0015914)	14/58	0.068132	0.307679	0	0	1.51573	4.07171	ABCA1;SCARB1;OSBPL8;PRELID1;ATP8A2;TMEM30A;OSBPL5;PITPNA;PCTP;ATP11A;NPC2;APOE;PLTP;PRELID3B	;
leukotriene metabolic process (GO:0006691)	6/19	0.0685961	0.307868	0	0	1.98298	5.31343	ALOX5;ALOX5AP;MAPKAPK2;DPEP1;ALOX12;LTC4S	;
positive regulation of lipid storage (GO:0010884)	6/19	0.0685961	0.308139	0	0	1.98298	5.31343	C3;MSR1;SCARB1;OSBPL11;IKBKE;NFKB1	;
positive regulation of innate immune response (GO:0045089)	10/38	0.0693121	0.308369	0	0	1.65248	4.4107	GBP5;TRIM6;RIOK3;SH2D1B;TLR8;ADAM8;CD1D;FADD;UBE2K;TLR2	;
positive regulation of mononuclear cell migration (GO:0071677)	6/19	0.0685961	0.30841	0	0	1.98298	5.31343	CCR1;CXCL10;LGALS3;SERPINE1;MOSPD2;AIF1	;
endoplasmic reticulum mannose trimming (GO:1904380)	6/19	0.0685961	0.308682	0	0	1.98298	5.31343	EDEM2;SEL1L;UBC;DERL2;UGGT2;UGGT1	;
cellular polysaccharide catabolic process (GO:0044247)	6/19	0.0685961	0.308955	0	0	1.98298	5.31343	MANBA;GAA;PHKG2;GYG2;PGM2L1;PGM1	;
positive regulation of transforming growth factor beta receptor signaling pathway (GO:0030511)	6/19	0.0685961	0.309228	0	0	1.98298	5.31343	SDCBP;ADAM17;DAB2;CITED2;THBS1;HIPK2	;
regulation of interferon-gamma production (GO:0032649)	11/43	0.0697982	0.310262	0	0	1.60637	4.27638	PYCARD;FAM49B;RIPK3;AXL;TXK;SLC11A1;FADD;CD14;LGALS9;TLR4;HAVCR2	;
Fc-gamma receptor signaling pathway involved in phagocytosis (GO:0038096)	28/133	0.0701798	0.311686	0	0	1.32199	3.51211	WIPF1;ARPC1B;WAS;PIK3CB;ACTB;ACTG1;NCKIPSD;FCGR3A;NCKAP1L;FCGR1A;LYN;ACTR3;VAV3;ACTR2;SYK;PRKCD;LIMK1;ARPC4;ARPC5;VAV1;FGR;HCK;FCGR2A;ARPC2;PIK3CA;ELMO1;GRB2;FCGR2B	;
nitrogen compound transport (GO:0071705)	17/74	0.0714413	0.316738	0	0	1.44257	3.80678	SLC48A1;SLC36A1;SLC36A2;TMEM30A;SLC43A2;SLC11A1;SLC52A2;SLC43A1;SLC3A2;SLC1A5;SLC6A6;SLC7A7;SLC7A8;TCN2;ABCD1;SLC38A2;SLC38A4	;
positive regulation of defense response (GO:0031349)	17/74	0.0714413	0.317013	0	0	1.44257	3.80678	PTGER4;GBP5;RIOK3;SERPINE1;SH2D1B;CYBA;CD1D;CX3CL1;TNFRSF1A;TNIP1;TLR8;ADAM8;TLR7;TLR4;OPTN;TLR2;CCL26	;
cellular response to interleukin-1 (GO:0071347)	31/150	0.0727353	0.322195	0	0	1.29775	3.40131	PSMD12;PSMD11;PSMD14;PELI3;NOD1;HIF1A;CX3CL1;PSMB10;PYCARD;PSMD8;RPS6KA4;IKBKB;RPS6KA5;CCL8;IRAK1;PSMD2;UBC;ANKRD1;HAS2;MAP3K7;ADAMTS7;EGR1;IL1R1;RIPK2;NFKB1;TNIP2;TOLLIP;PSME1;SQSTM1;MYD88;CCL26	;
regulation of endothelial cell migration (GO:0010594)	16/69	0.0733263	0.324531	0	0	1.4561	3.80455	NRP1;SCARB1;BCAS3;ANGPT1;ANXA3;ITGB3;STC1;THBS1;DCN;FOXP1;SH3BP1;ATOH8;CALR;GPLD1;BCAR1;EPHA2	;
cytoplasmic pattern recognition receptor signaling pathway (GO:0002753)	7/24	0.074693	0.329152	0	0	1.8315	4.75159	IKBKB;CASP8;IRAK1;RIPK2;UBC;NOD1;MAP3K7	;
negative regulation of interleukin-6 production (GO:0032715)	7/24	0.074693	0.329437	0	0	1.8315	4.75159	IL10;SYT11;C5AR2;GBA;ARRB1;NCKAP1L;TLR4	;
heparan sulfate proteoglycan biosynthetic process (GO:0015012)	5/15	0.0764309	0.329693	0	0	2.09314	5.38225	HS3ST3B1;EXT1;B3GAT3;GLCE;HS6ST1	;
negative regulation of oxidative stress-induced cell death (GO:1903202)	7/24	0.074693	0.329722	0	0	1.8315	4.75159	PINK1;AKT1;TXN;SOD2;FBXO7;PDE8A;ATF4	;
myeloid cell development (GO:0061515)	5/15	0.0764309	0.329972	0	0	2.09314	5.38225	ANXA2;NCKAP1L;EVI2B;FOXP1;TLR2	;
positive regulation of endopeptidase activity (GO:0010950)	7/24	0.074693	0.330007	0	0	1.8315	4.75159	LYN;PYCARD;PRELID1;STAT3;PSME1;MBP;PICALM	;
negative regulation of neuron differentiation (GO:0045665)	15/64	0.0751241	0.330197	0	0	1.47174	3.80977	GSK3B;HDAC2;PTPRO;PAQR3;CIB1;DLL1;BMP7;EFNB2;EDNRB;TRPV4;SIX3;SPOCK1;PTPN9;APOE;CALR	;
cellular response to corticosteroid stimulus (GO:0071384)	5/15	0.0764309	0.330252	0	0	2.09314	5.38225	ANXA1;BCL2L11;NR3C1;ZFP36L2;ZFP36L1	;
negative regulation of cytoskeleton organization (GO:0051494)	7/24	0.074693	0.330293	0	0	1.8315	4.75159	LIMA1;PRKCD;HIP1R;TWF1;PFN1;CORO1A;PFN2	;
regulation of protein metabolic process (GO:0051246)	14/59	0.076789	0.3304	0	0	1.49004	3.82446	LRP1;WFS1;GBA;PLAUR;NEDD4L;FURIN;SSH1;TRAF3;BTBD2;MDM2;GSAP;IGF2BP3;APOE;FOLR2	;
glycerophospholipid metabolic process (GO:0006650)	15/64	0.0751241	0.330481	0	0	1.47174	3.80977	PDGFRB;CSF1R;ABHD3;GDE1;PIGW;GPCPD1;PIGY;PIGX;ABHD12;PLA2G15;DPM2;CPNE3;PIGM;GPLD1;SERINC5	;
negative regulation of anoikis (GO:2000811)	5/15	0.0764309	0.330531	0	0	2.09314	5.38225	ITGB1;NOTCH1;PIK3CA;PDK4;MCL1	;
cell morphogenesis (GO:0000902)	14/59	0.076789	0.330679	0	0	1.49004	3.82446	CAP1;TGFB2;PTPRO;RHOG;STK4;SSH1;GREM1;CDH3;CDH11;PDPN;CDH13;NOX4;ADAM8;NCKAP1L	;
positive regulation of protein polymerization (GO:0032273)	15/64	0.0751241	0.330766	0	0	1.47174	3.80977	RHOG;PYCARD;HCK;PINK1;FES;NCK2;CDC42EP2;CDC42EP1;NCKAP1L;PFN1;MAPRE1;PFN2;ARF6;CCL26;CDK5R1	;
regulation of T cell mediated cytotoxicity (GO:0001914)	5/15	0.0764309	0.330812	0	0	2.09314	5.38225	FAM49B;PTPRC;RIPK3;STX7;FADD	;
cell junction assembly (GO:0034329)	14/59	0.076789	0.330958	0	0	1.49004	3.82446	ACTB;RHOA;ACTG1;SMAD7;VMP1;CDH3;SH3BP1;TRPV4;GJA4;CDH11;FSCN1;CDH13;TLN1;LIMS1	;
regulation of lymphocyte proliferation (GO:0050670)	5/15	0.0764309	0.331093	0	0	2.09314	5.38225	TNFSF18;LGALS3;CD209;IL27;AHR	;
negative regulation of protein processing (GO:0010955)	5/15	0.0764309	0.331374	0	0	2.09314	5.38225	TMEM59;SERPINE1;CTSZ;THBS1;CD55	;
filopodium assembly (GO:0046847)	5/15	0.0764309	0.331656	0	0	2.09314	5.38225	FGD3;FGD5;FGD6;SRGAP2;PPP1R9B	;
positive regulation of interleukin-4 production (GO:0032753)	5/15	0.0764309	0.331938	0	0	2.09314	5.38225	CD86;CEBPB;PRKCQ;LGALS9;HAVCR2	;
negative regulation of cytokine production involved in immune response (GO:0002719)	5/15	0.0764309	0.332221	0	0	2.09314	5.38225	IL10;TGFB2;TGFB1;TGFB3;SMAD7	;
amide transport (GO:0042886)	5/15	0.0764309	0.332504	0	0	2.09314	5.38225	SLC14A1;SLC46A1;SLC38A7;FOLR2;PLTP	;
negative regulation of signal transduction by p53 class mediator (GO:1901797)	5/15	0.0764309	0.332788	0	0	2.09314	5.38225	CD74;KDM1A;SNAI1;MDM2;PTTG1IP	;
regulation of macrophage chemotaxis (GO:0010758)	5/15	0.0764309	0.333072	0	0	2.09314	5.38225	CSF1;RARRES2;STAP1;THBS1;CMKLR1	;
vasculature development (GO:0001944)	5/15	0.0764309	0.333357	0	0	2.09314	5.38225	PDGFRB;ERRFI1;PDGFRA;PIK3CA;FOXF1	;
negative regulation of muscle cell differentiation (GO:0051148)	5/15	0.0764309	0.333642	0	0	2.09314	5.38225	TGFB1;NOTCH1;ANKRD2;DLL1;TBX3	;
response to cholesterol (GO:0070723)	5/15	0.0764309	0.333927	0	0	2.09314	5.38225	SMAD2;TGFB1;CCR5;GPLD1;TGFBR2	;
negative regulation of response to external stimulus (GO:0032102)	23/107	0.0778448	0.334097	0	0	1.34979	3.44605	IL10;PTGER4;NLRX1;TNFAIP6;SERPINE1;PRKCD;GBA;NR1H3;RORA;NOD1;METRNL;FGF2;SIRT2;TNFRSF1A;OTULIN;TYRO3;FAM3A;APOE;TNFAIP8L2;TRIB1;SMPDL3B;CERS2;PPARD	;
cellular response to virus (GO:0098586)	5/15	0.0764309	0.334213	0	0	2.09314	5.38225	RIOK3;FMR1;VWCE;LGALS9;LGALS8	;
cellular response to starvation (GO:0009267)	23/107	0.0778448	0.334379	0	0	1.34979	3.44605	SH3GLB1;KLF10;GABARAPL2;HSPA8;CDKN1A;AOC1;HSPA5;EIF2AK3;EIF2AK2;INHBB;FOXO1;MTOR;RRAGC;STK24;LAMP2;PDK4;PMAIP1;FAS;GAS2L1;FNIP1;MAP3K5;ATF4;CPEB4	;
positive regulation of phosphoprotein phosphatase activity (GO:0032516)	5/15	0.0764309	0.3345	0	0	2.09314	5.38225	PDGFRB;PPP1R15A;CD300A;ITGA1;MTOR	;
cellular response to cadmium ion (GO:0071276)	8/29	0.0781607	0.334609	0	0	1.73226	4.41551	MT2A;MT1A;NCF1;AKT1;FOS;MMP9;EGFR;MT1E	;
viral life cycle (GO:0019058)	23/107	0.0778448	0.33466	0	0	1.34979	3.44605	RAB1A;PDCD6IP;ITGB3;NEDD4L;WWP1;FURIN;VPS37B;AAAS;PCSK5;VAMP8;NPC1;CD209;AXL;NUP50;UBC;CHMP2B;CHMP4B;UBAP1;ITGAV;APOE;KPNA3;EPS15;RAB7A	;
negative regulation of release of cytochrome c from mitochondria (GO:0090201)	5/15	0.0764309	0.334787	0	0	2.09314	5.38225	PRELID1;GPX1;OPA1;HGF;AKT1	;
carbohydrate derivative biosynthetic process (GO:1901137)	8/29	0.0781607	0.33489	0	0	1.73226	4.41551	RRM2;TPI1;GK;TNIP1;ALG2;ABO;GBGT1;GALK2	;
intracellular lipid transport (GO:0032365)	5/15	0.0764309	0.335075	0	0	2.09314	5.38225	CPT2;NPC2;SLC25A20;ACACA;PLEKHA8	;
collagen fibril organization (GO:0030199)	8/29	0.0781607	0.335171	0	0	1.73226	4.41551	GREM1;TGFB2;ADAMTS3;SERPINH1;LOXL4;P3H4;LOXL1;LOXL2	;
regulation of protein homooligomerization (GO:0032462)	5/15	0.0764309	0.335363	0	0	2.09314	5.38225	BCL2L11;RIOK3;GBA;BMF;APOE	;
apoptotic DNA fragmentation (GO:0006309)	5/15	0.0764309	0.335652	0	0	2.09314	5.38225	DFFA;CASP3;HMGB2;DNASE2;DNASE1L3	;
calcium ion transport (GO:0006816)	25/118	0.0785108	0.335826	0	0	1.33039	3.3852	CALCRL;PSEN2;SLC3A2;PSEN1;SELENOK;TMEM165;TRPM2;CACNG7;CCL8;CDH23;ITGAV;CCR5;CCR1;TRPA1;TRPV2;MCOLN1;TMCO1;CACNB3;P2RX4;TRPV4;ORAI3;ORAI2;ORAI1;RAMP1;TPT1	;
positive regulation of autophagy of mitochondrion (GO:1903599)	3/7	0.0855892	0.336229	0	0	2.69119	6.61546	FBXO7;HK2;CAMKK2	;
posttranslational protein targeting to endoplasmic reticulum membrane (GO:0006620)	3/7	0.0855892	0.336488	0	0	2.69119	6.61546	SEC61A1;CHMP4B;HYOU1	;
positive regulation of histone H4 acetylation (GO:0090240)	3/7	0.0855892	0.336748	0	0	2.69119	6.61546	AUTS2;PIH1D1;ARRB1	;
nucleoside diphosphate metabolic process (GO:0009132)	3/7	0.0855892	0.337007	0	0	2.69119	6.61546	CMPK1;AK4;AK5	;
riboflavin metabolic process (GO:0006771)	3/7	0.0855892	0.337268	0	0	2.69119	6.61546	RFK;SLC52A2;ACP5	;
positive regulation of cellular senescence (GO:2000774)	3/7	0.0855892	0.337528	0	0	2.69119	6.61546	ARG2;HMGA1;YPEL3	;
glycoside catabolic process (GO:0016139)	3/7	0.0855892	0.337789	0	0	2.69119	6.61546	FUCA1;NAGA;GLA	;
regulation of lymphocyte migration (GO:2000401)	3/7	0.0855892	0.338051	0	0	2.69119	6.61546	STK10;MSN;SLC8B1	;
membrane lipid biosynthetic process (GO:0046467)	14/60	0.086127	0.338082	0	0	1.4652	3.59258	ELOVL1;ELOVL4;PPM1L;SPHK1;GBGT1;ABO;SGPP1;HACD4;SPTLC2;ACER3;DEGS1;PLPP2;CSNK1G2;CERS2	;
regulation of mitochondrial fusion (GO:0010635)	3/7	0.0855892	0.338313	0	0	2.69119	6.61546	VAT1;PID1;BNIP3	;
regulation of extracellular matrix organization (GO:1903053)	3/7	0.0855892	0.338575	0	0	2.69119	6.61546	NOTCH1;FAP;LRP1	;
negative regulation of cellular amide metabolic process (GO:0034249)	17/75	0.079254	0.338721	0	0	1.42334	3.6083	CTSA;DAPK1;FMR1;DAPK3;EIF2AK3;EIF2AK2;SAMD4B;ORMDL1;SYNCRIP;RIDA;BIN1;ENC1;IGF2BP3;HAP1;APOE;CALR;GAPDH	;
negative regulation of glial cell apoptotic process (GO:0034351)	3/7	0.0855892	0.338838	0	0	2.69119	6.61546	PRKCH;PRKCD;DLL1	;
positive regulation of sphingolipid biosynthetic process (GO:0090154)	3/7	0.0855892	0.339101	0	0	2.69119	6.61546	SMPD2;PRKCD;TNFRSF1A	;
regulation of chromatin assembly or disassembly (GO:0001672)	3/7	0.0855892	0.339364	0	0	2.69119	6.61546	MAP1S;PADI2;SPTY2D1	;
purine nucleotide biosynthetic process (GO:0006164)	3/7	0.0855892	0.339628	0	0	2.69119	6.61546	PRPS1;AMPD2;ADA	;
cardiac atrium development (GO:0003230)	3/7	0.0855892	0.339892	0	0	2.69119	6.61546	NOTCH1;GJA5;ENG	;
regulation of Cdc42 protein signal transduction (GO:0032489)	3/7	0.0855892	0.340157	0	0	2.69119	6.61546	ABCA1;NRP1;APOE	;
selenocysteine incorporation (GO:0001514)	3/7	0.0855892	0.340422	0	0	2.69119	6.61546	SECISBP2;DIO2;SELENOT	;
negative regulation of immune system process (GO:0002683)	11/44	0.0802449	0.340674	0	0	1.56986	3.96024	LYN;TSC22D4;TGFB2;NLRX1;TYRO3;HMOX1;NOD1;BCL10;FADD;FCGR2B;SMPDL3B	;
regulation of relaxation of muscle (GO:1901077)	3/7	0.0855892	0.340688	0	0	2.69119	6.61546	CAMK2D;TIFAB;SRI	;
regulation of interleukin-8 production (GO:0032677)	9/34	0.0799018	0.340919	0	0	1.6622	4.20032	IL10;C5AR2;SERPINE1;ARRB1;RIPK1;TLR7;FADD;TLR4;TLR2	;
marginal zone B cell differentiation (GO:0002315)	3/7	0.0855892	0.340954	0	0	2.69119	6.61546	LFNG;MFNG;DLL1	;
positive regulation of actin filament bundle assembly (GO:0032233)	11/44	0.0802449	0.340957	0	0	1.56986	3.96024	NRP1;RGCC;TGFB3;GPR65;PXN;LIMK1;PFN1;PPM1F;RHOA;ARHGEF5;PFN2	;
ERBB2 signaling pathway (GO:0038128)	10/39	0.080476	0.341087	0	0	1.61011	4.05715	PTPN18;PIK3CA;SHC1;UBC;CPNE3;NRG1;GRB2;SOS1;EGFR;HBEGF	;
regulation of axon extension (GO:0030516)	9/34	0.0799018	0.341204	0	0	1.6622	4.20032	SHTN1;SEMA7A;RUFY3;LIMK1;PLXNA2;PLXNA1;APOE;NTN1;DNM2	;
calcitonin family receptor signaling pathway (GO:0097646)	3/7	0.0855892	0.34122	0	0	2.69119	6.61546	CALCRL;ADM;RAMP1	;
negative regulation of immune response (GO:0050777)	11/44	0.0802449	0.341242	0	0	1.56986	3.96024	LYN;LGALS3;TGFB2;NLRX1;CD300A;TYRO3;TRAFD1;NOD1;FCGR2B;SAMSN1;HAVCR2	;
regulation of proteasomal protein catabolic process (GO:0061136)	10/39	0.080476	0.341371	0	0	1.61011	4.05715	USP14;GABARAPL2;PINK1;TMF1;GPX1;PSMD14;FMR1;GNA12;ARAF;PSME1	;
detection of molecule of bacterial origin (GO:0032490)	3/7	0.0855892	0.341487	0	0	2.69119	6.61546	SCARB1;LY96;TLR4	;
regulation of smooth muscle cell proliferation (GO:0048660)	11/44	0.0802449	0.341526	0	0	1.56986	3.96024	PDGFRB;IGFBP3;PDGFB;AKT1;HMOX1;CDH13;APOD;TRIB1;THBS1;AIF1;FOXP1	;
store-operated calcium entry (GO:0002115)	3/7	0.0855892	0.341754	0	0	2.69119	6.61546	ORAI3;ORAI2;ORAI1	;
amide biosynthetic process (GO:0043604)	11/44	0.0802449	0.341811	0	0	1.56986	3.96024	SMPD2;ARG2;SPTLC2;SMPD1;GBA;FURIN;MTHFS;DEGS1;CLN8;PCSK5;CERS2	;
spermidine metabolic process (GO:0008216)	3/7	0.0855892	0.342022	0	0	2.69119	6.61546	SAT1;SRM;PAOX	;
lymphocyte chemotaxis (GO:0048247)	11/44	0.0802449	0.342097	0	0	1.56986	3.96024	CXCL10;CXCL9;CXCL11;CCL8;GPR183;PIK3CD;ADAM8;CYP7B1;CX3CL1;CXCL16;CCL26	;
negative regulation of retinoic acid receptor signaling pathway (GO:0048387)	3/7	0.0855892	0.34229	0	0	2.69119	6.61546	CYP26A1;CYP26B1;CALR	;
negative regulation of RIG-I signaling pathway (GO:0039536)	3/7	0.0855892	0.342558	0	0	2.69119	6.61546	NPLOC4;SEC14L1;GPATCH3	;
positive regulation of type I interferon-mediated signaling pathway (GO:0060340)	3/7	0.0855892	0.342827	0	0	2.69119	6.61546	TRIM6;FADD;UBE2K	;
lens fiber cell differentiation (GO:0070306)	3/7	0.0855892	0.343096	0	0	2.69119	6.61546	MAF;SIX3;TDRD7	;
regulation of cell-cell adhesion mediated by integrin (GO:0033632)	3/7	0.0855892	0.343366	0	0	2.69119	6.61546	DPP4;ADA;FERMT3	;
positive regulation of ceramide biosynthetic process (GO:2000304)	3/7	0.0855892	0.343636	0	0	2.69119	6.61546	SMPD2;PRKCD;TNFRSF1A	;
fusion of virus membrane with host plasma membrane (GO:0019064)	3/7	0.0855892	0.343907	0	0	2.69119	6.61546	CXCR4;CCR5;NECTIN2	;
activation of signaling protein activity involved in unfolded protein response (GO:0006987)	3/7	0.0855892	0.344178	0	0	2.69119	6.61546	PTPN1;BAX;BAK1	;
regulation of pinocytosis (GO:0048548)	3/7	0.0855892	0.344449	0	0	2.69119	6.61546	AXL;PPT1;NR1H3	;
positive regulation of angiogenesis (GO:0045766)	22/103	0.0878647	0.344638	0	0	1.34124	3.26183	ITGB1;CD40;ECM1;BTG1;FLT1;ANXA3;TNFSF12;SPHK1;SERPINE1;FGF2;HIF1A;DLL1;THBS1;HK2;RUNX1;MTDH;HIPK2;MYDGF;FGF18;AGO2;HMOX1;CTSH	;
regulation of transcription from RNA polymerase II promoter involved in heart development (GO:1901213)	3/7	0.0855892	0.344721	0	0	2.69119	6.61546	ACVR1;NOTCH1;TBX2	;
modification by symbiont of host morphology or physiology (GO:0044003)	3/7	0.0855892	0.344993	0	0	2.69119	6.61546	RXRA;CD209;HIPK2	;
regulation of interleukin-23 production (GO:0032667)	3/7	0.0855892	0.345266	0	0	2.69119	6.61546	CSF2;TLR4;MYD88	;
phagocytosis (GO:0006909)	28/135	0.0816532	0.345503	0	0	1.3024	3.26287	ITGAM;LRP1;ITGB3;ITGB2;CORO1A;AIF1;CORO1C;C3;SH3BP1;ITGAV;CD14;FCGR1A;TXNDC5;MSR1;ANXA1;ANXA3;SLC11A1;NR1H3;MERTK;PDIA6;ARHGAP25;BIN2;AXL;ELMO1;TYRO3;MYH9;CD302;FCGR2B	;
membrane fusion involved in viral entry into host cell (GO:0039663)	3/7	0.0855892	0.345539	0	0	2.69119	6.61546	CXCR4;CCR5;NECTIN2	;
stress-activated protein kinase signaling cascade (GO:0031098)	16/70	0.0816035	0.345579	0	0	1.4353	3.59669	MAP2K3;MAP2K1;STK4;NFKB1;IKBKB;STK10;STK24;TNIP2;UBC;CCM2;TNIK;MAP4K5;MAP3K7;PAK2;MAP3K5;MAP4K4	;
organic anion transport (GO:0015711)	26/124	0.0817819	0.345761	0	0	1.31666	3.29651	SCARB1;SLC26A2;PITPNA;PCTP;CYB5R1;SLCO2B1;SLC26A11;SLC16A2;PLTP;PRELID3B;SLC25A24;OSBPL8;PRELID1;OSBPL5;SLC52A2;SLC4A11;MFSD10;SLC25A16;SLC22A23;SLC6A6;SLC4A8;SLCO3A1;NPC2;SLCO2A1;SLCO4C1;SLC26A6	;
lysosomal lumen acidification (GO:0007042)	3/7	0.0855892	0.345813	0	0	2.69119	6.61546	PPT1;ATP6V0C;CLN5	;
intrinsic apoptotic signaling pathway in response to oxidative stress (GO:0008631)	4/11	0.0833165	0.345943	0	0	2.28343	5.67457	STK24;PRKCD;ARL6IP5;MAP3K5	;
cellular response to hydroxyurea (GO:0072711)	3/7	0.0855892	0.346087	0	0	2.69119	6.61546	FMR1;TIMELESS;SPIDR	;
pyrimidine nucleoside catabolic process (GO:0046135)	4/11	0.0833165	0.346225	0	0	2.28343	5.67457	NT5C;NT5E;DPYD;UPP1	;
negative regulation of nitrogen compound metabolic process (GO:0051172)	3/7	0.0855892	0.346361	0	0	2.69119	6.61546	TGFB1;CLTC;AP2A1	;
regulation of vascular endothelial growth factor signaling pathway (GO:1900746)	4/11	0.0833165	0.346507	0	0	2.28343	5.67457	ADAMTS3;XDH;DLL1;DCN	;
positive regulation of lymphocyte apoptotic process (GO:0070230)	3/7	0.0855892	0.346636	0	0	2.69119	6.61546	IL10;PRELID1;FNIP1	;
protein localization to pre-autophagosomal structure (GO:0034497)	4/11	0.0833165	0.34679	0	0	2.28343	5.67457	STX17;WDR45B;WIPI1;WDR45	;
negative regulation of protein kinase activity by regulation of protein phosphorylation (GO:0044387)	3/7	0.0855892	0.346912	0	0	2.69119	6.61546	DUSP26;PPM1F;CORO1C	;
positive regulation of superoxide anion generation (GO:0032930)	4/11	0.0833165	0.347073	0	0	2.28343	5.67457	TGFB1;ITGAM;ITGB2;PRKCD	;
fructose metabolic process (GO:0006000)	3/7	0.0855892	0.347187	0	0	2.69119	6.61546	ALDOC;ALDOA;FBP2	;
negative regulation of morphogenesis of an epithelium (GO:1905331)	4/11	0.0833165	0.347356	0	0	2.28343	5.67457	TACSTD2;SULF1;PHLDB2;TBX2	;
glycosphingolipid catabolic process (GO:0046479)	3/7	0.0855892	0.347463	0	0	2.69119	6.61546	NEU1;NAGA;GLA	;
regulation of receptor biosynthetic process (GO:0010869)	4/11	0.0833165	0.34764	0	0	2.28343	5.67457	ANKRD13C;HDAC2;NR1H3;HIF1A	;
regulation of interleukin-18 production (GO:0032661)	3/7	0.0855892	0.34774	0	0	2.69119	6.61546	IL10;CD84;TLR2	;
negative regulation of blood vessel morphogenesis (GO:2000181)	15/65	0.0839077	0.347832	0	0	1.4491	3.59093	TGFB2;SARS;THBS2;SULF1;HSPG2;THBS1;DCN;SPRED1;HHEX;RGCC;COL4A2;STAB1;PGK1;XDH;WNT4	;
carbohydrate derivative catabolic process (GO:1901136)	4/11	0.0833165	0.347925	0	0	2.28343	5.67457	MANBA;FUCA1;NAGA;STT3B	;
peptide catabolic process (GO:0043171)	7/25	0.0900848	0.347996	0	0	1.75824	4.2321	RNPEPL1;ERAP2;ERAP1;CTSH;ECE1;TPP1;IDE	;
regulation of isotype switching (GO:0045191)	3/7	0.0855892	0.348017	0	0	2.69119	6.61546	IL10;INSL6;TFRC	;
cellular response to reactive oxygen species (GO:0034614)	15/65	0.0839077	0.348115	0	0	1.4491	3.59093	PDGFRA;NCF1;PLEKHA1;MMP3;PRKCD;PXN;FOS;MMP9;EGFR;FOXO1;CAMKK2;TRPM2;AKT1;DPEP1;MAP3K5	;
regulation of cardiac muscle cell differentiation (GO:2000725)	4/11	0.0833165	0.34821	0	0	2.28343	5.67457	EFNB2;GREM1;BMP2;TGFB1	;
misfolded or incompletely synthesized protein catabolic process (GO:0006515)	7/25	0.0900848	0.34826	0	0	1.75824	4.2321	ATXN3;UBE2W;RNF126;SDF2L1;DERL1;UGGT2;UGGT1	;
AMP metabolic process (GO:0046033)	3/7	0.0855892	0.348295	0	0	2.69119	6.61546	AK4;AMPD3;ADSS	;
negative regulation of release of sequestered calcium ion into cytosol (GO:0051280)	4/11	0.0833165	0.348495	0	0	2.28343	5.67457	GSTO1;FKBP1B;SRI;CLIC2	;
nucleotide-binding domain, leucine rich repeat containing receptor signaling pathway (GO:0035872)	7/25	0.0900848	0.348524	0	0	1.75824	4.2321	IKBKB;CASP8;IRAK1;RIPK2;UBC;NOD1;MAP3K7	;
regulation of sterol transport (GO:0032371)	3/7	0.0855892	0.348573	0	0	2.69119	6.61546	LRP1;TSPO;APOE	;
cellular response to increased oxygen levels (GO:0036295)	4/11	0.0833165	0.348781	0	0	2.28343	5.67457	ATP6V1A;ATP6AP1;FAS;FOXO1	;
positive regulation of nitric oxide metabolic process (GO:1904407)	7/25	0.0900848	0.348788	0	0	1.75824	4.2321	SMAD3;P2RX4;AKT1;CD36;TLR6;PTGS2;TLR4	;
L-alanine transport (GO:0015808)	3/7	0.0855892	0.348851	0	0	2.69119	6.61546	SLC36A1;SLC36A2;SLC38A7	;
positive regulation of peptidyl-threonine phosphorylation (GO:0010800)	7/25	0.0900848	0.349053	0	0	1.75824	4.2321	CEMIP;TRIM6;TGFB1;RIPK2;SPHK1;BMP7;UBE2K	;
negative regulation of chemotaxis (GO:0050922)	4/11	0.0833165	0.349067	0	0	2.28343	5.67457	NOTCH1;THBS1;AIF1;CORO1B	;
regulation of transcription from RNA polymerase II promoter involved in myocardial precursor cell differentiation (GO:0003256)	3/7	0.0855892	0.34913	0	0	2.69119	6.61546	GREM1;NOTCH1;TBX2	;
response to insulin (GO:0032868)	16/71	0.090463	0.349193	0	0	1.41508	3.40018	HDAC5;IRS1;SORT1;MYO5A;IRS2;INHBB;FOXO1;ZFP36L1;RAB10;KAT2B;RAB31;RAB13;AKT1;TRIB3;RHOQ;GPLD1	;
positive regulation of nitric oxide biosynthetic process (GO:0045429)	7/25	0.0900848	0.349318	0	0	1.75824	4.2321	SMAD3;P2RX4;AKT1;CD36;TLR6;PTGS2;TLR4	;
positive regulation of heterotypic cell-cell adhesion (GO:0034116)	4/11	0.0833165	0.349354	0	0	2.28343	5.67457	FGB;IL10;THY1;BMP7	;
translational readthrough (GO:0006451)	3/7	0.0855892	0.349409	0	0	2.69119	6.61546	SECISBP2;DIO2;SELENOT	;
regulation of cellular protein localization (GO:1903827)	7/25	0.0900848	0.349584	0	0	1.75824	4.2321	PTPN1;KDM1A;BDNF;CSNK1E;LCP1;SPIDR;RAB11B	;
cellular response to interferon-beta (GO:0035458)	4/11	0.0833165	0.349642	0	0	2.28343	5.67457	TRIM6;PNPT1;IRF1;UBE2K	;
sequestering of extracellular ligand from receptor (GO:0035581)	3/7	0.0855892	0.349689	0	0	2.69119	6.61546	FBN2;CD46;FBN1	;
regulation of cell cycle (GO:0051726)	42/215	0.089257	0.34983	0	0	1.22668	2.96395	CITED2;IQGAP1;PKMYT1;STK4;TGM1;STK10;SDCBP;BRINP1;CCND1;GRK5;CAMK2N1;RPS6KA2;PIM1;MAP4K5;JUNB;PAK2;MAP4K4;MAP2K3;MAP2K1;TGFB2;TGFB1;GADD45B;NEK6;DAPK3;STAT3;INHBA;RUNX3;BMP7;SIRT2;TBX3;THAP1;HIPK2;BMP2;PTPRC;CDK6;STK24;CCPG1;IRF1;CDK1;CALR;TNIK;SIPA1	;
positive regulation of calcium ion transmembrane transport (GO:1904427)	7/25	0.0900848	0.34985	0	0	1.75824	4.2321	CXCL10;CEMIP;CXCL9;CXCL11;F2R;THY1;F2RL3	;
icosanoid biosynthetic process (GO:0046456)	4/11	0.0833165	0.349929	0	0	2.28343	5.67457	ALOX5;ALOX5AP;ALOX12;LTC4S	;
T cell receptor signaling pathway (GO:0050852)	33/163	0.0828451	0.349966	0	0	1.2713	3.16652	DENND1B;PSMD12;PSMD11;PSMD14;TXK;WAS;PIK3CD;PTPRJ;BCL10;THY1;PIK3CB;PSMB10;MALT1;PSMD8;IKBKB;PSMD2;INPP5D;UBC;CSK;MAP3K7;PAK2;CD276;FYB1;RIPK2;NFKB1;PTPRC;PIK3CA;BTK;PSME1;PRKCQ;LCP2;TNFRSF21;BCAR1	;
positive regulation of apoptotic cell clearance (GO:2000427)	3/7	0.0855892	0.349969	0	0	2.69119	6.61546	C3;C4A;C2	;
regulation of vascular smooth muscle cell proliferation (GO:1904705)	7/25	0.0900848	0.350116	0	0	1.75824	4.2321	IL10;TGFB3;MMP2;PDGFB;FGF2;MEF2D;MMP9	;
macrophage differentiation (GO:0030225)	4/11	0.0833165	0.350218	0	0	2.28343	5.67457	CSF1R;CASP8;CSF1;MMP9	;
mitral valve development (GO:0003174)	3/7	0.0855892	0.35025	0	0	2.69119	6.61546	ACVR1;GJA5;SMAD6	;
positive regulation of Rho protein signal transduction (GO:0035025)	7/25	0.0900848	0.350383	0	0	1.75824	4.2321	GPR35;GPR65;F2R;ARRB1;GPR4;F2RL2;F2RL3	;
regulation of ceramide biosynthetic process (GO:2000303)	4/11	0.0833165	0.350506	0	0	2.28343	5.67457	SMPD2;PRKCD;ORMDL1;TNFRSF1A	;
flavin-containing compound metabolic process (GO:0042726)	3/7	0.0855892	0.350531	0	0	2.69119	6.61546	RFK;SLC52A2;ACP5	;
long-chain fatty acid transport (GO:0015909)	7/25	0.0900848	0.35065	0	0	1.75824	4.2321	CPT2;ACSL1;SLC25A20;APOE;CD36;ABCD1;ACACA	;
regulation of cholesterol transport (GO:0032374)	6/20	0.0853087	0.35079	0	0	1.88383	4.63701	NUS1;LRP1;NR1H3;TSPO;APOE;NFKB1	;
T cell proliferation (GO:0042098)	4/11	0.0833165	0.350796	0	0	2.28343	5.67457	TNFSF18;SLC11A1;DOCK8;MSN	;
response to misfolded protein (GO:0051788)	3/7	0.0855892	0.350813	0	0	2.69119	6.61546	UBE2W;ATXN3;F12	;
positive regulation of interleukin-1 beta secretion (GO:0050718)	7/25	0.0900848	0.350918	0	0	1.75824	4.2321	PYCARD;GSDMD;RIPK2;TLR8;NLRP1;LGALS9;TLR4	;
negative regulation of macromolecule biosynthetic process (GO:0010558)	6/20	0.0853087	0.351073	0	0	1.88383	4.63701	IL10;HDAC2;CIITA;TGFB1;CLTC;AP2A1	;
organic cyclic compound catabolic process (GO:1901361)	4/11	0.0833165	0.351085	0	0	2.28343	5.67457	ALDH4A1;HSD11B1;AOC1;HSD17B14	;
cellular response to interferon-alpha (GO:0035457)	3/7	0.0855892	0.351095	0	0	2.69119	6.61546	AXL;PDE12;IFNAR1	;
positive regulation of glucose transport (GO:0010828)	7/25	0.0900848	0.351186	0	0	1.75824	4.2321	C3;CLIP3;IRS1;AKT1;IRS2;BRAF;RHOQ	;
mesoderm formation (GO:0001707)	6/20	0.0853087	0.351356	0	0	1.88383	4.63701	ITGB1;SMAD2;ITGB3;ITGA2;ITGA8;SNAI1	;
negative regulation of ryanodine-sensitive calcium-release channel activity (GO:0060315)	4/11	0.0833165	0.351375	0	0	2.28343	5.67457	GSTO1;FKBP1B;SRI;CLIC2	;
regulation of myosin-light-chain-phosphatase activity (GO:0035507)	3/7	0.0855892	0.351377	0	0	2.69119	6.61546	IKBKB;NUAK1;NCKAP1L	;
monocarboxylic acid catabolic process (GO:0072329)	7/25	0.0900848	0.351455	0	0	1.75824	4.2321	PLA2G15;CYP26A1;CYP26B1;IDUA;LPIN1;LPIN2;PPARD	;
regulation of fibroblast growth factor receptor signaling pathway (GO:0040036)	6/20	0.0853087	0.35164	0	0	1.88383	4.63701	FGFBP1;GPC1;SPRY4;SULF1;THBS1;DUSP6	;
smooth muscle cell migration (GO:0014909)	3/7	0.0855892	0.35166	0	0	2.69119	6.61546	PDGFRB;ITGB3;PLAT	;
regulation of myeloid leukocyte mediated immunity (GO:0002886)	4/11	0.0833165	0.351666	0	0	2.28343	5.67457	LYN;SYK;FES;DNASE1L3	;
response to amyloid-beta (GO:1904645)	7/25	0.0900848	0.351723	0	0	1.75824	4.2321	GSK3B;LRP1;PSEN1;CD36;TLR6;FCGR2B;TLR4	;
vesicle cytoskeletal trafficking (GO:0099518)	6/20	0.0853087	0.351924	0	0	1.88383	4.63701	RAB1A;NDE1;MYO5A;ACTN4;HAP1;TRAK1	;
lamellipodium organization (GO:0097581)	7/25	0.0900848	0.351993	0	0	1.75824	4.2321	SNX1;SNX2;PTPRO;CDH13;WHAMM;PARVB;ARHGEF6	;
regulation of phosphorylation (GO:0042325)	25/119	0.0849807	0.351994	0	0	1.31921	3.25229	NRP1;CDKN1A;BCL10;PSEN1;AAAS;THBS1;EGFR;CORO1C;IKBKB;SDCBP;SOCS1;STAP1;NCKAP1L;FNIP1;FNIP2;LYN;PGAM1;STAT2;FN1;INHBA;BMP7;SIRT2;PINK1;NUP50;CD24	;
regulation of toll-like receptor signaling pathway (GO:0034121)	6/20	0.0853087	0.352209	0	0	1.88383	4.63701	IRF1;TYRO3;CD36;SMPDL3B;TLR2;BIRC3	;
regulation of cellular protein metabolic process (GO:0032268)	12/50	0.0900714	0.35221	0	0	1.50706	3.62773	EDNRB;TGFB1;CSF1;WDR91;GBA;AKT1;NR1H3;APOE;INHBA;NFKB1;PUM3;SSH1	;
heart morphogenesis (GO:0003007)	12/50	0.0900714	0.35248	0	0	1.50706	3.62773	ACVR1;HEYL;TGFB2;BMP2;NOTCH1;TH;DLC1;CHD7;HTR2B;ANKRD1;ENG;TBX2	;
response to progesterone (GO:0032570)	6/20	0.0853087	0.352494	0	0	1.88383	4.63701	TGFB2;TGFB1;TGFB3;WBP2;NR1H3;THBS1	;
negative regulation of gene expression (GO:0010629)	111/618	0.0900529	0.352678	0	0	1.12786	2.71516	SPI1;CSF2;KDM1A;FMR1;LOXL3;ENO1;AHR;ELK3;LOXL2;RPS6KA5;BASP1;SCMH1;KMT5A;LGALS9;MAP2K1;DAPK1;SFMBT2;DAPK3;ARID5A;ARID5B;RUNX2;DKK3;FOXP1;EID2;BRMS1;TIMELESS;TRIB3;NOTCH1;SHC1;PDGFB;HIF1A;FOXO1;ZFP36L2;SBNO2;STC2;ZBTB7A;SNX6;WNT4;CCR1;TFAP2A;SMAD2;MSR1;HSPA8;TGFB2;PNPT1;TGFB1;EIF2AK3;HMGA1;EIF2AK2;BMP7;NFKB1;SMARCA4;MLXIPL;DAB2;BMP2;BCL6;AGO4;BCL3;BHLHE40;MDM2;CALR;PHF19;PICALM;CIITA;CITED2;BHLHE4…	;
regulation of regulatory T cell differentiation (GO:0045589)	6/20	0.0853087	0.35278	0	0	1.88383	4.63701	SOCS1;CBFB;BCL6;IRF1;CD46;RUNX1	;
regulation of endoplasmic reticulum stress-induced intrinsic apoptotic signaling pathway (GO:1902235)	6/20	0.0853087	0.353066	0	0	1.88383	4.63701	BCL2L11;OPA1;EIF2AK3;PMAIP1;TMBIM6;HERPUD1	;
protein polymerization (GO:0051258)	11/45	0.091614	0.353101	0	0	1.53497	3.66885	FGB;PREX1;TRIM6;GPX4;UBE2S;TRPV4;MICALL2;CORO7;JAK2;AIF1;UBE2K	;
negative regulation of ossification (GO:0030279)	11/45	0.091614	0.353368	0	0	1.53497	3.66885	CCR1;GREM1;ECM1;NOTCH1;CDK6;CHSY1;NOCT;CHRD;LRP4;LIMD1;SMAD6	;
cellular response to cAMP (GO:0071320)	8/30	0.0923613	0.353844	0	0	1.67452	3.98878	HCN4;CRHBP;WT1;KCNQ1;AHR;HCN2;SLC26A6;ZFP36L1	;
hippo signaling (GO:0035329)	8/30	0.0923613	0.354109	0	0	1.67452	3.98878	TEAD4;WWTR1;LATS2;CASP3;AMOTL2;LIMD1;STK4;TJP2	;
positive regulation of reactive oxygen species biosynthetic process (GO:1903428)	8/30	0.0923613	0.354376	0	0	1.67452	3.98878	SMAD3;P2RX4;AKT1;CYBA;CD36;TLR6;PTGS2;TLR4	;
negative regulation of ERK1 and ERK2 cascade (GO:0070373)	10/40	0.0926807	0.354535	0	0	1.56986	3.73406	LYN;DUSP4;PTPN1;TNIP1;CAMK2N1;CNKSR3;FBLN1;DUSP26;TLR4;DUSP6	;
protein localization to lysosome (GO:0061462)	8/30	0.0923613	0.354642	0	0	1.67452	3.98878	CACNG7;RNF128;NEDD4;NCOA4;SH3BP4;GCC2;NAGPA;RAB7A	;
response to cAMP (GO:0051591)	10/40	0.0926807	0.354801	0	0	1.56986	3.73406	HCN4;CRHBP;VGF;WT1;KCNQ1;AHR;JUNB;HCN2;SLC26A6;ZFP36L1	;
regulation of ARF protein signal transduction (GO:0032012)	8/30	0.0923613	0.354909	0	0	1.67452	3.98878	ADAP2;APLP2;ASAP1;ARAP1;ADAP1;SMAP2;ARFGAP1;AGFG1	;
'de novo' posttranslational protein folding (GO:0051084)	8/30	0.0923613	0.355177	0	0	1.67452	3.98878	HSPA8;HSPA5;ENTPD5;HSPA6;DNAJB14;HYOU1;UGGT2;UGGT1	;
activation of protein kinase B activity (GO:0032148)	8/30	0.0923613	0.355445	0	0	1.67452	3.98878	PRR5;OSBPL8;PINK1;PDGFB;AKT1;NRG1;TXN;MTOR	;
regulation of phosphoprotein phosphatase activity (GO:0043666)	9/35	0.0930448	0.355661	0	0	1.61471	3.83441	PPP1R15A;PDGFRB;GSK3B;NUAK1;CD300A;ITGA1;FKBP1B;MTOR;HSP90B1	;
cellular response to drug (GO:0035690)	8/30	0.0923613	0.355713	0	0	1.67452	3.98878	CRHBP;PPP3CA;MT2A;TFRC;KCNQ1;DPEP1;PPM1F;GPLD1	;
regulation of mitotic cell cycle (GO:0007346)	33/165	0.0944013	0.360576	0	0	1.25589	2.96414	BTG3;BTG1;CLTC;IQGAP1;PKMYT1;STK4;GNAI1;STK10;SDCBP;BRINP1;PIM1;EIF4EBP1;MAP4K5;PAK2;MAP4K4;MAP2K3;IL10;MAP2K1;PARP3;TGFB1;SMAD3;NEK6;SPHK1;DAPK3;THAP1;DDB1;STK24;MDM2;CDK1;TRIM35;HECA;TNIK;PTPN3	;
negative regulation of steroid biosynthetic process (GO:0010894)	5/16	0.0971651	0.365389	0	0	1.96232	4.57485	BMP2;SNAI1;APOE;NFKB1;WNT4	;
leukocyte tethering or rolling (GO:0050901)	5/16	0.0971651	0.365659	0	0	1.96232	4.57485	ITGB1;SELP;SELPLG;VCAM1;PODXL2	;
fibrinolysis (GO:0042730)	5/16	0.0971651	0.365929	0	0	1.96232	4.57485	FGB;PLAU;SERPINE1;PLAUR;PLAT	;
dendritic cell chemotaxis (GO:0002407)	5/16	0.0971651	0.366199	0	0	1.96232	4.57485	CCR1;TRPM2;GPR183;CXCR4;CCR5	;
regulation of interferon-alpha production (GO:0032647)	5/16	0.0971651	0.36647	0	0	1.96232	4.57485	IRF3;RIPK2;IRF5;TLR4;HAVCR2	;
linoleic acid metabolic process (GO:0043651)	5/16	0.0971651	0.366741	0	0	1.96232	4.57485	ELOVL1;ACSL1;GSTA1;ALOX12;ABCD1	;
positive regulation of leukocyte activation (GO:0002696)	5/16	0.0971651	0.367012	0	0	1.96232	4.57485	TNIP2;TLR6;THBS1;TLR4;NECTIN2	;
mitochondrial fusion (GO:0008053)	5/16	0.0971651	0.367284	0	0	1.96232	4.57485	FIS1;BCL2A1;OPA1;BAX;USP30	;
aorta morphogenesis (GO:0035909)	5/16	0.0971651	0.367556	0	0	1.96232	4.57485	PDGFRB;JAG1;LRP1;TBX2;ENG	;
regulation of protein homodimerization activity (GO:0043496)	5/16	0.0971651	0.367829	0	0	1.96232	4.57485	HSPA5;BAX;NRG1;BAK1;AIDA	;
genitalia development (GO:0048806)	5/16	0.0971651	0.368102	0	0	1.96232	4.57485	TIFAB;WT1;CHD7;PTPN11;TBX3	;
water-soluble vitamin metabolic process (GO:0006767)	17/77	0.0965038	0.368331	0	0	1.38637	3.24157	SLC46A1;GSTO1;SHMT2;SLC52A2;SLC2A3;MTHFS;ALDH1L2;ACACA;LMBRD1;MTHFD1L;TCN2;MTHFD2;RFK;AOX1;ACP5;FOLR2;ABCD1	;
positive regulation of cyclic nucleotide metabolic process (GO:0030801)	5/16	0.0971651	0.368375	0	0	1.96232	4.57485	CXCL10;CXCL9;CXCL11;ADM;RAMP1	;
negative regulation of translational initiation (GO:0045947)	5/16	0.0971651	0.368649	0	0	1.96232	4.57485	FMR1;AGO2;EIF2AK3;EIF4EBP1;ATF4	;
extracellular matrix assembly (GO:0085029)	5/16	0.0971651	0.368924	0	0	1.96232	4.57485	FAM234B;TGFB1;HAS2;LOXL1;FBLN5	;
positive regulation of antigen receptor-mediated signaling pathway (GO:0050857)	5/16	0.0971651	0.369198	0	0	1.96232	4.57485	PRKCH;PTPRC;NFAM1;STAP1;NECTIN2	;
regulation of bicellular tight junction assembly (GO:2000810)	5/16	0.0971651	0.369473	0	0	1.96232	4.57485	IKBKB;PRKCH;CBFB;SNAI1;RUNX1	;
leukocyte adhesion to vascular endothelial cell (GO:0061756)	5/16	0.0971651	0.369749	0	0	1.96232	4.57485	ITGB1;SELP;SELPLG;VCAM1;PODXL2	;
negative regulation of striated muscle cell differentiation (GO:0051154)	5/16	0.0971651	0.370025	0	0	1.96232	4.57485	HDAC5;BMP2;NOTCH1;BDNF;BHLHE41	;
protein deacylation (GO:0035601)	5/16	0.0971651	0.370301	0	0	1.96232	4.57485	HDAC5;LYPLA2;LYPLA1;PPT1;SIRT2	;
sialylation (GO:0097503)	5/16	0.0971651	0.370578	0	0	1.96232	4.57485	ST3GAL5;ST3GAL6;ST3GAL1;ST6GALNAC4;ST3GAL3	;
regulation of angiogenesis (GO:0045765)	35/177	0.0987112	0.37093	0	0	1.2417	2.87522	ITGB1;CD40;ECM1;BTG1;FLT1;SERPINE1;THBS2;FGF2;HIF1A;THBS1;HK2;MTDH;MYDGF;SPRED1;HHEX;GPNMB;STAB1;PGK1;HMOX1;CTSH;TGFB2;ANXA3;TNFSF12;SPHK1;SARS;SULF1;HSPG2;DCN;RUNX1;HIPK2;RGCC;COL4A2;FGF18;AGO2;EPHA2	;
regulation of cell differentiation (GO:0045595)	25/121	0.098963	0.371329	0	0	1.2974	3.00091	CSF2;CSF1;PLEKHB2;CBFB;DLL1;PTHLH;LGALS3;RPS6KA3;SCIN;RPS6KA1;JUNB;TFAP2A;TGFB1;EIF2AK2;RUNX3;RUNX2;HOPX;RUNX1;SMAD7;GREM1;CDK6;BCL6;FES;CD24;PHLDB2	;
negative regulation of cellular catabolic process (GO:0031330)	13/56	0.0989068	0.371392	0	0	1.45773	3.37256	IL10;HGF;HTR2B;MTMR9;SIRT2;MTOR;CST3;DLC1;AKT1;BMF;GPLD1;MCL1;PTPN3	;
response to metal ion (GO:0010038)	16/72	0.0999095	0.374606	0	0	1.39543	3.21436	FGB;SLC30A7;SLC30A6;HVCN1;ALG2;NEDD4L;NDRG1;THBS1;HIF1A;LOXL2;PPP3CA;MT2A;MT1A;TFR2;NEDD4;ADAM9	;
response to organonitrogen compound (GO:0010243)	12/51	0.101522	0.380373	0	0	1.47751	3.37978	TRPM2;CCKAR;RRAGC;KYNU;RHBDD1;SEL1L;DERL1;TRIM25;IRF5;UBXN6;INAVA;MTOR	;
positive regulation of gene expression (GO:0010628)	136/771	0.101951	0.381701	0	0	1.10766	2.52907	CD86;PID1;SPI1;CSF2;NCF1;CSF1;FMR1;RORA;GPATCH3;AHR;FGF2;ACTB;ETS2;CDH3;CREB3L2;AKT1;LGALS9;MAP3K5;ACVR1;MAP2K3;MAP2K1;SLC11A1;F2R;WDR75;TICAM1;RUNX3;PIAS2;RUNX2;RUNX1;TFR2;CCNE1;PRR16;ADTRP;ATF4;ENY2;NOTCH1;SHC1;PDGFB;PSEN1;BCL10;HIF1A;FOXO1;SEC14L2;WNT6;IRAK1;STAP1;HIVEP3;WNT4;TFAP2A;SMAD2;EGR1;TGFB1;SMAD3;FOXF1;TGFB3;FN1;EIF2AK3;HMGA1;MSN;NFATC1;BRAF;INHBA;BMP7;NFKB1;SMARCA4;MLLT11;MLXIPL;BMP2…	;
negative regulation of signaling (GO:0023057)	18/83	0.102077	0.38189	0	0	1.36181	3.10768	ACVR1;PDGFRB;PDGFRA;CSF1R;PTPN1;FLT1;IGFBP3;MVP;ARAF;BRAF;MST1R;MERTK;EGFR;UBASH3B;AXL;TYRO3;OPTN;EPHA2	;
protein lipidation (GO:0006497)	26/127	0.102241	0.381944	0	0	1.28555	2.93161	CPM;NRN1;WDR45B;LYPD1;ZDHHC7;LYPD3;ZDHHC21;THY1;WDR45;PIGW;SELENOK;ART3;PIGY;ART4;ZDHHC18;PRND;NTNG2;WIPI1;DPM2;BST1;ZDHHC9;XPNPEP2;MPPE1;FOLR2;MDGA1;GPLD1	;
negative regulation of response to stimulus (GO:0048585)	26/127	0.102241	0.382224	0	0	1.28555	2.93161	CSF1R;NLRX1;FLT1;ARAF;NOD1;MST1R;THY1;EGFR;UBASH3B;AKT3;ACVR1;PDGFRB;LYN;PDGFRA;PTPN1;TGFB2;TGFB1;IGFBP3;VPS13C;BRAF;MERTK;CDK6;AXL;TYRO3;FCGR2B;EPHA2	;
negative regulation of macroautophagy (GO:0016242)	6/21	0.104047	0.386146	0	0	1.79412	4.05995	PINK1;PIK3CA;AKT1;CHMP4B;SEC22B;MTOR	;
regulation of ruffle assembly (GO:1900027)	6/21	0.104047	0.386427	0	0	1.79412	4.05995	TACSTD2;PLEKHM1;STAP1;FAM98A;PFN1;PFN2	;
regulation of interleukin-17 production (GO:0032660)	6/21	0.104047	0.386709	0	0	1.79412	4.05995	TGFB1;NCKAP1L;PRKCQ;LY9;TLR4;MYD88	;
negative regulation of protein tyrosine kinase activity (GO:0061099)	6/21	0.104047	0.38699	0	0	1.79412	4.05995	ERRFI1;GPRC5A;MVP;CBLB;THY1;SNX6	;
zinc II ion transport (GO:0006829)	6/21	0.104047	0.387273	0	0	1.79412	4.05995	SLC30A7;SLC30A6;TRPM2;SLC39A13;SLC39A7;SLC39A1	;
energy reserve metabolic process (GO:0006112)	6/21	0.104047	0.387555	0	0	1.79412	4.05995	GSK3B;PID1;UGP2;GBE1;GFPT2;PHKG2	;
neuron development (GO:0048666)	29/144	0.10392	0.387647	0	0	1.26461	2.86325	GSK3B;ATP8A2;FMR1;DOCK7;RASGRF1;HS6ST1;PPP1R9B;CLN5;MAP2;TMEM108;MICALL2;NCDN;LYN;TGFB2;SNAPIN;DTNBP1;LAMB1;RUNX3;RAB11A;RUNX1;MANF;NEDD4;CDH11;RAB13;PPT1;ULK1;MAPRE2;LRP12;CDK5R1	;
positive regulation of transcription from RNA polymerase I promoter (GO:0045943)	6/21	0.104047	0.387838	0	0	1.79412	4.05995	PIH1D1;EIF2AK3;WDR75;MTOR;SMARCA4;ATF4	;
negative regulation of autophagy (GO:0010507)	11/46	0.103906	0.387882	0	0	1.5016	3.40003	CTSA;PINK1;PIK3CA;HGF;HTR2B;MTMR9;AKT1;BMF;MTOR;SIRT2;MCL1	;
visual perception (GO:0007601)	17/78	0.105949	0.39235	0	0	1.36859	3.07222	COL18A1;OAT;WFS1;RGS16;PITPNA;RABGGTB;EML2;GPR143;OPA1;TH;OPA3;GRM8;SIX3;KIFC3;REEP6;DRAM2;ATF6	;
regulation of transcription from RNA polymerase II promoter in response to hypoxia (GO:0061418)	17/78	0.105949	0.392635	0	0	1.36859	3.07222	PSMD12;PSMD11;NOTCH1;EGLN2;PSMD14;CITED2;EPAS1;ARNT;LIMD1;BACH1;HIF1A;SIRT2;PSMB10;PSMD8;PSMD2;UBC;PSME1	;
monocyte chemotaxis (GO:0002548)	10/41	0.105924	0.392826	0	0	1.53157	3.43843	LGALS3;FLT1;CCL8;ANXA1;PTPRO;PDGFB;TNFSF11;TNFRSF11A;CX3CL1;CCL26	;
negative regulation of cell differentiation (GO:0045596)	30/150	0.106555	0.394307	0	0	1.25589	2.81205	NOTCH1;ITGB3;CHRD;RORA;ADIPOR1;LIMD1;DLL1;FOXO1;ZFP36L2;CDC73;EGFR;PTHLH;NOCT;ITGAV;XDH;ADAMTS7;ABCA1;TGFB1;SMAD3;JAG1;ABCA5;NR1H3;VASN;HOPX;SIRT2;SMAD7;GREM1;CDK6;PAF1;TRIB3	;
actin polymerization or depolymerization (GO:0008154)	9/36	0.107372	0.394469	0	0	1.56986	3.50307	CAP1;PREX1;MICAL1;WAS;MICALL2;TWF1;CORO7;JAK2;AIF1	;
regulation of protein complex assembly (GO:0043254)	16/73	0.109944	0.394547	0	0	1.37631	3.0386	GSK3B;HSPA8;TGFB1;PIH1D1;EIF2AK2;TFIP11;PTPN11;SPIDR;SELP;HCK;PINK1;VPS41;CDC42EP2;ULK1;FNIP1;FNIP2	;
regulation of cholesterol storage (GO:0010885)	4/12	0.109803	0.394596	0	0	2.09314	4.62389	ABCA1;MSR1;SCARB1;NR1H3	;
axonal transport (GO:0098930)	9/36	0.107372	0.394753	0	0	1.56986	3.50307	SNAPIN;OPA1;FMR1;TMEM108;DTNBP1;AP3S1;HAP1;TRAK1;HIF1A	;
positive regulation of inflammatory response (GO:0050729)	16/73	0.109944	0.394825	0	0	1.37631	3.0386	PTGER4;GBP5;SERPINE1;OSMR;TICAM1;CX3CL1;TNFRSF1A;VAMP8;TNIP1;ADAM8;TLR7;TLR6;TLR4;MYD88;TLR2;CCL26	;
carbohydrate derivative transport (GO:1901264)	4/12	0.109803	0.394874	0	0	2.09314	4.62389	SCARB1;NPC2;SLC17A5;SLC29A1	;
positive regulation of type I interferon production (GO:0032481)	14/62	0.106866	0.394886	0	0	1.41794	3.17076	RIPK2;RIOK3;DDX41;TMEM173;NFKB1;NFKB2;IRF3;IRAK1;IRF1;IRF5;STAT6;TLR4;MYD88;TLR2	;
positive regulation of glucose import (GO:0046326)	7/26	0.107115	0.394948	0	0	1.69062	3.77659	OSBPL8;IRS1;RARRES2;AKT1;IRS2;PTPN11;RHOQ	;
neuron projection development (GO:0031175)	33/167	0.106984	0.395034	0	0	1.24085	2.77339	GSK3B;DOCK7;RASGRF1;PPP1R9B;MAP2;TMEM108;MICALL2;NCKAP1L;APOE;NCDN;SRGAP2;MAP4K4;LYN;SNAPIN;MAP1S;BDNF;RHOG;DTNBP1;LAMB1;BMP7;RAB11A;MANF;DNM2;SHTN1;STK24;NEDD4;CDH11;RAB13;ULK1;TNIK;SGK1;LRP12;CDK5R1	;
acylglycerol metabolic process (GO:0006639)	9/36	0.107372	0.395038	0	0	1.56986	3.50307	PGS1;ABHD12;DGKD;GK;DGAT1;SEL1L;APOE;MGLL;GALK2	;
iron ion transport (GO:0006826)	4/12	0.109803	0.395152	0	0	2.09314	4.62389	TFRC;TFR2;SLC11A1;SLC40A1	;
negative regulation of peptidase activity (GO:0010466)	14/62	0.106866	0.395172	0	0	1.41794	3.17076	CSTB;ECM1;SERPINB1;UBXN1;SERPINC1;SERPINE1;SERPINB9;SERPINB8;CST3;SERPINH1;AKT1;SERPING1;SPOCK1;GAPDH	;
response to ketone (GO:1901654)	7/26	0.107115	0.395233	0	0	1.69062	3.77659	TGFB2;TGFB1;WBP2;TGFB3;NR1H3;SLIT3;THBS1	;
regulation of cell morphogenesis involved in differentiation (GO:0010769)	9/36	0.107372	0.395323	0	0	1.56986	3.50307	FMR1;RUFY3;NEDD4;PDPN;NEDD4L;TNIK;SSH2;CORO1C;SSH1	;
vesicle-mediated transport to the plasma membrane (GO:0098876)	8/31	0.107937	0.395408	0	0	1.6205	3.60757	RAB10;CHIC2;SNX27;OSBPL5;EXOC5;CCDC93;RAB11B;EXOC1	;
pentose-phosphate shunt (GO:0006098)	4/12	0.109803	0.395431	0	0	2.09314	4.62389	TALDO1;PHACTR1;PGD;RBKS	;
endosome organization (GO:0007032)	9/36	0.107372	0.395609	0	0	1.56986	3.50307	WASHC4;PI4K2B;CHMP2B;SNX10;DNAJC13;SNX33;RILP;SQSTM1;PI4K2A	;
response to cadmium ion (GO:0046686)	8/31	0.107937	0.395692	0	0	1.6205	3.60757	MT2A;MT1A;NCF1;AKT1;FOS;MMP9;EGFR;MT1E	;
protein kinase C-activating G-protein coupled receptor signaling pathway (GO:0007205)	4/12	0.109803	0.39571	0	0	2.09314	4.62389	CHRM1;DGKD;F2R;HTR2B	;
regulation of protein autophosphorylation (GO:0031952)	8/31	0.107937	0.395976	0	0	1.6205	3.60757	RAP2C;ERRFI1;GPNMB;MVP;PDGFD;PDGFC;PDGFB;ENG	;
negative regulation of interleukin-12 production (GO:0032695)	4/12	0.109803	0.39599	0	0	2.09314	4.62389	IL10;TLR8;THBS1;CMKLR1	;
secondary alcohol metabolic process (GO:1902652)	8/31	0.107937	0.396261	0	0	1.6205	3.60757	ABCA1;RXRA;OSBPL5;SOAT1;APOE;CLN8;OSBPL1A;PPARD	;
negative regulation of fibroblast growth factor receptor signaling pathway (GO:0040037)	4/12	0.109803	0.39627	0	0	2.09314	4.62389	GPC1;SPRY4;SULF1;THBS1	;
plasma membrane tubulation (GO:0097320)	4/12	0.109803	0.39655	0	0	2.09314	4.62389	BIN2;SNX9;WHAMM;SNX33	;
prostanoid metabolic process (GO:0006692)	4/12	0.109803	0.396831	0	0	2.09314	4.62389	ACOX1;PLAA;CES2;PTGES	;
pyrimidine-containing compound salvage (GO:0008655)	4/12	0.109803	0.397112	0	0	2.09314	4.62389	CDA;UCK2;PUDP;UPP1	;
regulation of vascular endothelial cell proliferation (GO:1905562)	4/12	0.109803	0.397394	0	0	2.09314	4.62389	ADAM17;FLT1;AKT3;FGF2	;
negative regulation of epithelial cell differentiation (GO:0030857)	4/12	0.109803	0.397676	0	0	2.09314	4.62389	GSK3B;ZEB1;DLL1;XDH	;
regulation of protein import into nucleus, translocation (GO:0033158)	4/12	0.109803	0.397959	0	0	2.09314	4.62389	OGG1;TXN;PSEN1;TMEM173	;
positive regulation of peptidase activity (GO:0010952)	4/12	0.109803	0.398241	0	0	2.09314	4.62389	PRELID1;PINK1;PSME1;CTSH	;
activation of cysteine-type endopeptidase activity (GO:0097202)	4/12	0.109803	0.398525	0	0	2.09314	4.62389	CASP8;RIPK2;FADD;BAK1	;
plasminogen activation (GO:0031639)	4/12	0.109803	0.398808	0	0	2.09314	4.62389	FGB;PLAU;PGK1;PLAT	;
phasic smooth muscle contraction (GO:0014821)	4/12	0.109803	0.399092	0	0	2.09314	4.62389	TIFAB;EDNRB;HTR1D;HTR2B	;
cellular glucan metabolic process (GO:0006073)	4/12	0.109803	0.399377	0	0	2.09314	4.62389	GSK3B;UGP2;GBE1;PHKG2	;
positive regulation of cardiocyte differentiation (GO:1905209)	4/12	0.109803	0.399662	0	0	2.09314	4.62389	EFNB2;GREM1;TGFB2;TGFB1	;
activation of GTPase activity (GO:0090630)	18/84	0.111496	0.399835	0	0	1.34559	2.95191	BCAS3;RABGAP1L;GPR65;RALGAPA2;RASGRF1;DOCK7;RHOG;TBC1D9;TBC1D2B;CORO1C;SYDE1;ARHGAP42;TAX1BP3;EVI5L;TBC1D12;TBC1D17;TBC1D15;EPHA2	;
polyamine metabolic process (GO:0006595)	4/12	0.109803	0.399947	0	0	2.09314	4.62389	SAT1;OAZ1;SRM;PAOX	;
negative regulation of substrate adhesion-dependent cell spreading (GO:1900025)	4/12	0.109803	0.400233	0	0	2.09314	4.62389	TACSTD2;FBLN1;ACTN4;CORO1C	;
nucleoside catabolic process (GO:0009164)	4/12	0.109803	0.400519	0	0	2.09314	4.62389	NT5C;NT5E;DPYD;UPP1	;
pyrimidine nucleoside salvage (GO:0043097)	4/12	0.109803	0.400805	0	0	2.09314	4.62389	CDA;UCK2;PUDP;UPP1	;
establishment of apical/basal cell polarity (GO:0035089)	4/12	0.109803	0.401092	0	0	2.09314	4.62389	SH3BP1;FSCN1;MSN;RHOA	;
ribose phosphate metabolic process (GO:0019693)	4/12	0.109803	0.401379	0	0	2.09314	4.62389	TALDO1;PHACTR1;PGD;RBKS	;
regulation of oligodendrocyte differentiation (GO:0048713)	4/12	0.109803	0.401667	0	0	2.09314	4.62389	NOTCH1;DAAM2;CXCR4;TNFRSF21	;
regulation of mRNA stability (GO:0043488)	26/128	0.109733	0.401698	0	0	1.27551	2.8185	PSMD12;PSMD11;PSMD14;FMR1;PARN;ZFP36L2;PSMB10;ZFP36L1;PSMD8;KHSRP;PSMD2;NOCT;UBC;AKT1;IGF2BP3;HSPA8;SLC11A1;PRKCD;TNFSF13;SAMD4B;PDE12;MAPKAPK2;PSME1;PABPC1;VIM;DCP2	;
regulation of protein deacetylation (GO:0090311)	3/8	0.121212	0.412089	0	0	2.35479	4.9691	SPRED2;SPRED1;BRMS1	;
coronary vasculature morphogenesis (GO:0060977)	3/8	0.121212	0.412364	0	0	2.35479	4.9691	NRP1;SPRED1;NOTCH1	;
regulation of histone H4 acetylation (GO:0090239)	3/8	0.121212	0.412639	0	0	2.35479	4.9691	SPI1;PIH1D1;ARRB1	;
negative regulation of anion transmembrane transport (GO:1903960)	3/8	0.121212	0.412915	0	0	2.35479	4.9691	AKT1;IRS2;THBS1	;
nucleoside diphosphate phosphorylation (GO:0006165)	3/8	0.121212	0.413191	0	0	2.35479	4.9691	CMPK1;AK4;AK5	;
cellular response to prostaglandin E stimulus (GO:0071380)	3/8	0.121212	0.413467	0	0	2.35479	4.9691	PTGER4;GNG2;PTGER2	;
4-hydroxyproline metabolic process (GO:0019471)	3/8	0.121212	0.413743	0	0	2.35479	4.9691	ALDH4A1;EGLN2;P4HB	;
positive regulation of cell aging (GO:0090343)	3/8	0.121212	0.41402	0	0	2.35479	4.9691	ARG2;HMGA1;YPEL3	;
regulation of stress-activated protein kinase signaling cascade (GO:0070302)	3/8	0.121212	0.414298	0	0	2.35479	4.9691	LYN;MAP2K1;FAS	;
regulation of vascular associated smooth muscle cell migration (GO:1904752)	3/8	0.121212	0.414575	0	0	2.35479	4.9691	DOCK4;DOCK7;PDGFB	;
regulation of apoptotic cell clearance (GO:2000425)	3/8	0.121212	0.414853	0	0	2.35479	4.9691	C3;C4A;C2	;
regulation of keratinocyte migration (GO:0051547)	3/8	0.121212	0.415132	0	0	2.35479	4.9691	ADAM9;MMP9;MTOR	;
glycerol-3-phosphate metabolic process (GO:0006072)	3/8	0.121212	0.415411	0	0	2.35479	4.9691	GK;GPD2;GALK2	;
phosphatidylinositol-3-phosphate biosynthetic process (GO:0036092)	3/8	0.121212	0.41569	0	0	2.35479	4.9691	PIK3CA;PIK3CD;PIK3CB	;
osteoblast development (GO:0002076)	3/8	0.121212	0.415969	0	0	2.35479	4.9691	CLEC5A;LIMD1;PTHLH	;
positive regulation of chemokine secretion (GO:0090197)	3/8	0.121212	0.416249	0	0	2.35479	4.9691	PYCARD;CSF1R;MBP	;
ubiquitin-dependent ERAD pathway (GO:0030433)	13/58	0.122558	0.416387	0	0	1.40746	2.9545	HSPA5;WFS1;EDEM1;SEL1L;EDEM2;DERL1;DERL2;HSP90B1;UBE2J1;NPLOC4;DNAJB9;STT3B;RNF121	;
bone resorption (GO:0045453)	3/8	0.121212	0.416529	0	0	2.35479	4.9691	IL7;RAB3D;TPP1	;
positive regulation of production of miRNAs involved in gene silencing by miRNA (GO:1903800)	3/8	0.121212	0.41681	0	0	2.35479	4.9691	MAP2K1;TGFB1;EGFR	;
nucleotide phosphorylation (GO:0046939)	3/8	0.121212	0.417091	0	0	2.35479	4.9691	CMPK1;AK4;AK5	;
mast cell degranulation (GO:0043303)	3/8	0.121212	0.417373	0	0	2.35479	4.9691	MILR1;S100A13;PIK3CD	;
regulation of MHC class II biosynthetic process (GO:0045346)	3/8	0.121212	0.417654	0	0	2.35479	4.9691	IL10;HDAC2;CIITA	;
protein tetramerization (GO:0051262)	19/90	0.116601	0.417848	0	0	1.32566	2.84884	CDA;GBP5;CD74;CPSF6;ANXA2;TRPA1;GPX3;SHMT2;HM13;LRP4;MCOLN1;SOD2;ACACA;SRR;RXRA;SYT11;CTH;ALDOA;DECR1	;
pyrimidine nucleobase metabolic process (GO:0006206)	3/8	0.121212	0.417937	0	0	2.35479	4.9691	CDA;UCK2;DPYD	;
regulation of nitrogen compound metabolic process (GO:0051171)	3/8	0.121212	0.418219	0	0	2.35479	4.9691	SCARB1;LRP1;APOE	;
positive regulation of immunoglobulin mediated immune response (GO:0002891)	3/8	0.121212	0.418502	0	0	2.35479	4.9691	INSL6;TFRC;NECTIN2	;
positive regulation of regulatory T cell differentiation (GO:0045591)	3/8	0.121212	0.418786	0	0	2.35479	4.9691	SOCS1;BCL6;CD46	;
sphingosine biosynthetic process (GO:0046512)	3/8	0.121212	0.419069	0	0	2.35479	4.9691	SPHK1;ACER3;GBA	;
regulation of aspartic-type endopeptidase activity involved in amyloid precursor protein catabolic process (GO:1902959)	3/8	0.121212	0.419353	0	0	2.35479	4.9691	LYN;BIN1;PICALM	;
positive regulation of organelle assembly (GO:1902117)	11/47	0.117115	0.419394	0	0	1.46965	3.15182	SH3GLB1;SDCBP;CSF2;PDCD6IP;SDC4;FSCN1;PIP4K2A;SDC1;RAB3GAP2;ASAP1;LCP1	;
positive regulation of calcium ion transport into cytosol (GO:0010524)	8/32	0.124855	0.419444	0	0	1.56986	3.26625	CXCL10;CEMIP;CXCL9;CXCL11;P2RX4;F2R;THY1;F2RL3	;
diol biosynthetic process (GO:0034312)	3/8	0.121212	0.419638	0	0	2.35479	4.9691	SPHK1;ACER3;GBA	;
purine ribonucleoside triphosphate metabolic process (GO:0009205)	8/32	0.124855	0.41972	0	0	1.56986	3.26625	HSPA8;OPA1;NDUFAF7;ENTPD5;CTNS;AK4;NADK;RHOQ	;
outflow tract septum morphogenesis (GO:0003148)	6/22	0.124727	0.419844	0	0	1.71257	3.56494	NRP1;TGFB2;SMAD6;TBX2;TGFBR2;ENG	;
protein localization to plasma membrane (GO:0072659)	26/130	0.125732	0.419902	0	0	1.25589	2.60421	SYS1;PIGW;GOLGA7B;IKBKB;RAB26;FLOT2;ABCD1;WNT4;NSF;SMURF1;TESC;MYO5A;TTC7A;RAB11A;TNFRSF1A;RAB10;CACNB3;EHD3;TSPAN14;RAB31;RAB15;RAB13;TNIK;RAMP1;OPTN;BLZF1	;
negative regulation of hippo signaling (GO:0035331)	3/8	0.121212	0.419923	0	0	2.35479	4.9691	WWC2;WWC3;LIMD1	;
GPI anchor biosynthetic process (GO:0006506)	8/32	0.124855	0.419997	0	0	1.56986	3.26625	DPM2;PLAUR;PIGK;PIGM;MPPE1;PIGW;PIGY;PIGX	;
regulation of interferon-gamma-mediated signaling pathway (GO:0060334)	6/22	0.124727	0.420121	0	0	1.71257	3.56494	SOCS1;IFNGR1;IFNGR2;TXK;NR1H3;JAK2	;
negative regulation of smooth muscle cell proliferation (GO:0048662)	7/27	0.125732	0.420176	0	0	1.628	3.37583	IL10;TGFB3;IGFBP3;HMOX1;APOD;TRIB1;AIF1	;
cell junction maintenance (GO:0034331)	3/8	0.121212	0.420208	0	0	2.35479	4.9691	CSF1R;F2R;INAVA	;
regulation of natural killer cell mediated cytotoxicity (GO:0042269)	6/22	0.124727	0.420398	0	0	1.71257	3.56494	CADM1;LAMP1;ARRB2;LGALS9;PVR;NECTIN2	;
negative regulation of peptidyl-tyrosine phosphorylation (GO:0050732)	7/27	0.125732	0.420452	0	0	1.628	3.37583	SOCS1;CD300A;MVP;PRKCD;PTPN6;THY1;SAMSN1	;
response to hydroxyurea (GO:0072710)	3/8	0.121212	0.420494	0	0	2.35479	4.9691	FMR1;TIMELESS;SPIDR	;
positive regulation of plasma membrane bounded cell projection assembly (GO:0120034)	15/69	0.125368	0.420614	0	0	1.36509	2.83462	NRP1;BCAS3;AUTS2;TGFB3;FMR1;ARAP1;ARPC2;NEURL1;FSCN1;CDC42EP2;PLEKHM1;CDC42EP1;FAM98A;PFN1;RHOQ	;
NLS-bearing protein import into nucleus (GO:0006607)	6/22	0.124727	0.420676	0	0	1.71257	3.56494	RERE;NCKIPSD;FYB1;KPNA6;CBLB;KPNA3	;
regulation of autophagy of mitochondrion (GO:1903146)	7/27	0.125732	0.420727	0	0	1.628	3.37583	PINK1;SLC17A9;CTSK;WDR75;VDAC1;FBXO7;CAMKK2	;
regulation of protein kinase activity (GO:0045859)	29/147	0.126072	0.420762	0	0	1.2388	2.56544	CDKN1A;CSF1;IQGAP1;THY1;PPM1F;CAMKK2;PREX1;SPRED1;UBASH3B;CAMK2N1;AKT1;SFN;SNX9;SOCS6;PAK2;MAP2K3;WWTR1;CISH;MMD;BGN;NYX;DCN;RAP2C;FGR;PTPRC;RAP2B;TRIB3;LCP2;TRIB1	;
positive regulation of metanephros development (GO:0072216)	3/8	0.121212	0.42078	0	0	2.35479	4.9691	WT1;BASP1;PDGFB	;
negative regulation of angiogenesis (GO:0016525)	15/69	0.125368	0.420891	0	0	1.36509	2.83462	TGFB2;SERPINE1;SARS;THBS2;SULF1;HSPG2;THBS1;EPN1;DCN;SPRED1;HHEX;RGCC;COL4A2;STAB1;PGK1	;
cellular response to unfolded protein (GO:0034620)	6/22	0.124727	0.420954	0	0	1.71257	3.56494	HSPA8;HSPA5;RHBDD1;HSPA6;HYOU1;OPTN	;
phosphatidylserine metabolic process (GO:0006658)	7/27	0.125732	0.421003	0	0	1.628	3.37583	OSBPL8;PTDSS1;OSBPL5;LPCAT3;MBOAT1;PLA2G4A;SERINC5	;
regulation of store-operated calcium entry (GO:2001256)	3/8	0.121212	0.421066	0	0	2.35479	4.9691	CD84;SARAF;SLC8B1	;
regulation of ERBB signaling pathway (GO:1901184)	6/22	0.124727	0.421233	0	0	1.71257	3.56494	PTPN18;CDH13;NRG1;EGFR;LGMN;HBEGF	;
negative regulation of myeloid leukocyte differentiation (GO:0002762)	7/27	0.125732	0.42128	0	0	1.628	3.37583	MAFB;CDK6;TMEM178A;INHBA;TLR4;FBN1;C1QC	;
dimeric G-protein coupled receptor signaling pathway (GO:0038042)	3/8	0.121212	0.421353	0	0	2.35479	4.9691	CALCRL;ADM;RAMP1	;
regulation of cytokine production involved in inflammatory response (GO:1900015)	6/22	0.124727	0.421512	0	0	1.71257	3.56494	GBP5;APOD;TLR6;TICAM1;TLR4;MYD88	;
mRNA polyadenylation (GO:0006378)	7/27	0.125732	0.421557	0	0	1.628	3.37583	CPSF6;PNPT1;PAPOLG;CPSF3;PAF1;PABPC1;CDC73	;
cellular response to hormone stimulus (GO:0032870)	17/80	0.126481	0.421574	0	0	1.33438	2.75905	STAT3;NR3C1;TFPI;CTSS;ZFP36L1;CCKAR;CTSL;WT1;KLF9;CTSH;SLIT3;SIK2;ADTRP;GAS2L1;JUNB;RAMP1;CTSB	;
regulation of toll-like receptor 2 signaling pathway (GO:0034135)	3/8	0.121212	0.42164	0	0	2.35479	4.9691	LYN;CYBA;TLR6	;
negative regulation of kinase activity (GO:0033673)	19/91	0.126457	0.421772	0	0	1.31109	2.71114	WWTR1;CISH;BGN;IRS2;THY1;NYX;DCN;PPM1F;PREX1;SPRED1;PTPRC;UBASH3B;CAMK2N1;AKT1;TRIB3;SFN;TRIB1;SOCS6;PAK2	;
protein localization to cell surface (GO:0034394)	6/22	0.124727	0.421791	0	0	1.71257	3.56494	FCN1;ANGPT1;SMURF1;PIGK;FBLN5;ARF6	;
nodal signaling pathway (GO:0038092)	3/8	0.121212	0.421928	0	0	2.35479	4.9691	SMAD2;SMAD3;ACVR1B	;
negative regulation of sprouting angiogenesis (GO:1903671)	6/22	0.124727	0.422071	0	0	1.71257	3.56494	HDAC5;STARD13;NOTCH1;THBS1;RHOA;EPN1	;
T-helper cell lineage commitment (GO:0002295)	3/8	0.121212	0.422216	0	0	2.35479	4.9691	STAT3;LY9;BATF	;
negative regulation of myeloid cell differentiation (GO:0045638)	6/22	0.124727	0.422351	0	0	1.71257	3.56494	MAFB;CDK6;PAF1;CIB1;CDC73;ZFP36L1	;
positive regulation of protein import into nucleus (GO:0042307)	12/53	0.126895	0.422404	0	0	1.42176	2.93507	DAB2;TGFB1;SMAD3;TGFB3;PRKCD;F2R;CHP2;HCLS1;PSEN1;TMEM173;EGFR;BMP6	;
desensitization of G-protein coupled receptor protein signaling pathway (GO:0002029)	3/8	0.121212	0.422504	0	0	2.35479	4.9691	ARRB1;ADM;ARRB2	;
vesicle coating (GO:0006901)	14/63	0.118267	0.422629	0	0	1.39543	2.97898	NSF;RAB1A;MCFD2;SEC24A;SAR1B;CTSZ;USO1;F5;LMAN1;F8;SEC23IP;SEC22B;SEC24D;CTSC	;
DNA catabolic process, endonucleolytic (GO:0000737)	6/22	0.124727	0.422632	0	0	1.71257	3.56494	DFFA;CASP3;HMGB2;DNASE2;DNASE1L3;DNASE1L1	;
monocarboxylic acid transport (GO:0015718)	12/53	0.126895	0.422679	0	0	1.42176	2.93507	STARD5;RXRA;SLC16A1;SLCO2B1;SLC10A3;SLC16A6;SLC38A7;SLC16A2;SLC16A3;SLC26A6;SLC16A5;PPARD	;
positive regulation of cAMP-mediated signaling (GO:0043950)	3/8	0.121212	0.422793	0	0	2.35479	4.9691	CXCL10;CXCL11;CXCL9	;
peptidyl-L-cysteine S-palmitoylation (GO:0018230)	6/22	0.124727	0.422912	0	0	1.71257	3.56494	CLIP3;GOLGA7B;ZDHHC18;ZDHHC9;ZDHHC21;ZDHHC7	;
vesicle targeting, rough ER to cis-Golgi (GO:0048207)	14/63	0.118267	0.422925	0	0	1.39543	2.97898	NSF;RAB1A;MCFD2;SEC24A;SAR1B;CTSZ;USO1;F5;LMAN1;F8;SEC23IP;SEC22B;SEC24D;CTSC	;
plasma membrane to endosome transport (GO:0048227)	3/8	0.121212	0.423082	0	0	2.35479	4.9691	RAB5C;SORT1;RAB11A	;
peptidyl-S-diacylglycerol-L-cysteine biosynthetic process from peptidyl-cysteine (GO:0018231)	6/22	0.124727	0.423194	0	0	1.71257	3.56494	CLIP3;GOLGA7B;ZDHHC18;ZDHHC9;ZDHHC21;ZDHHC7	;
COPII vesicle coating (GO:0048208)	14/63	0.118267	0.423222	0	0	1.39543	2.97898	NSF;RAB1A;MCFD2;SEC24A;SAR1B;CTSZ;USO1;F5;LMAN1;F8;SEC23IP;SEC22B;SEC24D;CTSC	;
positive regulation of early endosome to late endosome transport (GO:2000643)	3/8	0.121212	0.423372	0	0	2.35479	4.9691	RAB21;DAB2;MSN	;
positive regulation of protein autophosphorylation (GO:0031954)	6/22	0.124727	0.423475	0	0	1.71257	3.56494	GREM1;RAP2C;GPNMB;PDGFD;PDGFC;PDGFB	;
regulation of ATP biosynthetic process (GO:2001169)	3/8	0.121212	0.423662	0	0	2.35479	4.9691	PINK1;PID1;ENO1	;
preassembly of GPI anchor in ER membrane (GO:0016254)	5/17	0.120411	0.423765	0	0	1.84689	3.90958	DPM2;PIGM;PIGW;PIGY;PIGX	;
negative regulation of glucose import (GO:0046325)	3/8	0.121212	0.423952	0	0	2.35479	4.9691	PID1;PEA15;GRB10	;
positive regulation of interleukin-6 secretion (GO:2000778)	5/17	0.120411	0.424058	0	0	1.84689	3.90958	PYCARD;F2R;TLR8;MBP;LGALS9	;
cellular response to reactive nitrogen species (GO:1902170)	3/8	0.121212	0.424243	0	0	2.35479	4.9691	MMP3;DPEP1;FOXO1	;
positive regulation of lymphocyte migration (GO:2000403)	5/17	0.120411	0.42435	0	0	1.84689	3.90958	PYCARD;CXCL10;DOCK8;AIF1;RHOA	;
galactose catabolic process (GO:0019388)	3/8	0.121212	0.424534	0	0	2.35479	4.9691	PGM1;PGM2L1;GALK1	;
positive regulation of focal adhesion assembly (GO:0051894)	5/17	0.120411	0.424644	0	0	1.84689	3.90958	NRP1;PTPRJ;THY1;PPM1F;LIMS1	;
integrin activation (GO:0033622)	3/8	0.121212	0.424826	0	0	2.35479	4.9691	FN1;CX3CL1;FERMT3	;
positive regulation of protein processing (GO:0010954)	5/17	0.120411	0.424937	0	0	1.84689	3.90958	RHBDD1;F12;MYH9;ADAM8;ENO1	;
stress-induced premature senescence (GO:0090400)	3/8	0.121212	0.425118	0	0	2.35479	4.9691	CDKN1A;PLA2R1;WNT16	;
positive regulation of natural killer cell mediated immunity (GO:0002717)	5/17	0.120411	0.425231	0	0	1.84689	3.90958	CADM1;LAMP1;SH2D1B;PVR;NECTIN2	;
mast cell activation involved in immune response (GO:0002279)	3/8	0.121212	0.42541	0	0	2.35479	4.9691	MILR1;S100A13;PIK3CD	;
regulation of early endosome to late endosome transport (GO:2000641)	5/17	0.120411	0.425526	0	0	1.84689	3.90958	RAB21;MAP2K1;DAB2;MSN;DNAJC13	;
regulation of brown fat cell differentiation (GO:0090335)	3/8	0.121212	0.425703	0	0	2.35479	4.9691	FNDC5;METRNL;PTGS2	;
neurotrophin signaling pathway (GO:0038179)	5/17	0.120411	0.425821	0	0	1.84689	3.90958	SORT1;BDNF;CASP3;HAP1;BCAR1	;
cellular response to nitric oxide (GO:0071732)	3/8	0.121212	0.425996	0	0	2.35479	4.9691	MMP3;DPEP1;FOXO1	;
virion assembly (GO:0019068)	5/17	0.120411	0.426116	0	0	1.84689	3.90958	RAB1A;PDCD6IP;UBC;CHMP4B;APOE	;
Golgi to lysosome transport (GO:0090160)	3/8	0.121212	0.42629	0	0	2.35479	4.9691	EHD3;CCDC91;LAMP1	;
positive regulation of natural killer cell mediated cytotoxicity (GO:0045954)	5/17	0.120411	0.426412	0	0	1.84689	3.90958	GYPC;CADM1;LAMP1;PVR;NECTIN2	;
positive regulation of signal transduction by p53 class mediator (GO:1901798)	5/17	0.120411	0.426708	0	0	1.84689	3.90958	SPRED2;SPRED1;ANKRD1;PMAIP1;PLA2R1	;
negative regulation of phosphoprotein phosphatase activity (GO:0032515)	5/17	0.120411	0.427004	0	0	1.84689	3.90958	PPP1R15A;IKBKB;GSK3B;FKBP1B;NCKAP1L	;
negative regulation of reactive oxygen species metabolic process (GO:2000378)	5/17	0.120411	0.427301	0	0	1.84689	3.90958	TFAP2A;PINK1;MMP3;AATF;SIRT2	;
negative regulation of interleukin-8 production (GO:0032717)	5/17	0.120411	0.427599	0	0	1.84689	3.90958	IL10;ANXA1;BCL3;ARRB1;TLR6	;
positive regulation of nucleic acid-templated transcription (GO:1903508)	90/502	0.119815	0.427864	0	0	1.1258	2.38872	CD86;CALCOCO1;CIITA;SPI1;NCF1;CITED2;FHL2;HMGB2;RORA;GPATCH3;AHR;MED16;FGF2;ETS2;IKBKB;CREB3L2;AKT1;YAF2;MAP3K5;MAP2K3;ACVR1;IL10;MAP2K1;TESC;F2R;NCOA4;RHOG;ARNT;FOS;RUNX3;PIAS2;RUNX2;RUNX1;DNM2;NR5A2;MDFIC;CCNE1;ELF4;IRF1;ATF4;PPARD;ENY2;HDAC2;NOTCH1;SHC1;WBP2;PDGFB;BCL10;PSEN1;HIF1A;EGFR;FOXO1;CAMKK2;SEC14L2;IRAK1;TP53INP2;ATOH8;SPP1;HIVEP3;TBL1X;WNT4;TFAP2A;SMAD2;EGR1;CD74;TGFB1;SMAD3;FOXF1;TG…	;
positive regulation of response to biotic stimulus (GO:0002833)	5/17	0.120411	0.427897	0	0	1.84689	3.90958	CD180;LY86;CYBA;BMP6;OPTN	;
positive regulation of striated muscle cell differentiation (GO:0051155)	5/17	0.120411	0.428195	0	0	1.84689	3.90958	EFNB2;GREM1;MMP14;TGFB1;NRG1	;
regulation of mitochondrial outer membrane permeabilization involved in apoptotic signaling pathway (GO:1901028)	5/17	0.120411	0.428493	0	0	1.84689	3.90958	GSK3B;SLC35F6;HIP1R;BAX;BAK1	;
positive regulation of monocyte chemotaxis (GO:0090026)	5/17	0.120411	0.428792	0	0	1.84689	3.90958	CCR1;CXCL10;SERPINE1;MOSPD2;AIF1	;
ceramide metabolic process (GO:0006672)	10/42	0.120192	0.428909	0	0	1.4951	3.16762	PLA2G15;SMPD2;ASAH1;SPTLC2;SMPD1;GBA;ORMDL1;DEGS1;CLN8;CERS2	;
negative regulation of antigen receptor-mediated signaling pathway (GO:0050858)	5/17	0.120411	0.429092	0	0	1.84689	3.90958	LGALS3;CD300A;LPXN;PTPRJ;THY1	;
positive regulation of cholesterol transport (GO:0032376)	5/17	0.120411	0.429392	0	0	1.84689	3.90958	ABCA1;LRP1;NR1H3;APOE;PLTP	;
protein dephosphorylation (GO:0006470)	25/125	0.131155	0.436299	0	0	1.25589	2.55118	PPP1R15A;PHLPP1;PTPRO;PTPRJ;PPM1F;PPP1CB;DUSP11;PPP3CA;PPP4R2;UBASH3B;DUSP4;DUSP5;PTPN1;PTPN18;PTPN11;SSH2;DUSP26;PTPN13;DUSP6;SSH1;PTPRE;PTPRC;PTPN9;PTPN6;PTPN3	;
gland development (GO:0048732)	16/75	0.131769	0.438057	0	0	1.33961	2.715	WNT10A;THRB;RIPK3;CITED2;TGFB3;ARID5B;MSN;NRG1;TBX3;DKK3;TG;WT1;PPDPF;SIX3;FADD;WNT4	;
response to hydrogen peroxide (GO:0042542)	10/43	0.135463	0.449751	0	0	1.46033	2.91929	TRPM2;GPX1;PLEKHA1;STK24;DLC1;PRKCD;HMOX1;ADAM9;GLRX2;MAP3K5	;
eye development (GO:0001654)	10/43	0.135463	0.450044	0	0	1.46033	2.91929	FBN2;TGFB2;WT1;SH3PXD2B;CPAMD8;SIX3;SMG9;ATF6;HIPK2;FBN1	;
axonogenesis (GO:0007409)	42/223	0.135994	0.451219	0	0	1.18267	2.35961	NRP1;SH3KBP1;SHC1;PTPRO;DOCK7;CXCR4;PIK3CD;IRS2;PIK3CB;EFNA4;LRRC55;NTN1;ART4;EFNB2;RPS6KA5;KIF5C;TUBB3;GPC1;GRB10;SLIT3;NCAM1;SPTAN1;NTNG2;LYPLA2;KIRREL1;AUTS2;MAP1S;USP9X;BDNF;PTPN11;GAB2;RAB10;SHTN1;DOK2;PIK3CA;NPHS1;DOK5;ULK1;PRKCQ;GRB2;SOS1;CDK5R1	;
macromolecular complex assembly (GO:0065003)	24/120	0.136865	0.453816	0	0	1.25589	2.49766	FGB;CD74;CD40;WIPF1;FANCA;HMGA1;WAS;DNAJB14;CAPG;LAMC1;TRAF1;CD2AP;TAPBP;SLC7A7;ZW10;CNKSR3;TSPAN4;MDM2;LPXN;FAS;NCKAP1L;KPNA3;SKAP2;PICALM	;
regulation of cytosolic calcium ion concentration (GO:0051480)	27/137	0.137118	0.454359	0	0	1.23755	2.45891	GLP1R;PTGER4;C5AR2;PTGER2;C5AR1;CXCR4;GNA15;C1QTNF1;C3AR1;CDH23;BDKRB2;CD36;CCR5;CD55;CCR1;BCAP31;PDGFRA;FIS1;SMAD3;TMEM178A;GPR35;F2R;SLC8B1;TRPV4;FKBP1B;SELENOT;CD24	;
positive regulation of proteasomal ubiquitin-dependent protein catabolic process (GO:0032436)	15/70	0.137304	0.45468	0	0	1.34559	2.67175	BCAP31;GSK3B;PLK3;CSNK1E;SIRT2;HERPUD1;SMAD7;DAB2;RNF114;RNF19A;RNF217;ARIH2;MDM2;TRIB3;TRIB1	;
positive regulation of actin nucleation (GO:0051127)	4/13	0.139498	0.455154	0	0	1.93213	3.80573	SCIN;WIPF1;WAS;WHAMM	;
sensory perception of light stimulus (GO:0050953)	17/81	0.137559	0.455228	0	0	1.31791	2.61434	COL18A1;OAT;WFS1;RGS16;PITPNA;RABGGTB;EML2;GPR143;OPA1;TH;OPA3;GRM8;SIX3;CDH23;KIFC3;DRAM2;ATF6	;
renal absorption (GO:0070293)	4/13	0.139498	0.455445	0	0	1.93213	3.80573	CLDN4;KCNQ1;HAS2;SGK1	;
glycerolipid catabolic process (GO:0046503)	4/13	0.139498	0.455737	0	0	1.93213	3.80573	ABHD12;GDE1;GPCPD1;MGLL	;
glucosamine-containing compound metabolic process (GO:1901071)	4/13	0.139498	0.456029	0	0	1.93213	3.80573	CHST6;NAGK;PGM3;RENBP	;
regulation of cellular carbohydrate metabolic process (GO:0010675)	4/13	0.139498	0.456321	0	0	1.93213	3.80573	PDK4;SIK3;RORA;ADIPOR1	;
response to fatty acid (GO:0070542)	4/13	0.139498	0.456614	0	0	1.93213	3.80573	PID1;GLDC;PDK4;CD36	;
positive regulation of interleukin-17 production (GO:0032740)	4/13	0.139498	0.456907	0	0	1.93213	3.80573	TGFB1;PRKCQ;LY9;MYD88	;
semaphorin-plexin signaling pathway involved in neuron projection guidance (GO:1902285)	4/13	0.139498	0.4572	0	0	1.93213	3.80573	NRP1;PLXNA2;PLXNA1;PLXNC1	;
diacylglycerol metabolic process (GO:0046339)	4/13	0.139498	0.457494	0	0	1.93213	3.80573	PGS1;DGKD;DGAT1;DAGLB	;
regulation of fibrinolysis (GO:0051917)	4/13	0.139498	0.457788	0	0	1.93213	3.80573	FAP;F12;SERPINE1;THBS1	;
regulation of neurotransmitter transport (GO:0051588)	4/13	0.139498	0.458083	0	0	1.93213	3.80573	FMR1;SNCAIP;CPLX1;SYN1	;
regulation of endothelial cell chemotaxis (GO:2001026)	4/13	0.139498	0.458378	0	0	1.93213	3.80573	NOTCH1;P2RX4;THBS1;FGF2	;
ER-associated misfolded protein catabolic process (GO:0071712)	4/13	0.139498	0.458673	0	0	1.93213	3.80573	SDF2L1;DERL1;UGGT2;UGGT1	;
cellular response to nutrient levels (GO:0031669)	12/54	0.140791	0.458784	0	0	1.39543	2.73571	KLF10;HSPA8;RRAGC;STK24;LAMP2;PDK4;ULK1;INHBB;FNIP1;GAS2L1;FOXO1;MTOR	;
regulation of execution phase of apoptosis (GO:1900117)	4/13	0.139498	0.458969	0	0	1.93213	3.80573	DFFA;FAP;DLC1;SIRT2	;
negative regulation of supramolecular fiber organization (GO:1902904)	12/54	0.140791	0.459077	0	0	1.39543	2.73571	CLIP3;LIMA1;HSPA8;PRKCD;HIP1R;TWF1;CIB1;PFN1;MAPRE1;CORO1A;EML2;PFN2	;
tetrahydrofolate metabolic process (GO:0046653)	4/13	0.139498	0.459265	0	0	1.93213	3.80573	MTHFD1L;SHMT2;MTHFD2;MTHFS	;
catecholamine biosynthetic process (GO:0042423)	4/13	0.139498	0.459561	0	0	1.93213	3.80573	TGFB2;AOC1;GCH1;TH	;
alpha-linolenic acid metabolic process (GO:0036109)	4/13	0.139498	0.459858	0	0	1.93213	3.80573	ELOVL1;ACSL1;ACOX1;ABCD1	;
regulation of triglyceride biosynthetic process (GO:0010866)	4/13	0.139498	0.460155	0	0	1.93213	3.80573	C3;SCARB1;NR1H3;GPLD1	;
negative regulation of epidermal growth factor-activated receptor activity (GO:0007175)	4/13	0.139498	0.460453	0	0	1.93213	3.80573	ERRFI1;GPRC5A;CBLB;SNX6	;
positive regulation of cardiac muscle cell proliferation (GO:0060045)	4/13	0.139498	0.460751	0	0	1.93213	3.80573	NOTCH1;PIM1;FGF2;TBX2	;
negative regulation of hemostasis (GO:1900047)	4/13	0.139498	0.46105	0	0	1.93213	3.80573	SERPINE1;ADTRP;APOE;TFPI	;
regulation of ossification (GO:0030278)	9/38	0.13948	0.461289	0	0	1.48723	2.9296	ACVR1;TGFB2;BMP2;NOTCH1;CHSY1;ANKH;BMP2K;LRP4;SMAD6	;
regulation of myeloid cell differentiation (GO:0045637)	14/65	0.143094	0.463626	0	0	1.35249	2.62959	LYN;CSF2;SPI1;CBFB;THBS1;CDC73;RUNX1;LGALS3;KAT2B;CDK6;FES;AGO4;PAF1;PRKCQ	;
positive regulation of protein modification by small protein conjugation or removal (GO:1903322)	14/65	0.143094	0.46392	0	0	1.35249	2.62959	ANGPT1;RIPK2;WFS1;SPHK1;DERL1;ARRB2;BCL10;PTTG1IP;INAVA;MALT1;SMAD7;PINK1;TNIP1;BIRC3	;
activation of MAPKK activity (GO:0000186)	8/33	0.143065	0.464119	0	0	1.52229	2.96002	F2R;EIF2AK2;ADAM9;TNIK;STK4;MAP3K6;MAP3K7;MAP3K5	;
regulation of interleukin-12 production (GO:0032655)	8/33	0.143065	0.464414	0	0	1.52229	2.96002	IL10;RIPK2;IRF5;THBS1;TLR4;CMKLR1;FOXP1;TLR2	;
positive regulation of catalytic activity (GO:0043085)	8/33	0.143065	0.46471	0	0	1.52229	2.96002	APH1A;BCAS3;NCSTN;B3GAT3;PSEN2;CIB1;STX4;PSEN1	;
mRNA stabilization (GO:0048255)	8/33	0.143065	0.465006	0	0	1.52229	2.96002	SYNCRIP;NOCT;SLC11A1;MAPKAPK2;YBX1;PABPC1;YBX3;MYD88	;
regulation of autophagosome assembly (GO:2000785)	8/33	0.143065	0.465302	0	0	1.52229	2.96002	SH3GLB1;IFT20;PINK1;PIP4K2A;CHMP4B;RAB3GAP2;TBC1D12;SEC22B	;
negative regulation of cell growth (GO:0030308)	23/115	0.142884	0.465309	0	0	1.25589	2.4436	CDA;TGFB2;CDKN1A;TGFB1;SMAD3;BTG1;OSGIN1;PTPRJ;ENO1;INHBA;OSGIN2;ACVR1B;ING1;SMARCA4;PPP1R9B;GAL;BCL6;GNG4;WT1;PPT1;SH3BP4;SLIT3;SIPA1	;
positive regulation of protein kinase activity (GO:0045860)	33/172	0.142983	0.465334	0	0	1.20478	2.34332	CSF1R;CDKN1A;CSF1;ITGB3;PDGFB;CIB1;IQGAP1;STK4;CAMKK2;STK10;SNX9;BAK1;MAP4K5;PAK2;MAP4K4;MAP2K3;EGR1;PTPN1;MAP2K1;TGFB2;RIPK3;MMD;PIH1D1;SLC11A1;PRKCD;RHOA;TGFBR2;PTPRC;STK24;UNC119;BAX;LCP2;TNIK	;
actin filament polymerization (GO:0030041)	5/18	0.145973	0.467022	0	0	1.74429	3.35659	PREX1;MICALL2;CORO7;JAK2;AIF1	;
regulation of megakaryocyte differentiation (GO:0045652)	11/49	0.146211	0.467198	0	0	1.40967	2.71037	KAT2B;SCIN;CBFB;AGO4;TESC;HMGB2;CIB1;PRKCQ;RAB7B;THBS1;RUNX1	;
glyceraldehyde-3-phosphate metabolic process (GO:0019682)	5/18	0.145973	0.467315	0	0	1.74429	3.35659	TPI1;TALDO1;PHACTR1;PGD;RBKS	;
glutathione metabolic process (GO:0006749)	11/49	0.146211	0.467491	0	0	1.40967	2.71037	GPX1;GSTO1;GSTA3;ETHE1;GSTA1;MGST1;DPEP1;CTNS;GLRX2;CNDP2;PTGES	;
regulation of androgen receptor signaling pathway (GO:0060765)	6/23	0.147232	0.467531	0	0	1.63811	3.13821	HEYL;DAB2;ARRB2;PIAS2;SMARCA4;FOXP1	;
regulation of cAMP-mediated signaling (GO:0043949)	5/18	0.145973	0.467608	0	0	1.74429	3.35659	CXCL10;CXCL9;CXCL11;UBE2B;GNAI1	;
regulation of cell size (GO:0008361)	6/23	0.147232	0.467822	0	0	1.63811	3.13821	VAV3;PRR16;MSN;RHOA;MTOR;VAV1	;
glycogen catabolic process (GO:0005980)	5/18	0.145973	0.467902	0	0	1.74429	3.35659	GAA;PHKG2;GYG2;PGM2L1;PGM1	;
regulation of monooxygenase activity (GO:0032768)	6/23	0.147232	0.468114	0	0	1.63811	3.13821	LYPLA1;AKT1;ZDHHC21;EGFR;CYGB;DNM2	;
dolichol-linked oligosaccharide biosynthetic process (GO:0006488)	5/18	0.145973	0.468196	0	0	1.74429	3.35659	DPAGT1;NUS1;ALG14;ALG2;ALG3	;
autophagosome maturation (GO:0097352)	6/23	0.147232	0.468405	0	0	1.63811	3.13821	VAMP8;GABARAPL2;STX17;VPS33A;LAMP2;SNAP29	;
heart trabecula morphogenesis (GO:0061384)	5/18	0.145973	0.46849	0	0	1.74429	3.35659	TGFB2;NOTCH1;NRG1;BMP7;ENG	;
protein localization to Golgi apparatus (GO:0034067)	6/23	0.147232	0.468698	0	0	1.63811	3.13821	IFT20;VPS13C;PAQR3;ARL1;GCC2;OPTN	;
regulation of cholesterol efflux (GO:0010874)	5/18	0.145973	0.468785	0	0	1.74429	3.35659	ABCA1;LRP1;NR1H3;APOE;PLTP	;
cellular response to ammonium ion (GO:0071242)	6/23	0.147232	0.46899	0	0	1.63811	3.13821	CRHBP;AOC1;CASP3;GABPA;PPP1R9B;ATF4	;
regulation of amyloid-beta formation (GO:1902003)	5/18	0.145973	0.46908	0	0	1.74429	3.35659	BIN1;GSAP;HAP1;APOE;PICALM	;
cellular nitrogen compound biosynthetic process (GO:0044271)	6/23	0.147232	0.469283	0	0	1.63811	3.13821	ARG2;GCH1;SPHK1;GBA;ACER3;AKT1	;
regulation of receptor internalization (GO:0002090)	7/28	0.145859	0.469306	0	0	1.56986	3.02216	GREM1;LRPAP1;SDCBP;ANGPT1;FMR1;ARRB1;ARRB2	;
glucan catabolic process (GO:0009251)	5/18	0.145973	0.469376	0	0	1.74429	3.35659	GAA;PHKG2;GYG2;PGM2L1;PGM1	;
vitamin transport (GO:0051180)	6/23	0.147232	0.469576	0	0	1.63811	3.13821	SCARB1;SLC46A1;TCN2;SLC52A2;FOLR2;ABCD1	;
RNA polyadenylation (GO:0043631)	7/28	0.145859	0.469602	0	0	1.56986	3.02216	CPSF6;PNPT1;PAPOLG;CPSF3;PAF1;PABPC1;CDC73	;
zinc II ion transmembrane transport (GO:0071577)	6/23	0.147232	0.46987	0	0	1.63811	3.13821	SLC30A7;SLC30A6;TRPM2;SLC39A13;SLC39A7;SLC39A1	;
regulation of fatty acid biosynthetic process (GO:0042304)	7/28	0.145859	0.469898	0	0	1.56986	3.02216	MLXIPL;ACADVL;LPGAT1;PDK4;NR1H3;TRIB3;ADIPOR1	;
lamellipodium assembly (GO:0030032)	6/23	0.147232	0.470164	0	0	1.63811	3.13821	PTPRO;CDH13;PARVB;WHAMM;SRGAP2;ARHGEF6	;
regulation of lipid biosynthetic process (GO:0046890)	7/28	0.145859	0.470195	0	0	1.56986	3.02216	C3;MLXIPL;PDK4;AKT1;APOE;ADIPOR1;MTOR	;
positive regulation of calcium-mediated signaling (GO:0050850)	7/28	0.145859	0.470492	0	0	1.56986	3.02216	P2RX4;GSTO1;CHP2;CDH13;CIB1;TREM2;HAP1	;
regulation of NIK/NF-kappaB signaling (GO:1901222)	7/28	0.145859	0.47079	0	0	1.56986	3.02216	EIF2AK2;NOD1;CD14;ACTN4;ADIPOR1;EGFR;LIMS1	;
lytic vacuole organization (GO:0080171)	7/28	0.145859	0.471088	0	0	1.56986	3.02216	ABCA1;GNPTAB;GAA;HPS4;TPP1;NAGPA;TPCN2	;
positive regulation of protein tyrosine kinase activity (GO:0061098)	7/28	0.145859	0.471386	0	0	1.56986	3.02216	CSF1R;PTPN1;ADAM17;NCF1;PDGFB;STAP1;UNC119	;
positive regulation of cytosolic calcium ion concentration involved in phospholipase C-activating G-protein coupled signaling pathway (GO:0051482)	7/28	0.145859	0.471685	0	0	1.56986	3.02216	GPR35;GPR65;F2R;GPR4;F2RL2;GPR157;F2RL3	;
positive regulation of sprouting angiogenesis (GO:1903672)	7/28	0.145859	0.471984	0	0	1.56986	3.02216	ANXA1;AKT3;HMOX1;CIB1;PTGS2;DLL1;FGF2	;
negative regulation of homeostatic process (GO:0032845)	7/28	0.145859	0.472284	0	0	1.56986	3.02216	TSC22D4;MAFB;UBASH3B;TMBIM6;BCL10;FADD;ZFP36L1	;
macroautophagy (GO:0016236)	22/110	0.149237	0.473309	0	0	1.25589	2.38898	ATG3;GABARAPL2;STX17;VPS33A;WIPI1;STAM;TCIRG1;VPS37B;VAMP8;VMP1;PINK1;LAMP2;UBC;CHMP2B;CHMP4B;PLAA;ULK1;VDAC1;STAM2;SQSTM1;SNAP29;UBXN6	;
retrograde transport, endosome to Golgi (GO:0042147)	17/82	0.149168	0.473385	0	0	1.30183	2.47698	SPAG9;CLTC;ARL1;GCC2;CLN5;RNF126;SNX1;EHD3;SNX2;STX6;VTI1A;RAB7B;TBC1D17;YKT6;SNX8;RAB7A;SNX6	;
positive regulation of growth (GO:0045927)	15/71	0.149851	0.474962	0	0	1.32664	2.51812	TGFB2;WFS1;SPHK1;ADAM10;DERL2;CIB1;EGFR;PPM1F;CXCL16;RPS6KA3;SDCBP;MMP14;ADAM17;RPS6KA1;AKT1	;
positive regulation of macroautophagy (GO:0016239)	10/44	0.151704	0.480536	0	0	1.42714	2.69135	SH3GLB1;BNIP3L;PINK1;SPTLC2;BNIP3;PIP4K2A;RAB3GAP2;MAP3K7;DCN;OPTN	;
cellular response to organic substance (GO:0071310)	26/133	0.15225	0.481967	0	0	1.22756	2.31055	CSF1R;PID1;SHC1;PDGFB;CXCR4;CIB1;CCKAR;KHSRP;CPNE3;SLIT3;MAPK6;JUNB;PTPN18;TGFB1;SMAD3;STAT3;PTPN11;TMEM173;PTPN13;MLXIPL;HCLS1;PTPN9;PTPN6;SIK2;RAMP1;IL18R1	;
Wnt signaling pathway, planar cell polarity pathway (GO:0060071)	18/88	0.154249	0.487994	0	0	1.28443	2.40084	PSMD12;PSMD11;PSMD14;SMURF1;CLTC;AP2A1;ARRB2;AP2A2;CELSR3;RHOA;PSMB10;PSMD8;PSMD2;UBC;PSME1;AP2S1;PFN1;AP2M1	;
mitochondrion morphogenesis (GO:0070584)	3/9	0.16115	0.491835	0	0	2.09314	3.82087	FIS1;PID1;PNPT1	;
positive regulation of protein ubiquitination (GO:0031398)	17/83	0.161297	0.49199	0	0	1.28615	2.34659	KDM1A;ANGPT1;RIPK2;SMURF1;WFS1;SPHK1;ARRDC3;DERL1;ARRB2;BCL10;PTTG1IP;INAVA;MALT1;SMAD7;PINK1;TRIB3;BIRC3	;
positive regulation of nitric-oxide synthase biosynthetic process (GO:0051770)	3/9	0.16115	0.492129	0	0	2.09314	3.82087	JAK2;TLR4;TLR2	;
positive regulation of natural killer cell mediated cytotoxicity directed against tumor cell target (GO:0002860)	3/9	0.16115	0.492424	0	0	2.09314	3.82087	GYPC;PVR;NECTIN2	;
regulation of mast cell activation involved in immune response (GO:0033006)	3/9	0.16115	0.492719	0	0	2.09314	3.82087	LYN;FES;CD300A	;
regulation of ER-associated ubiquitin-dependent protein catabolic process (GO:1903069)	3/9	0.16115	0.493014	0	0	2.09314	3.82087	BCAP31;USP14;HERPUD1	;
pericardium development (GO:0060039)	3/9	0.16115	0.49331	0	0	2.09314	3.82087	BMP2;NOTCH1;BMP7	;
protein modification by small protein removal (GO:0070646)	48/261	0.156035	0.493337	0	0	1.15484	2.14532	USP35;INO80B;USP14;PSMD12;PSMD11;USP38;PSMD14;USP32;NOD1;ARRB2;HIF1A;ACTB;PSMB10;PSMD8;POLB;ATXN3;UCHL1;PSMD2;UBC;TRIM25;RIPK1;USP30;MAP3K7;SMAD2;USP25;SMAD3;RIPK2;USP9X;USP3;ACTR5;TAF10;STAM;JOSD2;UCHL3;RHOA;DDB2;SMAD7;KAT2B;RNF128;TNIP1;TRAF3;TNIP2;PSME1;MDM2;CDK1;STAM2;BIRC3;OTUD3	;
oligosaccharide catabolic process (GO:0009313)	3/9	0.16115	0.493606	0	0	2.09314	3.82087	MANBA;NEU1;MAN2B1	;
positive regulation of JUN kinase activity (GO:0043507)	11/50	0.162046	0.493683	0	0	1.38148	2.51412	SPAG9;MDFIC;RIPK1;TNIK;TLR6;TNFRSF11A;MAP3K6;MAP4K5;MAP3K7;ARHGEF5;MAP3K5	;
regulation of interleukin-1 beta secretion (GO:0050706)	8/34	0.162499	0.493886	0	0	1.47751	2.68476	PYCARD;GSDMD;RIPK2;TLR8;NLRP1;LGALS9;TLR4;FOXP1	;
positive regulation of triglyceride biosynthetic process (GO:0010867)	3/9	0.16115	0.493903	0	0	2.09314	3.82087	SCARB1;NR1H3;GPLD1	;
fatty acid oxidation (GO:0019395)	11/50	0.162046	0.493978	0	0	1.38148	2.51412	ACADVL;BDH2;AUH;ACOX1;CYP4V2;ALOX12;ADIPOR1;ABCD1;ACADS;PPARD;DECR1	;
endoplasmic reticulum organization (GO:0007029)	8/34	0.162499	0.49418	0	0	1.47751	2.68476	RAB10;VMP1;LMAN1;SEC61A1;TMEM33;EIF2AK3;TOR1AIP2;TMCC1	;
negative regulation of leukocyte chemotaxis (GO:0002689)	3/9	0.16115	0.494199	0	0	2.09314	3.82087	GREM1;STAP1;PADI2	;
negative regulation of endothelial cell migration (GO:0010596)	8/34	0.162499	0.494475	0	0	1.47751	2.68476	NOTCH1;TGFB1;RGCC;STC1;APOE;THBS1;FGF2;DCN	;
positive regulation of transcription of nuclear large rRNA transcript from RNA polymerase I promoter (GO:1901838)	3/9	0.16115	0.494497	0	0	2.09314	3.82087	PIH1D1;MTOR;SMARCA4	;
positive regulation of DNA binding (GO:0043388)	8/34	0.162499	0.49477	0	0	1.47751	2.68476	TRIM6;TGFB1;HMGB2;PLAUR;TXN;MMP9;SIRT2;NME1	;
histone phosphorylation (GO:0016572)	3/9	0.16115	0.494794	0	0	2.09314	3.82087	RPS6KA4;RPS6KA5;PRKCD	;
regulation of fat cell differentiation (GO:0045598)	15/72	0.162993	0.494797	0	0	1.30822	2.37316	CEBPB;TGFB1;SMAD3;RARRES2;RORA;SIRT2;FOXO1;ZFP36L2;ZFP36L1;BMP2;NOCT;AKT1;TRIB3;CMKLR1;PPARD	;
regulation of neuron death (GO:1901214)	15/72	0.162993	0.495092	0	0	1.30822	2.37316	GSK3B;EGR1;ITGAM;EGLN2;CTSZ;GBA;FOS;EFNB2;GPNMB;AKT1;CHMP4B;APOE;FCGR2B;MAP3K5;PICALM	;
establishment of epithelial cell apical/basal polarity (GO:0045198)	3/9	0.16115	0.495092	0	0	2.09314	3.82087	SH3BP1;MSN;RHOA	;
sphingosine metabolic process (GO:0006670)	3/9	0.16115	0.49539	0	0	2.09314	3.82087	SPHK1;ACER3;GBA	;
serine family amino acid catabolic process (GO:0009071)	3/9	0.16115	0.495689	0	0	2.09314	3.82087	AOC1;GLDC;SDSL	;
lipoprotein biosynthetic process (GO:0042158)	3/9	0.16115	0.495988	0	0	2.09314	3.82087	WDR45B;WIPI1;WDR45	;
clathrin-dependent endocytosis (GO:0072583)	9/39	0.157182	0.496041	0	0	1.4491	2.68135	DNAJC6;ITSN1;CLTC;AP2S1;AP2A1;AP2A2;DLL1;AP2M1;PICALM	;
regulation of oxidative stress-induced cell death (GO:1903201)	3/9	0.16115	0.496287	0	0	2.09314	3.82087	PINK1;MMP3;P4HB	;
regulation of type I interferon-mediated signaling pathway (GO:0060338)	9/39	0.157182	0.496348	0	0	1.4491	2.68135	IFNAR2;PTPN1;TRIM6;STAT2;PTPN11;PTPN6;FADD;UBE2K;IFNAR1	;
negative regulation of microtubule polymerization (GO:0031115)	3/9	0.16115	0.496587	0	0	2.09314	3.82087	CLIP3;MAPRE1;EML2	;
cellular response to amino acid starvation (GO:0034198)	9/39	0.157182	0.496656	0	0	1.4491	2.68135	SH3GLB1;CDKN1A;RRAGC;EIF2AK3;EIF2AK2;FAS;MTOR;MAP3K5;ATF4	;
positive regulation of vascular endothelial cell proliferation (GO:1905564)	3/9	0.16115	0.496887	0	0	2.09314	3.82087	ADAM17;AKT3;FGF2	;
negative regulation of amyloid-beta formation (GO:1902430)	3/9	0.16115	0.497187	0	0	2.09314	3.82087	BIN1;HAP1;APOE	;
muscle cell fate commitment (GO:0042693)	3/9	0.16115	0.497488	0	0	2.09314	3.82087	ACVR1;WT1;TBX2	;
proline transport (GO:0015824)	3/9	0.16115	0.497789	0	0	2.09314	3.82087	SLC36A1;SLC36A2;SLC6A17	;
T cell mediated immunity (GO:0002456)	3/9	0.16115	0.498091	0	0	2.09314	3.82087	JAG1;SLC11A1;CD46	;
mitral valve morphogenesis (GO:0003183)	3/9	0.16115	0.498393	0	0	2.09314	3.82087	ACVR1;NOTCH1;SMAD6	;
positive regulation of Wnt signaling pathway (GO:0030177)	27/140	0.164322	0.498533	0	0	1.21103	2.18704	PSMD12;PSMD11;PSMD14;CDC73;PSMB10;PSMD8;SCEL;HHEX;PSMD2;UBC;TBL1X;WNT2;WLS;ATP6V1C2;WNT4;DAPK3;ATP6AP2;CSNK1E;SULF1;NFKB1;SMARCA4;TMEM198;BMP2;DAAM2;PSME1;ATP6V0C;TLR2	;
negative regulation of lipid localization (GO:1905953)	3/9	0.16115	0.498695	0	0	2.09314	3.82087	ITGB3;NR1H3;ITGAV	;
regulation of oxidative phosphorylation (GO:0002082)	3/9	0.16115	0.498997	0	0	2.09314	3.82087	MLXIPL;PINK1;PDE12	;
hexose catabolic process (GO:0019320)	3/9	0.16115	0.4993	0	0	2.09314	3.82087	PGM1;PGM2L1;GALK1	;
negative regulation of cellular macromolecule biosynthetic process (GO:2000113)	90/512	0.164696	0.499373	0	0	1.10381	1.99088	GSK3B;CIITA;SPI1;CSF2;KDM1A;CITED2;FMR1;BHLHE41;LOXL3;HMGB2;ENO1;AHR;LIMD1;ELK3;LOXL2;SYNCRIP;HHEX;RPS6KA5;BASP1;SCMH1;ENC1;SIX3;ANKRD1;KMT5A;YAF2;KLF10;TSC22D4;ZHX2;DAPK1;DAPK3;ARID5A;ARID5B;NRG1;SIRT2;RUNX2;DKK3;FOXP1;EID2;ZEB1;BRMS1;MDFIC;IRF1;TIMELESS;TRIB3;GAPDH;PPARD;HDAC5;HDAC2;NOTCH1;SHC1;PDGFB;FOXO1;PPM1F;RIDA;SBNO2;ATOH8;IGF2BP3;ZBTB7A;S100A11;SNX6;WNT4;TFAP2A;SMAD2;HSPA8;TGFB1;TGFB3;MB…	;
regulation of leukocyte degranulation (GO:0043300)	3/9	0.16115	0.499604	0	0	2.09314	3.82087	LYN;SYK;FES	;
regulation of leukocyte activation (GO:0002694)	3/9	0.16115	0.499908	0	0	2.09314	3.82087	LYN;CD74;MYO18A	;
peroxisome fission (GO:0016559)	3/9	0.16115	0.500212	0	0	2.09314	3.82087	FIS1;PEX19;PEX11A	;
negative regulation of vascular endothelial growth factor receptor signaling pathway (GO:0030948)	3/9	0.16115	0.500516	0	0	2.09314	3.82087	PTPN1;HHEX;NEDD4	;
positive regulation of cell activation (GO:0050867)	3/9	0.16115	0.500821	0	0	2.09314	3.82087	SELP;RPS6KA1;TLR4	;
Notch signaling involved in heart development (GO:0061314)	3/9	0.16115	0.501126	0	0	2.09314	3.82087	NOTCH1;JAG1;SNAI1	;
interleukin-23-mediated signaling pathway (GO:0038155)	3/9	0.16115	0.501432	0	0	2.09314	3.82087	STAT3;P4HB;JAK2	;
glycine transport (GO:0015816)	3/9	0.16115	0.501738	0	0	2.09314	3.82087	SLC36A1;SLC36A2;SLC6A17	;
nucleoside triphosphate biosynthetic process (GO:0009142)	3/9	0.16115	0.502044	0	0	2.09314	3.82087	CMPK1;AK4;AK5	;
podosome assembly (GO:0071800)	3/9	0.16115	0.502351	0	0	2.09314	3.82087	BIN2;NCF1;SH3PXD2B	;
protein localization to vacuole (GO:0072665)	3/9	0.16115	0.502658	0	0	2.09314	3.82087	SH3GLB1;RNF128;SH3BP4	;
peptidyl-threonine modification (GO:0018210)	18/89	0.166171	0.502948	0	0	1.27	2.27931	ACVR1;GSK3B;GALNT14;MAP2K1;CAMK2D;CAMK1D;PRKCD;DAPK3;ACVR1B;TGFBR2;CAMKK2;HIPK2;PHKG2;CDK1;AKT1;ULK1;CAMK1G;CDK5R1	;
positive regulation of autophagosome assembly (GO:2000786)	3/9	0.16115	0.502965	0	0	2.09314	3.82087	SH3GLB1;PIP4K2A;RAB3GAP2	;
cellular calcium ion homeostasis (GO:0006874)	24/123	0.166072	0.503246	0	0	1.22526	2.19974	CCR1;CD40;CAMK2D;TMEM178A;WFS1;HTR2B;STC1;PSEN1;SELENOK;SLC8B1;TPCN2;HERPUD1;TMEM165;TMCO1;CCL8;TRPV4;FKBP1B;CDH23;BAX;CALR;MICU2;BAK1;ATP13A3;TPT1	;
regulation of establishment of planar polarity (GO:0090175)	18/89	0.166171	0.503247	0	0	1.27	2.27931	PSMD12;PSMD11;PSMD14;SMURF1;CLTC;AP2A1;ARRB2;AP2A2;CELSR3;RHOA;PSMB10;PSMD8;PSMD2;UBC;PSME1;AP2S1;PFN1;AP2M1	;
positive regulation of natural killer cell mediated immune response to tumor cell (GO:0002857)	3/9	0.16115	0.503273	0	0	2.09314	3.82087	GYPC;PVR;NECTIN2	;
cellular response to oxygen levels (GO:0071453)	3/9	0.16115	0.503581	0	0	2.09314	3.82087	ATP6V1A;ATP6AP1;CPEB4	;
regulation of activated T cell proliferation (GO:0046006)	7/29	0.1674	0.503679	0	0	1.51573	2.70917	PYCARD;RIPK3;PRKAR1A;IGFBP2;FADD;LGALS9;CD24	;
nucleoside phosphate biosynthetic process (GO:1901293)	3/9	0.16115	0.50389	0	0	2.09314	3.82087	CMPK1;AK4;AK5	;
negative regulation of epithelial cell apoptotic process (GO:1904036)	7/29	0.1674	0.503976	0	0	1.51573	2.70917	FGB;CAST;ANGPT1;WFS1;TNIP2;SERPINE1;ICAM1	;
virion attachment to host cell (GO:0019062)	3/9	0.16115	0.504199	0	0	2.09314	3.82087	CD209;NECTIN2;ICAM1	;
coenzyme biosynthetic process (GO:0009108)	7/29	0.1674	0.504274	0	0	1.51573	2.70917	SLC25A16;ACOT7;GCH1;RFK;MTHFS;MAT2B;MOCS1	;
L-ascorbic acid metabolic process (GO:0019852)	3/9	0.16115	0.504508	0	0	2.09314	3.82087	GSTO1;AKR1A1;SLC2A3	;
proteasome-mediated ubiquitin-dependent protein catabolic process (GO:0043161)	53/291	0.159982	0.504565	0	0	1.14368	2.09601	GSK3B;UBXN1;ARRB1;ARRB2;PSMD8;UCHL1;PSMD2;NHLRC3;KCTD5;SIRT2;DDB1;RNF126;KCTD10;PSME1;PLAA;RNF122;RNF121;PSMD12;PSMD11;PSMD14;SEL1L;DERL1;NEDD4L;DERL2;FBXO45;PSMB10;UBE2J1;HSP90B1;ATXN3;ZNRF1;ZNRF2;RNF216;BTBD2;UBC;DNAJB9;TBL1X;UBE2B;HSPA5;WFS1;SMURF1;EDEM1;WWP1;RNF145;UBE2W;SPSB1;NPLOC4;UBE2S;NEDD4;MDM2;CDK1;RNF181;STT3B;UBE2K	;
regulation of keratinocyte differentiation (GO:0045616)	7/29	0.1674	0.504572	0	0	1.51573	2.70917	ERRFI1;PRKCH;CBFB;CTSL;CTSK;ZFP36L1;RUNX1	;
semaphorin-plexin signaling pathway involved in axon guidance (GO:1902287)	3/9	0.16115	0.504818	0	0	2.09314	3.82087	PLXNA2;PLXNA1;PLXNC1	;
positive regulation of interleukin-1 secretion (GO:0050716)	7/29	0.1674	0.50487	0	0	1.51573	2.70917	PYCARD;GSDMD;RIPK2;TLR8;NLRP1;LGALS9;TLR4	;
sphingoid biosynthetic process (GO:0046520)	3/9	0.16115	0.505128	0	0	2.09314	3.82087	SPHK1;ACER3;GBA	;
positive regulation of transcription from RNA polymerase II promoter in response to stress (GO:0036003)	7/29	0.1674	0.505168	0	0	1.51573	2.70917	CEBPB;NOTCH1;HSPA5;HIF1A;ATF6;ATF3;ATF4	;
maintenance of protein localization in endoplasmic reticulum (GO:0035437)	3/9	0.16115	0.505438	0	0	2.09314	3.82087	PDIA3;ANKRD13C;HSPA5	;
regulation of neutrophil chemotaxis (GO:0090022)	7/29	0.1674	0.505467	0	0	1.51573	2.70917	CD74;BST1;CAMK1D;C5AR2;MOSPD2;NCKAP1L;JAM3	;
negative regulation of natural killer cell mediated cytotoxicity (GO:0045953)	3/9	0.16115	0.505749	0	0	2.09314	3.82087	SERPINB9;ARRB2;LGALS9	;
negative regulation of Notch signaling pathway (GO:0045746)	7/29	0.1674	0.505767	0	0	1.51573	2.70917	LFNG;MMP14;UBC;NEURL1;RITA1;ARRB1;EGFR	;
regulation of leukocyte mediated cytotoxicity (GO:0001910)	3/9	0.16115	0.50606	0	0	2.09314	3.82087	RIPK3;DNASE1L3;ICAM1	;
cortical cytoskeleton organization (GO:0030865)	7/29	0.1674	0.506066	0	0	1.51573	2.70917	IKBKB;FMNL1;TRPV4;RAB13;NCKAP1L;RHOQ;ARF6	;
vacuolar transport (GO:0007034)	7/29	0.1674	0.506366	0	0	1.51573	2.70917	NPC1;TMEM50A;VPS13C;NEDD4;VPS41;VTI1A;ATP6V0D2	;
homocysteine metabolic process (GO:0050667)	3/9	0.16115	0.506372	0	0	2.09314	3.82087	CTH;NOX4;DPEP1	;
negative regulation of T cell apoptotic process (GO:0070233)	3/9	0.16115	0.506684	0	0	2.09314	3.82087	TSC22D4;PRKCQ;FADD	;
positive regulation of protein maturation (GO:1903319)	3/9	0.16115	0.506996	0	0	2.09314	3.82087	TFR2;RHBDD1;ADAM8	;
negative regulation of phagocytosis (GO:0050765)	3/9	0.16115	0.507309	0	0	2.09314	3.82087	CD300A;FCGR2B;TLR2	;
negative regulation of cell communication (GO:0010648)	16/78	0.168771	0.507508	0	0	1.28809	2.29178	ACVR1;PDGFRB;PDGFRA;CSF1R;PTPN1;FLT1;IGFBP3;ARAF;BRAF;MST1R;MERTK;EGFR;UBASH3B;AXL;TYRO3;EPHA2	;
secretory granule organization (GO:0033363)	3/9	0.16115	0.507622	0	0	2.09314	3.82087	ABCA1;F2R;F2RL3	;
type B pancreatic cell differentiation (GO:0003309)	3/9	0.16115	0.507936	0	0	2.09314	3.82087	CDK6;DLL1;BMP6	;
regulation of phosphate metabolic process (GO:0019220)	4/14	0.171958	0.508403	0	0	1.79412	3.15856	IKBKB;PSEN1;CD24;SIRT2	;
regulation of nucleocytoplasmic transport (GO:0046822)	4/14	0.171958	0.508698	0	0	1.79412	3.15856	TGFB1;NEDD4;AAAS;NUDT4	;
regulation of nuclear-transcribed mRNA catabolic process, deadenylation-dependent decay (GO:1900151)	4/14	0.171958	0.508993	0	0	1.79412	3.15856	AGO2;PABPC1;ZFP36L2;ZFP36L1	;
negative regulation of hydrogen peroxide-induced cell death (GO:1903206)	4/14	0.171958	0.509288	0	0	1.79412	3.15856	IL10;HGF;TXN;PDE8A	;
regulation of response to interferon-gamma (GO:0060330)	4/14	0.171958	0.509584	0	0	1.79412	3.15856	SOCS1;IFNGR1;IFNGR2;JAK2	;
regulation of mRNA catabolic process (GO:0061013)	4/14	0.171958	0.50988	0	0	1.79412	3.15856	PNPT1;FMR1;KHSRP;PRR5L	;
nucleoside triphosphate metabolic process (GO:0009141)	4/14	0.171958	0.510176	0	0	1.79412	3.15856	CMPK1;AK4;AK5;SMPDL3A	;
fatty acid transport (GO:0015908)	4/14	0.171958	0.510473	0	0	1.79412	3.15856	SLCO3A1;SLCO2A1;APOE;PPARD	;
adaptive immune response based on somatic recombination of immune receptors built from immunoglobulin superfamily domains (GO:0002460)	4/14	0.171958	0.51077	0	0	1.79412	3.15856	JAG1;EBI3;CD46;TLR4	;
regulation of heterotypic cell-cell adhesion (GO:0034114)	5/19	0.173608	0.510911	0	0	1.65248	2.89343	FGB;IL10;MBP;THY1;BMP7	;
oligosaccharide-lipid intermediate biosynthetic process (GO:0006490)	4/14	0.171958	0.511068	0	0	1.79412	3.15856	DPAGT1;ALG14;ALG2;ALG3	;
regulation of myotube differentiation (GO:0010830)	5/19	0.173608	0.511206	0	0	1.65248	2.89343	HDAC5;MMP14;NOTCH1;BDNF;BHLHE41	;
Golgi to vacuole transport (GO:0006896)	4/14	0.171958	0.511366	0	0	1.79412	3.15856	EHD3;CCDC91;LAMP1;VTI1A	;
positive regulation of adherens junction organization (GO:1903393)	5/19	0.173608	0.511501	0	0	1.65248	2.89343	NRP1;PTPRJ;THY1;PPM1F;LIMS1	;
cellular response to osmotic stress (GO:0071470)	4/14	0.171958	0.511664	0	0	1.79412	3.15856	TRPV4;RCSD1;YBX3;ZFP36L1	;
positive regulation of immunoglobulin production (GO:0002639)	5/19	0.173608	0.511796	0	0	1.65248	2.89343	GPI;INSL6;TFRC;CLCF1;STX4	;
positive regulation of glycogen metabolic process (GO:0070875)	4/14	0.171958	0.511962	0	0	1.79412	3.15856	IRS1;PHKG2;AKT1;IRS2	;
regulation of mitochondrial fission (GO:0090140)	5/19	0.173608	0.512092	0	0	1.65248	2.89343	FIS1;PINK1;STAT2;BNIP3;DCN	;
positive regulation of mitochondrial fission (GO:0090141)	4/14	0.171958	0.512261	0	0	1.79412	3.15856	FIS1;PINK1;BNIP3;DCN	;
purine ribonucleoside bisphosphate metabolic process (GO:0034035)	5/19	0.173608	0.512388	0	0	1.65248	2.89343	TPST2;SULT1B1;PODXL2;IMPAD1;SULT1C4	;
copper ion transport (GO:0006825)	4/14	0.171958	0.51256	0	0	1.79412	3.15856	STEAP3;SLC31A2;COX17;ATOX1	;
autophagosome organization (GO:1905037)	12/56	0.17089	0.512671	0	0	1.34559	2.3773	ATG3;GABARAPL2;RAB1A;STX12;ATG16L2;WDR45B;TP53INP2;ATG2A;WIPI1;ULK1;WDR45;RAB7A	;
negative regulation of phosphate metabolic process (GO:0045936)	5/19	0.173608	0.512685	0	0	1.65248	2.89343	CDA;CDKN1A;STAP1;INHBA;BMP7	;
pyrimidine-containing compound catabolic process (GO:0072529)	4/14	0.171958	0.51286	0	0	1.79412	3.15856	NT5C;NT5E;DPYD;UPP1	;
protein import (GO:0017038)	12/56	0.17089	0.512973	0	0	1.34559	2.3773	PDIA3;MMP12;NXT1;IPO9;PPP1R10;NUP50;LAMP2;STAT3;HEATR3;SNX33;PTTG1IP;APOE	;
negative regulation of lymphocyte activation (GO:0051250)	5/19	0.173608	0.512982	0	0	1.65248	2.89343	LGALS3;GPNMB;TNFAIP8L2;FCGR2B;SAMSN1	;
mammary gland development (GO:0030879)	6/24	0.171411	0.513027	0	0	1.56986	2.76875	TGFB3;NRG1;JAK2;WNT2;TBX3;WNT4	;
negative regulation of intrinsic apoptotic signaling pathway by p53 class mediator (GO:1902254)	4/14	0.171958	0.51316	0	0	1.79412	3.15856	CD74;KDM1A;MDM2;PTTG1IP	;
regulation of BMP signaling pathway (GO:0030510)	12/56	0.17089	0.513275	0	0	1.34559	2.3773	GREM1;SMAD2;NOTCH1;SMURF1;CHRD;VWC2;SULF1;SMAD6;LEMD2;ENG;HIPK2;SMAD7	;
macromolecule modification (GO:0043412)	6/24	0.171411	0.513328	0	0	1.56986	2.76875	PARN;ST3GAL5;ST3GAL6;ST6GALNAC4;ST3GAL1;ST3GAL3	;
modified amino acid transport (GO:0072337)	4/14	0.171958	0.51346	0	0	1.79412	3.15856	SLC46A1;SLC6A8;CTNS;FOLR2	;
granulocyte chemotaxis (GO:0071621)	12/56	0.17089	0.513577	0	0	1.34559	2.3773	LGALS3;TGFB2;ANXA1;FCER1G;CCL8;SYK;JAML;ITGB2;PIK3CD;NCKAP1L;CX3CL1;CCL26	;
positive regulation of purine nucleotide biosynthetic process (GO:1900373)	6/24	0.171411	0.513629	0	0	1.56986	2.76875	PINK1;PID1;ENO1;APOE;RAMP1;PTHLH	;
establishment or maintenance of actin cytoskeleton polarity (GO:0030950)	4/14	0.171958	0.513761	0	0	1.79412	3.15856	RND3;RHOA;RHOBTB2;RND1	;
cellular lipid catabolic process (GO:0044242)	6/24	0.171411	0.513931	0	0	1.56986	2.76875	PLA2G15;LPIN1;SMPDL3B;LPIN2;SIRT2;PPARD	;
nucleoside salvage (GO:0043174)	4/14	0.171958	0.514062	0	0	1.79412	3.15856	CDA;UCK2;PUDP;UPP1	;
branching involved in blood vessel morphogenesis (GO:0001569)	4/14	0.171958	0.514363	0	0	1.79412	3.15856	NRP1;COL4A1;TGFBR2;ENG	;
negative regulation of transport (GO:0051051)	9/40	0.175908	0.516786	0	0	1.41287	2.45528	SCAMP5;LGALS3;PXK;ITGB3;NR1H3;ITGAV;NRG1;SNX33;RAB7A	;
JAK-STAT cascade (GO:0007259)	9/40	0.175908	0.517084	0	0	1.41287	2.45528	LYN;IFNAR2;PTPN1;STAT2;CLCF1;STAT3;SOCS6;JAK2;IFNAR1	;
regulation of intracellular transport (GO:0032386)	9/40	0.175908	0.517382	0	0	1.41287	2.45528	LYN;PTPN1;PINK1;LAMP1;FES;LCP1;HAP1;AAAS;RAB11B	;
positive regulation of proteasomal protein catabolic process (GO:1901800)	15/73	0.176713	0.518852	0	0	1.29029	2.23638	GSK3B;FMR1;CSNK1E;SIRT2;SMAD7;ATXN3;DAB2;RNF114;TMEM259;RNF19A;RNF217;ARIH2;MDM2;TRIB3;TRIB1	;
positive regulation of kinase activity (GO:0033674)	22/113	0.181504	0.532613	0	0	1.22254	2.08625	PDGFRB;MAP2K3;PDGFRA;CSF1R;CD74;CDKN1A;TIGAR;FLT1;CSF1;LMO4;MMD;MST1R;IQGAP1;MERTK;EGFR;CAMKK2;PTPRC;AXL;TYRO3;SNX9;LCP2;EPHA2	;
regulation of cell death (GO:0010941)	19/96	0.182732	0.53591	0	0	1.2428	2.11244	BNIP3L;LRPAP1;LRP1;RIPK2;BNIP3;CTSZ;HTR2B;WNT16;FGF2;BMP7;PDE12;DLC1;CHMP4B;CD36;PDE8A;JUNB;RAD18;IER3;SLC25A24	;
regulation of endothelial cell apoptotic process (GO:2000351)	8/35	0.183079	0.536309	0	0	1.4353	2.43691	FGB;CD40;RGCC;ANGPT1;TNIP2;SERPINE1;THBS1;ICAM1	;
regulation of cardiac muscle contraction (GO:0055117)	8/35	0.183079	0.536617	0	0	1.4353	2.43691	HCN4;P2RX4;GJA5;KCNQ1;STC1;SRI;SCN5A;SMAD7	;
transmembrane transport (GO:0055085)	67/378	0.184634	0.540554	0	0	1.11302	1.88032	MRS2;SCARB1;MAGT1;TCIRG1;ATP12A;PSMD8;PSMD2;ATP6V1E1;ABCD1;ATP6V0B;RALBP1;ATP6V0E1;ATP6AP1;NIPA1;ANO8;SLC9B2;SLC22A23;SCNN1B;PSME1;ATP6V1B2;SGK3;SGK1;ATP6V0D2;ATP6V0C;ATP6V1A;SLC47A2;PSMD12;PSMD11;CHRNA5;PSMD14;SLC41A2;SEL1L;DERL1;NEDD4L;ABCB8;PSMB10;ANKH;SLC17A9;UCP2;UBC;CLCA2;ANO10;ATP6V1H;LRRC8D;LRRC8A;LRRC8B;ATP6V1D;ATP6V1C1;LRRC8E;ATP6V0A1;ATP6V1C2;SLC14A1;PEX19;TMEM30A;ABCA5;ABCA3;WWP1;CTNS…	;
monocarboxylic acid biosynthetic process (GO:0072330)	14/68	0.185168	0.541807	0	0	1.29282	2.18034	OSBPL6;ELOVL4;OSBPL3;OSBPL2;BGN;CYP7B1;DCN;ACACA;CYP27A1;SRR;CHST12;DSEL;DSE;OSBPL1A	;
cartilage development (GO:0051216)	10/46	0.186918	0.546615	0	0	1.36509	2.28938	BMP2;TGFB1;TRPV4;CREB3L2;SULF1;FGF2;RUNX3;RUNX2;GPLD1;RUNX1	;
positive regulation of cyclin-dependent protein serine/threonine kinase activity (GO:0045737)	7/30	0.190237	0.553151	0	0	1.4652	2.43148	ADAM17;RGCC;CCND1;PDGFB;AKT1;CCNYL1;EGFR	;
negative regulation of endothelial cell proliferation (GO:0001937)	7/30	0.190237	0.553467	0	0	1.4652	2.43148	FLT1;RGCC;ATOH8;APOE;SULF1;THBS1;XDH	;
regulation of protein insertion into mitochondrial membrane involved in apoptotic signaling pathway (GO:1900739)	7/30	0.190237	0.553782	0	0	1.4652	2.43148	PPP3R1;CASP8;BCL2L11;PMAIP1;GZMB;BMF;SFN	;
bile acid metabolic process (GO:0008206)	7/30	0.190237	0.554099	0	0	1.4652	2.43148	CYP27A1;OSBPL6;NPC1;OSBPL3;OSBPL2;CYP7B1;OSBPL1A	;
positive regulation of protein insertion into mitochondrial membrane involved in apoptotic signaling pathway (GO:1900740)	7/30	0.190237	0.554415	0	0	1.4652	2.43148	PPP3R1;CASP8;BCL2L11;PMAIP1;GZMB;BMF;SFN	;
protein palmitoylation (GO:0018345)	7/30	0.190237	0.554732	0	0	1.4652	2.43148	GOLGA7B;CLIP3;ZDHHC18;ZDHHC9;ZDHHC21;ZDHHC7;SELENOK	;
protein localization to membrane (GO:0072657)	30/160	0.189901	0.555019	0	0	1.17739	1.95595	ITGB2;THY1;ITGAL;PIGW;SYNE3;GOLGA7B;IKBKB;SH3PXD2B;FLOT2;WNT4;SH3GLB1;SMURF1;TESC;MYO5A;BRAF;TTC7A;RAB11A;TNFRSF1A;RAB11B;RAB32;RAB10;CACNB3;EHD3;TSPAN14;NPC1;RAB15;RAB13;RAB38;TNIK;RAMP1	;
multivesicular body assembly (GO:0036258)	7/30	0.190237	0.555049	0	0	1.4652	2.43148	PDCD6IP;CHMP2B;CHMP4B;STAM;VPS37B;STAM2;RAB11A	;
regulation of leukocyte chemotaxis (GO:0002688)	7/30	0.190237	0.555367	0	0	1.4652	2.43148	LYN;CXCL10;CXCL9;CXCL11;ADAM17;CAMK1D;SLC8B1	;
negative regulation of cation channel activity (GO:2001258)	7/30	0.190237	0.555684	0	0	1.4652	2.43148	GPR35;GSTO1;FMR1;FKBP1B;SRI;CLIC2;MMP9	;
phospholipase C-activating G-protein coupled receptor signaling pathway (GO:0007200)	18/91	0.191412	0.55625	0	0	1.24209	2.05358	OPRD1;CHRM1;P2RY11;GPR35;GPR65;C5AR2;F2R;C5AR1;HTR2B;GPR4;GNA14;P2RY6;GNA15;CCKAR;C3AR1;F2RL2;GPR157;F2RL3	;
ion transmembrane transport (GO:0034220)	40/219	0.193691	0.562552	0	0	1.14693	1.88267	ATP6V1A;CHRNA5;NEDD4L;TCIRG1;ATP12A;UBC;CLCA2;ANO10;ATP6V1H;LRRC8D;LRRC8A;LRRC8B;BAK1;ATP6V1E1;ATP6V1D;ATP6V1C1;LRRC8E;ATP6V0A1;ATP6V1C2;ATP6V0B;SLC13A3;ATP6V0E1;ATP6AP1;ANO8;WWP1;TPCN2;SLC9B2;CALHM6;CLCN7;CLCN5;P2RX4;OSTM1;SCNN1B;FKBP1B;ATP6V1B2;BAX;SGK3;SGK1;ATP6V0D2;ATP6V0C	;
negative regulation of protein modification process (GO:0031400)	13/63	0.194192	0.563688	0	0	1.29576	2.12362	PPP1R15A;LYN;WWTR1;PID1;TGFB1;IGFBP3;PAQR3;P3H1;CIB1;FBLN1;PRR5L;CORO1C;XDH	;
negative regulation of cell projection organization (GO:0031345)	9/41	0.195591	0.567103	0	0	1.37841	2.2492	EFNB2;HDAC2;TRPV4;PTPRO;PAQR3;SPOCK1;PTPN9;CIB1;APOE	;
odontogenesis (GO:0042476)	9/41	0.195591	0.567425	0	0	1.37841	2.2492	WNT6;HDAC2;WNT10A;TGFB2;BMP2;TGFB3;LAMB1;SCN5A;INHBA	;
regulation of protein serine/threonine kinase activity (GO:0071900)	16/80	0.196115	0.567978	0	0	1.25589	2.04591	CSF1R;CDKN1A;MAP2K1;PIH1D1;CIB1;THY1;PKMYT1;RHOA;HERC5;PYCARD;SERTAD1;CCNG1;AKT1;TRIB3;TRIB1;CDK5R1	;
positive regulation of protein import (GO:1904591)	4/15	0.206696	0.567995	0	0	1.67452	2.63989	TGFB1;PRKCD;CHP2;ARHGEF5	;
positive regulation of stress-activated MAPK cascade (GO:0032874)	16/80	0.196115	0.5683	0	0	1.25589	2.04591	TGFB2;NCF1;GADD45B;CARD9;EIF2AK2;WNT16;INAVA;HIPK2;PYCARD;SDCBP;BMP2;ARL6IP5;RIPK1;FCGR2B;XDH;MAP3K5	;
negative regulation of peptidyl-threonine phosphorylation (GO:0010801)	4/15	0.206696	0.568301	0	0	1.67452	2.63989	SPRED2;SPRED1;SIRT2;SMAD7	;
regulation of ryanodine-sensitive calcium-release channel activity (GO:0060314)	6/25	0.197093	0.56855	0	0	1.50706	2.44759	SELENON;CAMK2D;GSTO1;FKBP1B;SRI;CLIC2	;
regulation of cartilage development (GO:0061035)	4/15	0.206696	0.568608	0	0	1.67452	2.63989	BMP2;SCIN;BMP1;PTHLH	;
negative regulation of locomotion (GO:0040013)	6/25	0.197093	0.568872	0	0	1.50706	2.44759	TRIM8;TRIM5;TACSTD2;WAS;TRIM35;FBLN1	;
regulation of cell junction assembly (GO:1901888)	4/15	0.206696	0.568915	0	0	1.67452	2.63989	PRKCH;CBFB;SNAI1;RUNX1	;
cellular response to epidermal growth factor stimulus (GO:0071364)	6/25	0.197093	0.569194	0	0	1.50706	2.44759	PTPN11;IQGAP1;PDE8A;EGFR;ZFP36L2;ZFP36L1	;
embryonic cranial skeleton morphogenesis (GO:0048701)	4/15	0.206696	0.569222	0	0	1.67452	2.63989	TFAP2A;PDGFRA;MTHFD1L;TGFBR2	;
negative regulation of cellular protein localization (GO:1903828)	6/25	0.197093	0.569516	0	0	1.50706	2.44759	GSK3B;LEPROTL1;NEDD4L;TAX1BP3;SNX33;PICALM	;
JAK-STAT cascade involved in growth hormone signaling pathway (GO:0060397)	4/15	0.206696	0.569529	0	0	1.67452	2.63989	LYN;PTPN1;STAT3;JAK2	;
cofactor transport (GO:0051181)	4/15	0.206696	0.569837	0	0	1.67452	2.63989	SLC48A1;SLC46A1;PPT1;FOLR2	;
in utero embryonic development (GO:0001701)	6/25	0.197093	0.569839	0	0	1.50706	2.44759	BMP2;TGFB3;FOXF1;RARRES2;CHD7;ADAM10	;
positive regulation of cardiac muscle cell differentiation (GO:2000727)	3/10	0.204325	0.570077	0	0	1.88383	2.9916	EFNB2;GREM1;TGFB1	;
positive regulation of cellular response to insulin stimulus (GO:1900078)	4/15	0.206696	0.570145	0	0	1.67452	2.63989	OSBPL8;IRS1;RARRES2;PTPN11	;
protein import into nucleus, translocation (GO:0000060)	6/25	0.197093	0.570162	0	0	1.50706	2.44759	OPRD1;TGFB1;BCL6;SIX3;BCL3;AKT1	;
astrocyte development (GO:0014002)	3/10	0.204325	0.570389	0	0	1.88383	2.9916	CDK6;PSEN1;DLL1	;
negative regulation of viral entry into host cell (GO:0046597)	4/15	0.206696	0.570453	0	0	1.67452	2.63989	IFITM3;FCN1;IFITM1;TRIM5	;
negative regulation of wound healing (GO:0061045)	6/25	0.197093	0.570485	0	0	1.50706	2.44759	SERPINE1;APOE;ADTRP;TFPI;FGF2;PHLDB2	;
Wnt signaling pathway, calcium modulating pathway (GO:0007223)	8/36	0.204709	0.570525	0	0	1.39543	2.21338	PPP3CA;PPP3R1;GNG2;AGO4;AGO2;NFATC1;MAP3K7;PLCB2	;
cell-cell junction maintenance (GO:0045217)	3/10	0.204325	0.570701	0	0	1.88383	2.9916	CSF1R;F2R;KIFC3	;
positive regulation of viral release from host cell (GO:1902188)	4/15	0.206696	0.570762	0	0	1.67452	2.63989	DDB1;CHMP2B;CHMP4B;VPS37B	;
organophosphate biosynthetic process (GO:0090407)	8/36	0.204709	0.570836	0	0	1.39543	2.21338	AGPAT5;TPI1;GK;LPCAT1;FGF2;MOCS1;AGPAT3;GALK2	;
response to acidic pH (GO:0010447)	3/10	0.204325	0.571014	0	0	1.88383	2.9916	GPR65;CTSS;RAB11B	;
regulation of exit from mitosis (GO:0007096)	4/15	0.206696	0.571071	0	0	1.67452	2.63989	RGCC;ZW10;SIRT2;PPP1R9B	;
cellular biogenic amine metabolic process (GO:0006576)	3/10	0.204325	0.571326	0	0	1.88383	2.9916	SULT1B1;OAZ1;SRM	;
positive regulation of acute inflammatory response (GO:0002675)	4/15	0.206696	0.57138	0	0	1.67452	2.63989	F12;ADAM8;OSMR;PTGS2	;
regulation of actin filament length (GO:0030832)	3/10	0.204325	0.57164	0	0	1.88383	2.9916	WAS;SSH2;SSH1	;
negative regulation of cellular component movement (GO:0051271)	4/15	0.206696	0.57169	0	0	1.67452	2.63989	TACSTD2;WAS;CD9;FBLN1	;
negative regulation of sodium ion transmembrane transport (GO:1902306)	3/10	0.204325	0.571953	0	0	1.88383	2.9916	CAMK2D;NEDD4;NEDD4L	;
pyrimidine nucleoside metabolic process (GO:0006213)	4/15	0.206696	0.572	0	0	1.67452	2.63989	NT5C;NT5E;DPYD;UPP1	;
phosphatidylinositol biosynthetic process (GO:0006661)	19/98	0.208307	0.572115	0	0	1.21744	1.90985	ARF3;PI4K2B;PLEKHA1;MTMR9;PIK3CD;PIK3CB;PIGW;PTPN13;FGF2;PIGY;PIK3R5;PLEKHA8;DPM2;PIK3CA;INPP5D;PI4KA;PIP4K2A;MPPE1;PI4K2A	;
adrenal gland development (GO:0030325)	3/10	0.204325	0.572267	0	0	1.88383	2.9916	WT1;WNT4;DKK3	;
cAMP-mediated signaling (GO:0019933)	15/75	0.205792	0.572292	0	0	1.25589	1.98542	GLP1R;PTGER4;ABCA1;CALCRL;KSR1;GPR65;PTGER2;ADM;AHR;ADCY7;PTHLH;GNA13;GAL;GNAS;RAMP1	;
glycerophospholipid catabolic process (GO:0046475)	4/15	0.206696	0.57231	0	0	1.67452	2.63989	PLA2G15;ABHD12;GDE1;GPCPD1	;
regulation of organelle assembly (GO:1902115)	10/47	0.205784	0.572581	0	0	1.33605	2.1122	IFT20;ATG3;HCK;PDCD6IP;PLK2;MSN;DCDC2;TBC1D12;STAM;CEP76	;
protein deglycosylation (GO:0006517)	3/10	0.204325	0.572581	0	0	1.88383	2.9916	MAN2A2;MAN2A1;MAN2B1	;
negative regulation of coagulation (GO:0050819)	4/15	0.206696	0.572621	0	0	1.67452	2.63989	SERPINE1;APOE;ADTRP;TFPI	;
negative regulation of cellular biosynthetic process (GO:0031327)	10/47	0.205784	0.572894	0	0	1.33605	2.1122	ACADVL;TGFB1;KHSRP;CLTC;SNAI1;AP2A1;TRIB3;GLA;NFKB1;WNT4	;
regulation of T cell chemotaxis (GO:0010819)	3/10	0.204325	0.572896	0	0	1.88383	2.9916	CXCL10;ADAM17;ADAM10	;
cardiac muscle cell differentiation (GO:0055007)	4/15	0.206696	0.572932	0	0	1.67452	2.63989	ACVR1;BMP2;WT1;NRG1	;
negative regulation of I-kappaB kinase/NF-kappaB signaling (GO:0043124)	10/47	0.205784	0.573206	0	0	1.33605	2.1122	PYCARD;IL10;NLRX1;CASP8;TNIP1;RIOK3;RORA;RIPK1;NLRP1;BMP7	;
regulation of phospholipid metabolic process (GO:1903725)	3/10	0.204325	0.573211	0	0	1.88383	2.9916	WDR81;WDR91;MTMR9	;
positive regulation of transcription elongation from RNA polymerase II promoter (GO:0032968)	4/15	0.206696	0.573243	0	0	1.67452	2.63989	PAF1;GTF2F2;CDC73;BRD4	;
regulation of dendritic cell apoptotic process (GO:2000668)	3/10	0.204325	0.573526	0	0	1.88383	2.9916	LYN;AXL;LGALS9	;
regulation of interleukin-4 production (GO:0032673)	4/15	0.206696	0.573555	0	0	1.67452	2.63989	CEBPB;PRKCQ;LGALS9;HAVCR2	;
sequestering of actin monomers (GO:0042989)	3/10	0.204325	0.573842	0	0	1.88383	2.9916	SCIN;TWF1;TMSB10	;
positive regulation of CREB transcription factor activity (GO:0032793)	4/15	0.206696	0.573867	0	0	1.67452	2.63989	OPRD1;RPS6KA4;CAMK1D;RPS6KA5	;
endothelial tube morphogenesis (GO:0061154)	3/10	0.204325	0.574158	0	0	1.88383	2.9916	STARD13;CCM2;RHOA	;
pyrimidine nucleoside biosynthetic process (GO:0046134)	4/15	0.206696	0.574179	0	0	1.67452	2.63989	CDA;UCK2;PUDP;UPP1	;
very-low-density lipoprotein particle assembly (GO:0034379)	3/10	0.204325	0.574474	0	0	1.88383	2.9916	DGAT1;SOAT1;P4HB	;
fatty acid beta-oxidation using acyl-CoA oxidase (GO:0033540)	4/15	0.206696	0.574492	0	0	1.67452	2.63989	ACOX1;DECR2;ABCD1;CRAT	;
regulation of immunoglobulin production (GO:0002637)	3/10	0.204325	0.574791	0	0	1.88383	2.9916	IL10;CLCF1;FCGR2B	;
protein kinase A signaling (GO:0010737)	3/10	0.204325	0.575108	0	0	1.88383	2.9916	GAL;RAB13;LCP1	;
chaperone-mediated protein transport (GO:0072321)	3/10	0.204325	0.575425	0	0	1.88383	2.9916	CLIP3;HSPA8;PEX19	;
regulation of mRNA 3'-end processing (GO:0031440)	3/10	0.204325	0.575743	0	0	1.88383	2.9916	PAF1;CDC73;ZFP36L1	;
negative regulation of protein autophosphorylation (GO:0031953)	3/10	0.204325	0.576061	0	0	1.88383	2.9916	ERRFI1;MVP;ENG	;
negative regulation of embryonic development (GO:0045992)	3/10	0.204325	0.57638	0	0	1.88383	2.9916	LFNG;SULF1;TBX2	;
negative regulation of sodium ion transmembrane transporter activity (GO:2000650)	3/10	0.204325	0.576698	0	0	1.88383	2.9916	CAMK2D;NEDD4;NEDD4L	;
positive regulation of insulin secretion involved in cellular response to glucose stimulus (GO:0035774)	3/10	0.204325	0.577018	0	0	1.88383	2.9916	STX4;GPLD1;C2CD2L	;
ceramide catabolic process (GO:0046514)	3/10	0.204325	0.577337	0	0	1.88383	2.9916	NEU1;NAGA;GLA	;
positive regulation of JAK-STAT cascade (GO:0046427)	13/64	0.210467	0.577426	0	0	1.27551	1.98779	LYN;TNFSF18;CSF1R;CD40;CSF2;NOTCH1;F2R;STAT3;TNFRSF1A;CLCF1;HCLS1;JAK2;CRLF1	;
negative regulation of stem cell differentiation (GO:2000737)	3/10	0.204325	0.577657	0	0	1.88383	2.9916	NOTCH1;JAG1;ZFP36L2	;
inorganic anion transmembrane transport (GO:0098661)	13/64	0.210467	0.577737	0	0	1.27551	1.98779	SLC26A2;SLC12A4;SLC37A2;SLC37A1;SLC20A1;SLC1A3;CLCN7;CLCN5;SLC26A11;CLIC2;XPR1;SLC26A6;SLC12A9	;
ectoderm development (GO:0007398)	3/10	0.204325	0.577977	0	0	1.88383	2.9916	ITGAM;SMURF1;STX2	;
insulin-like growth factor receptor signaling pathway (GO:0048009)	3/10	0.204325	0.578298	0	0	1.88383	2.9916	IRS1;EIF2AK3;AKT1	;
regulation of fatty acid beta-oxidation (GO:0031998)	3/10	0.204325	0.578619	0	0	1.88383	2.9916	IRS1;AKT1;IRS2	;
regulation of cytoplasmic translation (GO:2000765)	3/10	0.204325	0.57894	0	0	1.88383	2.9916	FMR1;YBX3;CPEB4	;
regulation of natural killer cell mediated cytotoxicity directed against tumor cell target (GO:0002858)	3/10	0.204325	0.579261	0	0	1.88383	2.9916	GYPC;PVR;NECTIN2	;
Rap protein signal transduction (GO:0032486)	3/10	0.204325	0.579583	0	0	1.88383	2.9916	RAP2C;RAP2B;PLK2	;
regulation of histone phosphorylation (GO:0033127)	3/10	0.204325	0.579906	0	0	1.88383	2.9916	RPS6KA4;RPS6KA5;FMR1	;
negative regulation of reproductive process (GO:2000242)	3/10	0.204325	0.580229	0	0	1.88383	2.9916	ARHGDIB;CALR;SULF1	;
negative regulation of autophagosome assembly (GO:1902902)	3/10	0.204325	0.580552	0	0	1.88383	2.9916	PINK1;CHMP4B;SEC22B	;
positive regulation of T cell apoptotic process (GO:0070234)	3/10	0.204325	0.580875	0	0	1.88383	2.9916	PRELID1;ADAM8;LGALS9	;
autophagy of nucleus (GO:0044804)	5/20	0.20304	0.581108	0	0	1.56986	2.5029	ATG3;WDR45B;ATG2A;WIPI1;WDR45	;
telomere maintenance in response to DNA damage (GO:0043247)	3/10	0.204325	0.581199	0	0	1.88383	2.9916	DCLRE1B;INSL6;TFIP11	;
axon extension (GO:0048675)	5/20	0.20304	0.581434	0	0	1.56986	2.5029	NRP1;AUTS2;USP9X;ULK1;SLIT3	;
regulation of urine volume (GO:0035809)	3/10	0.204325	0.581523	0	0	1.88383	2.9916	NPR3;HAS2;ADM	;
embryonic digestive tract development (GO:0048566)	5/20	0.20304	0.58176	0	0	1.56986	2.5029	PDGFRA;TGFB2;FOXF1;RARRES2;PCSK5	;
cellular copper ion homeostasis (GO:0006878)	3/10	0.204325	0.581847	0	0	1.88383	2.9916	MT2A;PRND;ATOX1	;
circulatory system development (GO:0072359)	21/109	0.201996	0.582035	0	0	1.2098	1.93508	TGFB2;NOTCH1;TGFB1;FOXF1;CITED2;PDGFB;ECE1;SMG9;PTPN11;HSPG2;PCSK5;TGFBR2;KAT2B;BMP2;ADAP2;TH;WT1;SH3PXD2B;BORCS8;MEF2D;FBN1	;
cell projection assembly (GO:0030031)	5/20	0.20304	0.582087	0	0	1.56986	2.5029	PARVG;RHOG;NCKAP1L;PARVB;RHOQ	;
galactose metabolic process (GO:0006012)	3/10	0.204325	0.582172	0	0	1.88383	2.9916	PGM1;PGM2L1;GALK1	;
regulation of Wnt signaling pathway (GO:0030111)	21/109	0.201996	0.582364	0	0	1.2098	1.93508	CBFB;LRP1;CTNNBIP1;ATP6AP2;DCDC2;NFATC1;PSEN1;SULF1;CDC73;RUNX1;SMARCA4;BMP2;HHEX;MDFIC;DAAM2;GRB10;TAX1BP3;ATP6V0C;WLS;ATP6V1C2;TLR2	;
positive regulation of interleukin-2 production (GO:0032743)	5/20	0.20304	0.582414	0	0	1.56986	2.5029	CD86;ANXA1;MAP3K7;MALT1;RUNX1	;
response to laminar fluid shear stress (GO:0034616)	3/10	0.204325	0.582498	0	0	1.88383	2.9916	ABCA1;SMAD6;SMAD7	;
regulation of transport (GO:0051049)	5/20	0.20304	0.582742	0	0	1.56986	2.5029	NRP1;POFUT2;FES;TRIB3;RAB11A	;
mesoderm morphogenesis (GO:0048332)	3/10	0.204325	0.582823	0	0	1.88383	2.9916	SMAD2;SNAI1;TBX3	;
negative regulation of interferon-gamma production (GO:0032689)	5/20	0.20304	0.58307	0	0	1.56986	2.5029	AXL;INHBA;LGALS9;TLR4;HAVCR2	;
positive regulation of receptor recycling (GO:0001921)	3/10	0.204325	0.583149	0	0	1.88383	2.9916	NSF;ANXA2;ECE1	;
negative regulation of plasma membrane bounded cell projection assembly (GO:0120033)	5/20	0.20304	0.583398	0	0	1.56986	2.5029	PRKCD;TACSTD2;STAP1;EVI5L;PFN2	;
positive regulation of cytoplasmic transport (GO:1903651)	3/10	0.204325	0.583475	0	0	1.88383	2.9916	RAB21;DAB2;MSN	;
melanosome localization (GO:0032400)	5/20	0.20304	0.583727	0	0	1.56986	2.5029	GPR143;VPS33A;MYO5A;RAB11A;RAB11B	;
3'-UTR-mediated mRNA destabilization (GO:0061158)	3/10	0.204325	0.583802	0	0	1.88383	2.9916	KHSRP;ZFP36L2;ZFP36L1	;
organelle disassembly (GO:1903008)	5/20	0.20304	0.584056	0	0	1.56986	2.5029	PLK3;GFM2;CDK1;KLC1;RETREG1	;
cellular response to growth hormone stimulus (GO:0071378)	3/10	0.204325	0.584129	0	0	1.88383	2.9916	PXN;STAT3;JAK2	;
growth hormone receptor signaling pathway (GO:0060396)	5/20	0.20304	0.584385	0	0	1.56986	2.5029	LYN;PTPN1;PXN;STAT3;JAK2	;
dorsal/ventral axis specification (GO:0009950)	3/10	0.204325	0.584457	0	0	1.88383	2.9916	SMAD2;LRP4;SMAD6	;
dopamine metabolic process (GO:0042417)	5/20	0.20304	0.584715	0	0	1.56986	2.5029	TGFB2;AOC1;GCH1;TH;SNCAIP	;
multivesicular body organization (GO:0036257)	7/31	0.214241	0.586206	0	0	1.41794	2.18455	PDCD6IP;CHMP2B;CHMP4B;STAM;VPS37B;STAM2;RAB11A	;
negative regulation of cell-cell adhesion (GO:0022408)	7/31	0.214241	0.58652	0	0	1.41794	2.18455	IL10;BMP2;TGFB1;JAG1;RGCC;MBP;FXYD5	;
regulation of dendritic spine development (GO:0060998)	7/31	0.214241	0.586835	0	0	1.41794	2.18455	FMR1;NEURL1;PSEN1;APOE;PDLIM5;CDK5R1;ARF6	;
neutrophil chemotaxis (GO:0030593)	11/53	0.214224	0.587102	0	0	1.30328	2.00801	LGALS3;TGFB2;FCER1G;CCL8;SYK;JAML;ITGB2;PIK3CD;NCKAP1L;CX3CL1;CCL26	;
positive regulation of tyrosine phosphorylation of STAT protein (GO:0042531)	11/53	0.214224	0.587417	0	0	1.30328	2.00801	LYN;TNFSF18;CSF1R;CD40;CSF2;CLCF1;STAT3;HCLS1;JAK2;CRLF1;TNFRSF1A	;
negative regulation of developmental process (GO:0051093)	14/70	0.216161	0.589877	0	0	1.25589	1.92368	VAT1;TGFB1;ANXA2;BNIP3;DLL1;HOPX;LOXL2;GREM1;CST3;BMP2;PINK1;CDK6;ARHGDIB;CALR	;
phospholipid metabolic process (GO:0006644)	14/70	0.216161	0.590193	0	0	1.25589	1.92368	AGPAT5;GPX4;GDE1;LPCAT1;PLA2G4A;CLN8;AGPAT3;PLA2G15;SMPD2;SMPD1;PIP4K2A;PLAA;PLCB2;PLPP2	;
regulation of protein modification process (GO:0031399)	9/42	0.216154	0.59049	0	0	1.34559	2.06113	LYN;SPRED2;SPRED1;SOCS1;STAT2;FN1;FNIP1;FNIP2;CORO1C	;
glycolipid biosynthetic process (GO:0009247)	9/42	0.216154	0.590806	0	0	1.34559	2.06113	UGCG;DPM2;ST3GAL5;MPPE1;PIGW;A4GALT;ABO;PIGY;GBGT1	;
negative regulation of protein secretion (GO:0050709)	9/42	0.216154	0.591123	0	0	1.34559	2.06113	PTGER4;MIDN;RGCC;IRS1;DPH3;F2R;NR1H3;INHBB;FCGR2B	;
ubiquitin-dependent protein catabolic process (GO:0006511)	60/341	0.217055	0.592	0	0	1.10489	1.68783	GSK3B;UBXN1;ARRB1;ARRB2;PSMD8;UCHL1;PSMD2;RNF19A;ENC1;ARIH2;TRIM25;FBXO8;FBXO7;NHLRC3;KCTD5;SIRT2;DDB1;RNF126;WDR81;RNF128;KCTD10;PSME1;PLAA;SQSTM1;RNF122;PSMD12;PSMD11;PSMD14;NEDD4L;FBXO45;PSMB10;ATXN3;ZNRF1;ZNRF2;RNF216;RNF217;BTBD2;UBC;TBL1X;UBE2H;UBE2B;SMURF1;WWP1;UBE2G1;NTAN1;FBXL14;CHFR;RNF145;UBE2W;SPSB1;PINK1;NPLOC4;UBE2S;TOLLIP;NEDD4;MDM2;CDK1;UBAP1;RNF181;UBE2K	;
regulation of transcription from RNA polymerase II promoter in response to stress (GO:0043618)	18/93	0.218404	0.59536	0	0	1.21537	1.84908	PSMD12;PSMD11;EGLN2;PSMD14;EPAS1;ARNT;LIMD1;BACH1;HIF1A;PSMB10;PSMD8;PSMD2;UBC;PSME1;HMOX1;ANKRD2;ATF3;ATF4	;
endocrine system development (GO:0035270)	6/26	0.224086	0.608899	0	0	1.4491	2.16745	THRB;TG;WT1;SIX3;WNT4;DKK3	;
T cell activation involved in immune response (GO:0002286)	6/26	0.224086	0.609224	0	0	1.4491	2.16745	TNFSF18;FCER1G;SLC11A1;LCP1;ITGAL;ICAM1	;
regulation of cardiac muscle cell contraction (GO:0086004)	6/26	0.224086	0.609548	0	0	1.4491	2.16745	HCN4;CAMK2D;GJA5;STC1;SRI;SCN5A	;
positive regulation of cAMP metabolic process (GO:0030816)	6/26	0.224086	0.609874	0	0	1.4491	2.16745	CXCL10;CXCL9;CXCL11;ADM;RAMP1;PTHLH	;
negative chemotaxis (GO:0050919)	6/26	0.224086	0.610199	0	0	1.4491	2.16745	SEMA4A;SEMA7A;ITGB3;ITGAV;SLIT3;RHOA	;
bile acid biosynthetic process (GO:0006699)	6/26	0.224086	0.610525	0	0	1.4491	2.16745	CYP27A1;OSBPL6;OSBPL3;OSBPL2;CYP7B1;OSBPL1A	;
positive regulation of receptor biosynthetic process (GO:0010870)	3/11	0.249703	0.611144	0	0	1.71257	2.37616	HDAC2;NR1H3;HIF1A	;
positive regulation of DNA metabolic process (GO:0051054)	16/82	0.225405	0.61118	0	0	1.22526	1.82546	PDGFRB;PDGFRA;PARP3;TIGAR;CSF2;PPP1R10;SHC1;TGFB3;USP9X;HGF;PDGFB;EGFR;DBF4;RGCC;PDGFC;CALR	;
carnitine shuttle (GO:0006853)	3/11	0.249703	0.611437	0	0	1.71257	2.37616	CPT2;SLC25A20;ACACA	;
regulation of epithelial cell migration (GO:0010632)	10/48	0.225405	0.611504	0	0	1.30822	1.94906	TGFB2;TACSTD2;CTSH;ADIPOR1;PFN1;HIF1A;PPM1F;RAB11A;CORO1C;PFN2	;
negative regulation of bone mineralization (GO:0030502)	3/11	0.249703	0.611731	0	0	1.71257	2.37616	CCR1;GREM1;ECM1	;
negative regulation of digestive system process (GO:0060457)	2/6	0.245414	0.611798	0	0	2.09314	2.94046	TIFAB;NR1H3	;
cellular macromolecule catabolic process (GO:0044265)	10/48	0.225405	0.61183	0	0	1.30822	1.94906	MANBA;PNPT1;RNASET2;RAB12;RNASE6;DENND3;RIPK1;UBE2G1;STT3B;SIDT2	;
UV-damage excision repair (GO:0070914)	3/11	0.249703	0.612025	0	0	1.71257	2.37616	DDB1;ACTR5;DDB2	;
negative regulation of neurological system process (GO:0031645)	2/6	0.245414	0.612097	0	0	2.09314	2.94046	EIF2AK3;TNFRSF21	;
regulation of mitochondrion organization (GO:0010821)	10/48	0.225405	0.612155	0	0	1.30822	1.94906	GSK3B;FIS1;PINK1;PID1;SLC17A9;CTSK;STAT2;WDR75;VDAC1;SQSTM1	;
positive regulation of response to DNA damage stimulus (GO:2001022)	10/49	0.245711	0.612237	0	0	1.28152	1.79874	SPRED2;SPRED1;TIGAR;ANKLE1;FMR1;PRKCD;ANKRD1;PMAIP1;PLA2R1;EGFR	;
regulation of hydrogen peroxide-induced cell death (GO:1903205)	3/11	0.249703	0.612319	0	0	1.71257	2.37616	RIPK1;TXN;PDE8A	;
positive regulation of fibroblast migration (GO:0010763)	2/6	0.245414	0.612396	0	0	2.09314	2.94046	TGFB1;THBS1	;
regulation of lamellipodium morphogenesis (GO:2000392)	3/11	0.249703	0.612613	0	0	1.71257	2.37616	PDPN;CORO1B;CORO1C	;
regulation of cardiac muscle cell apoptotic process (GO:0010665)	2/6	0.245414	0.612696	0	0	2.09314	2.94046	CAMK2D;PPP1R10	;
negative regulation of protein localization to nucleus (GO:1900181)	3/11	0.249703	0.612908	0	0	1.71257	2.37616	GSK3B;MDFIC;APOD	;
negative regulation of lymphocyte migration (GO:2000402)	2/6	0.245414	0.612996	0	0	2.09314	2.94046	PADI2;APOD	;
cellular response to prostaglandin stimulus (GO:0071379)	3/11	0.249703	0.613203	0	0	1.71257	2.37616	PTGER4;GNG2;PTGER2	;
regulation of nuclease activity (GO:0032069)	2/6	0.245414	0.613296	0	0	2.09314	2.94046	HMGB2;OASL	;
drug transmembrane transport (GO:0006855)	3/11	0.249703	0.613498	0	0	1.71257	2.37616	SLC47A2;RALBP1;TMEM30A	;
activation of transmembrane receptor protein tyrosine kinase activity (GO:0007171)	2/6	0.245414	0.613596	0	0	2.09314	2.94046	ANGPT1;NRG1	;
regulation of hippo signaling (GO:0035330)	3/11	0.249703	0.613794	0	0	1.71257	2.37616	WWC2;WWC3;LIMD1	;
protein retention in ER lumen (GO:0006621)	2/6	0.245414	0.613897	0	0	2.09314	2.94046	PDIA3;ANKRD13C	;
sulfate transmembrane transport (GO:1902358)	3/11	0.249703	0.614089	0	0	1.71257	2.37616	SLC26A2;SLC26A11;SLC26A6	;
regulation of intrinsic apoptotic signaling pathway by p53 class mediator (GO:1902253)	2/6	0.245414	0.614198	0	0	2.09314	2.94046	MDM2;PTTG1IP	;
positive regulation of endothelial cell apoptotic process (GO:2000353)	3/11	0.249703	0.614386	0	0	1.71257	2.37616	CD40;RGCC;THBS1	;
negative regulation of translation in response to stress (GO:0032055)	2/6	0.245414	0.614499	0	0	2.09314	2.94046	EIF2AK3;ATF4	;
response to hexose (GO:0009746)	6/27	0.252188	0.614572	0	0	1.39543	1.92232	PFKL;IRS2;SELENOT;THBS1;GPLD1;KLRG1	;
peptidyl-glutamic acid carboxylation (GO:0017187)	3/11	0.249703	0.614682	0	0	1.71257	2.37616	VKORC1;GGCX;PROS1	;
regulation of cellular catabolic process (GO:0031329)	11/55	0.252395	0.614783	0	0	1.25589	1.72906	DRAM1;RRAGC;DAPK1;WDR91;DAPK3;PSAP;CISD2;PIP4K2A;ULK1;DRAM2;TPCN2	;
regulation of protein depolymerization (GO:1901879)	2/6	0.245414	0.614801	0	0	2.09314	2.94046	SH3BP1;MAP1S	;
regulation of intracellular steroid hormone receptor signaling pathway (GO:0033143)	6/27	0.252188	0.614866	0	0	1.39543	1.92232	UFM1;CBFB;UBA5;ARRB2;CALR;RUNX1	;
interleukin-35-mediated signaling pathway (GO:0070757)	3/11	0.249703	0.614979	0	0	1.71257	2.37616	STAT3;EBI3;JAK2	;
cellular response to chemokine (GO:1990869)	2/6	0.245414	0.615103	0	0	2.09314	2.94046	DOCK8;RHOA	;
cargo loading into vesicle (GO:0035459)	6/27	0.252188	0.61516	0	0	1.39543	1.92232	RAB1A;SEC24A;SAR1A;MIA3;SEC24D;PICALM	;
protein carboxylation (GO:0018214)	3/11	0.249703	0.615276	0	0	1.71257	2.37616	VKORC1;GGCX;PROS1	;
regulation of endothelial cell development (GO:1901550)	2/6	0.245414	0.615405	0	0	2.09314	2.94046	IKBKB;TNFRSF1A	;
positive regulation of substrate adhesion-dependent cell spreading (GO:1900026)	6/27	0.252188	0.615454	0	0	1.39543	1.92232	FGB;NRP1;CIB1;CALR;OLFM4;LIMS1	;
miRNA mediated inhibition of translation (GO:0035278)	3/11	0.249703	0.615573	0	0	1.71257	2.37616	AGO4;STAT3;AGO2	;
protein K63-linked ubiquitination (GO:0070534)	8/37	0.227288	0.615631	0	0	1.35772	2.01151	RNF126;UBE2B;TRIM5;UBE2S;PELI3;NEDD4;ARIH2;UBE2G1	;
negative regulation of mRNA catabolic process (GO:1902373)	2/6	0.245414	0.615708	0	0	2.09314	2.94046	FMR1;PABPC1	;
regulation of neurotransmitter secretion (GO:0046928)	6/27	0.252188	0.615748	0	0	1.39543	1.92232	SYT11;FMR1;DTNBP1;SNCAIP;CPLX1;SYN1	;
negative regulation of translation, ncRNA-mediated (GO:0040033)	3/11	0.249703	0.61587	0	0	1.71257	2.37616	AGO4;STAT3;AGO2	;
protein monoubiquitination (GO:0006513)	8/37	0.227288	0.615958	0	0	1.35772	2.01151	UBE2W;RNF126;UBE2B;NEURL1;TRIM25;PAF1;CDC73;RAD18	;
positive regulation of adaptive immune response (GO:0002821)	2/6	0.245414	0.616011	0	0	2.09314	2.94046	PYCARD;FADD	;
negative regulation of osteoblast differentiation (GO:0045668)	6/27	0.252188	0.616043	0	0	1.39543	1.92232	GREM1;NOTCH1;CDK6;NOCT;CHRD;LIMD1	;
epithelial cell-cell adhesion (GO:0090136)	3/11	0.249703	0.616168	0	0	1.71257	2.37616	ITGB5;KIFC3;SERPINB8	;
regulation of fat cell proliferation (GO:0070344)	2/6	0.245414	0.616314	0	0	2.09314	2.94046	PID1;E2F3	;
release of sequestered calcium ion into cytosol (GO:0051209)	6/27	0.252188	0.616338	0	0	1.39543	1.92232	TRPM2;PTPRC;F2R;HTR2B;FGF2;SLC8B1	;
glycerol metabolic process (GO:0006071)	3/11	0.249703	0.616466	0	0	1.71257	2.37616	TPI1;GK;GALK2	;
positive regulation of interferon-gamma secretion (GO:1902715)	2/6	0.245414	0.616617	0	0	2.09314	2.94046	LGALS9;CD244	;
[truncated: 2,677 more rows]

## Sheet: brown module
Supplementary File S8: The complete list of the functional enrichment analysis for non-preserved modules.
[truncated: 2,821 more rows]

[truncated: 17 more sheets: blue module, darkgreen module, darkgrey module, darkmagenta module, darkolivegreen module, green module, grey60 module, orange module, paleturquoise module, red modue, royalblue module, saddlebrown module, salmon module, sienna3 module, tan module, violet module, white module]
