# Supplementary material for: An integrated analysis of mRNAs, lncRNAs, and miRNAs based on weighted gene co-expression network analysis involved in bovine endometritis
Source: Sci Rep. 2021 Sep 10;11:18050. doi: 10.1038/s41598-021-97319-y (PMC8433134; doi:10.1038/s41598-021-97319-y)
Supplement: Supplementary file 9 — Supplementary File S9. [file 41598_2021_97319_MOESM9_ESM.xlsx]

## Sheet: turquoise
Supplementary File S9: The complete list of the functional enrichment analysis for hub genes in non-preserved modules.
Term	Overlap	P-value	Adjusted P-value	Old P-value	Old Adjusted P-value	Odds Ratio	Combined Score	Genes	.	KEGG	Term	Overlap	P-value	Adjusted P-value	Old P-value	Old Adjusted P-value	Odds Ratio	Combined Score	Genes
neutrophil activation involved in immune response (GO:0002283)	156/483	4.4673e-45	2.27966e-41	0	0	3.38555	345.731	FCN1;GMFG;SRP14;PYCARD;STK10;LGALS3;LAMP1;PLAU;PSMD2;FTH1;LAMP2;CLEC5A;C3AR1;COTL1;SIRPA;OSTF1;KCMF1;ARSA;NHLRC3;DGAT1;CD300A;SLC11A1;PRKCD;ADAM10;CYBB;CYBA;OSCAR;RAB31;TYROBP;DOK3;BIN2;ARL8A;FTL;CFD;PSMD12;RAB5C;TMEM63A;PSMD11;BRI3;C5AR1;PSEN1;CFP;GNS;C3;TRPM2;SDCBP;NCSTN;DPP7;PSAP;NEU1;NCKAP1L;CD14;SLC15A4;ATP6V1D;S100A11;TXNDC5;ATP6V0A1;GSDMD;VAT1;CTSA;HSPA8;SURF4;HSPA6;DNAJC13;ARPC5;IGF2R;BST…	.		Lysosome	63/123	4.78382e-32	1.47342e-29	0	0	5.36892	387.193	HEXB;CTSZ;CLTC;HEXA;NAGPA;LIPA;LITAF;CTSS;SGSH;GNPTAB;LAMP1;NAGLU;CTSL;CTSK;SMPD1;LAMP2;IDS;ACP5;CTSH;CTSF;AP3S1;GUSB;CTSC;CTSB;ARSA;MANBA;ATP6V0B;ATP6AP1;ENTPD4;SLC11A1;GAA;AP1B1;PLA2G15;NPC1;NPC2;DNASE2;ATP6V0D2;ASAH1;GBA;GNS;CLN5;GGA2;PSAP;NEU1;ATP6V1H;ARSG;ATP6V0A1;CTSA;CD164;SORT1;M6PR;LAPTM5;CTNS;NAGA;MCOLN1;IGF2R;GALNS;GALC;PPT1;TPP1;MAN2B1;CD68;LGMN
neutrophil degranulation (GO:0043312)	154/479	3.21137e-44	8.19381e-41	0	0	3.37005	337.501	FCN1;GMFG;SRP14;PYCARD;STK10;LGALS3;LAMP1;PLAU;PSMD2;FTH1;LAMP2;CLEC5A;C3AR1;COTL1;SIRPA;OSTF1;KCMF1;ARSA;NHLRC3;DGAT1;CD300A;SLC11A1;PRKCD;ADAM10;CYBB;CYBA;OSCAR;RAB31;TYROBP;DOK3;BIN2;ARL8A;FTL;CFD;PSMD12;RAB5C;TMEM63A;PSMD11;BRI3;C5AR1;PSEN1;CFP;GNS;C3;TRPM2;SDCBP;NCSTN;DPP7;PSAP;NEU1;NCKAP1L;CD14;SLC15A4;ATP6V1D;S100A11;TXNDC5;ATP6V0A1;GSDMD;VAT1;CTSA;HSPA8;SURF4;HSPA6;DNAJC13;ARPC5;IGF2R;BST…	.		Phagosome	58/152	1.87179e-21	2.88256e-19	0	0	3.99978	190.899	ITGB1;SCARB1;ITGAM;NCF1;TFRC;ITGB5;NCF2;ITGB3;NCF4;ITGB2;CTSS;ACTG1;SEC61A1;FCGR3A;LAMP1;CTSL;LAMP2;MRC1;ITGAV;CD36;ATP6V1E1;ATP6V0B;ATP6V0E1;ATP6AP1;ITGA2;STX7;CYBB;CYBA;ATP6V1B2;TLR6;PLA2R1;SEC22B;ATP6V0D2;TLR4;TLR2;RAB7A;ATP6V1A;STX12;RAB5C;C1R;THBS2;THBS1;C3;CLEC7A;ATP6V1H;CD14;FCGR1A;ATP6V1D;RILP;ATP6V1C1;ATP6V0A1;ATP6V1C2;MSR1;M6PR;FCGR2A;CD209;CALR;FCGR2B
neutrophil mediated immunity (GO:0002446)	155/487	6.92315e-44	1.17763e-40	0	0	3.33622	331.55	FCN1;GMFG;SRP14;PYCARD;STK10;LGALS3;LAMP1;PLAU;PSMD2;FTH1;LAMP2;CLEC5A;C3AR1;COTL1;SIRPA;OSTF1;KCMF1;ARSA;NHLRC3;DGAT1;CD300A;SLC11A1;PRKCD;ADAM10;CYBB;CYBA;OSCAR;ADAM17;RAB31;TYROBP;DOK3;BIN2;ARL8A;FTL;CFD;PSMD12;RAB5C;TMEM63A;PSMD11;BRI3;C5AR1;PSEN1;CFP;GNS;C3;TRPM2;SDCBP;NCSTN;DPP7;PSAP;NEU1;NCKAP1L;CD14;SLC15A4;ATP6V1D;S100A11;TXNDC5;ATP6V0A1;GSDMD;VAT1;CTSA;HSPA8;SURF4;HSPA6;DNAJC13;ARPC5;IG…	.		Osteoclast differentiation	50/127	2.25775e-19	2.31795e-17	0	0	4.12684	177.185	SPI1;NCF1;NCF2;ITGB3;NCF4;FHL2;PIK3CD;TREM2;SIRPB1;IKBKB;PPP3CA;FCGR3A;CTSK;AKT1;SIRPA;TNFSF11;ACP5;MAP3K7;JUNB;IFNAR2;MAP2K1;SYK;IL1R1;IFNGR1;IFNGR2;CYBA;GAB2;FOS;OSCAR;TNFRSF1A;TGFBR2;TYROBP;PIK3CA;BTK;LCP2;SQSTM1;IRF9;IFNAR1;CSF1R;TNFRSF11A;RELB;FCGR1A;TGFB2;TGFB1;STAT2;FOSL2;FOSL1;FCGR2A;GRB2;FCGR2B
transmembrane receptor protein tyrosine kinase signaling pathway (GO:0007169)	95/396	1.34437e-17	1.71508e-14	0	0	2.51466	97.6897	NRP1;NCF1;NCF2;ARPC1B;ITGB3;NCF4;SLA;IRS2;PTPRJ;AP2A1;PLAT;SHB;AP2A2;ACTG1;SPRED2;UBASH3B;CASP3;PDK4;BDKRB2;AKT1;ITGAV;AP3S1;ATP6V1E1;AP2M1;ACTR3;PDGFRB;ACTR2;PDGFRA;FGFBP1;ATP6V0B;ATP6V0E1;SYK;ATP6AP1;MMP2;CYBB;NRG1;CYBA;GTF2F2;SIRT2;RHOA;VAV1;FGR;HCK;MAPKAPK3;PIK3CA;MAPKAPK2;BTK;ELMO1;ATP6V1B2;LCP2;SOS1;ATP6V0D2;GPLD1;EPHA2;ATP6V1A;CSF1R;SHC1;MVP;PXN;PDGFB;PSEN2;MST1R;PSEN1;FOXO1;RASGRP4;APH1A;…	.		Tuberculosis	53/179	2.6947e-14	2.07492e-12	0	0	3.10366	96.9736	ITGAM;ITGB2;CTSS;PPP3CA;FCGR3A;CASP8;LAMP1;CASP3;LAMP2;MRC1;AKT1;IL10;ATP6V0B;FCER1G;ATP6AP1;KSR1;SYK;RIPK2;IFNGR1;SPHK1;IFNGR2;RHOA;TNFRSF1A;TLR6;PLA2R1;ATP6V0D2;TLR4;TLR2;RAB7A;CEBPB;CAMK2D;RAB5C;BCL10;C3;IRAK1;CLEC7A;ATP6V1H;CD14;FADD;FCGR1A;ATP6V0A1;PLK3;TGFB2;TGFB1;NOS2;TGFB3;IL10RB;IL10RA;CARD9;FCGR2A;CD209;BAX;FCGR2B
cytokine-mediated signaling pathway (GO:0019221)	126/633	6.60038e-16	6.73635e-13	0	0	2.0865	72.932	CD86;CNTFR;IFITM1;TNFRSF6B;PITPNA;F13A1;IRS2;IFI30;ICAM1;PSMD8;PYCARD;RPS6KA4;PSMD2;PIM1;AKT1;TRIM25;TNFSF11;JUNB;MAP3K7;IFNAR2;IL4R;CISH;IL1R1;PRKCD;ADAM17;SQSTM1;CARD14;IFNAR1;CSF1R;PSMD12;PSMD11;SHC1;EBI3;PDGFB;TNFRSF11A;ADIPOR1;HIF1A;FOXO1;HSP90B1;BAG4;IRAK1;INPP5D;HMOX1;RIPK1;MCL1;TNFSF18;CCR1;EGR1;HSPA8;TGFB1;VCAM1;TNFSF15;TNFSF13;FN1;MSN;BCL6;IL7;TOLLIP;LCN2;SDC1;TNFSF8;GRB2;ITGB1;CDKN1A;C…	.		Chagas disease (American trypanosomiasis)	37/103	3.06218e-13	1.8863e-11	0	0	3.76544	108.499	C1QB;C1QA;PIK3CD;GNAI1;GNAI2;C3;IKBKB;GNA14;GNA15;CASP8;IRAK1;BDKRB2;AKT1;FADD;SMAD2;IL10;TGFB2;TGFB1;SMAD3;NOS2;TGFB3;IFNGR1;IFNGR2;FOS;CFLAR;TICAM1;TNFRSF1A;TGFBR2;PIK3CA;GNAS;FAS;CALR;TLR6;TLR4;PLCB2;TLR2;C1QC
cellular response to cytokine stimulus (GO:0071345)	100/456	1.16692e-15	9.92467e-13	0	0	2.29872	79.0403	CD86;CNTFR;PID1;F13A1;CIB1;ICAM1;PYCARD;PIM1;AKT1;TNFSF11;LGALS9;JUNB;IFNAR2;IL4R;CISH;IL1R1;DAPK3;PDE12;IFNAR1;CSF1R;SHC1;HIF1A;FOXO1;ZFP36L2;HSP90B1;BAG4;SBNO2;IRAK1;OCSTAMP;INPP5D;HMOX1;RIPK1;MCL1;CCR1;EGR1;HSPA8;TGFB1;VCAM1;SMAD3;FN1;BCL6;IL7;LCN2;SDC1;GRB2;UBE2K;SLC26A6;ITGB1;GSK3B;CDKN1A;ITGAM;ITGB2;PIK3CD;IKBKB;CASP3;ANKRD1;CD36;CCR5;ADAMTS7;IL10;ANXA1;IFNGR1;MMP1;IFNGR2;MMP2;MMP3;BGN;FOS;…	.		Endocytosis	61/244	1.32898e-12	6.8221e-11	0	0	2.62055	71.663	ARF3;WASHC5;TFRC;WIPF1;SH3KBP1;ARPC1B;CLTC;AP2A1;ARRB1;ARRB2;AP2A2;KIF5C;CCR5;AP2M1;SH3GLB1;PDGFRA;VPS37B;ARAP1;RHOA;ARFGAP1;EPN1;RNF41;DNM2;TGFBR2;RAB31;BIN1;DNAJC6;STAM2;RAB7A;ARF6;RAB5C;WAS;CXCR4;ASAP1;SNX1;GRK3;SNX2;CYTH4;GRK5;AP2S1;EPS15;SNX6;SMAD2;HSPA8;SMAD3;SMURF1;HSPA6;WWP1;ARPC4;STAM;ARPC5;RAB11A;IGF2R;RAB10;EHD3;DAB2;EHD4;ARPC2;NEDD4;SMAP2;FOLR2
extracellular matrix organization (GO:0030198)	62/229	1.77979e-14	1.29747e-11	0	0	2.83797	89.8493	ITGB1;ITGAM;ITGB5;ITGB3;ITGB2;LOXL3;LOXL4;LAMC1;ITGAL;CTSS;ICAM1;LOXL2;ADAMTS5;ADAMTS3;CTSL;CTSK;SH3PXD2B;ITGAV;MMP7;MMP1;MMP2;ITGA2;ITGA1;MMP3;BGN;ADAM10;HSPG2;DCN;ADAM19;GREM1;MMP14;MMP13;COL4A2;COL4A1;PXDN;COL8A2;ITGA8;MMP19;CD47;LCP1;PDGFB;HTRA1;FURIN;NID1;NID2;THBS1;FBLN5;SCUBE3;TTR;SPP1;JAM3;TGFB2;TGFB1;VCAM1;FN1;LAMB1;BMP1;ITGA10;ITGA11;MFAP2;TGFBI;FBN1	.		Protein processing in endoplasmic reticulum	45/165	5.2045e-11	2.28998e-09	0	0	2.85878	67.6927	PPP1R15A;ERO1B;SAR1A;RPN2;SAR1B;RPN1;SEL1L;DERL1;DERL2;HSP90B1;UBE2J1;HERPUD1;SEC61A1;MAN1C1;MAN1A1;BAK1;UGGT2;UGGT1;MAP3K5;TXNDC5;PDIA3;BCAP31;HSPA8;SEC24A;HSPA5;WFS1;EDEM1;EDEM2;HSPA6;PDIA6;CKAP4;PDIA4;DNAJC3;DNAJC1;NPLOC4;DNAJB11;PLAA;BAX;HYOU1;STT3B;CALR;P4HB;SEC24D;ATF6;ATF4
regulation of apoptotic process (GO:0042981)	143/815	3.11789e-13	1.98883e-10	0	0	1.8392	52.9626	MTCH2;STEAP3;TNFRSF6B;ARAF;CIB1;PYCARD;PREX1;STK10;RPS6KA3;RPS6KA2;ARHGDIA;CLEC5A;RPS6KA1;PIM1;AKT1;MAP3K5;PDGFRB;MAP2K3;BNIP3L;PDGFRA;MAP2K1;IGFBP3;DAPK3;ACTN4;THOC6;CLIP3;BRMS1;BIN1;TYRO3;DPEP1;ATF6;SQSTM1;CARD14;GPLD1;ATF4;EPHA2;CSF1R;SHC1;PSEN2;TNFRSF11A;MST1R;PSEN1;BCL10;NDRG1;FOXO1;HSP90B1;MTDH;APH1A;ABR;NCSTN;BAG4;BCL2L11;SCIN;GRK5;IRAK1;PMAIP1;NCKAP1L;RIPK1;FADD;TXNDC5;MCL1;TNFSF18;TFAP2A…	.		Rheumatoid arthritis	31/91	1.20868e-10	4.13637e-09	0	0	3.57085	81.5451	CD86;ATP6V1A;ITGB2;TNFRSF11A;ITGAL;ICAM1;CTSL;CTSK;ACP5;TNFSF11;ATP6V1H;ATP6V1E1;ATP6V1D;ATP6V1C1;ATP6V0A1;ATP6V1C2;ATP6V0B;TGFB2;ATP6V0E1;TGFB1;ATP6AP1;ANGPT1;MMP1;TGFB3;MMP3;TNFSF13;FOS;ATP6V1B2;TLR4;ATP6V0D2;TLR2
toll-like receptor signaling pathway (GO:0002224)	33/86	6.81296e-13	3.86295e-10	0	0	4.02223	112.682	ITGAM;UNC93B1;ITGB2;LY96;BCL10;CTSS;HSP90B1;IKBKB;RPS6KA3;CASP8;IRAK1;CTSL;CTSK;RIPK1;CD36;FADD;CD14;MAP3K7;CTSB;RIPK2;TICAM1;MAPKAPK3;TNIP1;TNIP2;MAPKAPK2;BTK;TLR8;TLR7;TLR6;TLR4;TLR2;BIRC3;LGMN	.		Fc gamma R-mediated phagocytosis	31/91	1.20868e-10	4.65342e-09	0	0	3.57085	81.5451	NCF1;ARPC1B;WAS;PIK3CD;ASAP1;FCGR3A;SCIN;INPP5D;AKT1;FCGR1A;LYN;MAP2K1;SYK;SPHK1;PRKCD;LIMK1;PLA2G4A;ARPC4;GAB2;ARPC5;VAV1;DNM2;HCK;MARCKS;FCGR2A;PIK3CA;ARPC2;BIN1;DOCK2;FCGR2B;ARF6
negative regulation of apoptotic process (GO:0043066)	94/485	1.70428e-11	8.69693e-09	0	0	2.0316	50.3741	ITGB1;GSK3B;TNFRSF6B;ARAF;HTR2B;FHL2;CIB1;IKBKB;RPS6KA3;MYDGF;OPA1;ARHGDIA;CASP3;CLEC5A;RPS6KA1;PIM1;PDK4;AKT1;CTSH;IL10;PDGFRB;BNIP3L;PDGFRA;DFFA;ANXA1;GPX1;UNC5B;RIPK2;SPHK1;PRKCD;F2R;PLAUR;TNFRSF1B;THOC6;DNAJC3;GREM1;HCK;TMBIM4;PIK3CA;TYRO3;HCLS1;DPEP1;SQSTM1;CARD14;BIRC3;EPHA2;CSF1R;BCL2A1;SHC1;PSEN2;ALOX12;MST1R;PSEN1;DLL1;THBS1;FOXO1;MTDH;HSP90B1;BAG4;GRK5;IRAK1;PDPN;NCKAP1L;SFN;APOE;PAK2;T…	.		Leishmaniasis	27/74	3.20651e-10	9.87604e-09	0	0	3.82458	83.6079	ITGB1;ITGAM;NCF1;NCF2;ITGB2;NCF4;PTGS2;C3;FCGR3A;IRAK1;FCGR1A;MAP3K7;IL10;TGFB2;TGFB1;NOS2;IFNGR1;TGFB3;IFNGR2;CYBB;CYBA;FOS;FCGR2A;PTPN6;TLR4;TLR2;NFKBIB
transferrin transport (GO:0033572)	19/36	6.55831e-11	2.57439e-08	0	0	5.53226	129.719	ATP6V1A;STEAP3;ATP6V0B;ATP6V0E1;TFRC;ATP6AP1;CLTC;MCOLN1;DNM2;TF;TFR2;ATP6V1B2;ATP6V1H;ATP6V1E1;ATP6V1D;ATP6V0D2;ATP6V1C1;ATP6V0A1;ATP6V1C2	.		Toxoplasmosis	34/113	6.9367e-10	1.94228e-08	0	0	3.15393	66.5133	ITGB1;CD40;LY96;LAMC1;GNAI1;PIK3R5;GNAI2;IKBKB;CASP8;IRAK1;CASP3;ALOX5;AKT1;CCR5;MAP3K7;MAP2K3;IL10;HSPA8;TGFB2;TGFB1;NOS2;TGFB3;IFNGR1;IL10RB;IFNGR2;IL10RA;HSPA6;STAT3;LAMB1;TNFRSF1A;TLR4;NFKBIB;BIRC3;TLR2
inflammatory response (GO:0006954)	59/252	5.56091e-11	2.57976e-08	0	0	2.45416	57.9493	CD40;TNFRSF6B;NRROS;ITGB2;LOXL3;PIK3CD;ITGAL;IKBKB;MMP25;ADGRE5;C3AR1;BDKRB2;LGALS9;IL10;ANXA1;SYK;RIPK2;SLC11A1;NFAM1;F2R;CYBB;CYBA;FOS;TNFRSF1B;HSPG2;TNFRSF1A;PIK3CA;MAPKAPK2;TLR8;TLR4;MGLL;TNFRSF21;PTGER4;CSF1R;PXK;CEBPB;NLRX1;C5AR2;C5AR1;CXCR4;AOAH;TNFRSF11A;NLRC4;AIF1;THBS1;RELB;CCL8;KLRG1;LYN;TGFB1;IL10RB;STAT3;BMP2;TOLLIP;NOX4;FAS;SIGLEC1;FCGR2B;FOLR2	.		TNF signaling pathway	33/110	1.339e-09	3.43676e-08	0	0	3.14465	64.2495	CEBPB;PIK3CD;PTGS2;ICAM1;RPS6KA4;IKBKB;BAG4;CASP8;CASP3;CREB3L2;AKT1;RIPK1;FADD;MAP3K7;JUNB;MAP3K5;MAP2K3;MAP2K1;VCAM1;MLKL;RIPK3;MMP3;FOS;CFLAR;TNFRSF1B;TNFRSF1A;MMP14;PIK3CA;BCL3;FAS;IL18R1;ATF4;BIRC3
pattern recognition receptor signaling pathway (GO:0002221)	22/48	7.46812e-11	2.72213e-08	0	0	4.80433	112.026	FCN1;UNC93B1;LY96;BCL10;CTSS;INAVA;HSP90B1;RPS6KA3;IRAK1;MAPKAPK3;CTSL;CTSK;MAPKAPK2;TLR8;TLR7;CD36;CD14;TLR6;TLR4;CTSB;TLR2;LGMN	.		Kaposi sarcoma-associated herpesvirus infection	45/186	3.48591e-09	7.66901e-08	0	0	2.53601	49.3876	CD86;GSK3B;CDKN1A;PDGFB;PIK3CD;PTGS2;HIF1A;ICAM1;PIK3R5;C3;IKBKB;PREX1;PPP3CA;CASP8;GNG5;CASP3;GNG7;CD200R1L;AKT1;FADD;BAK1;CCR5;IFNAR2;LYN;CCR1;ATG3;GABARAPL2;MAP2K1;SYK;IFNGR1;STAT2;STAT3;FOS;TICAM1;TNFRSF1A;RCAN1;HCK;CDK6;PIK3CA;IRF3;MAPKAPK2;FAS;BAX;IRF9;IFNAR1
ferric iron transport (GO:0015682)	19/36	6.55831e-11	2.78892e-08	0	0	5.53226	129.719	ATP6V1A;STEAP3;ATP6V0B;ATP6V0E1;TFRC;ATP6AP1;CLTC;MCOLN1;DNM2;TF;TFR2;ATP6V1B2;ATP6V1H;ATP6V1E1;ATP6V1D;ATP6V0D2;ATP6V1C1;ATP6V0A1;ATP6V1C2	.		Pertussis	26/76	3.37173e-09	7.98841e-08	0	0	3.58601	69.9553	ITGB1;C1QB;C1QA;ITGAM;C1S;C1R;ITGB2;LY96;GNAI1;GNAI2;C2;PYCARD;C3;C4A;IRAK1;CASP3;CD14;IL10;NOS2;FOS;TICAM1;RHOA;IRF3;IRF8;TLR4;C1QC
cellular protein catabolic process (GO:0044257)	25/62	1.17894e-10	3.76007e-08	0	0	4.22669	96.6273	TINAGL1;CTSZ;CLTC;AP2A1;DENND3;AP2A2;CTSS;SCPEP1;CASP8;CTSL;CTSK;AP2S1;CTSH;RIPK1;CTSF;CTSC;AP2M1;CTSB;ADAMTS7;CTSA;BNIP3L;BNIP3;FAP;RAB7A;LGMN	.		Proteoglycans in cancer	47/201	5.12537e-09	9.86634e-08	0	0	2.45106	46.7884	ITGB1;CDKN1A;CAMK2D;SDC4;ITGB5;ITGB3;PXN;ARAF;PIK3CD;HIF1A;THBS1;ACTG1;WNT6;CTSL;PLAU;GPC1;CASP3;AKT1;ITGAV;WNT2;WNT4;SMAD2;WNT10A;MAP2K1;TGFB2;TGFB1;MMP2;ITGA2;STAT3;FN1;PLAUR;MSN;HSPG2;RHOA;DCN;MRAS;PIK3CA;SDC1;HCLS1;FAS;GRB2;PTPN6;HPSE;SOS1;TLR4;TLR2;HBEGF
endocytosis (GO:0006897)	60/263	1.17289e-10	3.99016e-08	0	0	2.39137	54.682	SCARB1;WIPF1;DENND1A;CLTC;AP2A1;SNX10;CXCL16;DPYSL2;MRC1;STAB1;TMEM108;CD36;ABCD1;RALBP1;ANXA1;ANXA3;SLC11A1;RHOG;HSPG2;DNM2;TFR2;BIN1;DNAJC6;TYRO3;RIN3;CD302;CSNK1G2;RAB7A;RAB1A;LRP1;WAS;SNX33;SNX30;HSP90B1;SNX1;SNX2;ATP6V1H;APOE;CD14;FCGR1A;SNX8;SNX6;MSR1;CD163;SORT1;M6PR;DNAJC13;MERTK;IGF2R;MYO1E;SNX18;NECAP2;AXL;PPT1;HYOU1;CALR;FCGR2B;FOLR2;LRP12;PICALM	.		Human papillomavirus infection	66/330	4.86678e-09	9.99313e-08	0	0	2.09644	40.1275	ITGB1;GSK3B;CDKN1A;ITGB5;ITGB3;PIK3CD;LAMC1;IKBKB;CASP8;CASP3;CREB3L2;AKT1;ITGAV;ATP6V1E1;PDGFRB;IFNAR2;ATP6V0B;MAP2K1;ATP6V0E1;ATP6AP1;ITGA2;ITGA1;TICAM1;TNFRSF1A;COL4A2;PIK3CA;IRF3;COL4A1;ATP6V1B2;ITGA8;SOS1;ATP6V0D2;IRF9;IFNAR1;PTGER4;ATP6V1A;PXN;PSEN1;PTGS2;THBS2;THBS1;FOXO1;WNT6;SPP1;ATP6V1H;FADD;BAK1;ATP6V1D;WNT2;ATP6V1C1;ATP6V0A1;ATP6V1C2;WNT4;BCAP31;WNT10A;STAT2;FN1;LAMB1;HEYL;CDK6;ITGA10…
receptor metabolic process (GO:0043112)	24/58	1.45188e-10	4.35819e-08	0	0	4.33745	98.2563	ITGB1;IL10;SH3GLB1;FCER1G;TGFB1;TFRC;SYK;LRP1;SMURF1;CLTC;ITGB2;ARRB2;DNM2;GRK3;SNX1;EHD3;RAB31;NEDD4;CD9;GRB2;CD36;AP2M1;PICALM;LGMN	.		Staphylococcus aureus infection	24/68	6.62094e-09	1.19956e-07	0	0	3.69959	69.6745	IL10;C1QB;CFD;C1QA;ITGAM;SELPLG;C1S;C1R;ITGB2;C5AR1;PTAFR;ITGAL;ICAM1;C2;C3;SELP;C4A;FCGR3A;FCGR2A;C3AR1;DEFB4A;FCGR1A;FCGR2B;C1QC
protein transport (GO:0015031)	69/326	1.70863e-10	4.84398e-08	0	0	2.21862	49.8971	STEAP3;SYS1;TFRC;CLTC;MIA3;AP2A1;LAMP2;TMED1;CD36;ATP6V1E1;ABCD1;WLS;NSF;TMED9;ATP6V0B;ATP6V0E1;ATP6AP1;STX7;TBC1D9;TBC1D2B;DNM2;CLIP3;RAB32;RAB31;TFR2;ATP6V1B2;MYH9;RAB38;ATP6V0D2;OPTN;BLZF1;RAB7A;ATP6V1A;STX12;RAB1A;RAB5C;LRP1;UNC93B1;USO1;SNX33;HSP90B1;GGA2;RAB21;SNX1;RAB20;STX6;ATP6V1H;STX4;APOE;STX2;SNX8;ATP6V1D;RILP;ATP6V1C1;TBC1D15;ATP6V0A1;ATP6V1C2;SNX6;CTSA;PEX19;MCOLN1;RAB11A;RAB10;TF;S…	.		Complement and coagulation cascades	26/79	8.57177e-09	1.46673e-07	0	0	3.44983	64.0799	C1QB;CFD;C1QA;ITGAM;C1S;C1R;SERPINC1;PROS1;ITGB2;C5AR1;F13A1;PLAT;C2;C3;C4A;PLAU;C3AR1;BDKRB2;VSIG4;CR2;F2R;PLAUR;CD46;F2RL2;F2RL3;C1QC
positive regulation of intracellular signal transduction (GO:1902533)	90/479	2.51491e-10	6.75452e-08	0	0	1.96951	43.5333	ITGB1;CD86;CD40;ECM1;NCF1;HTR2B;PIK3CD;IRS2;TREM2;PTPRJ;LITAF;TRIM8;IKBKB;MYDGF;CASP8;TRIM25;TNFSF11;LGALS9;MAP3K7;WLS;PDGFRB;PDGFRA;KSR1;UNC5B;RIPK2;F2R;SHISA5;NRG1;ACTN4;TICAM1;TNFRSF1B;RHOA;VAV1;DCN;TNFRSF1A;FGR;PIK3CA;RRAGC;TYRO3;HCLS1;TLR6;ENG;HBEGF;BIRC3;EPHA2;CSF1R;SHC1;SLC20A1;PDGFB;BCL10;TNFRSF11A;MST1R;THBS1;INAVA;MTDH;PIK3R5;BCL2L11;IRAK1;S100A13;HMOX1;PMAIP1;RIPK1;CD14;FADD;BRD4;LYN;B…	.		Regulation of actin cytoskeleton	48/214	1.47444e-08	2.39015e-07	0	0	2.35114	42.3968	ITGB1;ITGAM;ITGB5;ARPC1B;ITGB3;PXN;ITGB2;ARAF;PDGFB;WAS;CXCR4;PIK3CD;ITGAL;ACTG1;FGD3;GNA13;SCIN;GNA12;BDKRB2;NCKAP1L;ITGAV;PAK2;PDGFRB;PDGFRA;MAP2K1;ITGA2;F2R;ITGA1;LIMK1;FN1;MSN;ARPC4;ACTN4;ARPC5;SSH2;RHOA;VAV1;MRAS;ARPC2;PIK3CA;ITGA10;ITGA11;ITGA8;MYH9;PFN1;SOS1;BCAR1;ARHGEF6
response to molecule of bacterial origin (GO:0002237)	31/98	9.88697e-10	2.52266e-07	0	0	3.31579	68.7517	CD40;TNFRSF6B;LY96;BCL10;TNFRSF11A;INAVA;RPS6KA3;IRAK1;NOCT;LGALS9;CD14;JUNB;IL10;SLC11A1;F2R;TNFRSF1B;SIRT2;FOXP1;TNFRSF1A;SELP;ADAM17;MAPKAPK3;MAPKAPK2;FAS;IRF5;TRIB1;CD24;FCGR2B;TLR4;TNFRSF21;IFNAR1	.		Human cytomegalovirus infection	49/225	2.85815e-08	4.40155e-07	0	0	2.28279	39.6531	GSK3B;CDKN1A;ITGB3;PIK3CD;IKBKB;PPP3CA;CASP8;CASP3;CREB3L2;AKT1;ITGAV;CCR5;PDIA3;PDGFRA;MAP2K1;IL1R1;TMEM173;RHOA;TNFRSF1A;PIK3CA;IRF3;SOS1;PLCB2;ATF4;PTGER4;PXN;CXCR4;PTGS2;ADCY7;GNAI1;GNAI2;GNA13;GNG5;GNG7;GNA12;RIPK1;FADD;BAK1;CCR1;IL10RB;IL10RA;STAT3;CDK6;GNAS;FAS;BAX;GRB2;CALR;BCAR1
response to endoplasmic reticulum stress (GO:0034976)	32/106	1.99176e-09	4.83997e-07	0	0	3.16443	63.397	PPP1R15A;GSK3B;CEBPB;SEL1L;RASGRF1;DERL1;THBS1;HSP90B1;HERPUD1;SCAMP5;BCL2L11;CREB3L2;TRIM25;DNAJB9;BAK1;MAP3K5;TXNDC5;PDIA3;HSPA5;WFS1;PDIA6;PDIA5;PDIA4;TMCO1;ERP44;TMX4;TMEM259;BAX;HYOU1;P4HB;ATF6;ATF4	.		NF-kappa B signaling pathway	28/95	3.57388e-08	5.24168e-07	0	0	3.08948	52.9755	CD40;BCL2A1;LY96;TNFRSF11A;BCL10;PTGS2;ICAM1;RELB;IKBKB;IRAK1;PLAU;TRIM25;TNFSF11;RIPK1;CD14;MAP3K7;LYN;VCAM1;SYK;IL1R1;CFLAR;TICAM1;TNFRSF1A;BTK;PRKCQ;TLR4;CARD14;BIRC3
response to lipopolysaccharide (GO:0032496)	40/155	3.52809e-09	7.82775e-07	0	0	2.70508	52.6476	CD86;SCARB1;CD40;TNFRSF6B;LY96;TNFRSF11A;PYCARD;RPS6KA3;SBNO2;IRAK1;NOCT;ANKRD1;LGALS9;CD14;CCR5;JUNB;IL10;SLC11A1;F2R;NR1H3;TICAM1;TNFRSF1B;RHOA;FOXP1;TNFRSF1A;SELP;ADAM17;MAPKAPK3;TNIP1;AXL;TNIP2;MAPKAPK2;ADAM9;PLAA;PAF1;FAS;TRIB1;TLR4;TNFRSF21;IFNAR1	.		Pathways in cancer	90/530	4.27266e-08	5.98173e-07	0	0	1.77999	30.2037	ITGB1;GSK3B;CDKN1A;SPI1;ARAF;PIK3CD;LAMC1;IKBKB;EDNRB;CASP8;CASP3;PIM1;BDKRB2;AKT1;ITGAV;IFNAR2;PDGFRB;PDGFRA;MAP2K1;RALBP1;IL4R;IFNGR1;MMP1;IFNGR2;ITGA2;MMP2;DAPK3;F2R;ARNT;FOS;RHOA;RUNX1;TGFBR2;PIK3CA;COL4A2;COL4A1;SOS1;PLCB2;PPARD;IFNAR1;BIRC3;PTGER4;CSF1R;CAMK2D;EPAS1;PDGFB;CXCR4;PTGS2;HIF1A;ADCY7;DLL1;FOXO1;GNAI1;RASGRP4;HSP90B1;GNAI2;GNA13;WNT6;BCL2L11;GNG5;GNG7;GNA12;HMOX1;PMAIP1;BAK1;FADD…
positive regulation of reactive oxygen species metabolic process (GO:2000379)	18/39	3.47589e-09	8.06248e-07	0	0	4.83793	94.2304	PDGFRB;CDKN1A;PID1;ITGAM;TGFB1;ITGB2;PRKCD;PDGFB;CYBA;THBS1;TGFBR2;RNF41;RIPK1;GRB2;CD36;TLR6;XDH;TLR4	.		Toll-like receptor signaling pathway	29/104	7.91628e-08	1.06009e-06	0	0	2.92292	47.7948	CD86;CD40;LY96;PIK3CD;IKBKB;CASP8;IRAK1;CTSK;SPP1;AKT1;RIPK1;CD14;FADD;MAP3K7;MAP2K3;IFNAR2;MAP2K1;FOS;TICAM1;PIK3CA;IRF3;TOLLIP;TLR8;IRF5;TLR7;TLR6;TLR4;IFNAR1;TLR2
receptor-mediated endocytosis (GO:0006898)	45/188	4.98579e-09	1.0177e-06	0	0	2.50903	47.9644	ITGB1;SCARB1;TFRC;LRP1;CLTC;ITGB2;AP2A1;ARRB2;AP2A2;DLL1;CXCL16;HSP90B1;GRK3;SNX1;MRC1;STAB1;TMEM108;AP2S1;APOE;CD36;FCGR1A;ABCD1;EPS15;AP2M1;MSR1;CD163;FCER1G;SYK;M6PR;DNAJC13;HSPG2;IGF2R;DNM2;RAB31;TFR2;DNAJC6;NEDD4;PPT1;CD9;HYOU1;GRB2;CALR;FCGR2B;FOLR2;PICALM	.		Amoebiasis	27/96	1.81377e-07	2.23457e-06	0	0	2.94811	45.7626	ITGAM;RAB5C;ITGB2;PIK3CD;LAMC1;GNA14;GNA15;CASP3;CD14;IL10;ARG2;TGFB2;TGFB1;NOS2;IL1R1;TGFB3;FN1;LAMB1;ACTN4;PIK3CA;COL4A2;COL4A1;GNAS;TLR4;PLCB2;TLR2;RAB7A
regulation of cell migration (GO:0030334)	64/316	4.96112e-09	1.05486e-06	0	0	2.12297	40.5947	IFITM1;PIK3CD;PTPRJ;MIA3;CIB1;RND3;ARHGAP4;CXCL16;PLAU;AKT1;CTSH;PLXNC1;PDGFRB;PDGFRA;ANXA1;SPHK1;F2R;ADAM10;ACTN4;RHOA;RNF41;RAP2C;PTP4A1;FGR;MMP14;ADAM17;DPEP1;SGK3;SGK1;MAPRE1;ENG;HBEGF;CSF1R;SEMA7A;PDGFB;CHRD;STC1;PRR5L;THY1;THBS1;RHOBTB2;SDCBP;GPNMB;PDPN;GNA12;PLXNA2;STX4;SRGAP1;CCR1;SPAG9;SEMA4A;TGFB1;HSPA5;LAMB1;SULF1;SOD2;SMAD7;BMP2;DAB2;STK24;ABI3;SNAI1;BCAR1;FERMT3	.		Chemokine signaling pathway	42/190	1.76875e-07	2.26989e-06	0	0	2.31711	36.0261	GSK3B;NCF1;SHC1;PXN;WAS;PIK3CD;CXCR4;ARRB1;ARRB2;CXCL14;ADCY7;GNAI1;CXCL16;PIK3R5;GNAI2;IKBKB;PREX1;GRK3;CCL8;GRK5;GNG5;GNG7;AKT1;CCR5;LYN;CCR1;MAP2K1;STAT2;PRKCD;STAT3;RHOA;VAV1;FGR;HCK;PIK3CA;ELMO1;GRB2;DOCK2;SOS1;PLCB2;BCAR1;NFKBIB
phagosome maturation (GO:0090382)	16/32	6.02426e-09	1.18238e-06	0	0	5.24109	99.2006	ATP6V1A;ATP6V0B;ATP6V0E1;RAB32;RAB20;RAB31;ATP6V1B2;ATP6V1H;RAB38;ATP6V1E1;ATP6V1D;ATP6V0D2;ATP6V1C1;ATP6V0A1;ATP6V1C2;RAB7A	.		Epstein-Barr virus infection	43/201	3.33268e-07	3.94795e-06	0	0	2.24246	33.4447	CD40;CDKN1A;PSMD12;PSMD11;PIK3CD;ITGAL;ICAM1;RELB;PSMD8;IKBKB;BCL2L11;CASP8;IRAK1;PSMD2;CASP3;AKT1;RIPK1;FADD;BAK1;MAP3K7;LYN;PDIA3;MAP2K3;IFNAR2;CR2;SYK;STAT2;STAT3;RUNX3;SAP30;CDK6;PIK3CA;IRF3;NEDD4;BTK;FAS;BAX;CALR;NFKBIE;IRF9;TLR2;IFNAR1;NFKBIB
regulation of endocytosis (GO:0030100)	24/69	9.23867e-09	1.74611e-06	0	0	3.64598	67.4501	SCARB1;LRPAP1;PTPN1;RAB5C;SYK;LRP1;STON1;SNX33;DLL1;ARFGAP1;SCAMP5;FGR;CLIP3;RAB21;LGALS3;HCK;DAB2;RAB20;TFR2;BMP2K;AP2S1;ITGAV;APOE;PICALM	.		B cell receptor signaling pathway	22/71	3.90396e-07	4.4534e-06	0	0	3.248	47.9278	LYN;GSK3B;IFITM1;CR2;MAP2K1;SYK;PIK3CD;FOS;BCL10;VAV1;IKBKB;PPP3CA;PIK3CA;INPP5D;BTK;AKT1;PTPN6;GRB2;SOS1;FCGR2B;NFKBIE;NFKBIB
positive regulation of cell migration (GO:0030335)	49/221	1.55647e-08	2.83666e-06	0	0	2.3241	41.7833	NRP1;PIK3CD;MIA3;CIB1;CXCL16;SYDE1;PLAU;CTSH;PDGFRB;PDGFRA;SPHK1;F2R;ADAM10;ACTN4;PTP4A1;FGR;SHTN1;MMP14;ADAM17;PLAA;PFN1;MAPRE1;HBEGF;CSF1R;SEMA7A;PDGFB;HIF1A;THBS1;SDCBP;GPNMB;PDPN;STX4;TNFSF18;CCR1;SPAG9;SEMA4A;TGFB2;TGFB1;HSPA5;FN1;LAMB1;SOD2;RAB11A;BMP2;DAB2;AGO2;SNAI1;BCAR1;FERMT3	.		Apoptosis	33/143	1.29514e-06	1.37552e-05	0	0	2.41896	32.7936	BCL2A1;CTSZ;PIK3CD;CTSS;ACTG1;IKBKB;BCL2L11;CASP8;CTSL;CTSK;CASP3;AKT1;PMAIP1;CTSH;RIPK1;FADD;CTSF;BAK1;SPTAN1;CTSC;MAP3K5;MCL1;CTSB;MAP2K1;DFFA;FOS;CFLAR;TNFRSF1A;PIK3CA;FAS;BAX;ATF4;BIRC3
positive regulation of I-kappaB kinase/NF-kappaB signaling (GO:0043123)	40/163	1.65847e-08	2.91834e-06	0	0	2.57231	46.0825	CD40;ECM1;SLC20A1;HTR2B;BCL10;LITAF;INAVA;MTDH;TRIM8;IKBKB;CASP8;IRAK1;S100A13;AKT1;TRIM25;HMOX1;RIPK1;LGALS9;FADD;MAP3K7;WLS;BRD4;RIPK2;NEK6;PLK2;SPHK1;F2R;CARD9;SHISA5;CFLAR;TICAM1;RHOA;TNFRSF1A;TNIP2;TLR7;TLR6;TLR4;TMEM9B;BIRC3;TLR2	.		Malaria	17/49	1.38688e-06	1.37793e-05	0	0	3.63667	49.0531	IL10;CD40;TGFB2;TGFB1;VCAM1;LRP1;TGFB3;ITGB2;ITGAL;THBS2;THBS1;ICAM1;SELP;SDC1;CD36;TLR4;TLR2
positive regulation of programmed cell death (GO:0043068)	54/257	2.10676e-08	3.46799e-06	0	0	2.20248	38.93	ITGB1;MTCH2;PYCARD;PREX1;AIFM2;ADAMTSL4;RPS6KA2;ANKRD1;MAP3K5;BNIP3L;RIPK3;TNFRSF12A;IGFBP3;DAPK3;DUSP6;VAV1;DNM2;CLIP3;LATS2;BIN1;IRF5;SOS1;ATF6;SQSTM1;GPLD1;ARHGEF5;ATF4;ARHGEF6;BCL2A1;PSEN2;BCL10;PSEN1;NLRC4;FOXO1;APH1A;FGD3;GNA13;ABR;NCSTN;BCL2L11;SCIN;PMAIP1;RIPK1;FADD;BAK1;MARK4;TGFB3;BNIP3;BMP2;BCL6;STK17A;NEURL1;FAS;BAX	.		Platelet activation	30/124	1.36154e-06	1.39785e-05	0	0	2.53601	34.2536	ITGB1;ITGB3;PIK3CD;ADCY7;GNAI1;ACTG1;PIK3R5;GNAI2;PTGS1;GNA13;AKT1;LYN;P2RY12;FCER1G;SYK;ITGA2;F2R;PLA2G4A;RHOA;APBB1IP;FCGR2A;PIK3CA;TBXAS1;BTK;GNAS;LCP2;TLN1;PLCB2;FERMT3;F2RL3
negative regulation of programmed cell death (GO:0043069)	75/408	2.06951e-08	3.52023e-06	0	0	1.92687	34.0928	GSK3B;TNFRSF6B;ARAF;HTR2B;FHL2;CIB1;IKBKB;RPS6KA3;MYDGF;OPA1;ARHGDIA;CASP3;CLEC5A;RPS6KA1;PIM1;AKT1;CTSH;IL10;PDGFRB;BNIP3L;PDGFRA;ANXA1;RIPK2;SPHK1;PLAUR;THOC6;DNAJC3;GREM1;HCK;TMBIM4;TYRO3;DPEP1;SQSTM1;CARD14;BIRC3;EPHA2;CSF1R;BCL2A1;SHC1;PSEN2;MST1R;PSEN1;THBS1;FOXO1;MTDH;HSP90B1;BAG4;GRK5;IRAK1;PDPN;NCKAP1L;PAK2;TXNDC5;MCL1;MAP4K4;TNFSF18;TFAP2A;PLK3;PRELID1;TIGAR;ANGPT1;HSPA5;WFS1;PLK2;BNIP3…	.		Relaxin signaling pathway	31/130	1.27573e-06	1.4033e-05	0	0	2.4996	33.9245	SHC1;PIK3CD;ARRB1;ARRB2;ADCY7;GNAI1;GNAI2;GNA15;EDNRB;GNG5;GNG7;CREB3L2;AKT1;SMAD2;MAP2K1;TGFB1;SMAD3;NOS2;MMP1;MMP2;FOS;TGFBR2;MMP13;COL4A2;PIK3CA;COL4A1;GNAS;GRB2;SOS1;PLCB2;ATF4
regulation of protein localization to plasma membrane (GO:1903076)	23/67	2.49387e-08	3.74301e-06	0	0	3.59836	62.9959	ITGB1;PID1;TGFB1;LRP1;STAC;CLTC;STX7;RHOG;CIB1;TREM2;CLIP3;TMEM59;DAB2;TMBIM1;PPFIA1;AKT1;PTPN9;STX4;SQSTM1;AP2M1;EPHA2;ARF6;PICALM	.		Neurotrophin signaling pathway	29/119	1.73288e-06	1.66789e-05	0	0	2.55448	33.887	GSK3B;CAMK2D;SHC1;PSEN2;PIK3CD;PSEN1;IKBKB;RPS6KA3;IRAK1;ARHGDIA;RPS6KA2;RPS6KA1;AKT1;SH2B3;MAP3K5;MAP2K1;BDNF;RIPK2;SORT1;PRKCD;RHOA;PIK3CA;MAPKAPK2;BAX;GRB2;NFKBIE;SOS1;ATF4;NFKBIB
positive regulation of apoptotic process (GO:0043065)	61/307	2.37601e-08	3.78899e-06	0	0	2.08278	36.5637	ITGB1;MTCH2;PYCARD;PREX1;AIFM2;ADAMTSL4;RPS6KA2;ANKRD1;CTSH;MAP3K5;BNIP3L;TNFRSF12A;IGFBP3;DAPK3;F2R;DUSP6;SIRT2;VAV1;DNM2;CLIP3;BRMS1;LATS2;BIN1;IRF5;SOS1;ATF6;SQSTM1;GPLD1;ARHGEF5;ATF4;ARHGEF6;BCL2A1;PSEN2;BCL10;PSEN1;NLRC4;FOXO1;APH1A;FGD3;GNA13;ABR;NCSTN;BCL2L11;SCIN;PMAIP1;RIPK1;FADD;BAK1;BCAP31;TFAP2A;TGFB2;TGFB3;BNIP3;BMP2;FAP;BCL6;STK17A;NEURL1;FAS;BAX;CDK5R1	.		Acute myeloid leukemia	20/66	1.93254e-06	1.8037e-05	0	0	3.17642	41.7911	CSF1R;MAP2K1;SPI1;ITGAM;BCL2A1;CEBPE;STAT3;ARAF;PIK3CD;DUSP6;RUNX1;IKBKB;PIK3CA;PIM1;AKT1;GRB2;CD14;SOS1;FCGR1A;PPARD
insulin receptor signaling pathway (GO:0008286)	23/67	2.49387e-08	3.85643e-06	0	0	3.59836	62.9959	ATP6V1A;ATP6V0B;ATP6V0E1;ATP6AP1;SHC1;IRS2;FOXO1;PIK3CA;PDK4;ATP6V1B2;AKT1;ATP6V1H;GRB2;AP3S1;ATP6V1E1;SOS1;ATP6V0D2;ATP6V1D;GPLD1;ATP6V1C1;BCAR1;ATP6V0A1;ATP6V1C2	.		Epithelial cell signaling in Helicobacter pylori infection	20/68	3.23873e-06	2.93391e-05	0	0	3.08299	38.9701	ATP6V1A;LYN;ATP6V0B;ATP6V0E1;ATP6AP1;ADAM10;IKBKB;ADAM17;CASP3;ATP6V1B2;ATP6V1H;CSK;ATP6V1E1;ATP6V0D2;ATP6V1D;ATP6V1C1;HBEGF;JAM3;ATP6V0A1;ATP6V1C2
extracellular matrix disassembly (GO:0022617)	25/78	3.01377e-08	4.27202e-06	0	0	3.35967	58.1811	HTRA1;FURIN;LAMC1;NID1;CTSS;ADAMTS5;SCUBE3;CTSL;CTSK;SH3PXD2B;SPP1;MMP7;MMP1;MMP2;MMP3;FN1;ADAM10;HSPG2;DCN;MMP14;MMP13;BMP1;MMP19;LCP1;FBN1	.		Colorectal cancer	23/86	3.73052e-06	3.19167e-05	0	0	2.80337	35.0393	SMAD2;GSK3B;CDKN1A;MAP2K1;TGFB2;TGFB1;SMAD3;TGFB3;ARAF;PIK3CD;FOS;RHOA;TGFBR2;BCL2L11;PIK3CA;CASP3;AKT1;PMAIP1;BAX;GRB2;BAK1;SOS1;RALGDS
phagosome acidification (GO:0090383)	14/27	2.98954e-08	4.35875e-06	0	0	5.4352	94.168	ATP6V1A;ATP6V0B;ATP6V0E1;RAB20;ATP6V1B2;ATP6V1H;RAB38;ATP6V1E1;ATP6V1D;ATP6V0D2;ATP6V1C1;ATP6V0A1;ATP6V1C2;RAB7A	.		Hepatitis B	35/163	3.66554e-06	3.22568e-05	0	0	2.25077	28.1719	CDKN1A;ARAF;PIK3CD;IKBKB;CASP8;IRAK1;CASP3;CREB3L2;AKT1;FADD;MAP3K7;MAP2K3;SMAD2;MAP2K1;TGFB2;TGFB1;SMAD3;ATP6AP1;TGFB3;STAT2;STAT3;FOS;TICAM1;HSPG2;TGFBR2;PIK3CA;IRF3;FAS;BAX;GRB2;SOS1;TLR4;IFNAR1;ATF4;TLR2
cellular protein modification process (GO:0006464)	148/1001	3.46961e-08	4.65932e-06	0	0	1.54981	26.6206	ERO1B;GMFG;ARAF;F13A1;PLAT;LOXL2;PSMD8;RPS6KA4;STK10;C4A;RPS6KA3;PSMD2;RPS6KA2;RPS6KA1;PIM1;AKT1;MAP3K5;IGFBP1;ATG3;ARSA;MAP2K1;CISH;IGFBP4;IGFBP3;APLP2;DAPK3;PRKCD;SHISA5;ALG3;ADAM10;P3H1;RUNX3;PDIA6;FBXW2;MAPKAPK2;MXRA8;BTK;SIK3;ULK1;RAB38;CSNK1G2;PSMD12;PSMD11;RPN2;EPAS1;RPN1;PDGFB;HIF1A;FUT4;HSP90B1;C3;IRAK1;MAN2A2;MAN2A1;ARSJ;STC2;STK38;ARSI;ARSG;APOE;MARK4;ST3GAL1;LYN;TGFB2;FYB1;TGFB1;WFS1;…	.		Focal adhesion	40/199	4.37097e-06	3.63854e-05	0	0	2.10697	26.0011	ITGB1;GSK3B;ITGB5;SHC1;ITGB3;PXN;RASGRF1;PDGFB;PIK3CD;LAMC1;THBS2;THBS1;ACTG1;SPP1;AKT1;ITGAV;PAK2;PDGFRB;PDGFRA;MAP2K1;ITGA2;ITGA1;FN1;LAMB1;ACTN4;PARVB;RHOA;VAV1;PARVG;COL4A2;PIK3CA;COL4A1;ITGA10;ITGA11;ITGA8;GRB2;TLN1;SOS1;BCAR1;BIRC3
integrin-mediated signaling pathway (GO:0007229)	21/58	3.45168e-08	4.76053e-06	0	0	3.79527	65.2097	ITGB1;NRP1;SEMA7A;ITGB5;SYK;ITGB3;ITGA2;ITGB2;ADAM10;THY1;FGR;HCK;ITGA10;ITGA11;MYH9;ADAM9;ITGAV;CCM2;CD47;BCAR1;FERMT3	.		Measles	31/138	4.87367e-06	3.84895e-05	0	0	2.35469	28.8018	GSK3B;PIK3CD;IKBKB;CASP8;IRAK1;CASP3;AKT1;FADD;BAK1;MAP3K7;IFNAR2;HSPA8;STAT2;HSPA6;STAT3;MSN;FOS;CDK6;PIK3CA;IRF3;CD209;FAS;BAX;TLR7;CD46;FCGR2B;TLR4;IRF9;IFNAR1;NFKBIB;TLR2
cellular protein metabolic process (GO:0044267)	84/484	4.49565e-08	5.88239e-06	0	0	1.81922	30.7768	ERO1B;PROS1;SPPL2A;ARAF;MIA3;PLAT;LAMC1;NAGPA;PRSS23;PCSK5;LOXL2;C4A;SERP1;AKT1;CTSH;IGFBP1;ATG3;MANBA;RIPK3;IGFBP4;MMP1;IGFBP3;APLP2;MMP2;SHISA5;SARS;ADAM10;HSPG2;PDIA6;FBXW2;CKAP4;DNAJC3;ADAM17;VGF;ADORA2B;MXRA8;FAM20C;MFGE8;B4GALT7;RPN2;SERPINC1;HM13;RPN1;PSEN2;TARS;DENND3;FURIN;PSEN1;RPS4Y1;DLL1;HSP90B1;CLN5;C3;GGA2;APH1A;NCSTN;TTR;STC2;STK38;SPP1;TMEM208;IGF2BP3;RIPK1;APOE;ST3GAL1;USP9X;WFS1…	.		Leukocyte transendothelial migration	27/112	4.85336e-06	3.93378e-05	0	0	2.52695	30.9194	ITGB1;ITGAM;NCF1;NCF2;NCF4;PXN;ITGB2;PIK3CD;CXCR4;THY1;ITGAL;GNAI1;ACTG1;ICAM1;GNAI2;JAM3;VCAM1;MMP2;CYBB;MSN;CYBA;ACTN4;RHOA;VAV1;CLDN4;PIK3CA;BCAR1
receptor internalization (GO:0031623)	19/50	6.25847e-08	7.98424e-06	0	0	3.98323	66.0688	ITGB1;FCER1G;TFRC;SYK;LRP1;CLTC;ITGB2;ARRB1;ARRB2;DNM2;GRK3;SNX1;RAB31;NEDD4;CD9;GRB2;CD36;AP2M1;PICALM	.		Parathyroid hormone synthesis, secretion and action	26/106	5.14621e-06	3.96258e-05	0	0	2.5711	31.3089	CDKN1A;ARAF;ARRB1;ARRB2;ADCY7;GNAI1;GNAI2;GNA13;MMP25;CREB3L2;GNA12;TNFSF11;PDE4A;MEF2D;EGR1;MAP2K1;PDE4C;FOS;RHOA;MMP14;MAFB;MMP13;GNAS;PLCB2;ATF4;HBEGF
regulation of phagocytosis (GO:0050764)	17/41	6.79642e-08	8.45905e-06	0	0	4.34627	71.7321	SCARB1;CAMK1D;FCER1G;SYK;SLC11A1;CYBA;MERTK;SIRPB1;PYCARD;FGR;HCK;SIRPA;ITGAV;CALR;FCGR2B;DOCK2;TLR2	.		AGE-RAGE signaling pathway in diabetic complications	25/100	5.39653e-06	4.05398e-05	0	0	2.62055	31.7866	PIK3CD;FOXO1;ICAM1;CASP3;PIM1;AKT1;SMAD2;EGR1;TGFB2;TGFB1;VCAM1;SMAD3;TGFB3;MMP2;PRKCD;STAT3;FN1;CYBB;TGFBR2;COL4A2;PIK3CA;COL4A1;NOX4;BAX;PLCB2
intracellular pH reduction (GO:0051452)	15/33	9.17669e-08	1.11497e-05	0	0	4.76463	77.2061	ATP6V1A;ATP6V0B;ATP6V0E1;SLC11A1;RAB20;ATP6V1B2;ATP6V1H;RAB38;ATP6V1E1;ATP6V1D;ATP6V0D2;ATP6V1C1;ATP6V0A1;ATP6V1C2;RAB7A	.		ECM-receptor interaction	22/82	5.69511e-06	4.17641e-05	0	0	2.81229	33.961	ITGB1;ITGB5;SDC4;ITGB3;ITGA2;ITGA1;FN1;LAMB1;LAMC1;THBS2;HSPG2;THBS1;COL4A2;COL4A1;ITGA10;ITGA11;ITGA8;SPP1;SDC1;ITGAV;CD36;CD47
membrane protein ectodomain proteolysis (GO:0006509)	11/18	9.77804e-08	1.1604e-05	0	0	6.40578	103.393	APH1A;BACE2;ADAM17;NCSTN;SPPL2A;PSEN2;ADAM10;MYH9;ADAM9;PRKCQ;PSEN1	.		Legionellosis	17/55	8.35739e-06	5.98623e-05	0	0	3.23995	37.8826	RAB1A;HSPA8;ITGAM;SAR1A;SAR1B;BNIP3;ITGB2;HSPA6;NLRC4;PYCARD;C3;CASP8;CASP3;CD14;SEC22B;TLR4;TLR2
phosphorylation (GO:0016310)	70/386	1.05428e-07	1.22273e-05	0	0	1.90091	30.5386	GSK3B;GMFG;HTR2B;PIK3CD;IKBKB;RPS6KA4;STK10;RPS6KA3;GNPTAB;RPS6KA2;RPS6KA1;PIM1;AKT1;XYLB;MAP3K5;MAP2K1;KSR1;SYK;IGFBP3;PRKCD;DAPK3;ADAM10;RUNX3;TGFBR2;FGR;HCK;LATS2;PIK3CA;MAPKAPK2;BMP2K;SIK3;BTK;FAM20C;ULK1;SGK3;FAM20A;SGK1;CSNK1G2;RBKS;CAMK2D;PDGFB;IRAK1;STK38;PHKG2;PGK1;CSK;MARK4;MAPK6;FNIP2;PAK2;NADK;MAP4K4;LYN;TGFB2;FYB1;TGFB1;GK;PLK2;NEK6;TNK2;STAT3;LIMK1;MERTK;BMP2;CDK6;STK24;STK17A;FES;T…	.		Vibrio cholerae infection	16/50	9.33393e-06	6.53375e-05	0	0	3.3543	38.849	ATP6V1A;ATP6V0B;ATP6V0E1;ATP6AP1;ACTG1;PDIA4;SEC61A1;ATP6V1B2;GNAS;ATP6V1H;ATP6V1E1;ATP6V0D2;ATP6V1D;ATP6V1C1;ATP6V0A1;ATP6V1C2
vesicle-mediated transport (GO:0016192)	73/410	1.20878e-07	1.37076e-05	0	0	1.86634	29.728	WIPF1;DENND1A;CLTC;NCF4;SNX10;LRMP;MIA3;AP2A1;ACTR1A;DPYSL2;SNAP29;AGFG1;NSF;RALBP1;ANXA2;APLP2;STX7;RHOG;ARAP1;ARFGAP1;DNM2;BIN1;RIN3;SEC22B;SFT2D1;CSNK1G2;ARF6;RAB7A;LRPAP1;RAB1A;STX12;RAB5C;LRP1;USO1;ARL1;WAS;DENND3;ASAP1;SNX33;SNX30;CLN5;SNX1;ADAP2;SNX2;VTI1A;MICALL2;STX6;ATP6V1H;STX4;STX2;YKT6;RILP;SNX8;EPS15;SNX6;SPAG9;HSPA8;SORT1;M6PR;MYO5A;ADAP1;RAB11A;RAB10;MYO1E;EHD3;SNX18;NECAP2;EHD4;S…	.		C-type lectin receptor signaling pathway	25/104	1.13454e-05	7.59651e-05	0	0	2.51975	28.6917	PIK3CD;BCL10;PTGS2;RELB;PYCARD;IKBKB;PPP3CA;CASP8;CLEC7A;AKT1;IL10;PLK3;FCER1G;KSR1;SYK;STAT2;PRKCD;CARD9;RHOA;MRAS;PIK3CA;CD209;MAPKAPK2;BCL3;IRF9
osteoclast differentiation (GO:0030316)	11/19	2.1212e-07	2.35315e-05	0	0	6.06863	93.2513	CSF1R;SBNO2;ANXA2;GPR183;OCSTAMP;TNFSF11;SNX10;TNFRSF11A;GAB2;FOXP1;EPHA2	.		NOD-like receptor signaling pathway	36/178	1.11739e-05	7.64792e-05	0	0	2.11999	24.172	NLRX1;NLRC4;ANTXR1;PYCARD;IKBKB;TRPM2;PSTPIP1;CASP8;RIPK1;NLRP1;FADD;MAP3K7;CTSB;IFNAR2;GSDMD;GABARAPL2;RIPK3;RIPK2;STAT2;PRKCD;CARD9;TRPV2;CARD6;CYBB;CYBA;TICAM1;TMEM173;RHOA;IRF3;DEFB4A;TLR4;PLCB2;IRF9;IFNAR1;NFKBIB;BIRC3
positive regulation of endocytosis (GO:0045807)	21/64	2.41915e-07	2.62658e-05	0	0	3.43947	52.3991	FCER1G;CAMK1D;LRP1;SLC11A1;CYBA;MERTK;DLL1;SIRPB1;PYCARD;CLIP3;RAB21;TF;DAB2;TFR2;AXL;PPT1;SIRPA;APOE;CALR;DOCK2;FCGR2B	.		Pancreatic cancer	20/75	1.6507e-05	0.000108173	0	0	2.79525	30.7805	SMAD2;CDKN1A;RALBP1;MAP2K1;TGFB2;TGFB1;SMAD3;TGFB3;STAT3;ARAF;PIK3CD;TGFBR2;IKBKB;CDK6;PIK3CA;AKT1;BAX;BAK1;RALGDS;ARHGEF6
positive regulation of cytokine production (GO:0001819)	46/220	2.6581e-07	2.82589e-05	0	0	2.19173	33.1838	PTGER4;FAM49B;CEBPB;HTR2B;DDX41;PTGS2;LY9;HIF1A;INAVA;SCAMP5;C3;PYCARD;IRAK1;RIPK1;LGALS9;CD14;FADD;MAP3K7;HAVCR2;IL10;ANXA1;TGFB1;CADM1;RIPK2;SLC11A1;NFAM1;ARNT;CYBA;TMEM173;SULF1;TICAM1;RUNX1;FGR;ADAM17;RGCC;IRF3;IL7;PRKCQ;TLR7;IRF5;TLR6;HPSE;CD46;TLR4;ATF4;TLR2	.		HIF-1 signaling pathway	24/100	1.7358e-05	0.00011138	0	0	2.51572	27.576	MAP2K1;CDKN1A;CAMK2D;PFKFB3;TFRC;ANGPT1;NOS2;IFNGR1;IFNGR2;STAT3;CYBB;PIK3CD;ARNT;ENO1;HIF1A;HK2;LDHA;TF;PFKL;PIK3CA;PGK1;AKT1;HMOX1;TLR4
vascular endothelial growth factor receptor signaling pathway (GO:0048010)	22/70	2.95916e-07	3.08175e-05	0	0	3.2944	49.5253	NRP1;NCF1;NCF2;ITGB3;NCF4;PXN;CYBB;CYBA;SHB;SULF1;RHOA;VAV1;ACTG1;PIK3CA;MAPKAPK3;AXL;MAPKAPK2;ELMO1;ITGAV;NCKAP1L;PAK2;BCAR1	.		Chronic myeloid leukemia	20/76	2.04129e-05	0.00012831	0	0	2.75847	29.7896	CDKN1A;MAP2K1;TGFB2;TGFB1;SMAD3;SHC1;TGFB3;ARAF;PIK3CD;GAB2;RUNX1;TGFBR2;IKBKB;CDK6;PIK3CA;AKT1;BAX;GRB2;BAK1;SOS1
cell chemotaxis (GO:0060326)	20/60	3.48849e-07	3.56035e-05	0	0	3.49406	51.9519	PDGFRB;NRP1;PDGFRA;DOCK4;PRKCD;C5AR1;RHOG;PDGFB;ARRB2;CXCL14;CORO1B;PIK3CA;BIN2;RAB13;C3AR1;PRKCQ;DEFB4A;BCAR1;EPHA2;HBEGF	.		Phospholipase D signaling pathway	31/148	2.1645e-05	0.000133333	0	0	2.19559	23.5823	AGPAT5;SHC1;PDGFB;PIK3CD;ADCY7;AGPAT3;PIK3R5;GNA13;CYTH4;GRM8;GNA12;AKT1;RALGDS;PDGFRB;PDGFRA;MAP2K1;FCER1G;SYK;SPHK1;F2R;PLA2G4A;GAB2;RHOA;DNM2;MRAS;PIK3CA;GNAS;GRB2;SOS1;PLCB2;ARF6
glycosaminoglycan biosynthetic process (GO:0006024)	27/99	3.59373e-07	3.59585e-05	0	0	2.85878	42.4211	B4GALT1;SDC4;SLC35D2;SDC3;HEXA;CHST11;CHSY1;CHST12;DSEL;GPC1;DSE;GPC4;ST3GAL1;ST3GAL3;ANGPT1;CHPF2;B3GAT3;GLCE;CSGALNACT2;BGN;HSPG2;DCN;EXT1;B3GNT7;SDC1;B4GALT7;B4GALT5	.		Glycosaminoglycan degradation	9/19	2.44135e-05	0.000147439	0	0	4.96524	52.7327	GALNS;NAGLU;HEXB;HEXA;IDS;HPSE;GUSB;GNS;SGSH
platelet degranulation (GO:0002576)	31/124	4.22978e-07	4.15088e-05	0	0	2.62055	38.459	CFD;LGALS3BP;FAM49B;ITIH4;ECM1;PROS1;ITGB3;PDGFB;ENDOD1;F13A1;THBS1;CYB5R1;LAMP2;PSAP;CD36;LYN;TGFB2;TGFB1;TGFB3;APLP2;FN1;ACTN4;LHFPL2;GTPBP2;MANF;SELP;TF;CD9;TAGLN2;TLN1;FERMT3	.		Synaptic vesicle cycle	20/78	3.0793e-05	0.00018239	0	0	2.68774	27.9208	NSF;ATP6V1A;ATP6V0B;ATP6V0E1;CLTC;SLC1A3;AP2A1;AP2A2;DNM2;ATP6V1B2;AP2S1;ATP6V1H;ATP6V1E1;STX2;ATP6V0D2;ATP6V1D;AP2M1;ATP6V1C1;ATP6V0A1;ATP6V1C2
positive regulation of cellular catabolic process (GO:0031331)	28/106	4.51543e-07	4.18949e-05	0	0	2.76888	40.455	PFKFB3;IRS2;FURIN;PRR5L;PTTG1IP;ABHD5;SNX33;HIF1A;FOXO1;MTDH;TRIM8;PHKG2;APOE;SH3GLB1;PTPN1;PLK2;BNIP3;PRKCD;MSN;ARNT;TICAM1;TNFRSF1B;DCN;MLXIPL;TMEM59;ADAM9;OPTN;GPLD1	.		mTOR signaling pathway	31/152	3.73458e-05	0.000217028	0	0	2.13781	21.7956	ATP6V1A;GSK3B;PIK3CD;SLC3A2;IKBKB;RPS6KA3;WNT6;RPS6KA2;RPS6KA1;GRB10;AKT1;ATP6V1H;ATP6V1E1;ATP6V1D;WNT2;FNIP2;ATP6V1C1;ATP6V1C2;WNT4;MAP2K1;WNT10A;RHOA;TNFRSF1A;RRAGC;PIK3CA;ATP6V1B2;ULK1;GRB2;LAMTOR2;SGK1;SOS1
regulation of autophagy (GO:0010506)	43/203	4.43973e-07	4.19555e-05	0	0	2.22036	32.4784	ATP6V1A;GBA;HTR2B;MTMR9;FOXO1;MTDH;TRIM8;UCHL1;DRAM1;SLC17A9;CTSK;CASP3;PSAP;AKT1;ATP6V1H;ATP6V1E1;DRAM2;ATP6V1D;ATP6V1C1;ATP6V0A1;ATP6V1C2;SNX6;MCL1;CTSA;SH3GLB1;ATP6V0B;ATP6V0E1;PLK2;BNIP3;DAPK3;TICAM1;SIRT2;DCN;TPCN2;TMEM59;RRAGC;NEDD4;ATP6V1B2;ULK1;LAMTOR2;ATP6V0D2;OPTN;CDK5R1	.		Fluid shear stress and atherosclerosis	29/139	4.24489e-05	0.000229373	0	0	2.18693	22.0163	NCF1;SDC4;NCF2;ITGB3;PDGFB;PIK3CD;PLAT;ACTG1;ICAM1;HSP90B1;IKBKB;CTSL;GPC1;AKT1;HMOX1;ITGAV;MAP3K7;MAP3K5;VCAM1;IL1R1;MMP2;CYBA;FOS;RHOA;TNFRSF1A;PIK3CA;GSTA1;SDC1;SQSTM1
protein phosphorylation (GO:0006468)	79/470	4.3577e-07	4.19573e-05	0	0	1.7619	25.805	GSK3B;MAST3;GMFG;PIK3CD;IKBKB;RPS6KA4;STK10;RPS6KA3;RPS6KA2;RPS6KA1;PIM1;AKT1;MAP3K7;MAP3K5;PDGFRB;PDGFRA;MAP2K1;CAMK1D;RIPK3;KSR1;SYK;IGFBP3;PRKCD;DAPK3;ADAM10;RUNX3;TGFBR2;FGR;HCK;LATS2;MAPKAPK3;PIK3CA;MAPKAPK2;TYRO3;BMP2K;SIK3;BTK;FAM20C;PRKCQ;ULK1;TLR7;SGK3;FAM20A;SGK1;TLR4;CSNK1G2;CAMK1G;TLR2;CSF1R;CAMK2D;PDGFB;GRK5;IRAK1;STK38;PHKG2;CSK;RIPK1;MARK4;MAPK6;FNIP2;PAK2;MAP4K4;LYN;SMAD2;TGFB2;FY…	.		FoxO signaling pathway	28/132	4.18064e-05	0.000229935	0	0	2.22349	22.4183	CDKN1A;ARAF;PIK3CD;IRS2;FOXO1;IKBKB;BCL2L11;AKT1;SMAD2;IL10;GABARAPL2;PLK3;MAP2K1;TGFB2;TGFB1;SMAD3;TGFB3;PLK2;BNIP3;STAT3;SOD2;TGFBR2;BCL6;PIK3CA;GRB2;SGK3;SGK1;SOS1
regulation of I-kappaB kinase/NF-kappaB signaling (GO:0043122)	43/204	5.11425e-07	4.66036e-05	0	0	2.20948	32.0067	CD40;ECM1;NLRX1;SLC20A1;HTR2B;BCL10;LITAF;INAVA;MTDH;TRIM8;IKBKB;PYCARD;CASP8;IRAK1;S100A13;TRIM25;HMOX1;RIPK1;LGALS9;FADD;NLRP1;MAP3K7;WLS;BRD4;RIPK2;RIOK3;PLK2;NEK6;CARD9;F2R;SHISA5;CFLAR;TICAM1;RHOA;TNFRSF1A;TNIP1;TNIP2;BCL3;TLR6;SQSTM1;OPTN;TMEM9B;BIRC3	.		Salmonella infection	21/86	4.33894e-05	0.000230413	0	0	2.5596	25.712	NOS2;IFNGR1;ARPC1B;IFNGR2;RHOG;WAS;ARPC4;FOS;NLRC4;ARPC5;KLC1;ACTG1;PYCARD;ARPC2;MYH9;PLEKHM2;CD14;PFN1;TLR4;RILP;RAB7A
regulation of programmed cell death (GO:0043067)	52/268	5.44608e-07	4.87567e-05	0	0	2.03386	29.3347	CD40;STEAP3;TNFRSF6B;STK10;CASP8;OPA1;AIFM2;AKT1;CTSB;MAP2K3;BNIP3L;DFFA;MAP2K1;IGFBP3;DAPK3;ACTN4;TNFRSF1B;NME1;TNFRSF1A;BRMS1;SGK3;SGK1;TNFRSF21;BIRC3;TNFRSF11A;NLRC4;NDRG1;BCL2L11;PMAIP1;RIPK1;MARK4;PAK2;MAP4K4;PRELID1;TIGAR;TGFB2;TGFB1;GDF15;TGFB3;WFS1;BNIP3;INHBB;CFLAR;BMP7;BMP2;STK24;BCL6;BCL3;FAS;BAX;CALR;BCAR1	.		N-Glycan biosynthesis	15/50	4.16856e-05	0.000233439	0	0	3.14465	31.715	DPAGT1;B4GALT1;RPN2;RPN1;ALG2;ALG3;DPM2;MAN2A2;MAN2A1;MGAT4A;MAN1C1;MAN1A1;MGAT1;MGAT2;STT3B
regulation of cytokine-mediated signaling pathway (GO:0001959)	25/90	6.61619e-07	5.8211e-05	0	0	2.91172	41.4296	CBFB;SPPL2A;PYCARD;IKBKB;CASP8;IRAK1;RIPK1;IFNAR2;PTPN1;SYK;IFNGR1;SPHK1;IFNGR2;STAT2;RUNX1;TNFRSF1A;CLIP3;IL7;AXL;OTULIN;TAX1BP1;PTPN6;CD24;IFNAR1;BIRC3	.		Cholesterol metabolism	15/50	4.16856e-05	0.000237762	0	0	3.14465	31.715	ABCA1;SCARB1;LRPAP1;LRP1;OSBPL5;SORT1;LIPA;NPC1;SOAT1;STAR;NPC2;TSPO;CD36;APOE;PLTP
IRE1-mediated unfolded protein response (GO:0036498)	19/57	6.8237e-07	5.90193e-05	0	0	3.49406	49.6076	ACADVL;HSPA5;SHC1;WFS1;EDEM1;WIPI1;PDIA6;PDIA5;ARFGAP1;YIF1A;DNAJC3;MYDGF;SEC61A1;SERP1;DNAJB11;DNAJB9;HYOU1;TPP1;TLN1	.		Fc epsilon RI signaling pathway	18/68	4.79698e-05	0.000246245	0	0	2.77469	27.5942	MAP2K3;LYN;MAP2K1;FCER1G;SYK;PIK3CD;PLA2G4A;GAB2;VAV1;PIK3CA;ALOX5;INPP5D;ALOX5AP;BTK;AKT1;LCP2;GRB2;SOS1
positive regulation of T cell activation (GO:0050870)	21/68	7.59608e-07	6.46046e-05	0	0	3.23714	45.6129	CD86;FAM49B;ANXA1;VCAM1;TFRC;CLECL1;THY1;AIF1;SIRPB1;PYCARD;IL7;CD209;SIRPA;FLOT2;TNFSF11;PRKCQ;NCKAP1L;LGALS9;CD47;CD46;CD276	.		Bacterial invasion of epithelial cells	19/74	4.72694e-05	0.000246762	0	0	2.69137	26.8051	ITGB1;SHC1;ARPC1B;CLTC;PXN;RHOG;WAS;FN1;PIK3CD;ARPC4;ARPC5;RHOA;ACTG1;DNM2;PIK3CA;ARPC2;ELMO1;HCLS1;BCAR1
cellular response to insulin stimulus (GO:0032869)	28/110	1.02164e-06	8.4088e-05	0	0	2.66819	36.8053	ATP6V1A;SHC1;IRS2;FOXO1;PDK4;AKT1;ATP6V1H;AP3S1;ATP6V1E1;ATP6V1D;ATP6V1C1;ATP6V0A1;ATP6V1C2;ATP6V0B;ATP6V0E1;ATP6AP1;MYO5A;INHBB;RAB10;KAT2B;RAB31;RAB13;ATP6V1B2;GRB2;SOS1;ATP6V0D2;GPLD1;BCAR1	.		Ferroptosis	13/40	5.30998e-05	0.00026811	0	0	3.40671	33.5334	STEAP3;TFRC;GPX4;SLC40A1;ACSL6;CYBB;SLC3A2;SAT1;TF;FTH1;LPCAT3;HMOX1;FTL
regulated exocytosis (GO:0045055)	34/148	1.00529e-06	8.40984e-05	0	0	2.40807	33.256	CFD;LGALS3BP;FAM49B;ITIH4;ECM1;PROS1;ITGB3;PDGFB;ENDOD1;F13A1;ARHGAP17;THBS1;CYB5R1;SCIN;LAMP2;PSAP;CD36;LYN;TGFB2;TGFB1;TGFB3;APLP2;FN1;ACTN4;LHFPL2;GTPBP2;MANF;SELP;TF;RAB31;CD9;TAGLN2;TLN1;FERMT3	.		Autophagy	27/128	6.29757e-05	0.000312847	0	0	2.21108	21.3873	PIK3CD;IRS2;HIF1A;LAMP1;CTSL;TP53INP2;LAMP2;AKT1;MAP3K7;SNAP29;CTSB;SH3GLB1;ATG3;GABARAPL2;MAP2K1;BNIP3;PRKCD;DAPK3;WIPI1;CFLAR;VMP1;MRAS;RRAGC;PIK3CA;ULK1;PRKCQ;RAB7A
positive regulation of protein catabolic process (GO:0045732)	23/81	1.20314e-06	9.74545e-05	0	0	2.97642	40.5703	NSF;GSK3B;PLK3;LRP1;SMURF1;PLK2;MSN;WWP1;FURIN;SNX33;PTTG1IP;TNFRSF1B;OAZ1;FOXO1;RNF41;NEDD4;ASB9;ADAM9;APOE;SEC22B;RILP;GPLD1;RAB7A	.		MAPK signaling pathway	49/295	8.71007e-05	0.000425825	0	0	1.74111	16.2767	RASGRF1;ARAF;ARRB1;ARRB2;RPS6KA4;IKBKB;RPS6KA3;PPP3CA;RPS6KA2;CASP3;RPS6KA1;AKT1;MAP3K7;MAP3K5;DUSP4;PDGFRB;MAP2K3;PDGFRA;MAP2K1;IL1R1;PLA2G4A;FOS;DUSP6;TNFRSF1A;TGFBR2;MRAS;MAPKAPK3;MAPKAPK2;SOS1;EPHA2;ATF4;CSF1R;PDGFB;RASGRP4;RELB;IRAK1;GNA12;CD14;PAK2;MAP4K4;HSPA8;TGFB2;TGFB1;ANGPT1;TGFB3;BDNF;HSPA6;FAS;GRB2
positive regulation of phagocytosis (GO:0050766)	15/39	1.27903e-06	0.000101983	0	0	4.03161	54.7065	CAMK1D;FCER1G;SLC11A1;CYBA;MERTK;SIRPB1;C2;C3;PYCARD;C4A;SIRPA;NCKAP1L;CALR;FCGR2B;DOCK2	.		Prostate cancer	22/97	9.53778e-05	0.000459006	0	0	2.3774	22.0092	PDGFRB;PDGFRA;GSK3B;MAP2K1;CDKN1A;MMP3;ARAF;PDGFB;PIK3CD;PLAT;FOXO1;ETV5;HSP90B1;IKBKB;ZEB1;PIK3CA;PLAU;CREB3L2;AKT1;GRB2;SOS1;ATF4
positive regulation of cellular component organization (GO:0051130)	27/106	1.56131e-06	0.000122575	0	0	2.66999	35.6977	PPP1R15A;GSK3B;LRP1;GBA;ASAP1;DLL1;APOE;FNIP2;SH3GLB1;TGFB2;TMED9;TGFB1;GPX1;TGFB3;BDNF;PIH1D1;BNIP3;PRKCD;SURF4;BMP7;SPIDR;CLIP3;DAB2;TFR2;NEURL1;PLEKHM2;BAX	.		JAK-STAT signaling pathway	31/162	0.000130476	0.000618256	0	0	2.00585	17.941	CNTFR;CDKN1A;PDGFB;PIK3CD;PIM1;IL21R;AKT1;AOX1;MCL1;PDGFRB;IFNAR2;IL10;PDGFRA;IL4R;CISH;IFNGR1;IL10RB;IFNGR2;IL10RA;STAT2;STAT3;STAM;OSMR;PIK3CA;IL7;GRB2;PTPN6;SOS1;STAM2;IRF9;IFNAR1
cellular response to transforming growth factor beta stimulus (GO:0071560)	26/100	1.5942e-06	0.000123261	0	0	2.72537	36.3813	ITGB5;PXN;LTBP2;FURIN;ARRB2;ZFP36L2;ANKRD1;MAP3K7;WNT2;WNT4;SMAD2;KLF10;TGFB2;WNT10A;TGFB1;SMAD3;TGFB3;SMURF1;GDF15;USP9X;FOS;RHOA;SMAD7;TGFBR2;ADAM9;LIMS1	.		Hepatitis C	30/155	0.000134529	0.000627801	0	0	2.02881	18.0843	SCARB1;GSK3B;CDKN1A;ARAF;PIK3CD;IKBKB;CASP8;CASP3;AKT1;RIPK1;FADD;BAK1;IFNAR2;MAP2K1;STAT2;STAT3;NR1H3;CFLAR;TICAM1;TNFRSF1A;CLDN4;CDK6;PIK3CA;IRF3;FAS;BAX;GRB2;SOS1;IRF9;IFNAR1
membrane protein proteolysis (GO:0033619)	14/35	1.65743e-06	0.000126237	0	0	4.19287	55.8081	TGFB1;HM13;SPPL2A;PSEN2;ADAM10;PSEN1;APH1A;BACE2;NCSTN;ADAM17;CTSH;MYH9;ADAM9;PRKCQ	.		Glioma	18/75	0.000188762	0.000867743	0	0	2.51572	21.5724	PDGFRB;PDGFRA;CDKN1A;MAP2K1;CAMK2D;CAMK1D;SHC1;ARAF;PDGFB;PIK3CD;CDK6;PIK3CA;AKT1;BAX;GRB2;BAK1;SOS1;CAMK1G
positive regulation of cell motility (GO:2000147)	38/179	1.9182e-06	0.00014395	0	0	2.22527	29.2937	CSF1R;SEMA7A;PDGFB;PIK3CD;CIB1;NTN1;THBS1;CXCL16;SDCBP;GPNMB;PLAU;PDPN;CTSH;STX4;PDGFRB;CCR1;SPAG9;PDGFRA;SEMA4A;TGFB1;HSPA5;SPHK1;F2R;ADAM10;LAMB1;ACTN4;SOD2;PTP4A1;FGR;ADAM17;BMP2;DAB2;MMP14;SNAI1;MAPRE1;BCAR1;FERMT3;HBEGF	.		Natural killer cell mediated cytotoxicity	26/131	0.000241525	0.00109397	0	0	2.08043	17.327	SHC1;ITGB2;ARAF;PIK3CD;ITGAL;ICAM1;PPP3CA;FCGR3A;CASP3;SH3BP2;IFNAR2;MAP2K1;FCER1G;SYK;IFNGR1;IFNGR2;SH2D1B;VAV1;TYROBP;PIK3CA;FAS;GRB2;LCP2;PTPN6;SOS1;IFNAR1
glycosaminoglycan metabolic process (GO:0030203)	19/61	2.19196e-06	0.00016211	0	0	3.26494	42.5445	SDC4;B3GAT3;HEXA;SDC3;SLC35D2;BGN;HSPG2;GNS;DCN;SGSH;EXT1;NAGLU;GPC1;IDS;SDC1;GPC4;HPSE;GUSB;B4GALT7	.		Rap1 signaling pathway	36/206	0.00026398	0.00117834	0	0	1.83184	15.0937	ITGB1;CSF1R;DOCK4;ITGAM;ITGB3;ITGB2;PDGFB;PIK3CD;ITGAL;ADCY7;THBS1;GNAI1;GNAI2;ACTG1;AKT1;RALGDS;PDGFRB;MAP2K3;PDGFRA;MAP2K1;FYB1;ANGPT1;F2R;RHOA;APBB1IP;MRAS;PIK3CA;ADORA2B;GNAS;LCP2;TLN1;PFN1;PLCB2;BCAR1;EPHA2;F2RL3
leukocyte cell-cell adhesion (GO:0007159)	12/27	2.43537e-06	0.000175038	0	0	4.65875	60.2162	ITGB1;SELP;VCAM1;SYK;TNIP1;CD209;ITGB2;CLECL1;MSN;ITGAL;ICAM1;FERMT3	.		Glycosaminoglycan biosynthesis	14/53	0.000332184	0.00146161	0	0	2.76888	22.1782	B4GALT1;CHPF2;B3GAT3;GLCE;CSGALNACT2;EXT1;B3GNT7;CHST11;CHSY1;CHST12;DSE;B4GALT7;ST3GAL1;ST3GAL3
negative regulation of protein localization to plasma membrane (GO:1903077)	10/19	2.51206e-06	0.000175603	0	0	5.51694	71.1376	TMEM59;DAB2;TGFB1;PID1;CLTC;TMBIM1;PPFIA1;CSK;AP2M1;PICALM	.		Influenza A	31/171	0.000355603	0.00154261	0	0	1.90028	15.0914	GSK3B;NLRX1;NXT1;PIK3CD;FURIN;ACTG1;ICAM1;PYCARD;IKBKB;AKT1;TRIM25;AGFG1;MAP2K3;IFNAR2;HSPA8;MAP2K1;IFNGR1;IFNGR2;STAT2;HSPA6;TICAM1;TNFRSF1A;DNAJC3;PIK3CA;IRF3;FAS;TLR7;TLR4;IRF9;IFNAR1;NFKBIB
glycosaminoglycan catabolic process (GO:0006027)	18/56	2.43063e-06	0.000177193	0	0	3.36927	43.5558	TGFB1;SDC4;HEXB;HEXA;SDC3;BGN;HSPG2;GNS;DCN;SGSH;GALNS;NAGLU;GPC1;IDS;SDC1;GPC4;HPSE;GUSB	.		Amino sugar and nucleotide sugar metabolism	13/48	0.000412559	0.00174066	0	0	2.83892	22.1241	HEXB;HEXA;NPL;RENBP;HK2;CYB5R1;UGP2;NAGK;GNPDA1;AMDHD2;UAP1L1;PGM3;PGM1
regulation of platelet activation (GO:0010543)	10/19	2.51206e-06	0.000178042	0	0	5.51694	71.1376	LYN;SELP;PDGFRA;FCER1G;C1QTNF1;SYK;PDGFB;PRKCQ;APOE;TLR4	.		Small cell lung cancer	20/93	0.00041201	0.00176249	0	0	2.25423	17.5705	ITGB1;CDKN1A;NOS2;ITGA2;FN1;PIK3CD;LAMB1;LAMC1;PTGS2;IKBKB;CDK6;PIK3CA;COL4A2;COL4A1;CASP3;AKT1;BAX;ITGAV;BAK1;BIRC3
regulation of T cell proliferation (GO:0042129)	19/62	2.87966e-06	0.00019858	0	0	3.21228	40.9818	CD86;IL10;TNFSF18;CEBPB;ANXA1;VCAM1;TFRC;RIPK3;SDC4;CLECL1;IL27;AIF1;LGALS3;GPNMB;CD209;NCKAP1L;CD46;TNFRSF21;CD276	.		Human T-cell leukemia virus 1 infection	37/219	0.000432196	0.00179887	0	0	1.77096	13.719	NRP1;CD40;CDKN1A;SPI1;ITGB2;PIK3CD;ITGAL;ADCY7;ETS2;ICAM1;RELB;IKBKB;POLB;PPP3CA;CREB3L2;AKT1;TSPO;SMAD2;EGR1;MAP2K1;TGFB2;TGFB1;SMAD3;MMP7;IL1R1;TGFB3;FOS;TNFRSF1A;TGFBR2;FOSL1;KAT2B;PIK3CA;BAX;CALR;TLN1;MAD1L1;ATF4
substrate adhesion-dependent cell spreading (GO:0034446)	13/32	3.17536e-06	0.000216052	0	0	4.25839	53.9115	NRP1;ITGB3;FN1;LAMB1;LAMC1;PARVB;ANTXR1;PARVG;MICALL2;ITGA8;TYRO3;ITGAV;FERMT3	.		T cell receptor signaling pathway	21/101	0.000483579	0.0019859	0	0	2.17946	16.6387	IL10;GSK3B;MAP2K1;PIK3CD;BCL10;FOS;RHOA;VAV1;IKBKB;PPP3CA;PIK3CA;AKT1;PRKCQ;GRB2;LCP2;PTPN6;NFKBIE;SOS1;MAP3K7;PAK2;NFKBIB
positive regulation of cellular metabolic process (GO:0031325)	24/92	3.72297e-06	0.000249978	0	0	2.73448	34.1837	PDGFRB;NSF;RAB1A;CDKN1A;PRELID1;PID1;TGFB1;ANXA2;ANGPT1;PDGFB;NR1H3;ECE1;ARRB1;ARRB2;THBS1;HIF1A;TGFBR2;RNF41;GREM1;AKT1;RIPK1;GRB2;APOE;XDH	.		Collecting duct acid secretion	9/27	0.000612047	0.0024804	0	0	3.49406	25.8515	ATP6V1A;ATP6V0E1;ATP6V1B2;ATP6V1E1;ATP6V1D;ATP6V0D2;ATP6V1C1;ATP6V0A1;ATP6V1C2
regulation of chemotaxis (GO:0050920)	11/24	4.45846e-06	0.000295474	0	0	4.80433	59.1928	PDGFRB;PDGFRA;USP14;TGFB1;GPR183;PDGFB;CXCR4;STX4;ZSWIM6;ZSWIM4;THBS1	.		Renal cell carcinoma	16/69	0.000634727	0.00253891	0	0	2.43065	17.8952	CDKN1A;MAP2K1;TGFB2;TGFB1;EPAS1;TGFB3;ARAF;PDGFB;PIK3CD;ARNT;HIF1A;PIK3CA;AKT1;GRB2;SOS1;PAK2
regulation of MAP kinase activity (GO:0043405)	23/87	4.6177e-06	0.000302104	0	0	2.77115	34.0453	PDGFRB;LYN;PTPN1;CD40;TGFB1;CD300A;PRKCD;GBA;SPRY4;HTR2B;PDGFB;PTPRJ;MST1R;BMP7;PIK3R5;UCHL1;IRAK1;SMPD1;STK38;TNFSF11;APOE;TRIB1;CD24	.		PI3K-Akt signaling pathway	53/354	0.000654077	0.00258277	0	0	1.56937	11.507	ITGB1;GSK3B;CDKN1A;ITGB5;ITGB3;PIK3CD;LAMC1;IKBKB;CREB3L2;AKT1;ITGAV;PDGFRB;IFNAR2;PDGFRA;MAP2K1;IL4R;SYK;ITGA2;F2R;ITGA1;OSMR;COL4A2;PIK3CA;COL4A1;ITGA8;SGK3;SGK1;SOS1;TLR4;EPHA2;ATF4;TLR2;IFNAR1;CSF1R;PDGFB;THBS2;THBS1;PIK3R5;HSP90B1;BCL2L11;GNG5;GNG7;SPP1;MCL1;ANGPT1;BDNF;FN1;LAMB1;CDK6;IL7;ITGA10;ITGA11;GRB2
response to cytokine (GO:0034097)	31/138	4.87367e-06	0.000314814	0	0	2.35469	28.8018	CSF1R;ITIH4;IFITM1;PID1;SHMT2;CXCR4;TNFRSF11A;CXCL16;RELB;CASP8;IRAK1;CASP3;KYNU;RIPK1;LGALS9;JUNB;MCL1;IFNAR2;SMAD3;IL1R1;SLC11A1;STAT3;ADAM10;OSMR;MAPKAPK3;MAPKAPK2;ADAM9;HCLS1;PTPN9;PTPN6;IL18R1	.		Sphingolipid signaling pathway	23/119	0.000790876	0.00308341	0	0	2.02597	14.4702	MAP2K1;ASAH1;FCER1G;SPHK1;PIK3CD;GAB2;RHOA;GNAI1;SGPP1;TNFRSF1A;GNAI2;GNA13;SMPD2;PIK3CA;SMPD1;GNA12;BDKRB2;AKT1;BAX;DEGS1;PLCB2;MAP3K5;CERS2
positive regulation of neuron death (GO:1901216)	14/38	5.2473e-06	0.000334712	0	0	3.86186	46.9517	TFAP2A;GSK3B;EGR1;TGFB2;ITGAM;FOS;BAX;TLR6;FCGR2B;TLR4;MAP3K5;PICALM;CDK5R1;ATF4	.		Human immunodeficiency virus 1 infection	35/212	0.00093199	0.00358816	0	0	1.73055	12.0761	PXN;CXCR4;PIK3CD;GNAI1;GNAI2;IKBKB;PPP3CA;CASP8;IRAK1;GNG5;CASP3;GNG7;AKT1;RIPK1;FADD;BAK1;CCR5;PAK2;MAP3K7;PDIA3;MAP2K3;MAP2K1;LIMK1;AP1B1;FOS;TMEM173;TNFRSF1B;TNFRSF1A;PIK3CA;IRF3;FAS;BAX;CALR;TLR4;TLR2
response to lipid (GO:0033993)	31/140	6.6694e-06	0.000420172	0	0	2.32105	27.6623	CD40;TNFRSF6B;LY96;TNFRSF11A;RPS6KA3;IRAK1;NOCT;SPP1;CTSH;LGALS9;CD36;JUNB;TGFB1;PAQR5;SLC11A1;F2R;STAT3;NR1H3;TNFRSF1B;FOXP1;TNFRSF1A;SELP;ADAM17;MAPKAPK3;MAPKAPK2;FAS;TRIB1;TLR4;TNFRSF21;IFNAR1;PPARD	.		Inflammatory bowel disease (IBD)	15/65	0.00097762	0.00371737	0	0	2.41896	16.7644	IL10;SMAD2;TGFB2;IL4R;TGFB1;SMAD3;IFNGR1;TGFB3;IFNGR2;STAT3;MAF;IL21R;TLR4;IL18R1;TLR2
positive regulation of homeostatic process (GO:0032846)	22/83	7.05751e-06	0.000439201	0	0	2.77841	32.9559	SYK;ATP6AP1;PPP1R10;PIH1D1;STAT3;PIK3CD;ARNT;NR1H3;METRNL;HIF1A;FAM210B;P2RX4;NPC1;FKBP1B;SPP1;PLEKHM1;TNFSF11;STX4;NCKAP1L;LGALS9;GPLD1;C2CD2L	.		Sphingolipid metabolism	12/47	0.00120585	0.0045293	0	0	2.6763	17.9863	GALC;UGCG;SMPD2;ARSA;ASAH1;SMPD1;SPHK1;GBA;NEU1;DEGS1;SGPP1;CERS2
regulation of extrinsic apoptotic signaling pathway via death domain receptors (GO:1902041)	14/39	7.46955e-06	0.000453775	0	0	3.76283	44.419	GPX1;CFLAR;THBS1;ICAM1;LGALS3;CASP8;PEA15;TMBIM1;HMOX1;PMAIP1;FAS;RIPK1;STX4;FADD	.		Necroptosis	28/162	0.00143138	0.00531164	0	0	1.81173	11.8653	CAMK2D;PYCARD;CASP8;FTH1;SMPD1;RIPK1;FADD;GLUL;IFNAR2;MLKL;RIPK3;IFNGR1;IFNGR2;STAT2;STAT3;CYBB;PLA2G4A;CFLAR;TICAM1;TNFRSF1A;FAS;BAX;SQSTM1;TLR4;IRF9;FTL;IFNAR1;BIRC3
regulation of T cell activation (GO:0050863)	15/44	7.38388e-06	0.000453975	0	0	3.57347	42.2249	TNFSF18;FAM49B;PRELID1;IL27;THY1;SIRPB1;PYCARD;LGALS3;GPNMB;CD209;SIRPA;TNFSF11;PRKCQ;TNFAIP8L2;CD47	.		Transcriptional misregulation in cancer	31/186	0.00151371	0.00555028	0	0	1.74703	11.3438	CD86;CSF1R;CD40;CDKN1A;CEBPB;SPI1;ITGAM;BCL2A1;CEBPE;PLAT;FOXO1;HHEX;PLAU;CD14;BAK1;FCGR1A;IGFBP3;MMP3;ETV4;DUSP6;ETV5;RUNX1;ETV6;TGFBR2;MAF;ZEB1;BCL6;BMP2K;BAX;NUPR1;BIRC3
regulation of cell proliferation (GO:0042127)	107/740	7.90387e-06	0.000474511	0	0	1.51567	17.8063	CD86;IFITM1;TNFRSF6B;SLA;IRS2;CIB1;FTH1;RPS6KA2;CHP2;AKT1;JUNB;PDGFRB;PDGFRA;MAP2K1;IGFBP3;F2R;P3H1;ADAM10;P3H3;RNF41;ADAM17;BTK;GPLD1;CSF1R;SHC1;NPR3;PDGFB;TNFRSF11A;MST1R;SDCBP;SCIN;GRK5;WNT2;S100A11;LYN;TFAP2A;CD164;TFAP2C;TGFB2;TGFB1;TGFB3;TNK2;TNFSF13;FN1;FOSL1;MLXIPL;BST1;BMP2;RGCC;CDK6;BCL6;CCPG1;FES;IL7;BHLHE40;NOX4;STRN;GRB2;CALR;SLC35F6;CDKN1A;CD40;HTR2B;PTPRJ;PPP1R9B;SIX3;CTSH;ITGAV;IL…	.		Insulin resistance	20/108	0.00285681	0.0102314	0	0	1.94114	11.3713	MLXIP;GSK3B;PTPN1;PRKCD;STAT3;PIK3CD;NR1H3;IRS2;FOXO1;TNFRSF1A;IKBKB;RPS6KA3;MLXIPL;PIK3CA;RPS6KA2;CREB3L2;RPS6KA1;AKT1;PRKCQ;CD36
positive regulation of NF-kappaB transcription factor activity (GO:0051092)	29/128	8.16326e-06	0.000484385	0	0	2.37487	27.8236	CD40;CIB1;BCL10;TNFRSF11A;NLRC4;MTDH;PYCARD;RPS6KA4;TRIM8;IKBKB;IRAK1;TNFSF11;TRIM25;RIPK1;LGALS9;CD36;MAP3K7;TNFSF18;RIPK3;RIPK2;SPHK1;CFLAR;BTK;PRKCQ;TLR6;CARD14;TLR4;NFKBIB;TLR2	.		Shigellosis	14/65	0.00284852	0.0103217	0	0	2.2577	13.2323	ITGB1;RIPK2;ARPC1B;RHOG;WAS;ARPC4;ARPC5;ACTG1;IKBKB;ARPC2;ELMO1;HCLS1;PFN1;NFKBIB
myeloid leukocyte differentiation (GO:0002573)	16/50	9.33393e-06	0.000547483	0	0	3.3543	38.849	BATF2;CSF1R;BATF3;CEBPE;PIK3CD;SNX10;GAB2;TNFRSF11A;TGFBR2;FOXP1;SBNO2;CASP8;GPR183;TNFSF11;MYH9;EPHA2	.		Cytokine-cytokine receptor interaction	43/294	0.00312925	0.0110783	0	0	1.53311	8.84138	CNTFR;CSF1R;CD40;TNFRSF6B;CXCR4;IL27;TNFRSF11A;CXCL14;CXCL16;CCL8;IL21R;TNFSF11;CCR5;TNFSF18;CCR1;IL10;IFNAR2;TGFB2;IL4R;TGFB1;TNFRSF12A;IL1R1;TNFSF15;IFNGR1;IL10RB;GDF15;TGFB3;IFNGR2;IL10RA;TNFSF13;INHBB;OSMR;TNFRSF1B;BMP7;TNFRSF1A;TGFBR2;BMP2;IL7;FAS;TNFSF8;IL18R1;TNFRSF21;IFNAR1
regulation of macroautophagy (GO:0016241)	27/116	9.76833e-06	0.000566452	0	0	2.43982	28.1466	ATP6V1A;GBA;UCHL1;CASP3;AKT1;ATP6V1H;ATP6V1E1;MAP3K7;ATP6V1D;ATP6V1C1;ATP6V0A1;ATP6V1C2;SNX6;SH3GLB1;BNIP3L;ATP6V0B;ATP6V0E1;BNIP3;DCN;RRAGC;PIK3CA;NEDD4;ATP6V1B2;ULK1;LAMTOR2;ATP6V0D2;CDK5R1	.		Axon guidance	29/181	0.00381353	0.0133474	0	0	1.67947	9.35328	ITGB1;GSK3B;NRP1;SEMA7A;CAMK2D;NTN4;PIK3CD;CXCR4;NTN1;GNAI1;GNAI2;PPP3CA;DPYSL2;PLXNA2;SLIT3;PLXNC1;SRGAP1;PAK2;WNT4;SEMA6B;SEMA4A;UNC5B;LIMK1;SSH2;BMP7;RHOA;PIK3CA;FES;EPHA2
protein N-linked glycosylation (GO:0006487)	20/73	1.06402e-05	0.000577625	0	0	2.87183	32.885	DPAGT1;MCFD2;B4GALT1;RPN2;RPN1;ASGR2;TMEM165;UBE2J1;DPM2;PGM3;MAN1C1;MGAT1;MGAT2;STT3B;UGGT2;ST6GALNAC4;B4GALT7;ST3GAL1;UGGT1;ST3GAL3	.		Prion diseases	9/35	0.00458762	0.0158763	0	0	2.69542	14.5132	C1QB;C1QA;EGR1;MAP2K1;HSPA5;BAX;NCAM1;LAMC1;C1QC
negative regulation of protein serine/threonine kinase activity (GO:0071901)	19/67	1.02038e-05	0.000578557	0	0	2.97256	34.1629	LYN;PTPN1;CD300A;PRKCD;GBA;SPRY4;PTPRJ;BMP7;PYCARD;PKIB;UCHL1;HHEX;LATS2;PRKAR1A;PRKAR2B;SMPD1;STK38;AKT1;APOE	.		Regulation of lipolysis in adipocytes	12/55	0.00496288	0.0167974	0	0	2.28702	12.1344	PIK3CA;GNAS;PIK3CD;AKT1;IRS2;ABHD5;PTGS2;ADCY7;MGLL;GNAI1;GNAI2;PTGS1
positive regulation of blood vessel endothelial cell migration (GO:0043536)	15/45	1.01037e-05	0.000579314	0	0	3.49406	40.1908	MAP2K3;NUS1;CD40;TGFB1;ANXA1;ANGPT1;PDGFB;CIB1;PTGS2;THBS1;HIF1A;ADAM17;P2RX4;AKT1;HMOX1	.		Other glycan degradation	6/18	0.00506351	0.0169518	0	0	3.49406	18.4685	MANBA;HEXB;GBA;HEXA;NEU1;MAN2B1
negative regulation of cytokine production (GO:0001818)	26/110	1.05727e-05	0.000580134	0	0	2.47761	28.3865	PTGER4;CD84;NLRX1;GBA;ARRB1;GPATCH3;DLL1;THBS1;RPS6KA4;GPNMB;TRIM25;NCKAP1L;APOD;LGALS9;CMKLR1;HAVCR2;IL10;SLC11A1;SARS;NPLOC4;RGCC;IRF3;AXL;TAX1BP1;FCGR2B;TLR4	.		Pathogenic Escherichia coli infection	12/55	0.00496288	0.0169841	0	0	2.28702	12.1344	ITGB1;ARPC2;ARPC1B;WAS;HCLS1;LY96;ARPC4;CD14;ARPC5;TLR4;RHOA;ACTG1
positive regulation of epithelial to mesenchymal transition (GO:0010718)	14/40	1.04866e-05	0.000581667	0	0	3.66876	42.0639	SMAD2;TGFB2;TGFB1;SMAD3;TGFB3;LOXL2;TGFBR2;SDCBP;BMP2;DAB2;RGCC;PDPN;SNAI1;ENG	.		IL-17 signaling pathway	17/93	0.006501	0.0215302	0	0	1.9161	9.64908	GSK3B;CEBPB;MMP1;MMP3;FOS;PTGS2;HSP90B1;IKBKB;FOSL1;CASP8;MMP13;CASP3;LCN2;FADD;DEFB4A;MAPK6;MAP3K7
cellular response to lipopolysaccharide (GO:0071222)	23/91	1.0421e-05	0.000584379	0	0	2.64934	30.3924	CD86;IL10;LYN;TGFB1;NR1H3;TICAM1;TNFRSF1B;RHOA;MTDH;PYCARD;HCK;SBNO2;IRAK1;TNIP1;TNIP2;AXL;ANKRD1;ADAM9;PLAA;PAF1;CD14;CCR5;TLR4	.		Sulfur metabolism	4/9	0.00702274	0.0230107	0	0	4.65875	23.1009	IMPAD1;ETHE1;PAPSS2;PAPSS1
peptide metabolic process (GO:0006518)	25/104	1.13454e-05	0.000609429	0	0	2.51975	28.6917	CPM;RNPEPL1;CPXM2;PROS1;HM13;SPPL2A;PSEN2;FURIN;PSEN1;AEBP1;PCSK5;CLN5;LAMP2;HSPA8;GPX1;CTNS;GLRX2;BACE2;SPCS3;SPCS2;ETHE1;GSTA1;DPEP1;TPP1;PTGES	.		p53 signaling pathway	14/72	0.00744585	0.0241402	0	0	2.0382	9.98739	STEAP3;CDKN1A;IGFBP3;SHISA5;THBS1;COP1;CASP8;CDK6;AIFM2;CASP3;PMAIP1;FAS;BAX;SFN
apoptotic cell clearance (GO:0043277)	11/26	1.15235e-05	0.000612548	0	0	4.43477	50.4283	FCN1;SCARB1;LRP1;ITGB3;RHOG;TYRO3;NR1H3;ITGAV;THBS1;PDIA6;TXNDC5	.		Hepatocellular carcinoma	26/168	0.00928443	0.0297875	0	0	1.62224	7.59115	GSK3B;CDKN1A;SHC1;ARAF;PIK3CD;ACTG1;WNT6;AKT1;HMOX1;BAK1;WNT2;WNT4;SMAD2;MAP2K1;TGFB2;WNT10A;TGFB1;SMAD3;TGFB3;TGFBR2;CDK6;PIK3CA;GSTA1;BAX;GRB2;SOS1
regulation of platelet aggregation (GO:0090330)	8/14	1.19904e-05	0.000630793	0	0	5.98982	67.873	LYN;C1QTNF1;SYK;PRKCD;PDPN;CD9;ALOX12;PRKCQ	.		Hematopoietic cell lineage	17/97	0.00991653	0.0314876	0	0	1.83708	8.47548	CSF1R;CR2;IL4R;ITGAM;TFRC;IL1R1;ITGB3;ITGA2;ITGA1;CD1E;IL7;CD9;CD37;CD14;CD36;CD24;FCGR1A
Ras protein signal transduction (GO:0007265)	42/223	1.38869e-05	0.000723112	0	0	1.97422	22.0808	RAB1A;CDKN1A;RAB5C;SHC1;AIF1;RND3;NTN1;ARHGAP4;RHOBTB2;RAB21;GNA13;RAB20;PDPN;GNA12;RALGDS;PAK2;KSR1;PLK2;LIMK1;RHOG;MYO9B;IPCEF1;RHOA;RAB11A;RAP2C;RAB32;RAB10;SHTN1;RAP2B;MRAS;RAB31;MAPKAPK3;RAB15;CNKSR3;MAPKAPK2;RAB13;ELMO1;GRB2;TAX1BP3;RAB38;SOS1;RAB7A	.		Cell adhesion molecules (CAMs)	23/145	0.0104103	0.032718	0	0	1.66269	7.59012	CD86;ITGB1;CD40;VCAM1;ITGAM;SELPLG;SDC4;CADM1;SDC3;ITGB2;ITGAL;PVR;ICAM1;SELP;CLDN4;ITGA8;SDC1;ITGAV;NCAM1;SIGLEC1;NECTIN2;CD276;JAM3
proteolysis (GO:0006508)	51/291	1.45707e-05	0.000743545	0	0	1.83708	20.4587	CPM;TINAGL1;RNPEPL1;CPXM2;CTSZ;SPPL2A;PLAT;ECE1;PCSK7;PCSK5;CTSS;LACTB;SCPEP1;MMP25;CASP8;ADAMTS3;CTSL;PLAU;CTSK;CASP3;CTSH;CTSF;CTSC;CTSB;ADAMTS7;MMP7;MMP1;MMP2;MMP3;FBXW2;BACE2;MMP14;ADAM17;MMP19;HM13;PSEN2;HTRA1;FURIN;AEBP1;PSEN1;SRI;APH1A;NCSTN;DPP7;TBL1X;CTSA;SPCS3;BMP1;FAP;TPP1;LGMN	.		TGF-beta signaling pathway	16/90	0.0106089	0.0330056	0	0	1.8635	8.47158	TGIF1;SMAD2;TGFB2;TGFB1;SMAD3;TGFB3;SMURF1;CHRD;INHBB;THBS1;BMP7;RHOA;DCN;TGFBR2;SMAD7;BMP2
small GTPase mediated signal transduction (GO:0007264)	24/99	1.44872e-05	0.000746749	0	0	2.54113	28.3139	RALBP1;CDKN1A;RGS19;KSR1;SHC1;RRAD;PLK2;TNK2;IPCEF1;NTN1;SHTN1;ABR;ARHGAP30;MRAS;RRAGC;MAPKAPK3;MAPKAPK2;CNKSR3;RAB38;GRB2;RGL1;SOS1;RIN2;RALGDS	.		Th17 cell differentiation	18/107	0.0123038	0.0378958	0	0	1.76336	7.75497	SMAD2;IL4R;TGFB1;SMAD3;IL1R1;IFNGR1;IFNGR2;STAT3;FOS;HIF1A;RUNX1;TGFBR2;IKBKB;PPP3CA;IL21R;PRKCQ;NFKBIE;NFKBIB
apoptotic process (GO:0006915)	43/231	1.49027e-05	0.000752953	0	0	1.95123	21.6859	PPP1R15A;CSRNP1;ITGB2;CXCR4;CIB1;DDX41;HK2;PYCARD;BCL2L11;CASP8;AIFM2;RFK;CASP3;AKT1;TSPO;PMAIP1;RIPK1;CD14;FADD;NLRP1;BAK1;MAP3K7;IER3;PLK3;BNIP3;PRKCD;DAPK3;GLRX2;CFLAR;TGFBR2;RRAGC;FAP;PIK3CA;IRF3;ELMO1;FAS;BAX;TNFSF8;PTPN6;TNFRSF21;TLR2;ARHGEF6;PPARD	.		SNARE interactions in vesicular transport	8/34	0.0128642	0.0392295	0	0	2.4664	10.737	STX7;STX6;VTI1A;STX4;STX2;SEC22B;YKT6;SNAP29
positive regulation of leukocyte degranulation (GO:0043302)	7/11	1.66124e-05	0.00083111	0	0	6.67048	73.411	FGR;ITGAM;SYK;LAMP1;ITGB2;STX4;GAB2	.		Ras signaling pathway	33/232	0.0131095	0.0395857	0	0	1.491	6.46261	CSF1R;RAB5C;SHC1;RASGRF1;PDGFB;PIK3CD;RASAL2;ETS2;RASGRP4;IKBKB;HTR7;GNG5;GNG7;AKT1;RALGDS;PAK2;PDGFRB;PDGFRA;RALBP1;MAP2K1;KSR1;ANGPT1;BDNF;PLA2G4A;GAB2;RHOA;MRAS;PIK3CA;GRB2;RGL1;SOS1;EPHA2;ARF6
regulation of ERK1 and ERK2 cascade (GO:0070372)	45/247	1.68211e-05	0.000833377	0	0	1.90971	20.9932	NRP1;CSF1R;SEMA7A;SHC1;C5AR1;ARAF;PDGFB;HTR2B;CIB1;FBLN1;TREM2;ARRB1;MST1R;ARRB2;ICAM1;PYCARD;CCL8;GPNMB;LGALS9;CD36;PDE8A;LYN;CCR1;DUSP4;PDGFRB;PDGFRA;PTPN1;MAP2K1;TGFB1;SYK;ATP6AP1;ANGPT1;F2R;FN1;MERTK;DUSP6;BMP2;TNIP1;AXL;GPR183;CNKSR3;TYRO3;PTPN6;TLR4;EPHA2	.		Endocrine and other factor-regulated calcium reabsorption	10/48	0.0137268	0.041047	0	0	2.18379	9.36497	CLTC;AP2S1;BDKRB2;GNAS;AP2A1;AP2A2;PLCB2;AP2M1;RAB11A;DNM2
aminoglycan catabolic process (GO:0006026)	12/32	2.01015e-05	0.000976933	0	0	3.93082	42.5107	SDC4;NAGLU;GPC1;SDC3;IDS;SDC1;GPC4;HPSE;GUSB;GNS;HSPG2;SGSH	.		Gastric cancer	23/149	0.014215	0.0416973	0	0	1.61805	6.88233	SMAD2;GSK3B;MAP2K1;TGFB2;WNT10A;CDKN1A;TGFB1;SMAD3;SHC1;TGFB3;REG4;ARAF;PIK3CD;TGFBR2;WNT6;PIK3CA;AKT1;BAX;GRB2;BAK1;SOS1;WNT2;WNT4
positive regulation of endothelial cell migration (GO:0010595)	19/70	2.03017e-05	0.000977353	0	0	2.84516	30.7414	MAP2K3;NRP1;SCARB1;NUS1;CD40;TGFB1;ANGPT1;ANXA3;ITGB3;PDGFB;THBS1;HIF1A;FOXP1;ADAM17;P2RX4;AKT1;CALR;GPLD1;BCAR1	.		Prolactin signaling pathway	13/70	0.0141718	0.0419703	0	0	1.94669	8.28609	GSK3B;MAP2K1;CISH;SHC1;STAT3;PIK3CD;FOS;TNFRSF11A;PIK3CA;AKT1;TNFSF11;GRB2;SOS1
ephrin receptor signaling pathway (GO:0048013)	21/82	2.00759e-05	0.00098507	0	0	2.68446	29.0351	ACTR3;LYN;ACTR2;ARPC1B;MMP2;PSEN2;AP2A1;ARPC4;PSEN1;ARPC5;AP2A2;RHOA;ACTG1;APH1A;SDCBP;NCSTN;ARPC2;AP2S1;AP2M1;EPHA2;CDK5R1	.		Adherens junction	13/72	0.0177358	0.0515343	0	0	1.89262	7.63135	SMAD2;PTPN1;SMAD3;WAS;PTPRJ;ACTN4;RHOA;ACTG1;TGFBR2;SNAI1;PTPN6;MAP3K7;NECTIN2
protein processing (GO:0016485)	24/101	2.07332e-05	0.000988801	0	0	2.49082	26.8604	CPM;CPXM2;C1R;PROS1;HM13;SPPL2A;PSEN2;ECE1;FURIN;PSEN1;AEBP1;PCSK7;PCSK5;CTSS;CLN5;APH1A;SPCS3;NCSTN;MMP14;SPCS2;ADAMTS3;CTSH;TMEM208;LGMN	.		Mitophagy	12/65	0.0188357	0.0537165	0	0	1.93517	7.68651	GABARAPL2;BNIP3L;MRAS;BNIP3;TAX1BP1;ULK1;SQSTM1;HIF1A;OPTN;TBC1D15;RAB7A;ATF4
regulation of mast cell degranulation (GO:0043304)	8/15	2.35383e-05	0.00111218	0	0	5.5905	59.5773	LYN;FGR;CD84;SYK;CD300A;FES;GAB2;LGALS9	.		Central carbon metabolism in cancer	12/65	0.0188357	0.0542185	0	0	1.93517	7.68651	PDGFRB;PDGFRA;MAP2K1;LDHA;TIGAR;PFKL;PIK3CA;PIK3CD;AKT1;SLC16A3;HIF1A;HK2
cellular response to oxidative stress (GO:0034599)	26/115	2.44462e-05	0.00112387	0	0	2.36988	25.1659	NCF1;SRXN1;NCF2;NCF4;PXN;PRR5L;HIF1A;FOXO1;AKT1;HMOX1;SLC25A24;PDGFRA;GPX1;GPX3;PRKCD;TXNL1;CYBB;ARNT;CYBA;FOS;SOD2;ETV5;SIRT2;NOX4;P4HB;PLA2R1	.		Estrogen signaling pathway	21/137	0.0199161	0.0552627	0	0	1.60676	6.29243	HSPA8;MAP2K1;SHC1;MMP2;PRKCD;HSPA6;PIK3CD;FOS;ADCY7;GNAI1;HSP90B1;GNAI2;PIK3CA;CREB3L2;GNAS;AKT1;GRB2;SOS1;PLCB2;ATF4;HBEGF
glycolipid metabolic process (GO:0006664)	18/65	2.47589e-05	0.00112808	0	0	2.90276	30.7876	CTSA;ARSA;ASAH1;HEXB;HEXA;GBA;NAGA;ABO;GALC;SMPD2;UGCG;SMPD1;ARSJ;PSAP;NEU1;ARSI;ARSG;ST6GALNAC4	.		Apelin signaling pathway	21/137	0.0199161	0.0557651	0	0	1.60676	6.29243	SMAD2;GABARAPL2;EGR1;MAP2K1;SMAD3;NOS2;SPHK1;PLAT;ADCY7;GNAI1;PIK3R5;GNAI2;GNA13;MRAS;GNG5;GNG7;SPP1;AKT1;CCN2;PLCB2;MEF2D
negative regulation of protein localization to cell periphery (GO:1904376)	9/19	2.44135e-05	0.00113257	0	0	4.96524	52.7327	TMEM59;DAB2;TGFB1;PID1;CLTC;TMBIM1;PPFIA1;AP2M1;PICALM	.		Endometrial cancer	11/58	0.019845	0.0560758	0	0	1.988	7.79257	GSK3B;CDKN1A;MAP2K1;PIK3CA;ARAF;PIK3CD;AKT1;BAX;GRB2;BAK1;SOS1
glycoprotein metabolic process (GO:0009100)	15/48	2.43208e-05	0.00113862	0	0	3.27568	34.8014	MANBA;EDEM1;EDEM2;HIF1A;ERP44;MAN2A2;TNIP1;MAN2A1;MGAT4A;MAN1C1;MAN1A1;MAN2B1;HPSE;STT3B;B4GALT7	.		Calcium signaling pathway	27/188	0.0206312	0.0567358	0	0	1.50542	5.84246	CAMK2D;PTAFR;HTR2B;CXCR4;ADCY7;PPP3CA;GNA14;GNA15;HTR7;EDNRB;CCKAR;PHKG2;BDKRB2;PDGFRB;PDGFRA;CAMK1D;NOS2;SPHK1;F2R;TPCN2;ITPKC;P2RX4;ADORA2B;ORAI3;GNAS;PLCB2;CAMK1G
positive regulation of protein metabolic process (GO:0051247)	23/96	2.65704e-05	0.0011999	0	0	2.51136	26.4589	NSF;GSK3B;RAB1A;TGFB1;LRP1;WFS1;SMURF1;PLK2;GBA;NR1H3;WWP1;PSEN1;OAZ1;FOXO1;RNF41;TFR2;NEDD4;ASB9;AKT1;APOE;SEC22B;RILP;RAB7A	.		Non-small cell lung cancer	12/66	0.0210862	0.0569696	0	0	1.90585	7.35494	CDKN1A;MAP2K1;CDK6;PIK3CA;STAT3;ARAF;PIK3CD;AKT1;BAX;GRB2;BAK1;SOS1
cell-matrix adhesion (GO:0007160)	22/90	2.8292e-05	0.00126644	0	0	2.56231	26.8349	ITGB1;VCAM1;ITGB5;ITGB3;ITGA2;ITGB2;ITGA1;LYPD3;THY1;ITGAL;FBLN5;MKLN1;PARVG;ITGA10;ITGA11;PPFIA1;ITGA8;ADAM9;ITGAV;WHAMM;SIGLEC1;HPSE	.		Glycerophospholipid metabolism	16/97	0.0209079	0.0569878	0	0	1.72902	6.68721	AGPAT5;LYPLA2;LYPLA1;MBOAT7;LPCAT1;PLA2G4A;PLD3;AGPAT3;PLA2G15;PGS1;PTDSS1;GPD2;LPCAT3;LPCAT2;CHPT1;LPIN2
platelet aggregation (GO:0070527)	12/33	2.88553e-05	0.00126938	0	0	3.8117	39.8446	P2RY12;PDGFRA;FIBP;RAP2B;UBASH3B;ITGB3;TYRO3;GNAS;MYH9;TLN1;ACTG1;FERMT3	.		VEGF signaling pathway	11/59	0.0223568	0.0598774	0	0	1.9543	7.42758	PPP3CA;MAP2K1;PIK3CA;MAPKAPK3;SPHK1;MAPKAPK2;PXN;PIK3CD;AKT1;PLA2G4A;PTGS2
sphingolipid metabolic process (GO:0006665)	26/116	2.86865e-05	0.00127293	0	0	2.34945	24.5731	ASAH1;HEXB;HEXA;GBA;CLN8;HACD4;UGCG;SMPD2;ARSJ;SMPD1;PSAP;NEU1;ARSI;ARSG;CTSA;ARSA;ELOVL1;SPHK1;TEX2;SGPP1;PLA2G15;GALC;PPT1;DEGS1;CSNK1G2;CERS2	.		Glycosphingolipid biosynthesis	9/45	0.0243256	0.0645888	0	0	2.09644	7.79083	B4GALT1;HEXB;HEXA;NAGA;ST3GAL1;ST6GALNAC4;ABO;FUT4;ST3GAL3
cellular response to molecule of bacterial origin (GO:0071219)	21/84	2.97443e-05	0.00129731	0	0	2.62055	27.3136	CD86;IL10;NR1H3;TICAM1;TNFRSF1B;RHOA;SIRT2;PYCARD;SBNO2;TNIP1;TNIP2;AXL;ANKRD1;ADAM9;PLAA;PAF1;CD14;CCR5;FCGR2B;TLR4;TLR2	.		Dilated cardiomyopathy (DCM)	15/91	0.0249338	0.0650813	0	0	1.72783	6.37835	ITGB1;TGFB2;TGFB1;ITGB5;TGFB3;ITGB3;ITGA2;ITGA1;ADCY7;ACTG1;ITGA10;ITGA11;ITGA8;GNAS;ITGAV
positive regulation of phosphorylation (GO:0042327)	39/208	3.07706e-05	0.0013307	0	0	1.96541	20.4185	NRP1;CSF1R;CD40;PFKFB3;ITGB3;CIB1;ARRB1;MST1R;BCL10;PSEN1;HIF1A;THBS1;C3;MYDGF;SDCBP;GPNMB;AKT1;NCKAP1L;RIPK1;PDE8A;LYN;PDGFRB;PDGFRA;TGFB1;PLAUR;ARNT;MERTK;CLIP3;MLXIPL;ADAM17;BMP2;DAB2;AXL;TYRO3;FAS;FAM20A;CARD14;EPHA2;ENG	.		Choline metabolism in cancer	16/99	0.0249223	0.0656075	0	0	1.69409	6.25456	PDGFRB;PDGFRA;MAP2K1;LYPLA1;PDGFB;WAS;PIK3CD;PLA2G4A;FOS;HIF1A;PIK3CA;AKT1;GRB2;CHPT1;SOS1;RALGDS
membrane protein intracellular domain proteolysis (GO:0031293)	10/24	3.41026e-05	0.00145021	0	0	4.36758	44.9255	APH1A;ADAM17;NCSTN;TGFB1;SPPL2A;PSEN2;ADAM10;YBX1;PSEN1;DLL1	.		Viral carcinogenesis	28/201	0.026846	0.0694838	0	0	1.4602	5.28249	CDKN1A;PXN;PIK3CD;C3;POLB;SCIN;CASP8;CASP3;CREB3L2;PMAIP1;BAK1;CCR5;LYN;SYK;STAT3;ACTN4;RHOA;KAT2B;CDK6;PIK3CA;IRF3;MAPKAPK2;BAX;GRB2;ATP6V0D2;MAD1L1;IRF9;ATF4
receptor catabolic process (GO:0032801)	10/24	3.41026e-05	0.0014624	0	0	4.36758	44.9255	SH3GLB1;TGFB1;SMURF1;NEDD4;CLTC;AP2S1;AP2A1;AP2A2;AP2M1;LGMN	.		Inflammatory mediator regulation of TRP channels	16/100	0.027134	0.0696438	0	0	1.67715	6.04942	MAP2K3;PTGER4;CAMK2D;IL1R1;PRKCD;TRPV2;HTR2B;PIK3CD;PLA2G4A;ALOX12;ADCY7;PIK3CA;GNAS;BDKRB2;PRKCQ;PLCB2
extrinsic apoptotic signaling pathway (GO:0097191)	18/67	3.86878e-05	0.0016316	0	0	2.81611	28.6116	GSK3B;TGFB2;TGFB1;SMAD3;BCL2A1;SORT1;CIB1;TNFRSF1A;RNF41;CASP8;CASP3;FAS;BAX;ITGAV;RIPK1;FADD;BAK1;MCL1	.		Adipocytokine signaling pathway	12/69	0.0290316	0.0738985	0	0	1.82299	6.45223	IKBKB;STAT3;ACSL6;AKT1;IRS2;PRKCQ;CD36;TNFRSF1B;ADIPOR1;NFKBIE;TNFRSF1A;NFKBIB
TRIF-dependent toll-like receptor signaling pathway (GO:0035666)	11/29	3.93964e-05	0.00164787	0	0	3.976	40.3239	IKBKB;CASP8;IRF3;LY96;RIPK1;FADD;CD14;TLR6;TICAM1;TLR4;BIRC3	.		ErbB signaling pathway	14/85	0.0297801	0.0745712	0	0	1.72648	6.06669	GSK3B;CDKN1A;MAP2K1;CAMK2D;SHC1;ARAF;PIK3CD;NRG1;PIK3CA;AKT1;GRB2;SOS1;PAK2;HBEGF
regulation of blood vessel endothelial cell migration (GO:0043535)	15/50	4.16856e-05	0.00172944	0	0	3.14465	31.715	MAP2K3;NUS1;CD40;TGFB1;ANGPT1;PDGFB;THBS1;HIF1A;ADAM17;RGCC;P2RX4;SH3BP1;AKT1;APOE;EPHA2	.		GnRH signaling pathway	15/93	0.0297331	0.0750639	0	0	1.69067	5.94356	MAP2K3;EGR1;MAP2K1;CAMK2D;MMP2;PRKCD;PLA2G4A;ADCY7;MMP14;GNAS;GRB2;SOS1;PLCB2;HBEGF;ATF4
amino sugar catabolic process (GO:0046348)	5/6	4.34434e-05	0.0017456	0	0	8.73515	87.7363	GNPDA1;NAGK;AMDHD2;NPL;RENBP	.		Notch signaling pathway	9/48	0.035645	0.0885377	0	0	1.96541	6.55296	APH1A;KAT2B;NCSTN;ADAM17;PSEN2;DTX2;PSEN1;DTX4;DLL1
N-acetylneuraminate catabolic process (GO:0019262)	5/6	4.34434e-05	0.00175946	0	0	8.73515	87.7363	NAGK;GNPDA1;AMDHD2;NPL;RENBP	.		Bladder cancer	8/41	0.0374548	0.0922886	0	0	2.0453	6.71805	CDKN1A;MAP2K1;MMP1;MMP2;DAPK3;ARAF;THBS1;HBEGF
macropinocytosis (GO:0044351)	5/6	4.34434e-05	0.00177353	0	0	8.73515	87.7363	PYCARD;MAPKAPK3;MAPKAPK2;SNX33;DOCK2	.		Melanoma	12/72	0.0389408	0.0951886	0	0	1.74703	5.67036	PDGFRB;PDGFRA;CDKN1A;MAP2K1;CDK6;PIK3CA;ARAF;PDGFB;PIK3CD;AKT1;BAX;BAK1
Notch receptor processing (GO:0007220)	8/16	4.31322e-05	0.00177503	0	0	5.24109	52.6795	APH1A;ADAM17;NCSTN;PSEN2;ADAM10;YBX1;PSEN1;DLL1	.		Breast cancer	21/147	0.0396465	0.0961506	0	0	1.49745	4.83341	GSK3B;MAP2K1;WNT10A;CDKN1A;SHC1;ARAF;PIK3CD;FOS;DLL1;WNT6;HEYL;CDK6;PIK3CA;AKT1;TNFSF11;BAX;GRB2;BAK1;SOS1;WNT2;WNT4
phosphatidylinositol-mediated signaling (GO:0048015)	16/56	4.54525e-05	0.00181206	0	0	2.99491	29.9456	PDGFRB;PDGFRA;CSF1R;PLEKHA1;PTAFR;HTR2B;PIK3CD;IRS2;GAB2;RHOA;SIRT2;PIK3R5;PIK3CA;TYRO3;PI4KA;AKT1	.		Thyroid hormone synthesis	12/74	0.0467368	0.11246	0	0	1.69981	5.20691	GPX1;TTR;HSPA5;GPX3;CREB3L2;GNAS;PLCB2;ADCY7;ASGR2;PDIA4;ATF4;HSP90B1
positive regulation of myeloid leukocyte mediated immunity (GO:0002888)	6/9	4.87359e-05	0.00186992	0	0	6.98812	69.3857	FGR;ITGAM;SYK;ITGB2;STX4;GAB2	.		Morphine addiction	14/91	0.0493366	0.117796	0	0	1.61264	4.85259	PDE4C;ARRB1;ARRB2;ADCY7;GNAI1;GNAI2;GRK3;GNG5;GRK5;GNG7;GNAS;PDE4A;PDE7A;PDE8A
positive regulation of cell proliferation (GO:0008284)	66/424	4.74238e-05	0.001876	0	0	1.63166	16.2454	CD86;SLC35F6;CDKN1A;PID1;HTR2B;IRS2;CIB1;LAMC1;CHP2;PIM1;AKT1;CTSH;ITGAV;PDGFRB;PDGFRA;SPHK1;F2R;GLP2R;RHOG;ADAM10;NRG1;GAB2;OSMR;FOXP1;NME1;TGFBR2;GREM1;HCK;ADAM17;HCLS1;CD47;HBEGF;CSF1R;SHC1;C5AR1;PDGFB;CHRD;DERL2;TNFRSF11A;MST1R;AIF1;DLL1;THBS1;SDCBP;GRK5;HMOX1;STX4;WNT2;LYN;TGFB2;TGFB1;TNFSF13;FN1;LAMB1;FOSL1;MLXIPL;BST1;BMP2;CDK6;CCPG1;IL7;PTPN6;HPSE;CALR;FAM98A;FOLR2	.		Amyotrophic lateral sclerosis (ALS)	9/51	0.0501302	0.11877	0	0	1.8498	5.53668	MAP2K3;PPP3CA;GPX1;CASP3;DERL1;BAX;TNFRSF1B;MAP3K5;TNFRSF1A
toll-like receptor 3 signaling pathway (GO:0034138)	6/9	4.87359e-05	0.00188409	0	0	6.98812	69.3857	CASP8;UNC93B1;TNIP2;RIPK1;FADD;TICAM1	.		Other types of O-glycan biosynthesis	5/22	0.0524224	0.123253	0	0	2.38231	7.02407	POFUT2;B4GALT1;PLOD3;COLGALT1;ST3GAL3
pinocytosis (GO:0006907)	6/9	4.87359e-05	0.00189847	0	0	6.98812	69.3857	PYCARD;MAPKAPK3;MAPKAPK2;PPT1;SNX33;DOCK2	.		Long-term depression	10/60	0.0563132	0.131398	0	0	1.74703	5.0259	GNA13;LYN;MAP2K1;GNA12;ARAF;GNAS;PLA2G4A;PLCB2;GNAI1;GNAI2
interleukin-1 secretion (GO:0050701)	6/9	4.87359e-05	0.00191307	0	0	6.98812	69.3857	ABCA1;S100A13;NLRC4;CD36;TLR6;TLR4	.		Hypertrophic cardiomyopathy (HCM)	13/85	0.0590167	0.13667	0	0	1.60316	4.53683	ITGB1;TGFB2;TGFB1;ITGB5;TGFB3;ITGB3;ITGA2;ITGA1;ACTG1;ITGA10;ITGA11;ITGA8;ITGAV
cellular response to oxygen-containing compound (GO:1901701)	47/274	5.3888e-05	0.00205217	0	0	1.79804	17.6722	CD86;PID1;NCF1;PXN;PDGFB;HSP90B1;PYCARD;WNT6;SBNO2;BRINP1;PDK4;ANKRD1;AKT1;CD14;CCR5;WNT2;LYN;IL10;P2RY12;EGR1;PDGFRA;AOC1;PRKCD;NR1H3;FOS;TICAM1;TNFRSF1B;RHOA;FAM210B;MLXIPL;P2RX4;RRAGC;TNIP1;PTK7;AXL;TNIP2;NEURL1;PAF1;ADAM9;PLAA;LAMTOR2;TLR4;GPLD1;SLC26A6;HCN2;CPEB4;TLR2	.		Longevity regulating pathway	15/102	0.0598961	0.137672	0	0	1.5415	4.33954	HSPA8;CLPB;HSPA6;PIK3CD;IRS2;ADIPOR1;SOD2;ADCY7;FOXO1;PIK3CA;CREB3L2;AKT1;BAX;ULK1;ATF4
chondroitin sulfate metabolic process (GO:0030204)	11/30	5.68615e-05	0.00213356	0	0	3.84347	37.5695	CHSY1;CHST11;CHST12;CHPF2;B3GAT3;HEXB;HEXA;CSGALNACT2;BGN;IDS;DCN	.		Insulin signaling pathway	19/137	0.0620651	0.140559	0	0	1.45373	4.04076	GSK3B;PTPN1;MAP2K1;SHC1;ARAF;PIK3CD;IRS2;FOXO1;HK2;IKBKB;PIK3CA;PRKAR1A;PRKAR2B;PHKG2;AKT1;FLOT2;GRB2;SOS1;FBP2
I-kappaB kinase/NF-kappaB signaling (GO:0007249)	16/57	5.76429e-05	0.00214709	0	0	2.94237	28.7212	RIPK2;LY96;TICAM1;TNFRSF1A;RELB;IKBKB;BCL3;AKT1;TLR8;TLR7;RIPK1;CD14;MAP3K7;TLR4;TLR2;BIRC3	.		Protein export	5/23	0.0619222	0.141274	0	0	2.27873	6.33916	SPCS3;SEC61A1;SPCS2;HSPA5;SRP14
MyD88-independent toll-like receptor signaling pathway (GO:0002756)	11/30	5.68615e-05	0.00214937	0	0	3.84347	37.5695	IKBKB;CASP8;IRF3;LY96;RIPK1;FADD;CD14;TLR6;TICAM1;TLR4;BIRC3	.		Cushing syndrome	21/155	0.0636306	0.143053	0	0	1.42017	3.91208	SCARB1;GSK3B;MAP2K1;WNT10A;CDKN1A;CAMK2D;ARNT;ADCY7;GNAI1;GNAI2;WNT6;CDK6;RASD1;STAR;CREB3L2;GNAS;PDE8A;WNT2;PLCB2;ATF4;WNT4
regulation of protein kinase B signaling (GO:0051896)	32/163	6.15983e-05	0.0022778	0	0	2.05785	19.9506	CD86;ITGB1;PDGFB;PIK3CD;CIB1;IRS2;PTPRJ;MST1R;ARRB2;THBS1;PIK3R5;MTDH;MYDGF;AKT1;XDH;PDGFRB;PDGFRA;OSBPL8;TGFB1;PLEKHA1;ANGPT1;NRG1;VAV1;RNF41;PIK3CA;HCLS1;GRB2;HPSE;EPHA2;ENG;HBEGF;OTUD3	.		Galactose metabolism	6/31	0.0694259	0.154951	0	0	2.02881	5.41184	PFKL;B4GALT1;UGP2;GAA;HK2;PGM1
regulation of cellular component movement (GO:0051270)	14/46	6.26634e-05	0.00228408	0	0	3.19023	30.8742	LYN;DAPK3;NRG1;ACTN4;ARAP1;RHOA;ADAM17;CDK6;FES;PDPN;CD9;ZSWIM6;ZSWIM4;HBEGF	.		Serotonergic synapse	16/113	0.0704877	0.156189	0	0	1.4842	3.93658	MAP2K1;ARAF;HTR2B;PLA2G4A;ALOX12;PTGS2;GNAI1;GNAI2;PTGS1;HTR7;GNG5;CASP3;ALOX5;GNG7;GNAS;PLCB2
positive regulation of protein localization to cell periphery (GO:1904377)	14/46	6.26634e-05	0.00230051	0	0	3.19023	30.8742	ITGB1;LRP1;STAC;RHOG;CIB1;TREM2;GNAI1;CLIP3;AKT1;PTPN9;STX4;SQSTM1;EPHA2;ARF6	.		Non-alcoholic fatty liver disease (NAFLD)	20/149	0.0743915	0.1625	0	0	1.407	3.65598	MLXIP;GSK3B;TGFB1;PIK3CD;NR1H3;IRS2;ADIPOR1;SDHB;TNFRSF1A;IKBKB;MLXIPL;BCL2L11;CASP8;PIK3CA;CASP3;AKT1;FAS;BAX;MAP3K5;ATF4
transforming growth factor beta receptor signaling pathway (GO:0007179)	19/76	7.0138e-05	0.0025384	0	0	2.62055	25.0656	KLF10;SMAD2;TGFB2;TGFB1;SMAD3;ITGB5;TGFB3;GDF15;USP9X;SMURF1;PXN;FURIN;LTBP2;ARRB2;FOS;RHOA;TGFBR2;ADAM9;MAP3K7	.		Arachidonic acid metabolism	10/63	0.0739536	0.162698	0	0	1.66384	4.33316	GPX1;GPX3;PTGES2;ALOX5;TBXAS1;PLA2G4A;ALOX12;PTGS2;PTGES;PTGS1
Notch receptor processing, ligand-dependent (GO:0035333)	7/13	7.26948e-05	0.00257612	0	0	5.64425	53.7854	APH1A;NCSTN;PSEN2;ADAM10;YBX1;PSEN1;DLL1	.		Thyroid hormone signaling pathway	16/116	0.0848308	0.183999	0	0	1.44582	3.56697	GSK3B;MAP2K1;THRB;ITGB3;DIO2;PIK3CD;HIF1A;FOXO1;ACTG1;RCAN1;KAT2B;PIK3CA;AKT1;ITGAV;PLCB2;WNT4
regulation of leukocyte migration (GO:0002685)	7/13	7.26948e-05	0.00259414	0	0	5.64425	53.7854	TNFSF18;STK10;BST1;ANXA1;MSN;HMOX1;MIA3	.		Progesterone-mediated oocyte maturation	14/99	0.0871848	0.187783	0	0	1.48233	3.61647	MAP2K1;ARAF;PIK3CD;ADCY7;GNAI1;GNAI2;STK10;RPS6KA3;PIK3CA;RPS6KA2;RPS6KA1;AKT1;MAD1L1;CPEB4
platelet-derived growth factor receptor signaling pathway (GO:0048008)	8/17	7.46542e-05	0.00260932	0	0	4.93279	46.8746	PDGFRB;PTPN1;NRP1;PDGFRA;PDGFB;PLAT;PTPRJ;BCAR1	.		Arginine and proline metabolism	8/49	0.0907757	0.194159	0	0	1.71138	4.10621	ARG2;AOC1;OAT;NOS2;P4HA2;SAT1;CNDP2;AGMAT
cellular response to low-density lipoprotein particle stimulus (GO:0071404)	7/13	7.26948e-05	0.00261241	0	0	5.64425	53.7854	ITGB1;ABCA1;FCER1G;SYK;ITGB2;CD9;CD36	.		PPAR signaling pathway	11/74	0.0916319	0.194639	0	0	1.55816	3.72397	GK;FABP5;MMP1;ACOX1;ME1;ACSL6;NR1H3;PLIN2;CD36;PLTP;PPARD
N-glycan processing (GO:0006491)	8/17	7.46542e-05	0.00262731	0	0	4.93279	46.8746	GNPTAB;MAN2A2;MAN2A1;EDEM1;MGAT4A;EDEM2;MAN1C1;MAN1A1	.		Melanogenesis	14/101	0.0989075	0.208654	0	0	1.45298	3.36156	GSK3B;MAP2K1;WNT10A;CAMK2D;ADCY7;GNAI1;GNAI2;WNT6;EDNRB;CREB3L2;GNAS;WNT2;PLCB2;WNT4
activation of protein kinase activity (GO:0032147)	41/233	8.79763e-05	0.00305404	0	0	1.8445	17.2248	SHC1;ITGB3;C5AR1;PDGFB;CXCR4;ADCY7;THBS1;INAVA;STK10;IRAK1;PRKAR2B;PEA15;AKT1;PAK2;MAP3K7;MAP4K4;MAP3K5;MAP2K3;OSBPL8;MAP2K1;TGFB2;RIPK3;ANGPT1;TNFSF15;RIPK2;SLC11A1;PRKCD;F2R;NRG1;DUSP6;TGFBR2;BMP2;MAPKAPK3;STK24;PRKAR1A;ADORA2B;MAPKAPK2;ADAM9;TLR6;TLR4;CARD14	.		Mineral absorption	8/51	0.108694	0.22774	0	0	1.64426	3.64898	TF;FTH1;SLC40A1;HMOX1;CYBRD1;ATOX1;SLC26A6;FTL
antigen processing and presentation of exogenous peptide antigen via MHC class II (GO:0019886)	22/97	9.53778e-05	0.00326653	0	0	2.3774	22.0092	FCER1G;SEC24A;SAR1B;CLTC;AP1B1;AP2A1;IFI30;KLC1;AP2A2;CTSS;DNM2;ACTR1A;ACTR1B;CTSL;AP2S1;CTSF;SEC24D;FCGR2B;RILP;AP2M1;LGMN;RAB7A	.		Cholinergic synapse	15/112	0.112289	0.233683	0	0	1.40386	3.06979	MAP2K1;CAMK2D;PIK3CD;FOS;ADCY7;GNAI1;PIK3R5;GNAI2;PIK3CA;GNG5;GNG7;CREB3L2;AKT1;PLCB2;ATF4
antigen processing and presentation of exogenous peptide antigen (GO:0002478)	22/97	9.53778e-05	0.0032886	0	0	2.3774	22.0092	FCER1G;SEC24A;SAR1B;CLTC;AP1B1;AP2A1;IFI30;KLC1;AP2A2;CTSS;DNM2;ACTR1A;ACTR1B;CTSL;AP2S1;CTSF;SEC24D;FCGR2B;RILP;AP2M1;LGMN;RAB7A	.		Vasopressin-regulated water reabsorption	7/44	0.121482	0.251118	0	0	1.66762	3.51532	NSF;RAB5C;ARHGDIA;CREB3L2;GNAS;STX4;RAB11A
positive regulation of phosphatase activity (GO:0010922)	9/22	0.000100844	0.0034307	0	0	4.28816	39.4594	PDGFRB;PPP1R15A;BMP2;RIPK3;CD300A;ITGA1;CHP2;MTMR9;GPLD1	.		Cellular senescence	20/160	0.127837	0.260754	0	0	1.31027	2.69523	MAP2K3;SMAD2;MAP2K1;TGFB2;CDKN1A;TGFB1;SMAD3;TGFB3;IGFBP3;PIK3CD;FOXO1;ZFP36L2;TGFBR2;PPP3CA;CDK6;MRAS;PIK3CA;MAPKAPK2;AKT1;SQSTM1
positive regulation of MAPK cascade (GO:0043410)	48/289	0.00010246	0.00343981	0	0	1.74098	15.9928	NRP1;CSF1R;CD40;SEMA7A;SHC1;C5AR1;ARAF;PDGFB;HTR2B;CIB1;TREM2;ARRB1;MST1R;TNFRSF11A;ARRB2;INAVA;ICAM1;PIK3R5;PYCARD;MYDGF;CCL8;GPNMB;IRAK1;TNFSF11;LGALS9;CD36;PDE8A;CCR1;PDGFRB;PDGFRA;MAP2K1;TGFB2;TGFB1;ATP6AP1;KSR1;ANGPT1;CARD9;F2R;TNFRSF1B;MERTK;TNFRSF1A;BMP2;AXL;GPR183;TYRO3;FAS;CD24;EPHA2	.		RIG-I-like receptor signaling pathway	10/70	0.127185	0.261152	0	0	1.49745	3.08792	IKBKB;CASP8;NLRX1;IRF3;TRIM25;RIPK1;FADD;TMEM173;MAP3K7;NFKBIB
antigen processing and presentation of exogenous peptide antigen via MHC class I (GO:0042590)	19/78	0.000102302	0.00345726	0	0	2.55335	23.4591	PDIA3;PSMD12;FCER1G;PSMD11;NCF1;ITGB5;NCF2;NCF4;CYBB;CYBA;IFI30;PSMD8;IKBKB;PSMD2;ITGAV;CD36;CALR;SEC22B;FCGR1A	.		ABC transporters	7/45	0.132722	0.265445	0	0	1.63056	3.29291	ABCA1;ABCA10;ABCA5;ABCA6;ABCA3;ABCA9;ABCD1
cellular response to mechanical stimulus (GO:0071260)	14/48	0.000105006	0.00347952	0	0	3.0573	28.0095	PTGER4;CD40;BNIP3;BCL10;TNFRSF1A;CASP8;ANKRD1;PIEZO2;FAS;TLR8;TLR7;FADD;BAK1;TLR4	.		Gap junction	12/88	0.131096	0.265642	0	0	1.42939	2.90427	PDGFRB;PDGFRA;MAP2K1;HTR2B;PDGFB;GNAS;GRB2;SOS1;PLCB2;ADCY7;GNAI1;GNAI2
lipid transport (GO:0006869)	21/91	0.00010474	0.00349338	0	0	2.41896	22.1675	ABCA1;SCARB1;OSBPL8;PRELID1;STARD5;OSBPL5;ABCA5;ABCA6;ABCA3;PITPNA;SLC10A3;ABCA9;CLN8;ABCA10;NPC2;SLCO2B1;SLCO2A1;PSAP;APOE;PLTP;PPARD	.		Tight junction	21/170	0.132104	0.265935	0	0	1.29486	2.62101	ITGB1;ACTR3;ACTR2;WAS;MSN;ARHGAP17;CD1E;ACTN4;RHOA;ACTG1;RUNX1;RAP2C;CLDN4;NEDD4;RAB13;MICALL2;MYH9;HCLS1;WHAMM;MAP3K5;JAM3
antigen processing and presentation of peptide antigen via MHC class II (GO:0002495)	22/98	0.000112058	0.00352984	0	0	2.35314	21.4053	FCER1G;SEC24A;SAR1B;CLTC;AP1B1;AP2A1;IFI30;KLC1;AP2A2;CTSS;DNM2;ACTR1A;ACTR1B;CTSL;AP2S1;CTSF;SEC24D;FCGR2B;RILP;AP2M1;LGMN;RAB7A	.		Oxytocin signaling pathway	19/153	0.14115	0.28048	0	0	1.30171	2.54865	MAP2K1;CDKN1A;CAMK2D;CAMK1D;PLA2G4A;FOS;PTGS2;ADCY7;RHOA;GNAI1;ACTG1;PIK3R5;GNAI2;TRPM2;RCAN1;PPP3CA;GNAS;PLCB2;CAMK1G
skeletal system development (GO:0001501)	29/146	0.000107466	0.00353807	0	0	2.08208	19.0267	PTGER4;NPR3;CHRD;STC1;AEBP1;HAPLN3;PCSK5;ETS2;PAPSS2;PAPSS1;RPS6KA3;ANKH;CREB3L2;SH3PXD2B;CMKLR1;KLF10;TEAD4;VKORC1;TGFB2;IGFBP4;P3H1;SULF1;BMP7;EXT1;BMP2;BMP1;IMPAD1;GNAS;FBN1	.		Basal cell carcinoma	9/63	0.142915	0.282166	0	0	1.49745	2.9133	GSK3B;WNT6;CDKN1A;WNT10A;BMP2;BAX;BAK1;WNT2;WNT4
regulation of transforming growth factor beta production (GO:0071634)	6/10	0.000111961	0.00354867	0	0	6.28931	57.2161	TGFB2;SMAD3;LGALS9;CD46;PTGS2;HIF1A	.		Arrhythmogenic right ventricular cardiomyopathy (ARVC)	10/72	0.145426	0.285294	0	0	1.45586	2.80702	ITGB1;ITGB5;ITGB3;ITGA2;ITGA10;ITGA1;ITGA11;ITGA8;ITGAV;ACTG1
N-acetylneuraminate metabolic process (GO:0006054)	6/10	0.000111961	0.00357085	0	0	6.28931	57.2161	NAGK;GNPDA1;AMDHD2;NPL;RENBP;ST3GAL1	.		Pentose phosphate pathway	5/30	0.1525	0.295408	0	0	1.74703	3.28545	PFKL;TKT;PGM1;RBKS;FBP2
regulation of B cell apoptotic process (GO:0002902)	6/10	0.000111961	0.0035933	0	0	6.28931	57.2161	LYN;IL10;BCL6;BTK;IRS2;FOXP1	.		Glyoxylate and dicarboxylate metabolism	5/30	0.1525	0.297278	0	0	1.74703	3.28545	CS;GLDC;SHMT2;ACO1;GLUL
positive regulation of smooth muscle cell migration (GO:0014911)	6/10	0.000111961	0.00361605	0	0	6.28931	57.2161	PDGFRB;NRP1;DOCK4;DOCK7;PDGFB;AIF1	.		Hedgehog signaling pathway	7/47	0.156665	0.30158	0	0	1.56118	2.89387	GSK3B;GRK3;SMURF1;ARRB1;ARRB2;CSNK1G2;CDON
glycosphingolipid metabolic process (GO:0006687)	15/54	0.00011115	0.0036359	0	0	2.91172	26.5101	CTSA;ARSA;ASAH1;HEXB;HEXA;GBA;GALC;SMPD2;UGCG;SMPD1;ARSJ;PSAP;NEU1;ARSI;ARSG	.		Th1 and Th2 cell differentiation	12/92	0.164912	0.315484	0	0	1.36724	2.46424	IKBKB;PPP3CA;IL4R;MAF;IFNGR1;IFNGR2;PRKCQ;FOS;NFKBIE;RUNX3;DLL1;NFKBIB
superoxide anion generation (GO:0042554)	6/10	0.000111961	0.00363908	0	0	6.28931	57.2161	NCF1;NCF2;NOX4;CYBB;ALOX12;CYBA	.		Purine metabolism	16/129	0.167202	0.31789	0	0	1.30012	2.32533	GDA;ENTPD4;PDE4C;AK5;ADCY7;PAPSS2;NME1;APRT;PAPSS1;PDE4A;PDE7A;PDE8A;XDH;ADSS;ADA;PGM1
negative regulation of signal transduction (GO:0009968)	47/283	0.000120536	0.00377358	0	0	1.74086	15.7087	LRPAP1;CSF1R;PID1;LRP1;GBA;ARAF;PTPRJ;ARRB1;MST1R;THBS1;CYP26B1;HHEX;UBASH3B;SMPD1;GPC1;GRB10;APOD;XDH;LYN;PDGFRB;PDGFRA;PTPN1;CISH;IGFBP3;PRKCD;SPRY4;NRG1;SULF1;MERTK;DCN;DKK3;PTPRE;MMP14;BMP2;AXL;NEDD4;TMBIM1;NEURL1;TYRO3;PRKCQ;TAX1BP3;CALR;TRIB1;SMPDL3B;EPHA2;LGMN;HBEGF	.		Riboflavin metabolism	2/8	0.17329	0.327444	0	0	2.62055	4.59326	RFK;ACP5
regulation of small GTPase mediated signal transduction (GO:0051056)	28/140	0.000123857	0.0038075	0	0	2.09644	18.8603	RASGRF1;ARHGAP17;RHOBTB2;ARHGAP4;ARHGAP22;FGD3;GNA13;PREX1;SYDE1;ABR;SH3BP1;ARHGDIA;SRGAP1;RALBP1;RHOG;ARHGAP28;MYO9B;ARAP1;GMIP;ARHGAP25;RHOA;VAV1;DEPDC7;ARHGAP30;SOS1;SQSTM1;ARHGEF5;ARHGEF6	.		Ovarian steroidogenesis	7/49	0.182418	0.340514	0	0	1.49745	2.54785	SCARB1;STAR;ALOX5;GNAS;PLA2G4A;PTGS2;ADCY7
endoplasmic reticulum calcium ion homeostasis (GO:0032469)	8/18	0.000123147	0.00380859	0	0	4.65875	41.9387	BCAP31;CAMK2D;WFS1;BAX;PSEN1;BAK1;TMCO1;HERPUD1	.		Cocaine addiction	7/49	0.182418	0.342591	0	0	1.49745	2.54785	BDNF;CREB3L2;GNAS;GNAI1;ATF4;GNAI2;CDK5R1
positive regulation of protein localization to plasma membrane (GO:1903078)	13/43	0.00012295	0.0038257	0	0	3.16903	28.5331	ITGB1;LRP1;STAC;RHOG;CIB1;TREM2;CLIP3;AKT1;PTPN9;STX4;SQSTM1;EPHA2;ARF6	.		Long-term potentiation	9/67	0.185787	0.344713	0	0	1.40805	2.36997	PPP3CA;RPS6KA3;MAP2K1;CAMK2D;RPS6KA2;RPS6KA1;ARAF;PLCB2;ATF4
necroptotic process (GO:0070266)	7/14	0.0001334	0.00407628	0	0	5.24109	46.7618	RIPK3;MLKL;LY96;RIPK1;CD14;TICAM1;TLR4	.		Hippo signaling pathway	19/160	0.188397	0.347463	0	0	1.24476	2.07776	SMAD2;TEAD4;GSK3B;TGFB2;WNT10A;TGFB1;SMAD3;TGFB3;ITGB2;BMP7;ACTG1;SMAD7;TGFBR2;WNT6;BMP2;LATS2;CCN2;WNT2;WNT4
regulation of reactive oxygen species metabolic process (GO:2000377)	14/49	0.000134217	0.00407684	0	0	2.99491	26.7028	PDGFRB;TFAP2A;CDKN1A;PID1;PDGFB;THBS1;SIRT2;TGFBR2;RNF41;BST1;STK17A;RIPK1;GRB2;XDH	.		Viral myocarditis	8/59	0.197308	0.357476	0	0	1.42131	2.30677	CD86;CD40;CASP8;CASP3;ITGB2;ITGAL;ACTG1;ICAM1
positive regulation of MAP kinase activity (GO:0043406)	33/177	0.000135487	0.00409107	0	0	1.9543	17.4063	CD40;SHC1;C5AR1;PDGFB;HTR2B;CXCR4;MST1R;TNFRSF11A;THBS1;INAVA;PIK3R5;IRAK1;PEA15;TNFSF11;MAP3K7;MAP3K5;PDGFRB;MAP2K3;MAP2K1;TGFB1;RIPK2;F2R;NRG1;DUSP6;BMP2;MAPKAPK3;ADORA2B;MAPKAPK2;ADAM9;TLR6;CD24;TLR4;ARHGEF5	.		Glutamatergic synapse	14/114	0.196859	0.358772	0	0	1.28729	2.09219	SLC1A3;PLA2G4A;ADCY7;GNAI1;GNAI2;PPP3CA;GRK3;GNG5;GNG7;GRM8;GNAS;GLUL;SLC38A2;PLCB2
homotypic cell-cell adhesion (GO:0034109)	12/38	0.000140193	0.00413529	0	0	3.31016	29.3694	P2RY12;PDGFRA;FIBP;RAP2B;UBASH3B;ITGB3;TYRO3;GNAS;MYH9;TLN1;ACTG1;FERMT3	.		Alzheimer disease	20/171	0.199216	0.358822	0	0	1.22599	1.97796	GSK3B;LRP1;PSEN2;ADAM10;PSEN1;SDHB;TNFRSF1A;APH1A;PPP3CA;BACE2;ADAM17;NCSTN;CASP8;CASP3;FAS;APOE;FADD;ATF6;PLCB2;CDK5R1
substrate-dependent cell migration, cell extension (GO:0006930)	5/7	0.000140023	0.00415429	0	0	7.48727	66.4398	P2RY12;NRP1;SHTN1;SDCBP;NTN1	.		Antigen processing and presentation	10/77	0.196385	0.36004	0	0	1.36132	2.21579	PDIA3;HSPA8;HSPA5;CTSL;HSPA6;CALR;IFI30;CTSS;CTSB;LGMN
actin cytoskeleton reorganization (GO:0031532)	16/61	0.000139866	0.00417389	0	0	2.74942	24.4007	NRP1;PTPN1;ANXA1;GPR65;RHOG;PARVB;ANTXR1;RHOA;MKLN1;PARVG;PTK7;MICALL2;MYH9;PHACTR1;WHAMM;BCAR1	.		Fructose and mannose metabolism	5/33	0.202228	0.362129	0	0	1.58821	2.53853	TIGAR;PFKL;PFKFB3;HK2;FBP2
positive regulation of sequence-specific DNA binding transcription factor activity (GO:0051091)	38/215	0.000142395	0.0041761	0	0	1.85266	16.4089	CD40;CIB1;BCL10;TNFRSF11A;NLRC4;MTDH;RPS6KA4;TRIM8;IKBKB;PYCARD;IRAK1;AKT1;TNFSF11;TRIM25;RIPK1;LGALS9;CD36;MAP3K7;WNT2;TNFSF18;IL10;CAMK1D;RIPK3;ANXA3;RIPK2;SPHK1;NFAM1;ARID5B;CFLAR;RGCC;BTK;PRKCQ;TLR6;TLR4;CARD14;ARHGEF5;TLR2;NFKBIB	.		Cytosolic DNA-sensing pathway	8/63	0.250048	0.445172	0	0	1.33107	1.845	PYCARD;IKBKB;RIPK3;IRF3;POLR1D;RIPK1;TMEM173;NFKBIB
vesicle organization (GO:0016050)	26/127	0.000143236	0.00417677	0	0	2.14596	18.9939	STX12;LRMP;SNX10;SNX33;SNX30;SNX1;SNX2;STX6;STX4;STX2;SNX8;SNAP29;YKT6;EPS15;AP2M1;SNX6;ANXA2;SORT1;STX7;DNAJC13;SNX18;SYT11;SEC22B;SQSTM1;PI4K2A;PICALM	.		AMPK signaling pathway	14/120	0.253271	0.448318	0	0	1.22292	1.67943	PFKFB3;PIK3CD;IRS2;ADIPOR1;FOXO1;RAB10;PFKL;PIK3CA;CREB3L2;AKT1;ULK1;CD36;MAP3K7;FBP2
negative regulation of MAP kinase activity (GO:0043407)	16/61	0.000139866	0.00419844	0	0	2.74942	24.4007	DUSP4;LYN;PTPN1;CD300A;PRKCD;GBA;SPRY4;PTPRJ;BMP7;DUSP6;SPRED2;UCHL1;SMPD1;STK38;AIDA;APOE	.		Starch and sucrose metabolism	5/36	0.2565	0.451441	0	0	1.45586	1.98088	UGP2;GBE1;GAA;HK2;PGM1
negative regulation of MAPK cascade (GO:0043409)	19/80	0.000146828	0.00425717	0	0	2.48952	21.9731	DUSP4;LYN;PTPN1;CD300A;PRKCD;GBA;SPRY4;PTPRJ;FBLN1;BMP7;DUSP6;FOXO1;UCHL1;TNIP1;SMPD1;CNKSR3;STK38;APOE;TLR4	.		Dopaminergic synapse	15/131	0.266616	0.466578	0	0	1.20025	1.58667	GSK3B;CAMK2D;ARRB2;FOS;GNAI1;GNAI2;PPP3CA;GNG5;KIF5C;GNG7;CREB3L2;GNAS;AKT1;PLCB2;ATF4
regulation of interleukin-8 secretion (GO:2000482)	9/23	0.000151689	0.00437329	0	0	4.10172	36.0692	FCN1;PYCARD;ANXA1;C5AR2;F2R;CD14;TLR6;LGALS9;TLR2	.		Type II diabetes mellitus	6/46	0.272536	0.47158	0	0	1.36724	1.77739	IKBKB;PIK3CA;PRKCD;PIK3CD;IRS2;HK2
positive regulation of ERK1 and ERK2 cascade (GO:0070374)	36/201	0.000160286	0.00454412	0	0	1.87741	16.4058	NRP1;CSF1R;SEMA7A;SHC1;C5AR1;ARAF;PDGFB;HTR2B;CIB1;TREM2;ARRB1;MST1R;TNFRSF11A;ARRB2;ICAM1;PYCARD;CCL8;GPNMB;TNFSF11;LGALS9;CD36;PDE8A;CCR1;PDGFRB;PDGFRA;MAP2K1;TGFB1;ATP6AP1;ANGPT1;F2R;MERTK;BMP2;AXL;GPR183;TYRO3;EPHA2	.		Inositol phosphate metabolism	9/74	0.271982	0.473279	0	0	1.27486	1.65989	ITPKC;PIK3CA;IMPA2;IMPAD1;INPP5D;PI4KA;PIK3CD;PLCB2;PI4K2A
regulation of defense response to virus by virus (GO:0050690)	10/28	0.000159798	0.00455559	0	0	3.74364	32.7254	HCK;AP2S1;AP1B1;ELMO1;ATP6V1H;AP2A1;DOCK2;AP2A2;PAK2;AP2M1	.		African trypanosomiasis	5/37	0.275328	0.473748	0	0	1.41651	1.82701	IL10;VCAM1;FAS;PLCB2;ICAM1
positive regulation of transport (GO:0051050)	13/44	0.000159396	0.00456966	0	0	3.09701	27.0806	ANXA1;LRP1;ANXA2;DLL1;C3;CLIP3;DAB2;SCIN;TFR2;SGK3;APOE;SGK1;GPLD1	.		Cortisol synthesis and secretion	8/65	0.277959	0.475619	0	0	1.29011	1.65171	SCARB1;STAR;CREB3L2;GNAS;PDE8A;PLCB2;ADCY7;ATF4
regulation of epithelial to mesenchymal transition (GO:0010717)	17/68	0.00016605	0.00468151	0	0	2.62055	22.8072	SMAD2;TGFB2;TGFB1;SMAD3;TGFB3;ADIPOR1;VASN;LOXL2;TGFBR2;SMAD7;GREM1;SDCBP;BMP2;DAB2;RGCC;PDPN;SNAI1	.		Ubiquinone and other terpenoid-quinone biosynthesis	2/11	0.283042	0.48164	0	0	1.90585	2.40549	VKORC1;GGCX
sulfur compound biosynthetic process (GO:0044272)	25/122	0.000187624	0.00526068	0	0	2.14799	18.432	SLC26A2;B4GALT1;SLC35D2;MAT2B;PAPSS2;CNDP2;PAPSS1;CHST11;CHSY1;CHST12;DSEL;DSE;ST3GAL1;ST3GAL3;ANGPT1;CHPF2;B3GAT3;GLCE;CSGALNACT2;BGN;DCN;EXT1;B3GNT7;GSTA1;B4GALT5	.		Systemic lupus erythematosus	15/133	0.286205	0.484346	0	0	1.1822	1.47899	CD86;IL10;C1QB;C1QA;CD40;C1S;C1R;ACTN4;C2;C3;C4A;FCGR3A;FCGR2A;FCGR1A;C1QC
positive regulation of pri-miRNA transcription from RNA polymerase II promoter (GO:1902895)	8/19	0.000194953	0.00543631	0	0	4.41355	37.7039	TGFB2;TGFB1;SMAD3;SPI1;STAT3;PDGFB;FOS;HIF1A	.		Intestinal immune network for IgA production	6/48	0.30666	0.516127	0	0	1.31027	1.54876	CD86;IL10;CD40;TGFB1;TNFSF13;CXCR4
regulation of inflammatory response (GO:0050727)	31/166	0.000206497	0.00572693	0	0	1.95752	16.61	PTGER4;SEMA7A;NLRX1;GBA;METRNL;PTGS2;SBNO2;NLRP1;APOE;TNFAIP8L2;BRD4;IL10;ANXA1;PRKCD;NR1H3;FOXP1;TNFRSF1A;BST1;HCK;BCL6;TNIP1;OTULIN;TYRO3;TLR7;SMPDL3B;TLR4;DNASE1L3;MGLL;BIRC3;TLR2;PPARD	.		Glycolysis / Gluconeogenesis	8/68	0.32123	0.53771	0	0	1.2332	1.40042	LDHA;PFKL;ADPGK;PGK1;ENO1;HK2;PGM1;FBP2
positive regulation of chemokine production (GO:0032722)	11/34	0.000208081	0.00573965	0	0	3.39129	28.75	PYCARD;CSF1R;EGR1;ADAM17;IL7;HMOX1;TLR7;LGALS9;HIF1A;TLR4;TLR2	.		Arginine biosynthesis	3/21	0.32405	0.5395	0	0	1.49745	1.68742	ARG2;NOS2;GLUL
positive regulation of cell death (GO:0010942)	15/57	0.000215403	0.00587808	0	0	2.75847	23.2898	GSK3B;EGR1;ITGAM;LRP1;RIPK2;BNIP3;MMP3;FOS;HEBP2;RIPK1;CD36;MARK4;FCGR2B;MAP3K5;PICALM	.		Aldosterone synthesis and secretion	11/98	0.331691	0.549252	0	0	1.17657	1.29841	SCARB1;CAMK2D;CAMK1D;STAR;CREB3L2;GNAS;DAGLB;PLCB2;ADCY7;CAMK1G;ATF4
tumor necrosis factor-mediated signaling pathway (GO:0033209)	25/123	0.000214495	0.00588477	0	0	2.13052	17.997	PSMD12;CD40;TNFRSF6B;PSMD11;TNFRSF11A;PYCARD;PSMD8;IKBKB;BAG4;PSMD2;TNFSF11;RIPK1;TNFSF18;TNFRSF12A;TNFSF15;TNFSF13;TNFRSF1B;TNFRSF1A;ADAM17;FAS;TNFSF8;CARD14;TNFRSF21;BIRC3;LIMS1	.		Wnt signaling pathway	17/158	0.337833	0.556431	0	0	1.12783	1.22392	GSK3B;WNT10A;CAMK2D;SMAD3;MMP7;PSEN1;RHOA;FOSL1;WNT6;PPP3CA;GPC4;TBL1X;MAP3K7;WNT2;PLCB2;WNT4;PPARD
negative regulation of platelet activation (GO:0010544)	7/15	0.000229529	0.00591559	0	0	4.89168	40.9898	PDGFRA;C1QTNF1;PRKCD;PDGFB;CD9;ALOX12;APOE	.		Signaling pathways regulating pluripotency of stem cells	15/139	0.347359	0.569078	0	0	1.13117	1.19609	SMAD2;GSK3B;MAP2K1;WNT10A;SMAD3;PCGF2;STAT3;PIK3CD;INHBB;WNT6;PIK3CA;AKT1;GRB2;WNT2;WNT4
dermatan sulfate proteoglycan biosynthetic process (GO:0050651)	7/15	0.000229529	0.00594562	0	0	4.89168	40.9898	B3GAT3;CHST12;DSEL;CSGALNACT2;DSE;BGN;DCN	.		Mannose type O-glycan biosynthesis	3/23	0.378217	0.61311	0	0	1.36724	1.32935	B4GALT1;FUT4;ST3GAL3
myeloid cell activation involved in immune response (GO:0002275)	6/11	0.000226379	0.00595471	0	0	5.71755	47.9891	PYCARD;SBNO2;FCER1G;SYK;DOCK2;DNASE1L3	.		Histidine metabolism	3/23	0.378217	0.616354	0	0	1.36724	1.32935	AOC1;ASPA;CNDP2
MyD88-dependent toll-like receptor signaling pathway (GO:0002755)	10/29	0.000223168	0.00596245	0	0	3.61454	30.3896	IRAK1;TNIP1;BTK;LY96;CD14;CD36;TLR6;MAP3K7;TLR4;TLR2	.		Peroxisome	9/83	0.395275	0.624333	0	0	1.13662	1.05498	PEX19;NOS2;ACOX1;ACSL6;SOD2;ABCD1;XDH;CRAT;PAOX
lipoxygenase pathway (GO:0019372)	7/15	0.000229529	0.00597595	0	0	4.89168	40.9898	GPX1;GPX4;PON2;ALOX5;ALOX5AP;ALOX12;PTGS2	.		Neomycin, kanamycin and gentamicin biosynthesis	1/5	0.394296	0.625996	0	0	2.09644	1.95105	HK2
protein complex assembly (GO:0006461)	34/189	0.000220505	0.0059853	0	0	1.88568	15.8767	DPAGT1;GSK3B;RAB1A;MCFD2;CAMK2D;NCF1;SAR1B;CTSZ;USO1;BCL10;SNX2;CASP8;IRAK1;OPA1;SH3PXD2B;RIPK1;NLRP1;FADD;STX2;CTSC;TLE4;SH3GLB1;NSF;GSDMD;SEC24A;FN1;TNFRSF1A;SEC23IP;PFKL;BIN2;BAX;SEC22B;SEC24D;FERMT3	.		Caffeine metabolism	1/5	0.394296	0.629239	0	0	2.09644	1.95105	XDH
UDP-N-acetylglucosamine biosynthetic process (GO:0006048)	6/11	0.000226379	0.00598557	0	0	5.71755	47.9891	NAGK;GNPDA1;AMDHD2;UAP1L1;PGM3;RENBP	.		Oxidative phosphorylation	14/133	0.390711	0.630048	0	0	1.10339	1.03695	ATP6V1A;ATP6V0B;ATP6V0E1;ATP6AP1;ATP12A;SDHB;ATP6V1B2;ATP6V1H;ATP6V1E1;ATP6V0D2;ATP6V1D;ATP6V1C1;ATP6V0A1;ATP6V1C2
superoxide metabolic process (GO:0006801)	10/29	0.000223168	0.00599383	0	0	3.61454	30.3896	PREX1;NRROS;NCF1;NCF2;SH3PXD2B;CYBB;NOX4;ALOX12;CYBA;SOD2	.		Glucagon signaling pathway	11/103	0.393911	0.631899	0	0	1.11946	1.04292	PPP3CA;LDHA;CAMK2D;PFKL;CREB3L2;PHKG2;GNAS;AKT1;PLCB2;FOXO1;ATF4
negative regulation of protein localization to membrane (GO:1905476)	9/24	0.000222242	0.00600054	0	0	3.93082	33.065	TMEM59;DAB2;TGFB1;PID1;CLTC;TMBIM1;PPFIA1;AP2M1;PICALM	.		Vitamin digestion and absorption	3/24	0.404986	0.636406	0	0	1.31027	1.18436	SCARB1;LMBRD1;TCN2
substrate-dependent cell migration (GO:0006929)	7/15	0.000229529	0.0060066	0	0	4.89168	40.9898	P2RY12;NRP1;SDCBP;SHTN1;ITGA2;ITGA11;NTN1	.		Carbohydrate digestion and absorption	5/44	0.411547	0.640185	0	0	1.19116	1.05755	PIK3CA;PIK3CD;AKT1;PLCB2;HK2
negative regulation of leukocyte activation (GO:0002695)	6/11	0.000226379	0.00601674	0	0	5.71755	47.9891	MILR1;CD84;CD300A;NR1H3;FCGR2B;HAVCR2	.		Pentose and glucuronate interconversions	4/34	0.409806	0.640712	0	0	1.2332	1.1001	UGP2;CRYL1;GUSB;XYLB
interferon-gamma-mediated signaling pathway (GO:0060333)	17/70	0.000242164	0.00617882	0	0	2.54567	21.195	CAMK2D;VCAM1;IFNGR1;IFNGR2;PRKCD;PTAFR;IFI30;ICAM1;TRIM8;HCK;IRF3;TRIM25;IRF8;IRF5;NCAM1;FCGR1A;IRF9	.		cGMP-PKG signaling pathway	17/166	0.416777	0.645063	0	0	1.07348	0.93951	MAP2K1;IRS2;ADCY7;RHOA;GNAI1;PIK3R5;GNAI2;GNA13;PPP3CA;EDNRB;CREB3L2;GNA12;BDKRB2;AKT1;PLCB2;MEF2D;ATF4
positive regulation of cytokine biosynthetic process (GO:0042108)	12/40	0.00024161	0.00619565	0	0	3.14465	26.1893	CD86;EGR1;EBI3;HMOX1;TLR8;IL27;TLR7;BCL10;TLR6;THBS1;TLR4;CD276	.		Glycosylphosphatidylinositol (GPI)-anchor biosynthesis	3/25	0.431403	0.66436	0	0	1.25786	1.0575	DPM2;GPLD1;PIGX
cellular response to decreased oxygen levels (GO:0036294)	16/64	0.000255967	0.0064985	0	0	2.62055	21.6731	BNIP3L;TIGAR;EPAS1;BNIP3;PTGS2;NDRG1;HIF1A;BMP7;SIRT2;RGCC;PGK1;HMOX1;PMAIP1;HYOU1;P4HB;CPEB4	.		Vitamin B6 metabolism	1/6	0.452095	0.685937	0	0	1.74703	1.3869	AOX1
icosanoid metabolic process (GO:0006690)	13/46	0.000260725	0.00652197	0	0	2.96236	24.4455	GPX1;GPX4;PON2;PLA2G4A;ALOX12;PTGS2;ALOX5;ALOX5AP;MAPKAPK2;TBXAS1;DPEP1;DAGLB;MGLL	.		Circadian entrainment	10/97	0.447649	0.68595	0	0	1.08064	0.868557	CAMK2D;RASD1;GNG5;GNG7;GNAS;FOS;PLCB2;ADCY7;GNAI1;GNAI2
phosphate-containing compound metabolic process (GO:0006796)	33/183	0.000258604	0.00653296	0	0	1.89023	15.6137	SLC20A1;GDE1;HTR2B;PIK3CD;CLN8;NUDT4;PPP3CA;IMPA2;INPP5D;PGK1;AKT1;PAK2;XYLB;NADK;DUSP4;TIGAR;TGFB1;GPX4;GK;TNK2;STAT3;PLA2G4A;PLA2G15;ITPKC;PFKL;PIK3CA;TOLLIP;PI4KA;PLAA;FAM20C;FAM20A;PLCB2;FBP2	.		Phosphonate and phosphinate metabolism	1/6	0.452095	0.689332	0	0	1.74703	1.3869	CHPT1
regulation of Ras protein signal transduction (GO:0046578)	20/90	0.00026059	0.00655069	0	0	2.32937	19.2233	TGFB2;DENND1A;APLP2;RASGRF1;SPRY4;ASAP1;ARHGAP17;MYO9B;ARAP1;RASAL2;ADAP1;ARFGAP1;RASGRP4;ADAP2;SH3BP1;ARHGDIA;SMAP2;SQSTM1;AGFG1;ARF6	.		Ether lipid metabolism	5/47	0.469486	0.708832	0	0	1.11513	0.843164	LPCAT2;LPCAT1;PLA2G4A;CHPT1;PLD3
regulation of protein phosphorylation (GO:0001932)	43/261	0.000274267	0.00682723	0	0	1.72695	14.1634	CSF1R;CD40;PID1;ITGB3;ITGB2;CIB1;FBLN1;ARRB1;PRR5L;C3;MYDGF;GPNMB;AKT1;RIPK1;XDH;PAK2;PDE8A;FNIP2;BRD4;LYN;TGFB2;TGFB1;GDF15;TGFB3;STAT2;IGFBP3;ATP6AP2;FN1;PLAUR;INHBB;BMP7;RNF41;CLIP3;FGR;BST1;ADAM17;BMP2;DAB2;FAS;FAM20A;CD24;CARD14;ENG	.		Thyroid cancer	4/37	0.475554	0.711023	0	0	1.13321	0.842285	CDKN1A;MAP2K1;BAX;BAK1
vacuolar acidification (GO:0007035)	8/20	0.000297835	0.00737793	0	0	4.19287	34.0418	ATP6V0B;ATP6V0E1;SLC11A1;PPT1;ATP6V1H;ATP6V0D2;CLN5;ATP6V0A1	.		Fatty acid elongation	3/27	0.482835	0.711546	0	0	1.16469	0.847985	ELOVL1;PPT1;HACD4
MAPK cascade (GO:0000165)	45/278	0.000300115	0.00739849	0	0	1.69676	13.763	PTGER4;PSMD12;CAMK2D;PSMD11;SHC1;RASGRF1;ARAF;PDGFB;HTR2B;IRS2;RASAL2;ZFP36L2;RASGRP4;PSMD8;IKBKB;PSMD2;PEA15;CTSH;MBP;ITGAV;NCAM1;LGALS9;CCR5;SPTAN1;MAP3K7;MAP4K4;MAP3K5;PDGFRB;PDGFRA;MAP2K1;TGFB1;KSR1;ANGPT1;RIPK2;NRG1;DUSP6;MAPKAPK3;STK24;TNIP2;MAPKAPK2;GRB2;LAMTOR2;CCM2;SOS1;HBEGF	.		GABAergic synapse	9/89	0.479086	0.712842	0	0	1.06	0.780025	NSF;GABARAPL2;GNG5;GNG7;GLUL;ADCY7;SLC38A2;GNAI1;GNAI2
aminoglycan metabolic process (GO:0006022)	10/30	0.000306322	0.00747924	0	0	3.49406	28.27	SDC4;B3GAT3;GPC1;SDC3;BGN;SDC1;GPC4;HSPG2;B4GALT7;DCN	.		Aldosterone-regulated sodium reabsorption	4/37	0.475554	0.714491	0	0	1.13321	0.842285	PIK3CA;PIK3CD;SFN;SGK1
regulation of cell adhesion mediated by integrin (GO:0033628)	10/30	0.000306322	0.0075152	0	0	3.49406	28.27	LYN;TGFB2;SYK;PLAU;ADAM9;CIB1;NCKAP1L;ADA;EPHA2;FERMT3	.		Biosynthesis of unsaturated fatty acids	3/27	0.482835	0.714967	0	0	1.16469	0.847985	ELOVL1;ACOX1;HACD4
mesenchymal cell differentiation (GO:0048762)	12/41	0.000312204	0.00758657	0	0	3.06796	24.7641	GSK3B;HEYL;TGFB2;BMP2;TGFB1;HTR2B;LOXL3;SNAI1;HIF1A;BMP7;LOXL2;WNT4	.		Selenocompound metabolism	2/17	0.492141	0.718386	0	0	1.2332	0.874325	PAPSS2;PAPSS1
positive regulation of phosphatidylinositol 3-kinase signaling (GO:0014068)	14/53	0.000332184	0.00803382	0	0	2.76888	22.1782	PDGFRB;PDGFRA;TGFB2;NCF1;UNC5B;F2R;PDGFB;DCN;FGR;SELP;MYDGF;NEDD4;HCLS1;PTPN6	.		Renin secretion	7/69	0.491134	0.72033	0	0	1.06341	0.756124	PTGER4;PPP3CA;GNAS;PLCB2;GNAI1;CTSB;GNAI2
positive regulation of transforming growth factor beta production (GO:0071636)	5/8	0.000343927	0.00823972	0	0	6.55136	52.2476	ATP6AP2;LGALS9;CD46;PTGS2;THBS1	.		Allograft rejection	4/38	0.496864	0.721859	0	0	1.10339	0.771753	CD86;IL10;CD40;FAS
interleukin-1 beta secretion (GO:0050702)	5/8	0.000343927	0.00827858	0	0	6.55136	52.2476	ABCA1;NLRC4;CD36;TLR6;TLR4	.		Glycerolipid metabolism	6/61	0.531894	0.769124	0	0	1.03103	0.650903	AGPAT5;DGAT1;GK;LPIN2;MGLL;AGPAT3
regulation of nitric-oxide synthase activity (GO:0050999)	11/36	0.000365435	0.00863339	0	0	3.20289	25.349	SCARB1;NUS1;LYPLA1;NPR3;HTR2B;AKT1;ZDHHC21;APOE;HIF1A;CYGB;DNM2	.		Nicotinate and nicotinamide metabolism	3/30	0.555477	0.792069	0	0	1.04822	0.616277	BST1;AOX1;NADK
positive regulation of protein phosphorylation (GO:0001934)	61/412	0.000362121	0.00863507	0	0	1.55197	12.2971	NRP1;CDKN1A;CD40;ITGB3;DOCK7;ARAF;TREM2;ARRB1;CIB1;RPS6KA4;MYDGF;AKT1;PDE8A;MAP2K3;PDGFRB;PDGFRA;KSR1;RIPK2;MMD;SPHK1;F2R;PLAUR;TNFRSF1B;TNFRSF1A;CLIP3;RAP2C;ADAM17;BANK1;TYRO3;HCLS1;LCP2;FAM20A;CARD14;ENG;EPHA2;CSF1R;SHC1;PDGFB;TNFRSF11A;MST1R;C3;SDCBP;GPNMB;RIPK1;FNIP2;PAK2;LYN;TGFB2;TGFB1;ANGPT1;GDF15;TGFB3;TNK2;INHBB;MERTK;BMP7;DAB2;BMP2;AXL;FAS;UBE2K	.		Fat digestion and absorption	4/41	0.558362	0.792514	0	0	1.02265	0.595948	ABCA1;SCARB1;DGAT1;CD36
cellular response to tumor necrosis factor (GO:0071356)	34/194	0.000364865	0.00866002	0	0	1.83708	14.5423	CD40;PSMD12;PID1;TNFRSF6B;PSMD11;GBA;CIB1;TNFRSF11A;ZFP36L2;PSMD8;IKBKB;PYCARD;BAG4;CCL8;PSMD2;OCSTAMP;ANKRD1;AKT1;TNFSF11;RIPK1;ADAMTS7;TNFSF18;TNFRSF12A;TNFSF15;TNFSF13;TNFRSF1B;TNFRSF1A;ADAM17;FAS;TNFSF8;CARD14;TNFRSF21;LIMS1;BIRC3	.		Citrate cycle (TCA cycle)	3/30	0.555477	0.795753	0	0	1.04822	0.616277	CS;ACO1;SDHB
programmed necrotic cell death (GO:0097300)	7/16	0.000374505	0.00872649	0	0	4.58595	36.1827	RIPK3;MLKL;LY96;RIPK1;CD14;TICAM1;TLR4	.		Steroid biosynthesis	2/19	0.553072	0.79601	0	0	1.10339	0.6535	SOAT1;LIPA
positive regulation of response to endoplasmic reticulum stress (GO:1905898)	7/16	0.000374505	0.00876652	0	0	4.58595	36.1827	PPP1R15A;BCL2L11;TMEM259;BAX;PMAIP1;BAK1;FCGR2B	.		Mucin type O-glycan biosynthesis	3/31	0.578294	0.805948	0	0	1.0144	0.555562	GCNT4;ST3GAL1;B4GALT5
positive regulation of nitric-oxide synthase activity (GO:0051000)	7/16	0.000374505	0.00880692	0	0	4.58595	36.1827	NUS1;SCARB1;NPR3;HTR2B;AKT1;APOE;HIF1A	.		MicroRNAs in cancer	28/299	0.570653	0.806243	0	0	0.981609	0.550658	CDKN1A;SHC1;ITGB3;PDGFB;IRS2;PTGS2;THBS1;IKBKB;BCL2L11;PLAU;CASP3;PIM1;HMOX1;BAK1;MCL1;PDGFRB;PDGFRA;MAP2K1;TGFB2;STAT3;RHOA;FOXP1;MARCKS;ZEB1;CDK6;PIK3CA;GRB2;SOS1
phagocytosis (GO:0006909)	26/135	0.000395386	0.00917116	0	0	2.01879	15.8185	ITGAM;LRP1;ITGB3;ITGB2;AIF1;C3;SH3BP1;ITGAV;CD14;FCGR1A;TXNDC5;MSR1;ANXA1;ANXA3;SLC11A1;NR1H3;MERTK;PDIA6;ARHGAP25;BIN2;AXL;ELMO1;TYRO3;MYH9;CD302;FCGR2B	.		Insulin secretion	8/86	0.583788	0.806308	0	0	0.975087	0.524809	CAMK2D;CCKAR;CREB3L2;GNAS;KCNN1;PLCB2;ADCY7;ATF4
amino sugar biosynthetic process (GO:0046349)	6/12	0.000416188	0.00927427	0	0	5.24109	40.7986	NAGK;GNPDA1;AMDHD2;UAP1L1;PGM3;RENBP	.		One carbon pool by folate	2/20	0.581536	0.806815	0	0	1.04822	0.568221	SHMT2;MTHFD2
regulation of IRE1-mediated unfolded protein response (GO:1903894)	6/12	0.000416188	0.00931495	0	0	5.24109	40.7986	PTPN1;BCL2L11;HSPA5;BAX;DNAJB9;BAK1	.		Asthma	3/31	0.578294	0.809611	0	0	1.0144	0.555562	IL10;CD40;FCER1G
regulation of MAPK cascade (GO:0043408)	35/203	0.000413982	0.00934756	0	0	1.80727	14.0781	CSF1R;CD40;SHC1;PDGFB;MST1R;TNFRSF11A;MYDGF;PAK2;LYN;PDGFRB;PDGFRA;MAP2K1;TGFB2;TGFB1;SYK;KSR1;GDF15;TGFB3;F2R;ATP6AP2;FN1;INHBB;TNFRSF1B;MERTK;BMP7;RNF41;TNFRSF1A;BMP2;AXL;TYRO3;FAS;PTPN6;TRIB1;CD24;EPHA2	.		Porphyrin and chlorophyll metabolism	4/42	0.577939	0.81281	0	0	0.998303	0.547356	CPOX;HMOX1;GUSB;BLVRA
UDP-N-acetylglucosamine metabolic process (GO:0006047)	6/12	0.000416188	0.00935598	0	0	5.24109	40.7986	GNPDA1;NAGK;AMDHD2;UAP1L1;PGM3;RENBP	.		Vascular smooth muscle contraction	12/132	0.61349	0.839799	0	0	0.952925	0.465591	GNA13;MAP2K1;ADORA2B;PRKCD;GNA12;ARAF;GNAS;PLA2G4A;PRKCQ;PLCB2;ADCY7;RHOA
regulation of cytokine secretion (GO:0050707)	10/31	0.000413823	0.00938551	0	0	3.38135	26.3409	PTGER4;SCAMP5;IL10;FGR;RGCC;CADM1;C5AR2;HTR2B;FCGR2B;FOXP1	.		Phosphatidylinositol signaling system	9/99	0.610832	0.839893	0	0	0.952925	0.469729	ITPKC;PIK3CA;IMPA2;INPP5D;IMPAD1;PI4KA;PIK3CD;PLCB2;PI4K2A
negative regulation of extrinsic apoptotic signaling pathway via death domain receptors (GO:1902042)	10/31	0.000413823	0.00942741	0	0	3.38135	26.3409	CASP8;GPX1;PEA15;TMBIM1;HMOX1;FAS;RIPK1;FADD;CFLAR;ICAM1	.		Protein digestion and absorption	8/90	0.636102	0.863082	0	0	0.931749	0.421519	SLC36A1;COL15A1;SLC7A7;COL4A2;COL4A1;XPNPEP2;SLC3A2;SLC38A2
positive regulation of cytokine secretion (GO:0050715)	17/73	0.000412604	0.00944178	0	0	2.44106	19.0232	FCN1;IL10;PTGER4;CSF1R;CADM1;F2R;HTR2B;PYCARD;SCAMP5;FGR;RGCC;TLR8;MBP;LGALS9;CD14;HAVCR2;TLR2	.		Proteasome	4/45	0.633562	0.863439	0	0	0.931749	0.425248	PSMD8;PSMD12;PSMD11;PSMD2
cell morphogenesis involved in differentiation (GO:0000904)	14/54	0.000409547	0.00945663	0	0	2.7176	21.1985	NRP1;ITGB3;FN1;LAMB1;LAMC1;PARVB;ANTXR1;PARVG;ITGA8;TYRO3;MICALL2;ITGAV;EPHA2;FERMT3	.		Amphetamine addiction	6/68	0.64039	0.865089	0	0	0.924898	0.412206	PPP3CA;CAMK2D;CREB3L2;GNAS;FOS;ATF4
proteolysis involved in cellular protein catabolic process (GO:0051603)	20/93	0.00041201	0.00947067	0	0	2.25423	17.5705	CTSA;TINAGL1;HM13;CTSZ;CTSS;CHFR;RNF41;SCPEP1;UBE2W;CASP8;FAP;CTSL;CTSK;CTSH;PMAIP1;CTSF;CTSC;CTSB;ADAMTS7;LGMN	.		cAMP signaling pathway	19/212	0.647604	0.871013	0	0	0.939441	0.408164	MAP2K1;CAMK2D;BDNF;F2R;PDE4C;PIK3CD;FOS;ADCY7;RHOA;VAV1;GNAI1;GNAI2;PIK3CA;ACOX1;CREB3L2;GNAS;AKT1;PDE4A;HCN2
positive regulation of leukocyte cell-cell adhesion (GO:1903039)	8/21	0.000441065	0.00978588	0	0	3.99321	30.8528	PYCARD;FAM49B;SIRPA;TNFSF11;PRKCQ;THY1;CD47;SIRPB1	.		Renin-angiotensin system	2/23	0.65878	0.878374	0	0	0.911494	0.380426	CTSA;ATP6AP2
regulation of pri-miRNA transcription from RNA polymerase II promoter (GO:1902893)	9/26	0.000445458	0.00984057	0	0	3.62845	27.9986	TGFB2;SPI1;TGFB1;SMAD3;STAT3;PDGFB;FOS;HIF1A;PPARD	.		Alanine, aspartate and glutamate metabolism	3/35	0.661851	0.878665	0	0	0.898473	0.370812	GLUL;ADSS;ASPA
regulation of tumor necrosis factor production (GO:0032680)	15/61	0.0004784	0.0104328	0	0	2.57759	19.7058	IL10;ARG2;C5AR2;LY96;CYBA;FOXP1;PYCARD;MAPKAPK2;RIPK1;LGALS9;FADD;CD14;TLR4;HAVCR2;TLR2	.		Mismatch repair	2/23	0.65878	0.882193	0	0	0.911494	0.380426	POLD4;RPA1
epithelial to mesenchymal transition (GO:0001837)	11/37	0.000475631	0.0104618	0	0	3.11632	23.8426	GSK3B;HEYL;TGFB2;BMP2;TGFB1;LOXL3;SNAI1;HIF1A;BMP7;LOXL2;WNT4	.		Primary immunodeficiency	3/37	0.698861	0.923817	0	0	0.849907	0.304524	CD40;BTK;ADA
positive regulation of T cell proliferation (GO:0042102)	15/61	0.0004784	0.0104776	0	0	2.57759	19.7058	CD86;ANXA1;VCAM1;TFRC;SYK;EBI3;CLECL1;AIF1;PYCARD;CD209;NCKAP1L;FADD;CD46;CD24;CD276	.		alpha-Linolenic acid metabolism	2/25	0.703631	0.926146	0	0	0.838574	0.29476	ACOX1;PLA2G4A
intrinsic apoptotic signaling pathway (GO:0097193)	21/101	0.000483579	0.0105009	0	0	2.17946	16.6387	PPP1R15A;CDKN1A;CEBPB;BCL2A1;BNIP3;PRKCD;KRCC1;PYCARD;BCL2L11;STK24;ZMAT4;PMAIP1;BAX;SFN;BAK1;CD24;FNIP2;MAP3K5;EPHA2;ATF4;MCL1	.		Pyruvate metabolism	3/39	0.732707	0.948209	0	0	0.806322	0.250773	LDHA;ME1;ME2
positive regulation of interferon-gamma production (GO:0032729)	12/43	0.000506578	0.0109537	0	0	2.92526	22.1964	PYCARD;FAM49B;SLC11A1;EBI3;TLR8;IL27;TLR7;FADD;CD14;LGALS9;TLR4;CD276	.		Pancreatic secretion	8/98	0.728731	0.951056	0	0	0.855688	0.270783	BST1;CCKAR;GNAS;PLCB2;ADCY7;RHOA;TPCN2;RAB11A
endosomal transport (GO:0016197)	38/229	0.000522739	0.0112554	0	0	1.7394	13.1437	TINAGL1;SYS1;DENND1A;CLTC;ARL1;AP2A1;DENND3;SNX33;CLN5;SNX1;SNX2;VTI1A;MICALL2;STX6;EPS15;YKT6;RILP;SNX6;ABCA1;SPAG9;SORT1;M6PR;STAM;VPS37B;RAB10;EHD3;SNX18;EHD4;WDR81;BIN1;RAB13;UBAP1;CORO7;SQSTM1;STAM2;RAB7A;ARF6;PICALM	.		Gastric acid secretion	6/75	0.732325	0.951714	0	0	0.838574	0.261242	CAMK2D;GNAS;PLCB2;ADCY7;GNAI1;GNAI2
peptidyl-serine phosphorylation (GO:0018105)	27/145	0.000538506	0.0115462	0	0	1.95185	14.691	GSK3B;CAMK2D;MAST3;PDGFB;IKBKB;RPS6KA3;STK38;PHKG2;AKT1;RIPK1;PAK2;CAMK1D;NEK6;PLK2;PRKCD;DAPK3;TGFBR2;LATS2;MAPKAPK3;MAPKAPK2;ULK1;PRKCQ;SGK3;SGK1;CSNK1G2;CAMK1G;CDK5R1	.		Fatty acid biosynthesis	1/13	0.728507	0.954809	0	0	0.806322	0.255409	ACSL6
cellular response to interferon-gamma (GO:0071346)	23/116	0.00054517	0.0116402	0	0	2.07836	15.6177	CAMK2D;VCAM1;IFNGR1;IFNGR2;PRKCD;DAPK3;PTAFR;IFI30;AIF1;ICAM1;TRIM8;HCK;CCL8;IRF3;PDE12;TRIM25;IRF8;IRF5;NCAM1;LGALS9;FCGR1A;SLC26A6;IRF9	.		Glycine, serine and threonine metabolism	3/40	0.74847	0.960536	0	0	0.786164	0.227771	GLDC;SHMT2;SDSL
antigen processing and presentation of exogenous peptide antigen via MHC class I, TAP-dependent (GO:0002479)	17/75	0.00057667	0.0122615	0	0	2.37596	17.7205	PDIA3;PSMD12;PSMD11;NCF1;ITGB5;NCF2;NCF4;CYBB;CYBA;PSMD8;IKBKB;PSMD2;ITGAV;CD36;CALR;SEC22B;FCGR1A	.		Alcoholism	15/180	0.746196	0.961625	0	0	0.873515	0.255736	MAP2K1;SHC1;BDNF;ARAF;GNAI1;GNAI2;GNG5;ADORA2B;GNG7;CREB3L2;GNAS;GRB2;SOS1;SLC29A1;ATF4
macrophage activation (GO:0042116)	7/17	0.000584402	0.0123743	0	0	4.31619	32.1337	SBNO2;ITGAM;SYK;SLC11A1;AIF1;TLR4;FOXP1	.		Autoimmune thyroid disease	4/53	0.757222	0.963737	0	0	0.791108	0.220007	CD86;IL10;CD40;FAS
regulation of vascular endothelial growth factor production (GO:0010574)	9/27	0.000612047	0.0129061	0	0	3.49406	25.8515	C3;TGFB1;ARNT;SARS;HPSE;PTGS2;SULF1;HIF1A;ATF4	.		Cell cycle	10/124	0.756134	0.966345	0	0	0.845337	0.236303	SMAD2;GSK3B;TGFB2;CDKN1A;TGFB1;SMAD3;CDK6;TGFB3;SFN;MAD1L1
cholesterol transport (GO:0030301)	12/44	0.000636772	0.0131557	0	0	2.85878	21.038	ABCA1;STX12;SCARB1;MSR1;STARD5;OSBPL5;ABCA5;NPC1;SOAT1;NPC2;APOE;CD36	.		Ubiquitin mediated proteolysis	11/137	0.768154	0.973627	0	0	0.841635	0.221994	UBE2W;COP1;UBE2B;SMURF1;NEDD4;UBE2QL1;WWP1;UBE2K;UBE2J1;RHOBTB2;BIRC3
protein N-linked glycosylation via asparagine (GO:0018279)	12/44	0.000636772	0.0132091	0	0	2.85878	21.038	DPM2;MCFD2;RPN2;RPN1;STT3B;UGGT2;ST3GAL1;UGGT1;ST6GALNAC4;UBE2J1;ASGR2;ST3GAL3	.		Thiamine metabolism	1/15	0.777869	0.977892	0	0	0.698812	0.17554	AK5
positive regulation of interleukin-8 production (GO:0032757)	12/44	0.000636772	0.0132631	0	0	2.85878	21.038	FCN1;PYCARD;F2R;TLR8;RIPK1;TLR7;BCL10;FADD;CD14;LGALS9;TLR4;TLR2	.		Tryptophan metabolism	3/42	0.77775	0.98175	0	0	0.748727	0.188192	AOC1;KYNU;AOX1
regulation of bone resorption (GO:0045124)	8/22	0.000635477	0.0132903	0	0	3.8117	28.0584	CSF1R;SYK;ATP6AP1;UBASH3B;ITGB3;SPP1;PLEKHM1;TNFSF11	.		Glutathione metabolism	4/56	0.794334	0.994532	0	0	0.748727	0.172396	GPX1;GPX4;GPX3;GSTA1
wound healing (GO:0042060)	13/50	0.000633541	0.0133044	0	0	2.72537	20.0701	SCARB1;PDGFRA;TGFB2;SMAD3;ITGB3;SLC11A1;MIA3;NRG1;CORO1B;JAML;SYT11;HMOX1;HPSE	.		Fatty acid degradation	3/44	0.804165	1	0	0	0.714694	0.155768	ACADVL;ACOX1;ACSL6
positive regulation of apoptotic signaling pathway (GO:2001235)	17/76	0.000677833	0.0139475	0	0	2.3447	17.1083	BCAP31;GSK3B;TNFRSF12A;BNIP3;PLAUR;BCL10;PYCARD;BCL2L11;CTSH;PMAIP1;FAS;BAX;RIPK1;LGALS9;FADD;BAK1;PAK2	.		beta-Alanine metabolism	2/31	0.809454	1	0	0	0.67627	0.14296	DPYD;CNDP2
interleukin-1 beta production (GO:0032611)	5/9	0.000712919	0.0145521	0	0	5.82343	42.1974	ABCA1;NLRC4;CD36;TLR6;TLR4	.		Basal transcription factors	3/45	0.816351	1	0	0	0.698812	0.141796	TAF10;GTF2F2;TAF3
leukocyte differentiation (GO:0002521)	6/13	0.000710613	0.0145633	0	0	4.83793	35.072	LYN;TRPM2;BATF3;AXL;TREM2;RELB	.		Nitrogen metabolism	1/17	0.818259	1	0	0	0.616599	0.123675	GLUL
response to tumor necrosis factor (GO:0034612)	20/97	0.000729192	0.014825	0	0	2.16127	15.6121	PID1;GBA;ADAM10;CIB1;TNFRSF11A;ZFP36L2;CXCL16;PYCARD;IKBKB;BAG4;CASP8;CCL8;OCSTAMP;CASP3;ANKRD1;AKT1;ADAM9;RIPK1;TNFRSF21;ADAMTS7	.		Base excision repair	2/33	0.83641	1	0	0	0.635284	0.113485	POLB;POLD4
regulation of signal transduction (GO:0009966)	38/233	0.000734385	0.0148713	0	0	1.70954	12.3369	CSF1R;CBFB;RGS16;PXN;ARAF;MST1R;NLRC4;SAMSN1;DLL1;RASGRP4;UBASH3B;GRK5;IRAK1;GNG7;TMEM108;RGS20;CSK;CD36;PDGFRB;IGFBP1;PDGFRA;PTPN1;IGFBP4;IGFBP3;GLRX2;SULF1;MERTK;DUSP6;RUNX1;BST1;MDFIC;AXL;TYRO3;CD24;CD46;MGLL;EPHA2;BIRC3	.		Cysteine and methionine metabolism	3/47	0.838795	1	0	0	0.669075	0.117616	LDHA;MAT2B;SDSL
epidermal growth factor receptor signaling pathway (GO:0007173)	14/57	0.000739873	0.0149232	0	0	2.57457	18.5602	TGFB1;SHC1;PXN;ADAM17;PIK3CA;FES;AKT1;CSK;GRB2;SOS1;EPS15;BCAR1;HBEGF;FAM83A	.		Pantothenate and CoA biosynthesis	1/19	0.851308	1	0	0	0.551694	0.0888122	DPYD
calcium-mediated signaling (GO:0019722)	16/70	0.000751042	0.0150889	0	0	2.39593	17.2364	BCAP31;VCAM1;SPHK1;HTR2B;CXCR4;TPCN2;PPP1R9B;NUDT4;LAT2;SELP;TRPM2;EDNRB;FKBP1B;BTK;TNFSF11;CCR5	.		Oocyte meiosis	9/125	0.853836	1	0	0	0.754717	0.119257	RPS6KA3;PPP3CA;MAP2K1;CAMK2D;RPS6KA2;RPS6KA1;ADCY7;MAD1L1;CPEB4
positive regulation of cellular process (GO:0048522)	72/519	0.000773951	0.0154881	0	0	1.45418	10.4177	CD86;SLC35F6;HTR2B;IRS2;CIB1;CXCL16;RPS6KA3;RPS6KA1;CHP2;AKT1;CTSH;ITGAV;CD36;JUNB;PDGFRB;PDGFRA;RIPK2;SPHK1;PRKCD;F2R;GLP2R;RHOG;ADAM10;NRG1;ACTN4;GAB2;OSMR;SIRT2;TGFBR2;GREM1;HCK;MMP14;ADAM17;HCLS1;CD47;GPLD1;HBEGF;CSF1R;LRP1;SHC1;PDGFB;DERL2;TNFRSF11A;MST1R;DLL1;THBS1;RAB21;SDCBP;GRK5;PDPN;STX4;WNT2;LYN;TGFB2;TGFB1;TNFSF13;FN1;MSN;FOSL1;MLXIPL;BST1;DAB2;P2RX4;CCPG1;IL7;FKBP1B;PTPN6;CALR;FAM98A…	.		DNA replication	2/36	0.870402	1	0	0	0.582343	0.080829	POLD4;RPA1
Golgi to plasma membrane transport (GO:0006893)	11/39	0.000780135	0.0155509	0	0	2.95651	21.1569	NSF;RAB10;CHIC2;SYS1;RAB31;OSBPL5;EXOC5;CCDC93;ABCD1;BLZF1;OPTN	.		Terpenoid backbone biosynthesis	1/22	0.889968	1	0	0	0.476463	0.0555414	NUS1
peptidyl-asparagine modification (GO:0018196)	12/45	0.000793871	0.0157631	0	0	2.79525	19.9541	DPM2;MCFD2;RPN2;RPN1;STT3B;UGGT2;ST3GAL1;UGGT1;ST6GALNAC4;UBE2J1;ASGR2;ST3GAL3	.		Huntington disease	14/193	0.89039	1	0	0	0.760365	0.0882751	GPX1;BDNF;CLTC;AP2A1;SOD2;AP2A2;SDHB;CASP8;CASP3;CREB3L2;AP2S1;BAX;PLCB2;AP2M1
post-translational protein modification (GO:0043687)	53/357	0.000797835	0.0157804	0	0	1.55618	11.1012	MIA3;LAMC1;PRSS23;DDA1;PSMD8;C4A;PSMD2;IGFBP1;ARSA;CISH;IGFBP4;APLP2;IGFBP3;SHISA5;ADAM10;PDIA6;FBXW2;CKAP4;DNAJC3;VGF;MXRA8;FAM20C;RAB38;MFGE8;RAB1A;PSMD12;PSMD11;EPAS1;SERPINC1;HIF1A;HSP90B1;C3;ARSJ;STC2;SPP1;ARSI;ARSG;APOE;WFS1;FN1;LAMB1;FBXL14;RAB11A;TF;SPSB1;KLHL5;MGAT4A;ASB9;RAB13;CALU;STT3B;P4HB;FBN1	.		Adrenergic signaling in cardiomyocytes	10/145	0.895186	1	0	0	0.722909	0.0800434	CAMK2D;CREB3L2;GNAS;AKT1;PLCB2;ADCY7;GNAI1;ATF4;PIK3R5;GNAI2
carboxylic acid catabolic process (GO:0046395)	9/28	0.00082627	0.0160933	0	0	3.36927	23.9171	TGFB1;NAGK;GNPDA1;HEXB;AMDHD2;HEXA;NPL;GUSB;RENBP	.		Graft-versus-host disease	2/41	0.912932	1	0	0	0.511326	0.0465787	CD86;FAS
Fc-gamma receptor signaling pathway (GO:0038094)	25/134	0.000824248	0.0161155	0	0	1.95563	13.887	WIPF1;ARPC1B;WAS;ACTG1;FCGR3A;NCKAP1L;FCGR1A;LYN;ACTR3;ACTR2;FCER1G;SYK;PRKCD;LIMK1;ARPC4;ARPC5;VAV1;FGR;HCK;FCGR2A;ARPC2;PIK3CA;ELMO1;GRB2;FCGR2B	.		Homologous recombination	2/41	0.912932	1	0	0	0.511326	0.0465787	POLD4;RPA1
positive regulation of cell adhesion (GO:0045785)	15/64	0.00082352	0.0161632	0	0	2.45676	17.4477	TNFSF18;TGFB2;SYK;CHRD;CIB1;PTPRJ;SIRPB1;SMAD7;SIRPA;ADAM9;ITGAV;STX4;NCKAP1L;CD47;LIMS1	.		Pyrimidine metabolism	3/57	0.918672	1	0	0	0.551694	0.0467977	ENTPD4;DPYD;NME1
protein modification process (GO:0036211)	18/84	0.000820685	0.0161697	0	0	2.24618	15.96	ERO1B;ATG3;MANBA;RIPK3;RPN2;RPN1;ARAF;PLAT;NAGPA;FBXW2;LOXL2;SERP1;GGCX;STK38;AKT1;MAN2B1;B4GALT7;ST3GAL1	.		Bile secretion	4/72	0.921995	1	0	0	0.582343	0.0472951	SCARB1;AQP9;GNAS;ADCY7
positive regulation of protein kinase B signaling (GO:0051897)	24/127	0.000859592	0.0166787	0	0	1.98088	13.9832	CD86;PDGFRB;ITGB1;PDGFRA;OSBPL8;TGFB1;ANGPT1;PDGFB;PIK3CD;IRS2;PTPRJ;NRG1;MST1R;THBS1;VAV1;PIK3R5;MTDH;MYDGF;PIK3CA;HCLS1;GRB2;HPSE;ENG;HBEGF	.		Type I diabetes mellitus	2/43	0.925954	1	0	0	0.487543	0.0375073	CD86;FAS
regulation of smooth muscle cell migration (GO:0014910)	7/18	0.00087793	0.0168424	0	0	4.0764	28.6895	PDGFRB;NRP1;LRP1;PLAU;IGFBP3;PDGFB;TRIB1	.		Folate biosynthesis	1/26	0.926356	1	0	0	0.403161	0.0308403	MOCS1
retrograde protein transport, ER to cytosol (GO:0030970)	7/18	0.00087793	0.016906	0	0	4.0764	28.6895	NPLOC4;HM13;SEL1L;DERL1;DERL2;HERPUD1;HSP90B1	.		Maturity onset diabetes of the young	1/26	0.926356	1	0	0	0.403161	0.0308403	HHEX
regulation of chemokine production (GO:0032642)	7/18	0.00087793	0.01697	0	0	4.0764	28.6895	ADAM17;IL7;TLR7;LGALS9;HIF1A;TLR4;TLR2	.		Linoleic acid metabolism	1/29	0.945509	1	0	0	0.361454	0.0202529	PLA2G4A
cholesterol efflux (GO:0033344)	8/23	0.000893499	0.0170769	0	0	3.64598	25.5961	ABCA1;STX12;SCARB1;ABCA5;NPC1;SOAT1;NPC2;APOE	.		Nucleotide excision repair	2/47	0.946676	1	0	0	0.44605	0.0244427	POLD4;RPA1
Fc receptor mediated stimulatory signaling pathway (GO:0002431)	25/135	0.000921717	0.0175505	0	0	1.94114	13.5672	WIPF1;ARPC1B;WAS;ACTG1;FCGR3A;NCKAP1L;FCGR1A;LYN;ACTR3;ACTR2;FCER1G;SYK;PRKCD;LIMK1;ARPC4;ARPC5;VAV1;FGR;HCK;FCGR2A;ARPC2;PIK3CA;ELMO1;GRB2;FCGR2B	.		Retrograde endocannabinoid signaling	9/148	0.950537	1	0	0	0.63743	0.0323359	GNG5;GNG7;DAGLB;PTGS2;PLCB2;ADCY7;MGLL;GNAI1;GNAI2
keratan sulfate metabolic process (GO:0042339)	10/34	0.000938257	0.0176027	0	0	3.08299	21.4931	GALNS;B4GALT1;B3GNT7;HEXB;HEXA;SLC35D2;GNS;ST3GAL1;ST3GAL3;B4GALT5	.		RNA degradation	4/79	0.950797	1	0	0	0.530743	0.0267786	PFKL;PARN;ENO1;DCP2
macromolecule catabolic process (GO:0009057)	10/34	0.000938257	0.0176676	0	0	3.08299	21.4931	SH3GLB1;BACE2;TGFB1;SMURF1;NEDD4;PPT1;TPP1;CLN8;CLN5;LGMN	.		Drug metabolism	6/108	0.952176	1	0	0	0.582343	0.0285383	DPYD;GSTA1;AOX1;GUSB;XDH;NME1
regulation of peptidyl-tyrosine phosphorylation (GO:0050730)	18/85	0.000949919	0.0176914	0	0	2.21976	15.4476	NRP1;TGFB1;ANGPT1;RIPK2;ITGB3;TNK2;ITGB2;PRKCD;PDGFB;TREM2;SAMSN1;RAP2C;BST1;RAP2B;BANK1;HCLS1;PTPN6;PAK2	.		Circadian rhythm	1/31	0.955424	1	0	0	0.338135	0.0154191	BHLHE40
positive regulation of proteolysis (GO:0045862)	13/52	0.000946771	0.0176973	0	0	2.62055	18.2454	GBA;FURIN;SNX33;TNFRSF1B;CASP8;TNIP1;CTSH;ADAM9;FADD;APOE;BAK1;CTSC;GPLD1	.		RNA polymerase	1/31	0.955424	1	0	0	0.338135	0.0154191	POLR1D
negative regulation of T cell activation (GO:0050868)	10/34	0.000938257	0.017733	0	0	3.08299	21.4931	CD86;IL10;LGALS3;CEBPB;SDC4;GPNMB;TNFAIP8L2;FCGR2B;TNFRSF21;HAVCR2	.		Aminoacyl-tRNA biosynthesis	3/66	0.957695	1	0	0	0.476463	0.0205957	CARS;SARS;TARS
bone development (GO:0060348)	10/34	0.000938257	0.017799	0	0	3.08299	21.4931	PTGER4;VKORC1;TFAP2A;CYP26B1;MMP13;SH3PXD2B;GNAS;STC1;P3H1;SULF1	.		Propanoate metabolism	1/32	0.959683	1	0	0	0.327568	0.0134803	LDHA
negative regulation of cytokine secretion (GO:0050710)	11/40	0.000984404	0.0181351	0	0	2.8826	19.9576	PTGER4;IL10;ANXA1;RGCC;SYT11;C5AR2;FN1;TLR8;TLR6;FCGR2B;TNFRSF21	.		Chemical carcinogenesis	4/82	0.959841	1	0	0	0.511326	0.0209581	HSD11B1;GSTA1;ARNT;PTGS2
negative regulation of apoptotic signaling pathway (GO:2001234)	15/65	0.00097762	0.0181411	0	0	2.41896	16.7644	SLC35F6;PRELID1;GPX1;BCL2A1;PIH1D1;PLAUR;CFLAR;THBS1;HERPUD1;LGALS3;OPA1;AKT1;ITGAV;RIPK1;MCL1	.		Retinol metabolism	3/67	0.96073	1	0	0	0.469351	0.018803	CYP26B1;DGAT1;AOX1
aminoglycan biosynthetic process (GO:0006023)	12/46	0.000982041	0.0181571	0	0	2.73448	18.9387	EXT1;SDC4;B3GNT7;B3GAT3;GPC1;HEXA;SLC35D2;SDC3;SDC1;GPC4;HSPG2;B4GALT7	.		Thermogenesis	15/231	0.961366	1	0	0	0.680661	0.0268181	MAP2K3;ACSL6;ADCY7;SDHB;ACTG1;RPS6KA3;NDUFAF7;RPS6KA2;CREB3L2;RPS6KA1;GNAS;GRB2;SOS1;MGLL;MAP3K5
cellular protein localization (GO:0034613)	49/327	0.00100342	0.018419	0	0	1.57072	10.8448	FCN1;CLTC;AP2A1;WDR45;HHEX;SH3PXD2B;TMED1;WLS;NSF;TMED9;STX7;TBC1D9;TBC1D2B;WIPI1;RAB32;RAB31;RRAGC;RAB38;RAB7A;ARF6;STX12;RAB1A;RAB5C;WDR45B;UNC93B1;USO1;FBLN5;CORO1B;GGA2;RAB21;SNX1;RAB20;STX6;STX4;STX2;SNX8;TBC1D15;SNX6;CTSA;ANGPT1;SMURF1;RAB11A;SMAD7;RAB10;SEC23IP;RAB15;RAB13;RAB3GAP2;LAMTOR2	.		Ribosome biogenesis in eukaryotes	5/101	0.969559	1	0	0	0.51892	0.0160417	RCL1;NXT1;NMD3;REXO2;NOP10
regulation of superoxide metabolic process (GO:0090322)	4/6	0.00105764	0.0187401	0	0	6.98812	47.8806	BST1;SYK;BMP7;FBLN5	.		Neuroactive ligand-receptor interaction	23/338	0.970407	1	0	0	0.713284	0.0214272	PTGER4;THRB;PTAFR;F2R;C5AR1;GLP2R;HTR2B;GPR83;C3;P2RY6;HTR7;EDNRB;CCKAR;GAL;P2RX4;HRH3;ADORA2B;GRM8;C3AR1;BDKRB2;TSPO;F2RL2;F2RL3
regulation of extracellular exosome assembly (GO:1903551)	4/6	0.00105764	0.0188054	0	0	6.98812	47.8806	SDCBP;SDC4;SDC1;STAM	.		Tyrosine metabolism	1/36	0.973021	1	0	0	0.291172	0.00796337	AOX1
positive regulation of oxidative stress-induced cell death (GO:1903209)	4/6	0.00105764	0.0188712	0	0	6.98812	47.8806	MMP3;RIPK1;TLR6;TLR4	.		Salivary secretion	4/90	0.976974	1	0	0	0.465875	0.0108525	BST1;GNAS;PLCB2;ADCY7
lipoprotein catabolic process (GO:0042159)	4/6	0.00105764	0.0189374	0	0	6.98812	47.8806	LYPLA2;LYPLA1;PPT1;APOE	.		Lysine degradation	2/59	0.980639	1	0	0	0.355328	0.00694712	PLOD3;COLGALT1
cellular response to bacterial lipopeptide (GO:0071221)	4/6	0.00105764	0.0190041	0	0	6.98812	47.8806	CD14;CD36;TLR6;TLR2	.		Parkinson disease	7/142	0.985428	1	0	0	0.516727	0.00758505	UCHL1;CASP3;SNCAIP;SDHB;GNAI1;UBE2J1;GNAI2
gland morphogenesis (GO:0022612)	4/6	0.00105764	0.0190712	0	0	6.98812	47.8806	TGFB2;TGFB1;TGFB3;MSN	.		Valine, leucine and isoleucine degradation	1/48	0.991919	1	0	0	0.218379	0.00177183	AOX1
regulation of response to wounding (GO:1903034)	4/6	0.00105764	0.0191388	0	0	6.98812	47.8806	IL10;STK24;TNFRSF12A;PLAU	.		mRNA surveillance pathway	3/91	0.993956	1	0	0	0.345566	0.00209492	NXT1;CPSF3;ETF1
regulation of hyaluronan biosynthetic process (GO:1900125)	4/6	0.00105764	0.0192069	0	0	6.98812	47.8806	TGFB1;CLTC;PDGFB;AP2A1	.		Herpes simplex virus 1 infection	32/492	0.99399	1	0	0	0.681768	0.00410979	ITGB3;PIK3CD;CFP;C3;IKBKB;CASP8;IRAK1;CASP3;AKT1;BAK1;FADD;MAP3K7;IFNAR2;PDIA3;SYK;IFNGR1;IFNGR2;STAT2;CARD9;PILRA;TMEM173;TICAM1;TNFRSF1A;PIK3CA;IRF3;FAS;BAX;CALR;IRF9;IFNAR1;BIRC3;TLR2
negative regulation of leukocyte degranulation (GO:0043301)	4/6	0.00105764	0.0192755	0	0	6.98812	47.8806	CD84;CD300A;LGALS9;FCGR2B	.		Metabolism of xenobiotics by cytochrome P450	2/74	0.994775	1	0	0	0.283302	0.00148403	HSD11B1;GSTA1
negative regulation of membrane potential (GO:0045837)	4/6	0.00105764	0.0193446	0	0	6.98812	47.8806	HEBP2;PRELID1;BNIP3;PMAIP1	.		Fanconi anemia pathway	1/54	0.995578	1	0	0	0.194114	0.000860259	RPA1
negative regulation of lymphocyte proliferation (GO:0050672)	9/29	0.00109767	0.019382	0	0	3.25309	22.1684	CD86;LYN;IL10;CEBPB;SDC4;GPNMB;CD300A;FCGR2B;TNFRSF21	.		Steroid hormone biosynthesis	1/60	0.99758	1	0	0	0.174703	0.00042327	HSD11B1
protein autophosphorylation (GO:0046777)	30/175	0.00113253	0.0199286	0	0	1.79695	12.1892	CSF1R;GSK3B;CAMK2D;SLA;STK10;GRK5;IRAK1;PIM1;AKT1;RIPK1;CSK;PAK2;PDGFRB;LYN;PDGFRA;RIPK3;SYK;NEK6;TNK2;DAPK3;FGR;HCK;MAPKAPK3;STK24;FES;MAPKAPK2;BTK;TYRO3;ULK1;GRB2	.		RNA transport	6/165	0.998909	1	0	0	0.38117	0.0004162	EIF4A1;EIF5;NXT1;NUP50;NMD3;THOC6
positive regulation of interleukin-8 secretion (GO:2000484)	6/14	0.00114352	0.0200529	0	0	4.49236	30.4296	FCN1;PYCARD;F2R;CD14;LGALS9;TLR2	.		Spliceosome	4/134	0.99918	1	0	0	0.312901	0.000256674	HSPA8;AQR;HSPA6;CDC5L
sulfur compound catabolic process (GO:0044273)	10/35	0.00120256	0.021016	0	0	2.99491	20.1357	GALNS;HEXB;GPC1;HEXA;BGN;IDS;HPSE;GNS;DCN;SGSH	.		Taste transduction	1/83	0.999758	1	0	0	0.126291	3.05383e-05	PLCB2
negative regulation of T cell proliferation (GO:0042130)	8/24	0.00122913	0.0210478	0	0	3.49406	23.4153	IL10;CD86;CEBPB;SDC4;GPNMB;PRKAR1A;LGALS9;TNFRSF21	.		Olfactory transduction	5/444	0.999995	1	0	0	0.118043	6.15035e-07	GRK3;CAMK2D;GNG7;ARRB1;ARRB2
actin nucleation (GO:0045010)	8/24	0.00122913	0.0211187	0	0	3.49406	23.4153	ACTR3;ACTR2;SCIN;ARPC2;ARPC1B;ARPC4;ARPC5;WHAMM	.		Ribosome	1/153	0.999996	1	0	0	0.068511	2.68455e-07	RPS4Y1
B cell activation (GO:0042113)	16/73	0.00121454	0.0211529	0	0	2.29746	15.4238	ITGB1;IL10;TPD52;CD40;CR2;VCAM1;NFAM1;PIK3CD;LAT2;HHEX;ADAM17;CASP8;BANK1;GPR183;BTK;DNAJB9	.
protein alpha-1,2-demannosylation (GO:0036508)	8/24	0.00122913	0.02119	0	0	3.49406	23.4153	EDEM1;EDEM2;SEL1L;MAN1C1;DERL2;MAN1A1;UGGT2;UGGT1	.
positive regulation of vascular endothelial growth factor production (GO:0010575)	8/24	0.00122913	0.0212618	0	0	3.49406	23.4153	C3;TGFB1;ARNT;HPSE;SULF1;PTGS2;HIF1A;ATF4	.
positive regulation of dephosphorylation (GO:0035306)	8/24	0.00122913	0.0213342	0	0	3.49406	23.4153	BMP2;TGFB1;RIPK3;SMPD1;PRKCD;GBA;CHP2;MTMR9	.
nucleotide-sugar biosynthetic process (GO:0009226)	7/19	0.00127634	0.0215667	0	0	3.86186	25.7345	NAGK;GNPDA1;UGP2;AMDHD2;UAP1L1;PGM3;RENBP	.
response to reactive oxygen species (GO:0000302)	14/60	0.00127157	0.0216294	0	0	2.44584	16.3077	PDGFRA;PLK3;GPX1;NCF1;PXN;FOS;GLRX2;SOD2;STK24;AKT1;ADAM9;HMOX1;APOD;APOE	.
extrinsic apoptotic signaling pathway in absence of ligand (GO:0097192)	7/19	0.00127634	0.0216383	0	0	3.86186	25.7345	GSK3B;BCL2A1;CASP3;BAX;ITGAV;BAK1;MCL1	.
cellular response to thyroid hormone stimulus (GO:0097067)	5/10	0.00131388	0.0216982	0	0	5.24109	34.7734	CTSL;KLF9;CTSH;CTSS;CTSB	.
regulation of stress fiber assembly (GO:0051492)	14/60	0.00127157	0.0217018	0	0	2.44584	16.3077	PTGER4;NRP1;TGFB3;GPR65;PXN;LIMK1;WAS;ARHGAP28;ARAP1;RHOA;RGCC;PPFIA1;PFN1;ARHGEF5	.
low-density lipoprotein particle receptor catabolic process (GO:0032802)	5/10	0.00131388	0.0217686	0	0	5.24109	34.7734	CLTC;AP2S1;AP2A1;AP2A2;AP2M1	.
negative regulation of endoplasmic reticulum unfolded protein response (GO:1900102)	5/10	0.00131388	0.0218395	0	0	5.24109	34.7734	PPP1R15A;PTPN1;HSPA5;WFS1;DNAJB9	.
T cell homeostasis (GO:0043029)	5/10	0.00131388	0.0219109	0	0	5.24109	34.7734	RIPK3;AKT1;PMAIP1;NCKAP1L;FADD	.
positive regulation of bone resorption (GO:0045780)	5/10	0.00131388	0.0219827	0	0	5.24109	34.7734	SYK;ATP6AP1;SPP1;PLEKHM1;TNFSF11	.
negative regulation of B cell proliferation (GO:0030889)	5/10	0.00131388	0.022055	0	0	5.24109	34.7734	LYN;IL10;CD300A;FCGR2B;TNFRSF21	.
positive regulation of bone remodeling (GO:0046852)	5/10	0.00131388	0.0221278	0	0	5.24109	34.7734	SYK;ATP6AP1;SPP1;PLEKHM1;TNFSF11	.
positive regulation of epithelial cell migration (GO:0010634)	16/74	0.00141476	0.0232888	0	0	2.26642	14.8695	NRP1;SCARB1;TGFB2;ANGPT1;ANXA3;ITGB3;THBS1;HIF1A;RAB11A;FOXP1;CTSH;ADAM9;CALR;PFN1;GPLD1;BCAR1	.
regulation of actin cytoskeleton reorganization (GO:2000249)	9/30	0.00143682	0.0235758	0	0	3.14465	20.5828	CSF1R;NRP1;TRPM2;PDGFRA;HCK;FES;ARHGDIA;DAPK3;HCLS1	.
positive regulation of protein complex assembly (GO:0031334)	18/88	0.00144661	0.0236604	0	0	2.14408	14.0192	SH3GLB1;GSK3B;TGFB1;MMP1;PIH1D1;MMP3;RPA1;ASAP1;SPIDR;FOSL1;MED25;PMAIP1;BAX;CD36;LCP1;TLR6;TLR4;FNIP2	.
activation of MAPK activity (GO:0000187)	22/117	0.00147908	0.0241143	0	0	1.97101	12.8437	MAP2K3;SPAG9;MAP2K1;SHC1;RIPK2;C5AR1;CXCR4;NRG1;THBS1;INAVA;DUSP6;BMP2;MAPKAPK3;IRAK1;MDFIC;ADORA2B;MAPKAPK2;PEA15;RIPK1;MAP3K7;TLR4;MAP3K5	.
negative regulation of protein phosphorylation (GO:0001933)	30/178	0.00149345	0.0241939	0	0	1.76666	11.4951	PID1;MVP;CIB1;FBLN1;PRR5L;THY1;SAMSN1;PREX1;SPRED2;UBASH3B;AKT1;SFN;PAK2;XDH;LYN;TGFB1;CISH;IGFBP3;PRKCD;BGN;SIRT2;DCN;SMAD7;DNAJC3;GREM1;MLXIPL;CNKSR3;PTPN6;TRIB1;ENG	.
cellular response to lipid (GO:0071396)	30/178	0.00149345	0.0242709	0	0	1.76666	11.4951	CD86;PID1;GNAI1;PYCARD;WNT6;SBNO2;BRINP1;PDK4;ANKRD1;SPP1;CD14;CCR5;WNT2;LYN;IL10;MSN;NR1H3;TICAM1;TNFRSF1B;RHOA;FAM210B;TNIP1;PTK7;AXL;TNIP2;ADAM9;PLAA;PAF1;TLR4;GPLD1	.
zymogen activation (GO:0031638)	10/36	0.00152454	0.0246193	0	0	2.91172	18.8856	CASP8;C1R;PLAU;RIPK2;PGK1;CTSH;FURIN;PLAT;FADD;BAK1	.
positive regulation of multicellular organismal process (GO:0051240)	33/202	0.00153553	0.0247186	0	0	1.71244	11.0947	LRPAP1;TFRC;LRP1;PDGFB;HTR2B;ENO1;METRNL;HIF1A;LOXL2;SYDE1;SDCBP;INSL6;PDPN;CTSH;SMAD2;TGFB2;TGFB1;SMAD3;TGFB3;SLC11A1;NFAM1;RBM19;INHBB;RAB11A;TGFBR2;BMP2;DAB2;RGCC;BMP1;AGO2;SNAI1;PFN1;PICALM	.
regulation of defense response (GO:0031347)	16/75	0.00164204	0.0262675	0	0	2.2362	14.3381	SEMA7A;ANXA1;NLRX1;PTGS2;FOXP1;FGR;HCK;BST1;SBNO2;BCL6;NLRP1;APOE;FCGR2B;MGLL;BIRC3;BRD4	.
signal peptide processing (GO:0006465)	8/25	0.00165789	0.026274	0	0	3.3543	21.4749	SPCS3;SPCS2;PROS1;HM13;SPPL2A;FURIN;PCSK5;CLN5	.
negative regulation of cellular response to growth factor stimulus (GO:0090288)	13/55	0.00165208	0.0263455	0	0	2.47761	15.8709	PTPN1;SMURF1;SPRY4;CHRD;SULF1;LEMD2;THBS1;SMAD7;GREM1;HHEX;GPC1;NEDD4;VWC2	.
regulation of actin cytoskeleton organization (GO:0032956)	16/75	0.00164204	0.0263501	0	0	2.2362	14.3381	PDGFRB;PDGFRA;CSF1R;LRP1;PRKCD;DAPK3;ARHGAP17;ARHGAP28;RND3;RHOA;RHOBTB2;TRPM2;BST1;SH3BP1;ARHGDIA;ARHGEF5	.
Fc-gamma receptor signaling pathway involved in phagocytosis (GO:0038096)	24/133	0.00166794	0.0263514	0	0	1.89152	12.0985	LYN;ACTR3;ACTR2;SYK;WIPF1;ARPC1B;PRKCD;LIMK1;WAS;ARPC4;ARPC5;VAV1;ACTG1;FGR;HCK;FCGR3A;FCGR2A;ARPC2;PIK3CA;ELMO1;NCKAP1L;GRB2;FCGR1A;FCGR2B	.
chondroitin sulfate proteoglycan biosynthetic process (GO:0050650)	8/25	0.00165789	0.0263558	0	0	3.3543	21.4749	CHSY1;CHST11;CHST12;CHPF2;B3GAT3;CSGALNACT2;BGN;DCN	.
establishment of protein localization to endoplasmic reticulum (GO:0072599)	6/15	0.00175286	0.0271056	0	0	4.19287	26.6101	RAB10;SPCS3;SEC61A1;SPCS2;RAB3GAP2;SRP14	.
toll-like receptor 4 signaling pathway (GO:0034142)	6/15	0.00175286	0.0271879	0	0	4.19287	26.6101	ITGAM;IRAK1;ITGB2;LY96;CD14;TLR4	.
regulation of protein binding (GO:0043393)	21/111	0.00173015	0.0272499	0	0	1.98312	12.6117	LRPAP1;GSK3B;LRP1;RIPK2;PRKCD;CTSZ;PDGFB;DERL1;NMD3;TFIP11;NRG1;PSEN1;TMEM173;BMP2;DAB2;XIRP1;AKT1;BAX;CD36;AIDA;BAK1	.
protein O-linked fucosylation (GO:0036066)	6/15	0.00175286	0.0272708	0	0	4.19287	26.6101	ADAMTS5;POFUT2;ADAMTSL4;CFP;THBS1;ADAMTS7	.
positive regulation of catabolic process (GO:0009896)	14/62	0.00177957	0.0273528	0	0	2.36694	14.986	NSF;GSK3B;LRP1;SMURF1;PLK2;WWP1;OAZ1;FOXO1;RNF41;NEDD4;ASB9;SEC22B;RILP;RAB7A	.
positive regulation of NF-kappaB import into nucleus (GO:0042346)	6/15	0.00175286	0.0273542	0	0	4.19287	26.6101	SPHK1;TLR7;LGALS9;TLR4;RHOA;TLR2	.
Arp2/3 complex-mediated actin nucleation (GO:0034314)	7/20	0.00180322	0.0273864	0	0	3.66876	23.1799	ACTR3;ACTR2;ARPC2;ARPC1B;ARPC4;ARPC5;WHAMM	.
second-messenger-mediated signaling (GO:0019932)	14/62	0.00177957	0.0274355	0	0	2.36694	14.986	SPHK1;HTR2B;CXCR4;TPCN2;PPP1R9B;NUDT4;LAT2;EDNRB;BTK;TNFSF11;CD36;APOE;CCR5;KLRG1	.
positive regulation of membrane protein ectodomain proteolysis (GO:0051044)	6/15	0.00175286	0.0274381	0	0	4.19287	26.6101	ADAM9;FURIN;SNX33;APOE;TNFRSF1B;GPLD1	.
immune response-activating cell surface receptor signaling pathway (GO:0002429)	7/20	0.00180322	0.0274682	0	0	3.66876	23.1799	LYN;FCER1G;C5AR2;C5AR1;C3AR1;GPLD1;BCAR1	.
negative regulation of platelet-derived growth factor receptor signaling pathway (GO:0010642)	6/15	0.00175286	0.0275226	0	0	4.19287	26.6101	PDGFRB;PDGFRA;LRP1;PDGFB;PTPRJ;APOD	.
chondroitin sulfate biosynthetic process (GO:0030206)	7/20	0.00180322	0.0275504	0	0	3.66876	23.1799	CHSY1;CHST11;CHPF2;CHST12;CSGALNACT2;BGN;DCN	.
heparan sulfate proteoglycan metabolic process (GO:0030201)	7/20	0.00180322	0.0276332	0	0	3.66876	23.1799	EXT1;B3GAT3;GLCE;GPC1;HPSE;SULF1;SGSH	.
negative regulation of toll-like receptor signaling pathway (GO:0034122)	9/31	0.00185532	0.0279282	0	0	3.04321	19.1409	LYN;CD300A;TYRO3;LY96;CD14;TLR6;TICAM1;SMPDL3B;TLR4	.
proton transport (GO:0015992)	9/31	0.00185532	0.0280109	0	0	3.04321	19.1409	SLC36A1;ATP6V0B;SLC36A2;ATP6V0E1;ATP6AP1;ATP6V1B2;SLC4A11;ATP6V1E1;ATP6V1C1	.
negative regulation of ERBB signaling pathway (GO:1901185)	11/43	0.00187626	0.0280779	0	0	2.68149	16.8357	SH3KBP1;ITGA1;PTPRJ;NRG1;GRB2;STAM;EPS15;STAM2;EPN1;LGMN;HBEGF	.
positive regulation of interleukin-1 beta production (GO:0032731)	9/31	0.00185532	0.028094	0	0	3.04321	19.1409	PYCARD;GSDMD;EGR1;RIPK2;TLR8;NLRP1;LGALS9;TLR4;INAVA	.
regulation of B cell proliferation (GO:0030888)	11/43	0.00187626	0.0281605	0	0	2.68149	16.8357	LYN;IL10;BST1;TFRC;CD300A;IL7;GPR183;IRS2;NCKAP1L;FCGR2B;TNFRSF21	.
negative regulation of neuron death (GO:1901215)	17/83	0.00190632	0.0282789	0	0	2.14695	13.4455	GSK3B;UNC5B;TGFB3;BDNF;WFS1;F2R;GBA;SOD2;GPNMB;TYRO3;PPT1;AKT1;APOE;RETREG1;ATF4;CPEB4;LGMN	.
positive regulation of smooth muscle cell proliferation (GO:0048661)	10/37	0.00191302	0.0282961	0	0	2.83302	17.7321	PDGFRB;IL10;MMP2;PDGFB;AKT1;HMOX1;THBS1;AIF1;MEF2D;FOXP1	.
negative regulation of extrinsic apoptotic signaling pathway (GO:2001237)	16/76	0.00189916	0.0283375	0	0	2.20677	13.8284	GPX1;UNC5B;CFLAR;THBS1;ICAM1;LGALS3;CASP8;PEA15;TMBIM1;AKT1;HMOX1;FAS;ITGAV;RIPK1;FADD;MCL1	.
establishment of protein localization to membrane (GO:0090150)	17/83	0.00190632	0.0283614	0	0	2.14695	13.4455	NSF;ATG3;SYS1;NCF1;ZDHHC7;ZDHHC21;SYNE3;RAB11A;RAB10;SDCBP;ZDHHC18;RAB31;NPC1;RAB3GAP2;ABCD1;OPTN;BLZF1	.
regulation of tumor necrosis factor-mediated signaling pathway (GO:0010803)	13/56	0.00196681	0.028924	0	0	2.43336	15.1631	SYK;SPHK1;SPPL2A;TNFRSF1A;PYCARD;IKBKB;CLIP3;ADAM17;CASP8;OTULIN;TAX1BP1;RIPK1;BIRC3	.
cellular iron ion homeostasis (GO:0006879)	13/56	0.00196681	0.0290076	0	0	2.43336	15.1631	ATP6V1A;TFRC;ATP6AP1;SLC11A1;SLC40A1;CYBRD1;TF;TFR2;FTH1;LCN2;HMOX1;ACO1;FTL	.
positive regulation of cell growth (GO:0030307)	19/98	0.00209259	0.0305973	0	0	2.03226	12.5377	SEMA7A;TGFB2;BDNF;SMURF1;SPHK1;LIMK1;ADAM10;DERL2;CIB1;NTN1;CXCL16;RPS6KA3;SHTN1;SDCBP;ADAM17;MMP14;RPS6KA1;AKT1;PLAA	.
intracellular protein transport (GO:0006886)	50/347	0.00210202	0.0306474	0	0	1.5104	9.3114	NXT1;PPP1R10;CLTC;AP2A1;LAMP2;SIX3;AKT1;TMED1;WLS;PDIA3;NSF;TMED9;STX7;TBC1D9;TBC1D2B;RAB32;RAB31;NUP50;RAB38;RAB7A;STX12;RAB1A;RAB5C;UNC93B1;USO1;LTBP2;PTTG1IP;GGA2;RAB21;SNX1;RAB20;STX6;STX4;STX2;SNX8;TBC1D15;SNX6;CTSA;TGFB1;SMURF1;STAT3;RAB11A;RAB10;SEC23IP;BCL6;RAB15;BCL3;RAB13;RAB3GAP2;CALR	.
iron ion homeostasis (GO:0055072)	14/63	0.00209073	0.0306581	0	0	2.32937	14.3728	ATP6V1A;TFRC;ATP6AP1;SLC11A1;SLC40A1;CYBRD1;TF;TFR2;FTH1;LCN2;HMOX1;ACO1;FTL;PICALM	.
positive regulation of signal transduction (GO:0009967)	33/206	0.00213407	0.0310261	0	0	1.67918	10.3265	ITGB3;LOXL3;TREM2;HIF1A;DLL1;C3;HHEX;ADAMTS3;GRB10;TMEM108;TNFSF11;CTSH;BAK1;WLS;ATP6V1C2;FGFBP1;TGFB2;BDNF;PIH1D1;STAT3;ATP6AP2;ARNT;SULF1;KAT2B;BMP2;TSPAN14;AXL;IL7;TSPAN17;BMP2K;FAS;BAX;TLR2	.
negative regulation of MyD88-independent toll-like receptor signaling pathway (GO:0034128)	4/7	0.00228114	0.0312921	0	0	5.98982	36.4365	LY96;CD14;TICAM1;TLR4	.
positive regulation of intracellular transport (GO:0032388)	11/44	0.00228943	0.0313216	0	0	2.62055	15.9315	FGR;GSK3B;PLK3;SYK;B3GAT3;NEDD4;BAX;PRR5L;BAK1;GAB2;OAZ1	.
positive regulation of lipid transport (GO:0032370)	4/7	0.00228114	0.0313765	0	0	5.98982	36.4365	PRELID1;LRP1;SPP1;APOE	.
regulation of hormone biosynthetic process (GO:0046885)	4/7	0.00228114	0.0314613	0	0	5.98982	36.4365	EGR1;STC2;ARNT;HIF1A	.
positive regulation of interferon-gamma biosynthetic process (GO:0045078)	5/11	0.00222013	0.0314704	0	0	4.76463	29.1128	EBI3;TLR8;IL27;TLR7;CD276	.
positive regulation of CD4-positive, alpha-beta T cell activation (GO:2000516)	4/7	0.00228114	0.0315465	0	0	5.98982	36.4365	NCKAP1L;PRKCQ;LGALS9;TGFBR2	.
response to thyroid hormone (GO:0097066)	5/11	0.00222013	0.0315581	0	0	4.76463	29.1128	CTSL;KLF9;CTSH;CTSS;CTSB	.
regulation of protein heterodimerization activity (GO:0043497)	4/7	0.00228114	0.0316323	0	0	5.98982	36.4365	BAX;NRG1;BAK1;CD36	.
low-density lipoprotein receptor particle metabolic process (GO:0032799)	5/11	0.00222013	0.0316462	0	0	4.76463	29.1128	CLTC;AP2S1;AP2A1;AP2A2;AP2M1	.
positive regulation of cellular biosynthetic process (GO:0031328)	27/159	0.00223989	0.0316625	0	0	1.77999	10.8603	SCARB1;SHC1;PDGFB;IRS2;NMD3;PTGS2;HIF1A;THBS1;AKT1;CD36;PDGFRB;PDGFRA;EGR1;SMAD3;TGFB3;ARNT;NR1H3;MLXIPL;RGCC;P2RX4;BCL3;PRR16;CALR;TLR6;TLR4;GPLD1;PAOX	.
regulation of NF-kappaB import into nucleus (GO:0042345)	8/26	0.00219675	0.0316668	0	0	3.22529	19.7413	SPHK1;BCL3;TLR7;LGALS9;BMP7;TLR4;RHOA;TLR2	.
negative regulation of B cell apoptotic process (GO:0002903)	4/7	0.00228114	0.0317185	0	0	5.98982	36.4365	BCL6;IRS2;BCL10;FOXP1	.
cyclooxygenase pathway (GO:0019371)	5/11	0.00222013	0.0317349	0	0	4.76463	29.1128	PTGES2;TBXAS1;PTGS2;PTGES;PTGS1	.
ERAD pathway (GO:0036503)	16/77	0.00218909	0.0317356	0	0	2.17812	13.3394	SDF2L1;HSPA5;WFS1;EDEM1;SEL1L;DERL1;DERL2;HERPUD1;HSP90B1;UBE2J1;NPLOC4;TRIM25;DNAJB9;STT3B;UGGT2;UGGT1	.
positive regulation of interferon-beta production (GO:0032728)	8/26	0.00219675	0.0317565	0	0	3.22529	19.7413	IRF3;RIPK2;RIOK3;TLR8;IRF5;TLR7;TLR4;TLR2	.
positive regulation of B cell differentiation (GO:0045579)	4/7	0.00228114	0.0318051	0	0	5.98982	36.4365	MMP14;SYK;BTK;NCKAP1L	.
transcytosis (GO:0045056)	5/11	0.00222013	0.031824	0	0	4.76463	29.1128	LRPAP1;LRP1;USO1;CLTC;PICALM	.
negative regulation of platelet-derived growth factor receptor-beta signaling pathway (GO:2000587)	4/7	0.00228114	0.0318923	0	0	5.98982	36.4365	PDGFRB;PDGFRA;LRP1;PDGFB	.
positive regulation of extracellular matrix organization (GO:1903055)	5/11	0.00222013	0.0319137	0	0	4.76463	29.1128	SMAD3;TGFB1;RGCC;PDPN;COLGALT1	.
positive regulation of myeloid leukocyte differentiation (GO:0002763)	9/32	0.00236574	0.0319375	0	0	2.94811	17.8263	CCR1;CASP8;OCSTAMP;TNFSF11;HCLS1;RIPK1;FADD;EVI2B;RUNX1	.
death-inducing signaling complex assembly (GO:0071550)	4/7	0.00228114	0.0319799	0	0	5.98982	36.4365	CASP8;RIPK1;FADD;TNFRSF1A	.
regulation of erythrocyte differentiation (GO:0045646)	9/32	0.00236574	0.0320222	0	0	2.94811	17.8263	LYN;FAM210B;SPI1;MAFB;CDK6;STAT3;ARNT;NCKAP1L;HIF1A	.
transmembrane receptor protein serine/threonine kinase signaling pathway (GO:0007178)	25/144	0.0023485	0.0320439	0	0	1.81982	11.0172	ITGB5;PXN;LTBP2;FURIN;ARRB2;IRAK1;MAP3K7;SMAD2;KLF10;TGFB2;TGFB1;SMAD3;TGFB3;SMURF1;GDF15;USP9X;INHBB;FOS;BMP7;RHOA;SMAD7;TGFBR2;BMP2;ADAM9;ENG	.
cellular response to interleukin-18 (GO:0071351)	4/7	0.00228114	0.032068	0	0	5.98982	36.4365	ALOX5;PDGFB;AKT1;IL18R1	.
positive regulation of transcription factor import into nucleus (GO:0042993)	9/32	0.00236574	0.0321073	0	0	2.94811	17.8263	SMAD3;SPHK1;HCLS1;TLR7;LGALS9;TMEM173;TLR4;RHOA;TLR2	.
interleukin-18-mediated signaling pathway (GO:0035655)	4/7	0.00228114	0.0321566	0	0	5.98982	36.4365	ALOX5;PDGFB;AKT1;IL18R1	.
endodermal cell differentiation (GO:0035987)	9/32	0.00236574	0.032193	0	0	2.94811	17.8263	MMP14;ITGB5;COL4A2;MMP2;ITGB2;FN1;PAF1;ITGAV;LAMB1	.
ERK1 and ERK2 cascade (GO:0070371)	7/21	0.0024843	0.0331869	0	0	3.49406	20.9565	PTGER4;MAP2K1;HTR2B;CTSH;ITGAV;LGALS9;ZFP36L2	.
vesicle docking (GO:0048278)	7/21	0.0024843	0.033274	0	0	3.49406	20.9565	NSF;STX12;USO1;STX7;STX6;STX4;STX2	.
cortical actin cytoskeleton organization (GO:0030866)	7/21	0.0024843	0.0333616	0	0	3.49406	20.9565	IKBKB;FMNL1;WIPF1;RAB13;WAS;NCKAP1L;ARF6	.
dendritic cell differentiation (GO:0097028)	7/21	0.0024843	0.0334496	0	0	3.49406	20.9565	LYN;BATF2;TRPM2;BATF3;AXL;TREM2;TGFBR2	.
lipopolysaccharide-mediated signaling pathway (GO:0031663)	6/16	0.00257987	0.0338434	0	0	3.93082	23.4277	LYN;HCK;TGFB1;IRAK1;TLR4;MTDH	.
negative regulation of lipid storage (GO:0010888)	6/16	0.00257987	0.0339306	0	0	3.93082	23.4277	ABCA1;OSBPL8;ITGB3;NR1H3;ITGAV;ABHD5	.
ruffle organization (GO:0031529)	6/16	0.00257987	0.0340183	0	0	3.93082	23.4277	CSF1R;LIMA1;PLEKHA1;AIF1;CORO1B;ARF6	.
endoplasmic reticulum to cytosol transport (GO:1903513)	6/16	0.00257987	0.0341064	0	0	3.93082	23.4277	NPLOC4;SEL1L;DERL1;DERL2;HERPUD1;HSP90B1	.
carboxylic acid transport (GO:0046942)	12/51	0.00256331	0.034153	0	0	2.4664	14.7156	SLC36A1;SLC6A6;SLC36A2;SLC7A7;SLC43A2;PSAP;SLC16A6;SLC3A2;SLC16A3;SLC38A2;SLC16A5;SLC38A4	.
positive regulation of lymphocyte differentiation (GO:0045621)	6/16	0.00257987	0.034195	0	0	3.93082	23.4277	MMP14;SYK;IL7;AXL;BTK;NCKAP1L	.
negative regulation of cellular process (GO:0048523)	71/534	0.00257344	0.0341986	0	0	1.3937	8.30994	CDKN1A;IFITM1;HTR2B;PTPRJ;MIA3;CIB1;ENO1;PPP1R9B;FTH1;RPS6KA2;ARHGDIA;PLXNC1;PDE8A;IL10;KLF10;BNIP3L;FGFBP1;MAP2K1;IGFBP3;F2R;ITGA1;P3H1;ADAM10;P3H3;RUNX3;SIRT2;RNF41;NME1;KAT2B;PDE12;MYH9;GPLD1;TNFRSF21;LRPAP1;FBLN1;DLL1;BRINP1;SCIN;GPNMB;PDPN;PLXNA2;LPXN;CSK;SLIT3;S100A11;LYN;TFAP2A;CD164;TGFB2;TGFB1;SMAD3;ANGPT1;TGFB3;BNIP3;OSGIN1;OSGIN2;SOD2;BMP7;BMP2;RGCC;CDK6;BCL6;BHLHE40;NEURL1;PPT1;NOX4;C…	.
negative regulation of intracellular signal transduction (GO:1902532)	27/161	0.00268816	0.0351735	0	0	1.75788	10.4047	NLRX1;BCL2A1;CIB1;PTPRJ;ARRB2;ADIPOR1;THBS1;HERPUD1;PYCARD;PREX1;CASP8;SH3BP1;WWC3;AKT1;RIPK1;NLRP1;XDH;MCL1;LYN;UBE2B;PLEKHA1;RIOK3;PLAUR;ARHGAP25;TNIP1;EPHA2;OTUD3	.
regulation of cell growth (GO:0001558)	32/201	0.00272573	0.0355739	0	0	1.6688	9.85432	CDKN1A;CAMK2D;DERL2;PTPRJ;CIB1;ENO1;CXCL16;PPP1R9B;RPS6KA3;SDCBP;RPS6KA1;AKT1;SLIT3;TGFB2;TGFB1;SMAD3;CISH;SPHK1;OSGIN1;ADAM10;OSGIN2;MMP14;ADAM17;BCL6;PPT1;PRKCQ;SGK3;LAMTOR2;CHPT1;SGK1;BLZF1;BCAR1	.
post-Golgi vesicle-mediated transport (GO:0006892)	13/58	0.00274485	0.0357321	0	0	2.34945	13.8571	CHIC2;SYS1;OSBPL5;SORT1;MYO5A;AP2A1;RAB10;VTI1A;STX4;EXOC5;CORO7;CCDC93;EPS15	.
negative regulation of blood vessel morphogenesis (GO:2000181)	14/65	0.00284852	0.0369872	0	0	2.2577	13.2323	TGFB2;SARS;THBS2;SULF1;HSPG2;THBS1;DCN;HHEX;RGCC;COL4A2;STAB1;PGK1;XDH;WNT4	.
endocytic recycling (GO:0032456)	8/27	0.002864	0.0370939	0	0	3.10583	18.1863	EHD3;EHD4;DENND1A;RAB13;MICALL2;STX6;EPS15;ARF6	.
Rho protein signal transduction (GO:0007266)	15/72	0.00288912	0.0373244	0	0	2.18379	12.7682	LIMK1;RHOG;WAS;MYO9B;RND3;NTN1;RHOA;ARHGAP4;RHOBTB2;GNA13;SHTN1;PDPN;GNA12;TAX1BP3;PAK2	.
inositol lipid-mediated signaling (GO:0048017)	10/39	0.00292841	0.0377366	0	0	2.68774	15.6784	PDGFRB;CSF1R;PDGFRA;PIK3CA;PTAFR;PI4KA;PIK3CD;IRS2;GAB2;RHOA	.
positive regulation of cell differentiation (GO:0045597)	31/194	0.00296811	0.0381518	0	0	1.67499	9.74814	IFITM1;CEBPB;LOXL2;RPS6KA3;SDCBP;GPC1;NOCT;RPS6KA1;PDPN;AKT1;CD36;JUNB;CDON;CMKLR1;WNT4;SMAD2;SPAG9;MSR1;TGFB2;TGFB1;SMAD3;ATP6AP1;TGFB3;BMP7;TGFBR2;BMP2;DAB2;RGCC;FES;SNAI1;PPARD	.
entry into host cell (GO:0030260)	9/33	0.00298158	0.0382286	0	0	2.85878	16.6246	NPC1;AXL;ITGB3;CXCR4;WWP1;ITGAV;GRB2;CCR5;EPS15	.
cellular response to growth factor stimulus (GO:0071363)	24/139	0.00305424	0.0390621	0	0	1.80987	10.4814	MAP2K3;NRP1;WNT10A;TGFB1;SMAD3;ANXA1;SHC1;PDGFB;CIB1;BMP7;ZFP36L2;CORO1B;SIRT2;SMAD7;BMP2;MAPKAPK2;ANKRD1;AKT1;PDE8A;WNT2;BCAR1;WNT4;ADAMTS7;LIMS1	.
positive regulation of protein modification process (GO:0031401)	27/163	0.00321053	0.0409584	0	0	1.73631	9.96872	CSF1R;CD40;ITGB3;GBA;CIB1;ARRB1;C3;MYDGF;GPNMB;SMPD1;AKT1;RIPK1;PDE8A;LYN;TGFB1;PRKCD;PLAUR;CLIP3;ADAM17;BMP2;DAB2;BRMS1;FAS;RAB3GAP2;FAM20A;CARD14;ENG	.
regulation of extrinsic apoptotic signaling pathway (GO:2001236)	13/59	0.00321901	0.0409641	0	0	2.30963	13.2542	TNFRSF12A;BCL10;CFLAR;THBS1;PYCARD;LGALS3;CASP8;FAS;ITGAV;RIPK1;STX4;FADD;PAK2	.
ERBB signaling pathway (GO:0038127)	16/80	0.00328804	0.0417385	0	0	2.09644	11.9863	TGFB1;SHC1;MVP;PXN;NRG1;ADAM17;PIK3CA;FES;AKT1;CSK;GRB2;SOS1;EPS15;BCAR1;HBEGF;FAM83A	.
positive regulation of biosynthetic process (GO:0009891)	7/22	0.00334709	0.0420695	0	0	3.33524	19.0097	MLXIPL;AKT1;CYBA;APOE;CD36;TLR6;TLR4	.
regulation of membrane protein ectodomain proteolysis (GO:0051043)	7/22	0.00334709	0.0421734	0	0	3.33524	19.0097	IL10;ADAM9;FURIN;SNX33;APOE;TNFRSF1B;GPLD1	.
regulation of fibroblast proliferation (GO:0048145)	11/46	0.00333625	0.0422453	0	0	2.50661	14.295	PDGFRA;CDKN1A;MED25;CDK6;CD300A;FTH1;SPHK1;PDGFB;FN1;WNT2;B4GALT7	.
regulation of vascular endothelial growth factor receptor signaling pathway (GO:0030947)	7/22	0.00334709	0.0422777	0	0	3.33524	19.0097	PTPN1;HHEX;ITGB3;NEDD4;GRB10;ARNT;HIF1A	.
mitochondrial outer membrane permeabilization (GO:0097345)	5/12	0.00350867	0.0433529	0	0	4.36758	24.6878	BNIP3L;BCL2L11;BNIP3;BAX;PMAIP1	.
regulation of retrograde protein transport, ER to cytosol (GO:1904152)	5/12	0.00350867	0.0434581	0	0	4.36758	24.6878	BCAP31;EDEM1;EDEM2;DERL2;UBE2J1	.
dermatan sulfate biosynthetic process (GO:0030208)	5/12	0.00350867	0.0435639	0	0	4.36758	24.6878	CHST12;DSEL;DSE;BGN;DCN	.
positive regulation of endoplasmic reticulum unfolded protein response (GO:1900103)	5/12	0.00350867	0.0436701	0	0	4.36758	24.6878	PTPN1;BCL2L11;BAX;BAK1;ATF6	.
cargo loading into COPII-coated vesicle (GO:0090110)	5/12	0.00350867	0.0437769	0	0	4.36758	24.6878	RAB1A;SEC24A;SAR1A;MIA3;SEC24D	.
regulation of interleukin-8 biosynthetic process (GO:0045414)	5/12	0.00350867	0.0438842	0	0	4.36758	24.6878	BCL3;TLR8;TLR7;BCL10;TLR4	.
positive regulation of protein localization to membrane (GO:1905477)	18/95	0.00350615	0.0439604	0	0	1.9861	11.2279	ITGB1;ITGAM;LRP1;STAC;RHOG;CIB1;TREM2;CLIP3;CASP8;BCL2L11;AKT1;PMAIP1;PTPN9;STX4;SFN;SQSTM1;EPHA2;ARF6	.
regulation of release of cytochrome c from mitochondria (GO:0090199)	10/40	0.00357642	0.043977	0	0	2.62055	14.7626	PYCARD;PRELID1;BCL2L11;GPX1;OPA1;BNIP3;PLAUR;AKT1;PMAIP1;BAX	.
negative regulation of epidermal growth factor receptor signaling pathway (GO:0042059)	10/40	0.00357642	0.0440832	0	0	2.62055	14.7626	SH3KBP1;ITGA1;PTPRJ;GRB2;STAM;EPS15;STAM2;EPN1;SNX6;RAB7A	.
antigen processing and presentation of peptide antigen via MHC class I (GO:0002474)	8/28	0.00367909	0.0442793	0	0	2.99491	16.7867	PDIA3;BCAP31;SEC24A;FCER1G;SAR1B;CALR;IFI30;SEC24D	.
positive regulation of extrinsic apoptotic signaling pathway (GO:2001238)	8/28	0.00367909	0.044384	0	0	2.99491	16.7867	PYCARD;TNFRSF12A;PMAIP1;RIPK1;BCL10;FADD;THBS1;PAK2	.
cytosolic transport (GO:0016482)	21/118	0.00372885	0.0444587	0	0	1.86547	10.4311	SPAG9;SYS1;SORT1;CLTC;ARL1;AP2A1;CLN5;SNX1;EHD3;CCDC91;SNX2;LAMP1;WDR81;VTI1A;STX6;CORO7;YKT6;RILP;EPS15;SNX6;RAB7A	.
viral entry into host cell (GO:0046718)	6/17	0.00366831	0.0444642	0	0	3.69959	20.7474	NPC1;AXL;ITGB3;WWP1;ITGAV;EPS15	.
negative regulation of endocytosis (GO:0045806)	8/28	0.00367909	0.0444891	0	0	2.99491	16.7867	SCAMP5;LGALS3;NR1H3;SNX33;FCGR2B;PICALM;TLR2;ARF6	.
Golgi vesicle transport (GO:0048193)	40/271	0.00362837	0.0445086	0	0	1.54719	8.69359	ARF3;RAB1A;MCFD2;SAR1B;PROS1;CTSZ;USO1;MIA3;IER3IP1;KLC1;SNX1;ACTR1A;SNX2;VTI1A;TMED1;STX4;WHAMM;SNX8;SPTAN1;YKT6;CTSC;SCYL1;BCAP31;NSF;GABARAPL2;TMED9;SEC24A;SURF4;MYO5A;YIF1A;ARFGAP1;YIF1B;EHD3;SEC23IP;RAB13;HYOU1;MPPE1;EXOC5;SEC22B;SEC24D	.
negative regulation of cellular metabolic process (GO:0031324)	9/34	0.00371718	0.0445276	0	0	2.77469	15.5238	TFAP2A;LRPAP1;SDCBP;EDNRB;ITGB3;ITGAV;APOE;SIRT2;OPTN	.
plasma membrane bounded cell projection organization (GO:0120036)	21/118	0.00372885	0.0445628	0	0	1.86547	10.4311	LYN;CSF1R;GSK3B;PLEKHA1;DOCK7;RASGRF1;LAMB1;CORO1B;RAB11A;MANF;PPP1R9B;LIMA1;MAP2;NEDD4;PDPN;RAB13;TMEM108;MICALL2;ULK1;LRP12;CDK5R1	.
cellular response to inorganic substance (GO:0071241)	6/17	0.00366831	0.04457	0	0	3.69959	20.7474	AOC1;MMP3;TIMELESS;DPEP1;SPIDR;FOXO1	.
apoptotic mitochondrial changes (GO:0008637)	9/34	0.00371718	0.0446324	0	0	2.77469	15.5238	ATG3;BCL2A1;AIFM2;BNIP3;BAX;SFN;BAK1;SOD2;HK2	.
regulation of B cell receptor signaling pathway (GO:0050855)	6/17	0.00366831	0.0446764	0	0	3.69959	20.7474	LYN;CBFB;CD300A;NFAM1;LPXN;RUNX1	.
positive regulation of cellular protein catabolic process (GO:1903364)	6/17	0.00366831	0.0447833	0	0	3.69959	20.7474	RNF128;GBA;MSN;PTTG1IP;APOE;CTSC	.
negative regulation of B cell activation (GO:0050869)	6/17	0.00366831	0.0448907	0	0	3.69959	20.7474	LYN;IL10;CD300A;FCGR2B;SAMSN1;TNFRSF21	.
positive regulation of tumor necrosis factor production (GO:0032760)	11/47	0.0039872	0.0474282	0	0	2.45328	13.5535	PYCARD;LY96;RIPK1;CYBA;FADD;CD14;LGALS9;THBS1;TLR4;HAVCR2;TLR2	.
regulation of MyD88-independent toll-like receptor signaling pathway (GO:0034127)	4/8	0.00421837	0.0485922	0	0	5.24109	28.6599	LY96;CD14;TICAM1;TLR4	.
negative regulation of platelet aggregation (GO:0090331)	4/8	0.00421837	0.0487021	0	0	5.24109	28.6599	C1QTNF1;PRKCD;CD9;ALOX12	.
regulation of neuron apoptotic process (GO:0043523)	17/89	0.00410661	0.0487349	0	0	2.00221	11.0025	TFAP2A;TGFB2;UNC5B;TGFB3;BDNF;WFS1;F2R;SOD2;TYRO3;PPT1;BAX;APOE;RETREG1;ATF4;CPEB4;LGMN;CDK5R1	.
positive regulation of immune response (GO:0050778)	12/54	0.00424052	0.0487374	0	0	2.32937	12.7255	PYCARD;TGFB2;ITGAM;RIOK3;ITGB2;SH2D1B;TLR8;STX4;LGALS9;FADD;CD46;FCGR2B	.
response to hydroperoxide (GO:0033194)	4/8	0.00421837	0.0488125	0	0	5.24109	28.6599	GPX3;PRKCD;STX4;STX2	.
membrane lipid catabolic process (GO:0046466)	4/8	0.00421837	0.0489235	0	0	5.24109	28.6599	SMPD2;PPT1;NAGA;SMPDL3B	.
basement membrane organization (GO:0071711)	4/8	0.00421837	0.0490349	0	0	5.24109	28.6599	COL4A1;NID1;NID2;CTSS	.
regulation of lipid transport (GO:0032368)	4/8	0.00421837	0.0491469	0	0	5.24109	28.6599	LRP1;ITGB3;NR1H3;ITGAV	.
amyloid precursor protein catabolic process (GO:0042987)	4/8	0.00421837	0.0492593	0	0	5.24109	28.6599	APH1A;NCSTN;PSEN2;PSEN1	.
early endosome to Golgi transport (GO:0034498)	4/8	0.00421837	0.0493723	0	0	5.24109	28.6599	EHD3;SNX1;SNX2;SNX8	.
protein localization to endosome (GO:0036010)	4/8	0.00421837	0.0494858	0	0	5.24109	28.6599	NRP1;TMEM30A;TOLLIP;ARF6	.
positive regulation of IRE1-mediated unfolded protein response (GO:1903896)	4/8	0.00421837	0.0495998	0	0	5.24109	28.6599	PTPN1;BCL2L11;BAX;BAK1	.
positive regulation of receptor-mediated endocytosis (GO:0048260)	10/41	0.00433304	0.0496888	0	0	2.55663	13.9119	RAB21;GREM1;TF;DAB2;ANXA2;ANGPT1;PPT1;ARRB1;ARRB2;PICALM	.
regulation of transcription from RNA polymerase II promoter in response to oxidative stress (GO:0043619)	4/8	0.00421837	0.0497144	0	0	5.24109	28.6599	ARNT;HMOX1;HIF1A;ATF4	.
positive regulation of interleukin-8 biosynthetic process (GO:0045416)	4/8	0.00421837	0.0498295	0	0	5.24109	28.6599	TLR8;TLR7;BCL10;TLR4	.
positive regulation of isotype switching (GO:0045830)	4/8	0.00421837	0.0499451	0	0	5.24109	28.6599	INSL6;TGFB1;TFRC;TNFSF13	.
positive regulation of monooxygenase activity (GO:0032770)	7/23	0.00442054	0.0502406	0	0	3.19023	17.2958	NUS1;SCARB1;NPR3;HTR2B;AKT1;APOE;HIF1A	.
negative regulation of cysteine-type endopeptidase activity involved in apoptotic process (GO:0043154)	14/68	0.00439493	0.0502854	0	0	2.1581	11.7126	TNFRSF6B;GPX1;PIH1D1;PLAUR;NLRC4;TNFRSF1B;THBS1;RPS6KA3;RPS6KA1;AKT1;DPEP1;SFN;PAK2;BIRC3	.
cellular response to amyloid-beta (GO:1904646)	7/23	0.00442054	0.0503527	0	0	3.19023	17.2958	GSK3B;LRP1;PSEN1;CD36;TLR6;FCGR2B;TLR4	.
protein localization to organelle (GO:0033365)	18/97	0.0044155	0.0504078	0	0	1.94515	10.5478	PPP1R15A;MTCH2;TMEM30A;ARL1;RPA1;SNX10;YBX1;BMP7;RAB11A;HHEX;LAMP1;TOLLIP;TSPAN17;PAF1;CALR;ATP6V1D;OPTN;ARF6	.
endothelial cell migration (GO:0043542)	9/35	0.00458762	0.0519083	0	0	2.69542	14.5132	NRP1;FAP;PIK3CA;PXN;RAB13;MYH9;CORO1B;RHOA;LOXL2	.
carbohydrate catabolic process (GO:0016052)	9/35	0.00458762	0.0520237	0	0	2.69542	14.5132	LDHA;MANBA;PFKL;NEU1;PGK1;NAGA;MAN2B1;HK2;PGM1	.
regulation of intracellular signal transduction (GO:1902531)	57/422	0.00461889	0.0521464	0	0	1.41584	7.61382	ARAF;ARHGAP4;PYCARD;PREX1;SYDE1;ARHGDIA;AKT1;TNFSF11;CMKLR1;IER3;RALBP1;ATP6AP2;RHOG;ARAP1;GMIP;RHOA;VAV1;RNF41;DEPDC7;TMBIM4;RRAGC;SOS1;SQSTM1;OPTN;ARHGEF5;BIRC3;ARHGEF6;NLRX1;ARHGAP17;GNAI1;RHOBTB2;FGD3;ARHGAP22;GNA13;ABR;GNA12;SRGAP1;PAK2;LYN;PLK3;TGFB2;TGFB1;GDF15;TGFB3;TAF10;RPA1;MYO9B;ARHGAP28;INHBB;ARHGAP25;BMP7;BST1;BMP2;ARHGAP30;CD24;TAF3;CDK5R1	.
amino acid transmembrane transport (GO:0003333)	8/29	0.0046625	0.0525226	0	0	2.89164	15.5229	SLC36A1;SLC6A6;SLC36A2;SLC7A7;SLC38A7;SLC3A2;SLC38A2;SLC38A4	.
positive regulation of macromolecule metabolic process (GO:0010604)	40/276	0.00499264	0.0561177	0	0	1.51916	8.05121	GSK3B;PID1;GBA;PDGFB;PIK3CD;ECE1;ARRB1;ARRB2;HIF1A;WNT6;C1QTNF1;AKT1;CTSH;LGALS9;CD36;NSF;TFAP2A;EGR1;PTPN1;MAP2K1;TGFB1;SMAD3;ANXA2;ANGPT1;WFS1;SLC11A1;STAT3;FN1;MSN;TICAM1;GREM1;BMP2;RGCC;TLR6;FAM98A;CD46;TLR4;ATF4;TLR2;LIMS1	.
regulation of cellular response to transforming growth factor beta stimulus (GO:1903844)	6/18	0.00506351	0.0564172	0	0	3.49406	18.4685	SMAD2;TGFB1;SMAD3;SMAD7;DKK3;ENG	.
negative regulation of cell migration (GO:0030336)	21/121	0.00504226	0.0564269	0	0	1.81922	9.6235	IFITM1;LRP1;IGFBP3;CHRD;STC1;PTPRJ;MIA3;THY1;ADIPOR1;SULF1;RNF41;SMAD7;ARHGAP4;RAP2C;STK24;DPEP1;HMOX1;CALR;TRIB1;SRGAP1;ENG	.
stress-activated MAPK cascade (GO:0051403)	13/62	0.00505345	0.0564283	0	0	2.19788	11.6217	MAP2K3;PTGER4;RIPK2;IKBKB;IRAK1;ADORA2B;TNIP2;CCM2;LGALS9;TRIB1;MAP3K7;MAP3K5;ARHGEF6	.
positive regulation of cellular carbohydrate metabolic process (GO:0010676)	5/13	0.00525747	0.0564818	0	0	4.03161	21.1583	TIGAR;AKT1;PMAIP1;IRS2;GPLD1	.
regulation of endothelial cell migration (GO:0010594)	14/69	0.00504034	0.0565293	0	0	2.12682	11.2515	NRP1;SCARB1;ANGPT1;ANXA3;ITGB3;STC1;THBS1;DCN;FOXP1;SH3BP1;CALR;GPLD1;BCAR1;EPHA2	.
regulation of superoxide anion generation (GO:0032928)	5/13	0.00525747	0.056601	0	0	4.03161	21.1583	TGFB1;ITGAM;SYK;ITGB2;PRKCD	.
negative regulation of macrophage derived foam cell differentiation (GO:0010745)	5/13	0.00525747	0.0567206	0	0	4.03161	21.1583	ABCA1;ABCA5;ITGB3;NR1H3;ITGAV	.
response to iron ion (GO:0010039)	5/13	0.00525747	0.0568408	0	0	4.03161	21.1583	TFAP2A;TF;TFR2;ACO1;HIF1A	.
amyloid precursor protein metabolic process (GO:0042982)	5/13	0.00525747	0.0569615	0	0	4.03161	21.1583	APH1A;NCSTN;PSEN2;PSEN1;APOE	.
chondroitin sulfate catabolic process (GO:0030207)	5/13	0.00525747	0.0570827	0	0	4.03161	21.1583	HEXB;HEXA;BGN;IDS;DCN	.
positive regulation of ERAD pathway (GO:1904294)	5/13	0.00525747	0.0572044	0	0	4.03161	21.1583	BCAP31;TMEM259;EDEM1;EDEM2;HERPUD1	.
regulation of necrotic cell death (GO:0010939)	5/13	0.00525747	0.0573266	0	0	4.03161	21.1583	HEBP2;CASP8;RIPK1;CFLAR;BIRC3	.
toll-like receptor 9 signaling pathway (GO:0034162)	5/13	0.00525747	0.0574494	0	0	4.03161	21.1583	IRAK1;UNC93B1;TNIP2;TLR8;TLR7	.
pathway-restricted SMAD protein phosphorylation (GO:0060389)	5/13	0.00525747	0.0575726	0	0	4.03161	21.1583	TGFB2;BMP2;TGFB1;SMAD7;TGFBR2	.
positive regulation of cholesterol efflux (GO:0010875)	5/13	0.00525747	0.0576965	0	0	4.03161	21.1583	ABCA1;LRP1;NR1H3;APOE;PLTP	.
regulation of protein catabolic process (GO:0042176)	17/91	0.00519215	0.0577245	0	0	1.95821	10.3014	NSF;CTSA;GSK3B;LRP1;SMURF1;PLK2;WWP1;FURIN;OAZ1;SIRT2;FOXO1;RNF41;NEDD4;ASB9;SEC22B;RILP;RAB7A	.
regulation of interleukin-6 production (GO:0032675)	10/42	0.00521028	0.0578002	0	0	2.49576	13.1205	PYCARD;IL10;GBA;MAPKAPK2;ARRB1;NCKAP1L;CYBA;TLR4;INAVA;TLR2	.
positive regulation of T cell mediated cytotoxicity (GO:0001916)	5/13	0.00525747	0.0578208	0	0	4.03161	21.1583	FAM49B;STX7;FADD;PVR;NECTIN2	.
regulation of granulocyte chemotaxis (GO:0071622)	5/13	0.00525747	0.0579457	0	0	4.03161	21.1583	BST1;CAMK1D;THBS1;CMKLR1;JAM3	.
negative regulation of cell proliferation (GO:0008285)	50/363	0.00523608	0.0579604	0	0	1.44383	7.58324	IFITM1;CDKN1A;PTPRJ;CIB1;FTH1;RPS6KA2;IL10;KLF10;FGFBP1;MAP2K1;CD300A;IGFBP3;F2R;ITGA1;P3H1;P3H3;RUNX3;SIRT2;NME1;RNF41;GREM1;KAT2B;MED25;TRIB1;B4GALT7;GPLD1;FBLN1;AIF1;DLL1;SCIN;GPNMB;PDPN;HMOX1;APOD;S100A11;LYN;TFAP2A;CD164;TGFB2;TGFB1;TGFB3;SOD2;BMP2;RGCC;CDK6;BHLHE40;NEURL1;NOX4;STRN;PTPN6	.
dermatan sulfate metabolic process (GO:0030205)	5/13	0.00525747	0.0580711	0	0	4.03161	21.1583	CHST12;DSEL;DSE;BGN;DCN	.
plasma membrane organization (GO:0007009)	9/36	0.00560866	0.060002	0	0	2.62055	13.5834	SERP1;BIN2;PLSCR2;SYT11;PLSCR4;CXCR4;SNX33;WHAMM;STX2	.
endoderm formation (GO:0001706)	9/36	0.00560866	0.0601281	0	0	2.62055	13.5834	DUSP4;MMP14;ITGB5;COL4A2;MMP2;ITGB2;FN1;ITGAV;LAMB1	.
Golgi to plasma membrane protein transport (GO:0043001)	7/24	0.00573466	0.0609666	0	0	3.0573	15.7794	NSF;RAB10;SYS1;RAB31;ABCD1;BLZF1;OPTN	.
transition metal ion homeostasis (GO:0055076)	7/24	0.00573466	0.0610938	0	0	3.0573	15.7794	TF;TFR2;SLC11A1;HMOX1;ATOX1;PICALM;FTL	.
negative regulation of interleukin-6 production (GO:0032715)	7/24	0.00573466	0.0612217	0	0	3.0573	15.7794	IL10;SYT11;C5AR2;GBA;ARRB1;NCKAP1L;TLR4	.
cellular defense response (GO:0006968)	12/56	0.00577999	0.0613208	0	0	2.24618	11.5754	ITGB1;LGALS3BP;FOSL1;TYROBP;NCF1;NCF2;ADORA2B;CLEC5A;C5AR1;LY96;CCR5;KLRG1	.
positive regulation of reactive oxygen species biosynthetic process (GO:1903428)	8/30	0.00583548	0.0613988	0	0	2.79525	14.3782	SMAD3;P2RX4;AKT1;CYBA;CD36;TLR6;PTGS2;TLR4	.
phosphatidylinositol 3-kinase signaling (GO:0014065)	8/30	0.00583548	0.0615257	0	0	2.79525	14.3782	PLEKHA1;PIK3CA;HTR2B;TYRO3;PIK3CD;AKT1;SIRT2;PIK3R5	.
regulation of ARF protein signal transduction (GO:0032012)	8/30	0.00583548	0.0616531	0	0	2.79525	14.3782	ADAP2;APLP2;ASAP1;ARAP1;ADAP1;SMAP2;ARFGAP1;AGFG1	.
negative regulation of neuron apoptotic process (GO:0043524)	13/63	0.00582376	0.0616569	0	0	2.16299	11.1303	UNC5B;TGFB3;BDNF;WFS1;F2R;SOD2;HIF1A;TYRO3;PPT1;APOE;RETREG1;CPEB4;LGMN	.
regulation of interferon-gamma production (GO:0032649)	10/43	0.00622059	0.0651821	0	0	2.43772	12.3833	PYCARD;FAM49B;RIPK3;AXL;SLC11A1;FADD;CD14;LGALS9;TLR4;HAVCR2	.
positive regulation of interleukin-6 production (GO:0032755)	10/43	0.00622059	0.0653162	0	0	2.43772	12.3833	PYCARD;F2R;TLR8;MBP;CYBA;LGALS9;TLR6;TLR4;INAVA;TLR2	.
regulation of primary metabolic process (GO:0080090)	23/139	0.00628228	0.0656936	0	0	1.73446	8.79376	ABCA1;PSMD12;PSMD11;LRP1;FHL2;IRS2;ADIPOR1;OAZ1;PSMD8;LACTB;GLIPR1;ACOX1;PSMD2;PSAP;ME1;ANKRD1;PLIN2;APOE;CD36;TBL1X;RGL1;TNFRSF21;PPARD	.
negative regulation of inflammatory response (GO:0050728)	15/78	0.00635784	0.0663477	0	0	2.0158	10.1961	IL10;PTGER4;NLRX1;PRKCD;GBA;NR1H3;METRNL;TNFRSF1A;OTULIN;TYRO3;APOD;TNFAIP8L2;APOE;SMPDL3B;PPARD	.
regulation of cytokine production (GO:0001817)	19/108	0.0063874	0.0665202	0	0	1.84409	9.31896	LYN;CD83;NLRX1;ANXA1;RIPK3;SLC11A1;NFAM1;HTR2B;DDX41;DTX4;TMEM173;FOXP1;RPS6KA4;IRF3;GPNMB;MAPKAPK2;IGF2BP3;CSK;CD276	.
regulation of bone mineralization (GO:0030500)	11/50	0.00656326	0.0679357	0	0	2.30608	11.591	GREM1;CCR1;TFAP2A;ECM1;BMP2;TGFB1;ANKH;TGFB3;BMP2K;BMP7;WNT4	.
ion transport (GO:0006811)	41/289	0.00653902	0.0679605	0	0	1.48709	7.48002	ATP6V1A;SLC26A2;SLC20A1;SLC1A3;ATP12A;LASP1;SLC17A9;PIEZO2;TSPO;ANO10;ATP6V1H;SLC26A11;LRRC8A;ATP6V1E1;SLC15A3;SLC39A1;ATP6V1D;SLC15A4;ATP6V1C1;ATP6V0A1;ATP6V1C2;SLC36A1;ATP6V0B;SLC12A4;ATP6V0E1;SLC36A2;ATP6AP1;WWP1;CTNS;MCOLN1;TPCN2;CALHM6;CLCN7;P2RX4;OSTM1;FKBP1B;ATP6V1B2;SGK3;SGK1;ATP6V0D2;SLC26A6	.
positive regulation of lymphocyte proliferation (GO:0050671)	14/71	0.00655982	0.0680381	0	0	2.06691	10.3899	CD86;ANXA1;VCAM1;TFRC;CLECL1;IRS2;AIF1;BST1;IL7;CD209;GPR183;NCKAP1L;CD46;CD276	.
regulation of Rho protein signal transduction (GO:0035023)	12/57	0.00670018	0.0692126	0	0	2.20677	11.0463	ABCA1;NRP1;GPR65;ARHGDIA;F2R;ARRB1;GPR4;MYO9B;ARAP1;APOE;F2RL2;F2RL3	.
negative regulation of macromolecule metabolic process (GO:0010605)	21/124	0.00671628	0.0692387	0	0	1.77521	8.88176	CCR1;LRPAP1;MSR1;MAP2K1;TGFB2;TGFB1;SFMBT2;PDGFB;HIF1A;SDCBP;STC2;NOCT;FLOT2;LGALS9;CD46;XDH;OPTN;WNT4;PICALM;HAVCR2;ENG	.
protein exit from endoplasmic reticulum (GO:0032527)	6/19	0.00681144	0.0692406	0	0	3.31016	16.5149	NPLOC4;SEL1L;DERL1;DERL2;HERPUD1;HSP90B1	.
positive regulation of neuron apoptotic process (GO:0043525)	6/19	0.00681144	0.0693788	0	0	3.31016	16.5149	TFAP2A;TGFB2;BAX;CDK5R1;MCL1;ATF4	.
positive regulation of hydrolase activity (GO:0051345)	27/172	0.00674674	0.0694125	0	0	1.64546	8.22515	ITGB1;GSK3B;CD40;RGS16;RASGRF1;MTMR9;TOR1AIP2;THY1;ABR;CCL8;SH3BP1;RGS1;CHP2;CTSH;GABARAPL2;RALBP1;RIPK3;F2R;ARAP1;RHOA;BMP2;SNX18;DNAJB11;RGS10;PFN1;PICALM;LIMS1	.
positive regulation of interferon-alpha production (GO:0032727)	6/19	0.00681144	0.0695176	0	0	3.31016	16.5149	IRF3;RIPK2;TLR8;IRF5;TLR7;TLR4	.
protein targeting to lysosome (GO:0006622)	6/19	0.00681144	0.0696569	0	0	3.31016	16.5149	HSPA8;GNPTAB;NEDD4;LAMP2;NAGPA;RAB7A	.
cellular response to hypoxia (GO:0071456)	22/132	0.00680695	0.0697507	0	0	1.74703	8.71735	BNIP3L;PLK3;PSMD12;TIGAR;PSMD11;EPAS1;BNIP3;ARNT;PTGS2;BACH1;NDRG1;HIF1A;BMP7;SIRT2;PSMD8;RGCC;PSMD2;PGK1;HMOX1;PMAIP1;HYOU1;P4HB	.
positive regulation of axonogenesis (GO:0050772)	9/37	0.00679654	0.0697842	0	0	2.54972	12.7265	SHTN1;SEMA7A;BDNF;ARHGDIA;LIMK1;PLXNA2;PLXNC1;NTN1;RHOA	.
regulation of cysteine-type endopeptidase activity involved in apoptotic signaling pathway (GO:2001267)	4/9	0.00702274	0.0698578	0	0	4.65875	23.1009	PIH1D1;PLAUR;FAS;LGALS9	.
regulation of mast cell activation (GO:0033003)	4/9	0.00702274	0.0699942	0	0	4.65875	23.1009	LYN;MILR1;CD84;NECTIN2	.
regulation of cell motility (GO:2000145)	19/109	0.00706196	0.0701113	0	0	1.82717	9.05003	CSF1R;TGFB1;DAPK3;WAS;FBLN1;NRG1;RND3;NTN1;RHOA;RHOBTB2;CDK6;FES;ABI3;PLXNA2;AKT1;SGK3;PLXNC1;SGK1;HBEGF	.
mesodermal cell differentiation (GO:0048333)	4/9	0.00702274	0.0701312	0	0	4.65875	23.1009	ITGB1;ITGB3;ITGA2;ITGA8	.
regulation of homotypic cell-cell adhesion (GO:0034110)	4/9	0.00702274	0.0702687	0	0	4.65875	23.1009	LYN;SYK;TNFSF11;PRKCQ	.
negative regulation of lymphocyte apoptotic process (GO:0070229)	4/9	0.00702274	0.0704067	0	0	4.65875	23.1009	BCL6;IRS2;PRKCQ;FOXP1	.
atrioventricular valve development (GO:0003171)	4/9	0.00702274	0.0705453	0	0	4.65875	23.1009	HEYL;BMP2;TGFB2;TGFBR2	.
regulation of Rac protein signal transduction (GO:0035020)	4/9	0.00702274	0.0706845	0	0	4.65875	23.1009	SH3BP1;RASGRF1;ARHGAP17;ARF6	.
response to muramyl dipeptide (GO:0032495)	4/9	0.00702274	0.0708242	0	0	4.65875	23.1009	RIPK2;IRF5;NLRP1;INAVA	.
positive regulation of nitric oxide metabolic process (GO:1904407)	7/25	0.00732007	0.070881	0	0	2.93501	14.4318	SMAD3;P2RX4;AKT1;CD36;TLR6;PTGS2;TLR4	.
regulation of endothelial cell proliferation (GO:0001936)	15/79	0.00717293	0.0709369	0	0	1.99029	9.82693	NRP1;ECM1;ITGB3;HTR2B;PDGFB;ARNT;SULF1;THBS1;HIF1A;MYDGF;BMP2;RGCC;AKT1;APOE;XDH	.
regulation of platelet-derived growth factor receptor-beta signaling pathway (GO:2000586)	4/9	0.00702274	0.0709644	0	0	4.65875	23.1009	PDGFRB;PDGFRA;LRP1;PDGFB	.
positive regulation of nitric oxide biosynthetic process (GO:0045429)	7/25	0.00732007	0.0710158	0	0	2.93501	14.4318	SMAD3;P2RX4;AKT1;CD36;TLR6;PTGS2;TLR4	.
negative regulation of immune system process (GO:0002683)	10/44	0.00737682	0.0710263	0	0	2.38231	11.6958	LYN;TSC22D4;TGFB2;NLRX1;TYRO3;HMOX1;BCL10;FADD;FCGR2B;SMPDL3B	.
peptidyl-tyrosine phosphorylation (GO:0018108)	15/79	0.00717293	0.0710747	0	0	1.99029	9.82693	PDGFRB;LYN;PDGFRA;CSF1R;SYK;TNK2;PDGFB;SLA;FGR;HCK;FES;BTK;CSK;PTPN6;GRB2	.
ATF6-mediated unfolded protein response (GO:0036500)	4/9	0.00702274	0.0711052	0	0	4.65875	23.1009	HSPA5;CALR;ATF6;HSP90B1	.
regulation of protein tyrosine kinase activity (GO:0061097)	8/31	0.00721988	0.0711256	0	0	2.70508	13.3385	RAP2C;CSF1R;PTPN1;RAP2B;SHC1;MVP;PDGFB;THY1	.
peptidyl-tyrosine dephosphorylation (GO:0035335)	7/25	0.00732007	0.0711511	0	0	2.93501	14.4318	DUSP4;PTPN1;UBASH3B;PTPN9;PTPRJ;PTPN6;DUSP6	.
regulation of smooth muscle cell proliferation (GO:0048660)	10/44	0.00737682	0.0711605	0	0	2.38231	11.6958	PDGFRB;IGFBP3;PDGFB;AKT1;HMOX1;APOD;TRIB1;THBS1;AIF1;FOXP1	.
regulation of macrophage cytokine production (GO:0010935)	4/9	0.00702274	0.0712466	0	0	4.65875	23.1009	TGFB2;SEMA7A;TGFB1;TGFB3	.
positive regulation of protein dephosphorylation (GO:0035307)	8/31	0.00721988	0.0712632	0	0	2.70508	13.3385	PPP1R15A;PDGFRB;TGFB1;CD300A;SMPD1;GBA;ITGA1;PRKCD	.
negative regulation of insulin receptor signaling pathway (GO:0046627)	7/25	0.00732007	0.0712869	0	0	2.93501	14.4318	PTPN1;PTPRE;PID1;CISH;PRKCD;GRB10;PRKCQ	.
unsaturated fatty acid metabolic process (GO:0033559)	10/44	0.00737682	0.0712953	0	0	2.38231	11.6958	FADS3;ELOVL1;ACOX1;GSTA1;PLA2G4A;ALOX12;DEGS1;DAGLB;ABCD1;MGLL	.
regulation of adaptive immune response (GO:0002819)	5/14	0.007543	0.0714136	0	0	3.74364	18.2957	PYCARD;RIPK3;FADD;FCGR2B;SAMSN1	.
positive regulation of interleukin-1 beta secretion (GO:0050718)	7/25	0.00732007	0.0714232	0	0	2.93501	14.4318	PYCARD;GSDMD;RIPK2;TLR8;NLRP1;LGALS9;TLR4	.
regulation of interferon-gamma biosynthetic process (GO:0045072)	5/14	0.007543	0.0715463	0	0	3.74364	18.2957	EBI3;TLR8;IL27;TLR7;CD276	.
regulation of glucose metabolic process (GO:0010906)	7/25	0.00732007	0.07156	0	0	2.93501	14.4318	PDK4;SIK3;AKT1;PMAIP1;IRS2;ADIPOR1;GPLD1	.
negative regulation of smooth muscle cell migration (GO:0014912)	5/14	0.007543	0.0716795	0	0	3.74364	18.2957	LRP1;IGFBP3;TRIB1;AIF1;CORO1B	.
positive regulation of leukocyte mediated cytotoxicity (GO:0001912)	7/25	0.00732007	0.0716973	0	0	2.93501	14.4318	FAM49B;LAMP1;CADM1;STX7;FADD;PVR;NECTIN2	.
cellular response to nitrogen compound (GO:1901699)	5/14	0.007543	0.0718133	0	0	3.74364	18.2957	AOC1;RIOK3;PDE12;TIMELESS;SPIDR	.
response to amyloid-beta (GO:1904645)	7/25	0.00732007	0.0718352	0	0	2.93501	14.4318	GSK3B;LRP1;PSEN1;CD36;TLR6;FCGR2B;TLR4	.
neutrophil activation (GO:0042119)	5/14	0.007543	0.0719475	0	0	3.74364	18.2957	PREX1;FCER1G;SYK;PRKCD;DNASE1L3	.
organophosphate ester transport (GO:0015748)	7/25	0.00732007	0.0719736	0	0	2.93501	14.4318	SCARB1;OSBPL8;PRELID1;OSBPL5;NPC2;PITPNA;PLTP	.
amyloid-beta metabolic process (GO:0050435)	5/14	0.007543	0.0720822	0	0	3.74364	18.2957	APH1A;BACE2;NCSTN;PSEN2;PSEN1	.
regulation of secretion (GO:0051046)	5/14	0.007543	0.0722175	0	0	3.74364	18.2957	POFUT2;SCIN;NRG1;SGK1;GPLD1	.
myeloid dendritic cell activation (GO:0001773)	5/14	0.007543	0.0723532	0	0	3.74364	18.2957	PYCARD;BATF2;BATF3;DOCK2;TGFBR2	.
positive regulation of cellular component biogenesis (GO:0044089)	16/87	0.00767101	0.072357	0	0	1.92776	9.38877	GSK3B;TGFB1;SMAD3;SDC4;BDNF;PIH1D1;LIMK1;STAM;SPIDR;BMP7;SDCBP;RGCC;SDC1;PFN1;FNIP2;RAB7A	.
positive regulation of actin filament polymerization (GO:0030838)	11/51	0.00766324	0.0724176	0	0	2.26086	11.0134	PYCARD;HCK;SCIN;WIPF1;RHOG;WAS;NCKAP1L;ARPC4;WHAMM;PFN1;ARF6	.
positive regulation of cell adhesion mediated by integrin (GO:0033630)	5/14	0.007543	0.0724895	0	0	3.74364	18.2957	TGFB2;SYK;ADAM9;CIB1;NCKAP1L	.
regulation of epidermal growth factor receptor signaling pathway (GO:0042058)	12/58	0.007732	0.0726637	0	0	2.16873	10.5452	SH3KBP1;SHC1;ITGA1;PLAUR;AKT1;PTPRJ;GRB2;ARAP1;STAM;STAM2;EPS15;EPN1	.
ubiquitin-dependent ERAD pathway (GO:0030433)	12/58	0.007732	0.0727978	0	0	2.16873	10.5452	NPLOC4;HSPA5;WFS1;EDEM1;SEL1L;EDEM2;DERL1;DERL2;DNAJB9;STT3B;HSP90B1;UBE2J1	.
positive regulation of protein serine/threonine kinase activity (GO:0071902)	20/118	0.00795918	0.0746612	0	0	1.77664	8.58727	PDGFRB;CSF1R;MAP2K1;CD40;TGFB1;TNFSF15;PIH1D1;PDGFB;HTR2B;CIB1;MST1R;RHOA;PIK3R5;IRAK1;TNFSF11;CCNYL1;TLR6;CD24;MAP3K7;CARD14	.
negative regulation of defense response (GO:0031348)	15/80	0.00806944	0.0754183	0	0	1.96541	9.47262	IL10;PTGER4;NLRX1;PRKCD;GBA;NR1H3;METRNL;SIRT2;TNFRSF1A;OTULIN;TYRO3;TNFAIP8L2;APOE;SMPDL3B;PPARD	.
regulation of phosphatidylinositol 3-kinase signaling (GO:0014066)	15/80	0.00806944	0.0755566	0	0	1.96541	9.47262	PDGFRB;PDGFRA;TGFB2;NCF1;UNC5B;F2R;PDGFB;DCN;FGR;SELP;MYDGF;NEDD4;HCLS1;PTPN6;IER3	.
positive regulation of macromolecule biosynthetic process (GO:0010557)	23/142	0.00813478	0.0758899	0	0	1.69782	8.16923	PDGFRB;PDGFRA;TGFB2;TGFB1;SHC1;TGFB3;F2R;GBA;PDGFB;NR1H3;IRS2;NMD3;HIF1A;THBS1;RGCC;BCL3;PRR16;AKT1;RAB3GAP2;CALR;TLR4;WNT4;TLR2	.
neuron projection development (GO:0031175)	26/167	0.0086065	0.0801441	0	0	1.63196	7.76034	GSK3B;DOCK7;RASGRF1;PPP1R9B;MAP2;TMEM108;MICALL2;NCKAP1L;APOE;MAP4K4;LYN;BDNF;RHOG;LAMB1;BMP7;RAB11A;MANF;DNM2;SHTN1;STK24;NEDD4;RAB13;ULK1;SGK1;LRP12;CDK5R1	.
hexose metabolic process (GO:0019318)	10/45	0.00869212	0.0806471	0	0	2.32937	11.0537	MAN2A2;ADPGK;MAN2A1;GAA;IRS2;APOD;MAN2B1;PGM1;FBP2;PPARD	.
peptidyl-tyrosine autophosphorylation (GO:0038083)	10/45	0.00869212	0.080794	0	0	2.32937	11.0537	LYN;FGR;HCK;SYK;FES;TNK2;BTK;SLA;CSK;GRB2	.
positive regulation of tumor necrosis factor superfamily cytokine production (GO:1903557)	8/32	0.00883793	0.0818511	0	0	2.62055	12.3918	PYCARD;LY96;RIPK1;CYBA;FADD;CD14;TLR4;TLR2	.
mesoderm formation (GO:0001707)	6/20	0.00895783	0.0819208	0	0	3.14465	14.8278	ITGB1;SMAD2;ITGB3;ITGA2;ITGA8;SNAI1	.
regulation of fibroblast growth factor receptor signaling pathway (GO:0040036)	6/20	0.00895783	0.0820679	0	0	3.14465	14.8278	FGFBP1;GPC1;SPRY4;SULF1;THBS1;DUSP6	.
regulation of pathway-restricted SMAD protein phosphorylation (GO:0060393)	12/59	0.00888426	0.0821311	0	0	2.13197	10.0703	GREM1;SDCBP;TGFB2;BMP2;DAB2;TGFB1;TGFB3;GDF15;INHBB;BMP7;ENG;SMAD7	.
plasma membrane bounded cell projection morphogenesis (GO:0120039)	11/52	0.00890141	0.0821408	0	0	2.21738	10.4695	SHTN1;SNX1;SNX2;STK24;BDNF;RHOG;NCKAP1L;SGK1;BMP7;DNM2;MAP4K4	.
response to progesterone (GO:0032570)	6/20	0.00895783	0.0822155	0	0	3.14465	14.8278	TGFB2;TGFB1;TGFB3;WBP2;NR1H3;THBS1	.
regulation of epidermal cell differentiation (GO:0045604)	6/20	0.00895783	0.0823636	0	0	3.14465	14.8278	CBFB;CTSL;CTSK;SFN;DLL1;RUNX1	.
positive regulation of binding (GO:0051099)	15/81	0.00905286	0.0824942	0	0	1.94114	9.13245	GSK3B;LRP1;RIPK2;PLAUR;DERL1;NMD3;PSEN1;TMEM173;SIRT2;NME1;CLN5;MED25;BMP2;DPH3;APOE	.
Golgi to endosome transport (GO:0006895)	6/20	0.00895783	0.0825123	0	0	3.14465	14.8278	SYS1;SORT1;WIPI1;AP2A1;CORO7;EPS15	.
negative regulation of cell death (GO:0060548)	15/81	0.00905286	0.0826418	0	0	1.94114	9.13245	GSK3B;BNIP3L;LRPAP1;TIGAR;WFS1;BNIP3;GBA;HTR2B;BMP7;GPNMB;PDE12;AKT1;APOE;PDE8A;RAD18	.
negative regulation of cellular response to insulin stimulus (GO:1900077)	7/26	0.00920761	0.0836058	0	0	2.82213	13.2293	PTPN1;PTPRE;PID1;CISH;PRKCD;GRB10;PRKCQ	.
response to ketone (GO:1901654)	7/26	0.00920761	0.0837548	0	0	2.82213	13.2293	TGFB2;TGFB1;WBP2;TGFB3;NR1H3;SLIT3;THBS1	.
regulation of angiogenesis (GO:0045765)	27/177	0.00982065	0.0890138	0	0	1.59898	7.3925	ITGB1;CD40;ECM1;THBS2;HIF1A;THBS1;HK2;MTDH;MYDGF;HHEX;GPNMB;STAB1;PGK1;HMOX1;CTSH;TGFB2;ANXA3;SPHK1;SARS;SULF1;HSPG2;DCN;RUNX1;RGCC;COL4A2;AGO2;EPHA2	.
positive regulation of autophagy (GO:0010508)	13/67	0.00988568	0.0892861	0	0	2.03386	9.38964	SH3GLB1;BNIP3L;PLK3;PLK2;BNIP3;TICAM1;DCN;FOXO1;MTDH;TRIM8;TMEM59;MAP3K7;OPTN	.
negative regulation of cell motility (GO:2000146)	17/97	0.00991653	0.0894065	0	0	1.83708	8.47548	IFITM1;CHRD;WAS;STC1;FBLN1;PTPRJ;MIA3;THY1;SULF1;RNF41;SMAD7;ARHGAP4;RAP2C;STK24;DPEP1;SRGAP1;ENG	.
negative regulation of protein binding (GO:0032091)	13/67	0.00988568	0.0894444	0	0	2.03386	9.38964	GSK3B;LRPAP1;HSPA5;CTSZ;PRKCD;PDGFB;TFIP11;ARRB2;DAB2;XIRP1;AKT1;BAX;MAPRE1	.
positive regulation of transmembrane receptor protein serine/threonine kinase signaling pathway (GO:0090100)	15/82	0.0101288	0.0909985	0	0	1.91747	8.80575	SMAD2;TGFB2;TGFB1;SMAD3;TGFB3;GDF15;INHBB;SULF1;THBS1;BMP7;SDCBP;ADAM17;BMP2;DAB2;ENG	.
positive regulation of protein secretion (GO:0050714)	15/82	0.0101288	0.091159	0	0	1.91747	8.80575	IL10;PTGER4;TGFB2;TGFB1;CADM1;TGFB3;HTR2B;IRS2;SCAMP5;FGR;RGCC;ANKRD1;ADAM9;STX4;WLS	.
contractile actin filament bundle assembly (GO:0030038)	4/10	0.0108287	0.0914878	0	0	4.19287	18.9751	ITGB5;ARRB1;PHACTR1;RHOA	.
positive regulation of calcium ion import (GO:0090280)	4/10	0.0108287	0.0916395	0	0	4.19287	18.9751	PDGFRB;LGALS3;PDGFB;STC1	.
regulation of B cell differentiation (GO:0045577)	5/15	0.0104381	0.091679	0	0	3.49406	15.9409	MMP14;SYK;BTK;NCKAP1L;ZFP36L2	.
membrane raft organization (GO:0031579)	4/10	0.0108287	0.0917917	0	0	4.19287	18.9751	ANXA2;NPC1;PPT1;FLOT2	.
selective autophagy (GO:0061912)	5/15	0.0104381	0.091837	0	0	3.49406	15.9409	WDR81;WDFY3;SQSTM1;RETREG1;RAB7A	.
regulation of T cell apoptotic process (GO:0070232)	4/10	0.0108287	0.0919445	0	0	4.19287	18.9751	LGALS3;PRELID1;RIPK3;PRKCQ	.
myeloid cell development (GO:0061515)	5/15	0.0104381	0.0919957	0	0	3.49406	15.9409	ANXA2;NCKAP1L;EVI2B;FOXP1;TLR2	.
negative regulation of homotypic cell-cell adhesion (GO:0034111)	4/10	0.0108287	0.0920977	0	0	4.19287	18.9751	C1QTNF1;PRKCD;CD9;ALOX12	.
positive regulation of cysteine-type endopeptidase activity involved in apoptotic signaling pathway (GO:2001269)	5/15	0.0104381	0.0921548	0	0	3.49406	15.9409	CASP8;FAS;RIPK1;FADD;LGALS9	.
stress fiber assembly (GO:0043149)	4/10	0.0108287	0.0922515	0	0	4.19287	18.9751	ITGB5;ARRB1;PHACTR1;RHOA	.
positive regulation of collagen biosynthetic process (GO:0032967)	5/15	0.0104381	0.0923145	0	0	3.49406	15.9409	TGFB1;RGCC;TGFB3;F2R;WNT4	.
polarized epithelial cell differentiation (GO:0030859)	4/10	0.0108287	0.0924057	0	0	4.19287	18.9751	RAB10;SH3BP1;MSN;RHOA	.
positive regulation of exosomal secretion (GO:1903543)	5/15	0.0104381	0.0924748	0	0	3.49406	15.9409	SDCBP;SDC4;SDC1;STAM;RAB7A	.
positive regulation of protein exit from endoplasmic reticulum (GO:0070863)	4/10	0.0108287	0.0925605	0	0	4.19287	18.9751	BCAP31;TMEM30A;EDEM1;EDEM2	.
positive regulation of collagen metabolic process (GO:0010714)	5/15	0.0104381	0.0926356	0	0	3.49406	15.9409	TGFB1;RGCC;TGFB3;F2R;WNT4	.
complement receptor mediated signaling pathway (GO:0002430)	4/10	0.0108287	0.0927158	0	0	4.19287	18.9751	C5AR2;C5AR1;C3AR1;GPLD1	.
positive regulation of interleukin-4 production (GO:0032753)	5/15	0.0104381	0.092797	0	0	3.49406	15.9409	CD86;CEBPB;PRKCQ;LGALS9;HAVCR2	.
positive regulation of reproductive process (GO:2000243)	4/10	0.0108287	0.0928716	0	0	4.19287	18.9751	SYDE1;AGO2;INHBB;LHFPL2	.
negative regulation of cytokine production involved in immune response (GO:0002719)	5/15	0.0104381	0.092959	0	0	3.49406	15.9409	IL10;TGFB2;TGFB1;TGFB3;SMAD7	.
negative regulation of cell activation (GO:0050866)	4/10	0.0108287	0.093028	0	0	4.19287	18.9751	PDGFRA;C1QTNF1;PDGFB;APOE	.
response to cholesterol (GO:0070723)	5/15	0.0104381	0.0931215	0	0	3.49406	15.9409	SMAD2;TGFB1;CCR5;GPLD1;TGFBR2	.
positive regulation of calcium ion transport (GO:0051928)	8/33	0.010712	0.093123	0	0	2.54113	11.5276	CCR1;PDGFRB;LGALS3;P2RX4;WFS1;F2R;PDGFB;STC1	.
glycoprotein catabolic process (GO:0006516)	4/10	0.0108287	0.0931849	0	0	4.19287	18.9751	MANBA;EDEM1;EDEM2;STT3B	.
regulation of interleukin-12 production (GO:0032655)	8/33	0.010712	0.0932819	0	0	2.54113	11.5276	IL10;RIPK2;IRF5;THBS1;TLR4;CMKLR1;FOXP1;TLR2	.
mesenchyme morphogenesis (GO:0072132)	5/15	0.0104381	0.0932846	0	0	3.49406	15.9409	SMAD2;HEYL;TGFB2;BMP2;ENG	.
regulation of granulocyte differentiation (GO:0030852)	4/10	0.0108287	0.0933423	0	0	4.19287	18.9751	HCLS1;EVI2B;C1QC;RUNX1	.
positive regulation of locomotion (GO:0040017)	8/33	0.010712	0.0934413	0	0	2.54113	11.5276	PDGFRB;CSF1R;TGFB1;PDGFB;STX4;VPS37B;THBS1;NTN1	.
unsaturated fatty acid biosynthetic process (GO:0006636)	5/15	0.0104381	0.0934482	0	0	3.49406	15.9409	FADS3;ALOX5;ALOX5AP;ALOX12;DEGS1	.
peptidyl-serine modification (GO:0018209)	26/170	0.010771	0.093477	0	0	1.60316	7.26374	GSK3B;CAMK2D;MAST3;PDGFB;IKBKB;RPS6KA3;STK38;PHKG2;AKT1;PAK2;CAMK1D;NEK6;PLK2;PRKCD;DAPK3;TGFBR2;LATS2;MAPKAPK3;MAPKAPK2;ULK1;PRKCQ;SGK3;SGK1;CSNK1G2;CAMK1G;CDK5R1	.
regulation of amyloid-beta clearance (GO:1900221)	4/10	0.0108287	0.0935002	0	0	4.19287	18.9751	LRPAP1;LRP1;APOE;PICALM	.
positive regulation of cell-matrix adhesion (GO:0001954)	8/33	0.010712	0.0936013	0	0	2.54113	11.5276	NRP1;GSK3B;CDK6;CIB1;PTPRJ;THY1;CD36;LIMS1	.
endocardial cushion morphogenesis (GO:0003203)	5/15	0.0104381	0.0936125	0	0	3.49406	15.9409	HEYL;TGFB2;BMP2;TGFBR2;ENG	.
I-kappaB phosphorylation (GO:0007252)	4/10	0.0108287	0.0936587	0	0	4.19287	18.9751	TLR7;MAP3K7;TLR4;TLR2	.
negative regulation of mitochondrion organization (GO:0010823)	8/33	0.010712	0.0937619	0	0	2.54113	11.5276	VAT1;SLC35F6;BAG4;PRELID1;GPX1;OPA1;BNIP3;AKT1	.
negative regulation of viral-induced cytoplasmic pattern recognition receptor signaling pathway (GO:0039532)	4/10	0.0108287	0.0938177	0	0	4.19287	18.9751	NPLOC4;SEC14L1;RIOK3;GPATCH3	.
positive regulation of cell-cell adhesion (GO:0022409)	8/33	0.010712	0.093923	0	0	2.54113	11.5276	IL10;SIRPA;TNFSF11;THY1;CD47;BMP7;SIRPB1;SMAD7	.
COPII-coated vesicle budding (GO:0090114)	13/68	0.0111835	0.0943296	0	0	2.00395	9.00436	NSF;RAB1A;MCFD2;SEC24A;SAR1A;SAR1B;CTSZ;USO1;MIA3;SEC23IP;SEC22B;SEC24D;CTSC	.
protein maturation (GO:0051604)	15/83	0.0113029	0.0951794	0	0	1.89437	8.49188	CPM;CPXM2;PSEN2;ECE1;FURIN;PCSK7;AEBP1;PSEN1;PCSK5;CTSS;APH1A;MMP14;NCSTN;TSPAN14;ADAMTS3	.
regulation of vesicle-mediated transport (GO:0060627)	22/138	0.0113733	0.0956144	0	0	1.67107	7.48053	NSF;NRP1;PTPN1;MAP2K1;RAB5C;STON1;TBC1D9;TBC1D2B;DNAJC13;ARFGAP1;RAB11A;RAB21;RAB10;RAB20;FES;RAB15;RAB13;BMP2K;AP2S1;STX4;TBC1D15;PICALM	.
negative regulation of smooth muscle cell proliferation (GO:0048662)	7/27	0.0114279	0.0959152	0	0	2.7176	12.1523	IL10;TGFB3;IGFBP3;HMOX1;APOD;TRIB1;AIF1	.
regulation of macrophage activation (GO:0043030)	6/21	0.0115472	0.0964412	0	0	2.99491	13.3612	TNIP2;NR1H3;TLR6;FCGR2B;THBS1;TLR4	.
positive regulation of cellular component movement (GO:0051272)	6/21	0.0115472	0.0965993	0	0	2.99491	13.3612	LYN;CSF1R;ADAM17;PDPN;ACTN4;NTN1	.
negative regulation of transport (GO:0051051)	9/40	0.0115292	0.0966066	0	0	2.35849	10.5256	SCAMP5;LGALS3;PXK;ITGB3;NR1H3;ITGAV;NRG1;SNX33;RAB7A	.
positive regulation of pathway-restricted SMAD protein phosphorylation (GO:0010862)	10/47	0.0118536	0.0985159	0	0	2.23025	9.89145	SDCBP;TGFB2;BMP2;DAB2;TGFB1;TGFB3;GDF15;INHBB;BMP7;ENG	.
heterophilic cell-cell adhesion via plasma membrane cell adhesion molecules (GO:0007157)	10/47	0.0118536	0.0986766	0	0	2.23025	9.89145	CD164;VCAM1;CADM1;JAML;CD209;ITGAL;SCARF2;PVR;NECTIN2;ICAM1	.
regulation of intrinsic apoptotic signaling pathway (GO:2001242)	10/47	0.0118536	0.0988378	0	0	2.23025	9.89145	PYCARD;BCAP31;BCL2L11;BCL2A1;PLAUR;PMAIP1;BAX;P4HB;HERPUD1;MCL1	.
ER to Golgi vesicle-mediated transport (GO:0006888)	27/180	0.0121575	0.100878	0	0	1.57233	6.93366	RAB1A;MCFD2;SAR1B;PROS1;CTSZ;USO1;MIA3;IER3IP1;ACTR1A;VTI1A;TMED1;WHAMM;SPTAN1;YKT6;CTSC;NSF;BCAP31;TMED9;SEC24A;ARFGAP1;YIF1A;YIF1B;SEC23IP;HYOU1;MPPE1;SEC22B;SEC24D	.
cellular response to starvation (GO:0009267)	18/107	0.0123038	0.101761	0	0	1.76336	7.75497	SH3GLB1;KLF10;GABARAPL2;HSPA8;CDKN1A;AOC1;HSPA5;INHBB;FOXO1;RRAGC;STK24;LAMP2;PDK4;PMAIP1;FAS;MAP3K5;ATF4;CPEB4	.
regulation of response to external stimulus (GO:0032101)	18/107	0.0123038	0.101926	0	0	1.76336	7.75497	PDGFRA;USP14;SEMA7A;NLRX1;ANXA1;F2R;CXCR4;PTGS2;FOXP1;BST1;HCK;SBNO2;STK24;BCL6;NLRP1;MGLL;BIRC3;BRD4	.
negative regulation of angiogenesis (GO:0016525)	13/69	0.0126096	0.103785	0	0	1.9749	8.63684	TGFB2;SARS;THBS2;SULF1;HSPG2;THBS1;EPN1;DCN;HHEX;RGCC;COL4A2;STAB1;PGK1	.
regulation of neuron differentiation (GO:0045664)	15/84	0.012581	0.103885	0	0	1.87182	8.19026	MMD;BDNF;DLL1;BMP7;RHOA;HEYL;BMP2;ZEB1;BRINP1;BIN1;SIX3;VWC2;AKT1;CALR;CDK5R1	.
regulation of innate immune response (GO:0045088)	13/69	0.0126096	0.103953	0	0	1.9749	8.63684	IFNAR2;PTPN1;RIOK3;STAT2;SH2D1B;FGR;TYRO3;TLR8;PTPN6;CD36;FCGR2B;BIRC3;IFNAR1	.
regulation of interleukin-8 production (GO:0032677)	8/34	0.0128642	0.105202	0	0	2.4664	10.737	IL10;C5AR2;ARRB1;RIPK1;TLR7;FADD;TLR4;TLR2	.
regulation of interferon-beta production (GO:0032648)	8/34	0.0128642	0.105371	0	0	2.4664	10.737	PYCARD;IRF3;RIPK2;RIOK3;IRF5;TLR4;RELB;TLR2	.
positive regulation of fibroblast proliferation (GO:0048146)	7/28	0.0140108	0.105453	0	0	2.62055	11.1843	PDGFRA;CDKN1A;CDK6;SPHK1;PDGFB;FN1;WNT2	.
anterior/posterior pattern specification (GO:0009952)	8/34	0.0128642	0.10554	0	0	2.4664	10.737	SMAD2;HHEX;BMP2;TIFAB;BASP1;ATP6AP2;PCSK5;WLS	.
nucleotide-binding oligomerization domain containing signaling pathway (GO:0070423)	7/28	0.0140108	0.105609	0	0	2.62055	11.1843	IKBKB;CASP8;IRAK1;RIPK2;OTULIN;MAP3K7;INAVA	.
regulation of interleukin-1 beta secretion (GO:0050706)	8/34	0.0128642	0.10571	0	0	2.4664	10.737	PYCARD;GSDMD;RIPK2;TLR8;NLRP1;LGALS9;TLR4;FOXP1	.
regulation of transmembrane receptor protein serine/threonine kinase signaling pathway (GO:0090092)	7/28	0.0140108	0.105765	0	0	2.62055	11.1843	SMAD2;TGFB1;SMAD3;BMP7;SMAD7;DKK3;ENG	.
chondrocyte differentiation (GO:0002062)	7/28	0.0140108	0.105922	0	0	2.62055	11.1843	BMP2;TGFB1;CREB3L2;SULF1;RUNX3;GPLD1;RUNX1	.
hydrogen ion transmembrane transport (GO:1902600)	7/28	0.0140108	0.106079	0	0	2.62055	11.1843	ATP6V0B;ATP6V0E1;ATP6AP1;ATP6V1B2;SLC4A11;ATP6V1E1;ATP6V1C1	.
activation of NF-kappaB-inducing kinase activity (GO:0007250)	5/16	0.01401	0.10623	0	0	3.27568	13.9806	IRAK1;TNFSF15;TLR6;MAP3K7;CARD14	.
leukocyte tethering or rolling (GO:0050901)	5/16	0.01401	0.106388	0	0	3.27568	13.9806	ITGB1;SELP;SELPLG;VCAM1;PODXL2	.
dendritic cell chemotaxis (GO:0002407)	5/16	0.01401	0.106547	0	0	3.27568	13.9806	CCR1;TRPM2;GPR183;CXCR4;CCR5	.
regulation of actin nucleation (GO:0051125)	5/16	0.01401	0.106706	0	0	3.27568	13.9806	SCIN;WIPF1;WAS;WHAMM;CORO1B	.
regulation of interferon-alpha production (GO:0032647)	5/16	0.01401	0.106865	0	0	3.27568	13.9806	IRF3;RIPK2;IRF5;TLR4;HAVCR2	.
positive regulation of leukocyte activation (GO:0002696)	5/16	0.01401	0.107025	0	0	3.27568	13.9806	TNIP2;TLR6;THBS1;TLR4;NECTIN2	.
regulation of necroptotic process (GO:0060544)	5/16	0.01401	0.107186	0	0	3.27568	13.9806	CASP8;RIPK3;RIPK1;CFLAR;BIRC3	.
regulation of protein homodimerization activity (GO:0043496)	5/16	0.01401	0.107347	0	0	3.27568	13.9806	HSPA5;BAX;NRG1;BAK1;AIDA	.
establishment of protein localization to organelle (GO:0072594)	12/62	0.0131539	0.107399	0	0	2.02881	8.78685	PDIA3;NXT1;PEX19;LAMP1;PPP1R10;NUP50;STAT3;TSPAN17;AKT1;PTTG1IP;HK2;RAB11A	.
nucleotide-binding oligomerization domain containing 2 signaling pathway (GO:0070431)	3/6	0.013899	0.107465	0	0	5.24109	22.4106	RIPK2;OTULIN;INAVA	.
regulation of osteoblast proliferation (GO:0033688)	5/16	0.01401	0.107508	0	0	3.27568	13.9806	GREM1;BMP2;NPR3;HPSE;RHOA	.
positive regulation of receptor binding (GO:1900122)	3/6	0.013899	0.107628	0	0	5.24109	22.4106	NRP1;ANXA2;BDNF	.
positive regulation of immune system process (GO:0002684)	5/16	0.01401	0.10767	0	0	3.27568	13.9806	TNFSF18;TGFB2;PIK3CD;MIA3;LGALS9	.
positive regulation of amyloid-beta clearance (GO:1900223)	3/6	0.013899	0.107791	0	0	5.24109	22.4106	LRPAP1;LRP1;PICALM	.
regulation of energy homeostasis (GO:2000505)	5/16	0.01401	0.107833	0	0	3.27568	13.9806	MLXIPL;CD36;METRNL;DLL1;FOXO1	.
positive regulation of hormone metabolic process (GO:0032352)	3/6	0.013899	0.107955	0	0	5.24109	22.4106	EGR1;ARNT;HIF1A	.
leukocyte adhesion to vascular endothelial cell (GO:0061756)	5/16	0.01401	0.107995	0	0	3.27568	13.9806	ITGB1;SELP;SELPLG;VCAM1;PODXL2	.
cellular transition metal ion homeostasis (GO:0046916)	16/93	0.0143706	0.108002	0	0	1.80339	7.65099	ATP6V1A;TFRC;ATP6AP1;SLC11A1;SLC40A1;CYBRD1;SLC39A13;ATOX1;TF;TFR2;FTH1;LCN2;HMOX1;ACO1;SLC39A7;FTL	.
cholesterol import (GO:0070508)	3/6	0.013899	0.10812	0	0	5.24109	22.4106	SCARB1;STARD5;CD36	.
regulation of exosomal secretion (GO:1903541)	5/16	0.01401	0.108159	0	0	3.27568	13.9806	SDCBP;SDC4;SDC1;STAM;RAB7A	.
sterol import (GO:0035376)	3/6	0.013899	0.108285	0	0	5.24109	22.4106	SCARB1;STARD5;CD36	.
regulation of lipid metabolic process (GO:0019216)	17/100	0.0133113	0.108337	0	0	1.78197	7.69659	ABCA1;FHL2;IRS2;ADIPOR1;LACTB;GLIPR1;NPC2;ACOX1;PSAP;ME1;ANKRD1;PLIN2;CD36;TBL1X;RGL1;TNFRSF21;PPARD	.
astrocyte differentiation (GO:0048708)	3/6	0.013899	0.108451	0	0	5.24109	22.4106	CDK6;STAT3;DLL1	.
regulation of cellular component organization (GO:0051128)	22/140	0.0133512	0.108489	0	0	1.6472	7.10957	ABCA1;HSPA8;PTPN1;CAMK2D;RAB5C;CISH;STON1;SNCAIP;ARFGAP1;RAB21;RAB20;NEDD4;BMP2K;AP2S1;PRKCQ;SGK3;CHPT1;LAMTOR2;SGK1;BLZF1;BCAR1;PICALM	.
cellular response to metal ion (GO:0071248)	17/100	0.0133113	0.10851	0	0	1.78197	7.69659	TFAP2A;CAMK2D;AOC1;TIGAR;NCF1;BNIP3;FOS;MCOLN1;TRPM2;TF;TFR2;ALOX5AP;CHP2;AKT1;DPEP1;GPLD1;SLC25A24	.
positive regulation of fever generation (GO:0031622)	3/6	0.013899	0.108617	0	0	5.24109	22.4106	TNFSF11;TNFRSF11A;PTGS2	.
positive regulation of phospholipid transport (GO:2001140)	3/6	0.013899	0.108783	0	0	5.24109	22.4106	PRELID1;PRKCD;APOE	.
aggrephagy (GO:0035973)	3/6	0.013899	0.10895	0	0	5.24109	22.4106	WDR81;WDFY3;SQSTM1	.
regulation of cortisol biosynthetic process (GO:2000064)	3/6	0.013899	0.109118	0	0	5.24109	22.4106	BMP2;WNT4;DKK3	.
regulation of interleukin-10 secretion (GO:2001179)	3/6	0.013899	0.109286	0	0	5.24109	22.4106	PYCARD;LGALS9;TNFRSF21	.
regulation of aldosterone biosynthetic process (GO:0032347)	3/6	0.013899	0.109455	0	0	5.24109	22.4106	BMP2;WNT4;DKK3	.
positive regulation of peptidyl-tyrosine phosphorylation (GO:0050731)	19/116	0.0135636	0.109517	0	0	1.71691	7.38334	TNFSF18;LYN;CSF1R;NRP1;PTPN1;CD40;TGFB1;ANGPT1;RIPK2;TNK2;ITGB3;STAT3;PDGFB;TREM2;TNFRSF1A;GREM1;BANK1;HCLS1;PAK2	.
Notch signaling pathway (GO:0007219)	11/55	0.013554	0.109613	0	0	2.09644	9.01693	APH1A;KAT2B;HEYL;NCSTN;BMP2;PSEN2;SNAI1;ADAM10;YBX1;PSEN1;DLL1	.
regulation of transforming growth factor beta2 production (GO:0032909)	3/6	0.013899	0.109624	0	0	5.24109	22.4106	TGFB2;SMAD3;HIF1A	.
regulation of natural killer cell mediated cytotoxicity (GO:0042269)	6/22	0.0146223	0.109732	0	0	2.85878	12.0789	CADM1;LAMP1;ARRB2;LGALS9;PVR;NECTIN2	.
cellular response to peptide (GO:1901653)	9/41	0.0135531	0.10978	0	0	2.30097	9.89678	GSK3B;LRP1;RIPK2;TIMELESS;PSEN1;CD36;TLR6;FCGR2B;TLR4	.
protein insertion into mitochondrial membrane involved in apoptotic signaling pathway (GO:0001844)	3/6	0.013899	0.109794	0	0	5.24109	22.4106	BCL2L11;BAX;PMAIP1	.
regulation of calcium-mediated signaling (GO:0050848)	9/41	0.0135531	0.109955	0	0	2.30097	9.89678	RCAN1;BST1;SELENON;CAMK2D;P2RX4;TMBIM4;FKBP1B;TREM2;CMKLR1	.
regulation of interleukin-12 secretion (GO:2001182)	3/6	0.013899	0.109964	0	0	5.24109	22.4106	TLR8;LGALS9;FOXP1	.
positive regulation of granulocyte differentiation (GO:0030854)	3/6	0.013899	0.110135	0	0	5.24109	22.4106	HCLS1;EVI2B;RUNX1	.
platelet dense granule organization (GO:0060155)	3/6	0.013899	0.110306	0	0	5.24109	22.4106	ABCA1;F2R;F2RL3	.
3'-phosphoadenosine 5'-phosphosulfate biosynthetic process (GO:0050428)	3/6	0.013899	0.110478	0	0	5.24109	22.4106	SLC26A2;PAPSS2;PAPSS1	.
negative regulation of mitotic cell cycle (GO:0045930)	10/48	0.0137268	0.110485	0	0	2.18379	9.36497	IL10;BRINP1;TGFB1;SMAD3;RGCC;FAP;BCL6;PPP1R10;BMP7;ZFP36L2	.
positive regulation of cysteine-type endopeptidase activity involved in apoptotic process (GO:0043280)	18/109	0.0147581	0.110588	0	0	1.731	7.29785	BCAP31;SMAD3;TNFSF15;F2R;NLRC4;CFLAR;PYCARD;CASP8;CASP3;PMAIP1;FAS;BAX;RIPK1;LGALS9;NLRP1;FADD;XDH;MAP3K5	.
regulation of epithelial to mesenchymal transition involved in endocardial cushion formation (GO:1905005)	3/6	0.013899	0.11065	0	0	5.24109	22.4106	TGFB2;ENG;TGFBR2	.
intrinsic apoptotic signaling pathway in response to DNA damage (GO:0008630)	10/48	0.0137268	0.11066	0	0	2.18379	9.36497	PYCARD;BCL2L11;BCL2A1;BCL3;BAX;SFN;BAK1;FNIP2;MCL1;EPHA2	.
iron ion import (GO:0097286)	3/6	0.013899	0.110823	0	0	5.24109	22.4106	TFRC;TFR2;PICALM	.
vesicle fusion with endoplasmic reticulum-Golgi intermediate compartment (ERGIC) membrane (GO:1990668)	3/6	0.013899	0.110996	0	0	5.24109	22.4106	STX4;CALR;SEC22B	.
lipoxin biosynthetic process (GO:2001301)	3/6	0.013899	0.11117	0	0	5.24109	22.4106	ALOX5;ALOX5AP;ALOX12	.
cellular response to iron ion (GO:0071281)	3/6	0.013899	0.111345	0	0	5.24109	22.4106	TFAP2A;TF;TFR2	.
purine ribonucleoside bisphosphate biosynthetic process (GO:0034036)	3/6	0.013899	0.11152	0	0	5.24109	22.4106	SLC26A2;PAPSS2;PAPSS1	.
regulation of lymphocyte apoptotic process (GO:0070228)	3/6	0.013899	0.111696	0	0	5.24109	22.4106	LYN;LGALS3;BTK	.
axon guidance (GO:0007411)	24/158	0.0150129	0.112333	0	0	1.59223	6.68552	NRP1;LYPLA2;SHC1;BDNF;SH3KBP1;PIK3CD;CXCR4;IRS2;GAB2;NTN1;DOK2;PIK3CA;KIF5C;GPC1;GRB10;PLXNA2;PRKCQ;GRB2;SLIT3;NCAM1;PLXNC1;SOS1;SPTAN1;CDK5R1	.
positive regulation of NIK/NF-kappaB signaling (GO:1901224)	8/35	0.0153165	0.114103	0	0	2.39593	10.0122	IRAK1;TNFSF15;CD14;ACTN4;TLR6;MAP3K7;CARD14;LIMS1	.
protein kinase B signaling (GO:0043491)	8/35	0.0153165	0.114269	0	0	2.39593	10.0122	PLK3;CDKN1A;TGFB1;TYRO3;AKT1;FOXO1;SIRT2;EPHA2	.
negative regulation of protein kinase B signaling (GO:0051898)	8/35	0.0153165	0.114437	0	0	2.39593	10.0122	PLEKHA1;AKT1;CIB1;PTPRJ;ARRB2;XDH;EPHA2;OTUD3	.
regulation of vascular endothelial growth factor signaling pathway (GO:1900746)	4/11	0.0157478	0.114802	0	0	3.8117	15.8226	ADAMTS3;XDH;DLL1;DCN	.
regulation of secretion by cell (GO:1903530)	11/56	0.0154543	0.114961	0	0	2.059	8.58576	NSF;RAB21;RAB10;DNAJC1;CCKAR;ANXA1;RAB15;RAB13;P3H1;STX4;SNCAIP	.
positive regulation of superoxide anion generation (GO:0032930)	4/11	0.0157478	0.114966	0	0	3.8117	15.8226	TGFB1;ITGAM;ITGB2;PRKCD	.
hepatocyte growth factor receptor signaling pathway (GO:0048012)	4/11	0.0157478	0.115131	0	0	3.8117	15.8226	NRP1;MST1R;SIRT2;BCAR1	.
L-serine metabolic process (GO:0006563)	4/11	0.0157478	0.115296	0	0	3.8117	15.8226	SHMT2;SERINC3;SDSL;SERINC5	.
positive regulation of glucose metabolic process (GO:0010907)	4/11	0.0157478	0.115461	0	0	3.8117	15.8226	AKT1;PMAIP1;IRS2;GPLD1	.
positive regulation of growth (GO:0045927)	13/71	0.0158779	0.115585	0	0	1.91927	7.95121	TGFB2;WFS1;SPHK1;ADAM10;DERL2;CIB1;CXCL16;RPS6KA3;SDCBP;MMP14;ADAM17;RPS6KA1;AKT1	.
cellular response to increased oxygen levels (GO:0036295)	4/11	0.0157478	0.115628	0	0	3.8117	15.8226	ATP6V1A;ATP6AP1;FAS;FOXO1	.
response to sterol (GO:0036314)	4/11	0.0157478	0.115794	0	0	3.8117	15.8226	SMAD2;TGFB1;CCR5;TGFBR2	.
negative regulation of protein localization to cell surface (GO:2000009)	4/11	0.0157478	0.115961	0	0	3.8117	15.8226	LEPROTL1;TAX1BP3;SNX33;PICALM	.
sphingolipid catabolic process (GO:0030149)	4/11	0.0157478	0.116129	0	0	3.8117	15.8226	SMPD2;SMPD1;SPHK1;PPT1	.
negative regulation of amyloid precursor protein catabolic process (GO:1902992)	4/11	0.0157478	0.116297	0	0	3.8117	15.8226	BIN1;FLOT2;APOE;PICALM	.
positive regulation of transcription from RNA polymerase II promoter in response to endoplasmic reticulum stress (GO:1990440)	4/11	0.0157478	0.116465	0	0	3.8117	15.8226	CEBPB;HSPA5;ATF6;ATF4	.
activation of cysteine-type endopeptidase activity involved in apoptotic signaling pathway (GO:0097296)	4/11	0.0157478	0.116634	0	0	3.8117	15.8226	CASP8;FAS;RIPK1;FADD	.
T cell differentiation in thymus (GO:0033077)	4/11	0.0157478	0.116804	0	0	3.8117	15.8226	ADAM17;RIPK3;FADD;ZFP36L2	.
regulation of myeloid leukocyte mediated immunity (GO:0002886)	4/11	0.0157478	0.116974	0	0	3.8117	15.8226	LYN;SYK;FES;DNASE1L3	.
regulation of transforming growth factor beta receptor signaling pathway (GO:0017015)	14/79	0.0166024	0.120515	0	0	1.8576	7.61283	SMAD2;TGFB1;SMAD3;SMURF1;THBS1;VASN;DKK3;TGFBR2;SMAD7;SDCBP;ADAM17;DAB2;ENG;SNX6	.
activation of cysteine-type endopeptidase activity involved in apoptotic process (GO:0006919)	14/79	0.0166024	0.120687	0	0	1.8576	7.61283	SMAD3;TNFSF15;F2R;NLRC4;CFLAR;PYCARD;CASP8;CASP3;FAS;BAX;RIPK1;FADD;NLRP1;XDH	.
positive regulation of transcription, DNA-templated (GO:0045893)	128/1120	0.0170042	0.12256	0	0	1.19796	4.88085	CD86;PID1;SPI1;NCF1;GPATCH3;ETS2;ELK3;RPS6KA4;RPS6KA3;ZMIZ2;CREB3L2;RPS6KA1;CHP2;AKT1;TNFSF11;JUNB;MAP3K5;MAP2K3;MAP2K1;SLC11A1;F2R;RUNX3;RUNX1;TFR2;ATF6;SQSTM1;ATF4;ENY2;SHC1;EPAS1;PDGFB;PSEN1;BCL10;HIF1A;FOXO1;SBNO2;IRAK1;HIVEP3;RIPK1;FADD;WNT2;WNT4;TFAP2A;ESRRA;SMAD2;EGR1;TFAP2C;TGFB1;SMAD3;TGFB3;GLMP;BMP7;FOSL2;SMAD7;FOSL1;MLXIPL;BMP2;DAB2;RGCC;AGO2;MAFF;BCL3;SNAI1;PAF1;PICALM;CSRNP1;CD40;THR…	.
regulation of macrophage derived foam cell differentiation (GO:0010743)	7/29	0.0169853	0.122597	0	0	2.53018	10.3115	ABCA1;MSR1;ABCA5;ITGB3;NR1H3;ITGAV;CD36	.
lysosome localization (GO:0032418)	7/29	0.0169853	0.12277	0	0	2.53018	10.3115	MILR1;S100A13;PLEKHM1;PIK3CD;PLEKHM2;FAM98A;ARL8B	.
positive regulation of interleukin-1 secretion (GO:0050716)	7/29	0.0169853	0.122945	0	0	2.53018	10.3115	PYCARD;GSDMD;RIPK2;TLR8;NLRP1;LGALS9;TLR4	.
positive regulation of myeloid cell differentiation (GO:0045639)	7/29	0.0169853	0.123119	0	0	2.53018	10.3115	FAM210B;SCIN;FES;STAT3;ARNT;NCKAP1L;HIF1A	.
regulation of multicellular organismal development (GO:2000026)	9/43	0.0183717	0.128778	0	0	2.19394	8.76908	IL10;GREM1;TIFAB;GPX1;HPSE;CD24;DUSP6;SMAD7;FOXP1	.
positive regulation of interleukin-6 secretion (GO:2000778)	5/17	0.018319	0.128941	0	0	3.08299	12.3314	PYCARD;F2R;TLR8;MBP;LGALS9	.
response to hydrogen peroxide (GO:0042542)	9/43	0.0183717	0.128956	0	0	2.19394	8.76908	TRPM2;GPX1;PLEKHA1;STK24;PRKCD;HMOX1;ADAM9;GLRX2;MAP3K5	.
positive regulation of natural killer cell mediated immunity (GO:0002717)	5/17	0.018319	0.129119	0	0	3.08299	12.3314	CADM1;LAMP1;SH2D1B;PVR;NECTIN2	.
response to unfolded protein (GO:0006986)	9/43	0.0183717	0.129133	0	0	2.19394	8.76908	HSPA8;ERP44;HSPA5;HSPA6;DERL1;HYOU1;STT3B;OPTN;HERPUD1	.
regulation of early endosome to late endosome transport (GO:2000641)	5/17	0.018319	0.129297	0	0	3.08299	12.3314	RAB21;MAP2K1;DAB2;MSN;DNAJC13	.
positive chemotaxis (GO:0050918)	5/17	0.018319	0.129476	0	0	3.08299	12.3314	NRP1;LGALS3;ANGPT1;GPNMB;PTPRJ	.
positive regulation of macrophage activation (GO:0043032)	5/17	0.018319	0.129656	0	0	3.08299	12.3314	ITGAM;TNIP2;TLR6;THBS1;TLR4	.
regulation of collagen biosynthetic process (GO:0032965)	5/17	0.018319	0.129836	0	0	3.08299	12.3314	TGFB1;RGCC;TGFB3;F2R;WNT4	.
negative regulation of phosphoprotein phosphatase activity (GO:0032515)	5/17	0.018319	0.130017	0	0	3.08299	12.3314	PPP1R15A;IKBKB;GSK3B;FKBP1B;NCKAP1L	.
negative regulation of stress fiber assembly (GO:0051497)	5/17	0.018319	0.130198	0	0	3.08299	12.3314	WAS;PPFIA1;ARHGAP28;ARAP1;PFN1	.
regulation of receptor-mediated endocytosis (GO:0048259)	8/36	0.0180902	0.130204	0	0	2.32937	9.34634	RAB21;LRPAP1;TF;TNK2;PPT1;BMP2K;PICALM;ARF6	.
neuron development (GO:0048666)	22/144	0.0181226	0.130253	0	0	1.60144	6.42274	LYN;GSK3B;TGFB2;DOCK7;RASGRF1;LAMB1;RUNX3;RAB11A;RUNX1;MANF;PPP1R9B;CLN5;MAP2;NEDD4;RAB13;PPT1;TMEM108;MICALL2;ULK1;MAPRE2;LRP12;CDK5R1	.
negative regulation of interleukin-8 production (GO:0032717)	5/17	0.018319	0.130379	0	0	3.08299	12.3314	IL10;ANXA1;BCL3;ARRB1;TLR6	.
positive regulation of protein oligomerization (GO:0032461)	6/23	0.0182229	0.130423	0	0	2.73448	10.9518	SH3GLB1;BCL2L11;MMP1;MMP3;BAX;PMAIP1	.
response to interferon-alpha (GO:0035455)	5/17	0.018319	0.130561	0	0	3.08299	12.3314	IFNAR2;IFITM1;AXL;PDE12;IFNAR1	.
positive regulation of ATP metabolic process (GO:1903580)	6/23	0.0182229	0.130606	0	0	2.73448	10.9518	MLXIPL;PID1;PFKFB3;ARNT;ENO1;HIF1A	.
negative regulation of antigen receptor-mediated signaling pathway (GO:0050858)	5/17	0.018319	0.130744	0	0	3.08299	12.3314	LGALS3;CD300A;LPXN;PTPRJ;THY1	.
regulation of protein oligomerization (GO:0032459)	6/23	0.0182229	0.13079	0	0	2.73448	10.9518	SH3GLB1;MMP1;MMP3;BAX;PMAIP1;APOE	.
positive regulation of cholesterol transport (GO:0032376)	5/17	0.018319	0.130927	0	0	3.08299	12.3314	ABCA1;LRP1;NR1H3;APOE;PLTP	.
negative regulation of cell adhesion (GO:0007162)	12/65	0.0188357	0.131309	0	0	1.93517	7.68651	CD164;TGFB1;ANGPT1;ARHGDIA;PLXNA2;ADAM10;LPXN;MIA3;FBLN1;PLXNC1;TGFBI;RHOA	.
cellular response to reactive oxygen species (GO:0034614)	12/65	0.0188357	0.131489	0	0	1.93517	7.68651	PDGFRA;TRPM2;NCF1;PLEKHA1;MMP3;PRKCD;PXN;AKT1;DPEP1;FOS;FOXO1;MAP3K5	.
regulation of myeloid cell differentiation (GO:0045637)	12/65	0.0188357	0.131669	0	0	1.93517	7.68651	LYN;LGALS3;KAT2B;SPI1;CDK6;CBFB;FES;AGO4;PAF1;PRKCQ;THBS1;RUNX1	.
positive regulation of protein modification by small protein conjugation or removal (GO:1903322)	12/65	0.0188357	0.13185	0	0	1.93517	7.68651	ANGPT1;TNIP1;RIPK2;WFS1;SPHK1;DERL1;ARRB2;BCL10;PTTG1IP;INAVA;BIRC3;SMAD7	.
enzyme linked receptor protein signaling pathway (GO:0007167)	19/120	0.0189923	0.132221	0	0	1.65968	6.5785	LYN;CSF1R;SYK;SHC1;BDNF;TNK2;SLA;PILRA;RASGRP4;FGR;HCK;IRAK1;FES;BTK;BDKRB2;GRB2;LCP2;CSK;BCAR1	.
autophagosome assembly (GO:0000045)	11/58	0.019845	0.137969	0	0	1.988	7.79257	ATG3;GABARAPL2;RAB1A;STX12;WDR45B;SMURF1;TP53INP2;WIPI1;ULK1;WDR45;RAB7A	.
regulation of blood coagulation (GO:0030193)	7/30	0.0203787	0.141102	0	0	2.44584	9.52231	FCER1G;SYK;FAP;F2R;APOE;HPSE;THBS1	.
positive regulation of phospholipase C activity (GO:0010863)	7/30	0.0203787	0.141294	0	0	2.44584	9.52231	PDGFRB;PDGFRA;GNA15;C5AR1;HTR2B;PLCB2;RASGRP4	.
protein catabolic process (GO:0030163)	14/81	0.0203682	0.141414	0	0	1.81173	7.0545	HSPA8;MANBA;DENND3;CLN8;RNF41;CLN5;BACE2;LAMP2;PPT1;PMAIP1;RIPK1;TPP1;APOE;STT3B	.
regulation of GTPase activity (GO:0043087)	27/188	0.0206312	0.142657	0	0	1.50542	5.84246	ITGB1;GSK3B;CD40;RGS16;RASGRF1;THY1;FGD3;SYDE1;ABR;CCL8;SH3BP1;RGS1;PLXNA2;PLXNC1;TBC1D15;RALBP1;F2R;ARAP1;ADAP1;GMIP;VAV1;SNX18;RGS10;RAB3GAP2;ARHGEF5;PICALM;LIMS1	.
peptidyl-tyrosine modification (GO:0018212)	10/51	0.020677	0.142781	0	0	2.05533	7.97207	PDGFRB;FGR;LYN;PDGFRA;HCK;CSF1R;FES;BTK;PDGFB;PTPN6	.
actin filament bundle assembly (GO:0051017)	8/37	0.0212057	0.144476	0	0	2.26642	8.7336	LIMA1;LCP1;RND3;AIF1;CORO1B;RHOA;HSP90B1;RHOBTB2	.
positive regulation of stress fiber assembly (GO:0051496)	8/37	0.0212057	0.14467	0	0	2.26642	8.7336	NRP1;RGCC;TGFB3;GPR65;PXN;LIMK1;RHOA;ARHGEF5	.
regulation of osteoclast differentiation (GO:0045670)	8/37	0.0212057	0.144863	0	0	2.26642	8.7336	CCR1;CEBPB;MAFB;UBASH3B;OCSTAMP;TNFSF11;TLR4;FBN1	.
regulation of peptidyl-threonine phosphorylation (GO:0010799)	8/37	0.0212057	0.145057	0	0	2.26642	8.7336	SPRED2;TGFB1;RIPK2;SPHK1;BMP7;UBE2K;SIRT2;SMAD7	.
sprouting angiogenesis (GO:0002040)	9/44	0.0211989	0.145206	0	0	2.14408	8.26287	GREM1;NRP1;ANGPT1;OTULIN;LOXL4;THBS1;DLL1;GPLD1;LOXL2	.
positive regulation of actin filament bundle assembly (GO:0032233)	9/44	0.0211989	0.145401	0	0	2.14408	8.26287	NRP1;RGCC;TGFB3;GPR65;PXN;LIMK1;PFN1;RHOA;ARHGEF5	.
sphingolipid biosynthetic process (GO:0030148)	12/66	0.0210862	0.145409	0	0	1.90585	7.35494	SMPD2;ELOVL1;UGCG;SMPD1;SPHK1;GBA;DEGS1;CLN8;CSNK1G2;SGPP1;CERS2;HACD4	.
positive regulation of mast cell degranulation (GO:0043306)	3/7	0.0226124	0.145512	0	0	4.49236	17.0227	FGR;SYK;GAB2	.
negative regulation of immune response (GO:0050777)	9/44	0.0211989	0.145596	0	0	2.14408	8.26287	LYN;LGALS3;TGFB2;NLRX1;CD300A;TYRO3;FCGR2B;SAMSN1;HAVCR2	.
regulation of mitochondrial fusion (GO:0010635)	3/7	0.0226124	0.145696	0	0	4.49236	17.0227	VAT1;PID1;BNIP3	.
negative regulation of type I interferon production (GO:0032480)	9/44	0.0211989	0.145793	0	0	2.14408	8.26287	PYCARD;NLRX1;NPLOC4;IRF3;TAX1BP1;TRIM25;GPATCH3;RELB;HAVCR2	.
positive regulation of sphingolipid biosynthetic process (GO:0090154)	3/7	0.0226124	0.14588	0	0	4.49236	17.0227	SMPD2;PRKCD;TNFRSF1A	.
amide biosynthetic process (GO:0043604)	9/44	0.0211989	0.145989	0	0	2.14408	8.26287	SMPD2;ARG2;SMPD1;GBA;FURIN;DEGS1;CLN8;PCSK5;CERS2	.
regulation of cholesterol storage (GO:0010885)	4/12	0.0218674	0.146059	0	0	3.49406	13.3569	ABCA1;MSR1;SCARB1;NR1H3	.
regulation of Cdc42 protein signal transduction (GO:0032489)	3/7	0.0226124	0.146065	0	0	4.49236	17.0227	ABCA1;NRP1;APOE	.
regulation of relaxation of muscle (GO:1901077)	3/7	0.0226124	0.14625	0	0	4.49236	17.0227	CAMK2D;TIFAB;SRI	.
iron ion transport (GO:0006826)	4/12	0.0218674	0.146251	0	0	3.49406	13.3569	TFRC;TFR2;SLC11A1;SLC40A1	.
nitrogen compound transport (GO:0071705)	13/74	0.0219381	0.14634	0	0	1.84146	7.03353	SLC48A1;SLC36A1;SLC36A2;TMEM30A;SLC43A2;SLC11A1;SLC3A2;SLC6A6;SLC7A7;TCN2;ABCD1;SLC38A2;SLC38A4	.
ER overload response (GO:0006983)	3/7	0.0226124	0.146436	0	0	4.49236	17.0227	GSK3B;WFS1;TMCO1	.
positive regulation of SMAD protein import into nucleus (GO:0060391)	4/12	0.0218674	0.146443	0	0	3.49406	13.3569	DAB2;TGFB1;SMAD3;TGFB3	.
detection of molecule of bacterial origin (GO:0032490)	3/7	0.0226124	0.146622	0	0	4.49236	17.0227	SCARB1;LY96;TLR4	.
positive regulation of vascular endothelial growth factor receptor signaling pathway (GO:0030949)	4/12	0.0218674	0.146635	0	0	3.49406	13.3569	ITGB3;GRB10;ARNT;HIF1A	.
negative regulation of RIG-I signaling pathway (GO:0039536)	3/7	0.0226124	0.146808	0	0	4.49236	17.0227	NPLOC4;SEC14L1;GPATCH3	.
keratan sulfate catabolic process (GO:0042340)	4/12	0.0218674	0.146828	0	0	3.49406	13.3569	GALNS;HEXB;HEXA;GNS	.
cleavage furrow formation (GO:0036089)	3/7	0.0226124	0.146995	0	0	4.49236	17.0227	SNX18;SNX33;RHOA	.
negative regulation of interleukin-12 production (GO:0032695)	4/12	0.0218674	0.147022	0	0	3.49406	13.3569	IL10;TLR8;THBS1;CMKLR1	.
fructose 1,6-bisphosphate metabolic process (GO:0030388)	3/7	0.0226124	0.147183	0	0	4.49236	17.0227	PFKL;TIGAR;FBP2	.
negative regulation of fibroblast growth factor receptor signaling pathway (GO:0040037)	4/12	0.0218674	0.147216	0	0	3.49406	13.3569	GPC1;SPRY4;SULF1;THBS1	.
mannose metabolic process (GO:0006013)	3/7	0.0226124	0.147371	0	0	4.49236	17.0227	MAN2A2;MAN2A1;MAN2B1	.
endosome transport via multivesicular body sorting pathway (GO:0032509)	4/12	0.0218674	0.14741	0	0	3.49406	13.3569	SORT1;TMEM50A;LEPROTL1;RILP	.
positive regulation of ceramide biosynthetic process (GO:2000304)	3/7	0.0226124	0.147559	0	0	4.49236	17.0227	SMPD2;PRKCD;TNFRSF1A	.
regulation of antigen receptor-mediated signaling pathway (GO:0050854)	4/12	0.0218674	0.147605	0	0	3.49406	13.3569	LYN;CBFB;CD300A;RUNX1	.
fusion of virus membrane with host plasma membrane (GO:0019064)	3/7	0.0226124	0.147748	0	0	4.49236	17.0227	CXCR4;CCR5;NECTIN2	.
PERK-mediated unfolded protein response (GO:0036499)	4/12	0.0218674	0.1478	0	0	3.49406	13.3569	IGFBP1;HSPA5;HERPUD1;ATF4	.
activation of signaling protein activity involved in unfolded protein response (GO:0006987)	3/7	0.0226124	0.147938	0	0	4.49236	17.0227	PTPN1;BAX;BAK1	.
negative regulation of epithelial cell differentiation (GO:0030857)	4/12	0.0218674	0.147997	0	0	3.49406	13.3569	GSK3B;ZEB1;DLL1;XDH	.
regulation of pinocytosis (GO:0048548)	3/7	0.0226124	0.148127	0	0	4.49236	17.0227	AXL;PPT1;NR1H3	.
collagen metabolic process (GO:0032963)	4/12	0.0218674	0.148193	0	0	3.49406	13.3569	ADAMTS3;P3H1;P3H3;HIF1A	.
membrane fusion involved in viral entry into host cell (GO:0039663)	3/7	0.0226124	0.148318	0	0	4.49236	17.0227	CXCR4;CCR5;NECTIN2	.
regulation of mononuclear cell migration (GO:0071675)	4/12	0.0218674	0.14839	0	0	3.49406	13.3569	LYN;LGALS3;THBS1;CMKLR1	.
negative regulation of nitrogen compound metabolic process (GO:0051172)	3/7	0.0226124	0.148509	0	0	4.49236	17.0227	TGFB1;CLTC;AP2A1	.
activation of cysteine-type endopeptidase activity (GO:0097202)	4/12	0.0218674	0.148588	0	0	3.49406	13.3569	CASP8;RIPK2;FADD;BAK1	.
regulation of interleukin-18 production (GO:0032661)	3/7	0.0226124	0.1487	0	0	4.49236	17.0227	IL10;CD84;TLR2	.
response to glucocorticoid (GO:0051384)	6/24	0.0223857	0.148743	0	0	2.62055	9.95632	IL10;ANXA1;BCL2L11;ADAM9;SLIT3;ZFP36L2	.
cellular glucan metabolic process (GO:0006073)	4/12	0.0218674	0.148786	0	0	3.49406	13.3569	GSK3B;UGP2;GBE1;PHKG2	.
regulation of isotype switching (GO:0045191)	3/7	0.0226124	0.148892	0	0	4.49236	17.0227	IL10;INSL6;TFRC	.
positive regulation of endopeptidase activity (GO:0010950)	6/24	0.0223857	0.148936	0	0	2.62055	9.95632	LYN;PYCARD;PRELID1;STAT3;MBP;PICALM	.
positive regulation of cyclin-dependent protein serine/threonine kinase activity involved in G1/S transition of mitotic cell cycle (GO:0031659)	3/7	0.0226124	0.149084	0	0	4.49236	17.0227	ADAM17;RGCC;AKT1	.
intrinsic apoptotic signaling pathway in response to endoplasmic reticulum stress (GO:0070059)	6/24	0.0223857	0.149131	0	0	2.62055	9.95632	PPP1R15A;CEBPB;BAX;BAK1;ATF4;MAP3K5	.
regulation of sterol transport (GO:0032371)	3/7	0.0226124	0.149277	0	0	4.49236	17.0227	LRP1;TSPO;APOE	.
maintenance of protein localization in organelle (GO:0072595)	5/18	0.0234173	0.149373	0	0	2.91172	10.9314	HSPA5;BCL3;AKT1;TAF3;HK2	.
L-alanine transport (GO:0015808)	3/7	0.0226124	0.149471	0	0	4.49236	17.0227	SLC36A1;SLC36A2;SLC38A7	.
calcium-mediated signaling using intracellular calcium source (GO:0035584)	5/18	0.0234173	0.14956	0	0	2.91172	10.9314	BCAP31;SELP;TRPM2;VCAM1;FKBP1B	.
regulation of cell-matrix adhesion (GO:0001952)	10/52	0.0234808	0.149591	0	0	2.0158	7.56244	GSK3B;BST1;CDK6;PLAU;DAPK3;CIB1;CD36;THY1;THBS1;RHOA	.
positive regulation of apoptotic cell clearance (GO:2000427)	3/7	0.0226124	0.149664	0	0	4.49236	17.0227	C3;C4A;C2	.
positive regulation of endothelial cell proliferation (GO:0001938)	12/67	0.0235299	0.149717	0	0	1.87741	7.0393	NRP1;MYDGF;ECM1;ADAM17;BMP2;ITGB3;HTR2B;PDGFB;AKT1;ARNT;HMOX1;HIF1A	.
release of cytochrome c from mitochondria (GO:0001836)	5/18	0.0234173	0.149748	0	0	2.91172	10.9314	BCL2A1;BAX;SFN;BAK1;SOD2	.
cellular response to interferon-alpha (GO:0035457)	3/7	0.0226124	0.149859	0	0	4.49236	17.0227	AXL;PDE12;IFNAR1	.
positive regulation of carbohydrate metabolic process (GO:0045913)	5/18	0.0234173	0.149935	0	0	2.91172	10.9314	MLXIPL;PFKFB3;PDGFB;ARNT;HIF1A	.
smooth muscle cell migration (GO:0014909)	3/7	0.0226124	0.150054	0	0	4.49236	17.0227	PDGFRB;ITGB3;PLAT	.
regulation of cholesterol efflux (GO:0010874)	5/18	0.0234173	0.150124	0	0	2.91172	10.9314	ABCA1;LRP1;NR1H3;APOE;PLTP	.
prostaglandin biosynthetic process (GO:0001516)	5/18	0.0234173	0.150313	0	0	2.91172	10.9314	PTGES2;TBXAS1;PTGS2;PTGS1;PTGES	.
anion transmembrane transport (GO:0098656)	5/18	0.0234173	0.150502	0	0	2.91172	10.9314	SLC13A3;SLC35B1;LRRC8D;LRRC8A;LRRC8E	.
lysosome organization (GO:0007040)	7/31	0.0242167	0.153895	0	0	2.36694	8.80672	ABCA1;GNPTAB;GAA;TPP1;NAGPA;TPCN2;TMEM165	.
negative regulation of phosphorylation (GO:0042326)	13/75	0.0242977	0.154218	0	0	1.81691	6.75414	LYN;CDKN1A;PID1;TGFB1;IGFBP3;CIB1;IRS2;FBLN1;PRR5L;BMP7;MLXIPL;PDE12;XDH	.
negative regulation of response to external stimulus (GO:0032102)	17/107	0.0247519	0.156711	0	0	1.66539	6.16005	IL10;PTGER4;NLRX1;PRKCD;GBA;NR1H3;METRNL;SIRT2;TNFRSF1A;OTULIN;TYRO3;APOE;TNFAIP8L2;TRIB1;SMPDL3B;CERS2;PPARD	.
negative regulation of signaling (GO:0023057)	14/83	0.0247434	0.156852	0	0	1.76808	6.54047	PDGFRB;PDGFRA;CSF1R;PTPN1;IGFBP3;MVP;ARAF;MST1R;MERTK;UBASH3B;AXL;TYRO3;OPTN;EPHA2	.
innate immune response activating cell surface receptor signaling pathway (GO:0002220)	19/124	0.0259656	0.164191	0	0	1.60614	5.86399	FCN1;LYN;PSMD12;PSMD11;FCER1G;SYK;CLEC10A;PRKCD;CARD9;BCL10;RELB;PSMD8;CLEC4A;IKBKB;CLEC7A;CD209;PSMD2;MAP3K7;PAK2	.
peptidyl-threonine phosphorylation (GO:0018107)	12/68	0.0261756	0.165314	0	0	1.8498	6.73868	GSK3B;MAP2K1;CAMK2D;CAMK1D;PRKCD;DAPK3;PHKG2;AKT1;ULK1;CAMK1G;TGFBR2;CDK5R1	.
positive regulation of GTPase activity (GO:0043547)	27/192	0.0263263	0.166061	0	0	1.47406	5.36142	ITGB1;GSK3B;CD40;GPR65;RGS16;DOCK7;RASGRF1;THY1;SYDE1;ABR;CCL8;SH3BP1;RGS1;TBC1D15;RALBP1;RALGAPA2;F2R;RHOG;TBC1D9;TBC1D2B;ARAP1;SNX18;RGS10;TAX1BP3;EPHA2;PICALM;LIMS1	.
positive regulation of protein import into nucleus (GO:0042307)	10/53	0.0265487	0.167257	0	0	1.97777	7.17688	DAB2;TGFB1;SMAD3;TGFB3;PRKCD;F2R;CHP2;HCLS1;PSEN1;TMEM173	.
positive regulation of supramolecular fiber organization (GO:1902905)	14/84	0.0271759	0.170158	0	0	1.74703	6.29879	GPX1;LIMK1;RHOG;PSEN1;PYCARD;HCK;FES;NCKAP1L;APOE;PFN1;MAPRE1;COLGALT1;ARF6;CDK5R1	.
L-amino acid transport (GO:0015807)	6/25	0.0271433	0.170162	0	0	2.51572	9.07327	SLC36A1;SLC36A2;SLC38A7;SLC1A3;CTNS;SLC3A2	.
3'-phosphoadenosine 5'-phosphosulfate metabolic process (GO:0050427)	6/25	0.0271433	0.170372	0	0	2.51572	9.07327	SLC26A2;PODXL2;IMPAD1;PAPSS2;PAPSS1;SULT1C4	.
positive regulation of Rho protein signal transduction (GO:0035025)	6/25	0.0271433	0.170581	0	0	2.51572	9.07327	GPR65;F2R;ARRB1;GPR4;F2RL2;F2RL3	.
regulation of DNA damage response, signal transduction by p53 class mediator (GO:0043516)	6/25	0.0271433	0.170792	0	0	2.51572	9.07327	SPRED2;ANKRD1;SNAI1;PMAIP1;PTTG1IP;PLA2R1	.
positive regulation of cytosolic calcium ion concentration (GO:0007204)	20/133	0.0273124	0.170803	0	0	1.57627	5.67522	CCR1;PTGER4;BCAP31;PDGFRA;GPR65;C5AR2;F2R;C5AR1;CXCR4;GPR4;GNA15;C1QTNF1;P2RX4;C3AR1;BDKRB2;CD36;CD24;CCR5;F2RL2;F2RL3	.
clathrin-dependent endocytosis (GO:0072583)	8/39	0.0285387	0.177385	0	0	2.15019	7.64714	DNAJC6;CLTC;AP2S1;AP2A1;AP2A2;DLL1;AP2M1;PICALM	.
positive regulation of fat cell differentiation (GO:0045600)	8/39	0.0285387	0.177601	0	0	2.15019	7.64714	CEBPB;BMP2;NOCT;AKT1;METRNL;PTGS2;CMKLR1;PPARD	.
regulation of nitric oxide biosynthetic process (GO:0045428)	7/32	0.0285228	0.177719	0	0	2.29298	8.15624	SMAD3;P2RX4;AKT1;CD36;TLR6;PTGS2;TLR4	.
regulation of cell-cell adhesion (GO:0022407)	7/32	0.0285228	0.177936	0	0	2.29298	8.15624	TGFB1;SIRPA;CD47;SIRPB1;ADA;SMAD7;FERMT3	.
negative regulation of BMP signaling pathway (GO:0030514)	7/32	0.0285228	0.178154	0	0	2.29298	8.15624	GREM1;SMURF1;CHRD;VWC2;LEMD2;SMAD7;FBN1	.
positive regulation of axon extension (GO:0045773)	5/19	0.029348	0.179142	0	0	2.75847	9.73334	NRP1;SHTN1;SEMA7A;LIMK1;NTN1	.
positive regulation of phospholipase activity (GO:0010518)	5/19	0.029348	0.179357	0	0	2.75847	9.73334	PDGFRB;GNA13;PDGFRA;ARL1;PLAA	.
positive regulation of blood coagulation (GO:0030194)	5/19	0.029348	0.179572	0	0	2.75847	9.73334	SELP;F2R;HPSE;THBS1;TLR4	.
leukotriene metabolic process (GO:0006691)	5/19	0.029348	0.179787	0	0	2.75847	9.73334	ALOX5;ALOX5AP;MAPKAPK2;DPEP1;ALOX12	.
endocardial cushion development (GO:0003197)	5/19	0.029348	0.180003	0	0	2.75847	9.73334	HEYL;TGFB2;BMP2;CRELD1;ENG	.
regulation of axon guidance (GO:1902667)	4/13	0.0292496	0.180049	0	0	3.22529	11.3914	NRP1;PLXNA2;ZSWIM6;ZSWIM4	.
endoplasmic reticulum mannose trimming (GO:1904380)	5/19	0.029348	0.18022	0	0	2.75847	9.73334	EDEM2;SEL1L;DERL2;UGGT2;UGGT1	.
positive regulation of actin nucleation (GO:0051127)	4/13	0.0292496	0.180267	0	0	3.22529	11.3914	SCIN;WIPF1;WAS;WHAMM	.
negative regulation of transmembrane receptor protein serine/threonine kinase signaling pathway (GO:0090101)	13/77	0.0295711	0.180288	0	0	1.76972	6.2311	SMAD2;TGFB1;SMAD3;SMURF1;CHRD;LEMD2;VASN;TGFBR2;SMAD7;GREM1;ADAM17;VWC2;SNX6	.
negative regulation of lymphocyte activation (GO:0051250)	5/19	0.029348	0.180437	0	0	2.75847	9.73334	LGALS3;GPNMB;TNFAIP8L2;FCGR2B;SAMSN1	.
response to fatty acid (GO:0070542)	4/13	0.0292496	0.180485	0	0	3.22529	11.3914	PID1;GLDC;PDK4;CD36	.
positive regulation of alpha-beta T cell proliferation (GO:0046641)	4/13	0.0292496	0.180703	0	0	3.22529	11.3914	SYK;EBI3;LGALS9;TGFBR2	.
mammary gland epithelium development (GO:0061180)	4/13	0.0292496	0.180922	0	0	3.22529	11.3914	CSF1R;AKT1;WNT2;WNT4	.
ER-associated misfolded protein catabolic process (GO:0071712)	4/13	0.0292496	0.181142	0	0	3.22529	11.3914	SDF2L1;DERL1;UGGT2;UGGT1	.
regulation of macrophage differentiation (GO:0045649)	4/13	0.0292496	0.181362	0	0	3.22529	11.3914	CASP8;RIPK1;FADD;C1QC	.
regulation of triglyceride biosynthetic process (GO:0010866)	4/13	0.0292496	0.181582	0	0	3.22529	11.3914	C3;SCARB1;NR1H3;GPLD1	.
positive regulation of response to stimulus (GO:0048584)	10/54	0.0298926	0.181814	0	0	1.94114	6.8137	SELENON;MAP2K1;ARG2;TGFB2;TGFB1;PRKCD;STX4;FCGR2B;GPLD1;C2CD2L	.
negative regulation of cellular component organization (GO:0051129)	10/54	0.0298926	0.182031	0	0	1.94114	6.8137	SCAMP5;GSK3B;LGALS3;HSPA8;DFFA;FAP;TFIP11;ULK1;SNX33;DNM2	.
negative regulation of intrinsic apoptotic signaling pathway (GO:2001243)	11/62	0.0312814	0.189809	0	0	1.85974	6.44351	OPA1;BCL2A1;PLAUR;SNAI1;AKT1;HYOU1;ENO1;PTTG1IP;SOD2;HERPUD1;MCL1	.
regulation of actin filament-based process (GO:0032970)	11/62	0.0312814	0.190034	0	0	1.85974	6.44351	PDGFRB;BST1;LRP1;SH3BP1;PRKCD;ARHGAP17;ARHGAP28;RND3;RHOA;ARHGEF5;RHOBTB2	.
negative regulation of I-kappaB kinase/NF-kappaB signaling (GO:0043124)	9/47	0.0315354	0.191122	0	0	2.00723	6.93827	PYCARD;IL10;NLRX1;CASP8;TNIP1;RIOK3;RIPK1;NLRP1;BMP7	.
spleen development (GO:0048536)	3/8	0.0336489	0.191214	0	0	3.93082	13.3324	ADAM17;RIPK3;FADD	.
regulation of PERK-mediated unfolded protein response (GO:1903897)	3/8	0.0336489	0.191427	0	0	3.93082	13.3324	PPP1R15A;PTPN1;HSPA5	.
SMAD protein complex assembly (GO:0007183)	3/8	0.0336489	0.191641	0	0	3.93082	13.3324	SMAD2;TGFB1;SMAD3	.
regulation of histone H4 acetylation (GO:0090239)	3/8	0.0336489	0.191855	0	0	3.93082	13.3324	SPI1;PIH1D1;ARRB1	.
amyloid fibril formation (GO:1990000)	3/8	0.0336489	0.19207	0	0	3.93082	13.3324	RIPK3;RIPK1;CD36	.
negative regulation of anion transmembrane transport (GO:1903960)	3/8	0.0336489	0.192285	0	0	3.93082	13.3324	AKT1;IRS2;THBS1	.
negative regulation of leukocyte mediated cytotoxicity (GO:0001911)	3/8	0.0336489	0.1925	0	0	3.93082	13.3324	ARRB2;LGALS9;FCGR2B	.
defense response to protozoan (GO:0042832)	3/8	0.0336489	0.192717	0	0	3.93082	13.3324	BATF2;CLEC7A;SLC11A1	.
positive regulation of extracellular matrix assembly (GO:1901203)	3/8	0.0336489	0.192933	0	0	3.93082	13.3324	TGFB1;SMAD3;RGCC	.
regulation of stress-activated protein kinase signaling cascade (GO:0070302)	3/8	0.0336489	0.19315	0	0	3.93082	13.3324	LYN;MAP2K1;FAS	.
regulation of vascular associated smooth muscle cell migration (GO:1904752)	3/8	0.0336489	0.193368	0	0	3.93082	13.3324	DOCK4;DOCK7;PDGFB	.
regulation of apoptotic cell clearance (GO:2000425)	3/8	0.0336489	0.193586	0	0	3.93082	13.3324	C3;C4A;C2	.
lipoprotein localization (GO:0044872)	3/8	0.0336489	0.193804	0	0	3.93082	13.3324	LRP1;MIA3;CD36	.
immunoglobulin mediated immune response (GO:0016064)	3/8	0.0336489	0.194023	0	0	3.93082	13.3324	FCER1G;TLR8;FCGR2B	.
Rab protein signal transduction (GO:0032482)	12/70	0.032106	0.19412	0	0	1.79695	6.17918	RAB32;RAB21;RAB10;RAB1A;RAB31;RAB5C;RAB20;RAB15;RAB13;RAB38;RAB11A;RAB7A	.
positive regulation of chemokine secretion (GO:0090197)	3/8	0.0336489	0.194243	0	0	3.93082	13.3324	PYCARD;CSF1R;MBP	.
phospholipid metabolic process (GO:0006644)	12/70	0.032106	0.19435	0	0	1.79695	6.17918	PLA2G15;AGPAT5;SMPD2;GPX4;SMPD1;GDE1;LPCAT1;PLA2G4A;PLAA;CLN8;PLCB2;AGPAT3	.
regulation of dendritic cell antigen processing and presentation (GO:0002604)	3/8	0.0336489	0.194463	0	0	3.93082	13.3324	SLC11A1;FCGR2B;THBS1	.
mast cell degranulation (GO:0043303)	3/8	0.0336489	0.194683	0	0	3.93082	13.3324	MILR1;S100A13;PIK3CD	.
positive regulation of release of cytochrome c from mitochondria (GO:0090200)	6/26	0.032524	0.1948	0	0	2.41896	8.28683	PYCARD;BCL2L11;BNIP3;PLAUR;PMAIP1;BAX	.
negative regulation of cAMP-dependent protein kinase activity (GO:2000480)	3/8	0.0336489	0.194904	0	0	3.93082	13.3324	PKIB;PRKAR1A;PRKAR2B	.
T cell activation involved in immune response (GO:0002286)	6/26	0.032524	0.195029	0	0	2.41896	8.28683	TNFSF18;FCER1G;SLC11A1;LCP1;ITGAL;ICAM1	.
vesicle fusion (GO:0006906)	15/94	0.0323727	0.195039	0	0	1.67269	5.73806	STX12;STX7;LRMP;RAB20;SYT11;RAB13;STX6;VTI1A;STX4;CALR;SEC22B;STX2;SNAP29;YKT6;RAB7A	.
monocyte activation (GO:0042117)	3/8	0.0336489	0.195125	0	0	3.93082	13.3324	ADAM9;ADAM10;FOXP1	.
non-canonical Wnt signaling pathway (GO:0035567)	19/127	0.0323528	0.195149	0	0	1.5682	5.38058	PSMD12;PSMD11;SMURF1;CLTC;AP2A1;ARRB2;AP2A2;RHOA;PSMD8;PPP3CA;AGO4;PSMD2;AGO2;AP2S1;PFN1;MAP3K7;PLCB2;AP2M1;WNT4	.
regulation of viral entry into host cell (GO:0046596)	6/26	0.032524	0.195259	0	0	2.41896	8.28683	FCN1;IFITM1;TRIM25;LGALS9;P4HB;NECTIN2	.
ventricular trabecula myocardium morphogenesis (GO:0003222)	3/8	0.0336489	0.195347	0	0	3.93082	13.3324	TGFB2;NRG1;ENG	.
negative regulation of response to stimulus (GO:0048585)	19/127	0.0323528	0.19538	0	0	1.5682	5.38058	PDGFRB;LYN;PDGFRA;CSF1R;PTPN1;TGFB2;NLRX1;TGFB1;IGFBP3;ARAF;MST1R;THY1;MERTK;CDK6;UBASH3B;AXL;TYRO3;FCGR2B;EPHA2	.
regulation of supramolecular fiber organization (GO:1902903)	6/26	0.032524	0.195489	0	0	2.41896	8.28683	HSPA8;GPX1;MAP2;WAS;APOE;SSH2	.
regulation of nitrogen compound metabolic process (GO:0051171)	3/8	0.0336489	0.19557	0	0	3.93082	13.3324	SCARB1;LRP1;APOE	.
negative regulation of ERK1 and ERK2 cascade (GO:0070373)	8/40	0.032791	0.195711	0	0	2.09644	7.16478	LYN;DUSP4;PTPN1;TNIP1;CNKSR3;FBLN1;TLR4;DUSP6	.
negative chemotaxis (GO:0050919)	6/26	0.032524	0.195719	0	0	2.41896	8.28683	SEMA4A;SEMA7A;ITGB3;ITGAV;SLIT3;RHOA	.
positive regulation of immunoglobulin mediated immune response (GO:0002891)	3/8	0.0336489	0.195793	0	0	3.93082	13.3324	INSL6;TFRC;NECTIN2	.
positive regulation of Ras protein signal transduction (GO:0046579)	8/40	0.032791	0.19594	0	0	2.09644	7.16478	GPR65;RASGRF1;F2R;ARRB1;GPR4;RASGRP4;F2RL2;F2RL3	.
B cell mediated immunity (GO:0019724)	3/8	0.0336489	0.196016	0	0	3.93082	13.3324	FCER1G;TLR8;FCGR2B	.
sensory organ development (GO:0007423)	8/40	0.032791	0.19617	0	0	2.09644	7.16478	TGFB2;WNT10A;MAFB;SH3PXD2B;CPAMD8;SIX3;ECE1;ATF6	.
regulation of aspartic-type endopeptidase activity involved in amyloid precursor protein catabolic process (GO:1902959)	3/8	0.0336489	0.19624	0	0	3.93082	13.3324	LYN;BIN1;PICALM	.
cell junction maintenance (GO:0034331)	3/8	0.0336489	0.196465	0	0	3.93082	13.3324	CSF1R;F2R;INAVA	.
regulation of toll-like receptor 2 signaling pathway (GO:0034135)	3/8	0.0336489	0.19669	0	0	3.93082	13.3324	LYN;CYBA;TLR6	.
vesicle coating (GO:0006901)	11/63	0.0347512	0.196821	0	0	1.83022	6.14871	NSF;RAB1A;MCFD2;SEC23IP;SEC24A;SAR1B;CTSZ;USO1;SEC22B;SEC24D;CTSC	.
plasma membrane to endosome transport (GO:0048227)	3/8	0.0336489	0.196916	0	0	3.93082	13.3324	RAB5C;SORT1;RAB11A	.
vesicle targeting, rough ER to cis-Golgi (GO:0048207)	11/63	0.0347512	0.197039	0	0	1.83022	6.14871	NSF;RAB1A;MCFD2;SEC23IP;SEC24A;SAR1B;CTSZ;USO1;SEC22B;SEC24D;CTSC	.
positive regulation of early endosome to late endosome transport (GO:2000643)	3/8	0.0336489	0.197142	0	0	3.93082	13.3324	RAB21;DAB2;MSN	.
COPII vesicle coating (GO:0048208)	11/63	0.0347512	0.197259	0	0	1.83022	6.14871	NSF;RAB1A;MCFD2;SEC23IP;SEC24A;SAR1B;CTSZ;USO1;SEC22B;SEC24D;CTSC	.
negative regulation of glucose import (GO:0046325)	3/8	0.0336489	0.197368	0	0	3.93082	13.3324	PID1;PEA15;GRB10	.
cellular response to reactive nitrogen species (GO:1902170)	3/8	0.0336489	0.197595	0	0	3.93082	13.3324	MMP3;DPEP1;FOXO1	.
mast cell activation involved in immune response (GO:0002279)	3/8	0.0336489	0.197823	0	0	3.93082	13.3324	MILR1;S100A13;PIK3CD	.
regulation of intracellular protein transport (GO:0033157)	7/33	0.033318	0.19793	0	0	2.22349	7.56356	PTPN1;PLK3;TGFB1;B3GAT3;PRR5L;LCP1;OAZ1	.
regulation of fibroblast apoptotic process (GO:2000269)	3/8	0.0336489	0.198051	0	0	3.93082	13.3324	BCL2L11;STK17A;IER3IP1	.
positive regulation of Notch signaling pathway (GO:0045747)	7/33	0.033318	0.19816	0	0	2.22349	7.56356	KAT2B;TGFB2;TSPAN14;STAT3;TSPAN17;BMP2K;DLL1	.
lipoprotein transport (GO:0042953)	3/8	0.0336489	0.19828	0	0	3.93082	13.3324	LRP1;MIA3;CD36	.
positive regulation of biomineral tissue development (GO:0070169)	7/33	0.033318	0.198392	0	0	2.22349	7.56356	TFAP2A;WNT6;BMP2;TGFB1;TGFB3;BMP7;WNT4	.
cellular response to nitric oxide (GO:0071732)	3/8	0.0336489	0.198509	0	0	3.93082	13.3324	MMP3;DPEP1;FOXO1	.
positive regulation of catalytic activity (GO:0043085)	7/33	0.033318	0.198623	0	0	2.22349	7.56356	APH1A;NCSTN;B3GAT3;PSEN2;CIB1;STX4;PSEN1	.
regulation of axonogenesis (GO:0050770)	10/55	0.0335234	0.198687	0	0	1.90585	6.47134	ARHGDIA;PLXNA2;ZSWIM6;PLXNC1;THY1;APOE;ZSWIM4;SSH2;RHOA;DNM2	.
positive regulation of macrophage differentiation (GO:0045651)	3/8	0.0336489	0.198739	0	0	3.93082	13.3324	CASP8;RIPK1;FADD	.
negative regulation of transforming growth factor beta receptor signaling pathway (GO:0030512)	10/55	0.0335234	0.198918	0	0	1.90585	6.47134	SMAD2;ADAM17;TGFB1;SMAD3;SMURF1;VASN;TGFBR2;SNX6;SMAD7;FBN1	.
Golgi to lysosome transport (GO:0090160)	3/8	0.0336489	0.198969	0	0	3.93082	13.3324	EHD3;CCDC91;LAMP1	.
protein insertion into mitochondrial membrane (GO:0051204)	3/8	0.0336489	0.1992	0	0	3.93082	13.3324	BCL2L11;BAX;PMAIP1	.
regulation of cell communication (GO:0010646)	12/71	0.0354066	0.20031	0	0	1.77164	5.91878	PTPN1;CAMK2D;PXK;CCKAR;ANXA1;BDNF;GLRX2;NLRC4;SRI;SAMSN1;MGLL;BIRC3	.
organic substance transport (GO:0071702)	14/87	0.0355278	0.200773	0	0	1.68679	5.62955	SLC48A1;ABCA1;ABCA5;ABCA6;ABCA3;ABCA9;CLN8;SLC22A23;ABCA10;TCN2;SLCO2A1;PSAP;ABCD1;PLTP	.
amino acid transport (GO:0006865)	9/48	0.035645	0.200991	0	0	1.96541	6.55296	SLC36A1;SLC6A6;SLC36A2;SLC7A7;SLC43A2;SLC38A7;SLC3A2;SLC38A2;SLC38A4	.
response to calcium ion (GO:0051592)	13/79	0.0356302	0.20113	0	0	1.72492	5.75184	CAMK2D;ALG2;MCOLN1;THBS1;PPP3CA;TRPM2;NEDD4;ALOX5AP;CHP2;ADAM9;DPEP1;GPLD1;SLC25A24	.
regulation of cholesterol transport (GO:0032374)	5/20	0.0361447	0.202689	0	0	2.62055	8.7008	NUS1;LRP1;NR1H3;TSPO;APOE	.
positive regulation of T cell migration (GO:2000406)	5/20	0.0361447	0.202911	0	0	2.62055	8.7008	PYCARD;ADAM17;ADAM10;AIF1;RHOA	.
regulation of toll-like receptor signaling pathway (GO:0034121)	5/20	0.0361447	0.203135	0	0	2.62055	8.7008	TYRO3;CD36;SMPDL3B;TLR2;BIRC3	.
regulation of anoikis (GO:2000209)	5/20	0.0361447	0.203359	0	0	2.62055	8.7008	ITGB1;BRMS1;PIK3CA;PDK4;MCL1	.
negative regulation of actin filament bundle assembly (GO:0032232)	5/20	0.0361447	0.203583	0	0	2.62055	8.7008	WAS;PPFIA1;ARHGAP28;ARAP1;PFN1	.
regulation of immune response (GO:0050776)	33/251	0.036591	0.204966	0	0	1.37814	4.55881	ITGB1;IFITM1;CD40;NLRX1;SPPL2A;ITGB2;TREM2;ITGAL;PVR;ICAM1;C3;FCGR3A;SLAMF7;CSK;FCGR1A;CD276;LYN;TGFB2;VCAM1;RIPK3;SYK;CD300A;SH2D1B;PILRA;OSCAR;TREML1;FGR;TYROBP;JAML;BCL6;FCGR2B;NECTIN2;BIRC3	.
T cell receptor signaling pathway (GO:0050852)	23/163	0.0367542	0.205654	0	0	1.47908	4.88615	PSMD12;PSMD11;FYB1;RIPK2;WAS;PIK3CD;PTPRJ;BCL10;THY1;PSMD8;IKBKB;PIK3CA;PSMD2;INPP5D;BTK;PRKCQ;LCP2;CSK;MAP3K7;PAK2;TNFRSF21;BCAR1;CD276	.
regulation of phosphate metabolic process (GO:0019220)	4/14	0.0379323	0.207469	0	0	2.99491	9.7992	IKBKB;PSEN1;CD24;SIRT2	.
positive regulation of osteoclast differentiation (GO:0045672)	4/14	0.0379323	0.207691	0	0	2.99491	9.7992	CCR1;ATP6AP1;OCSTAMP;TNFSF11	.
clathrin coat assembly (GO:0048268)	4/14	0.0379323	0.207915	0	0	2.99491	9.7992	CLTC;AP2S1;EPS15;PICALM	.
purine-containing compound catabolic process (GO:0072523)	4/14	0.0379323	0.208138	0	0	2.99491	9.7992	GPX1;GDA;DPYD;XDH	.
positive regulation of vasculature development (GO:1904018)	16/104	0.0374574	0.208219	0	0	1.61264	5.29681	ITGB1;CD40;ECM1;ANXA3;SPHK1;PDGFB;HIF1A;THBS1;HK2;RUNX1;MTDH;MYDGF;AGO2;HMOX1;CTSH;ENG	.
positive regulation of protein kinase activity (GO:0045860)	24/172	0.0375046	0.208254	0	0	1.46263	4.80224	MAP2K3;CSF1R;EGR1;PTPN1;MAP2K1;TGFB2;CDKN1A;RIPK3;MMD;PIH1D1;SLC11A1;ITGB3;PRKCD;PDGFB;CIB1;RHOA;TGFBR2;STK10;STK24;BAX;LCP2;BAK1;PAK2;MAP4K4	.
regulation of cell death (GO:0010941)	15/96	0.0381578	0.208256	0	0	1.63784	5.34923	BNIP3L;LRPAP1;LRP1;RIPK2;BNIP3;CTSZ;HTR2B;BMP7;PDE12;CD36;PDE8A;JUNB;RAD18;IER3;SLC25A24	.
positive regulation of exocytosis (GO:0045921)	7/34	0.0386208	0.208332	0	0	2.1581	7.02237	SDCBP;SDC4;ATP6AP1;RAB15;SDC1;STAM;RAB7A	.
positive regulation of vascular smooth muscle cell proliferation (GO:1904707)	4/14	0.0379323	0.208362	0	0	2.99491	9.7992	IL10;MMP2;PDGFB;MEF2D	.
peptide transport (GO:0015833)	8/41	0.0374548	0.208432	0	0	2.0453	6.71805	CD209;PPT1;MYH9;MIA3;RAB38;RILP;HSP90B1;RAB7A	.
epithelial cell differentiation (GO:0030855)	15/96	0.0381578	0.208479	0	0	1.63784	5.34923	ACADVL;PIH1D1;RAB10;LGALS3;DAB2;MAF;BASP1;TOLLIP;SIX3;GSTA1;PGK1;AKT1;TAGLN2;TPP1;CTSB	.
regulation of insulin receptor signaling pathway (GO:0046626)	7/34	0.0386208	0.208552	0	0	2.1581	7.02237	PTPN1;PTPRE;PID1;CISH;PRKCD;GRB10;PRKCQ	.
Golgi to vacuole transport (GO:0006896)	4/14	0.0379323	0.208587	0	0	2.99491	9.7992	EHD3;CCDC91;LAMP1;VTI1A	.
negative regulation of peptidyl-tyrosine phosphorylation (GO:0050732)	6/27	0.0385515	0.208619	0	0	2.32937	7.58388	CD300A;MVP;PRKCD;PTPN6;THY1;SAMSN1	.
negative regulation of proteolysis (GO:0045861)	8/41	0.0374548	0.208659	0	0	2.0453	6.71805	IL10;CSTB;TMEM59;ECM1;DNAJC1;AKT1;PLAT;CLN8	.
regulation of axon extension (GO:0030516)	7/34	0.0386208	0.208773	0	0	2.1581	7.02237	SHTN1;SEMA7A;LIMK1;PLXNA2;APOE;NTN1;DNM2	.
positive regulation of DNA damage response, signal transduction by p53 class mediator (GO:0043517)	4/14	0.0379323	0.208812	0	0	2.99491	9.7992	SPRED2;ANKRD1;PMAIP1;PLA2R1	.
cellular response to topologically incorrect protein (GO:0035967)	6/27	0.0385515	0.208841	0	0	2.32937	7.58388	HSPA8;UBE2W;HSPA5;HSPA6;HYOU1;OPTN	.
regulation of cell differentiation (GO:0045595)	18/121	0.0383507	0.208862	0	0	1.55933	5.08496	TFAP2A;TGFB1;PLEKHB2;CBFB;RUNX3;DLL1;RUNX1;SMAD7;GREM1;LGALS3;RPS6KA3;SCIN;CDK6;BCL6;FES;RPS6KA1;CD24;JUNB	.
autophagosome organization (GO:1905037)	10/56	0.0374514	0.208868	0	0	1.87182	6.14838	ATG3;GABARAPL2;RAB1A;STX12;WDR45B;TP53INP2;WIPI1;ULK1;WDR45;RAB7A	.
regulation of cyclin-dependent protein serine/threonine kinase activity involved in G1/S transition of mitotic cell cycle (GO:0031657)	4/14	0.0379323	0.209037	0	0	2.99491	9.7992	ADAM17;RGCC;CDK6;AKT1	.
regulation of protein localization to cell surface (GO:2000008)	6/27	0.0385515	0.209063	0	0	2.32937	7.58388	BDNF;LEPROTL1;STX4;TAX1BP3;SNX33;PICALM	.
stimulatory C-type lectin receptor signaling pathway (GO:0002223)	18/121	0.0383507	0.209085	0	0	1.55933	5.08496	LYN;PSMD12;PSMD11;FCER1G;SYK;CLEC10A;PRKCD;CARD9;BCL10;RELB;PSMD8;CLEC4A;IKBKB;CLEC7A;CD209;PSMD2;MAP3K7;PAK2	.
positive regulation of protein transport (GO:0051222)	10/56	0.0374514	0.209097	0	0	1.87182	6.14838	PLK3;TGFB2;TGFB1;TGFB3;B3GAT3;ANKRD1;ADAM9;PRR5L;OAZ1;ARHGEF5	.
regulation of lymphocyte differentiation (GO:0045619)	4/14	0.0379323	0.209263	0	0	2.99491	9.7992	PRELID1;NCKAP1L;PRDM1;ZFP36L2	.
cargo loading into vesicle (GO:0035459)	6/27	0.0385515	0.209285	0	0	2.32937	7.58388	RAB1A;SEC24A;SAR1A;MIA3;SEC24D;PICALM	.
granulocyte chemotaxis (GO:0071621)	10/56	0.0374514	0.209326	0	0	1.87182	6.14838	LGALS3;TGFB2;ANXA1;FCER1G;CCL8;SYK;JAML;ITGB2;PIK3CD;NCKAP1L	.
N-acetylglucosamine metabolic process (GO:0006044)	4/14	0.0379323	0.20949	0	0	2.99491	9.7992	NAGK;GNPDA1;AMDHD2;RENBP	.
protein targeting to vacuole (GO:0006623)	6/27	0.0385515	0.209508	0	0	2.32937	7.58388	TMEM50A;SMURF1;NEDD4;VTI1A;NAGPA;RAB7A	.
regulation of neuron death (GO:1901214)	12/72	0.0389408	0.209615	0	0	1.74703	5.67036	GSK3B;EGR1;ITGAM;GPNMB;CTSZ;GBA;AKT1;FOS;APOE;FCGR2B;MAP3K5;PICALM	.
regulation of extracellular matrix disassembly (GO:0010715)	4/14	0.0379323	0.209717	0	0	2.99491	9.7992	TGFB1;LRP1;FAP;PDPN	.
phosphatidylserine metabolic process (GO:0006658)	6/27	0.0385515	0.209731	0	0	2.32937	7.58388	OSBPL8;PTDSS1;OSBPL5;LPCAT3;PLA2G4A;SERINC5	.
lysosomal transport (GO:0007041)	12/72	0.0389408	0.209836	0	0	1.74703	5.67036	EHD3;CCDC91;LAMP1;NPC1;BIN1;SORT1;NEDD4;M6PR;DENND3;NAGPA;RILP;RAB7A	.
negative regulation of receptor-mediated endocytosis (GO:0048261)	4/14	0.0379323	0.209944	0	0	2.99491	9.7992	LRPAP1;SDCBP;PICALM;ARF6	.
branching involved in blood vessel morphogenesis (GO:0001569)	4/14	0.0379323	0.210172	0	0	2.99491	9.7992	NRP1;COL4A1;TGFBR2;ENG	.
regulation of fibroblast migration (GO:0010762)	4/14	0.0379323	0.2104	0	0	2.99491	9.7992	TGFB1;GNA12;PRR5L;THBS1	.
protein glycosylation (GO:0006486)	19/130	0.0398391	0.213999	0	0	1.53201	4.93753	DPAGT1;B4GALT1;RPN2;ALG2;PLOD3;ALG3;FUT4;SIRT2;TMEM165;SERP1;NPC1;B3GNT7;PGM3;MAN1C1;GCNT4;MGAT1;MGAT2;ST3GAL1;B4GALT7	.
protein localization to plasma membrane (GO:0072659)	19/130	0.0398391	0.214224	0	0	1.53201	4.93753	NSF;SYS1;SMURF1;MYO5A;TTC7A;RAB11A;TNFRSF1A;IKBKB;RAB10;EHD3;TSPAN14;RAB31;RAB15;RAB13;FLOT2;ABCD1;OPTN;BLZF1;WNT4	.
cellular response to calcium ion (GO:0071277)	8/42	0.0425433	0.227806	0	0	1.99661	6.30375	TRPM2;CAMK2D;ALOX5AP;CHP2;DPEP1;MCOLN1;GPLD1;SLC25A24	.
ceramide metabolic process (GO:0006672)	8/42	0.0425433	0.228045	0	0	1.99661	6.30375	PLA2G15;SMPD2;ASAH1;SMPD1;GBA;DEGS1;CLN8;CERS2	.
negative regulation of protein secretion (GO:0050709)	8/42	0.0425433	0.228285	0	0	1.99661	6.30375	PTGER4;MIDN;RGCC;DPH3;F2R;NR1H3;INHBB;FCGR2B	.
positive regulation of transcription from RNA polymerase II promoter (GO:0045944)	96/848	0.0430143	0.230086	0	0	1.18666	3.7335	CSRNP1;CD40;PID1;SPI1;THRB;ARRB1;YBX1;LITAF;ELK3;IKBKB;RPS6KA4;PPP3CA;MYDGF;RPS6KA3;HHEX;ZMIZ2;RPS6KA1;CHP2;TNFSF11;JUNB;TEAD4;KLF10;RIPK2;SLC11A1;FOS;TMEM173;ETV4;GTF2F2;SIRT2;ETV5;DCN;TNFRSF1A;RUNX1;GREM1;KAT2B;MED25;GAL;IRF3;TFR2;ELF4;TFEC;IRF8;HCLS1;IRF5;ATF6;SQSTM1;TLR4;ATF4;PPARD;ENG;TLR2;CEBPB;EPAS1;INSIG2;CEBPE;WBP2;PDGFB;MOSPD1;HIF1A;DLL1;FOXO1;RELB;SBNO2;RIPK1;FADD;TBL1X;MEF2D;WNT2;BRD4…	.
negative regulation of gene expression (GO:0010629)	72/618	0.0434096	0.231957	0	0	1.22122	3.83107	SPI1;LOXL3;ENO1;ELK3;LOXL2;HHEX;BASP1;SCMH1;ENC1;SIX3;FLOT2;LGALS9;YAF2;HAVCR2;KLF10;TSC22D4;MAP2K1;SFMBT2;DAPK3;ARID5A;ARID5B;NRG1;SIRT2;DKK3;FOXP1;PTBP3;ZEB1;BRMS1;MDFIC;TIMELESS;CD46;DCP2;ENG;PPARD;SHC1;PDGFB;HIF1A;FOXO1;ZFP36L2;RIDA;SBNO2;NOCT;STC2;IGF2BP3;XDH;SNX6;WNT4;CCR1;TFAP2A;SMAD2;MSR1;HSPA8;TGFB2;TGFB1;MBD2;SAMD4B;WWP1;BMP7;HEYL;MLXIPL;DAB2;BMP2;BCL6;AGO4;BCL3;BHLHE40;ZNF217;CALR;MPHO…	.
inorganic cation transmembrane transport (GO:0098662)	20/140	0.0438404	0.232797	0	0	1.49745	4.68284	SLC30A7;ATP6V0B;ATP6V0E1;ATP6AP1;SLC11A1;TRPV2;SLC40A1;SLC4A11;SLC39A13;MCOLN1;TMCO1;TRPM2;P2RX4;ATP6V1B2;ITGAV;SLC39A7;ATP6V1E1;SLC39A1;ATP6V1C1;HCN2	.
regulation of interleukin-17 production (GO:0032660)	5/21	0.0438315	0.232992	0	0	2.49576	7.80524	TGFB1;NCKAP1L;PRKCQ;LY9;TLR4	.
cellular response to misfolded protein (GO:0071218)	5/21	0.0438315	0.233235	0	0	2.49576	7.80524	UBE2W;SDF2L1;DERL1;UGGT2;UGGT1	.
ion transmembrane transport (GO:0034220)	29/219	0.0439934	0.233366	0	0	1.38805	4.33588	ATP6V1A;ATP12A;ANO10;ATP6V1H;LRRC8D;LRRC8A;BAK1;ATP6V1E1;ATP6V1D;ATP6V1C1;LRRC8E;ATP6V0A1;ATP6V1C2;ATP6V0B;SLC13A3;ATP6V0E1;ATP6AP1;WWP1;TPCN2;CALHM6;CLCN7;P2RX4;OSTM1;FKBP1B;ATP6V1B2;BAX;SGK3;SGK1;ATP6V0D2	.
zinc II ion transport (GO:0006829)	5/21	0.0438315	0.233478	0	0	2.49576	7.80524	SLC30A7;TRPM2;SLC39A13;SLC39A7;SLC39A1	.
sterol transport (GO:0015918)	5/21	0.0438315	0.233722	0	0	2.49576	7.80524	MSR1;OSBPL5;NPC1;NPC2;CD36	.
energy reserve metabolic process (GO:0006112)	5/21	0.0438315	0.233966	0	0	2.49576	7.80524	GSK3B;PID1;UGP2;GBE1;PHKG2	.
proteasomal protein catabolic process (GO:0010498)	31/237	0.0442056	0.234248	0	0	1.37109	4.27629	GSK3B;PSMD12;PSMD11;SEL1L;DERL1;ARRB1;ARRB2;PSMD8;ZNRF1;UCHL1;ZNRF2;PSMD2;ENC1;TRIM25;PMAIP1;TBL1X;NHLRC3;UBE2B;SMURF1;WWP1;SIRT2;RNF41;RNF145;UBE2W;SPSB1;KCTD10;NEDD4;PLAA;RNF181;UBE2K;RNF122	.
actin filament bundle organization (GO:0061572)	7/35	0.0444469	0.23431	0	0	2.09644	6.52717	LIMA1;LCP1;AIF1;RND3;CORO1B;RHOA;RHOBTB2	.
negative regulation of tumor necrosis factor production (GO:0032720)	7/35	0.0444469	0.234553	0	0	2.09644	6.52717	IL10;ARG2;SYT11;C5AR2;LGALS9;TLR4;HAVCR2	.
carboxylic acid transmembrane transport (GO:1905039)	7/35	0.0444469	0.234795	0	0	2.09644	6.52717	SLC36A1;SLC6A6;SLC36A2;SLC7A7;SLC38A7;SLC38A2;SLC38A4	.
regulation of phosphoprotein phosphatase activity (GO:0043666)	7/35	0.0444469	0.235039	0	0	2.09644	6.52717	PPP1R15A;PDGFRB;GSK3B;CD300A;ITGA1;FKBP1B;HSP90B1	.
regulation of mitochondrial membrane potential (GO:0051881)	7/35	0.0444469	0.235283	0	0	2.09644	6.52717	HEBP2;PRELID1;PID1;AKT1;PMAIP1;BAX;BAK1	.
neurotrophin TRK receptor signaling pathway (GO:0048011)	3/9	0.046962	0.236806	0	0	3.49406	10.6863	SORT1;CASP3;BCAR1	.
mature B cell differentiation involved in immune response (GO:0002313)	3/9	0.046962	0.23704	0	0	3.49406	10.6863	GPR183;FCGR2B;DLL1	.
positive regulation of phosphate metabolic process (GO:0045937)	6/28	0.0452444	0.237045	0	0	2.24618	6.95345	NRP1;SDCBP;NCKAP1L;BCL10;PSEN1;THBS1	.
regulation of mast cell activation involved in immune response (GO:0033006)	3/9	0.046962	0.237274	0	0	3.49406	10.6863	LYN;FES;CD300A	.
regulation of receptor internalization (GO:0002090)	6/28	0.0452444	0.237289	0	0	2.24618	6.95345	GREM1;LRPAP1;SDCBP;ANGPT1;ARRB1;ARRB2	.
organic anion transport (GO:0015711)	18/124	0.0471325	0.237431	0	0	1.52161	4.64819	SCARB1;OSBPL8;SLC26A2;PRELID1;OSBPL5;PITPNA;SLC4A11;SLC22A23;CYB5R1;SLC6A6;NPC2;SLCO2B1;SLCO2A1;SLCO4C1;SLC26A11;PLTP;SLC26A6;SLC25A24	.
regulation of ER-associated ubiquitin-dependent protein catabolic process (GO:1903069)	3/9	0.046962	0.23751	0	0	3.49406	10.6863	BCAP31;USP14;HERPUD1	.
regulation of actin polymerization or depolymerization (GO:0008064)	6/28	0.0452444	0.237533	0	0	2.24618	6.95345	SH3BP1;WAS;HCLS1;ARHGAP28;SSH2;PFN1	.
positive regulation of stress-activated protein kinase signaling cascade (GO:0070304)	4/15	0.0479302	0.237695	0	0	2.79525	8.49199	LYN;TGFB2;CARD9;INAVA	.
oligosaccharide catabolic process (GO:0009313)	3/9	0.046962	0.237745	0	0	3.49406	10.6863	MANBA;NEU1;MAN2B1	.
positive regulation of lipid biosynthetic process (GO:0046889)	6/28	0.0452444	0.237778	0	0	2.24618	6.95345	SCARB1;MLXIPL;AKT1;NR1H3;APOE;GPLD1	.
positive regulation of protein import (GO:1904591)	4/15	0.0479302	0.237926	0	0	2.79525	8.49199	TGFB1;PRKCD;CHP2;ARHGEF5	.
positive regulation of triglyceride biosynthetic process (GO:0010867)	3/9	0.046962	0.237981	0	0	3.49406	10.6863	SCARB1;NR1H3;GPLD1	.
regulation of lipid biosynthetic process (GO:0046890)	6/28	0.0452444	0.238023	0	0	2.24618	6.95345	C3;MLXIPL;PDK4;AKT1;APOE;ADIPOR1	.
atrioventricular valve morphogenesis (GO:0003181)	4/15	0.0479302	0.238157	0	0	2.79525	8.49199	HEYL;TGFB2;BMP2;TGFBR2	.
regulation of organ growth (GO:0046620)	3/9	0.046962	0.238218	0	0	3.49406	10.6863	LATS2;WWC3;DUSP6	.
lytic vacuole organization (GO:0080171)	6/28	0.0452444	0.238268	0	0	2.24618	6.95345	ABCA1;GNPTAB;GAA;TPP1;NAGPA;TPCN2	.
negative regulation of anoikis (GO:2000811)	4/15	0.0479302	0.23839	0	0	2.79525	8.49199	ITGB1;PIK3CA;PDK4;MCL1	.
establishment of epithelial cell apical/basal polarity (GO:0045198)	3/9	0.046962	0.238455	0	0	3.49406	10.6863	SH3BP1;MSN;RHOA	.
regulation of T cell mediated cytotoxicity (GO:0001914)	4/15	0.0479302	0.238622	0	0	2.79525	8.49199	FAM49B;RIPK3;STX7;FADD	.
serine family amino acid catabolic process (GO:0009071)	3/9	0.046962	0.238692	0	0	3.49406	10.6863	AOC1;GLDC;SDSL	.
regulation of lymphocyte proliferation (GO:0050670)	4/15	0.0479302	0.238855	0	0	2.79525	8.49199	TNFSF18;LGALS3;CD209;IL27	.
lipoprotein biosynthetic process (GO:0042158)	3/9	0.046962	0.23893	0	0	3.49406	10.6863	WDR45B;WIPI1;WDR45	.
amide transport (GO:0042886)	4/15	0.0479302	0.239089	0	0	2.79525	8.49199	SLC14A1;SLC38A7;FOLR2;PLTP	.
mitochondrial fragmentation involved in apoptotic process (GO:0043653)	3/9	0.046962	0.239169	0	0	3.49406	10.6863	ATG3;BNIP3;BAX	.
positive regulation of phosphoprotein phosphatase activity (GO:0032516)	4/15	0.0479302	0.239323	0	0	2.79525	8.49199	PDGFRB;PPP1R15A;CD300A;ITGA1	.
negative regulation of transcription by competitive promoter binding (GO:0010944)	3/9	0.046962	0.239408	0	0	3.49406	10.6863	TFAP2A;HHEX;SMAD7	.
negative regulation of release of cytochrome c from mitochondria (GO:0090201)	4/15	0.0479302	0.239557	0	0	2.79525	8.49199	PRELID1;GPX1;OPA1;AKT1	.
mast cell mediated immunity (GO:0002448)	3/9	0.046962	0.239647	0	0	3.49406	10.6863	MILR1;S100A13;PIK3CD	.
regulation of clathrin-dependent endocytosis (GO:2000369)	4/15	0.0479302	0.239792	0	0	2.79525	8.49199	DAB2;TNK2;BMP2K;PICALM	.
negative regulation of lipid localization (GO:1905953)	3/9	0.046962	0.239887	0	0	3.49406	10.6863	ITGB3;NR1H3;ITGAV	.
regulation of interleukin-4 production (GO:0032673)	4/15	0.0479302	0.240027	0	0	2.79525	8.49199	CEBPB;PRKCQ;LGALS9;HAVCR2	.
negative regulation of cell differentiation (GO:0045596)	21/150	0.0477008	0.240056	0	0	1.46751	4.46534	ABCA1;TGFB1;SMAD3;ABCA5;ITGB3;CHRD;NR1H3;ADIPOR1;DLL1;FOXO1;ZFP36L2;VASN;SIRT2;SMAD7;GREM1;CDK6;NOCT;PAF1;ITGAV;XDH;ADAMTS7	.
protein targeting (GO:0006605)	19/133	0.0485138	0.240122	0	0	1.49745	4.53116	ATG3;SYS1;PEX19;NCF1;TMEM50A;ZDHHC7;LTBP2;ZDHHC21;SRP14;SDCBP;SEC61A1;SPCS3;ZDHHC18;SPCS2;LAMP2;VTI1A;TIMM17A;TSPO;OPTN	.
positive regulation of cytokine production involved in inflammatory response (GO:1900017)	3/9	0.046962	0.240127	0	0	3.49406	10.6863	TLR6;TICAM1;TLR4	.
positive regulation of coenzyme metabolic process (GO:0051197)	4/15	0.0479302	0.240263	0	0	2.79525	8.49199	MLXIPL;PFKFB3;ARNT;HIF1A	.
cellular response to organic substance (GO:0071310)	19/133	0.0485138	0.240355	0	0	1.49745	4.53116	CSF1R;PID1;TGFB1;SMAD3;SHC1;STAT3;PDGFB;CXCR4;CIB1;TMEM173;MLXIPL;CCKAR;HCLS1;PTPN9;SLIT3;PTPN6;MAPK6;JUNB;IL18R1	.
glucose import (GO:0046323)	3/9	0.046962	0.240368	0	0	3.49406	10.6863	SORT1;SLC2A6;SLC2A8	.
positive regulation of glycolytic process (GO:0045821)	4/15	0.0479302	0.240499	0	0	2.79525	8.49199	MLXIPL;PFKFB3;ARNT;HIF1A	.
regulation of leukocyte degranulation (GO:0043300)	3/9	0.046962	0.24061	0	0	3.49406	10.6863	LYN;SYK;FES	.
regulation of protein homooligomerization (GO:0032462)	4/15	0.0479302	0.240736	0	0	2.79525	8.49199	BCL2L11;RIOK3;GBA;APOE	.
endothelial cell chemotaxis (GO:0035767)	3/9	0.046962	0.240851	0	0	3.49406	10.6863	NRP1;RAB13;CORO1B	.
apoptotic DNA fragmentation (GO:0006309)	4/15	0.0479302	0.240973	0	0	2.79525	8.49199	DFFA;CASP3;DNASE2;DNASE1L3	.
negative regulation of vascular endothelial growth factor receptor signaling pathway (GO:0030948)	3/9	0.046962	0.241094	0	0	3.49406	10.6863	PTPN1;HHEX;NEDD4	.
positive regulation of hemostasis (GO:1900048)	3/9	0.046962	0.241337	0	0	3.49406	10.6863	F2R;HPSE;THBS1	.
positive regulation of cell activation (GO:0050867)	3/9	0.046962	0.24158	0	0	3.49406	10.6863	SELP;RPS6KA1;TLR4	.
podosome assembly (GO:0071800)	3/9	0.046962	0.241824	0	0	3.49406	10.6863	BIN2;NCF1;SH3PXD2B	.
phospholipid transport (GO:0015914)	10/58	0.0462365	0.241995	0	0	1.80727	5.55553	ABCA1;SCARB1;OSBPL8;PRELID1;TMEM30A;OSBPL5;NPC2;PITPNA;APOE;PLTP	.
cellular response to oxygen levels (GO:0071453)	3/9	0.046962	0.242068	0	0	3.49406	10.6863	ATP6V1A;ATP6AP1;CPEB4	.
retrograde transport, endosome to Golgi (GO:0042147)	13/82	0.0463052	0.242106	0	0	1.66181	5.10591	SPAG9;CLTC;ARL1;CLN5;SNX1;EHD3;SNX2;STX6;VTI1A;YKT6;SNX8;RAB7A;SNX6	.
virion attachment to host cell (GO:0019062)	3/9	0.046962	0.242313	0	0	3.49406	10.6863	CD209;NECTIN2;ICAM1	.
regulation of endoplasmic reticulum unfolded protein response (GO:1900101)	3/9	0.046962	0.242558	0	0	3.49406	10.6863	HSPA5;BAX;BAK1	.
positive regulation of leukocyte apoptotic process (GO:2000108)	3/9	0.046962	0.242804	0	0	3.49406	10.6863	LYN;PIK3CD;LGALS9	.
Cdc42 protein signal transduction (GO:0032488)	3/9	0.046962	0.24305	0	0	3.49406	10.6863	SHTN1;WAS;NTN1	.
regulation of leukocyte mediated cytotoxicity (GO:0001910)	3/9	0.046962	0.243297	0	0	3.49406	10.6863	RIPK3;DNASE1L3;ICAM1	.
positive regulation of coagulation (GO:0050820)	3/9	0.046962	0.243544	0	0	3.49406	10.6863	F2R;HPSE;THBS1	.
negative regulation of T cell apoptotic process (GO:0070233)	3/9	0.046962	0.243792	0	0	3.49406	10.6863	TSC22D4;PRKCQ;FADD	.
anoikis (GO:0043276)	3/9	0.046962	0.24404	0	0	3.49406	10.6863	PIK3CA;AKT1;MAP3K7	.
JNK cascade (GO:0007254)	11/66	0.0467655	0.244262	0	0	1.74703	5.35047	PTGER4;SPAG9;MDFIC;IRAK1;RIPK2;ADORA2B;RIPK1;TRIB1;MAP3K7;MAP3K5;ARHGEF6	.
negative regulation of phagocytosis (GO:0050765)	3/9	0.046962	0.244289	0	0	3.49406	10.6863	CD300A;FCGR2B;TLR2	.
alanine transport (GO:0032328)	3/9	0.046962	0.244538	0	0	3.49406	10.6863	SLC36A1;SLC36A2;SLC38A7	.
viral life cycle (GO:0019058)	16/107	0.0468782	0.244601	0	0	1.56743	4.79665	RAB1A;ITGB3;WWP1;FURIN;VPS37B;PCSK5;NPC1;CD209;AXL;NUP50;UBAP1;ITGAV;APOE;KPNA3;EPS15;RAB7A	.
secretory granule organization (GO:0033363)	3/9	0.046962	0.244788	0	0	3.49406	10.6863	ABCA1;F2R;F2RL3	.
arachidonic acid metabolic process (GO:0019369)	9/51	0.0501302	0.247642	0	0	1.8498	5.53668	PTGES2;TBXAS1;PLA2G4A;ALOX12;DAGLB;PTGS2;MGLL;PTGES;PTGS1	.
response to organonitrogen compound (GO:0010243)	9/51	0.0501302	0.247882	0	0	1.8498	5.53668	TRPM2;CCKAR;RRAGC;KYNU;SEL1L;DERL1;TRIM25;IRF5;INAVA	.
negative regulation of multicellular organismal process (GO:0051241)	18/125	0.0503547	0.248271	0	0	1.50943	4.51119	LRPAP1;GSK3B;SLC11A1;F2R;STC1;ADIPOR1;VASN;LOXL2;SMAD7;RPS6KA4;GREM1;BMP2;TIFAB;GAL;GPNMB;CHSY1;WWC3;CALR	.
positive regulation of protein ubiquitination (GO:0031398)	13/83	0.0503095	0.248288	0	0	1.64179	4.90822	ANGPT1;RIPK2;SMURF1;WFS1;SPHK1;ARRDC3;DERL1;ARRB2;BCL10;PTTG1IP;INAVA;SMAD7;BIRC3	.
regulation of filopodium assembly (GO:0051489)	7/36	0.0508088	0.249786	0	0	2.0382	6.0732	NRP1;TRPM2;TGFB3;PRKCD;NEURL1;ARAP1;ARF6	.
negative regulation of blood coagulation (GO:0030195)	7/36	0.0508088	0.250027	0	0	2.0382	6.0732	PDGFRA;C1QTNF1;PLAU;PDGFB;PLAUR;PLAT;APOE	.
acylglycerol metabolic process (GO:0006639)	7/36	0.0508088	0.250268	0	0	2.0382	6.0732	PGS1;ABHD12;GK;DGAT1;SEL1L;APOE;MGLL	.
transmembrane transport (GO:0055085)	46/378	0.0512584	0.251753	0	0	1.27561	3.78968	MRS2;ATP6V1A;SCARB1;PSMD12;PSMD11;SEL1L;DERL1;ATP12A;PSMD8;ANKH;SLC17A9;PSMD2;ANO10;ATP6V1H;LRRC8D;LRRC8A;ATP6V1E1;ATP6V1D;ABCD1;ATP6V1C1;LRRC8E;ATP6V0A1;ATP6V1C2;SLC14A1;ATP6V0B;RALBP1;ATP6V0E1;PEX19;TMEM30A;ABCA5;ATP6AP1;ABCA3;WWP1;CTNS;TPCN2;CALHM6;SLC22A23;CLCN7;P2RX4;OSTM1;FKBP1B;ATP6V1B2;SGK3;SGK1;SLC28A2;ATP6V0D2	.
protein localization to membrane (GO:0072657)	22/160	0.0514149	0.252279	0	0	1.4413	4.27753	SH3GLB1;SMURF1;ITGB2;MYO5A;TTC7A;THY1;ITGAL;SYNE3;RAB11A;TNFRSF1A;RAB32;IKBKB;RAB10;EHD3;TSPAN14;NPC1;RAB15;SH3PXD2B;RAB13;FLOT2;RAB38;WNT4	.
semaphorin-plexin signaling pathway (GO:0071526)	6/29	0.0526163	0.255229	0	0	2.16873	6.38631	NRP1;SEMA4A;SEMA7A;SH3BP1;ARHGDIA;PLXNA2	.
activation of phospholipase C activity (GO:0007202)	5/22	0.0524224	0.255259	0	0	2.38231	7.02407	GNA15;C5AR1;HTR2B;PLCB2;RASGRP4	.
regulation of activated T cell proliferation (GO:0046006)	6/29	0.0526163	0.255472	0	0	2.16873	6.38631	PYCARD;RIPK3;PRKAR1A;FADD;LGALS9;CD24	.
glucose transport (GO:0015758)	5/22	0.0524224	0.255503	0	0	2.38231	7.02407	SLC2A9;SORT1;SLC2A6;SLC2A8;PPARD	.
regulation of neutrophil chemotaxis (GO:0090022)	6/29	0.0526163	0.255715	0	0	2.16873	6.38631	BST1;CAMK1D;C5AR2;MOSPD2;NCKAP1L;JAM3	.
regulation of monocyte chemotaxis (GO:0090025)	5/22	0.0524224	0.255747	0	0	2.38231	7.02407	LYN;CCR1;GREM1;MOSPD2;AIF1	.
keratan sulfate biosynthetic process (GO:0018146)	6/29	0.0526163	0.255959	0	0	2.16873	6.38631	B4GALT1;B3GNT7;SLC35D2;ST3GAL1;ST3GAL3;B4GALT5	.
cellular response to unfolded protein (GO:0034620)	5/22	0.0524224	0.255992	0	0	2.38231	7.02407	HSPA8;HSPA5;HSPA6;HYOU1;OPTN	.
protein localization to cell surface (GO:0034394)	5/22	0.0524224	0.256237	0	0	2.38231	7.02407	FCN1;ANGPT1;SMURF1;FBLN5;ARF6	.
positive regulation of erythrocyte differentiation (GO:0045648)	5/22	0.0524224	0.256483	0	0	2.38231	7.02407	FAM210B;STAT3;ARNT;NCKAP1L;HIF1A	.
positive regulation of interleukin-10 production (GO:0032733)	5/22	0.0524224	0.256729	0	0	2.38231	7.02407	PYCARD;LGALS9;CD46;TLR4;INAVA	.
DNA catabolic process, endonucleolytic (GO:0000737)	5/22	0.0524224	0.256975	0	0	2.38231	7.02407	DFFA;CASP3;DNASE2;DNASE1L3;DNASE1L1	.
regulation of focal adhesion assembly (GO:0051893)	8/44	0.0540393	0.261883	0	0	1.90585	5.56136	NRP1;DAPK3;PTPRJ;APOD;THY1;THBS1;RHOA;LIMS1	.
cellular response to organic cyclic compound (GO:0071407)	19/135	0.0549971	0.266272	0	0	1.47527	4.27898	P2RY12;EGR1;AOC1;TGFB1;RIOK3;PDGFB;MSN;TMEM173;SPIDR;GNAI1;HSP90B1;FAM210B;TRPM2;P2RX4;PDE12;CASP3;SPP1;SLC26A6;HCN2	.
hemopoiesis (GO:0030097)	12/76	0.055543	0.26866	0	0	1.65508	4.78417	IL10;CSF1R;CD164;TGFB2;TGFB1;PGM3;RUNX3;DLL1;ZFP36L2;RASGRP4;RUNX1;TGFBR2	.
B cell differentiation (GO:0030183)	9/52	0.055708	0.268948	0	0	1.81422	5.23881	ITGB1;IL10;TPD52;HHEX;CR2;ADAM17;VCAM1;NFAM1;DNAJB9	.
positive regulation of ossification (GO:0045778)	9/52	0.055708	0.269203	0	0	1.81422	5.23881	TFAP2A;IFITM1;TGFB2;BMP2;TGFB1;ATP6AP1;TGFB3;BMP7;WNT4	.
response to interferon-gamma (GO:0034341)	11/68	0.0561839	0.270989	0	0	1.69565	4.88198	IFITM1;CCL8;PDE12;KYNU;SLC11A1;DAPK3;IRF8;LGALS9;AIF1;SLC26A6;CXCL16	.
positive regulation of protein binding (GO:0032092)	10/60	0.0563132	0.271356	0	0	1.74703	5.0259	GSK3B;BMP2;LRP1;RIPK2;BDNF;DERL1;NMD3;PSEN1;APOE;TMEM173	.
protein lipidation (GO:0006497)	18/127	0.0572596	0.275656	0	0	1.48566	4.24923	CPM;NRN1;WDR45B;LYPD1;ZDHHC7;LYPD3;WIPI1;ZDHHC21;THY1;WDR45;DPM2;BST1;ZDHHC18;XPNPEP2;MPPE1;FOLR2;MDGA1;GPLD1	.
regulation of cysteine-type endopeptidase activity involved in apoptotic process (GO:0043281)	14/93	0.0574764	0.276439	0	0	1.57796	4.50726	BCAP31;TNFRSF6B;GPX1;F2R;TNFRSF1B;THBS1;PYCARD;RPS6KA3;RPS6KA1;AKT1;DPEP1;PMAIP1;SFN;MAP3K5	.
positive regulation of mitochondrial outer membrane permeabilization involved in apoptotic signaling pathway (GO:1901030)	7/37	0.0577162	0.27681	0	0	1.98312	5.65627	GSK3B;CASP8;BCL2L11;PMAIP1;BAX;SFN;BAK1	.
positive regulation of multi-organism process (GO:0043902)	7/37	0.0577162	0.277071	0	0	1.98312	5.65627	SYDE1;AGO2;CYBA;INHBB;LHFPL2;OPTN;RAB7A	.
cellular response to peptide hormone stimulus (GO:0071375)	16/110	0.0578588	0.277233	0	0	1.52468	4.34496	PRKCD;MYO5A;IRS2;INHBB;ADCY7;FOXO1;RAB10;KAT2B;RAB31;GNG5;PRKAR1A;PRKAR2B;GNG7;RAB13;AKT1;GPLD1	.
response to steroid hormone (GO:0048545)	7/37	0.0577162	0.277331	0	0	1.98312	5.65627	TGFB2;TGFB1;WBP2;TGFB3;PAQR5;NR1H3;THBS1	.
negative regulation of steroid biosynthetic process (GO:0010894)	4/16	0.0592369	0.280154	0	0	2.62055	7.40621	BMP2;SNAI1;APOE;WNT4	.
regulation of reactive oxygen species biosynthetic process (GO:1903426)	4/16	0.0592369	0.280414	0	0	2.62055	7.40621	CYBA;CD36;TLR6;TLR4	.
hyaluronan catabolic process (GO:0030214)	4/16	0.0592369	0.280674	0	0	2.62055	7.40621	TGFB1;HEXB;HEXA;GUSB	.
linoleic acid metabolic process (GO:0043651)	4/16	0.0592369	0.280935	0	0	2.62055	7.40621	ELOVL1;GSTA1;ALOX12;ABCD1	.
myoblast differentiation (GO:0045445)	4/16	0.0592369	0.281196	0	0	2.62055	7.40621	EPAS1;ANKRD1;SDC1;NRG1	.
cardiac epithelial to mesenchymal transition (GO:0060317)	4/16	0.0592369	0.281458	0	0	2.62055	7.40621	HEYL;TGFB2;BMP2;ENG	.
positive regulation of cell migration involved in sprouting angiogenesis (GO:0090050)	4/16	0.0592369	0.28172	0	0	2.62055	7.40621	ANXA1;HMOX1;CIB1;PTGS2	.
mRNA transcription from RNA polymerase II promoter (GO:0042789)	4/16	0.0592369	0.281983	0	0	2.62055	7.40621	C5AR1;ARNT;HIF1A;ATF4	.
regulation of SMAD protein import into nucleus (GO:0060390)	4/16	0.0592369	0.282247	0	0	2.62055	7.40621	DAB2;TGFB1;SMAD3;TGFB3	.
positive regulation of triglyceride metabolic process (GO:0090208)	4/16	0.0592369	0.28251	0	0	2.62055	7.40621	SCARB1;NR1H3;ABHD5;GPLD1	.
T cell migration (GO:0072678)	4/16	0.0592369	0.282775	0	0	2.62055	7.40621	GPR183;MSN;PIK3CD;CXCL16	.
regulation of bicellular tight junction assembly (GO:2000810)	4/16	0.0592369	0.283039	0	0	2.62055	7.40621	IKBKB;CBFB;SNAI1;RUNX1	.
protein deacylation (GO:0035601)	4/16	0.0592369	0.283305	0	0	2.62055	7.40621	LYPLA2;LYPLA1;PPT1;SIRT2	.
regulation of RIG-I signaling pathway (GO:0039535)	4/16	0.0592369	0.28357	0	0	2.62055	7.40621	NPLOC4;SEC14L1;GPATCH3;BIRC3	.
astrocyte development (GO:0014002)	3/10	0.0624478	0.285548	0	0	3.14465	8.72146	CDK6;PSEN1;DLL1	.
cell-cell junction maintenance (GO:0045217)	3/10	0.0624478	0.285804	0	0	3.14465	8.72146	CSF1R;F2R;KIFC3	.
regulation of cell migration involved in sprouting angiogenesis (GO:0090049)	6/30	0.0606757	0.285899	0	0	2.09644	5.87466	ANXA1;HMOX1;CIB1;PTGS2;THBS1;RHOA	.
positive regulation of glial cell differentiation (GO:0045687)	3/10	0.0624478	0.28606	0	0	3.14465	8.72146	BMP2;BIN1;CXCR4	.
positive regulation of B cell proliferation (GO:0030890)	6/30	0.0606757	0.286163	0	0	2.09644	5.87466	BST1;TFRC;IL7;GPR183;IRS2;NCKAP1L	.
regulation of actin filament-based movement (GO:1903115)	3/10	0.0624478	0.286317	0	0	3.14465	8.72146	PDPN;STC1;SRI	.
artery morphogenesis (GO:0048844)	6/30	0.0606757	0.286428	0	0	2.09644	5.87466	PDGFRB;NRP1;TGFB2;LRP1;SMAD7;ENG	.
regulation of NLRP3 inflammasome complex assembly (GO:1900225)	3/10	0.0624478	0.286575	0	0	3.14465	8.72146	CD36;TLR6;TLR4	.
'de novo' posttranslational protein folding (GO:0051084)	6/30	0.0606757	0.286693	0	0	2.09644	5.87466	HSPA8;HSPA5;HSPA6;HYOU1;UGGT2;UGGT1	.
regulation of myeloid leukocyte differentiation (GO:0002761)	3/10	0.0624478	0.286833	0	0	3.14465	8.72146	CEBPB;UBASH3B;FOXP1	.
protein deglycosylation (GO:0006517)	3/10	0.0624478	0.287091	0	0	3.14465	8.72146	MAN2A2;MAN2A1;MAN2B1	.
positive regulation of nuclease activity (GO:0032075)	3/10	0.0624478	0.28735	0	0	3.14465	8.72146	PTPN1;BAX;BAK1	.
regulation of plasminogen activation (GO:0010755)	3/10	0.0624478	0.287609	0	0	3.14465	8.72146	CTSZ;ENO1;THBS1	.
regulation of lysosomal lumen pH (GO:0035751)	3/10	0.0624478	0.287869	0	0	3.14465	8.72146	PPT1;CLN5;TMEM165	.
regulation of dendritic cell apoptotic process (GO:2000668)	3/10	0.0624478	0.288129	0	0	3.14465	8.72146	LYN;AXL;LGALS9	.
positive regulation of vacuole organization (GO:0044090)	3/10	0.0624478	0.28839	0	0	3.14465	8.72146	SH3GLB1;ANXA2;RAB3GAP2	.
positive regulation of execution phase of apoptosis (GO:1900119)	3/10	0.0624478	0.288651	0	0	3.14465	8.72146	FAP;BAX;SIRT2	.
very-low-density lipoprotein particle assembly (GO:0034379)	3/10	0.0624478	0.288913	0	0	3.14465	8.72146	DGAT1;SOAT1;P4HB	.
protein kinase A signaling (GO:0010737)	3/10	0.0624478	0.289175	0	0	3.14465	8.72146	GAL;RAB13;LCP1	.
chaperone-mediated protein transport (GO:0072321)	3/10	0.0624478	0.289438	0	0	3.14465	8.72146	CLIP3;HSPA8;PEX19	.
positive regulation of insulin secretion involved in cellular response to glucose stimulus (GO:0035774)	3/10	0.0624478	0.289701	0	0	3.14465	8.72146	STX4;GPLD1;C2CD2L	.
neutrophil chemotaxis (GO:0030593)	9/53	0.0616724	0.289792	0	0	1.77999	4.95891	LGALS3;TGFB2;FCER1G;CCL8;SYK;JAML;ITGB2;PIK3CD;NCKAP1L	.
regulation of podosome assembly (GO:0071801)	3/10	0.0624478	0.289965	0	0	3.14465	8.72146	HCK;ASAP1;LCP1	.
negative regulation of cellular response to transforming growth factor beta stimulus (GO:1903845)	9/53	0.0616724	0.290059	0	0	1.77999	4.95891	SMAD2;ADAM17;TGFB1;SMAD3;SMURF1;VASN;TGFBR2;SNX6;SMAD7	.
actin filament organization (GO:0007015)	17/120	0.0634969	0.290085	0	0	1.48498	4.09373	RHOG;WAS;ARHGAP17;ARPC4;ARHGAP25;RND3;CORO1B;RHOA;RHOBTB2;PPP1R9B;BIN3;SCIN;SH3BP1;FAT1;LCP1;WHAMM;BCAR1	.
regulation of monooxygenase activity (GO:0032768)	5/23	0.0619222	0.290165	0	0	2.27873	6.33916	LYPLA1;AKT1;ZDHHC21;CYGB;DNM2	.
protein localization to mitochondrion (GO:0070585)	3/10	0.0624478	0.290229	0	0	3.14465	8.72146	MTCH2;AKT1;HK2	.
monocarboxylic acid transport (GO:0015718)	9/53	0.0616724	0.290327	0	0	1.77999	4.95891	STARD5;SLCO2B1;SLC10A3;SLC16A6;SLC38A7;SLC16A3;SLC26A6;SLC16A5;PPARD	.
zinc II ion transmembrane transport (GO:0071577)	5/23	0.0619222	0.290431	0	0	2.27873	6.33916	SLC30A7;TRPM2;SLC39A13;SLC39A7;SLC39A1	.
ectoderm development (GO:0007398)	3/10	0.0624478	0.290493	0	0	3.14465	8.72146	ITGAM;SMURF1;STX2	.
glycolytic process (GO:0006096)	5/23	0.0619222	0.290698	0	0	2.27873	6.33916	LDHA;PFKL;PGK1;HK2;PGM1	.
myeloid dendritic cell differentiation (GO:0043011)	3/10	0.0624478	0.290758	0	0	3.14465	8.72146	BATF2;BATF3;TGFBR2	.
cellular response to ATP (GO:0071318)	3/10	0.0624478	0.291024	0	0	3.14465	8.72146	P2RY12;P2RX4;HSP90B1	.
proteasome-mediated ubiquitin-dependent protein catabolic process (GO:0043161)	36/291	0.063806	0.291236	0	0	1.29676	3.56858	GSK3B;PSMD12;PSMD11;SEL1L;DERL1;DERL2;ARRB1;ARRB2;UBE2J1;HSP90B1;PSMD8;ZNRF1;UCHL1;ZNRF2;PSMD2;DNAJB9;TBL1X;NHLRC3;UBE2B;HSPA5;WFS1;SMURF1;EDEM1;WWP1;SIRT2;RNF145;UBE2W;SPSB1;NPLOC4;KCTD10;NEDD4;PLAA;RNF181;STT3B;UBE2K;RNF122	.
Rap protein signal transduction (GO:0032486)	3/10	0.0624478	0.29129	0	0	3.14465	8.72146	RAP2C;RAP2B;PLK2	.
T cell chemotaxis (GO:0010818)	3/10	0.0624478	0.291556	0	0	3.14465	8.72146	GPR183;PIK3CD;CXCL16	.
positive regulation of receptor recycling (GO:0001921)	3/10	0.0624478	0.291823	0	0	3.14465	8.72146	NSF;ANXA2;ECE1	.
positive regulation of cytoplasmic transport (GO:1903651)	3/10	0.0624478	0.292091	0	0	3.14465	8.72146	RAB21;DAB2;MSN	.
negative regulation of oxidative stress-induced neuron death (GO:1903204)	3/10	0.0624478	0.292359	0	0	3.14465	8.72146	IL10;HIF1A;ATF4	.
plasma membrane invagination (GO:0099024)	15/103	0.0642002	0.292512	0	0	1.52653	4.19147	MSR1;ITGAM;ITGB2;SNX33;ARHGAP25;AIF1;RHOA;C3;SNX18;BIN2;SH3BP1;ELMO1;MYH9;FCGR1A;FCGR2B	.
positive regulation of angiogenesis (GO:0045766)	15/103	0.0642002	0.292773	0	0	1.52653	4.19147	ITGB1;CD40;ECM1;ANXA3;SPHK1;HIF1A;DLL1;THBS1;HK2;RUNX1;MTDH;MYDGF;AGO2;HMOX1;CTSH	.
T cell differentiation (GO:0030217)	7/38	0.0651755	0.296426	0	0	1.93093	5.27273	ADAM17;ANXA1;FCER1G;RIPK3;PIK3CD;FADD;ZFP36L2	.
mitochondrion disassembly (GO:0061726)	7/38	0.0651755	0.296691	0	0	1.93093	5.27273	ATG3;GABARAPL2;WDR45B;BNIP3;WIPI1;WDR45;SQSTM1	.
negative regulation of cell communication (GO:0010648)	12/78	0.0653994	0.29718	0	0	1.61264	4.39807	PDGFRB;PDGFRA;CSF1R;PTPN1;UBASH3B;AXL;IGFBP3;ARAF;TYRO3;MST1R;MERTK;EPHA2	.
regulation of cytoskeleton organization (GO:0051493)	14/95	0.0664827	0.301565	0	0	1.54474	4.18751	PDGFRB;GSK3B;LRP1;PRKCD;ARHGAP17;ARHGAP28;RND3;RHOA;RHOBTB2;SYDE1;BST1;SH3BP1;TRIM36;ARHGEF5	.
interleukin-1-mediated signaling pathway (GO:0070498)	14/95	0.0664827	0.301834	0	0	1.54474	4.18751	EGR1;PSMD12;PSMD11;IL1R1;RIPK2;PSMD8;IKBKB;RPS6KA4;IRAK1;TNIP2;PSMD2;TOLLIP;MAP3K7;SQSTM1	.
stress-activated protein kinase signaling cascade (GO:0031098)	11/70	0.0667827	0.302389	0	0	1.6472	4.45784	IKBKB;MAP2K3;STK10;MAP2K1;STK24;TNIP2;CCM2;MAP3K7;PAK2;MAP3K5;MAP4K4	.
regulation of Notch signaling pathway (GO:0008593)	11/70	0.0667827	0.302657	0	0	1.6472	4.45784	KAT2B;MMP14;TGFB2;TSPAN14;STAT3;NEURL1;TSPAN17;BMP2K;ARRB1;CD46;DLL1	.
interleukin-12-mediated signaling pathway (GO:0035722)	8/46	0.0673475	0.304406	0	0	1.82299	4.91822	IL10;ANXA2;PITPNA;MSN;LCP1;P4HB;SOD2;PAK2	.
cellular response to interleukin-12 (GO:0071349)	8/46	0.0673475	0.304676	0	0	1.82299	4.91822	IL10;ANXA2;PITPNA;MSN;LCP1;P4HB;SOD2;PAK2	.
regulation of acute inflammatory response (GO:0002673)	17/121	0.0676073	0.30531	0	0	1.4727	3.96752	C1QB;C1QA;CR2;C1S;C1R;PROS1;C5AR2;C5AR1;CFP;OSMR;C2;C3;C4A;C3AR1;CD46;DNASE1L3;C1QC	.
diterpenoid metabolic process (GO:0016101)	10/62	0.067731	0.305598	0	0	1.69067	4.55165	TTR;LRP1;SDC4;CYP4V2;GPC1;SDC3;SDC1;GPC4;APOE;HSPG2	.
cellular response to nutrient levels (GO:0031669)	9/54	0.0680284	0.306669	0	0	1.74703	4.69572	KLF10;HSPA8;RRAGC;STK24;LAMP2;PDK4;ULK1;INHBB;FOXO1	.
generation of neurons (GO:0048699)	18/130	0.068807	0.309905	0	0	1.45138	3.88454	NRP1;MAP2K1;TGFB2;WNT10A;USP9X;DOCK7;RUNX3;DLL1;RUNX1;WNT6;CDK6;CASP3;SIX3;WNT2;MDGA1;LRP12;WNT4;CDK5R1	.
positive regulation of bone mineralization (GO:0030501)	6/31	0.0694259	0.311592	0	0	2.02881	5.41184	TFAP2A;BMP2;TGFB1;TGFB3;BMP7;WNT4	.
secondary alcohol metabolic process (GO:1902652)	6/31	0.0694259	0.311866	0	0	2.02881	5.41184	ABCA1;OSBPL5;SOAT1;APOE;CLN8;PPARD	.
negative regulation of tumor necrosis factor superfamily cytokine production (GO:1903556)	6/31	0.0694259	0.312141	0	0	2.02881	5.41184	IL10;ARG2;C5AR2;LGALS9;TLR4;HAVCR2	.
negative regulation of cell-cell adhesion (GO:0022408)	6/31	0.0694259	0.312416	0	0	2.02881	5.41184	IL10;BMP2;TGFB1;RGCC;MBP;FXYD5	.
regulation of humoral immune response (GO:0002920)	16/113	0.0704877	0.31608	0	0	1.4842	3.93658	C1QB;C1QA;CR2;C1S;C1R;PROS1;C5AR2;C5AR1;CFP;C2;C3;C4A;C3AR1;CD46;FCGR2B;C1QC	.
regulation of insulin-like growth factor receptor signaling pathway (GO:0043567)	4/17	0.0718271	0.317895	0	0	2.4664	6.49524	IGFBP1;BMP2;IGFBP4;IGFBP3	.
positive regulation of focal adhesion assembly (GO:0051894)	4/17	0.0718271	0.318171	0	0	2.4664	6.49524	NRP1;PTPRJ;THY1;LIMS1	.
cellular response to glucocorticoid stimulus (GO:0071385)	4/17	0.0718271	0.318448	0	0	2.4664	6.49524	ANXA1;BCL2L11;KLF9;ZFP36L2	.
ATP generation from ADP (GO:0006757)	5/24	0.0723266	0.318724	0	0	2.18379	5.73586	PFKL;LDHA;PGK1;HK2;PGM1	.
regulation of lamellipodium organization (GO:1902743)	4/17	0.0718271	0.318725	0	0	2.4664	6.49524	PDPN;WAS;SSH2;EPHA2	.
response to dsRNA (GO:0043331)	5/24	0.0723266	0.319	0	0	2.18379	5.73586	RIOK3;PDE12;PMAIP1;SLC3A2;TICAM1	.
regulation of T cell migration (GO:2000404)	4/17	0.0718271	0.319002	0	0	2.4664	6.49524	PYCARD;APOD;AIF1;RHOA	.
cytoplasmic pattern recognition receptor signaling pathway (GO:0002753)	5/24	0.0723266	0.319276	0	0	2.18379	5.73586	IKBKB;CASP8;IRAK1;RIPK2;MAP3K7	.
neurotrophin signaling pathway (GO:0038179)	4/17	0.0718271	0.31928	0	0	2.4664	6.49524	SORT1;BDNF;CASP3;BCAR1	.
response to insulin (GO:0032868)	11/71	0.0725349	0.319367	0	0	1.624	4.26087	RAB10;KAT2B;RAB31;SORT1;RAB13;AKT1;MYO5A;IRS2;INHBB;GPLD1;FOXO1	.
cellular senescence (GO:0090398)	5/24	0.0723266	0.319552	0	0	2.18379	5.73586	MAP2K1;CDKN1A;OPA1;PRKCD;CALR	.
positive regulation of natural killer cell mediated cytotoxicity (GO:0045954)	4/17	0.0718271	0.319558	0	0	2.4664	6.49524	CADM1;LAMP1;PVR;NECTIN2	.
cellular lipid catabolic process (GO:0044242)	5/24	0.0723266	0.319829	0	0	2.18379	5.73586	PLA2G15;SMPDL3B;LPIN2;SIRT2;PPARD	.
positive regulation of signal transduction by p53 class mediator (GO:1901798)	4/17	0.0718271	0.319837	0	0	2.4664	6.49524	SPRED2;ANKRD1;PMAIP1;PLA2R1	.
response to purine-containing compound (GO:0014074)	4/17	0.0718271	0.320117	0	0	2.4664	6.49524	TRPM2;P2RX4;VGF;JUNB	.
regulation of receptor recycling (GO:0001919)	4/17	0.0718271	0.320396	0	0	2.4664	6.49524	NSF;ANXA2;ECE1;OPTN	.
negative regulation of intracellular transport (GO:0032387)	4/17	0.0718271	0.320677	0	0	2.4664	6.49524	SLC35F6;CD84;CD300A;LGALS9	.
positive regulation of striated muscle cell differentiation (GO:0051155)	4/17	0.0718271	0.320958	0	0	2.4664	6.49524	GREM1;MMP14;TGFB1;NRG1	.
regulation of mitochondrial outer membrane permeabilization involved in apoptotic signaling pathway (GO:1901028)	4/17	0.0718271	0.321239	0	0	2.4664	6.49524	GSK3B;SLC35F6;BAX;BAK1	.
reverse cholesterol transport (GO:0043691)	4/17	0.0718271	0.321521	0	0	2.4664	6.49524	ABCA1;SCARB1;ABCA5;APOE	.
high-density lipoprotein particle remodeling (GO:0034375)	4/17	0.0718271	0.321803	0	0	2.4664	6.49524	SCARB1;ABCA5;APOE;PLTP	.
regulation of type I interferon-mediated signaling pathway (GO:0060338)	7/39	0.0731898	0.321972	0	0	1.88142	4.91934	IFNAR2;PTPN1;STAT2;PTPN6;FADD;UBE2K;IFNAR1	.
Wnt signaling pathway, planar cell polarity pathway (GO:0060071)	13/88	0.0738817	0.324736	0	0	1.5485	4.0343	PSMD12;PSMD11;SMURF1;CLTC;AP2A1;ARRB2;AP2A2;RHOA;PSMD8;PSMD2;AP2S1;PFN1;AP2M1	.
negative regulation of protein modification process (GO:0031400)	10/63	0.0739536	0.324772	0	0	1.66384	4.33316	PPP1R15A;LYN;PID1;TGFB1;IGFBP3;P3H1;CIB1;FBLN1;PRR5L;XDH	.
positive regulation of cysteine-type endopeptidase activity (GO:2001056)	9/55	0.0747794	0.328116	0	0	1.71527	4.44805	PYCARD;BCAP31;CASP8;RIPK2;F2R;PMAIP1;FADD;BAK1;MAP3K5	.
regulation of immune effector process (GO:0002697)	16/114	0.0750757	0.329134	0	0	1.47118	3.80927	C1QB;C1QA;CR2;C1S;C1R;PROS1;C5AR2;C5AR1;CFP;C2;C3;C4A;C3AR1;CD46;FCGR2B;C1QC	.
NIK/NF-kappaB signaling (GO:0038061)	12/80	0.0763359	0.334371	0	0	1.57233	4.04499	PSMD8;PSMD12;PSMD11;IRAK1;TNFSF15;PSMD2;AKT1;TLR6;MAP3K7;CARD14;BIRC3;RELB	.
intrinsic apoptotic signaling pathway in response to oxidative stress (GO:0008631)	3/11	0.0799603	0.340315	0	0	2.85878	7.22191	STK24;PRKCD;MAP3K5	.
Golgi ribbon formation (GO:0090161)	3/11	0.0799603	0.340599	0	0	2.85878	7.22191	STX6;VTI1A;OPTN	.
negative regulation of bone mineralization (GO:0030502)	3/11	0.0799603	0.340883	0	0	2.85878	7.22191	CCR1;GREM1;ECM1	.
protein localization to pre-autophagosomal structure (GO:0034497)	3/11	0.0799603	0.341168	0	0	2.85878	7.22191	WDR45B;WIPI1;WDR45	.
negative regulation of protein localization to nucleus (GO:1900181)	3/11	0.0799603	0.341454	0	0	2.85878	7.22191	GSK3B;MDFIC;APOD	.
regulation of trophoblast cell migration (GO:1901163)	3/11	0.0799603	0.34174	0	0	2.85878	7.22191	SYDE1;AGO2;CALR	.
sulfate transmembrane transport (GO:1902358)	3/11	0.0799603	0.342026	0	0	2.85878	7.22191	SLC26A2;SLC26A11;SLC26A6	.
positive regulation of endothelial cell apoptotic process (GO:2000353)	3/11	0.0799603	0.342313	0	0	2.85878	7.22191	CD40;RGCC;THBS1	.
glucose metabolic process (GO:0006006)	10/64	0.0805222	0.342421	0	0	1.63784	4.12608	ADPGK;GAA;PGK1;IRS2;APOD;ENO1;PGM1;FBP2;ATF4;PPARD	.
axonogenesis (GO:0007409)	28/223	0.0806048	0.342487	0	0	1.31615	3.31432	NRP1;SH3KBP1;SHC1;DOCK7;CXCR4;PIK3CD;IRS2;LRRC55;NTN1;KIF5C;GPC1;GRB10;SLIT3;NCAM1;SPTAN1;LYPLA2;USP9X;BDNF;GAB2;RAB10;SHTN1;DOK2;PIK3CA;ULK1;PRKCQ;GRB2;SOS1;CDK5R1	.
peptidyl-glutamic acid carboxylation (GO:0017187)	3/11	0.0799603	0.342601	0	0	2.85878	7.22191	VKORC1;GGCX;PROS1	.
protein carboxylation (GO:0018214)	3/11	0.0799603	0.342888	0	0	2.85878	7.22191	VKORC1;GGCX;PROS1	.
miRNA mediated inhibition of translation (GO:0035278)	3/11	0.0799603	0.343177	0	0	2.85878	7.22191	AGO4;STAT3;AGO2	.
cell-cell junction organization (GO:0045216)	11/72	0.0785929	0.343373	0	0	1.60144	4.07323	CSF1R;TGFB2;TGFB1;SMAD3;CADM1;TGFB3;F2R;CSK;TLN1;PVR;NECTIN2	.
carbohydrate derivative catabolic process (GO:1901136)	3/11	0.0799603	0.343466	0	0	2.85878	7.22191	MANBA;NAGA;STT3B	.
negative regulation of cell cycle (GO:0045786)	11/72	0.0785929	0.343667	0	0	1.60144	4.07323	IL10;HHEX;BMP2;LATS2;BRINP1;TGFB1;SMAD3;CDK6;RPS6KA2;RUNX3;BMP7	.
regulation of cardiac muscle cell differentiation (GO:2000725)	3/11	0.0799603	0.343755	0	0	2.85878	7.22191	GREM1;BMP2;TGFB1	.
regulation of fat cell differentiation (GO:0045598)	11/72	0.0785929	0.343962	0	0	1.60144	4.07323	CEBPB;BMP2;TGFB1;SMAD3;NOCT;AKT1;SIRT2;FOXO1;ZFP36L2;CMKLR1;PPARD	.
negative regulation of translation, ncRNA-mediated (GO:0040033)	3/11	0.0799603	0.344045	0	0	2.85878	7.22191	AGO4;STAT3;AGO2	.
ceramide biosynthetic process (GO:0046513)	6/32	0.0788651	0.344267	0	0	1.96541	4.99217	SMPD2;SMPD1;GBA;DEGS1;CLN8;CERS2	.
epithelial cell-cell adhesion (GO:0090136)	3/11	0.0799603	0.344335	0	0	2.85878	7.22191	ITGB5;KIFC3;SERPINB8	.
negative regulation of chemotaxis (GO:0050922)	3/11	0.0799603	0.344626	0	0	2.85878	7.22191	THBS1;AIF1;CORO1B	.
response to nitric oxide (GO:0071731)	3/11	0.0799603	0.344917	0	0	2.85878	7.22191	MMP3;DPEP1;FOXO1	.
positive regulation of heterotypic cell-cell adhesion (GO:0034116)	3/11	0.0799603	0.345209	0	0	2.85878	7.22191	IL10;THY1;BMP7	.
icosanoid biosynthetic process (GO:0046456)	3/11	0.0799603	0.345502	0	0	2.85878	7.22191	ALOX5;ALOX5AP;ALOX12	.
regulation of establishment of planar polarity (GO:0090175)	13/89	0.0793296	0.345704	0	0	1.5311	3.88004	PSMD12;PSMD11;SMURF1;CLTC;AP2A1;ARRB2;AP2A2;RHOA;PSMD8;PSMD2;AP2S1;PFN1;AP2M1	.
regulation of ceramide biosynthetic process (GO:2000303)	3/11	0.0799603	0.345794	0	0	2.85878	7.22191	SMPD2;PRKCD;TNFRSF1A	.
negative regulation of cellular protein metabolic process (GO:0032269)	13/89	0.0793296	0.345999	0	0	1.5311	3.88004	CSTB;DAPK3;SAMD4B;PLAT;CLN8;DNAJC1;RIDA;EDNRB;ENC1;AKT1;IGF2BP3;APOE;CALR	.
T cell proliferation (GO:0042098)	3/11	0.0799603	0.346088	0	0	2.85878	7.22191	TNFSF18;SLC11A1;MSN	.
regulation of hemopoiesis (GO:1903706)	3/11	0.0799603	0.346381	0	0	2.85878	7.22191	LGALS3;CBFB;RUNX1	.
calcium ion regulated exocytosis (GO:0017156)	3/11	0.0799603	0.346676	0	0	2.85878	7.22191	SCIN;SYT11;ARHGAP17	.
protein import (GO:0017038)	9/56	0.0819273	0.34695	0	0	1.68464	4.21483	PDIA3;NXT1;PPP1R10;NUP50;LAMP2;STAT3;SNX33;PTTG1IP;APOE	.
purine nucleobase metabolic process (GO:0006144)	3/11	0.0799603	0.346971	0	0	2.85878	7.22191	TTR;GDA;DPYD	.
autophagy of mitochondrion (GO:0000422)	7/40	0.0817592	0.347103	0	0	1.83438	4.59325	ATG3;GABARAPL2;WDR45B;BNIP3;WIPI1;WDR45;SQSTM1	.
organonitrogen compound catabolic process (GO:1901565)	9/56	0.0819273	0.347238	0	0	1.68464	4.21483	PLA2G15;SMPD2;BACE2;RIDA;RNPEPL1;PPT1;TPP1;CLN8;CLN5	.
T-helper cell differentiation (GO:0042093)	3/11	0.0799603	0.347266	0	0	2.85878	7.22191	PTGER4;GPR183;FOXP1	.
regulation of BMP signaling pathway (GO:0030510)	9/56	0.0819273	0.347527	0	0	1.68464	4.21483	GREM1;SMAD2;SMURF1;CHRD;VWC2;SULF1;LEMD2;ENG;SMAD7	.
immune response-regulating cell surface receptor signaling pathway (GO:0002768)	3/11	0.0799603	0.347562	0	0	2.85878	7.22191	FGR;LYN;CD24	.
epithelium development (GO:0060429)	16/115	0.0798563	0.347702	0	0	1.45839	3.68612	ACADVL;TGFB1;PIH1D1;LOXL3;DLL1;LGALS3;BMP2;TOLLIP;GSTA1;TIMELESS;PGK1;TAGLN2;TPP1;WNT2;WNT4;CTSB	.
interleukin-27-mediated signaling pathway (GO:0070106)	3/11	0.0799603	0.347858	0	0	2.85878	7.22191	STAT3;EBI3;IL27	.
prostaglandin metabolic process (GO:0006693)	5/25	0.0836224	0.348917	0	0	2.09644	5.20219	ACOX1;PLAA;PTGS2;PTGS1;PTGES	.
positive regulation of chemotaxis (GO:0050921)	8/48	0.0825033	0.3491	0	0	1.74703	4.35869	PDGFRB;ADAM17;TGFB1;P2RX4;PDGFB;STX4;THBS1;AIF1	.
misfolded or incompletely synthesized protein catabolic process (GO:0006515)	5/25	0.0836224	0.349202	0	0	2.09644	5.20219	UBE2W;SDF2L1;DERL1;UGGT2;UGGT1	.
positive regulation of interleukin-12 production (GO:0032735)	5/25	0.0836224	0.349488	0	0	2.09644	5.20219	RIPK2;IRF5;LGALS9;TLR4;TLR2	.
nucleotide-binding domain, leucine rich repeat containing receptor signaling pathway (GO:0035872)	5/25	0.0836224	0.349775	0	0	2.09644	5.20219	IKBKB;CASP8;IRAK1;RIPK2;MAP3K7	.
positive regulation of phosphatidylinositol 3-kinase activity (GO:0043552)	5/25	0.0836224	0.350062	0	0	2.09644	5.20219	PDGFRB;FGR;PDGFRA;TGFB1;PDGFB	.
glucose catabolic process to pyruvate (GO:0061718)	5/25	0.0836224	0.350349	0	0	2.09644	5.20219	PFKL;ADPGK;PGK1;ENO1;HK2	.
glycolytic process through glucose-6-phosphate (GO:0061620)	5/25	0.0836224	0.350637	0	0	2.09644	5.20219	PFKL;ADPGK;PGK1;ENO1;HK2	.
regulation of protein import into nucleus (GO:0042306)	5/25	0.0836224	0.350925	0	0	2.09644	5.20219	TGFB1;MDFIC;PRKCD;CHP2;APOD	.
positive regulation of peptidyl-threonine phosphorylation (GO:0010800)	5/25	0.0836224	0.351214	0	0	2.09644	5.20219	TGFB1;RIPK2;SPHK1;BMP7;UBE2K	.
regulation of vascular smooth muscle cell proliferation (GO:1904705)	5/25	0.0836224	0.351504	0	0	2.09644	5.20219	IL10;TGFB3;MMP2;PDGFB;MEF2D	.
cellular response to vascular endothelial growth factor stimulus (GO:0035924)	5/25	0.0836224	0.351793	0	0	2.09644	5.20219	MAP2K3;NRP1;NUS1;ANXA1;MAPKAPK2	.
negative regulation of cellular protein localization (GO:1903828)	5/25	0.0836224	0.352084	0	0	2.09644	5.20219	GSK3B;LEPROTL1;TAX1BP3;SNX33;PICALM	.
regulation of interleukin-10 production (GO:0032653)	5/25	0.0836224	0.352374	0	0	2.09644	5.20219	FCGR2B;CD46;DLL1;TLR4;INAVA	.
lamellipodium organization (GO:0097581)	5/25	0.0836224	0.352666	0	0	2.09644	5.20219	SNX1;SNX2;WHAMM;PARVB;ARHGEF6	.
positive regulation of epithelial cell proliferation (GO:0050679)	15/107	0.0834704	0.352899	0	0	1.46946	3.64907	NRP1;ECM1;ITGB3;C5AR1;PDGFB;HTR2B;ARNT;LAMB1;LAMC1;HIF1A;NME1;MYDGF;BMP2;JAML;AKT1	.
protein import into nucleus, translocation (GO:0000060)	5/25	0.0836224	0.352957	0	0	2.09644	5.20219	TGFB1;BCL6;SIX3;BCL3;AKT1	.
canonical glycolysis (GO:0061621)	5/25	0.0836224	0.353249	0	0	2.09644	5.20219	PFKL;ADPGK;PGK1;ENO1;HK2	.
actin filament polymerization (GO:0030041)	4/18	0.0856584	0.353939	0	0	2.32937	5.72417	PREX1;MICALL2;CORO7;AIF1	.
positive regulation of response to external stimulus (GO:0032103)	13/90	0.0850272	0.354199	0	0	1.51409	3.73191	PDGFRB;PTGER4;TGFB1;PDGFB;CYBA;THBS1;TNFRSF1A;TNIP1;TLR7;STX4;TLR4;OPTN;TLR2	.
lymphocyte differentiation (GO:0030098)	11/73	0.0849583	0.354201	0	0	1.57951	3.89442	ITGB1;IL10;TPD52;HHEX;CR2;ADAM17;VCAM1;NFAM1;PIK3CD;DNAJB9;RELB	.
regulation of peptidase activity (GO:0052547)	4/18	0.0856584	0.354226	0	0	2.32937	5.72417	CSTB;ECM1;CTSH;FURIN	.
blood vessel endothelial cell migration (GO:0043534)	4/18	0.0856584	0.354513	0	0	2.32937	5.72417	GREM1;NRP1;MYH9;GPLD1	.
positive regulation of actin cytoskeleton reorganization (GO:2000251)	4/18	0.0856584	0.354801	0	0	2.32937	5.72417	NRP1;HCK;FES;HCLS1	.
dolichol-linked oligosaccharide biosynthetic process (GO:0006488)	4/18	0.0856584	0.355089	0	0	2.32937	5.72417	DPAGT1;NUS1;ALG2;ALG3	.
heart trabecula morphogenesis (GO:0061384)	4/18	0.0856584	0.355378	0	0	2.32937	5.72417	TGFB2;NRG1;BMP7;ENG	.
modulation by virus of host morphology or physiology (GO:0019048)	4/18	0.0856584	0.355667	0	0	2.32937	5.72417	TGFB1;SMAD3;CD209;KPNA3	.
regulation of mitochondrial membrane permeability (GO:0046902)	4/18	0.0856584	0.355957	0	0	2.32937	5.72417	HEBP2;BNIP3;PMAIP1;BAK1	.
negative regulation of fibroblast proliferation (GO:0048147)	4/18	0.0856584	0.356247	0	0	2.32937	5.72417	MED25;CD300A;FTH1;B4GALT7	.
organelle fusion (GO:0048284)	4/18	0.0856584	0.356537	0	0	2.32937	5.72417	BCL2A1;OPA1;BAX;STX4	.
type I interferon signaling pathway (GO:0060337)	10/65	0.087438	0.360708	0	0	1.61264	3.92973	IFNAR2;EGR1;IFITM1;IRF3;IRAK1;STAT2;IRF8;IRF5;IRF9;IFNAR1	.
cellular response to type I interferon (GO:0071357)	10/65	0.087438	0.361	0	0	1.61264	3.92973	IFNAR2;EGR1;IFITM1;IRF3;IRAK1;STAT2;IRF8;IRF5;IRF9;IFNAR1	.
negative regulation of binding (GO:0051100)	12/82	0.0883718	0.364266	0	0	1.53398	3.72174	GSK3B;LRPAP1;DAB2;PEX19;CTSZ;PRKCD;PDGFB;XIRP1;AKT1;BAX;TFIP11;ARHGAP28	.
positive regulation of cytokine-mediated signaling pathway (GO:0001961)	6/33	0.0889867	0.365031	0	0	1.90585	4.61077	ADAM17;IL7;AXL;FADD;HIF1A;UBE2K	.
positive regulation of organelle organization (GO:0010638)	6/33	0.0889867	0.365325	0	0	1.90585	4.61077	GSK3B;TMED9;ANXA1;ANXA2;SURF4;RAB3GAP2	.
regulation of phosphatidylinositol 3-kinase activity (GO:0043551)	6/33	0.0889867	0.365619	0	0	1.90585	4.61077	PDGFRB;FGR;PDGFRA;TGFB1;WDR81;PDGFB	.
regulation of protein activation cascade (GO:2000257)	15/108	0.0888107	0.36578	0	0	1.45586	3.52499	C1QB;C1QA;CR2;C1S;C1R;PROS1;C5AR2;C5AR1;CFP;C2;C3;C4A;C3AR1;CD46;C1QC	.
regulation of T cell differentiation (GO:0045580)	6/33	0.0889867	0.365914	0	0	1.90585	4.61077	PRELID1;CBFB;IL7;CLPTM1;PRDM1;RUNX1	.
glycogen metabolic process (GO:0005977)	6/33	0.0889867	0.366209	0	0	1.90585	4.61077	GSK3B;UGP2;GBE1;GAA;PHKG2;PGM1	.
phospholipase C-activating G-protein coupled receptor signaling pathway (GO:0007200)	13/91	0.0909756	0.370806	0	0	1.49745	3.58964	GPR65;C5AR2;F2R;C5AR1;HTR2B;GPR4;GNA14;P2RY6;GNA15;CCKAR;C3AR1;F2RL2;F2RL3	.
regulation of stress-activated MAPK cascade (GO:0032872)	7/41	0.0908807	0.371011	0	0	1.78964	4.29193	TGFB2;MAP2K1;CARD9;FAS;FOXO1;INAVA;MAP4K4	.
cellular response to acid chemical (GO:0071229)	13/91	0.0909756	0.371102	0	0	1.49745	3.58964	LYN;EGR1;PID1;PDGFB;WNT6;BRINP1;RRAGC;PTK7;NEURL1;PDK4;LAMTOR2;WNT2;CPEB4	.
regulation of release of sequestered calcium ion into cytosol (GO:0051279)	8/49	0.0907757	0.371177	0	0	1.71138	4.10621	SELENON;CAMK2D;UBASH3B;F2R;FKBP1B;THY1;SRI;F2RL3	.
regulation of substrate adhesion-dependent cell spreading (GO:1900024)	7/41	0.0908807	0.371309	0	0	1.78964	4.29193	NRP1;PDPN;CIB1;FBLN1;ACTN4;CALR;LIMS1	.
lipid homeostasis (GO:0055088)	8/49	0.0907757	0.371474	0	0	1.71138	4.10621	ABCA1;MLXIPL;ACOX1;NR1H3;IRS2;ABHD5;APOE;USF2	.
regulation of megakaryocyte differentiation (GO:0045652)	8/49	0.0907757	0.371772	0	0	1.71138	4.10621	KAT2B;SCIN;CBFB;AGO4;CIB1;PRKCQ;THBS1;RUNX1	.
glutathione metabolic process (GO:0006749)	8/49	0.0907757	0.372071	0	0	1.71138	4.10621	GPX1;ETHE1;GSTA1;DPEP1;CTNS;GLRX2;CNDP2;PTGES	.
positive regulation of defense response (GO:0031349)	11/74	0.0916319	0.373182	0	0	1.55816	3.72397	PTGER4;TNIP1;RIOK3;SH2D1B;TLR8;CYBA;TLR7;TLR4;OPTN;TNFRSF1A;TLR2	.
protein oligomerization (GO:0051259)	27/217	0.0923253	0.375706	0	0	1.30423	3.10726	DPAGT1;CAMK2D;OAT;B4GALT1;SHMT2;DERL1;BCL10;NLRC4;SCUBE3;SNX2;IRAK1;OPA1;HMOX1;STOM;RIPK1;STX2;GSDMD;SH3GLB1;FCER1G;RIPK3;TMEM120A;TAF10;EHD3;PFKL;EHD4;BAX;TMCC1	.
regulation of complement activation (GO:0030449)	15/109	0.0943625	0.383691	0	0	1.4425	3.40519	C1QB;C1QA;CR2;C1S;C1R;PROS1;C5AR2;C5AR1;CFP;C2;C3;C4A;C3AR1;CD46;C1QC	.
purine ribonucleotide metabolic process (GO:0009150)	10/66	0.0947009	0.384148	0	0	1.58821	3.74346	HSPA8;PODXL2;OPA1;NDUFAF7;IMPAD1;CTNS;ADSS;NADK;SULT1C4;EPHA2	.
negative regulation of epithelial cell proliferation (GO:0050680)	10/66	0.0947009	0.384454	0	0	1.58821	3.74346	TGFB2;TGFB1;CDK6;RGCC;KLF9;APOE;SULF1;RUNX3;THBS1;XDH	.
protein homooligomerization (GO:0051260)	24/190	0.0946375	0.384502	0	0	1.32406	3.12175	GSDMD;B4GALT1;FCER1G;MLKL;RIPK3;GPX3;TMEM120A;HM13;TAF10;DERL1;BCL10;NLRC4;MCOLN1;SOD2;SCUBE3;EHD3;EHD4;SYT11;ALOX5AP;HMOX1;STOM;BAX;RIPK1;TMCC1	.
organonitrogen compound biosynthetic process (GO:1901566)	23/181	0.0952541	0.386085	0	0	1.33199	3.13178	DPAGT1;ELOVL1;ARG2;OAT;SPHK1;LPCAT1;PLA2G4A;FURIN;BCL10;PCSK5;SGPP1;HACD4;TNIP1;GSTA1;LPCAT2;DEGS1;CHPT1;GLUL;MOCS1;ASPA;LPIN2;CSNK1G2;CERS2	.
negative regulation of digestive system process (GO:0060457)	2/6	0.105303	0.386871	0	0	3.49406	7.86481	TIFAB;NR1H3	.
phagosome-lysosome fusion (GO:0090385)	2/6	0.105303	0.387149	0	0	3.49406	7.86481	RAB20;RAB7A	.
positive regulation of fibroblast migration (GO:0010763)	2/6	0.105303	0.387429	0	0	3.49406	7.86481	TGFB1;THBS1	.
regulation of T cell receptor signaling pathway (GO:0050856)	5/26	0.0957887	0.387637	0	0	2.0158	4.72829	LGALS3;CD300A;PTPRJ;THY1;NECTIN2	.
collagen biosynthetic process (GO:0032964)	2/6	0.105303	0.387708	0	0	3.49406	7.86481	ADAMTS3;P3H3	.
positive regulation of wound healing (GO:0090303)	5/26	0.0957887	0.387944	0	0	2.0158	4.72829	ANXA1;F2R;HPSE;THBS1;HBEGF	.
regulation of cardiac muscle cell apoptotic process (GO:0010665)	2/6	0.105303	0.387988	0	0	3.49406	7.86481	CAMK2D;PPP1R10	.
sterol metabolic process (GO:0016125)	9/59	0.105749	0.388226	0	0	1.59898	3.59241	ABCA1;CYP26B1;SOAT1;OSBPL5;CYP4V2;FDXR;APOE;CLN8;PPARD	.
ceramide transport (GO:0035627)	2/6	0.105303	0.388268	0	0	3.49406	7.86481	PSAP;PLTP	.
positive regulation of JNK cascade (GO:0046330)	11/76	0.105902	0.388512	0	0	1.51716	3.40638	PYCARD;SDCBP;NCF1;CARD9;RIPK1;TLR6;TNFRSF11A;FCGR2B;MAP3K7;ARHGEF5;MAP3K5	.
positive regulation of extrinsic apoptotic signaling pathway via death domain receptors (GO:1902043)	2/6	0.105303	0.388549	0	0	3.49406	7.86481	PMAIP1;THBS1	.
positive regulation of podosome assembly (GO:0071803)	2/6	0.105303	0.38883	0	0	3.49406	7.86481	ASAP1;LCP1	.
activation of transmembrane receptor protein tyrosine kinase activity (GO:0007171)	2/6	0.105303	0.389112	0	0	3.49406	7.86481	ANGPT1;NRG1	.
negative regulation of cellular response to hypoxia (GO:1900038)	2/6	0.105303	0.389394	0	0	3.49406	7.86481	HYOU1;ENO1	.
T-helper 17 cell lineage commitment (GO:0072540)	2/6	0.105303	0.389676	0	0	3.49406	7.86481	STAT3;LY9	.
regulation of translational initiation in response to stress (GO:0043558)	2/6	0.105303	0.389959	0	0	3.49406	7.86481	PPP1R15A;ATF4	.
regulation of endothelial cell development (GO:1901550)	2/6	0.105303	0.390242	0	0	3.49406	7.86481	IKBKB;TNFRSF1A	.
positive regulation of cellular extravasation (GO:0002693)	2/6	0.105303	0.390526	0	0	3.49406	7.86481	THY1;ICAM1	.
positive regulation of adaptive immune response (GO:0002821)	2/6	0.105303	0.39081	0	0	3.49406	7.86481	PYCARD;FADD	.
granzyme-mediated apoptotic signaling pathway (GO:0008626)	2/6	0.105303	0.391094	0	0	3.49406	7.86481	LAMP1;BNIP3	.
embryonic camera-type eye morphogenesis (GO:0048596)	2/6	0.105303	0.391379	0	0	3.49406	7.86481	TFAP2A;SIX3	.
polyamine biosynthetic process (GO:0006596)	2/6	0.105303	0.391664	0	0	3.49406	7.86481	SAT1;PAOX	.
regulation of glomerular filtration (GO:0003093)	2/6	0.105303	0.39195	0	0	3.49406	7.86481	F2R;PDGFB	.
cellular response to lipoteichoic acid (GO:0071223)	2/6	0.105303	0.392236	0	0	3.49406	7.86481	CD14;TLR2	.
fructose 6-phosphate metabolic process (GO:0006002)	2/6	0.105303	0.392523	0	0	3.49406	7.86481	PFKL;FBP2	.
positive regulation of aspartic-type endopeptidase activity involved in amyloid precursor protein catabolic process (GO:1902961)	2/6	0.105303	0.39281	0	0	3.49406	7.86481	LYN;PICALM	.
foam cell differentiation (GO:0090077)	2/6	0.105303	0.393097	0	0	3.49406	7.86481	TGFB1;SOAT1	.
regulation of osteoclast development (GO:2001204)	2/6	0.105303	0.393385	0	0	3.49406	7.86481	ATP6AP1;FBN1	.
glucocorticoid receptor signaling pathway (GO:0042921)	2/6	0.105303	0.393673	0	0	3.49406	7.86481	NEDD4;CALR	.
neutrophil migration (GO:1990266)	9/58	0.0974138	0.393901	0	0	1.62655	3.78788	LGALS3;TGFB2;FCER1G;CCL8;SYK;JAML;ITGB2;PIK3CD;NCKAP1L	.
positive regulation of fibroblast apoptotic process (GO:2000271)	2/6	0.105303	0.393961	0	0	3.49406	7.86481	BCL2L11;STK17A	.
neutrophil extravasation (GO:0072672)	2/6	0.105303	0.394251	0	0	3.49406	7.86481	JAML;PIK3CD	.
L-amino acid import (GO:0043092)	2/6	0.105303	0.39454	0	0	3.49406	7.86481	SLC1A3;SLC3A2	.
regulation of interleukin-13 secretion (GO:2000665)	2/6	0.105303	0.39483	0	0	3.49406	7.86481	LGALS9;TNFRSF21	.
astrocyte activation (GO:0048143)	2/6	0.105303	0.39512	0	0	3.49406	7.86481	LRP1;PSEN1	.
regulation of heterotypic cell-cell adhesion (GO:0034114)	4/19	0.100675	0.395186	0	0	2.20677	5.06645	IL10;MBP;THY1;BMP7	.
carbohydrate derivative transport (GO:1901264)	3/12	0.0993246	0.395361	0	0	2.62055	6.05179	SCARB1;NPC2;SLC29A1	.
negative regulation of interleukin-6 secretion (GO:1900165)	2/6	0.105303	0.395411	0	0	3.49406	7.86481	SYT11;C5AR2	.
positive regulation of cellular response to transforming growth factor beta stimulus (GO:1903846)	4/19	0.100675	0.395491	0	0	2.20677	5.06645	SDCBP;ADAM17;DAB2;THBS1	.
negative regulation of endothelial cell migration (GO:0010596)	6/34	0.0997793	0.395629	0	0	1.8498	4.2634	TGFB1;RGCC;STC1;APOE;THBS1;DCN	.
negative regulation of ERAD pathway (GO:1904293)	3/12	0.0993246	0.39567	0	0	2.62055	6.05179	USP14;DERL2;UBE2J1	.
heterocycle catabolic process (GO:0046700)	2/6	0.105303	0.395702	0	0	3.49406	7.86481	AOC1;DPEP1	.
positive regulation of JUN kinase activity (GO:0043507)	8/50	0.0995077	0.395782	0	0	1.67715	3.87005	SPAG9;MDFIC;RIPK1;TLR6;TNFRSF11A;MAP3K7;ARHGEF5;MAP3K5	.
mitochondrial membrane organization (GO:0007006)	4/19	0.100675	0.395795	0	0	2.20677	5.06645	OPA1;BNIP3;PMAIP1;BAK1	.
regulation of phosphorylation (GO:0042325)	16/119	0.100928	0.395878	0	0	1.40937	3.23217	LYN;NRP1;CDKN1A;STAT2;FN1;BCL10;PSEN1;BMP7;THBS1;SIRT2;IKBKB;SDCBP;NUP50;NCKAP1L;CD24;FNIP2	.
regulation of JUN kinase activity (GO:0043506)	6/34	0.0997793	0.395936	0	0	1.8498	4.2634	TNFRSF11A;AIDA;TLR6;MAP3K7;ARHGEF5;MAP3K5	.
regulation of catabolic process (GO:0009894)	3/12	0.0993246	0.395979	0	0	2.62055	6.05179	ITGB1;FAP;FURIN	.
negative regulation of cell cycle phase transition (GO:1901988)	2/6	0.105303	0.395994	0	0	3.49406	7.86481	RGCC;ZFP36L2	.
hexose transmembrane transport (GO:0035428)	4/19	0.100675	0.3961	0	0	2.20677	5.06645	SLC2A9;SLC2A6;SLC2A8;PPARD	.
Fc-epsilon receptor signaling pathway (GO:0038095)	23/182	0.0996727	0.396129	0	0	1.32467	3.05451	LYN;PSMD12;PSMD11;FCER1G;SYK;SHC1;BCL10;GAB2;FOS;VAV1;PSMD8;IKBKB;LAT2;PPP3CA;PIK3CA;PSMD2;BTK;PRKCQ;GRB2;LCP2;SOS1;MAP3K7;PAK2	.
positive regulation of leukocyte migration (GO:0002687)	6/34	0.0997793	0.396244	0	0	1.8498	4.2634	TNFSF18;LGALS3;ADAM17;MIA3;THY1;ICAM1	.
cellular response to cold (GO:0070417)	2/6	0.105303	0.396286	0	0	3.49406	7.86481	DNAJC3;FOXO1	.
negative regulation of leukocyte apoptotic process (GO:2000107)	3/12	0.0993246	0.396289	0	0	2.62055	6.05179	AXL;HCLS1;MERTK	.
positive regulation of adherens junction organization (GO:1903393)	4/19	0.100675	0.396406	0	0	2.20677	5.06645	NRP1;PTPRJ;THY1;LIMS1	.
positive regulation of trophoblast cell migration (GO:1901165)	2/6	0.105303	0.396578	0	0	3.49406	7.86481	SYDE1;AGO2	.
negative regulation of androgen receptor signaling pathway (GO:0060766)	3/12	0.0993246	0.396599	0	0	2.62055	6.05179	HEYL;DAB2;FOXP1	.
interleukin-7-mediated signaling pathway (GO:0038111)	4/19	0.100675	0.396712	0	0	2.20677	5.06645	CISH;IL7;STAT3;IRS2	.
response to hexose (GO:0009746)	5/27	0.108797	0.396849	0	0	1.94114	4.30598	PFKL;IRS2;THBS1;GPLD1;KLRG1	.
regulation of lysosomal protein catabolic process (GO:1905165)	2/6	0.105303	0.396871	0	0	3.49406	7.86481	LRP1;GBA	.
plasma membrane tubulation (GO:0097320)	3/12	0.0993246	0.396909	0	0	2.62055	6.05179	BIN2;WHAMM;SNX33	.
macromolecule biosynthetic process (GO:0009059)	4/19	0.100675	0.397019	0	0	2.20677	5.06645	IL10;ADAMTS3;SLC11A1;P3H3	.
positive regulation of mitochondrion organization (GO:0010822)	17/128	0.10139	0.397077	0	0	1.39216	3.18637	SH3GLB1;GSK3B;BNIP3;PLAUR;NRG1;DCN;PYCARD;PSMD8;CYB5R1;UGCG;BCL2L11;SLC17A9;CTSK;MICALL2;PMAIP1;BAX;BAK1	.
regulation of protein transport (GO:0051223)	5/27	0.108797	0.397133	0	0	1.94114	4.30598	PTPN1;HSPA8;DNAJC1;P3H1;LCP1	.
regulation of dendritic cell chemotaxis (GO:2000508)	2/6	0.105303	0.397164	0	0	3.49406	7.86481	CALR;LGALS9	.
prostanoid metabolic process (GO:0006692)	3/12	0.0993246	0.397221	0	0	2.62055	6.05179	ACOX1;PLAA;PTGES	.
cellular response to interleukin-7 (GO:0098761)	4/19	0.100675	0.397326	0	0	2.20677	5.06645	CISH;IL7;STAT3;IRS2	.
regulation of mRNA stability (GO:0043488)	17/128	0.10139	0.397382	0	0	1.39216	3.18637	HSPA8;PSMD12;PSMD11;SLC11A1;PRKCD;TNFSF13;PARN;SAMD4B;ZFP36L2;PSMD8;PDE12;PSMD2;NOCT;MAPKAPK2;AKT1;IGF2BP3;DCP2	.
extrinsic apoptotic signaling pathway via death domain receptors (GO:0008625)	5/27	0.108797	0.397417	0	0	1.94114	4.30598	CASP8;SORT1;BAX;FADD;TNFRSF1A	.
positive regulation of clathrin-dependent endocytosis (GO:2000370)	2/6	0.105303	0.397458	0	0	3.49406	7.86481	DAB2;PICALM	.
protein hydroxylation (GO:0018126)	3/12	0.0993246	0.397532	0	0	2.62055	6.05179	PLOD3;P3H1;P3H3	.
striated muscle cell differentiation (GO:0051146)	4/19	0.100675	0.397633	0	0	2.20677	5.06645	BMP2;SORT1;SDC1;NRG1	.
negative regulation of myeloid leukocyte differentiation (GO:0002762)	5/27	0.108797	0.397702	0	0	1.94114	4.30598	MAFB;CDK6;TLR4;FBN1;C1QC	.
positive regulation of cholesterol storage (GO:0010886)	2/6	0.105303	0.397752	0	0	3.49406	7.86481	MSR1;SCARB1	.
regulation of angiotensin levels in blood (GO:0002002)	3/12	0.0993246	0.397844	0	0	2.62055	6.05179	ATP6AP2;CTSZ;ECE1	.
regulation of transcription factor import into nucleus (GO:0042990)	4/19	0.100675	0.397941	0	0	2.20677	5.06645	SMAD3;BCL3;HCLS1;TMEM173	.
negative regulation of small GTPase mediated signal transduction (GO:0051058)	5/27	0.108797	0.397987	0	0	1.94114	4.30598	TGFB2;SH3BP1;SPRY4;RASAL2;ARHGAP25	.
vesicle fusion with Golgi apparatus (GO:0048280)	2/6	0.105303	0.398047	0	0	3.49406	7.86481	VTI1A;SEC22B	.
gland development (GO:0048732)	11/75	0.0986136	0.398121	0	0	1.53739	3.56143	WNT10A;THRB;RIPK3;TGFB3;SIX3;ARID5B;MSN;NRG1;FADD;DKK3;WNT4	.
negative regulation of ATP metabolic process (GO:1903579)	3/12	0.0993246	0.398157	0	0	2.62055	6.05179	MLXIPL;PID1;PDE12	.
regulation of exocytosis (GO:0017157)	8/51	0.108694	0.398181	0	0	1.64426	3.64898	NSF;RAB21;RAB10;ANXA1;ATP6AP1;RAB15;RAB13;STX4	.
positive regulation of mononuclear cell migration (GO:0071677)	4/19	0.100675	0.39825	0	0	2.20677	5.06645	CCR1;LGALS3;MOSPD2;AIF1	.
positive regulation of lipid kinase activity (GO:0090218)	5/27	0.108797	0.398273	0	0	1.94114	4.30598	PDGFRB;FGR;PDGFRA;TGFB1;PDGFB	.
retrograde transport, vesicle recycling within Golgi (GO:0000301)	2/6	0.105303	0.398342	0	0	3.49406	7.86481	SYS1;OPTN	.
retinoid metabolic process (GO:0001523)	11/75	0.0986136	0.398436	0	0	1.53739	3.56143	SCPEP1;TTR;LRP1;SDC4;CYP4V2;GPC1;SDC3;SDC1;GPC4;APOE;HSPG2	.
positive regulation of developmental growth (GO:0048639)	8/51	0.108694	0.398468	0	0	1.64426	3.64898	SHTN1;SEMA7A;BDNF;SMURF1;LIMK1;PLAA;NTN1;DLL1	.
response to interleukin-6 (GO:0070741)	3/12	0.0993246	0.39847	0	0	2.62055	6.05179	SBNO2;PID1;SELPLG	.
cellular polysaccharide catabolic process (GO:0044247)	4/19	0.100675	0.398559	0	0	2.20677	5.06645	MANBA;GAA;PHKG2;PGM1	.
regulation of tooth mineralization (GO:0070170)	2/6	0.105303	0.398638	0	0	3.49406	7.86481	TFAP2A;WNT6	.
plasminogen activation (GO:0031639)	3/12	0.0993246	0.398783	0	0	2.62055	6.05179	PLAU;PGK1;PLAT	.
positive regulation of transforming growth factor beta receptor signaling pathway (GO:0030511)	4/19	0.100675	0.398868	0	0	2.20677	5.06645	SDCBP;ADAM17;DAB2;THBS1	.
response to heparin (GO:0071503)	2/6	0.105303	0.398934	0	0	3.49406	7.86481	EGR1;AOC1	.
positive regulation of ruffle assembly (GO:1900029)	3/12	0.0993246	0.399097	0	0	2.62055	6.05179	PLEKHM1;FAM98A;PFN1	.
positive regulation of protein import into nucleus, translocation (GO:0033160)	2/6	0.105303	0.39923	0	0	3.49406	7.86481	PSEN1;TMEM173	.
phasic smooth muscle contraction (GO:0014821)	3/12	0.0993246	0.399412	0	0	2.62055	6.05179	TIFAB;EDNRB;HTR2B	.
corticosteroid receptor signaling pathway (GO:0031958)	2/6	0.105303	0.399527	0	0	3.49406	7.86481	NEDD4;CALR	.
positive regulation of cardiocyte differentiation (GO:1905209)	3/12	0.0993246	0.399727	0	0	2.62055	6.05179	GREM1;TGFB2;TGFB1	.
macrophage derived foam cell differentiation (GO:0010742)	2/6	0.105303	0.399824	0	0	3.49406	7.86481	TGFB1;SOAT1	.
polyamine metabolic process (GO:0006595)	3/12	0.0993246	0.400042	0	0	2.62055	6.05179	SAT1;OAZ1;PAOX	.
type B pancreatic cell development (GO:0003323)	2/6	0.105303	0.400122	0	0	3.49406	7.86481	CDK6;DLL1	.
regulation of bone remodeling (GO:0046850)	3/12	0.0993246	0.400358	0	0	2.62055	6.05179	GREM1;CSF1R;ITGB3	.
trigeminal nerve development (GO:0021559)	2/6	0.105303	0.40042	0	0	3.49406	7.86481	TFAP2A;TIFAB	.
establishment of apical/basal cell polarity (GO:0035089)	3/12	0.0993246	0.400675	0	0	2.62055	6.05179	SH3BP1;MSN;RHOA	.
positive regulation of myeloid leukocyte cytokine production involved in immune response (GO:0061081)	2/6	0.105303	0.400718	0	0	3.49406	7.86481	SEMA7A;BCL10	.
regulation of chemokine-mediated signaling pathway (GO:0070099)	2/6	0.105303	0.401017	0	0	3.49406	7.86481	SLIT3;HIF1A	.
negative regulation of vasculature development (GO:1901343)	2/6	0.105303	0.401317	0	0	3.49406	7.86481	PDGFB;BMP7	.
regulation of blood vessel remodeling (GO:0060312)	2/6	0.105303	0.401617	0	0	3.49406	7.86481	TGFB1;TMBIM1	.
forebrain regionalization (GO:0021871)	2/6	0.105303	0.401917	0	0	3.49406	7.86481	BMP2;SIX3	.
photoreceptor cell differentiation (GO:0046530)	2/6	0.105303	0.402218	0	0	3.49406	7.86481	STAT3;MAPRE2	.
regulation of phosphatidylinositol biosynthetic process (GO:0010511)	2/6	0.105303	0.402519	0	0	3.49406	7.86481	PDGFB;HTR2B	.
regulation of glial cell apoptotic process (GO:0034350)	2/6	0.105303	0.402821	0	0	3.49406	7.86481	PRKCD;DLL1	.
regulation of cellular response to oxidative stress (GO:1900407)	2/6	0.105303	0.403123	0	0	3.49406	7.86481	BMP7;FBLN5	.
glandular epithelial cell development (GO:0002068)	2/6	0.105303	0.403426	0	0	3.49406	7.86481	CDK6;DLL1	.
negative regulation of protein metabolic process (GO:0051248)	7/43	0.110753	0.403693	0	0	1.7064	3.75486	EDNRB;ITGB3;FLOT2;ITGAV;APOE;RILP;SIRT2	.
membrane raft assembly (GO:0001765)	2/6	0.105303	0.403729	0	0	3.49406	7.86481	ANXA2;FLOT2	.
positive regulation of osteoblast proliferation (GO:0033690)	2/6	0.105303	0.404033	0	0	3.49406	7.86481	BMP2;HPSE	.
spermine metabolic process (GO:0008215)	2/6	0.105303	0.404337	0	0	3.49406	7.86481	SAT1;PAOX	.
oxygen homeostasis (GO:0032364)	2/6	0.105303	0.404641	0	0	3.49406	7.86481	SOD2;HIF1A	.
regulation of endothelial cell apoptotic process (GO:2000351)	6/35	0.111227	0.404846	0	0	1.79695	3.94641	CD40;RGCC;ANGPT1;TNIP2;THBS1;ICAM1	.
iron ion import across plasma membrane (GO:0098711)	2/6	0.105303	0.404946	0	0	3.49406	7.86481	STEAP3;PICALM	.
positive regulation of peptide secretion (GO:0002793)	6/35	0.111227	0.405135	0	0	1.79695	3.94641	TGFB2;TGFB1;TGFB3;TFR2;ANKRD1;ADAM9	.
renal filtration cell differentiation (GO:0061318)	2/6	0.105303	0.405251	0	0	3.49406	7.86481	BASP1;CD24	.
peroxisomal membrane transport (GO:0015919)	2/6	0.105303	0.405557	0	0	3.49406	7.86481	PEX19;ABCD1	.
protein import into nucleus (GO:0006606)	14/103	0.11155	0.405729	0	0	1.42476	3.12491	PDIA3;TGFB1;FYB1;NXT1;SYK;PPP1R10;STAT3;PTTG1IP;BCL6;NUP50;BCL3;SIX3;AKT1;KPNA3	.
regulation of mesenchymal stem cell differentiation (GO:2000739)	2/6	0.105303	0.405864	0	0	3.49406	7.86481	PDGFRA;LTBP2	.
glomerular epithelial cell differentiation (GO:0072311)	2/6	0.105303	0.40617	0	0	3.49406	7.86481	BASP1;CD24	.
positive regulation of vesicle fusion (GO:0031340)	2/6	0.105303	0.406478	0	0	3.49406	7.86481	ANXA1;ANXA2	.
positive regulation of cardiac muscle tissue development (GO:0055025)	2/6	0.105303	0.406785	0	0	3.49406	7.86481	GREM1;TGFB1	.
negative regulation of muscle cell apoptotic process (GO:0010656)	2/6	0.105303	0.407094	0	0	3.49406	7.86481	ALOX12;BMP7	.
response to lipoteichoic acid (GO:0070391)	2/6	0.105303	0.407402	0	0	3.49406	7.86481	CD14;TLR2	.
negative regulation of receptor biosynthetic process (GO:0010871)	2/6	0.105303	0.407711	0	0	3.49406	7.86481	ITGB3;ITGAV	.
Fc receptor signaling pathway (GO:0038093)	23/183	0.104221	0.407851	0	0	1.31743	2.97904	LYN;PSMD12;PSMD11;FCER1G;SYK;SHC1;BCL10;GAB2;FOS;VAV1;PSMD8;IKBKB;LAT2;PPP3CA;PIK3CA;PSMD2;BTK;PRKCQ;GRB2;LCP2;SOS1;MAP3K7;PAK2	.
chromatin silencing at telomere (GO:0006348)	2/6	0.105303	0.408021	0	0	3.49406	7.86481	INSL6;SIRT2	.
regulation of phagocytosis, engulfment (GO:0060099)	2/6	0.105303	0.408331	0	0	3.49406	7.86481	CD300A;NCKAP1L	.
positive regulation of ATP biosynthetic process (GO:2001171)	2/6	0.105303	0.408641	0	0	3.49406	7.86481	PID1;ENO1	.
peripheral nervous system neuron development (GO:0048935)	2/6	0.105303	0.408952	0	0	3.49406	7.86481	RUNX3;RUNX1	.
regulation of skeletal muscle satellite cell proliferation (GO:0014842)	2/6	0.105303	0.409264	0	0	3.49406	7.86481	ANGPT1;CFLAR	.
Golgi organization (GO:0007030)	16/121	0.112642	0.40941	0	0	1.38607	3.02655	PLK3;RAB1A;TMED9;TANGO2;SURF4;ARL1;VMP1;SEC23IP;NPLOC4;VTI1A;STX6;PLEKHM2;TMED1;OPTN;PI4K2A;BLZF1	.
positive regulation of icosanoid secretion (GO:0032305)	2/6	0.105303	0.409576	0	0	3.49406	7.86481	P2RX4;PLA2R1	.
positive regulation of aspartic-type peptidase activity (GO:1905247)	2/6	0.105303	0.409888	0	0	3.49406	7.86481	LYN;PICALM	.
regulation of extent of cell growth (GO:0061387)	2/6	0.105303	0.410201	0	0	3.49406	7.86481	APOE;DNM2	.
negative regulation of transforming growth factor beta production (GO:0071635)	2/6	0.105303	0.410514	0	0	3.49406	7.86481	FURIN;CD24	.
epithelial to mesenchymal transition involved in endocardial cushion formation (GO:0003198)	2/6	0.105303	0.410828	0	0	3.49406	7.86481	HEYL;ENG	.
regulation of oxidative stress-induced neuron intrinsic apoptotic signaling pathway (GO:1903376)	2/6	0.105303	0.411143	0	0	3.49406	7.86481	HIF1A;MCL1	.
regulation of immunoglobulin mediated immune response (GO:0002889)	2/6	0.105303	0.411457	0	0	3.49406	7.86481	IL10;NECTIN2	.
negative regulation of cholesterol storage (GO:0010887)	2/6	0.105303	0.411773	0	0	3.49406	7.86481	ABCA1;NR1H3	.
autophagy of nucleus (GO:0044804)	4/20	0.116807	0.419175	0	0	2.09644	4.50153	ATG3;WDR45B;WIPI1;WDR45	.
axon extension (GO:0048675)	4/20	0.116807	0.41947	0	0	2.09644	4.50153	NRP1;USP9X;ULK1;SLIT3	.
regulation of lipoprotein lipase activity (GO:0051004)	4/20	0.116807	0.419765	0	0	2.09644	4.50153	SORT1;NR1H3;FURIN;PCSK5	.
negative regulation of macromolecule biosynthetic process (GO:0010558)	4/20	0.116807	0.420061	0	0	2.09644	4.50153	IL10;TGFB1;CLTC;AP2A1	.
proteoglycan metabolic process (GO:0006029)	4/20	0.116807	0.420357	0	0	2.09644	4.50153	CSGALNACT2;HPSE;SULF1;B4GALT7	.
cell projection assembly (GO:0030031)	4/20	0.116807	0.420654	0	0	2.09644	4.50153	PARVG;RHOG;NCKAP1L;PARVB	.
positive regulation of interleukin-2 production (GO:0032743)	4/20	0.116807	0.420951	0	0	2.09644	4.50153	CD86;ANXA1;MAP3K7;RUNX1	.
regulation of transport (GO:0051049)	4/20	0.116807	0.421248	0	0	2.09644	4.50153	NRP1;POFUT2;FES;RAB11A	.
negative regulation of interferon-gamma production (GO:0032689)	4/20	0.116807	0.421546	0	0	2.09644	4.50153	AXL;LGALS9;TLR4;HAVCR2	.
dorsal/ventral pattern formation (GO:0009953)	4/20	0.116807	0.421844	0	0	2.09644	4.50153	GREM1;SIX3;AIDA;DUSP6	.
growth hormone receptor signaling pathway (GO:0060396)	4/20	0.116807	0.422143	0	0	2.09644	4.50153	LYN;PTPN1;PXN;STAT3	.
regulation of response to cytokine stimulus (GO:0060759)	4/20	0.116807	0.422442	0	0	2.09644	4.50153	CBFB;IRAK1;CD24;RUNX1	.
glial cell development (GO:0021782)	4/20	0.116807	0.422742	0	0	2.09644	4.50153	CDK6;MXRA8;DLL1;TLR2	.
positive regulation of gene silencing by miRNA (GO:2000637)	4/20	0.116807	0.423042	0	0	2.09644	4.50153	MAP2K1;TGFB1;STAT3;AGO2	.
negative regulation of ion transport (GO:0043271)	4/20	0.116807	0.423342	0	0	2.09644	4.50153	PXK;HRH3;NEDD4;STC1	.
phagocytosis, engulfment (GO:0006911)	14/104	0.118214	0.423628	0	0	1.41106	3.01298	MSR1;ITGAM;ITGB2;RHOG;ARHGAP25;THBS1;AIF1;C3;BIN2;SH3BP1;ELMO1;MYH9;FCGR1A;FCGR2B	.
regulation of regulatory T cell differentiation (GO:0045589)	4/20	0.116807	0.423643	0	0	2.09644	4.50153	CBFB;BCL6;CD46;RUNX1	.
positive regulation of cell-substrate adhesion (GO:0010811)	8/52	0.118328	0.423739	0	0	1.61264	3.44185	GSK3B;NRP1;CDK6;FN1;CIB1;CD36;CALR;LIMS1	.
negative regulation of sequence-specific DNA binding transcription factor activity (GO:0043433)	18/140	0.11817	0.423767	0	0	1.34771	2.87821	NLRX1;WFS1;ARRB1;ARRB2;BMP7;SMAD7;PYCARD;HEYL;BRMS1;IRAK1;BHLHE40;OTULIN;PIM1;TAX1BP1;TRIB1;TAF3;CMKLR1;HAVCR2	.
hydrogen peroxide metabolic process (GO:0042743)	4/20	0.116807	0.423945	0	0	2.09644	4.50153	GPX1;GPX3;PXDN;CYBA	.
response to organic cyclic compound (GO:0014070)	10/69	0.118556	0.423959	0	0	1.51916	3.23941	TRPM2;TGFB1;GLDC;PAQR5;KYNU;STAT3;SPP1;HMOX1;PMAIP1;TMEM173	.
glycerolipid catabolic process (GO:0046503)	3/13	0.120347	0.424124	0	0	2.41896	5.12186	ABHD12;GDE1;MGLL	.
regulation of endoplasmic reticulum stress-induced intrinsic apoptotic signaling pathway (GO:1902235)	4/20	0.116807	0.424246	0	0	2.09644	4.50153	BCL2L11;OPA1;PMAIP1;HERPUD1	.
positive regulation of neurogenesis (GO:0050769)	10/69	0.118556	0.424257	0	0	1.51916	3.23941	SHTN1;HEYL;BMP2;ZEB1;BRINP1;MMD;NEURL1;VWC2;PLAA;RHOA	.
glucosamine-containing compound metabolic process (GO:1901071)	3/13	0.120347	0.424417	0	0	2.41896	5.12186	NAGK;PGM3;RENBP	.
regulation of interleukin-1 beta production (GO:0032651)	3/13	0.120347	0.42471	0	0	2.41896	5.12186	F2R;INAVA;FOXP1	.
regulation of cellular carbohydrate metabolic process (GO:0010675)	3/13	0.120347	0.425004	0	0	2.41896	5.12186	PDK4;SIK3;ADIPOR1	.
negative regulation of interleukin-10 production (GO:0032693)	3/13	0.120347	0.425299	0	0	2.41896	5.12186	FCGR2B;DLL1;TNFRSF21	.
negative regulation of chemokine production (GO:0032682)	3/13	0.120347	0.425593	0	0	2.41896	5.12186	IL10;APOD;LGALS9	.
high-density lipoprotein particle assembly (GO:0034380)	3/13	0.120347	0.425888	0	0	2.41896	5.12186	ABCA1;BMP1;APOE	.
glomerular visceral epithelial cell differentiation (GO:0072112)	3/13	0.120347	0.426184	0	0	2.41896	5.12186	MYO1E;BASP1;CD24	.
interleukin-15-mediated signaling pathway (GO:0035723)	3/13	0.120347	0.42648	0	0	2.41896	5.12186	SHC1;STAT3;GRB2	.
positive regulation of interleukin-17 production (GO:0032740)	3/13	0.120347	0.426776	0	0	2.41896	5.12186	TGFB1;PRKCQ;LY9	.
semaphorin-plexin signaling pathway involved in neuron projection guidance (GO:1902285)	3/13	0.120347	0.427073	0	0	2.41896	5.12186	NRP1;PLXNA2;PLXNC1	.
diacylglycerol metabolic process (GO:0046339)	3/13	0.120347	0.42737	0	0	2.41896	5.12186	PGS1;DGAT1;DAGLB	.
nucleotide metabolic process (GO:0009117)	3/13	0.120347	0.427668	0	0	2.41896	5.12186	REXO2;PDE8A;NUDT4	.
positive regulation of macroautophagy (GO:0016239)	7/44	0.121482	0.427829	0	0	1.66762	3.51532	SH3GLB1;BNIP3L;BNIP3;RAB3GAP2;MAP3K7;DCN;OPTN	.
regulation of cAMP-dependent protein kinase activity (GO:2000479)	3/13	0.120347	0.427966	0	0	2.41896	5.12186	PKIB;PRKAR1A;PRKAR2B	.
prostanoid biosynthetic process (GO:0046457)	3/13	0.120347	0.428264	0	0	2.41896	5.12186	PTGS2;PTGS1;PTGES	.
protein localization to endoplasmic reticulum (GO:0070972)	3/13	0.120347	0.428563	0	0	2.41896	5.12186	BCAP31;PPP1R15A;HSPA5	.
positive regulation of muscle contraction (GO:0045933)	3/13	0.120347	0.428863	0	0	2.41896	5.12186	SPHK1;F2R;ENO1	.
regulation of fatty acid biosynthetic process (GO:0042304)	5/28	0.122613	0.429146	0	0	1.87182	3.92842	MLXIPL;ACADVL;PDK4;NR1H3;ADIPOR1	.
regulation of execution phase of apoptosis (GO:1900117)	3/13	0.120347	0.429162	0	0	2.41896	5.12186	DFFA;FAP;SIRT2	.
dopamine receptor signaling pathway (GO:0007212)	5/28	0.122613	0.42944	0	0	1.87182	3.92842	GSK3B;GNA14;GNA15;GNAS;ARRB2	.
cellular response to interleukin-15 (GO:0071350)	3/13	0.120347	0.429462	0	0	2.41896	5.12186	SHC1;STAT3;GRB2	.
positive regulation of nucleic acid-templated transcription (GO:1903508)	56/502	0.122075	0.42962	0	0	1.16933	2.45923	CD86;SPI1;NCF1;FHL2;GPATCH3;ETS2;IKBKB;CREB3L2;AKT1;YAF2;MAP3K5;MAP2K3;IL10;MAP2K1;F2R;RHOG;ARNT;FOS;RUNX3;RUNX1;DNM2;MDFIC;ELF4;ATF4;PPARD;ENY2;SHC1;WBP2;PDGFB;BCL10;PSEN1;HIF1A;FOXO1;IRAK1;TP53INP2;SPP1;HIVEP3;TBL1X;WNT4;TFAP2A;SMAD2;EGR1;TGFB1;SMAD3;TGFB3;STAT3;NR1H3;BMP7;MLXIPL;DAB2;BMP2;KLHL6;BCL3;SNAI1;TAF3;PICALM	.
positive regulation of phospholipid metabolic process (GO:1903727)	5/28	0.122613	0.429735	0	0	1.87182	3.92842	PDGFRB;FGR;PDGFRA;TGFB1;PDGFB	.
cardiocyte differentiation (GO:0035051)	3/13	0.120347	0.429763	0	0	2.41896	5.12186	TGFB2;BMP2;NRG1	.
negative regulation of cellular macromolecule biosynthetic process (GO:2000113)	57/512	0.122877	0.429775	0	0	1.16696	2.44662	GSK3B;SPI1;LOXL3;ENO1;ELK3;LOXL2;HHEX;BASP1;SCMH1;ENC1;SIX3;ANKRD1;YAF2;KLF10;TSC22D4;DAPK3;ARID5A;ARID5B;NRG1;SIRT2;DKK3;FOXP1;ZEB1;BRMS1;MDFIC;TIMELESS;PPARD;SHC1;PDGFB;FOXO1;RIDA;SBNO2;IGF2BP3;S100A11;SNX6;WNT4;TFAP2A;SMAD2;HSPA8;TGFB1;TGFB3;MBD2;SAMD4B;WWP1;BMP7;HEYL;MLXIPL;DAB2;BMP2;BCL6;BCL3;BHLHE40;ZNF217;CALR;MPHOSPH8;LIMS1;CDK5R1	.
positive regulation of protein tyrosine kinase activity (GO:0061098)	5/28	0.122613	0.430031	0	0	1.87182	3.92842	CSF1R;PTPN1;ADAM17;NCF1;PDGFB	.
alpha-linolenic acid metabolic process (GO:0036109)	3/13	0.120347	0.430064	0	0	2.41896	5.12186	ELOVL1;ACOX1;ABCD1	.
actin polymerization or depolymerization (GO:0008154)	6/36	0.123311	0.430114	0	0	1.74703	3.65661	PREX1;MICAL1;WAS;MICALL2;CORO7;AIF1	.
positive regulation of cytosolic calcium ion concentration involved in phospholipase C-activating G-protein coupled signaling pathway (GO:0051482)	5/28	0.122613	0.430326	0	0	1.87182	3.92842	GPR65;F2R;GPR4;F2RL2;F2RL3	.
epithelial cell migration (GO:0010631)	6/36	0.123311	0.430408	0	0	1.74703	3.65661	NRP1;FAP;PIK3CA;PXN;RHOA;LOXL2	.
protein targeting to membrane (GO:0006612)	9/61	0.12358	0.430463	0	0	1.54655	3.23363	SEC61A1;ATG3;SDCBP;ZDHHC18;PEX19;NCF1;ZDHHC7;ZDHHC21;SRP14	.
positive regulation of sprouting angiogenesis (GO:1903672)	5/28	0.122613	0.430622	0	0	1.87182	3.92842	ANXA1;HMOX1;CIB1;PTGS2;DLL1	.
cellular response to interleukin-1 (GO:0071347)	19/150	0.123206	0.430631	0	0	1.32774	2.78016	EGR1;PSMD12;PSMD11;IL1R1;RIPK2;HIF1A;PYCARD;PSMD8;RPS6KA4;IKBKB;CCL8;IRAK1;TNIP2;PSMD2;TOLLIP;ANKRD1;MAP3K7;SQSTM1;ADAMTS7	.
endosome organization (GO:0007032)	6/36	0.123311	0.430703	0	0	1.74703	3.65661	SNX10;DNAJC13;SNX33;RILP;SQSTM1;PI4K2A	.
positive regulation of leukocyte chemotaxis (GO:0002690)	9/61	0.12358	0.430757	0	0	1.54655	3.23363	CCR1;ADAM17;MOSPD2;ADAM10;LGALS9;CALR;THBS1;AIF1;CMKLR1	.
negative regulation of homeostatic process (GO:0032845)	5/28	0.122613	0.430919	0	0	1.87182	3.92842	TSC22D4;MAFB;UBASH3B;BCL10;FADD	.
cellular response to ketone (GO:1901655)	5/28	0.122613	0.431216	0	0	1.87182	3.92842	PTGER4;KLF9;SPP1;MSN;GNAI1	.
protein localization to nucleus (GO:0034504)	13/96	0.124478	0.433296	0	0	1.41946	2.95763	PDIA3;NXT1;PPP1R10;STAT3;TOR1AIP2;PTTG1IP;BMP7;HHEX;NUP50;BCL3;PAF1;CALR;TAF3	.
cellular calcium ion homeostasis (GO:0006874)	16/123	0.125138	0.435297	0	0	1.36354	2.83389	CCR1;CD40;CAMK2D;WFS1;HTR2B;STC1;PSEN1;TPCN2;HERPUD1;TMEM165;TMCO1;CCL8;FKBP1B;BAX;CALR;BAK1	.
negative regulation of developmental process (GO:0051093)	10/70	0.127185	0.441813	0	0	1.49745	3.08792	GREM1;VAT1;BMP2;TGFB1;CDK6;ANXA2;BNIP3;CALR;DLL1;LOXL2	.
positive regulation of proteasomal ubiquitin-dependent protein catabolic process (GO:0032436)	10/70	0.127185	0.442114	0	0	1.49745	3.08792	BCAP31;GSK3B;PLK3;DAB2;RNF19A;RNF217;TRIB1;SIRT2;HERPUD1;SMAD7	.
cation transport (GO:0006812)	11/79	0.129588	0.449857	0	0	1.45954	2.98242	SLC36A1;SLC36A2;P2RX4;PIEZO2;SLC38A7;ANO10;SLC3A2;MCOLN1;SLC39A1;SLC15A4;ATOX1	.
cell-cell adhesion via plasma-membrane adhesion molecules (GO:0098742)	18/142	0.13009	0.451289	0	0	1.32873	2.70998	ITGB1;CD164;CD84;TGFB2;VCAM1;ITGAM;CADM1;ITGB2;ITGAL;PVR;ICAM1;TGFBR2;SELP;CLDN4;JAML;CD209;SCARF2;NECTIN2	.
dolichyl diphosphate metabolic process (GO:0046465)	2/7	0.13838	0.451504	0	0	2.99491	5.92319	DPAGT1;NUS1	.
negative regulation of striated muscle tissue development (GO:0045843)	2/7	0.13838	0.451793	0	0	2.99491	5.92319	TGFB1;SIRT2	.
posttranslational protein targeting to endoplasmic reticulum membrane (GO:0006620)	2/7	0.13838	0.452082	0	0	2.99491	5.92319	SEC61A1;HYOU1	.
positive regulation of histone H4 acetylation (GO:0090240)	2/7	0.13838	0.452372	0	0	2.99491	5.92319	PIH1D1;ARRB1	.
riboflavin metabolic process (GO:0006771)	2/7	0.13838	0.452662	0	0	2.99491	5.92319	RFK;ACP5	.
vesicle transport along actin filament (GO:0030050)	2/7	0.13838	0.452952	0	0	2.99491	5.92319	MYO5A;ACTN4	.
regulation of lymphocyte migration (GO:2000401)	2/7	0.13838	0.453243	0	0	2.99491	5.92319	STK10;MSN	.
bone cell development (GO:0098751)	2/7	0.13838	0.453534	0	0	2.99491	5.92319	ANXA2;FOXP1	.
peptidyl-threonine modification (GO:0018210)	12/89	0.139163	0.45377	0	0	1.41333	2.78723	GSK3B;MAP2K1;CAMK2D;CAMK1D;PRKCD;DAPK3;PHKG2;AKT1;ULK1;CAMK1G;TGFBR2;CDK5R1	.
oxygen transport (GO:0015671)	2/7	0.13838	0.453825	0	0	2.99491	5.92319	IPCEF1;CYGB	.
regulation of extracellular matrix organization (GO:1903053)	2/7	0.13838	0.454117	0	0	2.99491	5.92319	FAP;LRP1	.
regulation of dendritic spine maintenance (GO:1902950)	2/7	0.13838	0.45441	0	0	2.99491	5.92319	APOE;FCGR2B	.
negative regulation of glial cell apoptotic process (GO:0034351)	2/7	0.13838	0.454702	0	0	2.99491	5.92319	PRKCD;DLL1	.
positive regulation of neuron differentiation (GO:0045666)	13/98	0.139608	0.454929	0	0	1.39049	2.73777	LYN;CAMK1D;MMD;P3H1;RHOA;HEYL;BMP2;BRINP1;ZEB1;PTK7;FES;VWC2;APOE	.
regulation of monocyte chemotactic protein-1 production (GO:0071637)	2/7	0.13838	0.454995	0	0	2.99491	5.92319	APOD;LGALS9	.
negative regulation of leukocyte migration (GO:0002686)	2/7	0.13838	0.455288	0	0	2.99491	5.92319	CD300A;HMOX1	.
progesterone receptor signaling pathway (GO:0050847)	2/7	0.13838	0.455582	0	0	2.99491	5.92319	WBP2;NEDD4	.
ATP hydrolysis coupled cation transmembrane transport (GO:0099132)	2/7	0.13838	0.455876	0	0	2.99491	5.92319	ATP6V1H;ATP12A	.
chondroitin sulfate proteoglycan metabolic process (GO:0050654)	2/7	0.13838	0.456171	0	0	2.99491	5.92319	B3GAT3;CSGALNACT2	.
microglial cell activation (GO:0001774)	2/7	0.13838	0.456466	0	0	2.99491	5.92319	ITGAM;AIF1	.
selenocysteine incorporation (GO:0001514)	2/7	0.13838	0.456761	0	0	2.99491	5.92319	SECISBP2;DIO2	.
negative regulation of heart rate (GO:0010459)	2/7	0.13838	0.457057	0	0	2.99491	5.92319	FKBP1B;SRI	.
positive regulation of neuron projection development (GO:0010976)	13/97	0.131922	0.457335	0	0	1.40483	2.84554	LYN;CAMK1D;SMURF1;P3H1;BMP7;RHOA;PTK7;FES;ARHGDIA;PLXNA2;PLAA;PLXNC1;APOE	.
T-helper 1 type immune response (GO:0042088)	2/7	0.13838	0.457353	0	0	2.99491	5.92319	EBI3;TLR4	.
spermidine metabolic process (GO:0008216)	2/7	0.13838	0.457649	0	0	2.99491	5.92319	SAT1;PAOX	.
protein O-linked glycosylation (GO:0006493)	15/115	0.132111	0.457681	0	0	1.36724	2.76745	PLOD3;CFP;THBS1;DPM2;ADAMTS5;POFUT2;B3GNT7;ADAMTSL4;PGM3;GCNT4;ST3GAL1;ST6GALNAC4;ST3GAL3;ADAMTS7;B4GALT5	.
negative regulation of retinoic acid receptor signaling pathway (GO:0048387)	2/7	0.13838	0.457946	0	0	2.99491	5.92319	CYP26B1;CALR	.
response to increased oxygen levels (GO:0036296)	2/7	0.13838	0.458243	0	0	2.99491	5.92319	ATP6V1A;ATP6AP1	.
positive regulation of type I interferon-mediated signaling pathway (GO:0060340)	2/7	0.13838	0.458541	0	0	2.99491	5.92319	FADD;UBE2K	.
positive regulation of macrophage chemotaxis (GO:0010759)	2/7	0.13838	0.458838	0	0	2.99491	5.92319	THBS1;CMKLR1	.
tooth mineralization (GO:0034505)	2/7	0.13838	0.459137	0	0	2.99491	5.92319	FAM20C;FAM20A	.
nicotinamide nucleotide metabolic process (GO:0046496)	7/45	0.132722	0.459175	0	0	1.63056	3.29291	BST1;LDHA;PFKL;PGK1;HK2;NADK;PGM1	.
lens fiber cell differentiation (GO:0070306)	2/7	0.13838	0.459436	0	0	2.99491	5.92319	MAF;SIX3	.
negative regulation of ossification (GO:0030279)	7/45	0.132722	0.459486	0	0	1.63056	3.29291	CCR1;GREM1;ECM1;CDK6;CHSY1;NOCT;CHRD	.
regulation of cell-cell adhesion mediated by integrin (GO:0033632)	2/7	0.13838	0.459735	0	0	2.99491	5.92319	ADA;FERMT3	.
kidney development (GO:0001822)	9/63	0.142915	0.459834	0	0	1.49745	2.9133	TFAP2A;TGFB2;WFS1;ITGA8;CTSH;SULF1;PCSK5;BMP7;WNT4	.
pentose metabolic process (GO:0019321)	2/7	0.13838	0.460034	0	0	2.99491	5.92319	PHACTR1;XYLB	.
positive regulation of type I interferon production (GO:0032481)	9/62	0.133064	0.460043	0	0	1.52161	3.06897	IRF3;IRAK1;RIPK2;RIOK3;IRF5;DDX41;TMEM173;TLR4;TLR2	.
regulation of proteolysis (GO:0030162)	9/63	0.142915	0.460124	0	0	1.49745	2.9133	CSTB;DNAJC1;CASP8;PLAUR;AKT1;PLAT;FADD;BAK1;CLN8	.
activation of cysteine-type endopeptidase activity involved in apoptotic process by cytochrome c (GO:0008635)	2/7	0.13838	0.460334	0	0	2.99491	5.92319	CASP3;BAX	.
regulation of nucleocytoplasmic transport (GO:0046822)	3/14	0.142824	0.460411	0	0	2.24618	4.37139	TGFB1;NEDD4;NUDT4	.
oligosaccharide metabolic process (GO:0009311)	9/63	0.142915	0.460414	0	0	1.49745	2.9133	MANBA;B4GALT1;NEU1;NAGA;MAN2B1;MGAT2;ST6GALNAC4;ST3GAL1;ST3GAL3	.
regulation of NADP metabolic process (GO:1902031)	2/7	0.13838	0.460634	0	0	2.99491	5.92319	TIGAR;ME1	.
response to ATP (GO:0033198)	3/14	0.142824	0.460702	0	0	2.24618	4.37139	P2RY12;P2RX4;HSP90B1	.
phosphatidylserine acyl-chain remodeling (GO:0036150)	4/21	0.133978	0.460706	0	0	1.99661	4.01334	OSBPL8;OSBPL5;LPCAT3;PLA2G4A	.
negative regulation of receptor internalization (GO:0002091)	2/7	0.13838	0.460935	0	0	2.99491	5.92319	SDCBP;LRPAP1	.
negative regulation of T cell receptor signaling pathway (GO:0050860)	3/14	0.142824	0.460993	0	0	2.24618	4.37139	LGALS3;PTPRJ;THY1	.
positive regulation of receptor internalization (GO:0002092)	4/21	0.133978	0.461017	0	0	1.99661	4.01334	GREM1;ANGPT1;ARRB1;ARRB2	.
regulation of dendritic cell differentiation (GO:2001198)	2/7	0.13838	0.461236	0	0	2.99491	5.92319	LGALS9;FCGR2B	.
positive regulation of transporter activity (GO:0032411)	3/14	0.142824	0.461285	0	0	2.24618	4.37139	PRKCD;SGK3;SGK1	.
ventricular septum morphogenesis (GO:0060412)	4/21	0.133978	0.461328	0	0	1.99661	4.01334	HEYL;TGFB2;SMAD7;TGFBR2	.
regulation of RNA biosynthetic process (GO:2001141)	2/7	0.13838	0.461538	0	0	2.99491	5.92319	NMD3;ACTN4	.
purine nucleotide catabolic process (GO:0006195)	3/14	0.142824	0.461577	0	0	2.24618	4.37139	GPX1;GDA;XDH	.
regulation of interleukin-2 production (GO:0032663)	4/21	0.133978	0.46164	0	0	1.99661	4.01334	ANXA1;MAP3K7;RUNX1;HAVCR2	.
negative regulation of macrophage activation (GO:0043031)	2/7	0.13838	0.461839	0	0	2.99491	5.92319	NR1H3;FCGR2B	.
fatty acid transport (GO:0015908)	3/14	0.142824	0.46187	0	0	2.24618	4.37139	SLCO2A1;APOE;PPARD	.
positive regulation of histone acetylation (GO:0035066)	4/21	0.133978	0.461952	0	0	1.99661	4.01334	RPS6KA4;WBP2;PIH1D1;ARRB1	.
granulocyte migration (GO:0097530)	2/7	0.13838	0.462142	0	0	2.99491	5.92319	ANXA1;ITGB2	.
adaptive immune response based on somatic recombination of immune receptors built from immunoglobulin superfamily domains (GO:0002460)	3/14	0.142824	0.462162	0	0	2.24618	4.37139	EBI3;CD46;TLR4	.
positive regulation of T cell mediated immunity (GO:0002711)	4/21	0.133978	0.462264	0	0	1.99661	4.01334	FAM49B;STX7;FADD;MAP3K7	.
lysosomal lumen acidification (GO:0007042)	2/7	0.13838	0.462444	0	0	2.99491	5.92319	PPT1;CLN5	.
oligosaccharide-lipid intermediate biosynthetic process (GO:0006490)	3/14	0.142824	0.462456	0	0	2.24618	4.37139	DPAGT1;ALG2;ALG3	.
mRNA transcription (GO:0009299)	4/21	0.133978	0.462577	0	0	1.99661	4.01334	C5AR1;ARNT;HIF1A;ATF4	.
cellular response to hydroxyurea (GO:0072711)	2/7	0.13838	0.462747	0	0	2.99491	5.92319	TIMELESS;SPIDR	.
monosaccharide transport (GO:0015749)	3/14	0.142824	0.462749	0	0	2.24618	4.37139	SLC2A9;SLC2A6;SLC2A8	.
hyaluronan metabolic process (GO:0030212)	4/21	0.133978	0.46289	0	0	1.99661	4.01334	TGFB1;HEXB;HEXA;GUSB	.
protein deubiquitination (GO:0016579)	30/257	0.143994	0.463011	0	0	1.2236	2.37132	USP14;ENY2;PSMD12;PSMD11;SHMT2;ARRB2;HIF1A;PSMD8;POLB;UCHL1;PSMD2;TRIM25;RIPK1;MAP3K7;SMAD2;SMAD3;RIPK2;USP9X;TAF10;STAM;RHOA;SMAD7;KAT2B;RNF128;TNIP1;TNIP2;OTULIN;STAM2;BIRC3;OTUD3	.
cell migration involved in sprouting angiogenesis (GO:0002042)	3/14	0.142824	0.463043	0	0	2.24618	4.37139	GREM1;NRP1;GPLD1	.
regulation of low-density lipoprotein particle receptor biosynthetic process (GO:0045714)	2/7	0.13838	0.463051	0	0	2.99491	5.92319	ITGB3;ITGAV	.
positive regulation of glycogen metabolic process (GO:0070875)	3/14	0.142824	0.463338	0	0	2.24618	4.37139	PHKG2;AKT1;IRS2	.
positive regulation of macrophage migration (GO:1905523)	2/7	0.13838	0.463355	0	0	2.99491	5.92319	THBS1;CMKLR1	.
negative regulation of autophagy (GO:0010507)	7/46	0.144456	0.463623	0	0	1.59511	3.08619	CTSA;PIK3CA;HTR2B;MTMR9;AKT1;SIRT2;MCL1	.
negative regulation of biomineral tissue development (GO:0070168)	3/14	0.142824	0.463632	0	0	2.24618	4.37139	CCR1;GREM1;ECM1	.
porphyrin-containing compound catabolic process (GO:0006787)	2/7	0.13838	0.463659	0	0	2.99491	5.92319	HMOX1;BLVRA	.
pyruvate metabolic process (GO:0006090)	7/46	0.144456	0.463915	0	0	1.59511	3.08619	LDHA;PFKL;ME1;PGK1;SLC16A3;HK2;PGM1	.
hydrogen peroxide catabolic process (GO:0042744)	3/14	0.142824	0.463928	0	0	2.24618	4.37139	GPX1;GPX3;PXDN	.
positive regulation of intracellular protein transport (GO:0090316)	19/152	0.135011	0.463947	0	0	1.31027	2.62369	SH3GLB1;PLK3;GSK3B;TGFB1;ITGAM;TMEM30A;B3GAT3;PRKCD;CIB1;NRG1;PRR5L;OAZ1;PSMD8;CYB5R1;UGCG;SLC17A9;CTSK;CHP2;MICALL2	.
vascular endothelial growth factor signaling pathway (GO:0038084)	2/7	0.13838	0.463963	0	0	2.99491	5.92319	NRP1;NUS1	.
cartilage development (GO:0051216)	7/46	0.144456	0.464207	0	0	1.59511	3.08619	BMP2;TGFB1;CREB3L2;SULF1;RUNX3;GPLD1;RUNX1	.
negative regulation of secretion (GO:0051048)	3/14	0.142824	0.464223	0	0	2.24618	4.37139	TIFAB;NR1H3;NRG1	.
positive regulation of lymphocyte apoptotic process (GO:0070230)	2/7	0.13838	0.464269	0	0	2.99491	5.92319	IL10;PRELID1	.
regulation of calcineurin-NFAT signaling cascade (GO:0070884)	3/14	0.142824	0.464519	0	0	2.24618	4.37139	RCAN1;CHP2;CIB1	.
morphogenesis of a polarized epithelium (GO:0001738)	2/7	0.13838	0.464574	0	0	2.99491	5.92319	RAB10;PTK7	.
establishment or maintenance of actin cytoskeleton polarity (GO:0030950)	3/14	0.142824	0.464815	0	0	2.24618	4.37139	RND3;RHOA;RHOBTB2	.
positive regulation of ER-associated ubiquitin-dependent protein catabolic process (GO:1903071)	2/7	0.13838	0.46488	0	0	2.99491	5.92319	BCAP31;HERPUD1	.
regulation of lipase activity (GO:0060191)	3/14	0.142824	0.465112	0	0	2.24618	4.37139	FURIN;PCSK5;RHOA	.
heme catabolic process (GO:0042167)	2/7	0.13838	0.465186	0	0	2.99491	5.92319	HMOX1;BLVRA	.
glycosphingolipid catabolic process (GO:0046479)	2/7	0.13838	0.465493	0	0	2.99491	5.92319	NEU1;NAGA	.
regulation of T-helper 17 type immune response (GO:2000316)	2/7	0.13838	0.4658	0	0	2.99491	5.92319	PRKCQ;SMAD7	.
gas homeostasis (GO:0033483)	2/7	0.13838	0.466107	0	0	2.99491	5.92319	SOD2;HIF1A	.
regulation of chemokine biosynthetic process (GO:0045073)	2/7	0.13838	0.466415	0	0	2.99491	5.92319	EGR1;HMOX1	.
response to metal ion (GO:0010038)	10/72	0.145426	0.466442	0	0	1.45586	2.80702	SLC30A7;PPP3CA;TFR2;NEDD4;ALG2;ADAM9;NDRG1;THBS1;HIF1A;LOXL2	.
regulation of T-helper 1 cell differentiation (GO:0045625)	2/7	0.13838	0.466723	0	0	2.99491	5.92319	ANXA1;IL27	.
myelination (GO:0042552)	6/37	0.136007	0.466741	0	0	1.69981	3.39121	GPC1;CXCR4;MBP;SBF2;SIRT2;TNFRSF21	.
organelle membrane fusion (GO:0090174)	10/71	0.136144	0.466896	0	0	1.47636	2.94393	STX12;SYT11;STX7;STX6;LRMP;STX4;SEC22B;STX2;SNAP29;YKT6	.
negative regulation of synapse organization (GO:1905809)	2/7	0.13838	0.467032	0	0	2.99491	5.92319	APOE;TLR2	.
protein monoubiquitination (GO:0006513)	6/37	0.136007	0.467055	0	0	1.69981	3.39121	UBE2W;UBE2B;NEURL1;TRIM25;PAF1;RAD18	.
translational readthrough (GO:0006451)	2/7	0.13838	0.467341	0	0	2.99491	5.92319	SECISBP2;DIO2	.
miRNA loading onto RISC involved in gene silencing by miRNA (GO:0035280)	2/7	0.13838	0.467651	0	0	2.99491	5.92319	AGO4;AGO2	.
sequestering of extracellular ligand from receptor (GO:0035581)	2/7	0.13838	0.467961	0	0	2.99491	5.92319	CD46;FBN1	.
pri-miRNA transcription from RNA polymerase II promoter (GO:0061614)	2/7	0.13838	0.468271	0	0	2.99491	5.92319	FOSL1;SPI1	.
very long-chain fatty acid metabolic process (GO:0000038)	5/29	0.137196	0.468301	0	0	1.80727	3.58987	ELOVL1;ACADVL;ACOX1;ABCD1;HACD4	.
negative regulation of interleukin-8 secretion (GO:2000483)	2/7	0.13838	0.468582	0	0	2.99491	5.92319	ANXA1;TLR6	.
regulation of cellular biosynthetic process (GO:0031326)	5/29	0.137196	0.468614	0	0	1.80727	3.58987	C3;STC2;PDK4;IGF2BP3;ADIPOR1	.
positive regulation of dendritic cell chemotaxis (GO:2000510)	2/7	0.13838	0.468893	0	0	2.99491	5.92319	CALR;LGALS9	.
positive regulation of epidermal growth factor receptor signaling pathway (GO:0045742)	5/29	0.137196	0.468928	0	0	1.80727	3.58987	ADAM17;NCF1;PLAUR;AKT1;ARAP1	.
positive regulation of calcineurin-NFAT signaling cascade (GO:0070886)	2/7	0.13838	0.469204	0	0	2.99491	5.92319	CHP2;CIB1	.
positive regulation of transcription from RNA polymerase II promoter in response to stress (GO:0036003)	5/29	0.137196	0.469243	0	0	1.80727	3.58987	CEBPB;HSPA5;HIF1A;ATF6;ATF4	.
flavin-containing compound metabolic process (GO:0042726)	2/7	0.13838	0.469516	0	0	2.99491	5.92319	RFK;ACP5	.
cortical cytoskeleton organization (GO:0030865)	5/29	0.137196	0.469557	0	0	1.80727	3.58987	IKBKB;FMNL1;RAB13;NCKAP1L;ARF6	.
dolichyl diphosphate biosynthetic process (GO:0006489)	2/7	0.13838	0.469829	0	0	2.99491	5.92319	DPAGT1;NUS1	.
vacuolar transport (GO:0007034)	5/29	0.137196	0.469872	0	0	1.80727	3.58987	NPC1;TMEM50A;NEDD4;VTI1A;ATP6V0D2	.
regulation of myosin-light-chain-phosphatase activity (GO:0035507)	2/7	0.13838	0.470141	0	0	2.99491	5.92319	IKBKB;NCKAP1L	.
collagen fibril organization (GO:0030199)	5/29	0.137196	0.470188	0	0	1.80727	3.58987	GREM1;TGFB2;ADAMTS3;LOXL4;LOXL2	.
regulation of protein serine/threonine kinase activity (GO:0071900)	11/80	0.138078	0.470368	0	0	1.4413	2.85368	PYCARD;CSF1R;CDKN1A;MAP2K1;PIH1D1;AKT1;CIB1;THY1;TRIB1;RHOA;CDK5R1	.
intracellular sterol transport (GO:0032366)	2/7	0.13838	0.470455	0	0	2.99491	5.92319	ABCA1;NPC2	.
regulation of hydrolase activity (GO:0051336)	11/80	0.138078	0.470683	0	0	1.4413	2.85368	FGD3;SYDE1;RALBP1;CAMK2D;PLXNA2;RAB3GAP2;PLXNC1;ADAP1;VAV1;ARHGEF5;TBC1D15	.
BMP signaling pathway (GO:0030509)	11/81	0.146856	0.470734	0	0	1.42351	2.73071	TGFB2;BMP2;TGFB1;TGFB3;GDF15;USP9X;SMURF1;CHRD;BMP7;ENG;SMAD7	.
phosphate ion transmembrane transport (GO:0035435)	2/7	0.13838	0.470768	0	0	2.99491	5.92319	SLC37A2;SLC20A1	.
positive regulation of stress-activated MAPK cascade (GO:0032874)	11/80	0.138078	0.470997	0	0	1.4413	2.85368	PYCARD;SDCBP;TGFB2;BMP2;NCF1;CARD9;RIPK1;FCGR2B;XDH;INAVA;MAP3K5	.
ATP hydrolysis coupled proton transport (GO:0015991)	2/7	0.13838	0.471082	0	0	2.99491	5.92319	ATP6V1H;ATP12A	.
chemical homeostasis (GO:0048878)	6/38	0.149288	0.477927	0	0	1.65508	3.14776	VGF;ACOX1;NR1H3;IRS2;ABHD5;USF2	.
positive regulation of innate immune response (GO:0045089)	6/38	0.149288	0.478227	0	0	1.65508	3.14776	RIOK3;SH2D1B;TLR8;FADD;UBE2K;TLR2	.
long-chain fatty acid metabolic process (GO:0001676)	8/55	0.149814	0.47931	0	0	1.52468	2.8944	ELOVL1;ACOX1;GSTA1;PLA2G4A;ALOX12;DAGLB;ABCD1;MGLL	.
positive regulation of cyclin-dependent protein serine/threonine kinase activity (GO:0045737)	5/30	0.1525	0.482459	0	0	1.74703	3.28545	ADAM17;RGCC;PDGFB;AKT1;CCNYL1	.
outflow tract septum morphogenesis (GO:0003148)	4/22	0.152101	0.482694	0	0	1.90585	3.58912	NRP1;TGFB2;TGFBR2;ENG	.
acylglycerol catabolic process (GO:0046464)	5/30	0.1525	0.482758	0	0	1.74703	3.28545	ABHD12;FABP5;APOE;DAGLB;MGLL	.
negative regulation of protein polymerization (GO:0032272)	4/22	0.152101	0.482995	0	0	1.90585	3.58912	CLIP3;PRKCD;PFN1;MAPRE1	.
negative regulation of endothelial cell proliferation (GO:0001937)	5/30	0.1525	0.483058	0	0	1.74703	3.28545	RGCC;APOE;SULF1;THBS1;XDH	.
regulation of calcium ion import (GO:0090279)	4/22	0.152101	0.483295	0	0	1.90585	3.58912	PDGFRB;LGALS3;PDGFB;STC1	.
negative regulation of cell morphogenesis involved in differentiation (GO:0010771)	5/30	0.1525	0.483358	0	0	1.74703	3.28545	ARHGDIA;FBLN1;THY1;ACTN4;RHOA	.
negative regulation of neuron differentiation (GO:0045665)	9/64	0.153125	0.483538	0	0	1.47406	2.76607	GSK3B;EDNRB;SIX3;PTPN9;CIB1;APOE;CALR;DLL1;BMP7	.
STAT cascade (GO:0097696)	4/22	0.152101	0.483596	0	0	1.90585	3.58912	IFNAR2;STAT2;STAT3;IFNAR1	.
connective tissue development (GO:0061448)	5/30	0.1525	0.483658	0	0	1.74703	3.28545	SH3PXD2B;CREB3L2;ARID5B;SLC39A13;SULF1	.
glycerophospholipid metabolic process (GO:0006650)	9/64	0.153125	0.483837	0	0	1.47406	2.76607	ABHD12;PDGFRB;PLA2G15;DPM2;CSF1R;GDE1;GPLD1;SERINC5;PIGX	.
regulation of cytokine production involved in inflammatory response (GO:1900015)	4/22	0.152101	0.483898	0	0	1.90585	3.58912	APOD;TLR6;TICAM1;TLR4	.
positive regulation of protein polymerization (GO:0032273)	9/64	0.153125	0.484137	0	0	1.47406	2.76607	PYCARD;HCK;FES;RHOG;NCKAP1L;PFN1;MAPRE1;ARF6;CDK5R1	.
negative regulation of actin filament polymerization (GO:0030837)	4/22	0.152101	0.4842	0	0	1.90585	3.58912	SCIN;PRKCD;PFN1;TMSB10	.
negative regulation of myeloid cell differentiation (GO:0045638)	4/22	0.152101	0.484502	0	0	1.90585	3.58912	MAFB;CDK6;PAF1;CIB1	.
regulation of DNA biosynthetic process (GO:2000278)	4/22	0.152101	0.484805	0	0	1.90585	3.58912	PDGFRB;RGCC;PDGFB;ANKRD1	.
peptidyl-L-cysteine S-palmitoylation (GO:0018230)	4/22	0.152101	0.485108	0	0	1.90585	3.58912	CLIP3;ZDHHC18;ZDHHC21;ZDHHC7	.
peptidyl-S-diacylglycerol-L-cysteine biosynthetic process from peptidyl-cysteine (GO:0018231)	4/22	0.152101	0.485411	0	0	1.90585	3.58912	CLIP3;ZDHHC18;ZDHHC21;ZDHHC7	.
cellular response to nerve growth factor stimulus (GO:1990090)	4/22	0.152101	0.485715	0	0	1.90585	3.58912	BDNF;TMEM108;AKT1;CIB1	.
acylglycerol homeostasis (GO:0055090)	4/22	0.152101	0.486019	0	0	1.90585	3.58912	SCARB1;MLXIPL;NR1H3;APOE	.
positive regulation of protein autophosphorylation (GO:0031954)	4/22	0.152101	0.486323	0	0	1.90585	3.58912	GREM1;RAP2C;GPNMB;PDGFB	.
regulation of Wnt signaling pathway (GO:0030111)	14/109	0.154894	0.48852	0	0	1.34634	2.51093	CBFB;LRP1;ATP6AP2;PSEN1;SULF1;RUNX1;BMP2;HHEX;MDFIC;GRB10;TAX1BP3;WLS;ATP6V1C2;TLR2	.
regulation of protein complex assembly (GO:0043254)	10/73	0.155024	0.488627	0	0	1.43592	2.6768	SELP;GSK3B;HCK;HSPA8;TGFB1;PIH1D1;TFIP11;ULK1;SPIDR;FNIP2	.
negative regulation of protein kinase activity (GO:0006469)	14/109	0.154894	0.488822	0	0	1.34634	2.51093	PTPN1;CDKN1A;CISH;MVP;BGN;THY1;DCN;PYCARD;PREX1;UBASH3B;AKT1;SFN;TRIB1;PAK2	.
negative regulation of NF-kappaB transcription factor activity (GO:0032088)	11/82	0.155917	0.49114	0	0	1.40615	2.61322	PYCARD;BRMS1;NLRX1;IRAK1;OTULIN;TAX1BP1;ARRB1;ARRB2;BMP7;HAVCR2;CMKLR1	.
cellular response to heat (GO:0034605)	7/47	0.156665	0.492886	0	0	1.56118	2.89387	HSPA8;CLPB;HSPA5;HSPA6;HMOX1;HYOU1;THBS1	.
positive regulation of organelle assembly (GO:1902117)	7/47	0.156665	0.49319	0	0	1.56118	2.89387	SH3GLB1;SDCBP;SDC4;SDC1;RAB3GAP2;ASAP1;LCP1	.
regulation of cytosolic calcium ion concentration (GO:0051480)	17/137	0.157892	0.496439	0	0	1.30071	2.40091	CCR1;PTGER4;BCAP31;PDGFRA;SMAD3;C5AR2;F2R;C5AR1;CXCR4;GNA15;C1QTNF1;FKBP1B;C3AR1;BDKRB2;CD36;CD24;CCR5	.
regulation of protein processing (GO:0070613)	16/128	0.159728	0.501904	0	0	1.31027	2.40341	C1QB;C1QA;CR2;C1S;C1R;PROS1;C5AR2;C5AR1;CFP;C2;C3;C4A;TMEM59;C3AR1;CD46;C1QC	.
axon extension involved in axon guidance (GO:0048846)	2/8	0.17329	0.510566	0	0	2.62055	4.59326	NRP1;SLIT3	.
regulation of endodeoxyribonuclease activity (GO:0032071)	2/8	0.17329	0.510861	0	0	2.62055	4.59326	PRKCD;AKT1	.
negative regulation of execution phase of apoptosis (GO:1900118)	2/8	0.17329	0.511156	0	0	2.62055	4.59326	DFFA;PAK2	.
cellular response to amino acid starvation (GO:0034198)	6/39	0.163124	0.511315	0	0	1.61264	2.92412	SH3GLB1;CDKN1A;RRAGC;FAS;MAP3K5;ATF4	.
regulation of muscle organ development (GO:0048634)	2/8	0.17329	0.511452	0	0	2.62055	4.59326	TGFB1;TIFAB	.
regulation of plasma membrane bounded cell projection assembly (GO:0120032)	6/39	0.163124	0.51163	0	0	1.61264	2.92412	TRPM2;ATG3;WAS;SSH2;EPHA2;ARF6	.
negative regulation of T-helper cell differentiation (GO:0045623)	2/8	0.17329	0.511748	0	0	2.62055	4.59326	ANXA1;SMAD7	.
ERBB2 signaling pathway (GO:0038128)	6/39	0.163124	0.511944	0	0	1.61264	2.92412	PIK3CA;SHC1;NRG1;GRB2;SOS1;HBEGF	.
regulation of protein deacetylation (GO:0090311)	2/8	0.17329	0.512044	0	0	2.62055	4.59326	SPRED2;BRMS1	.
signal transduction by p53 class mediator (GO:0072331)	6/39	0.163124	0.512259	0	0	1.61264	2.92412	PYCARD;ZMAT4;BCL3;PMAIP1;KRCC1;NDRG1	.
positive regulation of DNA recombination (GO:0045911)	2/8	0.17329	0.512341	0	0	2.62055	4.59326	INSL6;TFRC	.
positive regulation of alpha-beta T cell differentiation (GO:0046638)	2/8	0.17329	0.512638	0	0	2.62055	4.59326	NCKAP1L;TGFBR2	.
regulation of cell division (GO:0051302)	9/65	0.163682	0.512749	0	0	1.45138	2.62675	SH3GLB1;PLK3;HTR2B;CIB1;SFN;EVI2B;DLL1;SIRT2;RAB11A	.
development of primary female sexual characteristics (GO:0046545)	2/8	0.17329	0.512935	0	0	2.62055	4.59326	LHFPL2;WNT4	.
aorta development (GO:0035904)	2/8	0.17329	0.513233	0	0	2.62055	4.59326	PDGFRB;LRP1	.
regulation of amyloid precursor protein catabolic process (GO:1902991)	2/8	0.17329	0.513531	0	0	2.62055	4.59326	FLOT2;PICALM	.
regulation of protein ubiquitination (GO:0031396)	13/101	0.164079	0.513679	0	0	1.34919	2.43854	ANGPT1;WFS1;RIPK2;SPHK1;DERL1;ARRB1;BCL10;PTTG1IP;ARRB2;INAVA;SMAD7;AKT1;BIRC3	.
regulation of chaperone-mediated autophagy (GO:1904714)	2/8	0.17329	0.513829	0	0	2.62055	4.59326	CTSA;PLK3	.
positive regulation of cellular protein localization (GO:1903829)	9/66	0.174574	0.51405	0	0	1.42939	2.49487	GSK3B;PLK3;B3GAT3;SYT11;AKT1;PRR5L;STX4;SNX33;OAZ1	.
late endosome to vacuole transport (GO:0045324)	2/8	0.17329	0.514128	0	0	2.62055	4.59326	TMEM50A;LEPROTL1	.
neuron projection extension involved in neuron projection guidance (GO:1902284)	2/8	0.17329	0.514427	0	0	2.62055	4.59326	NRP1;SLIT3	.
activation of GTPase activity (GO:0090630)	11/84	0.174859	0.514592	0	0	1.37267	2.39363	SYDE1;GPR65;RALGAPA2;RASGRF1;DOCK7;RHOG;TBC1D9;TBC1D2B;TAX1BP3;TBC1D15;EPHA2	.
arginine catabolic process (GO:0006527)	2/8	0.17329	0.514726	0	0	2.62055	4.59326	ARG2;OAT	.
heparan sulfate proteoglycan biosynthetic process (GO:0015012)	3/15	0.166547	0.514773	0	0	2.09644	3.75781	EXT1;B3GAT3;GLCE	.
glycerol-3-phosphate metabolic process (GO:0006072)	2/8	0.17329	0.515026	0	0	2.62055	4.59326	GK;GPD2	.
negative regulation of peptidyl-threonine phosphorylation (GO:0010801)	3/15	0.166547	0.515085	0	0	2.09644	3.75781	SPRED2;SIRT2;SMAD7	.
C-terminal protein lipidation (GO:0006501)	10/75	0.175131	0.515098	0	0	1.39762	2.43497	CPM;BST1;NRN1;XPNPEP2;LYPD1;LYPD3;THY1;FOLR2;MDGA1;GPLD1	.
regulation of transcription from RNA polymerase II promoter (GO:0006357)	152/1478	0.166812	0.515279	0	0	1.07801	1.93059	PID1;SPI1;PRDM1;ENO1;BACH1;ETS2;LOXL2;ELK3;FOXQ1;RPS6KA4;RPS6KA3;EDNRB;ZMIZ2;RPS6KA1;WWC3;CHP2;TNFSF11;JUNB;SLC11A1;ARID5A;SARS;ARID5B;RUNX3;FOXP1;RUNX1;BRMS1;TFR2;PRKAR1A;NUPR1;ATF6;SQSTM1;BLZF1;ATF4;ZBED8;ENY2;CBFB;EPAS1;TSHZ2;PSEN1;AEBP1;HIF1A;FOXO1;MTDH;SBNO2;RIPK1;APOE;FADD;WNT2;TFAP2A;ESRRA;SMAD2;EGR1;PLK3;TFAP2C;TGFB2;TGFB1;SMAD3;WFS1;TGFB3;SMURF1;GLMP;BMP7;FOSL2;SMAD7;FOSL1;MLXIPL;BMP2;RG…	.
phosphatidylinositol-3-phosphate biosynthetic process (GO:0036092)	2/8	0.17329	0.515326	0	0	2.62055	4.59326	PIK3CA;PIK3CD	.
cellular response to corticosteroid stimulus (GO:0071384)	3/15	0.166547	0.515398	0	0	2.09644	3.75781	ANXA1;BCL2L11;ZFP36L2	.
positive regulation of viral entry into host cell (GO:0046598)	2/8	0.17329	0.515627	0	0	2.62055	4.59326	P4HB;LGALS9	.
regulation of cartilage development (GO:0061035)	3/15	0.166547	0.51571	0	0	2.09644	3.75781	BMP2;SCIN;BMP1	.
acylglycerol acyl-chain remodeling (GO:0036155)	2/8	0.17329	0.515928	0	0	2.62055	4.59326	DGAT1;MGLL	.
regulation of cell junction assembly (GO:1901888)	3/15	0.166547	0.516024	0	0	2.09644	3.75781	CBFB;SNAI1;RUNX1	.
regulation of amyloid fibril formation (GO:1905906)	2/8	0.17329	0.516229	0	0	2.62055	4.59326	APOE;PSEN1	.
sulfate transport (GO:0008272)	3/15	0.166547	0.516337	0	0	2.09644	3.75781	SLC26A2;SLC26A11;SLC26A6	.
regulation of T-helper 2 cell differentiation (GO:0045628)	2/8	0.17329	0.51653	0	0	2.62055	4.59326	CD86;ANXA1	.
embryonic cranial skeleton morphogenesis (GO:0048701)	3/15	0.166547	0.516651	0	0	2.09644	3.75781	TFAP2A;PDGFRA;TGFBR2	.
bone resorption (GO:0045453)	2/8	0.17329	0.516832	0	0	2.62055	4.59326	IL7;TPP1	.
negative regulation of protein processing (GO:0010955)	3/15	0.166547	0.516965	0	0	2.09644	3.75781	TMEM59;CTSZ;THBS1	.
positive regulation of production of miRNAs involved in gene silencing by miRNA (GO:1903800)	2/8	0.17329	0.517134	0	0	2.62055	4.59326	MAP2K1;TGFB1	.
regulation of protein complex disassembly (GO:0043244)	3/15	0.166547	0.51728	0	0	2.09644	3.75781	BNIP3;GBA;ETF1	.
negative regulation of vascular permeability (GO:0043116)	2/8	0.17329	0.517437	0	0	2.62055	4.59326	ANGPT1;PTPRJ	.
JAK-STAT cascade involved in growth hormone signaling pathway (GO:0060397)	3/15	0.166547	0.517595	0	0	2.09644	3.75781	LYN;PTPN1;STAT3	.
negative regulation of bone remodeling (GO:0046851)	2/8	0.17329	0.51774	0	0	2.62055	4.59326	GREM1;UBASH3B	.
positive regulation of double-strand break repair (GO:2000781)	3/15	0.166547	0.51791	0	0	2.09644	3.75781	INSL6;TIMELESS;SPIDR	.
peroxisomal transport (GO:0043574)	2/8	0.17329	0.518043	0	0	2.62055	4.59326	PEX19;ABCD1	.
cofactor transport (GO:0051181)	3/15	0.166547	0.518226	0	0	2.09644	3.75781	SLC48A1;PPT1;FOLR2	.
positive regulation of mitochondrial membrane permeability involved in apoptotic process (GO:1902110)	2/8	0.17329	0.518347	0	0	2.62055	4.59326	BNIP3L;BNIP3	.
vasculature development (GO:0001944)	3/15	0.166547	0.518542	0	0	2.09644	3.75781	PDGFRB;PDGFRA;PIK3CA	.
negative regulation of neuron projection regeneration (GO:0070571)	2/8	0.17329	0.518651	0	0	2.62055	4.59326	THY1;CERS2	.
negative regulation of blood vessel endothelial cell migration (GO:0043537)	5/31	0.168475	0.518848	0	0	1.69067	3.01103	TGFB1;RGCC;APOE;THBS1;RHOA	.
regulation of exit from mitosis (GO:0007096)	3/15	0.166547	0.518859	0	0	2.09644	3.75781	RGCC;SIRT2;PPP1R9B	.
regulation of sensory perception (GO:0051931)	2/8	0.17329	0.518955	0	0	2.62055	4.59326	F2R;MGLL	.
vesicle-mediated transport to the plasma membrane (GO:0098876)	5/31	0.168475	0.519161	0	0	1.69067	3.01103	RAB10;CHIC2;OSBPL5;EXOC5;CCDC93	.
negative regulation of cellular component movement (GO:0051271)	3/15	0.166547	0.519176	0	0	2.09644	3.75781	WAS;CD9;FBLN1	.
negative regulation of exocytosis (GO:0045920)	2/8	0.17329	0.51926	0	0	2.62055	4.59326	ANXA1;RAB7A	.
ubiquitin-dependent protein catabolic process (GO:0006511)	38/341	0.17671	0.519442	0	0	1.1681	2.02461	GSK3B;PSMD12;PSMD11;ARRB1;ARRB2;PSMD8;ZNRF1;UCHL1;ZNRF2;PSMD2;RNF19A;RNF217;ENC1;TRIM25;TBL1X;FBXO8;NHLRC3;UBE2B;SMURF1;WWP1;FBXL14;SIRT2;CHFR;RNF145;UBE2W;SPSB1;NPLOC4;WDR81;RNF128;KCTD10;TOLLIP;NEDD4;UBAP1;PLAA;RNF181;SQSTM1;UBE2K;RNF122	.
regulation of protein autophosphorylation (GO:0031952)	5/31	0.168475	0.519475	0	0	1.69067	3.01103	RAP2C;GPNMB;MVP;PDGFB;ENG	.
cellular response to virus (GO:0098586)	3/15	0.166547	0.519493	0	0	2.09644	3.75781	RIOK3;VWCE;LGALS9	.
cGMP-mediated signaling (GO:0019934)	2/8	0.17329	0.519565	0	0	2.62055	4.59326	APOE;CD36	.
renal water homeostasis (GO:0003091)	5/31	0.168475	0.519789	0	0	1.69067	3.01103	PRKAR2B;WFS1;PRKAR1A;ADCY7;RAB11A	.
nitric oxide mediated signal transduction (GO:0007263)	3/15	0.166547	0.519811	0	0	2.09644	3.75781	APOE;CD36;KLRG1	.
phospholipid scrambling (GO:0017121)	2/8	0.17329	0.519871	0	0	2.62055	4.59326	PLSCR2;PLSCR4	.
regulation of dendritic spine development (GO:0060998)	5/31	0.168475	0.520103	0	0	1.69067	3.01103	NEURL1;PSEN1;APOE;CDK5R1;ARF6	.
glycerophospholipid catabolic process (GO:0046475)	3/15	0.166547	0.520129	0	0	2.09644	3.75781	PLA2G15;ABHD12;GDE1	.
positive regulation of regulatory T cell differentiation (GO:0045591)	2/8	0.17329	0.520176	0	0	2.62055	4.59326	BCL6;CD46	.
regulation of tumor necrosis factor secretion (GO:1904467)	3/15	0.166547	0.520448	0	0	2.09644	3.75781	SYT11;LGALS9;HAVCR2	.
late endosome to vacuole transport via multivesicular body sorting pathway (GO:0032511)	2/8	0.17329	0.520483	0	0	2.62055	4.59326	TMEM50A;LEPROTL1	.
positive regulation of transcription elongation from RNA polymerase II promoter (GO:0032968)	3/15	0.166547	0.520766	0	0	2.09644	3.75781	PAF1;GTF2F2;BRD4	.
sphingosine biosynthetic process (GO:0046512)	2/8	0.17329	0.520789	0	0	2.62055	4.59326	SPHK1;GBA	.
regulation of cell cycle arrest (GO:0071156)	7/48	0.169327	0.52084	0	0	1.52865	2.71477	MLXIPL;MED25;RGCC;FAP;BIN1;CALR;EVI2B	.
fatty acid beta-oxidation using acyl-CoA oxidase (GO:0033540)	3/15	0.166547	0.521086	0	0	2.09644	3.75781	ACOX1;ABCD1;CRAT	.
diol biosynthetic process (GO:0034312)	2/8	0.17329	0.521096	0	0	2.62055	4.59326	SPHK1;GBA	.
regulation of protein dephosphorylation (GO:0035304)	6/40	0.177482	0.521112	0	0	1.57233	2.71837	PPP1R15A;TGFB1;SMPD1;GBA;PRKCD;HSP90B1	.
cellular macromolecule catabolic process (GO:0044265)	7/48	0.169327	0.521154	0	0	1.52865	2.71477	MANBA;RNASET2;RNASE6;DENND3;RIPK1;STT3B;SIDT2	.
angiogenesis involved in wound healing (GO:0060055)	2/8	0.17329	0.521403	0	0	2.62055	4.59326	ITGB3;HPSE	.
JAK-STAT cascade (GO:0007259)	6/40	0.177482	0.521412	0	0	1.57233	2.71837	LYN;IFNAR2;PTPN1;STAT2;STAT3;IFNAR1	.
positive regulation of tumor necrosis factor biosynthetic process (GO:0042535)	2/8	0.17329	0.521711	0	0	2.62055	4.59326	THBS1;TLR4	.
regulation of chemokine secretion (GO:0090196)	2/8	0.17329	0.522019	0	0	2.62055	4.59326	PYCARD;CSF1R	.
response to hydroxyurea (GO:0072710)	2/8	0.17329	0.522327	0	0	2.62055	4.59326	TIMELESS;SPIDR	.
regulation of axon extension involved in axon guidance (GO:0048841)	4/23	0.171086	0.522473	0	0	1.82299	3.21865	SEMA4A;NRP1;SEMA7A;PLXNA2	.
positive regulation of metanephros development (GO:0072216)	2/8	0.17329	0.522636	0	0	2.62055	4.59326	BASP1;PDGFB	.
regulation of chondrocyte differentiation (GO:0032330)	4/23	0.171086	0.522786	0	0	1.82299	3.21865	GREM1;SCIN;LOXL2;ADAMTS7	.
positive regulation of protein localization to cell surface (GO:2000010)	2/8	0.17329	0.522945	0	0	2.62055	4.59326	STX4;SNX33	.
positive regulation of cell junction assembly (GO:1901890)	4/23	0.171086	0.523099	0	0	1.82299	3.21865	NRP1;PTPRJ;THY1;LIMS1	.
peptidyl-lysine hydroxylation (GO:0017185)	2/8	0.17329	0.523254	0	0	2.62055	4.59326	PLOD3;P3H3	.
regulation of androgen receptor signaling pathway (GO:0060765)	4/23	0.171086	0.523413	0	0	1.82299	3.21865	HEYL;DAB2;ARRB2;FOXP1	.
negative regulation of retrograde protein transport, ER to cytosol (GO:1904153)	2/8	0.17329	0.523564	0	0	2.62055	4.59326	DERL2;UBE2J1	.
regulation of cell size (GO:0008361)	4/23	0.171086	0.523727	0	0	1.82299	3.21865	PRR16;MSN;RHOA;VAV1	.
nodal signaling pathway (GO:0038092)	2/8	0.17329	0.523874	0	0	2.62055	4.59326	SMAD2;SMAD3	.
divalent inorganic cation homeostasis (GO:0072507)	4/23	0.171086	0.524041	0	0	1.82299	3.21865	SELENON;WFS1;FAM20A;CNNM2	.
T-helper cell lineage commitment (GO:0002295)	2/8	0.17329	0.524185	0	0	2.62055	4.59326	STAT3;LY9	.
cellular response to interleukin-6 (GO:0071354)	4/23	0.171086	0.524356	0	0	1.82299	3.21865	SBNO2;PID1;SELPLG;STAT3	.
desensitization of G-protein coupled receptor protein signaling pathway (GO:0002029)	2/8	0.17329	0.524496	0	0	2.62055	4.59326	ARRB1;ARRB2	.
apoptotic nuclear changes (GO:0030262)	4/23	0.171086	0.524671	0	0	1.82299	3.21865	DFFA;CASP3;DNASE2;DNASE1L3	.
regulation of cytoplasmic transport (GO:1903649)	2/8	0.17329	0.524807	0	0	2.62055	4.59326	MAP2K1;DNAJC13	.
cellular response to ammonium ion (GO:0071242)	4/23	0.171086	0.524987	0	0	1.82299	3.21865	AOC1;CASP3;PPP1R9B;ATF4	.
phagolysosome assembly (GO:0001845)	2/8	0.17329	0.525119	0	0	2.62055	4.59326	RAB20;RAB7A	.
cellular nitrogen compound biosynthetic process (GO:0044271)	4/23	0.171086	0.525303	0	0	1.82299	3.21865	ARG2;SPHK1;GBA;AKT1	.
regulation of ATP biosynthetic process (GO:2001169)	2/8	0.17329	0.525431	0	0	2.62055	4.59326	PID1;ENO1	.
vitamin transport (GO:0051180)	4/23	0.171086	0.525619	0	0	1.82299	3.21865	SCARB1;TCN2;FOLR2;ABCD1	.
transepithelial transport (GO:0070633)	2/8	0.17329	0.525743	0	0	2.62055	4.59326	GPLD1;SLC26A6	.
regulation of proteolysis involved in cellular protein catabolic process (GO:1903050)	4/23	0.171086	0.525935	0	0	1.82299	3.21865	USP14;GPX1;GBA;CTSC	.
regulation of T cell mediated immunity (GO:0002709)	2/8	0.17329	0.526056	0	0	2.62055	4.59326	RIPK3;WAS	.
interleukin-21-mediated signaling pathway (GO:0038114)	2/8	0.17329	0.526369	0	0	2.62055	4.59326	STAT3;IL21R	.
negative regulation of activated T cell proliferation (GO:0046007)	2/8	0.17329	0.526682	0	0	2.62055	4.59326	PRKAR1A;LGALS9	.
T-helper 17 cell differentiation (GO:0072539)	2/8	0.17329	0.526996	0	0	2.62055	4.59326	STAT3;LY9	.
cellular response to interleukin-21 (GO:0098757)	2/8	0.17329	0.527311	0	0	2.62055	4.59326	STAT3;IL21R	.
negative regulation of protein homooligomerization (GO:0032463)	2/8	0.17329	0.527625	0	0	2.62055	4.59326	RIOK3;GBA	.
integrin activation (GO:0033622)	2/8	0.17329	0.52794	0	0	2.62055	4.59326	FN1;FERMT3	.
stress-induced premature senescence (GO:0090400)	2/8	0.17329	0.528256	0	0	2.62055	4.59326	CDKN1A;PLA2R1	.
regulation of brown fat cell differentiation (GO:0090335)	2/8	0.17329	0.528571	0	0	2.62055	4.59326	METRNL;PTGS2	.
biomineral tissue development (GO:0031214)	2/8	0.17329	0.528887	0	0	2.62055	4.59326	FAM20C;FAM20A	.
oxoacid metabolic process (GO:0043436)	5/32	0.18507	0.540591	0	0	1.63784	2.76307	PODXL2;B3GAT3;IMPAD1;SULF1;SULT1C4	.
vasculogenesis (GO:0001570)	5/32	0.18507	0.5409	0	0	1.63784	2.76307	PDGFRB;TGFB1;CCM2;TGFBR2;ENG	.
negative regulation of fat cell differentiation (GO:0045599)	5/32	0.18507	0.54121	0	0	1.63784	2.76307	TGFB1;SMAD3;FOXO1;ZFP36L2;SIRT2	.
purine ribonucleoside triphosphate metabolic process (GO:0009205)	5/32	0.18507	0.541521	0	0	1.63784	2.76307	HSPA8;OPA1;NDUFAF7;CTNS;NADK	.
cyclic-nucleotide-mediated signaling (GO:0019935)	5/32	0.18507	0.541831	0	0	1.63784	2.76307	GAL;KSR1;APOE;CD36;NUDT4	.
sterol homeostasis (GO:0055092)	8/58	0.184893	0.541936	0	0	1.44582	2.44051	ABCA1;SCARB1;NPC1;SOAT1;NPC2;NR1H3;APOE;CD24	.
cellular response to glucagon stimulus (GO:0071377)	5/32	0.18507	0.542143	0	0	1.63784	2.76307	GNG5;PRKAR2B;PRKAR1A;GNG7;ADCY7	.
positive regulation of cell morphogenesis involved in differentiation (GO:0010770)	8/58	0.184893	0.542247	0	0	1.44582	2.44051	NRP1;ARHGDIA;PLXNA2;CIB1;PLXNC1;CALR;RHOA;LIMS1	.
cholesterol homeostasis (GO:0042632)	8/58	0.184893	0.542559	0	0	1.44582	2.44051	ABCA1;SCARB1;NPC1;SOAT1;NPC2;NR1H3;APOE;CD24	.
modification-dependent protein catabolic process (GO:0019941)	17/141	0.187525	0.547448	0	0	1.26381	2.11542	PSMD11;UBE2B;SMURF1;ARRB1;FBXL14;CHFR;NPLOC4;WDR81;RNF128;KCTD10;TOLLIP;NEDD4;RNF217;TRIM25;FBXO8;SQSTM1;UBE2K	.
positive regulation of developmental process (GO:0051094)	14/113	0.18807	0.548726	0	0	1.29868	2.17001	TFRC;BNIP3;RBM19;PDGFB;CORO1B;DCN;SYDE1;RPS6KA3;INSL6;BMP2;BMP1;RPS6KA1;AGO2;JUNB	.
establishment of skin barrier (GO:0061436)	3/16	0.191311	0.549697	0	0	1.96541	3.2505	CLDN4;ALOX12;SFN	.
fibrinolysis (GO:0042730)	3/16	0.191311	0.550006	0	0	1.96541	3.2505	PLAU;PLAUR;PLAT	.
positive regulation of epithelial cell apoptotic process (GO:1904037)	3/16	0.191311	0.550316	0	0	1.96541	3.2505	CD40;RGCC;THBS1	.
mesenchyme development (GO:0060485)	3/16	0.191311	0.550627	0	0	1.96541	3.2505	BMP2;CRELD1;BMP7	.
mitochondrial fusion (GO:0008053)	3/16	0.191311	0.550938	0	0	1.96541	3.2505	BCL2A1;OPA1;BAX	.
activation of protein kinase A activity (GO:0034199)	3/16	0.191311	0.551249	0	0	1.96541	3.2505	PRKAR1A;PRKAR2B;ADCY7	.
aorta morphogenesis (GO:0035909)	3/16	0.191311	0.55156	0	0	1.96541	3.2505	PDGFRB;LRP1;ENG	.
regulation of cellular metabolic process (GO:0031323)	6/41	0.192328	0.551687	0	0	1.53398	2.52884	PID1;NPC2;STK17A;GBA;PDK4;RNF41	.
artery development (GO:0060840)	3/16	0.191311	0.551872	0	0	1.96541	3.2505	NRP1;SMAD7;ENG	.
monocyte chemotaxis (GO:0002548)	6/41	0.192328	0.551998	0	0	1.53398	2.52884	LGALS3;CCL8;ANXA1;PDGFB;TNFSF11;TNFRSF11A	.
G-protein coupled acetylcholine receptor signaling pathway (GO:0007213)	3/16	0.191311	0.552184	0	0	1.96541	3.2505	GNA15;RGS10;CDK5R1	.
odontogenesis (GO:0042476)	6/41	0.192328	0.552308	0	0	1.53398	2.52884	WNT6;WNT10A;TGFB2;BMP2;TGFB3;LAMB1	.
bone morphogenesis (GO:0060349)	3/16	0.191311	0.552496	0	0	1.96541	3.2505	TFAP2A;CYP26B1;MMP13	.
negative regulation of DNA replication (GO:0008156)	3/16	0.191311	0.552809	0	0	1.96541	3.2505	TGFB1;TGFB3;S100A11	.
neuron apoptotic process (GO:0051402)	3/16	0.191311	0.553123	0	0	1.96541	3.2505	BNIP3;NLRP1;TNFRSF21	.
hexose transport (GO:0008645)	3/16	0.191311	0.553436	0	0	1.96541	3.2505	SLC2A9;SLC2A6;SLC2A8	.
cardiac ventricle development (GO:0003231)	3/16	0.191311	0.55375	0	0	1.96541	3.2505	HEYL;TMEM65;ENG	.
regulation of water loss via skin (GO:0033561)	3/16	0.191311	0.554064	0	0	1.96541	3.2505	CLDN4;ALOX12;SFN	.
sialylation (GO:0097503)	3/16	0.191311	0.554379	0	0	1.96541	3.2505	ST3GAL1;ST6GALNAC4;ST3GAL3	.
regulation of actin filament bundle assembly (GO:0032231)	4/24	0.190838	0.554583	0	0	1.74703	2.89366	PTGER4;LIMK1;WAS;PFN1	.
negative regulation of immune effector process (GO:0002698)	3/16	0.191311	0.554694	0	0	1.96541	3.2505	LGALS3;CD300A;HAVCR2	.
proteoglycan biosynthetic process (GO:0030166)	4/24	0.190838	0.554899	0	0	1.74703	2.89366	EXT1;B3GAT3;GLCE;CSGALNACT2	.
cellular response to dsRNA (GO:0071359)	3/16	0.191311	0.555009	0	0	1.96541	3.2505	RIOK3;PDE12;TMEM173	.
mammary gland development (GO:0030879)	4/24	0.190838	0.555215	0	0	1.74703	2.89366	TGFB3;NRG1;WNT2;WNT4	.
glucose transmembrane transport (GO:1904659)	3/16	0.191311	0.555325	0	0	1.96541	3.2505	SLC2A9;SLC2A8;PPARD	.
chaperone mediated protein folding requiring cofactor (GO:0051085)	4/24	0.190838	0.555532	0	0	1.74703	2.89366	HSPA8;HSPA5;HSPA6;HYOU1	.
positive regulation of secretion (GO:0051047)	3/16	0.191311	0.555641	0	0	1.96541	3.2505	SCIN;SPP1;GPLD1	.
negative regulation of oxidative stress-induced cell death (GO:1903202)	4/24	0.190838	0.555849	0	0	1.74703	2.89366	AKT1;SOD2;PDE8A;ATF4	.
regulation of epidermal growth factor-activated receptor activity (GO:0007176)	4/24	0.190838	0.556166	0	0	1.74703	2.89366	ADAM17;NCF1;SHC1;SNX6	.
macromolecule modification (GO:0043412)	4/24	0.190838	0.556484	0	0	1.74703	2.89366	PARN;ST6GALNAC4;ST3GAL1;ST3GAL3	.
fatty acid oxidation (GO:0019395)	7/50	0.195916	0.561661	0	0	1.46751	2.39214	ACADVL;ACOX1;CYP4V2;ALOX12;ADIPOR1;ABCD1;PPARD	.
positive regulation of cytoskeleton organization (GO:0051495)	10/77	0.196385	0.562692	0	0	1.36132	2.21579	PYCARD;NRP1;HCK;FES;LIMK1;RHOG;HCLS1;NCKAP1L;PFN1;ARF6	.
regulation of protein metabolic process (GO:0051246)	8/59	0.197308	0.564702	0	0	1.42131	2.30677	LRP1;WFS1;GBA;PLAUR;FURIN;IGF2BP3;APOE;FOLR2	.
regulation of actin filament polymerization (GO:0030833)	9/68	0.197307	0.565017	0	0	1.38735	2.25165	PYCARD;HCK;PRKCD;RHOG;HCLS1;NCKAP1L;ARHGAP28;PFN1;ARF6	.
negative regulation of nucleic acid-templated transcription (GO:1903507)	48/444	0.19861	0.56811	0	0	1.13321	1.83173	SPI1;SHC1;PDGFB;LOXL3;ENO1;FOXO1;ELK3;LOXL2;SBNO2;HHEX;BASP1;SCMH1;SIX3;YAF2;SNX6;WNT4;TFAP2A;SMAD2;KLF10;TSC22D4;HSPA8;TGFB1;MBD2;ARID5A;WWP1;ARID5B;NRG1;BMP7;SIRT2;DKK3;FOXP1;HEYL;MLXIPL;DAB2;BMP2;ZEB1;BRMS1;BCL6;MDFIC;BCL3;BHLHE40;TIMELESS;ZNF217;CALR;MPHOSPH8;PPARD;LIMS1;CDK5R1	.
protein stabilization (GO:0050821)	18/152	0.199486	0.570295	0	0	1.24131	2.00101	STX12;CDKN1A;PEX19;UBE2B;WFS1;PRKCD;SEL1L;P3H1;MTMR9;SMAD7;LAMP1;WDR81;TNIP2;LAMP2;FLOT2;CALR;PFN1;OTUD3	.
negative regulation of multi-organism process (GO:0043901)	5/33	0.202228	0.576841	0	0	1.58821	2.53853	ANXA2;ITGAV;CALR;TRIB1;SIRT2	.
ionotropic glutamate receptor signaling pathway (GO:0035235)	2/9	0.209384	0.576936	0	0	2.32937	3.64217	CPEB4;CDK5R1	.
positive regulation of nucleocytoplasmic transport (GO:0046824)	5/33	0.202228	0.577163	0	0	1.58821	2.53853	GSK3B;TGFB1;NEDD4;PRKCD;CHP2	.
positive regulation of nitric-oxide synthase biosynthetic process (GO:0051770)	2/9	0.209384	0.577248	0	0	2.32937	3.64217	TLR4;TLR2	.
peptide catabolic process (GO:0043171)	4/25	0.21126	0.577429	0	0	1.67715	2.6074	RNPEPL1;CTSH;ECE1;TPP1	.
cellular response to glucose starvation (GO:0042149)	5/33	0.202228	0.577486	0	0	1.58821	2.53853	SH3GLB1;HSPA5;PMAIP1;CPEB4;ATF4	.
positive regulation of natural killer cell mediated cytotoxicity directed against tumor cell target (GO:0002860)	2/9	0.209384	0.57756	0	0	2.32937	3.64217	PVR;NECTIN2	.
regulation of ryanodine-sensitive calcium-release channel activity (GO:0060314)	4/25	0.21126	0.577739	0	0	1.67715	2.6074	SELENON;CAMK2D;FKBP1B;SRI	.
regulation of cell-substrate adhesion (GO:0010810)	5/33	0.202228	0.57781	0	0	1.58821	2.53853	BST1;PDPN;THY1;RHOA;LIMS1	.
regulation of endothelial cell differentiation (GO:0045601)	2/9	0.209384	0.577873	0	0	2.32937	3.64217	ZEB1;XDH	.
neutral amino acid transport (GO:0015804)	4/25	0.21126	0.578049	0	0	1.67715	2.6074	SLC36A1;SLC36A2;SLC43A2;SLC38A7	.
negative regulation of mitotic nuclear division (GO:0045839)	2/9	0.209384	0.578185	0	0	2.32937	3.64217	RGCC;BMP7	.
cyclic nucleotide metabolic process (GO:0009187)	4/25	0.21126	0.578359	0	0	1.67715	2.6074	ADCY7;PDE8A;NUDT4;EPHA2	.
membrane lipid biosynthetic process (GO:0046467)	8/60	0.210052	0.578465	0	0	1.39762	2.18085	ELOVL1;SPHK1;DEGS1;CSNK1G2;ABO;SGPP1;CERS2;HACD4	.
pericardium development (GO:0060039)	2/9	0.209384	0.578498	0	0	2.32937	3.64217	BMP2;BMP7	.
signal transduction in response to DNA damage (GO:0042770)	4/25	0.21126	0.578669	0	0	1.67715	2.6074	BCL3;CDC5L;GRB2;NDRG1	.
actin filament reorganization (GO:0090527)	2/9	0.209384	0.578812	0	0	2.32937	3.64217	WHAMM;BCAR1	.
regulation of cellular protein localization (GO:1903827)	4/25	0.21126	0.57898	0	0	1.67715	2.6074	PTPN1;BDNF;LCP1;SPIDR	.
dynamin family protein polymerization involved in membrane fission (GO:0003373)	2/9	0.209384	0.579125	0	0	2.32937	3.64217	OPA1;DNM2	.
negative regulation of epithelial to mesenchymal transition (GO:0010719)	4/25	0.21126	0.579291	0	0	1.67715	2.6074	TGFB2;ADIPOR1;VASN;SMAD7	.
small RNA loading onto RISC (GO:0070922)	2/9	0.209384	0.579439	0	0	2.32937	3.64217	AGO4;AGO2	.
positive regulation of glucose transport (GO:0010828)	4/25	0.21126	0.579602	0	0	1.67715	2.6074	C3;CLIP3;AKT1;IRS2	.
negative regulation of interleukin-17 production (GO:0032700)	2/9	0.209384	0.579754	0	0	2.32937	3.64217	NCKAP1L;TLR4	.
regulation of lamellipodium assembly (GO:0010591)	4/25	0.21126	0.579914	0	0	1.67715	2.6074	ARPC2;WAS;SSH2;EPHA2	.
response to vitamin (GO:0033273)	2/9	0.209384	0.580069	0	0	2.32937	3.64217	KYNU;SPP1	.
monocarboxylic acid catabolic process (GO:0072329)	4/25	0.21126	0.580226	0	0	1.67715	2.6074	PLA2G15;CYP26B1;LPIN2;PPARD	.
histone phosphorylation (GO:0016572)	2/9	0.209384	0.580384	0	0	2.32937	3.64217	RPS6KA4;PRKCD	.
response to alcohol (GO:0097305)	4/25	0.21126	0.580539	0	0	1.67715	2.6074	SMAD2;TGFB1;CCR5;TGFBR2	.
sphingosine metabolic process (GO:0006670)	2/9	0.209384	0.580699	0	0	2.32937	3.64217	SPHK1;GBA	.
cellular response to organonitrogen compound (GO:0071417)	12/97	0.212603	0.58079	0	0	1.29676	2.00782	P2RY12;TRPM2;EGR1;AOC1;P2RX4;RRAGC;NEURL1;LAMTOR2;SLC26A6;HCN2;HSP90B1;CPEB4	.
positive regulation of filopodium assembly (GO:0051491)	4/25	0.21126	0.580852	0	0	1.67715	2.6074	NRP1;TGFB3;NEURL1;ARAP1	.
fatty acid homeostasis (GO:0055089)	2/9	0.209384	0.581015	0	0	2.32937	3.64217	MLXIPL;APOE	.
positive regulation of nuclear division (GO:0051785)	4/25	0.21126	0.581165	0	0	1.67715	2.6074	PDGFRB;RGCC;PDGFB;SIRT2	.
regulation of oxidative stress-induced cell death (GO:1903201)	2/9	0.209384	0.581331	0	0	2.32937	3.64217	MMP3;P4HB	.
heterotypic cell-cell adhesion (GO:0034113)	4/25	0.21126	0.581478	0	0	1.67715	2.6074	ITGB1;ITGB3;ITGB2;ITGAV	.
negative regulation of microtubule polymerization (GO:0031115)	2/9	0.209384	0.581647	0	0	2.32937	3.64217	CLIP3;MAPRE1	.
axonal transport of mitochondrion (GO:0019896)	2/9	0.209384	0.581964	0	0	2.32937	3.64217	OPA1;HIF1A	.
negative regulation of amyloid-beta formation (GO:1902430)	2/9	0.209384	0.582281	0	0	2.32937	3.64217	BIN1;APOE	.
proline transport (GO:0015824)	2/9	0.209384	0.582599	0	0	2.32937	3.64217	SLC36A1;SLC36A2	.
T cell mediated immunity (GO:0002456)	2/9	0.209384	0.582917	0	0	2.32937	3.64217	SLC11A1;CD46	.
dynamin family protein polymerization involved in mitochondrial fission (GO:0003374)	2/9	0.209384	0.583235	0	0	2.32937	3.64217	OPA1;DNM2	.
endosome to melanosome transport (GO:0035646)	2/9	0.209384	0.583553	0	0	2.32937	3.64217	RAB32;RAB38	.
regulation of cell communication by electrical coupling involved in cardiac conduction (GO:1901844)	2/9	0.209384	0.583872	0	0	2.32937	3.64217	CAMK2D;SRI	.
B cell homeostasis (GO:0001782)	2/9	0.209384	0.584192	0	0	2.32937	3.64217	LYN;NCKAP1L	.
regulation of oxidative phosphorylation (GO:0002082)	2/9	0.209384	0.584511	0	0	2.32937	3.64217	MLXIPL;PDE12	.
cellular response to BMP stimulus (GO:0071773)	11/87	0.205192	0.584642	0	0	1.32533	2.09908	TGFB2;BMP2;TGFB1;TGFB3;GDF15;USP9X;SMURF1;BMP7;ADAMTS7;ENG;SMAD7	.
granulocyte activation (GO:0036230)	2/9	0.209384	0.584831	0	0	2.32937	3.64217	PREX1;PRKCD	.
calcium ion homeostasis (GO:0055074)	11/87	0.205192	0.584968	0	0	1.32533	2.09908	CCR1;SELENON;CD40;CCL8;WFS1;HTR2B;STC1;FAM20A;CALR;TPCN2;TMEM165	.
negative regulation of interferon-beta production (GO:0032688)	2/9	0.209384	0.585151	0	0	2.32937	3.64217	PYCARD;RELB	.
engulfment of apoptotic cell (GO:0043652)	2/9	0.209384	0.585472	0	0	2.32937	3.64217	RHOG;THBS1	.
regulation of cell-cell adhesion involved in gastrulation (GO:0070587)	2/9	0.209384	0.585793	0	0	2.32937	3.64217	IL10;MBP	.
negative regulation of heterotypic cell-cell adhesion (GO:0034115)	2/9	0.209384	0.586114	0	0	2.32937	3.64217	IL10;MBP	.
regulation of sequestering of calcium ion (GO:0051282)	2/9	0.209384	0.586436	0	0	2.32937	3.64217	UBASH3B;FKBP1B	.
interleukin-23-mediated signaling pathway (GO:0038155)	2/9	0.209384	0.586758	0	0	2.32937	3.64217	STAT3;P4HB	.
glycine transport (GO:0015816)	2/9	0.209384	0.58708	0	0	2.32937	3.64217	SLC36A1;SLC36A2	.
regulation of striated muscle tissue development (GO:0016202)	2/9	0.209384	0.587403	0	0	2.32937	3.64217	TGFB1;SIRT2	.
protein localization to vacuole (GO:0072665)	2/9	0.209384	0.587726	0	0	2.32937	3.64217	SH3GLB1;RNF128	.
positive regulation of autophagosome assembly (GO:2000786)	2/9	0.209384	0.58805	0	0	2.32937	3.64217	SH3GLB1;RAB3GAP2	.
positive regulation of natural killer cell mediated immune response to tumor cell (GO:0002857)	2/9	0.209384	0.588374	0	0	2.32937	3.64217	PVR;NECTIN2	.
positive regulation of astrocyte differentiation (GO:0048711)	2/9	0.209384	0.588698	0	0	2.32937	3.64217	BMP2;BIN1	.
positive regulation of nitrogen compound metabolic process (GO:0051173)	3/17	0.216915	0.588786	0	0	1.8498	2.82695	WFS1;GBA;PDGFB	.
positive regulation of T cell chemotaxis (GO:0010820)	2/9	0.209384	0.589022	0	0	2.32937	3.64217	ADAM17;ADAM10	.
positive regulation of lymphocyte migration (GO:2000403)	3/17	0.216915	0.589099	0	0	1.8498	2.82695	PYCARD;AIF1;RHOA	.
heterochromatin organization (GO:0070828)	2/9	0.209384	0.589347	0	0	2.32937	3.64217	SNAI1;LOXL2	.
DNA catabolic process (GO:0006308)	3/17	0.216915	0.589413	0	0	1.8498	2.82695	ERI1;DNASE1L3;DNASE1L1	.
nicotinamide nucleotide biosynthetic process (GO:0019359)	2/9	0.209384	0.589672	0	0	2.32937	3.64217	KYNU;ME1	.
positive regulation of cartilage development (GO:0061036)	3/17	0.216915	0.589727	0	0	1.8498	2.82695	BMP2;BMP1;LOXL2	.
adenylate cyclase-modulating G-protein coupled receptor signaling pathway (GO:0007188)	16/134	0.207165	0.589934	0	0	1.2516	1.97033	ABCA1;PTGER4;P2RY12;GPR65;ADCY7;GNAI1;GNAI2;GNA13;GNA14;GNA15;GRK5;RGS1;PSAP;GRM8;GNA12;GNAS	.
endosome to pigment granule transport (GO:0043485)	2/9	0.209384	0.589998	0	0	2.32937	3.64217	RAB32;RAB38	.
serine family amino acid metabolic process (GO:0009069)	3/17	0.216915	0.590041	0	0	1.8498	2.82695	AOC1;SHMT2;SARS	.
visual perception (GO:0007601)	10/78	0.207414	0.590314	0	0	1.34387	2.11396	OAT;OPA1;WFS1;RGS16;PITPNA;GRM8;SIX3;KIFC3;DRAM2;ATF6	.
myelin assembly (GO:0032288)	2/9	0.209384	0.590324	0	0	2.32937	3.64217	GPC1;CD9	.
nucleotide catabolic process (GO:0009166)	3/17	0.216915	0.590356	0	0	1.8498	2.82695	GPX1;GDA;XDH	.
regulation of sensory perception of pain (GO:0051930)	2/9	0.209384	0.59065	0	0	2.32937	3.64217	F2R;MGLL	.
long-term memory (GO:0007616)	3/17	0.216915	0.590671	0	0	1.8498	2.82695	RASGRF1;APOE;SGK1	.
negative regulation of protein exit from endoplasmic reticulum (GO:0070862)	2/9	0.209384	0.590977	0	0	2.32937	3.64217	DERL2;UBE2J1	.
phospholipid catabolic process (GO:0009395)	3/17	0.216915	0.590986	0	0	1.8498	2.82695	ABHD12;SMPD1;GDE1	.
negative regulation of reactive oxygen species metabolic process (GO:2000378)	3/17	0.216915	0.591302	0	0	1.8498	2.82695	TFAP2A;MMP3;SIRT2	.
semaphorin-plexin signaling pathway involved in axon guidance (GO:1902287)	2/9	0.209384	0.591304	0	0	2.32937	3.64217	PLXNA2;PLXNC1	.
negative regulation of lipid biosynthetic process (GO:0051055)	3/17	0.216915	0.591618	0	0	1.8498	2.82695	ACADVL;BMP2;WNT4	.
sphingoid biosynthetic process (GO:0046520)	2/9	0.209384	0.591631	0	0	2.32937	3.64217	SPHK1;GBA	.
positive regulation of monocyte chemotaxis (GO:0090026)	3/17	0.216915	0.591934	0	0	1.8498	2.82695	CCR1;MOSPD2;AIF1	.
maintenance of protein localization in endoplasmic reticulum (GO:0035437)	2/9	0.209384	0.591959	0	0	2.32937	3.64217	PDIA3;HSPA5	.
RNA stabilization (GO:0043489)	3/17	0.216915	0.592251	0	0	1.8498	2.82695	SLC11A1;NOCT;PARN	.
regulation of integrin activation (GO:0033623)	2/9	0.209384	0.592287	0	0	2.32937	3.64217	SELP;PTGER4	.
negative regulation of natural killer cell mediated cytotoxicity (GO:0045953)	2/9	0.209384	0.592616	0	0	2.32937	3.64217	ARRB2;LGALS9	.
glycerophospholipid biosynthetic process (GO:0046474)	19/164	0.218531	0.592857	0	0	1.2144	1.84689	ARF3;AGPAT5;PLEKHA1;LPCAT1;MTMR9;PIK3CD;PLA2G4A;ABHD5;AGPAT3;PIK3R5;PGS1;PTDSS1;PIK3CA;INPP5D;LPCAT2;PI4KA;CHPT1;LPIN2;PI4K2A	.
adipose tissue development (GO:0060612)	2/9	0.209384	0.592945	0	0	2.32937	3.64217	SH3PXD2B;ARID5B	.
homocysteine metabolic process (GO:0050667)	2/9	0.209384	0.593274	0	0	2.32937	3.64217	NOX4;DPEP1	.
sphingomyelin metabolic process (GO:0006684)	2/9	0.209384	0.593604	0	0	2.32937	3.64217	SMPD2;SMPD1	.
regulation of T-helper 1 type immune response (GO:0002825)	2/9	0.209384	0.593933	0	0	2.32937	3.64217	SLC11A1;IL27	.
negative regulation of pri-miRNA transcription from RNA polymerase II promoter (GO:1902894)	2/9	0.209384	0.594264	0	0	2.32937	3.64217	PDGFB;PPARD	.
regulation of amyloid precursor protein biosynthetic process (GO:0042984)	2/9	0.209384	0.594594	0	0	2.32937	3.64217	BACE2;SOAT1	.
regulation of osteoblast differentiation (GO:0045667)	9/69	0.20912	0.594839	0	0	1.36724	2.13952	GREM1;IFITM1;BMP2;CDK6;ATP6AP1;NOCT;CHRD;BMP7;WNT4	.
epithelial cell apoptotic process (GO:1904019)	2/9	0.209384	0.594926	0	0	2.32937	3.64217	IL10;SIX3	.
response to glucagon (GO:0033762)	5/34	0.219891	0.594966	0	0	1.5415	2.33479	GNG5;PRKAR2B;PRKAR1A;GNG7;ADCY7	.
type B pancreatic cell differentiation (GO:0003309)	2/9	0.209384	0.595257	0	0	2.32937	3.64217	CDK6;DLL1	.
endoplasmic reticulum organization (GO:0007029)	5/34	0.219891	0.595281	0	0	1.5415	2.33479	RAB10;VMP1;SEC61A1;TOR1AIP2;TMCC1	.
ventricular cardiac muscle tissue morphogenesis (GO:0055010)	5/34	0.219891	0.595597	0	0	1.5415	2.33479	TGFB2;TGFB1;NRG1;SMAD7;ENG	.
response to peptide (GO:1901652)	5/34	0.219891	0.595914	0	0	1.5415	2.33479	CCKAR;IRF5;NLRP1;GNAI1;INAVA	.
regulation of wound healing (GO:0061041)	5/34	0.219891	0.59623	0	0	1.5415	2.33479	ANXA1;TNFRSF12A;PLAU;F2R;HBEGF	.
RNA catabolic process (GO:0006401)	6/43	0.223334	0.602683	0	0	1.46263	2.19261	AGO4;RNASET2;RNASE6;ZFP36L2;DCP2;SIDT2	.
branching morphogenesis of an epithelial tube (GO:0048754)	6/43	0.223334	0.603002	0	0	1.46263	2.19261	NRP1;BMP2;COL4A1;TGFBR2;EPHA2;ENG	.
eye development (GO:0001654)	6/43	0.223334	0.603321	0	0	1.46263	2.19261	TGFB2;SH3PXD2B;CPAMD8;SIX3;ATF6;FBN1	.
positive regulation of cellular amide metabolic process (GO:0034250)	8/61	0.223104	0.60334	0	0	1.37471	2.06223	SMPD2;PLK3;PRKCD;BCL3;PRR16;THBS1;TNFRSF1A;PICALM	.
cardiac ventricle morphogenesis (GO:0003208)	6/43	0.223334	0.603641	0	0	1.46263	2.19261	HEYL;TGFB2;TGFB1;SMAD7;TGFBR2;ENG	.
positive regulation of secretion by cell (GO:1903532)	7/52	0.224019	0.603893	0	0	1.41106	2.11098	TGFB2;TGFB1;RGCC;ATP6AP1;TGFB3;ANKRD1;ADAM9	.
regulation of calcium ion transport (GO:0051924)	7/52	0.224019	0.604213	0	0	1.41106	2.11098	CCR1;CD84;P2RX4;WFS1;F2R;STC1;SRI	.
endocrine system development (GO:0035270)	4/26	0.232255	0.625434	0	0	1.61264	2.35433	THRB;SIX3;WNT4;DKK3	.
response to growth factor (GO:0070848)	4/26	0.232255	0.625764	0	0	1.61264	2.35433	SHC1;PDGFB;CIB1;EPHA2	.
calcium ion transport (GO:0006816)	14/118	0.233811	0.629293	0	0	1.24365	1.80732	CCR1;PSEN2;TRPV2;SLC3A2;PSEN1;MCOLN1;TMEM165;TMCO1;TRPM2;CCL8;P2RX4;ORAI3;ITGAV;CCR5	.
regulation of epithelial cell proliferation (GO:0050678)	9/72	0.246148	0.633429	0	0	1.31027	1.83677	TGFB2;GPX1;TGFB1;CDK6;C5AR1;LAMB1;LAMC1;RUNX3;NME1	.
regulation of phosphatase activity (GO:0010921)	9/72	0.246148	0.633749	0	0	1.31027	1.83677	FARP1;BMP2;FKBP15;RIPK3;WDR81;CHP2;MTMR9;ELFN1;HSP90B1	.
negative regulation of cysteine-type endopeptidase activity (GO:2000117)	9/72	0.246148	0.634069	0	0	1.31027	1.83677	RPS6KA3;TNFRSF6B;GPX1;RPS6KA1;AKT1;DPEP1;SFN;TNFRSF1B;THBS1	.
positive regulation of cardiac muscle cell differentiation (GO:2000727)	2/10	0.246118	0.634313	0	0	2.09644	2.93909	GREM1;TGFB1	.
muscle cell migration (GO:0014812)	2/10	0.246118	0.634634	0	0	2.09644	2.93909	ITGB3;PLAT	.
regulation of triglyceride catabolic process (GO:0010896)	2/10	0.246118	0.634955	0	0	2.09644	2.93909	ABHD5;GPLD1	.
response to acidic pH (GO:0010447)	2/10	0.246118	0.635276	0	0	2.09644	2.93909	GPR65;CTSS	.
oxalate transport (GO:0019532)	2/10	0.246118	0.635597	0	0	2.09644	2.93909	SLC26A2;SLC26A6	.
energy coupled proton transmembrane transport, against electrochemical gradient (GO:0015988)	2/10	0.246118	0.635919	0	0	2.09644	2.93909	ATP6V1H;ATP12A	.
cellular amide metabolic process (GO:0043603)	8/62	0.236444	0.636043	0	0	1.35254	1.95042	PLA2G15;CPM;SMPD2;ASAH1;CPXM2;SMPD1;AEBP1;CLN8	.
regulation of protein kinase activity (GO:0045859)	17/147	0.236608	0.636149	0	0	1.21222	1.74724	MAP2K3;CDKN1A;CISH;MMD;BGN;THY1;DCN;RAP2C;FGR;PREX1;RAP2B;UBASH3B;AKT1;SFN;LCP2;TRIB1;PAK2	.
regulation of actin filament length (GO:0030832)	2/10	0.246118	0.636241	0	0	2.09644	2.93909	WAS;SSH2	.
glucosamine-containing compound catabolic process (GO:1901072)	2/10	0.246118	0.636564	0	0	2.09644	2.93909	GNPDA1;AMDHD2	.
negative regulation of sodium ion transmembrane transport (GO:1902306)	2/10	0.246118	0.636886	0	0	2.09644	2.93909	CAMK2D;NEDD4	.
adrenal gland development (GO:0030325)	2/10	0.246118	0.63721	0	0	2.09644	2.93909	WNT4;DKK3	.
positive regulation of epidermal growth factor-activated receptor activity (GO:0045741)	2/10	0.246118	0.637533	0	0	2.09644	2.93909	ADAM17;NCF1	.
regulation of T cell chemotaxis (GO:0010819)	2/10	0.246118	0.637857	0	0	2.09644	2.93909	ADAM17;ADAM10	.
negative regulation of glucose transport (GO:0010829)	2/10	0.246118	0.638181	0	0	2.09644	2.93909	PEA15;GRB10	.
regulation of axon regeneration (GO:0048679)	2/10	0.246118	0.638505	0	0	2.09644	2.93909	STK24;CERS2	.
positive regulation of DNA replication (GO:0045740)	5/35	0.238002	0.638551	0	0	1.49745	2.14956	PDGFRA;SHC1;TGFB3;PDGFB;CALR	.
regulation of cell cycle (GO:0051726)	24/215	0.237729	0.638826	0	0	1.1701	1.681	MAP2K3;MAP2K1;TGFB2;TGFB1;NEK6;DAPK3;STAT3;RUNX3;BMP7;SIRT2;STK10;SDCBP;BMP2;BRINP1;CDK6;GRK5;STK24;CCPG1;RPS6KA2;PIM1;CALR;JUNB;PAK2;MAP4K4	.
intracellular cholesterol transport (GO:0032367)	2/10	0.246118	0.63883	0	0	2.09644	2.93909	ABCA1;NPC2	.
positive regulation of osteoblast differentiation (GO:0045669)	5/35	0.238002	0.638887	0	0	1.49745	2.14956	IFITM1;BMP2;ATP6AP1;BMP7;WNT4	.
pulmonary valve development (GO:0003177)	2/10	0.246118	0.639155	0	0	2.09644	2.93909	HEYL;TGFB2	.
regulation of microtubule polymerization (GO:0031113)	5/35	0.238002	0.639223	0	0	1.49745	2.14956	CLIP3;MAP2;FES;MAPRE1;CDK5R1	.
regulation of phospholipid metabolic process (GO:1903725)	2/10	0.246118	0.639481	0	0	2.09644	2.93909	WDR81;MTMR9	.
circulatory system development (GO:0072359)	13/109	0.23873	0.639496	0	0	1.25017	1.79077	TGFB2;TGFB1;PDGFB;ECE1;HSPG2;PCSK5;TGFBR2;KAT2B;BMP2;ADAP2;SH3PXD2B;MEF2D;FBN1	.
negative regulation of kinase activity (GO:0033673)	11/91	0.248802	0.639616	0	0	1.26708	1.76263	PREX1;UBASH3B;CISH;BGN;AKT1;IRS2;SFN;THY1;TRIB1;PAK2;DCN	.
positive regulation of tyrosine phosphorylation of STAT protein (GO:0042531)	7/53	0.23857	0.639739	0	0	1.38444	1.98403	LYN;TNFSF18;CSF1R;CD40;STAT3;HCLS1;TNFRSF1A	.
sequestering of actin monomers (GO:0042989)	2/10	0.246118	0.639806	0	0	2.09644	2.93909	SCIN;TMSB10	.
Wnt signaling pathway (GO:0016055)	13/109	0.23873	0.639832	0	0	1.25017	1.79077	GSK3B;WNT10A;UBE2B;PSEN1;WNT6;PTK7;OTULIN;STRN;CD24;WNT2;CSNK1G2;WLS;WNT4	.
positive regulation of cellular protein metabolic process (GO:0032270)	11/91	0.248802	0.639939	0	0	1.26708	1.76263	CASP8;TGFB1;BCL3;PRR16;AKT1;MSN;NR1H3;PTTG1IP;FADD;BAK1;THBS1	.
positive regulation of adaptive immune response based on somatic recombination of immune receptors built from immunoglobulin superfamily domains (GO:0002824)	2/10	0.246118	0.640133	0	0	2.09644	2.93909	SLC11A1;PRKCQ	.
endothelial tube morphogenesis (GO:0061154)	2/10	0.246118	0.640459	0	0	2.09644	2.93909	CCM2;RHOA	.
complement activation, lectin pathway (GO:0001867)	2/10	0.246118	0.640786	0	0	2.09644	2.93909	FCN1;C1S	.
adherens junction organization (GO:0034332)	6/44	0.239416	0.640997	0	0	1.42939	2.04339	CADM1;CSK;PVR;INAVA;NECTIN2;SMAD7	.
regulation of immunoglobulin production (GO:0002637)	2/10	0.246118	0.641113	0	0	2.09644	2.93909	IL10;FCGR2B	.
positive regulation of lipid localization (GO:1905954)	2/10	0.246118	0.64144	0	0	2.09644	2.93909	C3;LRP1	.
negative regulation of protein autophosphorylation (GO:0031953)	2/10	0.246118	0.641768	0	0	2.09644	2.93909	MVP;ENG	.
negative regulation of pathway-restricted SMAD protein phosphorylation (GO:0060394)	2/10	0.246118	0.642096	0	0	2.09644	2.93909	GREM1;SMAD7	.
regulation of astrocyte differentiation (GO:0048710)	2/10	0.246118	0.642425	0	0	2.09644	2.93909	BMP2;BIN1	.
adenylate cyclase-inhibiting G-protein coupled receptor signaling pathway (GO:0007193)	8/63	0.250048	0.642495	0	0	1.33107	1.845	P2RY12;HTR7;RGS1;GRM8;PSAP;ADCY7;GNAI1;GNAI2	.
UV protection (GO:0009650)	2/10	0.246118	0.642753	0	0	2.09644	2.93909	SCARA3;GPX1	.
negative regulation of sodium ion transmembrane transporter activity (GO:2000650)	2/10	0.246118	0.643083	0	0	2.09644	2.93909	CAMK2D;NEDD4	.
ceramide catabolic process (GO:0046514)	2/10	0.246118	0.643412	0	0	2.09644	2.93909	NEU1;NAGA	.
actin filament-based transport (GO:0099515)	2/10	0.246118	0.643742	0	0	2.09644	2.93909	MYO5A;ACTN4	.
positive regulation of lipid catabolic process (GO:0050996)	3/18	0.243166	0.643943	0	0	1.74703	2.47032	PRKCD;IRS2;ABHD5	.
detection of bacterium (GO:0016045)	2/10	0.246118	0.644072	0	0	2.09644	2.93909	PGLYRP2;NLRC4	.
glucan biosynthetic process (GO:0009250)	3/18	0.243166	0.644277	0	0	1.74703	2.47032	UGP2;GBE1;PGM1	.
cardiovascular system development (GO:0072358)	2/10	0.246118	0.644402	0	0	2.09644	2.93909	PIK3CA;HSPG2	.
negative regulation of osteoclast differentiation (GO:0045671)	3/18	0.243166	0.644612	0	0	1.74703	2.47032	MAFB;TLR4;FBN1	.
regulation of fatty acid beta-oxidation (GO:0031998)	2/10	0.246118	0.644733	0	0	2.09644	2.93909	AKT1;IRS2	.
membrane lipid metabolic process (GO:0006643)	3/18	0.243166	0.644947	0	0	1.74703	2.47032	TEX2;SMPDL3B;ST6GALNAC4	.
regulation of natural killer cell mediated cytotoxicity directed against tumor cell target (GO:0002858)	2/10	0.246118	0.645064	0	0	2.09644	2.93909	PVR;NECTIN2	.
response to organophosphorus (GO:0046683)	3/18	0.243166	0.645282	0	0	1.74703	2.47032	P2RX4;VGF;JUNB	.
macrophage migration (GO:1905517)	2/10	0.246118	0.645396	0	0	2.09644	2.93909	LGALS3;EDNRB	.
establishment of epithelial cell polarity (GO:0090162)	3/18	0.243166	0.645618	0	0	1.74703	2.47032	SH3BP1;MSN;RHOA	.
negative regulation of reproductive process (GO:2000242)	2/10	0.246118	0.645728	0	0	2.09644	2.93909	CALR;SULF1	.
regulation of epithelial cell differentiation (GO:0030856)	3/18	0.243166	0.645954	0	0	1.74703	2.47032	CEBPB;CD24;DLL1	.
positive regulation of T cell apoptotic process (GO:0070234)	2/10	0.246118	0.64606	0	0	2.09644	2.93909	PRELID1;LGALS9	.
regulation of cellular response to growth factor stimulus (GO:0090287)	3/18	0.243166	0.64629	0	0	1.74703	2.47032	SULF1;DUSP6;FBN1	.
primary miRNA processing (GO:0031053)	2/10	0.246118	0.646392	0	0	2.09644	2.93909	SMAD2;SMAD3	.
negative regulation of oxidative stress-induced intrinsic apoptotic signaling pathway (GO:1902176)	3/18	0.243166	0.646627	0	0	1.74703	2.47032	AKT1;SOD2;HIF1A	.
telomere maintenance in response to DNA damage (GO:0043247)	2/10	0.246118	0.646725	0	0	2.09644	2.93909	INSL6;TFIP11	.
glycogen biosynthetic process (GO:0005978)	3/18	0.243166	0.646964	0	0	1.74703	2.47032	UGP2;GBE1;PGM1	.
positive regulation of natural killer cell activation (GO:0032816)	2/10	0.246118	0.647058	0	0	2.09644	2.93909	LAMP1;AXL	.
glycogen catabolic process (GO:0005980)	3/18	0.243166	0.647302	0	0	1.74703	2.47032	GAA;PHKG2;PGM1	.
regulation of pH (GO:0006885)	2/10	0.246118	0.647392	0	0	2.09644	2.93909	ATP6AP1;PDK4	.
sensory perception of light stimulus (GO:0050953)	10/81	0.241949	0.647439	0	0	1.2941	1.83636	OAT;OPA1;WFS1;RGS16;PITPNA;GRM8;SIX3;KIFC3;DRAM2;ATF6	.
positive regulation of p38MAPK cascade (GO:1900745)	3/18	0.243166	0.64764	0	0	1.74703	2.47032	BMP2;NCF1;XDH	.
chylomicron assembly (GO:0034378)	2/10	0.246118	0.647726	0	0	2.09644	2.93909	P4HB;APOE	.
negative regulation of peptidyl-serine phosphorylation (GO:0033137)	3/18	0.243166	0.647978	0	0	1.74703	2.47032	MLXIPL;CNKSR3;SMAD7	.
response to laminar fluid shear stress (GO:0034616)	2/10	0.246118	0.64806	0	0	2.09644	2.93909	ABCA1;SMAD7	.
negative regulation of protein dephosphorylation (GO:0035308)	3/18	0.243166	0.648316	0	0	1.74703	2.47032	PPP1R15A;GSK3B;FKBP1B	.
pyroptosis (GO:0070269)	2/10	0.246118	0.648395	0	0	2.09644	2.93909	GSDMD;NLRC4	.
regulation of oxidative stress-induced intrinsic apoptotic signaling pathway (GO:1902175)	3/18	0.243166	0.648655	0	0	1.74703	2.47032	AKT1;P4HB;SOD2	.
glycine metabolic process (GO:0006544)	2/10	0.246118	0.648729	0	0	2.09644	2.93909	GLDC;SHMT2	.
C-terminal protein amino acid modification (GO:0018410)	10/82	0.253898	0.648794	0	0	1.27831	1.75234	CPM;BST1;NRN1;XPNPEP2;LYPD1;LYPD3;THY1;FOLR2;MDGA1;GPLD1	.
anion homeostasis (GO:0055081)	3/18	0.243166	0.648995	0	0	1.74703	2.47032	ABCA1;MLXIPL;APOE	.
regulation of intracellular steroid hormone receptor signaling pathway (GO:0033143)	4/27	0.253726	0.649004	0	0	1.55292	2.12983	CBFB;ARRB2;CALR;RUNX1	.
mesoderm morphogenesis (GO:0048332)	2/10	0.246118	0.649065	0	0	2.09644	2.93909	SMAD2;SNAI1	.
positive regulation of DNA metabolic process (GO:0051054)	10/82	0.253898	0.649119	0	0	1.27831	1.75234	PDGFRB;PDGFRA;TIGAR;RGCC;PPP1R10;SHC1;TGFB3;USP9X;PDGFB;CALR	.
phosphatidylcholine acyl-chain remodeling (GO:0036151)	4/27	0.253726	0.64933	0	0	1.55292	2.12983	LPCAT3;LPCAT2;LPCAT1;PLA2G4A	.
ubiquitin-dependent protein catabolic process via the multivesicular body sorting pathway (GO:0043162)	3/18	0.243166	0.649334	0	0	1.74703	2.47032	NEDD4;UBAP1;PLAA	.
regulation of platelet-derived growth factor receptor signaling pathway (GO:0010640)	2/10	0.246118	0.6494	0	0	2.09644	2.93909	PTPRJ;APOD	.
regulation of blood vessel diameter (GO:0097746)	4/27	0.253726	0.649655	0	0	1.55292	2.12983	SCPEP1;BDKRB2;HMOX1;ECE1	.
regulation of amyloid-beta formation (GO:1902003)	3/18	0.243166	0.649674	0	0	1.74703	2.47032	BIN1;APOE;PICALM	.
gas transport (GO:0015669)	2/10	0.246118	0.649736	0	0	2.09644	2.93909	IPCEF1;CYGB	.
positive regulation of substrate adhesion-dependent cell spreading (GO:1900026)	4/27	0.253726	0.649981	0	0	1.55292	2.12983	NRP1;CIB1;CALR;LIMS1	.
regulation of telomerase RNA localization to Cajal body (GO:1904872)	3/18	0.243166	0.650015	0	0	1.74703	2.47032	PARN;NOP10;DCP2	.
macrophage chemotaxis (GO:0048246)	2/10	0.246118	0.650073	0	0	2.09644	2.93909	LGALS3;EDNRB	.
negative regulation of supramolecular fiber organization (GO:1902904)	7/54	0.253415	0.650163	0	0	1.3588	1.86527	CLIP3;LIMA1;HSPA8;PRKCD;CIB1;PFN1;MAPRE1	.
negative regulation of osteoblast differentiation (GO:0045668)	4/27	0.253726	0.650308	0	0	1.55292	2.12983	GREM1;CDK6;NOCT;CHRD	.
glucan catabolic process (GO:0009251)	3/18	0.243166	0.650355	0	0	1.74703	2.47032	GAA;PHKG2;PGM1	.
cellular response to growth hormone stimulus (GO:0071378)	2/10	0.246118	0.650409	0	0	2.09644	2.93909	PXN;STAT3	.
macromolecular complex assembly (GO:0065003)	14/120	0.253271	0.650448	0	0	1.22292	1.67943	CD40;WIPF1;WAS;CAPG;LAMC1;SLC7A7;CNKSR3;TSPAN4;LPXN;FAS;NCKAP1L;KPNA3;SKAP2;PICALM	.
membrane fusion (GO:0061025)	7/54	0.253415	0.65049	0	0	1.3588	1.86527	NSF;OPA1;BCL2A1;USO1;BAX;SNAP29;DNM2	.
phosphatidylinositol phosphorylation (GO:0046854)	4/27	0.253726	0.650635	0	0	1.55292	2.12983	PIK3CA;PI4KA;PIK3CD;PI4K2A	.
negative regulation of cellular protein catabolic process (GO:1903363)	2/10	0.246118	0.650746	0	0	2.09644	2.93909	ANXA2;FURIN	.
regulation of phospholipase C activity (GO:1900274)	2/10	0.246118	0.651084	0	0	2.09644	2.93909	PDGFRB;PDGFRA	.
glomerular filtration (GO:0003094)	2/10	0.246118	0.651421	0	0	2.09644	2.93909	MYO1E;SULF1	.
protein acylation (GO:0043543)	5/36	0.2565	0.653155	0	0	1.45586	1.98088	KAT2B;ZDHHC18;ZDHHC21;ZDHHC7;FOXO1	.
[truncated: 2,130 more rows]

## Sheet: brown
Supplementary File S9: The complete list of the functional enrichment analysis for hub genes in non-preserved modules.
Term	Overlap	P-value	Adjusted P-value	Old P-value	Old Adjusted P-value	Odds Ratio	Combined Score	Genes	.	KEGG	Term	Overlap	P-value	Adjusted P-value	Old P-value	Old Adjusted P-value	Odds Ratio	Combined Score	Genes
cilium movement (GO:0003341)	28/49	1.42918e-28	7.29309e-25	0	0	16.5153	1058.88	DNAH3;CFAP61;SPAG17;DNAH7;DNAH5;CCDC103;LRRC6;DNAH9;RSPH9;CFAP206;WDR66;TEKT1;TEKT2;ROPN1L;SPA17;DNAI1;CCDC39;DNAI2;RSPH4A;DNAH11;CFAP73;DNAAF1;WDR78;CFAP100;ARMC4;PIH1D3;GAS8;CCDC40	.		Glycine, serine and threonine metabolism	7/40	0.000396666	0.0610866	0	0	5.0578	39.6148	DMGDH;GCSH;CBS;PSAT1;CHDH;PHGDH;GCAT
axonemal dynein complex assembly (GO:0070286)	18/33	2.59332e-18	6.61685e-15	0	0	15.7646	638.365	DNAH3;CCDC39;DNAI2;CFAP73;DNAH7;DNAH5;CCDC103;DNAAF1;LRRC6;CFAP100;ARMC4;PIH1D3;SPAG1;CCDC65;ZMYND10;DRC1;DNAI1;CCDC40	.		cGMP-PKG signaling pathway	15/166	0.000668824	0.068666	0	0	2.6116	19.0908	GUCY1B1;TRPC6;KCNJ8;ATP2A3;ITPR2;CACNA1D;ATP2A1;ATP1B2;ADCY8;NFATC4;ADCY5;CREB3L4;KCNMB2;KCNMA1;CALM3
axoneme assembly (GO:0035082)	15/24	1.02829e-16	1.74913e-13	0	0	18.0636	664.983	CCDC39;SPAG17;RSPH4A;CFAP74;DNAAF1;CCDC103;DNAJB13;RSPH9;CFAP206;RSPH1;PIH1D3;SPAG1;CCDC65;DRC1;CCDC40	.		Steroid biosynthesis	5/19	0.000379426	0.116863	0	0	7.60572	59.9091	MSMO1;DHCR7;LSS;TM7SF2;FDFT1
inner dynein arm assembly (GO:0036159)	10/16	1.53006e-11	1.95197e-08	0	0	18.0636	449.84	DNAH3;CCDC39;CFAP100;CFAP73;DNAH7;CCDC103;DNAAF1;LRRC6;ZMYND10;CCDC40	.		Cortisol synthesis and secretion	8/65	0.00174796	0.134593	0	0	3.55714	22.5854	CREB3L4;ITPR2;CACNA1D;NR0B1;ADCY8;AGT;ADCY5;CACNA1G
regulation of cilium movement (GO:0003352)	7/8	4.47242e-10	4.56455e-07	0	0	25.289	544.42	CCDC39;DNAH11;DNAAF1;ARMC4;CCDC65;DRC1;CCDC40	.		Renin secretion	8/69	0.00256691	0.158122	0	0	3.35093	19.9884	GUCY1B1;EDN3;KCNMA1;ITPR2;CACNA1D;CALM3;AGT;ADCY5
flagellated sperm motility (GO:0030317)	12/35	1.07606e-09	9.15186e-07	0	0	9.90917	204.624	CCDC39;DNAH11;DNAH5;TEKT1;TEKT2;PIH1D3;LRRC6;ROPN1L;DNAI1;ROPN1;GAS8;CCDC40	.		Aldosterone synthesis and secretion	9/98	0.00687303	0.302413	0	0	2.65424	13.2185	CREB3L4;ITPR2;CACNA1D;CALM3;ATP1B2;ADCY8;AGT;CACNA1G;ADCY5
cilium-dependent cell motility (GO:0060285)	10/24	2.91434e-09	2.12456e-06	0	0	12.0424	236.677	DNAH3;CCDC39;SPEF1;DNAH7;TEKT1;TEKT2;RSPH9;CCDC65;DRC1;GAS8	.		Basal cell carcinoma	7/63	0.00593939	0.304888	0	0	3.2113	16.4616	FZD2;FZD5;PTCH1;PTCH2;DVL2;GLI1;GLI3
epithelial cilium movement (GO:0003351)	8/15	1.02393e-08	6.53136e-06	0	0	15.4143	283.577	SPAG17;CCDC39;CCDC103;DNAAF1;LRRC6;ROPN1L;SPA17;CCDC40	.		Melanogenesis	8/101	0.0238819	0.459727	0	0	2.28925	8.5495	GNAO1;FZD2;FZD5;CREB3L4;DVL2;CALM3;ADCY8;ADCY5
cilium assembly (GO:0060271)	31/288	2.40901e-08	1.36591e-05	0	0	3.11095	54.5706	CETN2;DNAH5;DNAH6;LRRC6;RSPH9;CFAP206;TEKT1;TEKT2;CCDC39;CFAP74;RSPH4A;DNAI2;IFT140;CCDC13;DNAAF1;PLK1;CCDC113;FOXJ1;TUBG1;TUBB4B;TMEM231;RSPH1;IFT43;UBXN10;TTC30A;DYNLRB2;CCDC65;B9D2;ZMYND10;IFT46;CCDC40	.		Glutathione metabolism	6/56	0.012563	0.483676	0	0	3.09661	13.5539	GSTM3;GSTM1;GSTA4;GSTT2;CHAC2;GGT1
outer dynein arm assembly (GO:0036158)	8/18	6.34845e-08	3.23961e-05	0	0	12.8452	212.877	DNAI2;DNAH5;CCDC103;DNAAF1;ARMC4;LRRC6;ZMYND10;DNAI1	.		Axon guidance	12/181	0.0238459	0.489636	0	0	1.91614	7.15896	SEMA5B;EPHA7;TRPC6;ABLIM2;SEMA3C;PTCH1;RAC3;LRRC4C;EPHA3;NFATC4;ROBO1;NTN3
determination of left/right symmetry (GO:0007368)	10/42	1.244e-06	0.000577104	0	0	6.88137	93.5671	CCDC39;DNAH11;DNAI2;DNAH5;CCDC103;DNAAF1;ARMC4;LRRC6;DNAI1;CCDC40	.		Estrogen signaling pathway	10/137	0.0208165	0.49319	0	0	2.10962	8.16845	GNAO1;CREB3L4;KRT24;ITPR2;CALM3;KRT10;FKBP4;ADCY8;ESR2;ADCY5
motile cilium assembly (GO:0044458)	6/13	2.34015e-06	0.000995148	0	0	13.3393	172.947	CCDC39;DNAAF1;LRRC6;RSPH9;ZMYND10;CCDC40	.		Circadian entrainment	8/97	0.0192242	0.493421	0	0	2.38365	9.41919	GNAO1;GNG3;GUCY1B1;CACNA1D;CALM3;ADCY8;CACNA1G;ADCY5
epithelial cilium movement involved in determination of left/right asymmetry (GO:0060287)	5/9	5.48585e-06	0.00215341	0	0	16.0565	194.498	CCDC39;CCDC103;DNAAF1;LRRC6;CCDC40	.		Hedgehog signaling pathway	5/47	0.0226373	0.498021	0	0	3.07465	11.6473	PTCH1;PTCH2;IHH;GLI1;GLI3
microtubule bundle formation (GO:0001578)	8/32	9.93006e-06	0.00361951	0	0	7.22543	83.2366	RSPH4A;CFAP74;TPPP3;RSPH1;PLK1;RSPH9;CFAP206;CCDC40	.		Pathways in cancer	28/530	0.0180377	0.505055	0	0	1.52688	6.13089	GSTT2;LPAR4;GLI1;ADCY8;GLI3;ADCY5;GNG3;DVL2;RAC3;JAK3;RXRG;RUNX1T1;JAG2;GSTM3;STAT5B;FZD2;GSTM1;FZD5;PTCH1;PTCH2;IGF2;AGT;ESR2;MSH6;GSTA4;CALM3;FGFR3;FGF10
cilium organization (GO:0044782)	20/192	1.19429e-05	0.00406298	0	0	3.0106	34.1262	CFAP61;DNAI2;DNAAF1;DNAH5;CCDC113;DNAH6;FOXJ1;CFAP126;TMEM231;CATIP;IFT43;UBXN10;TEKT1;TTC30A;TEKT2;CCDC65;MNS1;B9D2;IFT46;ROPN1	.		Vascular smooth muscle contraction	10/132	0.0164798	0.507578	0	0	2.18953	8.98936	GUCY1B1;EDN3;KCNMB2;KCNMA1;ITPR2;CACNA1D;CALM3;ADCY8;AGT;ADCY5
determination of digestive tract left/right asymmetry (GO:0071907)	4/7	4.57495e-05	0.0137329	0	0	16.5153	165.026	CCDC39;CCDC103;DNAAF1;CCDC40	.		Insulin secretion	7/86	0.0293993	0.532645	0	0	2.35247	8.29665	CREB3L4;KCNMA1;KCNMB2;CACNA1D;ATP1B2;ADCY8;ADCY5
sulfur amino acid biosynthetic process (GO:0000097)	4/7	4.57495e-05	0.0145912	0	0	16.5153	165.026	MTRR;CBS;GGT1;CDO1	.		Vitamin B6 metabolism	2/6	0.016345	0.559364	0	0	9.63391	39.6323	PSAT1;PDXP
regulation of cholesterol metabolic process (GO:0090181)	8/41	6.85195e-05	0.0194253	0	0	5.63936	54.0724	IDI1;EPHX2;MVD;DHCR7;LSS;SREBF2;TM7SF2;FDFT1	.		Terpenoid backbone biosynthesis	3/22	0.0389416	0.571143	0	0	3.94115	12.7918	IDI1;FNTB;MVD
regulation of alcohol biosynthetic process (GO:1902930)	7/34	0.000137025	0.0368021	0	0	5.95036	52.9305	IDI1;MVD;DHCR7;LSS;SREBF2;TM7SF2;FDFT1	.		cAMP signaling pathway	13/212	0.0334706	0.572718	0	0	1.77228	6.02058	EDN3;PTCH1;CACNA1D;ATP1B2;GLI1;ADCY8;GLI3;ADCY5;CREB3L4;PPP1R1B;RAC3;CALM3;RAPGEF3
cholesterol biosynthetic process (GO:0006695)	7/35	0.000166214	0.0424095	0	0	5.78035	50.3019	IDI1;MSMO1;MVD;DHCR7;LSS;TM7SF2;FDFT1	.		Salivary secretion	7/90	0.0363993	0.590051	0	0	2.24791	7.4478	GUCY1B1;KCNMA1;ITPR2;CALM3;ATP1B2;ADCY8;ADCY5
secondary alcohol biosynthetic process (GO:1902653)	7/36	0.000200233	0.0486566	0	0	5.61978	47.8582	IDI1;MSMO1;MVD;DHCR7;LSS;TM7SF2;FDFT1	.		Dopaminergic synapse	9/131	0.0383922	0.59124	0	0	1.98562	6.47291	GNAO1;GNG3;CREB3L4;PPP1R1B;ITPR2;CACNA1D;CALM3;ADCY5;ARNTL
cilium movement involved in cell motility (GO:0060294)	4/10	0.00025255	0.0585802	0	0	11.5607	95.7676	TEKT1;TEKT2;RSPH9;GAS8	.		Glutamatergic synapse	8/114	0.0443579	0.59401	0	0	2.02819	6.31876	GNAO1;GNG3;SLC1A1;ITPR2;CACNA1D;GRIK1;ADCY8;ADCY5
lung development (GO:0030324)	6/29	0.000403572	0.0792088	0	0	5.97967	46.732	CCDC39;DNAAF1;TCF21;FOXJ1;FGF10;CCDC40	.		Cushing syndrome	10/155	0.0433197	0.606476	0	0	1.86463	5.85334	FZD2;FZD5;CREB3L4;DVL2;ITPR2;CACNA1D;ADCY8;AGT;CACNA1G;ADCY5
regulation of cholesterol biosynthetic process (GO:0045540)	7/40	0.000396666	0.0809675	0	0	5.0578	39.6148	IDI1;MVD;DHCR7;LSS;SREBF2;TM7SF2;FDFT1	.		Rap1 signaling pathway	12/206	0.0550882	0.652583	0	0	1.6836	4.88044	FARP2;GNAO1;ID1;RAC3;CALM3;TLN2;LPAR4;ADCY8;FGFR3;RAPGEF3;ADCY5;FGF10
sterol biosynthetic process (GO:0016126)	7/40	0.000396666	0.0843411	0	0	5.0578	39.6148	IDI1;MSMO1;MVD;DHCR7;LSS;TM7SF2;FDFT1	.		Pancreatic secretion	7/98	0.0534931	0.659035	0	0	2.06441	6.04501	KCNMA1;ATP2A3;ITPR2;ATP2A1;ATP1B2;ADCY8;ADCY5
mesonephros development (GO:0001823)	4/11	0.000386018	0.0856457	0	0	10.5097	82.6025	OSR2;OSR1;PAX2;FGF10	.		Taurine and hypotaurine metabolism	2/11	0.05346	0.686071	0	0	5.25486	15.3905	GGT1;CDO1
serine family amino acid biosynthetic process (GO:0009070)	4/12	0.00056322	0.106449	0	0	9.63391	72.0794	CBS;PSAT1;PHGDH;GGT1	.		Oocyte meiosis	8/125	0.0687602	0.784375	0	0	1.84971	4.95192	ANAPC13;CCNB1;SPDYC;PLK1;ITPR2;CALM3;ADCY8;ADCY5
mesenchymal cell differentiation involved in kidney development (GO:0072161)	3/6	0.000762739	0.125557	0	0	14.4509	103.737	OSR1;TCF21;PAX2	.		Huntington disease	11/193	0.0726884	0.799573	0	0	1.64725	4.31838	DNAH3;DNAH11;DNAI2;DNAH7;CREB3L4;DNAH5;DNAH6;DNAH9;DNAI1;TGM2;ATP5MC1
urogenital system development (GO:0001655)	5/22	0.000788449	0.125733	0	0	6.56858	46.9354	SOX17;IFT140;OSR1;PTCH1;PAX2	.		Ovarian steroidogenesis	4/49	0.0888023	0.882294	0	0	2.35933	5.71273	LHB;ACOT2;ADCY8;ADCY5
determination of liver left/right asymmetry (GO:0071910)	3/6	0.000762739	0.129742	0	0	14.4509	103.737	CCDC39;DNAAF1;CCDC40	.		Cholinergic synapse	7/112	0.0938284	0.903098	0	0	1.80636	4.27436	GNAO1;GNG3;CREB3L4;ITPR2;CACNA1D;ADCY8;ADCY5
regulation of steroid biosynthetic process (GO:0050810)	7/44	0.000723385	0.131837	0	0	4.598	33.2508	IDI1;MVD;DHCR7;LSS;SREBF2;TM7SF2;FDFT1	.		GABAergic synapse	6/89	0.0880716	0.904202	0	0	1.94843	4.73392	GNAO1;GNG3;CACNA1D;SLC6A1;ADCY8;ADCY5
hindlimb morphogenesis (GO:0035137)	3/6	0.000762739	0.134216	0	0	14.4509	103.737	OSR2;RARG;OSR1	.		Amphetamine addiction	5/68	0.0861552	0.915028	0	0	2.12513	5.20997	CREB3L4;PPP1R1B;CACNA1D;CALM3;ADCY5
L-cysteine metabolic process (GO:0046439)	3/7	0.00130049	0.201102	0	0	12.3865	82.3082	MTRR;CBS;CDO1	.		Fructose and mannose metabolism	3/33	0.104792	0.949289	0	0	2.62743	5.92691	PFKFB2;TKFC;FPGT
heart looping (GO:0001947)	6/36	0.00134751	0.202246	0	0	4.81696	31.8377	CCDC39;SOX17;CCDC103;DNAAF1;IHH;CCDC40	.		GnRH signaling pathway	6/93	0.103327	0.964388	0	0	1.86463	4.23243	LHB;ITPR2;CACNA1D;CALM3;ADCY8;ADCY5
embryonic digit morphogenesis (GO:0042733)	4/16	0.00185441	0.270374	0	0	7.22543	45.4493	OSR2;OSR1;MSX1;GLI3	.		Thyroid hormone synthesis	5/74	0.113119	0.995448	0	0	1.95282	4.25581	CREB3L4;ITPR2;ATP1B2;ADCY8;ADCY5
determination of heart left/right asymmetry (GO:0061371)	6/40	0.00236242	0.309113	0	0	4.33526	26.22	CCDC39;SOX17;CCDC103;DNAAF1;IHH;CCDC40	.		Gastric acid secretion	5/75	0.117966	1	0	0	1.92678	4.11822	ITPR2;CALM3;ATP1B2;ADCY8;ADCY5
negative regulation of intracellular steroid hormone receptor signaling pathway (GO:0033144)	5/28	0.00247912	0.316274	0	0	5.16102	30.9654	KANK2;CRY1;TCF21;NR0B1;ARNTL	.		DNA replication	3/36	0.127368	1	0	0	2.40848	4.96309	RNASEH2C;RNASEH2A;RPA3
embryonic heart tube morphogenesis (GO:0003143)	6/40	0.00236242	0.317248	0	0	4.33526	26.22	CCDC39;SOX17;CCDC103;DNAAF1;IHH;CCDC40	.		Progesterone-mediated oocyte maturation	6/99	0.128599	1	0	0	1.75162	3.59267	ANAPC13;CCNB1;SPDYC;PLK1;ADCY8;ADCY5
cardiac muscle cell contraction (GO:0086003)	4/17	0.0023592	0.325378	0	0	6.80041	41.1386	PKP2;CACNA1D;CACNA1G;SCN2B	.		Hepatocellular carcinoma	9/168	0.1294	1	0	0	1.54831	3.16605	GSTM3;FZD2;GSTM1;FZD5;GSTA4;DPF1;DVL2;IGF2;GSTT2
cholesterol metabolic process (GO:0008203)	8/68	0.00233865	0.331504	0	0	3.4002	20.5991	SULT2B1;IDI1;MSMO1;MVD;DHCR7;LSS;TM7SF2;FDFT1	.		Adrenergic signaling in cardiomyocytes	8/145	0.130685	1	0	0	1.59458	3.24491	CREB3L4;CACNA1D;CALM3;ATP1B2;ADCY8;RAPGEF3;AGT;ADCY5
determination of bilateral symmetry (GO:0009855)	5/29	0.00291153	0.362379	0	0	4.98306	29.0965	DNAH11;DNAI2;DNAH5;ARMC4;DNAI1	.		Oxytocin signaling pathway	8/153	0.161502	1	0	0	1.5112	2.75528	GNAO1;GUCY1B1;ITPR2;CACNA1D;CALM3;ADCY8;NFATC4;ADCY5
digestive tract development (GO:0048565)	6/43	0.00343794	0.407996	0	0	4.0328	22.8776	CCDC39;CCDC103;DNAAF1;GLI1;GLI3;CCDC40	.		Homologous recombination	3/41	0.168311	1	0	0	2.11476	3.76838	BARD1;RAD51D;RPA3
smoothened signaling pathway (GO:0007224)	5/30	0.00339587	0.412598	0	0	4.81696	27.3853	PTCH1;IHH;GLI1;GLI3;TMEM231	.		Wnt signaling pathway	8/158	0.182331	1	0	0	1.46338	2.49057	RNF43;FZD2;SOX17;FZD5;DVL2;RAC3;ROR2;NFATC4
liver development (GO:0001889)	5/31	0.0039355	0.456428	0	0	4.66157	25.8145	TGFBR3;CCDC39;RARG;DNAAF1;CCDC40	.		Mismatch repair	2/23	0.188299	1	0	0	2.51319	4.19634	MSH6;RPA3
intraciliary retrograde transport (GO:0035721)	3/10	0.0041249	0.457594	0	0	8.67052	47.6074	IFT43;IFT140;TTC21A	.		Gap junction	5/88	0.189033	1	0	0	1.64214	2.73554	GUCY1B1;ITPR2;ADCY8;TUBB4B;ADCY5
cell differentiation involved in metanephros development (GO:0072202)	3/10	0.0041249	0.467763	0	0	8.67052	47.6074	OSR1;TCF21;PAX2	.		Vasopressin-regulated water reabsorption	3/44	0.194473	1	0	0	1.97057	3.22673	CREB3L4;ARHGDIG;DYNC1I1
intraciliary transport (GO:0042073)	6/46	0.00484076	0.525583	0	0	3.76979	20.0956	IFT43;IFT140;TTC30A;TTC21A;DYNLRB2;IFT46	.		Serotonergic synapse	6/113	0.197474	1	0	0	1.53461	2.48936	GNAO1;GNG3;ITPR2;CACNA1D;RAPGEF3;ADCY5
L-serine metabolic process (GO:0006563)	3/11	0.00552698	0.564084	0	0	7.88229	40.973	CBS;PSAT1;PHGDH	.		Vitamin digestion and absorption	2/24	0.200993	1	0	0	2.40848	3.86437	LRAT;SLC19A2
negative regulation of T cell differentiation (GO:0045581)	3/11	0.00552698	0.575596	0	0	7.88229	40.973	IHH;FOXJ1;GLI3	.		Long-term potentiation	4/67	0.201614	1	0	0	1.72548	2.76318	ITPR2;CALM3;ADCY8;RAPGEF3
steroid biosynthetic process (GO:0006694)	8/79	0.00593223	0.582157	0	0	2.92676	15.0065	CYP39A1;HSD11B2;MSMO1;NR0B1;DHCR7;LSS;TM7SF2;FDFT1	.		Calcium signaling pathway	9/188	0.204962	1	0	0	1.38359	2.1929	TBXA2R;ATP2A3;ITPR2;PHKA1;CACNA1D;CALM3;ATP2A1;ADCY8;CACNA1G
metanephric mesenchyme development (GO:0072075)	3/11	0.00552698	0.587587	0	0	7.88229	40.973	OSR1;TCF21;PAX2	.		Signaling pathways regulating pluripotency of stem cells	7/139	0.20693	1	0	0	1.45548	2.29293	FZD2;FZD5;DLX5;ID1;DVL2;FGFR3;JAK3
embryonic limb morphogenesis (GO:0030326)	5/34	0.00591937	0.592285	0	0	4.25026	21.8018	OSR2;RARG;OSR1;PTCH1;GLI3	.		Valine, leucine and isoleucine degradation	3/48	0.230735	1	0	0	1.80636	2.649	IVD;PCCB;HSD17B10
branched-chain amino acid metabolic process (GO:0009081)	4/22	0.00632256	0.608755	0	0	5.25486	26.6087	STAT5B;IVD;PPM1K;HSD17B10	.		Biosynthesis of unsaturated fatty acids	2/27	0.239557	1	0	0	2.14087	3.05922	TECR;ACOT2
glutathione metabolic process (GO:0006749)	6/49	0.00662422	0.614607	0	0	3.53899	17.7552	GSTM3;GSTM1;GSTA4;GSTT2;CHAC2;GGT1	.		Fatty acid elongation	2/27	0.239557	1	0	0	2.14087	3.05922	TECR;ACOT2
epithelium development (GO:0060429)	10/115	0.00659972	0.623674	0	0	2.51319	12.6181	RARG;SOX17;OSR1;PTCH1;IHH;TCF21;FOXJ1;DNPH1;PAX2;FGF10	.		Cocaine addiction	3/49	0.239991	1	0	0	1.76949	2.52534	CREB3L4;PPP1R1B;ADCY5
regulation of cell division (GO:0051302)	7/65	0.00704526	0.641999	0	0	3.11249	15.4237	CETN2;KDF1;PLK1;EFHC1;PDXP;CALM3;RAB11FIP4	.		Metabolism of xenobiotics by cytochrome P450	4/74	0.253502	1	0	0	1.56226	2.14401	GSTM3;GSTM1;GSTA4;GSTT2
cellular modified amino acid catabolic process (GO:0042219)	3/12	0.00718157	0.64294	0	0	7.22543	35.6665	CHAC2;GGACT;GGT1	.		Platelet activation	6/124	0.259241	1	0	0	1.39847	1.88793	GUCY1B1;TBXA2R;ITPR2;TLN2;ADCY8;ADCY5
metanephros development (GO:0001656)	4/23	0.00744752	0.655253	0	0	5.02639	24.6287	OSR2;OSR1;PAX2;FGF10	.		Glyoxylate and dicarboxylate metabolism	2/30	0.278429	1	0	0	1.92678	2.46357	GCSH;PCCB
regulation of smoothened signaling pathway (GO:0008589)	5/36	0.00757865	0.655489	0	0	4.01413	19.5987	PTCH1;PTCH2;IHH;GLI1;GLI3	.		Alcoholism	8/180	0.285465	1	0	0	1.28452	1.61032	GNAO1;HDAC4;GNG3;HDAC10;CREB3L4;PPP1R1B;CALM3;ADCY5
regulation of cardiac conduction (GO:1903779)	7/67	0.00829681	0.705643	0	0	3.01958	14.4695	ATP2A3;ITPR2;RANGRF;ATP2A1;CALM3;ATP1B2;AGT	.		Purine metabolism	6/129	0.288869	1	0	0	1.34427	1.66929	GUCY1B1;NUDT16;NUDT5;ADCY8;AK7;ADCY5
myelination (GO:0042552)	5/37	0.00851876	0.712644	0	0	3.90564	18.6123	CMTM8;CNTNAP1;MARVELD1;MPZ;SCN2A	.		Circadian rhythm	2/31	0.291375	1	0	0	1.86463	2.29936	CRY1;ARNTL
respiratory tube development (GO:0030323)	4/25	0.0100751	0.803331	0	0	4.62428	21.261	CCDC39;DNAAF1;TCF21;CCDC40	.		Parathyroid hormone synthesis, secretion and action	5/106	0.305183	1	0	0	1.36329	1.61801	CREB3L4;ITPR2;ADCY8;RXRG;ADCY5
plasma membrane bounded cell projection assembly (GO:0120031)	16/241	0.00997669	0.808112	0	0	1.91879	8.84082	DNAI2;DNAAF1;DNAH5;CCDC113;DNAH6;FOXJ1;TMEM231;IFT43;ABLIM2;UBXN10;TTC30A;TEKT1;TEKT2;CCDC65;B9D2;IFT46	.		Chemical carcinogenesis	4/82	0.315587	1	0	0	1.40984	1.626	GSTM3;GSTM1;GSTA4;GSTT2
sulfur compound biosynthetic process (GO:0044272)	10/122	0.00985926	0.811481	0	0	2.36899	10.9432	GSTM3;GSTM1;GSTA4;CBS;OGN;B3GNT3;CSPG5;CHAC2;GGT1;CDO1	.		Hippo signaling pathway	7/160	0.31799	1	0	0	1.26445	1.44873	FZD2;FZD5;ID1;DVL2;MPP5;LLGL2;TP73
pancreas development (GO:0031016)	3/14	0.0112862	0.886051	0	0	6.19323	27.7715	CCDC39;DNAAF1;CCDC40	.		Apelin signaling pathway	6/137	0.337554	1	0	0	1.26577	1.37466	HDAC4;GNG3;ITPR2;CALM3;ADCY8;ADCY5
negative chemotaxis (GO:0050919)	4/26	0.0115875	0.895927	0	0	4.44642	19.8214	SEMA5B;EPHA7;SEMA3C;ROBO1	.		Long-term depression	3/60	0.344239	1	0	0	1.44509	1.54107	GNAO1;GUCY1B1;ITPR2
lipid biosynthetic process (GO:0008610)	7/72	0.0121324	0.924057	0	0	2.80989	12.3969	ABCD3;ACSM3;DOLPP1;MVD;NR0B1;LSS;FDFT1	.		Human T-cell leukemia virus 1 infection	9/219	0.347281	1	0	0	1.18774	1.25618	STAT5B;XPO1;CREB3L4;TLN2;MSX1;ADCY8;JAK3;NFATC4;ADCY5
protein localization to chromatin (GO:0071168)	3/16	0.0164955	0.967548	0	0	5.41908	22.2435	RUVBL2;PLK1;SGF29	.		Fluid shear stress and atherosclerosis	6/139	0.349884	1	0	0	1.24756	1.31013	GSTM3;GSTM1;GSTA4;GSTT2;RAC3;CALM3
respiratory system development (GO:0060541)	4/29	0.0169708	0.973056	0	0	3.98645	16.2498	CCDC39;DNAAF1;TCF21;CCDC40	.		Aldosterone-regulated sodium reabsorption	2/37	0.367968	1	0	0	1.56226	1.56188	HSD11B2;ATP1B2
bone morphogenesis (GO:0060349)	3/16	0.0164955	0.978798	0	0	5.41908	22.2435	OSR2;RARG;FGFR3	.		Arachidonic acid metabolism	3/63	0.372759	1	0	0	1.37627	1.35814	EPHX2;PRXL2B;GGT1
cardiac muscle cell action potential (GO:0086001)	4/29	0.0169708	0.984113	0	0	3.98645	16.2498	PKP2;CACNA1D;CACNA1G;SCN2B	.		Human cytomegalovirus infection	9/225	0.376721	1	0	0	1.15607	1.12861	GNAO1;GNG3;CREB3L4;RAC3;ITPR2;CALM3;ADCY8;NFATC4;ADCY5
protein transport along microtubule (GO:0098840)	3/16	0.0164955	0.990314	0	0	5.41908	22.2435	CAMSAP3;TTC30A;IFT46	.		Alzheimer disease	7/171	0.379964	1	0	0	1.18311	1.14487	ATP2A3;ITPR2;CACNA1D;CALM3;ATP2A1;HSD17B10;ATP5MC1
collecting duct development (GO:0072044)	2/6	0.016345	0.992962	0	0	9.63391	39.6323	DACT2;PAX2	.		Dilated cardiomyopathy (DCM)	4/91	0.386646	1	0	0	1.27041	1.2072	CACNA1D;ADCY8;AGT;ADCY5
digestive tract morphogenesis (GO:0048546)	3/15	0.0137503	1	0	0	5.78035	24.7786	SOX17;TCF21;GLI1	.		Morphine addiction	4/91	0.386646	1	0	0	1.27041	1.2072	GNAO1;GNG3;ADCY8;ADCY5
negative regulation of transcription from RNA polymerase II promoter (GO:0000122)	30/565	0.013835	1	0	0	1.53461	6.56896	KANK2;HDAC4;RARG;HDAC10;TCF21;GLI3;SDR16C5;C1QBP;PRDM16;HOXA7;SPDEF;JAZF1;CBX8;OSR2;CBX6;OSR1;PTCH1;PLK1;IGF2;FOXJ1;NR0B1;WWP2;ZHX1;SREBF2;ESR2;NFATC4;EID1;CRY1;RCOR2;TP73	.		Cell adhesion molecules (CAMs)	6/145	0.387044	1	0	0	1.19593	1.1352	IGSF11;CADM3;CNTNAP1;MPZ;LRRC4C;CLDN1
regulation of ion transmembrane transporter activity (GO:0032412)	5/42	0.0144413	1	0	0	3.44068	14.5805	TRPC6;RANGRF;CACNA1D;WWP2;SCN2B	.		Neurotrophin signaling pathway	5/119	0.394521	1	0	0	1.21436	1.12946	NTF4;BEX3;ARHGDIG;CALM3;TP73
cardiac muscle cell action potential involved in contraction (GO:0086002)	4/28	0.0150316	1	0	0	4.12882	17.3311	PKP2;CACNA1D;CACNA1G;SCN2B	.		Breast cancer	6/147	0.399444	1	0	0	1.17966	1.08256	JAG2;FZD2;FZD5;DVL2;ESR2;FGF10
renal system development (GO:0072001)	6/59	0.0159916	1	0	0	2.93916	12.1555	SOX17;IFT140;PTCH1;TCF21;PAX2;AGT	.		Non-small cell lung cancer	3/66	0.401032	1	0	0	1.31372	1.20036	STAT5B;JAK3;RXRG
dicarboxylic acid metabolic process (GO:0043648)	6/59	0.0159916	1	0	0	2.93916	12.1555	STAT5B;MTRR;GPT2;MTHFD2L;GGT1;MDH1B	.		Retrograde endocannabinoid signaling	6/148	0.405639	1	0	0	1.17169	1.05721	GNAO1;GNG3;ITPR2;CACNA1D;ADCY8;ADCY5
embryonic skeletal joint development (GO:0072498)	2/6	0.016345	1	0	0	9.63391	39.6323	OSR2;OSR1	.		Thiamine metabolism	1/15	0.41044	1	0	0	1.92678	1.71585	AK7
negative regulation of endoplasmic reticulum calcium ion concentration (GO:0032471)	2/6	0.016345	1	0	0	9.63391	39.6323	ATP2A1;TGM2	.		Prolactin signaling pathway	3/70	0.438134	1	0	0	1.23865	1.02217	STAT5B;LHB;ESR2
negative regulation of glucocorticoid receptor signaling pathway (GO:2000323)	2/6	0.016345	1	0	0	9.63391	39.6323	CRY1;ARNTL	.		Primary bile acid biosynthesis	1/17	0.450562	1	0	0	1.7001	1.35542	CYP39A1
positive regulation of protein acetylation (GO:1901985)	2/6	0.016345	1	0	0	9.63391	39.6323	RAPGEF3;ARNTL	.		Carbohydrate digestion and absorption	2/44	0.452877	1	0	0	1.31372	1.04064	CACNA1D;ATP1B2
choline catabolic process (GO:0042426)	2/6	0.016345	1	0	0	9.63391	39.6323	DMGDH;CHDH	.		Bile secretion	3/72	0.45636	1	0	0	1.20424	0.944694	ATP1B2;ADCY8;ADCY5
azole transport (GO:0045117)	2/6	0.016345	1	0	0	9.63391	39.6323	SLC35F3;SLC19A2	.		Inflammatory mediator regulation of TRP channels	4/100	0.456698	1	0	0	1.15607	0.90605	ITPR2;CALM3;ADCY8;ADCY5
aromatic compound catabolic process (GO:0019439)	2/6	0.016345	1	0	0	9.63391	39.6323	EPHX2;PDXP	.		Relaxin signaling pathway	5/130	0.469468	1	0	0	1.11161	0.840546	GNAO1;GNG3;CREB3L4;ADCY8;ADCY5
embryonic skeletal joint morphogenesis (GO:0060272)	2/6	0.016345	1	0	0	9.63391	39.6323	OSR2;OSR1	.		Longevity regulating pathway	4/102	0.471929	1	0	0	1.1334	0.851101	CREB3L4;ADCY8;ADCY5;FOXA2
pronephros development (GO:0048793)	2/6	0.016345	1	0	0	9.63391	39.6323	OSR1;PAX2	.		Type II diabetes mellitus	2/46	0.475936	1	0	0	1.2566	0.932987	CACNA1D;CACNA1G
negative regulation of T cell differentiation in thymus (GO:0033085)	2/6	0.016345	1	0	0	9.63391	39.6323	IHH;FOXJ1	.		Glucagon signaling pathway	4/103	0.479485	1	0	0	1.1224	0.82501	CREB3L4;ITPR2;PHKA1;CALM3
chromatin remodeling (GO:0006338)	9/116	0.0193694	1	0	0	2.24238	8.84407	HDAC4;ANP32A;RUVBL2;ANP32E;UBTF;HMG20A;NUDT5;TOX;NPM3	.		Cysteine and methionine metabolism	2/47	0.487243	1	0	0	1.22986	0.884262	CBS;CDO1
ureteric bud development (GO:0001657)	3/17	0.0195247	1	0	0	5.10031	20.0752	OSR1;TCF21;FOXJ1	.		Nucleotide excision repair	2/47	0.487243	1	0	0	1.22986	0.884262	CETN2;RPA3
membrane depolarization during cardiac muscle cell action potential (GO:0086012)	3/17	0.0195247	1	0	0	5.10031	20.0752	CACNA1D;CACNA1G;SCN2B	.		Pantothenate and CoA biosynthesis	1/19	0.487958	1	0	0	1.52114	1.09146	PANK1
alpha-amino acid metabolic process (GO:1901605)	4/31	0.0212998	1	0	0	3.72926	14.3541	STAT5B;MTRR;CBS;CKB	.		Notch signaling pathway	2/48	0.498395	1	0	0	1.20424	0.838587	JAG2;DVL2
skeletal system morphogenesis (GO:0048705)	4/31	0.0212998	1	0	0	3.72926	14.3541	OSR2;RARG;IFT140;FGFR3	.		One carbon pool by folate	1/20	0.505691	1	0	0	1.44509	0.985303	MTHFD2L
kidney development (GO:0001822)	6/63	0.0214994	1	0	0	2.75255	10.569	OSR2;OSR1;TCF21;PAX2;AGT;FGF10	.		Drug metabolism	4/108	0.516591	1	0	0	1.07043	0.707027	GSTM3;GSTM1;GSTA4;GSTT2
membrane raft polarization (GO:0001766)	2/7	0.0223629	1	0	0	8.25764	31.3819	CMTM8;MARVELD1	.		RNA degradation	3/79	0.517999	1	0	0	1.09753	0.721937	EXOSC8;NUDT16;ENO4
dolichyl diphosphate biosynthetic process (GO:0006489)	2/7	0.0223629	1	0	0	8.25764	31.3819	DOLPP1;MVD	.		Arginine biosynthesis	1/21	0.522811	1	0	0	1.37627	0.892561	GPT2
regulation of MDA-5 signaling pathway (GO:0039533)	2/7	0.0223629	1	0	0	8.25764	31.3819	TKFC;C1QBP	.		ECM-receptor interaction	3/82	0.54324	1	0	0	1.05738	0.645218	COL9A3;AGRN;THBS3
oxaloacetate metabolic process (GO:0006107)	2/7	0.0223629	1	0	0	8.25764	31.3819	STAT5B;MDH1B	.		Peroxisome	3/83	0.551482	1	0	0	1.04464	0.621714	ABCD3;EPHX2;ECH1
dolichyl diphosphate metabolic process (GO:0046465)	2/7	0.0223629	1	0	0	8.25764	31.3819	DOLPP1;MVD	.		Mannose type O-glycan biosynthesis	1/23	0.555296	1	0	0	1.2566	0.739199	LARGE2
membrane raft distribution (GO:0031580)	2/7	0.0223629	1	0	0	8.25764	31.3819	CMTM8;MARVELD1	.		Proximal tubule bicarbonate reclamation	1/23	0.555296	1	0	0	1.2566	0.739199	ATP1B2
box C/D snoRNP assembly (GO:0000492)	2/7	0.0223629	1	0	0	8.25764	31.3819	RUVBL2;PIH1D2	.		Renin-angiotensin system	1/23	0.555296	1	0	0	1.2566	0.739199	AGT
regulation of alpha-beta T cell differentiation (GO:0046637)	2/7	0.0223629	1	0	0	8.25764	31.3819	IHH;GLI3	.		Fanconi anemia pathway	2/54	0.561945	1	0	0	1.07043	0.616946	RPA3;CENPS
negative regulation of alpha-beta T cell activation (GO:0046636)	2/7	0.0223629	1	0	0	8.25764	31.3819	IHH;GLI3	.		Pathogenic Escherichia coli infection	2/55	0.57196	1	0	0	1.05097	0.587163	TUBB4B;CLDN1
regulation of glucocorticoid receptor signaling pathway (GO:2000322)	2/7	0.0223629	1	0	0	8.25764	31.3819	CRY1;ARNTL	.		Regulation of lipolysis in adipocytes	2/55	0.57196	1	0	0	1.05097	0.587163	ADCY8;ADCY5
xenobiotic catabolic process (GO:0042178)	2/7	0.0223629	1	0	0	8.25764	31.3819	GSTM3;GSTM1	.		Thyroid hormone signaling pathway	4/116	0.573225	1	0	0	0.996612	0.554591	PFKFB2;RCAN2;ATP1B2;RXRG
SA node cell action potential (GO:0086015)	2/7	0.0223629	1	0	0	8.25764	31.3819	CACNA1D;CACNA1G	.		Phospholipase D signaling pathway	5/148	0.584525	1	0	0	0.97641	0.52429	LPAR4;ADCY8;RAPGEF3;AGT;ADCY5
kidney epithelium development (GO:0072073)	2/7	0.0223629	1	0	0	8.25764	31.3819	OSR1;PAX2	.		Gastric cancer	5/149	0.590521	1	0	0	0.969857	0.510872	FZD2;FZD5;DVL2;RXRG;FGF10
metanephric nephron tubule development (GO:0072234)	2/7	0.0223629	1	0	0	8.25764	31.3819	OSR1;PAX2	.		Folate biosynthesis	1/26	0.599929	1	0	0	1.11161	0.567968	PCBD1
positive regulation of gastrulation (GO:2000543)	2/7	0.0223629	1	0	0	8.25764	31.3819	OSR1;FOXA2	.		Maturity onset diabetes of the young	1/26	0.599929	1	0	0	1.11161	0.567968	FOXA2
regulation of cardiac muscle cell proliferation (GO:0060043)	3/18	0.0228395	1	0	0	4.81696	18.2045	TGFBR3;GLI1;TP73	.		Human immunodeficiency virus 1 infection	7/212	0.603268	1	0	0	0.954303	0.482298	GNAO1;CCNB1;GNG3;RAC3;ITPR2;CALM3;NFATC4
regulation of microtubule polymerization or depolymerization (GO:0031110)	3/18	0.0228395	1	0	0	4.81696	18.2045	CAMSAP3;ARL2;FKBP4	.		Protein digestion and absorption	3/90	0.60662	1	0	0	0.963391	0.481554	SLC1A1;COL9A3;ATP1B2
mismatch repair (GO:0006298)	4/32	0.023695	1	0	0	3.61272	13.5206	MSH6;RNASEH2A;RPA3;TP73	.		Steroid hormone biosynthesis	2/60	0.619519	1	0	0	0.963391	0.461283	SULT2B1;HSD11B2
embryonic organ morphogenesis (GO:0048562)	4/33	0.0262468	1	0	0	3.50324	12.7525	OSR2;RARG;SOX17;TCF21	.		Th1 and Th2 cell differentiation	3/92	0.621521	1	0	0	0.942448	0.448214	JAG2;STAT5B;JAK3
negative regulation of smoothened signaling pathway (GO:0045879)	3/19	0.02644	1	0	0	4.56343	16.5784	PTCH1;PTCH2;GLI3	.		Butanoate metabolism	1/28	0.62717	1	0	0	1.0322	0.481562	ACSM3
positive regulation of epithelial cell differentiation (GO:0030858)	3/19	0.02644	1	0	0	4.56343	16.5784	SULT2B1;KDF1;FOXJ1	.		Phototransduction	1/28	0.62717	1	0	0	1.0322	0.481562	CALM3
organic hydroxy compound biosynthetic process (GO:1901617)	5/49	0.0266134	1	0	0	2.94916	10.6946	CYP39A1;PSAT1;MSMO1;DHCR7;TM7SF2	.		Glycerolipid metabolism	2/61	0.628528	1	0	0	0.947598	0.44004	TKFC;MBOAT2
cellular protein complex assembly (GO:0043623)	10/144	0.0282093	1	0	0	2.00706	7.16141	CCDC39;DNAAF1;CCDC103;PIH1D3;SPAG1;ARL2;CCDC65;NSG1;DRC1;CCDC40	.		Chemokine signaling pathway	6/190	0.646655	1	0	0	0.912686	0.397878	STAT5B;GNG3;RAC3;ADCY8;JAK3;ADCY5
response to glucagon (GO:0033762)	4/34	0.0289572	1	0	0	3.4002	12.0433	GNG3;CRY1;ADCY8;ADCY5	.		Cellular senescence	5/160	0.653185	1	0	0	0.903179	0.384659	CCNB1;ITPR2;CACNA1D;CALM3;NFATC4
positive regulation of mitochondrial calcium ion concentration (GO:0051561)	2/8	0.0291414	1	0	0	7.22543	25.5462	ATP2A1;TGM2	.		Mucin type O-glycan biosynthesis	1/31	0.664599	1	0	0	0.932314	0.380918	GALNT16
sulfur amino acid catabolic process (GO:0000098)	2/8	0.0291414	1	0	0	7.22543	25.5462	MTRR;CBS	.		RNA polymerase	1/31	0.664599	1	0	0	0.932314	0.380918	POLR1C
protein lipoylation (GO:0009249)	2/8	0.0291414	1	0	0	7.22543	25.5462	GCSH;POP5	.		Acute myeloid leukemia	2/66	0.671086	1	0	0	0.87581	0.349324	STAT5B;RUNX1T1
positive regulation of alpha-beta T cell differentiation (GO:0046638)	2/8	0.0291414	1	0	0	7.22543	25.5462	IHH;GLI3	.		Propanoate metabolism	1/32	0.676221	1	0	0	0.903179	0.353355	PCCB
isoprenoid biosynthetic process (GO:0008299)	2/8	0.0291414	1	0	0	7.22543	25.5462	IDI1;MVD	.		Retinol metabolism	2/67	0.679108	1	0	0	0.862738	0.333858	SDR16C5;LRAT
lung epithelium development (GO:0060428)	2/8	0.0291414	1	0	0	7.22543	25.5462	FOXJ1;FGF10	.		Ribosome biogenesis in eukaryotes	3/101	0.683723	1	0	0	0.858467	0.326392	POP5;XPO1;SNU13
establishment of protein localization to chromatin (GO:0071169)	2/8	0.0291414	1	0	0	7.22543	25.5462	RUVBL2;SGF29	.		Thermogenesis	7/231	0.691429	1	0	0	0.87581	0.323169	CREB3L4;DPF1;PRDM16;COX11;ADCY8;ADCY5;ATP5MC1
cellular biogenic amine catabolic process (GO:0042402)	2/8	0.0291414	1	0	0	7.22543	25.5462	DMGDH;CHDH	.		Ras signaling pathway	7/232	0.695699	1	0	0	0.872035	0.316407	NTF4;GNG3;IGF2;RAC3;CALM3;FGFR3;FGF10
endochondral ossification (GO:0001958)	2/8	0.0291414	1	0	0	7.22543	25.5462	DLX5;FGFR3	.		Proteoglycans in cancer	6/201	0.699181	1	0	0	0.862738	0.308727	FZD2;FZD5;PTCH1;IGF2;IHH;ITPR2
kidney mesenchyme development (GO:0072074)	2/8	0.0291414	1	0	0	7.22543	25.5462	OSR1;PAX2	.		C-type lectin receptor signaling pathway	3/104	0.702682	1	0	0	0.833704	0.294173	ITPR2;CALM3;NFATC4
calcium ion transmembrane transport (GO:0070588)	7/86	0.0293993	1	0	0	2.35247	8.29665	TRPC6;ATP2A3;ATP2A1;CACNA1D;MCOLN2;TRPM3;CACNA1G	.		Alanine, aspartate and glutamate metabolism	1/35	0.708732	1	0	0	0.825764	0.284292	GPT2
inositol phosphate-mediated signaling (GO:0048016)	3/20	0.0303253	1	0	0	4.33526	15.1551	EDN3;ADGRB2;NFATC4	.		Human papillomavirus infection	10/330	0.709349	1	0	0	0.87581	0.30076	FZD2;FZD5;CREB3L4;DVL2;COL9A3;TUBG2;TUBG1;MPP5;LLGL2;THBS3
regulation of heart rate by cardiac conduction (GO:0086091)	4/35	0.0318274	1	0	0	3.30306	11.387	PKP2;CACNA1D;CACNA1G;SCN2B	.		Adherens junction	2/72	0.716842	1	0	0	0.802826	0.26726	FARP2;RAC3
sulfur compound catabolic process (GO:0044273)	4/35	0.0318274	1	0	0	3.30306	11.387	OGN;CSPG5;CHAC2;GGT1	.		Arrhythmogenic right ventricular cardiomyopathy (ARVC)	2/72	0.716842	1	0	0	0.802826	0.26726	PKP2;CACNA1D
branched-chain amino acid catabolic process (GO:0009083)	3/21	0.0344935	1	0	0	4.12882	13.9017	IVD;PPM1K;HSD17B10	.		p53 signaling pathway	2/72	0.716842	1	0	0	0.802826	0.26726	CCNB1;TP73
embryonic skeletal system development (GO:0048706)	3/21	0.0344935	1	0	0	4.12882	13.9017	KIAA1217;OSR2;OSR1	.		Th17 cell differentiation	3/107	0.720762	1	0	0	0.810329	0.265339	STAT5B;JAK3;RXRG
Wnt signaling pathway, calcium modulating pathway (GO:0007223)	4/36	0.0348584	1	0	0	3.2113	10.7786	GNAO1;TNRC6C;FZD2;FZD5	.		Insulin resistance	3/108	0.726596	1	0	0	0.802826	0.25641	CREB3L4;SLC27A3;AGT
acidic amino acid transport (GO:0015800)	2/9	0.0366209	1	0	0	6.42261	21.2404	SLC1A1;SLC25A12	.		Primary immunodeficiency	1/37	0.728573	1	0	0	0.781128	0.247357	JAK3
regulation of protein acetylation (GO:1901983)	2/9	0.0366209	1	0	0	6.42261	21.2404	RAPGEF3;ARNTL	.		Thyroid cancer	1/37	0.728573	1	0	0	0.781128	0.247357	RXRG
regulation of microtubule-based movement (GO:0060632)	2/9	0.0366209	1	0	0	6.42261	21.2404	CCDC65;DRC1	.		Cardiac muscle contraction	2/78	0.757127	1	0	0	0.74107	0.206183	CACNA1D;ATP1B2
homocysteine metabolic process (GO:0050667)	2/9	0.0366209	1	0	0	6.42261	21.2404	MTRR;CBS	.		Synaptic vesicle cycle	2/78	0.757127	1	0	0	0.74107	0.206183	SLC1A1;SLC6A1
embryonic forelimb morphogenesis (GO:0035115)	2/9	0.0366209	1	0	0	6.42261	21.2404	OSR2;OSR1	.		Bladder cancer	1/41	0.764299	1	0	0	0.70492	0.18948	FGFR3
small nucleolar ribonucleoprotein complex assembly (GO:0000491)	2/9	0.0366209	1	0	0	6.42261	21.2404	RUVBL2;PIH1D2	.		mTOR signaling pathway	4/152	0.775569	1	0	0	0.760572	0.193305	FZD2;FZD5;DVL2;CASTOR1
positive regulation of epidermis development (GO:0045684)	2/9	0.0366209	1	0	0	6.42261	21.2404	SULT2B1;KDF1	.		PI3K-Akt signaling pathway	10/354	0.785683	1	0	0	0.816433	0.196926	NTF4;GNG3;CREB3L4;IGF2;COL9A3;LPAR4;JAK3;FGFR3;FGF10;THBS3
serine family amino acid catabolic process (GO:0009071)	2/9	0.0366209	1	0	0	6.42261	21.2404	GCSH;CBS	.		Taste transduction	2/83	0.786821	1	0	0	0.696427	0.166971	ADCY8;SCN2A
regulation of nephron tubule epithelial cell differentiation (GO:0072182)	2/9	0.0366209	1	0	0	6.42261	21.2404	OSR1;PAX2	.		ABC transporters	1/45	0.795328	1	0	0	0.642261	0.147078	ABCD3
negative regulation of signal transduction (GO:0009968)	16/283	0.0379483	1	0	0	1.63402	5.34575	KANK2;RNF43;EPHA7;NXN;PTCH1;INSRR;PTCH2;NR0B1;WWP2;ADAMTS12;GLI3;AGT;CRY1;ROR2;FGFR3;EPHA3	.		Glycosphingolipid biosynthesis	1/45	0.795328	1	0	0	0.642261	0.147078	B3GNT3
regulation of sodium ion transmembrane transporter activity (GO:2000649)	4/37	0.0380511	1	0	0	3.12451	10.2135	OSR1;HECW1;RANGRF;SCN2B	.		Hypertrophic cardiomyopathy (HCM)	2/85	0.797776	1	0	0	0.680041	0.15364	CACNA1D;AGT
regulation of epithelial cell proliferation (GO:0050678)	6/72	0.0382392	1	0	0	2.40848	7.86102	TGFBR3;OSR2;OSR1;MCC;PAX2;FGF10	.		Colorectal cancer	2/86	0.803064	1	0	0	0.672133	0.147413	MSH6;RAC3
organelle assembly (GO:0070925)	20/376	0.0386024	1	0	0	1.53733	5.00314	FARP2;DNAI2;DNAAF1;DNAH5;CCDC113;TMOD2;DNAH6;FOXJ1;TUBG2;TUBG1;TMEM231;IFT43;UBXN10;TTC30A;TEKT1;KIAA1324;TEKT2;CCDC65;B9D2;IFT46	.		Cell cycle	3/124	0.807385	1	0	0	0.699236	0.149605	ANAPC13;CCNB1;PLK1
protein localization to cilium (GO:0061512)	3/22	0.0389416	1	0	0	3.94115	12.7918	IFT140;TTC21A;ROPN1	.		Sphingolipid metabolism	1/47	0.809277	1	0	0	0.614931	0.130128	CERS4
glutathione derivative biosynthetic process (GO:1901687)	3/22	0.0389416	1	0	0	3.94115	12.7918	GSTM3;GSTM1;GSTA4	.		Amino sugar and nucleotide sugar metabolism	1/48	0.815892	1	0	0	0.602119	0.122515	FPGT
nuclear transport (GO:0051169)	3/22	0.0389416	1	0	0	3.94115	12.7918	XPO1;ANP32A;ANP32E	.		Endocrine and other factor-regulated calcium reabsorption	1/48	0.815892	1	0	0	0.602119	0.122515	ATP1B2
sulfur amino acid metabolic process (GO:0000096)	3/22	0.0389416	1	0	0	3.94115	12.7918	MTRR;CBS;CDO1	.		Hepatitis B	4/163	0.819694	1	0	0	0.709245	0.141015	STAT5B;CREB3L4;JAK3;NFATC4
beta-catenin destruction complex disassembly (GO:1904886)	3/22	0.0389416	1	0	0	3.94115	12.7918	FZD2;FZD5;DVL2	.		Arginine and proline metabolism	1/49	0.822277	1	0	0	0.589831	0.115417	CKB
ncRNA catabolic process (GO:0034661)	3/22	0.0389416	1	0	0	3.94115	12.7918	ERN2;EXOSC8;NUDT16	.		Malaria	1/49	0.822277	1	0	0	0.589831	0.115417	THBS3
glutathione derivative metabolic process (GO:1901685)	3/22	0.0389416	1	0	0	3.94115	12.7918	GSTM3;GSTM1;GSTA4	.		N-Glycan biosynthesis	1/50	0.828441	1	0	0	0.578035	0.108791	DOLPP1
membrane depolarization during action potential (GO:0086010)	4/38	0.0414058	1	0	0	3.04229	9.68766	CACNA1D;SCN2A;CACNA1G;SCN2B	.		Viral carcinogenesis	5/201	0.829013	1	0	0	0.718949	0.134817	HDAC4;STAT5B;HDAC10;CREB3L4;JAK3
neuronal action potential (GO:0019228)	3/23	0.0436657	1	0	0	3.76979	11.8039	KCNMB2;SCN2A;CACNA1G	.		Neuroactive ligand-receptor interaction	9/338	0.830886	1	0	0	0.769573	0.142573	CHRNB1;EDN3;TBXA2R;LHB;PENK;PMCH;GRIK1;LPAR4;AGT
cellular amino acid catabolic process (GO:0009063)	3/23	0.0436657	1	0	0	3.76979	11.8039	IVD;PPM1K;HSD17B10	.		Amyotrophic lateral sclerosis (ALS)	1/51	0.834392	1	0	0	0.566701	0.102602	ALS2
negative regulation of viral-induced cytoplasmic pattern recognition receptor signaling pathway (GO:0039532)	2/10	0.0447449	1	0	0	5.78035	17.9582	TKFC;C1QBP	.		Mineral absorption	1/51	0.834392	1	0	0	0.566701	0.102602	ATP1B2
negative regulation of sodium ion transmembrane transport (GO:1902306)	2/10	0.0447449	1	0	0	5.78035	17.9582	OSR1;HECW1	.		Tight junction	4/170	0.84387	1	0	0	0.680041	0.115442	CACNA1D;MPP5;CLDN1;LLGL2
glycine metabolic process (GO:0006544)	2/10	0.0447449	1	0	0	5.78035	17.9582	GCSH;GCAT	.		Glycosaminoglycan biosynthesis	1/53	0.845682	1	0	0	0.545316	0.0914012	EXTL1
L-glutamate transport (GO:0015813)	2/10	0.0447449	1	0	0	5.78035	17.9582	SLC1A1;SLC25A12	.		Glycerophospholipid metabolism	2/97	0.853581	1	0	0	0.595912	0.0943414	ETNK2;MBOAT2
creatine metabolic process (GO:0006600)	2/10	0.0447449	1	0	0	5.78035	17.9582	STAT5B;CKB	.		Prostate cancer	2/97	0.853581	1	0	0	0.595912	0.0943414	CREB3L4;INSRR
cardiovascular system development (GO:0072358)	2/10	0.0447449	1	0	0	5.78035	17.9582	NXN;TCF21	.		Measles	3/138	0.860625	1	0	0	0.628299	0.0943054	STAT5B;JAK3;TP73
protein-cofactor linkage (GO:0018065)	2/10	0.0447449	1	0	0	5.78035	17.9582	GCSH;POP5	.		Choline metabolism in cancer	2/99	0.861388	1	0	0	0.583873	0.0871199	SLC22A3;RAC3
negative regulation of sodium ion transmembrane transporter activity (GO:2000650)	2/10	0.0447449	1	0	0	5.78035	17.9582	OSR1;HECW1	.		Phosphatidylinositol signaling system	2/99	0.861388	1	0	0	0.583873	0.0871199	ITPR2;CALM3
forelimb morphogenesis (GO:0035136)	2/10	0.0447449	1	0	0	5.78035	17.9582	OSR2;OSR1	.		AGE-RAGE signaling pathway in diabetic complications	2/100	0.865147	1	0	0	0.578035	0.0837318	STAT5B;AGT
intraciliary transport involved in cilium assembly (GO:0035735)	4/40	0.0486009	1	0	0	2.89017	8.74021	IFT43;IFT140;DYNLRB2;IFT46	.		Regulation of actin cytoskeleton	5/214	0.866718	1	0	0	0.675274	0.096592	INSRR;RAC3;LPAR4;FGFR3;FGF10
positive regulation of Ras protein signal transduction (GO:0046579)	4/40	0.0486009	1	0	0	2.89017	8.74021	ALS2;LPAR4;ROBO1;FGF10	.		Lysine degradation	1/59	0.875146	1	0	0	0.48986	0.0653297	PRDM6
ear morphogenesis (GO:0042471)	3/24	0.0486612	1	0	0	3.61272	10.9208	OSR2;OSR1;PAX2	.		VEGF signaling pathway	1/59	0.875146	1	0	0	0.48986	0.0653297	RAC3
limb development (GO:0060173)	3/24	0.0486612	1	0	0	3.61272	10.9208	PTCH1;KDF1;GLI3	.		Viral myocarditis	1/59	0.875146	1	0	0	0.48986	0.0653297	RAC3
positive regulation of transferase activity (GO:0051347)	9/137	0.0486921	1	0	0	1.89865	5.73819	EPHA7;PLK1;INSRR;IGF2;DCUN1D2;ROR2;FGFR3;MAPK15;EPHA3	.		MAPK signaling pathway	7/295	0.888414	1	0	0	0.685804	0.0811423	NTF4;IGF2;RAC3;CACNA1D;FGFR3;CACNA1G;FGF10
sterol metabolic process (GO:0016125)	5/59	0.0529557	1	0	0	2.4493	7.19678	CYP39A1;SULT2B1;MSMO1;DHCR7;TM7SF2	.		Kaposi sarcoma-associated herpesvirus infection	4/186	0.889028	1	0	0	0.621543	0.0731098	GNG3;ITPR2;CALM3;NFATC4
interleukin-2-mediated signaling pathway (GO:0038110)	2/11	0.05346	1	0	0	5.25486	15.3905	STAT5B;JAK3	.		Cytosolic DNA-sensing pathway	1/63	0.891597	1	0	0	0.458758	0.0526384	POLR1C
calcineurin-NFAT signaling cascade (GO:0033173)	2/11	0.05346	1	0	0	5.25486	15.3905	ADGRB2;NFATC4	.		Central carbon metabolism in cancer	1/65	0.898992	1	0	0	0.444642	0.0473462	FGFR3
somite development (GO:0061053)	2/11	0.05346	1	0	0	5.25486	15.3905	PTCH1;IHH	.		Shigellosis	1/65	0.898992	1	0	0	0.444642	0.0473462	ELMO3
response to axon injury (GO:0048678)	2/11	0.05346	1	0	0	5.25486	15.3905	RTN4RL1;DPYSL3	.		Phagosome	3/152	0.900501	1	0	0	0.570429	0.059783	TUBB4B;DYNC1I1;THBS3
cellular response to interleukin-2 (GO:0071352)	2/11	0.05346	1	0	0	5.25486	15.3905	STAT5B;JAK3	.		Aminoacyl-tRNA biosynthesis	1/66	0.902498	1	0	0	0.437905	0.0449243	TARSL2
[truncated: 2,053 more rows]

## Sheet: blue
Supplementary File S9: The complete list of the functional enrichment analysis for hub genes in non-preserved modules.
[truncated: 3,091 more rows]

[truncated: 16 more sheets: darkgreen, darkgrey, darkmagenta, darkolivegreen, green, grey60, orange, paleturquoise, red, royalblue, saddlebrown, salmon, sienna3, tan, violet , white]
