# Supplementary material for: An integrated analysis of mRNAs, lncRNAs, and miRNAs based on weighted gene co-expression network analysis involved in bovine endometritis
Source: Sci Rep. 2021 Sep 10;11:18050. doi: 10.1038/s41598-021-97319-y (PMC8433134; doi:10.1038/s41598-021-97319-y)
Supplement: Supplementary file 10 — Supplementary File S10. [file 41598_2021_97319_MOESM10_ESM.xlsx]

## Sheet: black module
Supplementary File S10: The complete list of the functional enrichment analysis for semi-preserved modules.
Term	Overlap	P-value	Adjusted P-value	Old P-value	Old Adjusted P-value	Odds Ratio	Combined Score	Genes	.	KEGG	Term	Overlap	P-value	Adjusted P-value	Old P-value	Old Adjusted P-value	Odds Ratio	Combined Score	Genes
protein localization to chromosome (GO:0034502)	5/27	0.000118699	0.30286	0	0	10.0644	90.9714	SLF2;TNKS;XRCC5;HASPIN;ATR	.		RNA transport	7/165	0.0332995	1	0	0	2.30567	7.84437	NUP93;RPP30;XPO5;PABPC5;PABPC4L;THOC2;EIF4B
mitotic spindle organization (GO:0007052)	8/74	6.3694e-05	0.32503	0	0	5.87544	56.7651	TNKS;TBCE;SPICE1;TUBGCP5;XIAP;TTK;MAP4;CLASP2	.		Hepatocellular carcinoma	7/168	0.0361753	1	0	0	2.26449	7.51671	SMARCC1;ACTL6B;DVL3;POLK;TGFBR1;IGF1R;NFE2L2
protein phosphorylation (GO:0006468)	20/470	0.000481501	0.819034	0	0	2.31267	17.6656	PRKCI;CDK19;PRKAA2;TNKS;PHKB;OXSR1;HASPIN;CDC42BPA;TGFBR1;TTBK2;IGF1R;LATS1;NRBP2;SLK;SBK1;PEAK1;AAK1;PKN2;FRK;ATR	.		Longevity regulating pathway	5/102	0.0402409	1	0	0	2.66411	8.55944	PRKAB2;PRKAA2;TSC1;IGF1R;APPL1
microtubule cytoskeleton organization involved in mitosis (GO:1902850)	5/44	0.0012363	1	0	0	6.17589	41.3515	TNKS;TBCE;TTK;MAP4;CLASP2	.		mTOR signaling pathway	6/152	0.0623244	1	0	0	2.14531	5.95409	PRKAA2;DVL3;TSC1;EIF4B;IGF1R;ATP6V1B1
peptidyl-serine phosphorylation (GO:0018105)	9/145	0.00148178	1	0	0	3.37331	21.9755	LATS1;PRKCI;PRKAA2;SBK1;TNKS;PKN2;TGFBR1;TTBK2;ATR	.		AMPK signaling pathway	5/120	0.0709623	1	0	0	2.26449	5.99096	PRKAB2;PRKAA2;SCD5;TSC1;IGF1R
recombinational repair (GO:0000725)	6/71	0.00195114	1	0	0	4.59277	28.6559	EXD2;WRN;HUS1;SMC5;AUNIP;POLK	.		Cellular senescence	6/160	0.0757217	1	0	0	2.03804	5.25956	ITPR1;HUS1;TSC1;LIN9;TGFBR1;ATR
protein localization to chromosome, telomeric region (GO:0070198)	3/15	0.00238503	1	0	0	10.8696	65.6364	XRCC5;TNKS;ATR	.		Hippo signaling pathway	6/160	0.0757217	1	0	0	2.03804	5.25956	LATS1;PRKCI;WWC1;DVL3;TEAD1;TGFBR1
double-strand break repair via homologous recombination (GO:0000724)	6/76	0.00275898	1	0	0	4.29062	25.2842	EXD2;WRN;HUS1;SMC5;AUNIP;POLK	.		Cell cycle	5/124	0.0791516	1	0	0	2.19144	5.55836	WEE1;ANAPC5;TTK;ANAPC1;ATR
cellular response to gamma radiation (GO:0071480)	3/17	0.00346861	1	0	0	9.59079	54.3223	WRN;XRCC5;ATR	.		Oocyte meiosis	5/125	0.0812749	1	0	0	2.17391	5.45634	SLK;ITPR1;ANAPC5;ANAPC1;IGF1R
double-strand break repair (GO:0006302)	8/141	0.00463229	1	0	0	3.08356	16.5732	EXD2;WRN;XRCC5;HUS1;SMC5;AUNIP;POLK;TRIP13	.		Autophagy	5/128	0.087825	1	0	0	2.12296	5.16391	PRKAA2;ITPR1;TSC1;IGF1R;ATG2B
transcription initiation from RNA polymerase III promoter (GO:0006384)	2/6	0.00482262	1	0	0	18.1159	96.6384	GTF3C4;BDP1	.		Small cell lung cancer	4/93	0.0925992	1	0	0	2.33754	5.56212	LAMA5;APAF1;XIAP;POLK
regulation of macroautophagy (GO:0016241)	7/116	0.0056734	1	0	0	3.27961	16.962	NRBP2;PRKAB2;PIKFYVE;PRKAA2;TSC1;HDAC6;ATP6V1B1	.		FoxO signaling pathway	5/132	0.0969728	1	0	0	2.05863	4.80345	PRKAB2;PRKAA2;CCNG2;TGFBR1;IGF1R
negative regulation of cyclin-dependent protein kinase activity (GO:1904030)	3/21	0.00642529	1	0	0	7.76398	39.1888	LATS1;IPO7;IPO5	.		Ubiquitin mediated proteolysis	5/137	0.109057	1	0	0	1.9835	4.39521	UBA6;XIAP;ANAPC5;MID1;ANAPC1
tRNA pseudouridine synthesis (GO:0031119)	2/7	0.0066698	1	0	0	15.528	77.7976	RPUSD4;PUSL1	.		Insulin signaling pathway	5/137	0.109057	1	0	0	1.9835	4.39521	PRKAB2;PRKCI;PRKAA2;TSC1;PHKB
translational readthrough (GO:0006451)	2/7	0.0066698	1	0	0	15.528	77.7976	SEPSECS;SECISBP2L	.		Circadian rhythm	2/31	0.110833	1	0	0	3.50631	7.71293	PRKAB2;PRKAA2
valine metabolic process (GO:0006573)	2/7	0.0066698	1	0	0	15.528	77.7976	GHR;ALDH6A1	.		Glucagon signaling pathway	4/103	0.122222	1	0	0	2.1106	4.43629	PRKAB2;PRKAA2;ITPR1;PHKB
selenocysteine incorporation (GO:0001514)	2/7	0.0066698	1	0	0	15.528	77.7976	SEPSECS;SECISBP2L	.		p53 signaling pathway	3/72	0.146865	1	0	0	2.26449	4.34385	APAF1;CCNG2;ATR
mitotic cell cycle phase transition (GO:0044772)	10/221	0.0080352	1	0	0	2.45918	11.8629	LATS1;NEDD1;WEE1;PPP1R12A;ODF2;CEP70;CACUL1;ANAPC1;HAUS2;CLASP2	.		Inositol phosphate metabolism	3/74	0.155586	1	0	0	2.20329	4.09935	ALDH6A1;PIKFYVE;MTMR8
pyrimidine nucleobase metabolic process (GO:0006206)	2/8	0.00878539	1	0	0	13.587	64.3297	ALDH6A1;UPRT	.		Endocytosis	7/244	0.164614	1	0	0	1.55916	2.81296	EEA1;ARFGEF1;PRKCI;PSD3;RAB11FIP2;TGFBR1;IGF1R
G2/M transition of mitotic cell cycle (GO:0000086)	7/126	0.00880207	1	0	0	3.01932	14.2898	LATS1;NEDD1;WEE1;PPP1R12A;ODF2;CEP70;HAUS2	.		Proteoglycans in cancer	6/201	0.166989	1	0	0	1.62232	2.90368	ARHGEF12;PPP1R12A;ITPR1;FRS2;EIF4B;IGF1R
cell cycle G2/M phase transition (GO:0044839)	7/127	0.00917292	1	0	0	2.99555	14.0536	LATS1;NEDD1;WEE1;PPP1R12A;ODF2;CEP70;HAUS2	.		Platelet activation	4/124	0.195094	1	0	0	1.75316	2.86514	PRKCI;ARHGEF12;PPP1R12A;ITPR1
negative regulation of cyclin-dependent protein serine/threonine kinase activity (GO:0045736)	3/24	0.00938872	1	0	0	6.79348	31.7136	LATS1;IPO7;IPO5	.		Basal transcription factors	2/45	0.200634	1	0	0	2.41546	3.87989	TAF8;TAF4B
cellular response to ionizing radiation (GO:0071479)	4/46	0.0100165	1	0	0	4.7259	21.7558	WRN;XRCC5;HUS1;ATR	.		PI3K-Akt signaling pathway	9/354	0.206773	1	0	0	1.38172	2.17778	PHLPP2;GHR;LAMA5;PRKAA2;PKN2;TSC1;PRLR;EIF4B;IGF1R
regulation of cellular component movement (GO:0051270)	4/46	0.0100165	1	0	0	4.7259	21.7558	PKHD1;PKN2;HDAC6;TGFBR1	.		Colorectal cancer	3/86	0.210847	1	0	0	1.89585	2.95113	POLK;TGFBR1;APPL1
negative regulation of intracellular signal transduction (GO:1902532)	8/161	0.0100395	1	0	0	2.70051	12.4257	PKHD1;PHLPP2;PRKAA2;WWC1;ITPR1;NF1;OTUD7B;TSC1	.		Non-homologous end-joining	1/13	0.214552	1	0	0	4.1806	6.4348	XRCC5
ubiquitin-dependent protein catabolic process (GO:0006511)	13/341	0.010926	1	0	0	2.07191	9.35802	ATE1;UBA6;OTUD7B;KLHL24;ABTB1;PSME4;TTC3;SPOPL;ANAPC5;FBXL4;CACUL1;ANAPC1;NFE2L2	.		N-Glycan biosynthesis	2/50	0.234512	1	0	0	2.17391	3.15271	MAN1A2;MGAT5B
oogenesis (GO:0048477)	2/9	0.011159	1	0	0	12.0773	54.2936	CCDC36;TRIP13	.		Apelin signaling pathway	4/137	0.245541	1	0	0	1.5868	2.22833	PRKAB2;PRKAA2;ITPR1;TGFBR1
response to UV-C (GO:0010225)	2/9	0.011159	1	0	0	12.0773	54.2936	IMPACT;WRN	.		Thermogenesis	6/231	0.253224	1	0	0	1.41163	1.93885	PRKAB2;SMARCC1;PRKAA2;ACTL6B;FRS2;TSC1
negative regulation of response to reactive oxygen species (GO:1901032)	2/9	0.011159	1	0	0	12.0773	54.2936	NUP93;NFE2L2	.		Fanconi anemia pathway	2/54	0.261841	1	0	0	2.01288	2.6973	POLK;ATR
regulation of organ growth (GO:0046620)	2/9	0.011159	1	0	0	12.0773	54.2936	LATS1;WWC1	.		Nitrogen metabolism	1/17	0.270824	1	0	0	3.19693	4.1761	CA5B
regulation of microtubule-based process (GO:0032886)	3/26	0.0117391	1	0	0	6.2709	27.8731	BICD1;HDAC6;CLASP2	.		Selenocompound metabolism	1/17	0.270824	1	0	0	3.19693	4.1761	SEPSECS
response to gamma radiation (GO:0010332)	3/26	0.0117391	1	0	0	6.2709	27.8731	WRN;XRCC5;ATR	.		Phosphatidylinositol signaling system	3/99	0.274581	1	0	0	1.6469	2.12864	PIKFYVE;MTMR8;ITPR1
regulation of intracellular signal transduction (GO:1902531)	15/422	0.0119312	1	0	0	1.93179	8.55514	PRKAB2;ARHGEF12;PRKAA2;WWC1;HUS1;XIAP;KALRN;PKHD1;AKAP12;ARHGAP21;ARHGAP32;WRN;TAF4B;PAK3;ATR	.		Progesterone-mediated oocyte maturation	3/99	0.274581	1	0	0	1.6469	2.12864	ANAPC5;ANAPC1;IGF1R
phosphorylation (GO:0016310)	14/386	0.0126574	1	0	0	1.97116	8.61302	PRKCI;CDK19;PRKAA2;PHKB;OXSR1;HASPIN;CDC42BPA;TGFBR1;LATS1;NRBP2;PEAK1;AAK1;PKN2;FRK	.		Ribosome biogenesis in eukaryotes	3/101	0.284587	1	0	0	1.61429	2.0287	WDR36;RPP30;AK6
peptidyl-serine modification (GO:0018209)	8/170	0.0136099	1	0	0	2.55754	10.9897	LATS1;PRKCI;SBK1;TNKS;PKN2;TGFBR1;TTBK2;ATR	.		Steroid biosynthesis	1/19	0.297434	1	0	0	2.86041	3.46843	CYP2R1
regulation of pH (GO:0006885)	2/10	0.0137803	1	0	0	10.8696	46.5708	SLC26A4;ATP6V1B1	.		Long-term depression	2/60	0.302827	1	0	0	1.81159	2.16412	ITPR1;IGF1R
insulin-like growth factor receptor signaling pathway (GO:0048009)	2/10	0.0137803	1	0	0	10.8696	46.5708	GHR;IGF1R	.		Focal adhesion	5/199	0.304416	1	0	0	1.36552	1.6241	LAMA5;PPP1R12A;XIAP;PAK3;IGF1R
cellular response to hydrogen peroxide (GO:0070301)	3/28	0.0143977	1	0	0	5.82298	24.6934	IMPACT;HDAC6;NFE2L2	.		Oxytocin signaling pathway	4/153	0.310878	1	0	0	1.42086	1.66007	PRKAB2;PPP1R12A;PRKAA2;ITPR1
regulation of cell-matrix adhesion (GO:0001952)	4/52	0.0152546	1	0	0	4.1806	17.4869	SLK;PLEKHA2;NF1;TSC1	.		Basal cell carcinoma	2/63	0.323191	1	0	0	1.72533	1.94878	DVL3;POLK
regulation of chromosome segregation (GO:0051983)	3/29	0.0158442	1	0	0	5.62219	23.3037	CCDC36;SMC5;PUM2	.		Terpenoid backbone biosynthesis	1/22	0.335544	1	0	0	2.47036	2.69764	PCYOX1
regulation of cellular biosynthetic process (GO:0031326)	3/29	0.0158442	1	0	0	5.62219	23.3037	PRKAB2;PRKAA2;IGF2BP2	.		Non-small cell lung cancer	2/66	0.3434	1	0	0	1.6469	1.76031	EML4;POLK
spindle assembly (GO:0051225)	5/80	0.0160272	1	0	0	3.39674	14.0403	TNKS;SPICE1;TUBGCP5;XIAP;HAUS2	.		Mannose type O-glycan biosynthesis	1/23	0.347783	1	0	0	2.36295	2.49569	MGAT5B
positive regulation of posttranscriptional gene silencing (GO:0060148)	2/11	0.0166396	1	0	0	9.88142	40.474	XPO5;PUM2	.		Renin-angiotensin system	1/23	0.347783	1	0	0	2.36295	2.49569	ACE2
fatty acid transmembrane transport (GO:1902001)	2/11	0.0166396	1	0	0	9.88142	40.474	PRKAB2;PRKAA2	.		Glutamatergic synapse	3/114	0.350019	1	0	0	1.43021	1.50138	TRPC1;ITPR1;GRIK4
regulation of hydrogen peroxide-induced cell death (GO:1903205)	2/11	0.0166396	1	0	0	9.88142	40.474	NUP93;NFE2L2	.		Adipocytokine signaling pathway	2/69	0.363414	1	0	0	1.5753	1.59454	PRKAB2;PRKAA2
carnitine shuttle (GO:0006853)	2/11	0.0166396	1	0	0	9.88142	40.474	PRKAB2;PRKAA2	.		Prolactin signaling pathway	2/70	0.370034	1	0	0	1.5528	1.54373	ELF5;PRLR
regulation of developmental growth (GO:0048638)	3/30	0.0173695	1	0	0	5.43478	22.0274	GHR;LATS1;EPPK1	.		Human T-cell leukemia virus 1 infection	5/219	0.377003	1	0	0	1.24082	1.21042	XIAP;ANAPC5;ANAPC1;TGFBR1;ATR
hippo signaling (GO:0035329)	3/30	0.0173695	1	0	0	5.43478	22.0274	LATS1;WWC1;TEAD1	.		Tight junction	4/170	0.381784	1	0	0	1.27877	1.23133	PRKAB2;PRKCI;PRKAA2;CGN
organelle transport along microtubule (GO:0072384)	3/31	0.0189738	1	0	0	5.25947	20.8522	ARHGAP21;BICD1;TRAK2	.		Adherens junction	2/72	0.383192	1	0	0	1.50966	1.4481	TGFBR1;IGF1R
gene silencing by miRNA (GO:0035195)	3/31	0.0189738	1	0	0	5.25947	20.8522	ZC3H7B;XPO5;PUM2	.		Melanoma	2/72	0.383192	1	0	0	1.50966	1.4481	POLK;IGF1R
microtubule anchoring (GO:0034453)	2/12	0.0197273	1	0	0	9.05797	35.5594	BICD1;CLASP2	.		Pathways in cancer	11/530	0.385211	1	0	0	1.12797	1.07605	EML4;LAMA5;ARHGEF12;APAF1;XIAP;DVL3;POLK;TGFBR1;APPL1;IGF1R;NFE2L2
positive regulation of SMAD protein import into nucleus (GO:0060391)	2/12	0.0197273	1	0	0	9.05797	35.5594	NUP93;TGFBR1	.		Ascorbate and aldarate metabolism	1/27	0.394533	1	0	0	2.01288	1.87208	UGT2A1
mitochondrial transmembrane transport (GO:1990542)	3/32	0.0206574	1	0	0	5.09511	19.7674	MCUR1;PRKAB2;PRKAA2	.		Biosynthesis of unsaturated fatty acids	1/27	0.394533	1	0	0	2.01288	1.87208	SCD5
substrate adhesion-dependent cell spreading (GO:0034446)	3/32	0.0206574	1	0	0	5.09511	19.7674	LAMA5;PEAK1;FERMT2	.		Collecting duct acid secretion	1/27	0.394533	1	0	0	2.01288	1.87208	ATP6V1B1
positive regulation of telomere maintenance via telomerase (GO:0032212)	3/32	0.0206574	1	0	0	5.09511	19.7674	TNKS;XRCC5;ATR	.		Thyroid hormone synthesis	2/74	0.396231	1	0	0	1.46886	1.35981	ITPR1;SLC26A4
regulation of mitotic cell cycle phase transition (GO:1901990)	8/184	0.0208875	1	0	0	2.36295	9.14131	NEDD1;ODF2;PSME4;CEP70;KNTC1;ANAPC5;ANAPC1;HAUS2	.		Glioma	2/75	0.402703	1	0	0	1.44928	1.3182	POLK;IGF1R
tRNA modification (GO:0006400)	4/58	0.0219537	1	0	0	3.74813	14.3134	RPUSD4;PUSL1;TRIT1;TARBP1	.		Pancreatic cancer	2/75	0.402703	1	0	0	1.44928	1.3182	POLK;TGFBR1
activation of MAPKK activity (GO:0000186)	3/33	0.0224205	1	0	0	4.94071	18.7637	KIDINS220;FRS2;TGFBR1	.		Phototransduction	1/28	0.405689	1	0	0	1.94099	1.7511	GNAT2
positive regulation of ERAD pathway (GO:1904294)	2/13	0.0230339	1	0	0	8.3612	31.5283	USP13;NFE2L2	.		Chronic myeloid leukemia	2/76	0.409142	1	0	0	1.43021	1.27817	POLK;TGFBR1
poly(A)+ mRNA export from nucleus (GO:0016973)	2/13	0.0230339	1	0	0	8.3612	31.5283	NUP93;THOC2	.		Axon guidance	4/181	0.427355	1	0	0	1.20106	1.02107	ARHGEF12;ABLIM3;TRPC1;PAK3
regulation of GTPase activity (GO:0043087)	8/188	0.0233948	1	0	0	2.31267	8.68465	ARFGEF1;ARHGAP21;CCL24;SIPA1L1;RIC1;NF1;DVL3;RGS7	.		RNA degradation	2/79	0.428251	1	0	0	1.37589	1.16682	PABPC5;PABPC4L
negative regulation of cellular protein metabolic process (GO:0032269)	5/89	0.0242454	1	0	0	3.05325	11.3566	RIC1;MEX3A;TSC1;IGF2BP2;HDAC6	.		beta-Alanine metabolism	1/31	0.437941	1	0	0	1.75316	1.44753	ALDH6A1
positive regulation of telomere maintenance via telomere lengthening (GO:1904358)	3/34	0.024263	1	0	0	4.7954	17.8331	TNKS;XRCC5;ATR	.		Vascular smooth muscle contraction	3/132	0.439186	1	0	0	1.23518	1.01634	ARHGEF12;PPP1R12A;ITPR1
positive regulation of GTPase activity (GO:0043547)	8/192	0.0261066	1	0	0	2.26449	8.25536	ARHGAP21;CCL24;SIPA1L1;RIC1;NF1;DVL3;TSC1;RGS7	.		Propanoate metabolism	1/32	0.448299	1	0	0	1.69837	1.36259	ALDH6A1
negative regulation of hydrogen peroxide-induced cell death (GO:1903206)	2/14	0.0265506	1	0	0	7.76398	28.1732	NUP93;NFE2L2	.		Spliceosome	3/134	0.448839	1	0	0	1.21674	0.974722	DDX46;THOC2;U2SURP
regulation of fatty acid metabolic process (GO:0019217)	2/14	0.0265506	1	0	0	7.76398	28.1732	PRKAB2;PRKAA2	.		Hypertrophic cardiomyopathy (HCM)	2/85	0.465459	1	0	0	1.27877	0.977917	PRKAB2;PRKAA2
intermediate filament organization (GO:0045109)	2/14	0.0265506	1	0	0	7.76398	28.1732	EPPK1;KLHL24	.		Pentose and glucuronate interconversions	1/34	0.468447	1	0	0	1.59847	1.21217	UGT2A1
regulation of proteolysis (GO:0030162)	4/63	0.0287177	1	0	0	3.45066	12.2507	ABTB1;ASPH;SPOPL;HDAC6	.		Signaling pathways regulating pluripotency of stem cells	3/139	0.472667	1	0	0	1.17297	0.878986	PCGF6;DVL3;IGF1R
pseudouridine synthesis (GO:0001522)	2/15	0.0302683	1	0	0	7.24638	25.3453	RPUSD4;PUSL1	.		Alanine, aspartate and glutamate metabolism	1/35	0.478244	1	0	0	1.5528	1.14539	RIMKLB
transport along microtubule (GO:0010970)	2/15	0.0302683	1	0	0	7.24638	25.3453	ARHGAP21;SPG11	.		Starch and sucrose metabolism	1/36	0.487861	1	0	0	1.50966	1.08352	AGL
intracellular lipid transport (GO:0032365)	2/15	0.0302683	1	0	0	7.24638	25.3453	PRKAB2;PRKAA2	.		Apoptosis	3/143	0.491387	1	0	0	1.14016	0.810113	APAF1;ITPR1;XIAP
JAK-STAT cascade involved in growth hormone signaling pathway (GO:0060397)	2/15	0.0302683	1	0	0	7.24638	25.3453	GHR;PRLR	.		Protein digestion and absorption	2/90	0.495351	1	0	0	1.20773	0.848417	ACE2;SLC3A1
regulation of protein complex disassembly (GO:0043244)	2/15	0.0302683	1	0	0	7.24638	25.3453	HDAC6;IGF1R	.		Thyroid cancer	1/37	0.497302	1	0	0	1.46886	1.02608	POLK
mitochondrion localization (GO:0051646)	2/15	0.0302683	1	0	0	7.24638	25.3453	MFN1;TRAK2	.		mRNA surveillance pathway	2/91	0.501201	1	0	0	1.19446	0.825069	PABPC5;PABPC4L
ciliary basal body-plasma membrane docking (GO:0097711)	5/96	0.0322292	1	0	0	2.83062	9.72283	NEDD1;ODF2;CEP70;HAUS2;TTBK2	.		Breast cancer	3/147	0.509777	1	0	0	1.10914	0.747319	DVL3;POLK;IGF1R
protein localization to nucleus (GO:0034504)	5/96	0.0322292	1	0	0	2.83062	9.72283	NUP93;WRN;PIKFYVE;TAF8;IPO7	.		Gastric cancer	3/149	0.51884	1	0	0	1.09425	0.718004	DVL3;POLK;TGFBR1
regulation of SMAD protein import into nucleus (GO:0060390)	2/16	0.0341787	1	0	0	6.79348	22.9358	NUP93;TGFBR1	.		Phagosome	3/152	0.532264	1	0	0	1.07265	0.676434	EEA1;PIKFYVE;ATP6V1B1
artery development (GO:0060840)	2/16	0.0341787	1	0	0	6.79348	22.9358	NF1;TGFBR1	.		Pancreatic secretion	2/98	0.540908	1	0	0	1.10914	0.681572	TRPC1;ITPR1
negative regulation of DNA recombination (GO:0045910)	2/16	0.0341787	1	0	0	6.79348	22.9358	ZRANB3;POLK	.		Porphyrin and chlorophyll metabolism	1/42	0.541963	1	0	0	1.294	0.792648	UGT2A1
negative regulation of protein serine/threonine kinase activity (GO:0071901)	4/67	0.0349265	1	0	0	3.24465	10.8842	LATS1;NF1;IPO7;IPO5	.		Human immunodeficiency virus 1 infection	4/212	0.549537	1	0	0	1.02543	0.613904	WEE1;ITPR1;PAK3;ATR
regulation of cardiac conduction (GO:1903779)	4/67	0.0349265	1	0	0	3.24465	10.8842	ACE2;ASPH;TRPC1;ITPR1	.		Herpes simplex virus 1 infection	9/492	0.554269	1	0	0	0.994168	0.586663	ZFP57;POU2F1;APAF1;ZNF10;ZNF568;TSC1;ZNF557;HCFC2;ZNF641
peptidyl-threonine phosphorylation (GO:0018107)	4/68	0.0365908	1	0	0	3.19693	10.5753	SBK1;TNKS;OXSR1;TGFBR1	.		Regulation of actin cytoskeleton	4/214	0.556962	1	0	0	1.01585	0.594532	PIKFYVE;ARHGEF12;PPP1R12A;PAK3
regulation of actin filament polymerization (GO:0030833)	4/68	0.0365908	1	0	0	3.19693	10.5753	LATS1;ARFGEF1;CCL24;PAK3	.		Proteasome	1/45	0.566836	1	0	0	1.20773	0.685609	PSME4
microtubule nucleation (GO:0007020)	2/17	0.0382734	1	0	0	6.39386	20.8632	TUBGCP5;CLASP2	.		Human papillomavirus infection	6/330	0.568799	1	0	0	0.988142	0.557538	LAMA5;PRKCI;DVL3;TSC1;ATR;ATP6V1B1
negative regulation of telomere maintenance (GO:0032205)	2/17	0.0382734	1	0	0	6.39386	20.8632	XRCC5;TNKS	.		C-type lectin receptor signaling pathway	2/104	0.573163	1	0	0	1.04515	0.581715	ARHGEF12;ITPR1
N-glycan processing (GO:0006491)	2/17	0.0382734	1	0	0	6.39386	20.8632	MAN1A2;USF3	.		Cysteine and methionine metabolism	1/47	0.582666	1	0	0	1.15634	0.624585	APIP
spindle assembly checkpoint (GO:0071173)	2/17	0.0382734	1	0	0	6.39386	20.8632	TTK;TRIP13	.		Hedgehog signaling pathway	1/47	0.582666	1	0	0	1.15634	0.624585	SPOPL
mitotic spindle assembly checkpoint (GO:0007094)	2/17	0.0382734	1	0	0	6.39386	20.8632	TTK;TRIP13	.		Valine, leucine and isoleucine degradation	1/48	0.590363	1	0	0	1.13225	0.596714	ALDH6A1
mitotic spindle checkpoint (GO:0071174)	2/17	0.0382734	1	0	0	6.39386	20.8632	TTK;TRIP13	.		Notch signaling pathway	1/48	0.590363	1	0	0	1.13225	0.596714	DVL3
regulation of protein localization (GO:0032880)	3/41	0.0393684	1	0	0	3.97667	12.8637	AAK1;DVL3;SLC26A4	.		cGMP-PKG signaling pathway	3/166	0.591998	1	0	0	0.98219	0.514914	PPP1R12A;ITPR1;PDE5A
protein ubiquitination involved in ubiquitin-dependent protein catabolic process (GO:0042787)	4/70	0.0400545	1	0	0	3.10559	9.99228	ABTB1;SPOPL;KLHL24;CACUL1	.		Insulin resistance	2/108	0.593736	1	0	0	1.00644	0.524679	PRKAB2;PRKAA2
positive regulation of hydrolase activity (GO:0051345)	7/172	0.0402583	1	0	0	2.21183	7.10537	ARHGAP21;CCL24;WRN;RIC1;NF1;DVL3;RGS7	.		Ovarian steroidogenesis	1/49	0.597918	1	0	0	1.10914	0.570432	IGF1R
cilium assembly (GO:0060271)	10/288	0.041276	1	0	0	1.88708	6.01501	PKHD1;NEDD1;ABLIM3;WDR60;ODF2;CEP70;WDR35;HAUS2;HDAC6;TTBK2	.		Vibrio cholerae infection	1/50	0.605335	1	0	0	1.08696	0.545624	ATP6V1B1
organelle membrane fusion (GO:0090174)	4/71	0.041854	1	0	0	3.06185	9.71699	EEA1;MFN1;SYT13;SEC22C	.		Amyotrophic lateral sclerosis (ALS)	1/51	0.612615	1	0	0	1.06564	0.522186	APAF1
cellular response to DNA damage stimulus (GO:0006974)	11/329	0.0419432	1	0	0	1.8171	5.76282	ZRANB3;WRN;SLF2;UBA6;PSME4;HUS1;XIAP;SMC5;POLK;CACUL1;ATR	.		Toxoplasmosis	2/113	0.618399	1	0	0	0.961908	0.462314	LAMA5;XIAP
regulation of signal transduction by p53 class mediator (GO:1901796)	6/138	0.0425263	1	0	0	2.36295	7.46133	PRKAB2;WRN;PRKAA2;HUS1;TAF4B;ATR	.		Serotonergic synapse	2/113	0.618399	1	0	0	0.961908	0.462314	TRPC1;ITPR1
glucan catabolic process (GO:0009251)	2/18	0.0425443	1	0	0	6.03865	19.0653	AGL;PHKB	.		NOD-like receptor signaling pathway	3/178	0.639118	1	0	0	0.915975	0.410051	ITPR1;MFN1;XIAP
negative regulation of microtubule depolymerization (GO:0007026)	2/18	0.0425443	1	0	0	6.03865	19.0653	TTBK2;CLASP2	.		Legionellosis	1/55	0.64042	1	0	0	0.988142	0.440347	APAF1
organelle fusion (GO:0048284)	2/18	0.0425443	1	0	0	6.03865	19.0653	EEA1;MFN1	.		Tuberculosis	3/179	0.642868	1	0	0	0.910857	0.402431	EEA1;ARHGEF12;APAF1
glycogen catabolic process (GO:0005980)	2/18	0.0425443	1	0	0	6.03865	19.0653	AGL;PHKB	.		Neurotrophin signaling pathway	2/119	0.646457	1	0	0	0.913409	0.398473	KIDINS220;FRS2
negative regulation of oxidative stress-induced intrinsic apoptotic signaling pathway (GO:1902176)	2/18	0.0425443	1	0	0	6.03865	19.0653	NONO;NFE2L2	.		Pyrimidine metabolism	1/57	0.653567	1	0	0	0.953471	0.405521	UPRT
establishment or maintenance of apical/basal cell polarity (GO:0035088)	2/18	0.0425443	1	0	0	6.03865	19.0653	PRKCI;PARD3B	.		Endometrial cancer	1/58	0.659959	1	0	0	0.937031	0.389409	POLK
cell-substrate adherens junction assembly (GO:0007045)	2/18	0.0425443	1	0	0	6.03865	19.0653	LAMA5;FERMT2	.		Steroid hormone biosynthesis	1/60	0.672394	1	0	0	0.905797	0.359521	UGT2A1
focal adhesion assembly (GO:0048041)	2/18	0.0425443	1	0	0	6.03865	19.0653	LAMA5;FERMT2	.		Calcium signaling pathway	3/188	0.675379	1	0	0	0.867253	0.340381	ITPR1;PHKB;TACR1
regulation of phosphatase activity (GO:0010921)	4/72	0.0436985	1	0	0	3.01932	9.45181	TMEM132D;CNST;PPP1R12A;TSC1	.		Purine metabolism	2/129	0.689559	1	0	0	0.842602	0.313198	PDE5A;AK6
response to hydrogen peroxide (GO:0042542)	3/43	0.0443818	1	0	0	3.79171	11.8109	IMPACT;HDAC6;NFE2L2	.		Huntington disease	3/193	0.692476	1	0	0	0.844785	0.310443	APAF1;ITPR1;TAF4B
positive regulation of cellular component organization (GO:0051130)	5/106	0.0461965	1	0	0	2.56358	7.88262	SLF2;SLITRK2;TGFBR1;IGF1R;ATR	.		Cortisol synthesis and secretion	1/65	0.701531	1	0	0	0.83612	0.296396	ITPR1
cellular polysaccharide catabolic process (GO:0044247)	2/19	0.0469837	1	0	0	5.72082	17.494	AGL;PHKB	.		Mitophagy	1/65	0.701531	1	0	0	0.83612	0.296396	MFN1
negative regulation of double-strand break repair (GO:2000780)	2/19	0.0469837	1	0	0	5.72082	17.494	AUNIP;POLK	.		Oxidative phosphorylation	2/133	0.705552	1	0	0	0.817261	0.28504	PPA2;ATP6V1B1
production of small RNA involved in gene silencing by RNA (GO:0070918)	2/19	0.0469837	1	0	0	5.72082	17.494	ZC3H7B;PUM2	.		Aminoacyl-tRNA biosynthesis	1/66	0.707041	1	0	0	0.823452	0.285463	SEPSECS
regulation of focal adhesion assembly (GO:0051893)	3/44	0.0470019	1	0	0	3.70553	11.3299	SLK;TSC1;CLASP2	.		Long-term potentiation	1/67	0.712449	1	0	0	0.811162	0.275021	ITPR1
posttranscriptional regulation of gene expression (GO:0010608)	3/44	0.0470019	1	0	0	3.70553	11.3299	ZC3H7B;TSC1;PUM2	.		Retinol metabolism	1/67	0.712449	1	0	0	0.811162	0.275021	UGT2A1
mitotic nuclear division (GO:0140014)	4/74	0.0475227	1	0	0	2.93772	8.94991	SPICE1;TUBGCP5;XIAP;CLASP2	.		Epithelial cell signaling in Helicobacter pylori infection	1/68	0.717758	1	0	0	0.799233	0.265044	ATP6V1B1
protein ubiquitination (GO:0016567)	15/506	0.0485049	1	0	0	1.6111	4.87534	TNKS;UBA6;XIAP;KLHL24;RC3H2;FBXO30;MIB1;FBXL20;ABTB1;PSME4;SPOPL;FBXL4;CACUL1;TRIM33;NFE2L2	.		Renal cell carcinoma	1/69	0.722969	1	0	0	0.78765	0.255505	PAK3
synapsis (GO:0007129)	2/20	0.0515838	1	0	0	5.43478	16.1117	CCDC36;TRIP13	.		Renin secretion	1/69	0.722969	1	0	0	0.78765	0.255505	ITPR1
negative regulation of protein depolymerization (GO:1901880)	2/20	0.0515838	1	0	0	5.43478	16.1117	TTBK2;CLASP2	.		Fluid shear stress and atherosclerosis	2/139	0.72825	1	0	0	0.781983	0.247975	PRKAA2;NFE2L2
growth hormone receptor signaling pathway (GO:0060396)	2/20	0.0515838	1	0	0	5.43478	16.1117	GHR;PRLR	.		Rap1 signaling pathway	3/206	0.733739	1	0	0	0.791473	0.245042	PRKCI;SIPA1L1;IGF1R
mitotic spindle assembly (GO:0090307)	3/46	0.0524649	1	0	0	3.54442	10.4476	SPICE1;TUBGCP5;XIAP	.		Metabolism of xenobiotics by cytochrome P450	1/74	0.747619	1	0	0	0.73443	0.213617	UGT2A1
negative regulation of autophagy (GO:0010507)	3/46	0.0524649	1	0	0	3.54442	10.4476	NRBP2;DAPL1;TSC1	.		PPAR signaling pathway	1/74	0.747619	1	0	0	0.73443	0.213617	SCD5
negative regulation of macroautophagy (GO:0016242)	2/21	0.0563373	1	0	0	5.17598	14.8882	NRBP2;TSC1	.		Gastric acid secretion	1/75	0.75228	1	0	0	0.724638	0.206265	ITPR1
embryonic skeletal system morphogenesis (GO:0048704)	2/21	0.0563373	1	0	0	5.17598	14.8882	WDR60;TGFBR1	.		Non-alcoholic fatty liver disease (NAFLD)	2/149	0.762784	1	0	0	0.729501	0.197535	PRKAB2;PRKAA2
peptidyl-tyrosine phosphorylation (GO:0018108)	4/79	0.0578668	1	0	0	2.75179	7.84153	GHR;PRLR;FRK;IGF1R	.		Synaptic vesicle cycle	1/78	0.765754	1	0	0	0.696767	0.185963	ATP6V1B1
branched-chain amino acid metabolic process (GO:0009081)	2/22	0.0612371	1	0	0	4.94071	13.7994	GHR;ALDH6A1	.		Cushing syndrome	2/155	0.78163	1	0	0	0.701262	0.172773	ITPR1;DVL3
regulation of microtubule depolymerization (GO:0031114)	2/22	0.0612371	1	0	0	4.94071	13.7994	TTBK2;CLASP2	.		Chemical carcinogenesis	1/82	0.78259	1	0	0	0.662778	0.162478	UGT2A1
protein localization to cilium (GO:0061512)	2/22	0.0612371	1	0	0	4.94071	13.7994	TUB;WDR35	.		ECM-receptor interaction	1/82	0.78259	1	0	0	0.662778	0.162478	LAMA5
early endosome to late endosome transport (GO:0045022)	2/22	0.0612371	1	0	0	4.94071	13.7994	EEA1;SNX16	.		Human cytomegalovirus infection	3/225	0.786047	1	0	0	0.724638	0.174448	ARHGEF12;ITPR1;TSC1
wound healing (GO:0042060)	3/50	0.0642582	1	0	0	3.26087	8.95059	NF1;EPPK1;TGFBR1	.		Cytokine-cytokine receptor interaction	4/294	0.792573	1	0	0	0.739426	0.171895	GHR;CCL24;PRLR;TGFBR1
protein K48-linked deubiquitination (GO:0071108)	2/23	0.0662762	1	0	0	4.7259	12.8257	USP34;OTUD7B	.		ErbB signaling pathway	1/85	0.79442	1	0	0	0.639386	0.147151	PAK3
vesicle-mediated transport between endosomal compartments (GO:0098927)	2/23	0.0662762	1	0	0	4.7259	12.8257	EEA1;SNX16	.		Salmonella infection	1/86	0.798218	1	0	0	0.631951	0.142425	PKN2
regulation of microtubule cytoskeleton organization (GO:0070507)	2/23	0.0662762	1	0	0	4.7259	12.8257	BICD1;CLASP2	.		JAK-STAT signaling pathway	2/162	0.801948	1	0	0	0.670961	0.148089	GHR;PRLR
positive regulation of cell junction assembly (GO:1901890)	2/23	0.0662762	1	0	0	4.7259	12.8257	ACE2;TSC1	.		Ras signaling pathway	3/232	0.803054	1	0	0	0.702774	0.154141	NF1;PAK3;IGF1R
regulation of chondrocyte differentiation (GO:0032330)	2/23	0.0662762	1	0	0	4.7259	12.8257	TGFBR1;SOX5	.		Hepatitis B	2/163	0.80471	1	0	0	0.666844	0.144888	APAF1;TGFBR1
activation of protein kinase activity (GO:0032147)	8/233	0.0671246	1	0	0	1.86602	5.0405	GHR;SLK;KIDINS220;FRS2;OXSR1;PAK3;PRLR;TGFBR1	.		Gap junction	1/88	0.805607	1	0	0	0.617589	0.133497	ITPR1
regulation of telomere maintenance via telomerase (GO:0032210)	3/51	0.0673816	1	0	0	3.19693	8.62335	TNKS;XRCC5;ATR	.		GABAergic synapse	1/89	0.8092	1	0	0	0.61065	0.12928	TRAK2
telomere maintenance (GO:0000723)	3/51	0.0673816	1	0	0	3.19693	8.62335	WRN;XRCC5;SMC5	.		Protein processing in endoplasmic reticulum	2/165	0.810131	1	0	0	0.658762	0.138708	MAN1A2;NFE2L2
regulation of cell cycle G2/M phase transition (GO:1902749)	4/84	0.0693148	1	0	0	2.58799	6.9076	NEDD1;ODF2;CEP70;HAUS2	.		TGF-beta signaling pathway	1/90	0.812726	1	0	0	0.603865	0.125218	TGFBR1
dendritic spine organization (GO:0097061)	2/24	0.0714478	1	0	0	4.52899	11.951	PAK3;IGF1R	.		Salivary secretion	1/90	0.812726	1	0	0	0.603865	0.125218	ITPR1
histone mRNA metabolic process (GO:0008334)	2/24	0.0714478	1	0	0	4.52899	11.951	LSM11;MTPAP	.		Rheumatoid arthritis	1/91	0.816188	1	0	0	0.597229	0.121304	ATP6V1B1
proteasomal ubiquitin-independent protein catabolic process (GO:0010499)	2/24	0.0714478	1	0	0	4.52899	11.951	PSME4;NFE2L2	.		GnRH signaling pathway	1/93	0.82292	1	0	0	0.584385	0.113894	ITPR1
regulation of actin filament bundle assembly (GO:0032231)	2/24	0.0714478	1	0	0	4.52899	11.951	SYNPO2;TSC1	.		IL-17 signaling pathway	1/93	0.82292	1	0	0	0.584385	0.113894	ANAPC5
DNA geometric change (GO:0032392)	2/24	0.0714478	1	0	0	4.52899	11.951	ZRANB3;WRN	.		Alzheimer disease	2/171	0.825599	1	0	0	0.635647	0.121819	APAF1;ITPR1
negative regulation of oxidative stress-induced cell death (GO:1903202)	2/24	0.0714478	1	0	0	4.52899	11.951	NUP93;NFE2L2	.		NF-kappa B signaling pathway	1/95	0.829407	1	0	0	0.572082	0.107005	XIAP
positive regulation of protein import into nucleus (GO:0042307)	3/53	0.0738315	1	0	0	3.07629	8.01673	NUP93;TGFBR1;IPO5	.		Amoebiasis	1/96	0.832561	1	0	0	0.566123	0.103742	LAMA5
positive regulation of cellular component biogenesis (GO:0044089)	4/87	0.0767013	1	0	0	2.49875	6.41638	SLF2;SLITRK2;SYNPO2;ATR	.		Circadian entrainment	1/97	0.835656	1	0	0	0.560287	0.100593	ITPR1
female gamete generation (GO:0007292)	2/25	0.0767453	1	0	0	4.34783	11.162	CCDC36;TRIP13	.		Prostate cancer	1/97	0.835656	1	0	0	0.560287	0.100593	IGF1R
negative regulation of wound healing (GO:0061045)	2/25	0.0767453	1	0	0	4.34783	11.162	EPPK1;CLASP2	.		Aldosterone synthesis and secretion	1/98	0.838695	1	0	0	0.55457	0.0975534	ITPR1
regulation of centrosome duplication (GO:0010824)	2/25	0.0767453	1	0	0	4.34783	11.162	PKHD1;SPICE1	.		Choline metabolism in cancer	1/99	0.841677	1	0	0	0.548968	0.0946192	TSC1
long-chain fatty acid transport (GO:0015909)	2/25	0.0767453	1	0	0	4.34783	11.162	PRKAB2;PRKAA2	.		AGE-RAGE signaling pathway in diabetic complications	1/100	0.844605	1	0	0	0.543478	0.0917859	TGFBR1
in utero embryonic development (GO:0001701)	2/25	0.0767453	1	0	0	4.34783	11.162	ZNF568;TGFBR1	.		HIF-1 signaling pathway	1/100	0.844605	1	0	0	0.543478	0.0917859	IGF1R
negative regulation of cellular protein localization (GO:1903828)	2/25	0.0767453	1	0	0	4.34783	11.162	OTUD7B;TTBK2	.		Inflammatory mediator regulation of TRP channels	1/100	0.844605	1	0	0	0.543478	0.0917859	ITPR1
cell morphogenesis involved in differentiation (GO:0000904)	3/54	0.0771557	1	0	0	3.01932	7.7353	LAMA5;PEAK1;FERMT2	.		T cell receptor signaling pathway	1/101	0.847479	1	0	0	0.538097	0.0890495	PAK3
cellular response to nutrient levels (GO:0031669)	3/54	0.0771557	1	0	0	3.01932	7.7353	WRN;PRKAA2;TSC1	.		Melanogenesis	1/101	0.847479	1	0	0	0.538097	0.0890495	DVL3
negative regulation of supramolecular fiber organization (GO:1902904)	3/54	0.0771557	1	0	0	3.01932	7.7353	ARFGEF1;TTBK2;CLASP2	.		Chagas disease (American trypanosomiasis)	1/103	0.853068	1	0	0	0.527649	0.0838519	TGFBR1
protein polyubiquitination (GO:0000209)	9/283	0.0791014	1	0	0	1.72838	4.38493	FBXL20;TNKS;PSME4;TTC3;ANAPC5;FBXL4;RC3H2;ANAPC1;FBXO30	.		Transcriptional misregulation in cancer	2/186	0.859429	1	0	0	0.584385	0.0885268	POLK;IGF1R
regulation of cellular catabolic process (GO:0031329)	3/55	0.0805445	1	0	0	2.96443	7.46723	USP13;ITPR1;HDAC6	.		Parathyroid hormone synthesis, secretion and action	1/106	0.861071	1	0	0	0.512715	0.0766911	ITPR1
positive regulation of DNA biosynthetic process (GO:2000573)	3/55	0.0805445	1	0	0	2.96443	7.46723	TNKS;XRCC5;ATR	.		Th17 cell differentiation	1/107	0.863641	1	0	0	0.507924	0.0744607	TGFBR1
peptidyl-threonine modification (GO:0018210)	4/89	0.0818364	1	0	0	2.4426	6.11391	SBK1;TNKS;OXSR1;TGFBR1	.		Drug metabolism	1/108	0.866163	1	0	0	0.503221	0.0723036	UGT2A1
regulation of autophagy (GO:0010506)	7/203	0.0820086	1	0	0	1.87406	4.6869	USP13;PRKAB2;PRKAA2;DAPL1;ITPR1;HDAC6;ATP6V1B1	.		Neuroactive ligand-receptor interaction	4/338	0.871849	1	0	0	0.64317	0.0882034	GHR;GRIK4;TACR1;PRLR
monovalent inorganic cation homeostasis (GO:0055067)	2/26	0.0821625	1	0	0	4.1806	10.4476	SLC26A4;ATP6V1B1	.		Cholinergic synapse	1/112	0.875796	1	0	0	0.485248	0.0643545	ITPR1
endocrine system development (GO:0035270)	2/26	0.0821625	1	0	0	4.1806	10.4476	NF1;TGFBR1	.		Epstein-Barr virus infection	2/201	0.887165	1	0	0	0.540774	0.0647438	APAF1;POLK
negative regulation of catalytic activity (GO:0043086)	2/26	0.0821625	1	0	0	4.1806	10.4476	PPP1R12A;HDAC6	.		Osteoclast differentiation	1/127	0.906152	1	0	0	0.427936	0.0421722	TGFBR1
regulation of BMP signaling pathway (GO:0030510)	3/56	0.0839969	1	0	0	2.91149	7.21169	XIAP;LEMD3;TRIM33	.		MAPK signaling pathway	3/295	0.910735	1	0	0	0.55269	0.0516782	NF1;TGFBR1;IGF1R
cell-matrix adhesion (GO:0007160)	4/90	0.084466	1	0	0	2.41546	5.96958	LAMA5;TSC1;MSLN;FERMT2	.		Relaxin signaling pathway	1/130	0.91127	1	0	0	0.41806	0.0388445	TGFBR1
DNA repair (GO:0006281)	9/288	0.0859433	1	0	0	1.69837	4.16791	ZRANB3;EXD2;WRN;XRCC5;PSME4;HUS1;TRIP13;POLK;ATR	.		Dopaminergic synapse	1/131	0.912913	1	0	0	0.414869	0.0378006	ITPR1
regulation of intracellular steroid hormone receptor signaling pathway (GO:0033143)	2/27	0.0876932	1	0	0	4.02576	9.79835	LATS1;HDAC6	.		Estrogen signaling pathway	1/137	0.922155	1	0	0	0.396699	0.0321494	ITPR1
microtubule polymerization (GO:0046785)	2/27	0.0876932	1	0	0	4.02576	9.79835	TUBGCP5;CLASP2	.		Measles	1/138	0.923597	1	0	0	0.393825	0.031301	APAF1
negative regulation of microtubule polymerization or depolymerization (GO:0031111)	2/27	0.0876932	1	0	0	4.02576	9.79835	TTBK2;CLASP2	.		Parkinson disease	1/142	0.929104	1	0	0	0.382731	0.028144	APAF1
cellular response to glucose stimulus (GO:0071333)	2/27	0.0876932	1	0	0	4.02576	9.79835	RAB11FIP2;IGF1R	.		Phospholipase D signaling pathway	1/148	0.936631	1	0	0	0.367215	0.0240399	TSC1
proteolysis involved in cellular protein catabolic process (GO:0051603)	4/93	0.0925992	1	0	0	2.33754	5.56212	ATE1;OTUD7B;CLPX;HDAC6	.		Retrograde endocannabinoid signaling	1/148	0.936631	1	0	0	0.367215	0.0240399	ITPR1
production of miRNAs involved in gene silencing by miRNA (GO:0035196)	2/28	0.0933313	1	0	0	3.88199	9.20652	ZC3H7B;PUM2	.		Hepatitis C	1/155	0.944411	1	0	0	0.350631	0.0200538	APAF1
regulation of lipid biosynthetic process (GO:0046890)	2/28	0.0933313	1	0	0	3.88199	9.20652	PRKAB2;PRKAA2	.		Wnt signaling pathway	1/158	0.947447	1	0	0	0.343974	0.0185692	DVL3
regulation of fatty acid biosynthetic process (GO:0042304)	2/28	0.0933313	1	0	0	3.88199	9.20652	PRKAB2;PRKAA2	.		Necroptosis	1/162	0.951239	1	0	0	0.33548	0.0167708	XIAP
protein K63-linked deubiquitination (GO:0070536)	2/28	0.0933313	1	0	0	3.88199	9.20652	USP13;OTUD7B	.		Alcoholism	1/180	0.965195	1	0	0	0.301932	0.0106961	HDAC6
regulation of actin polymerization or depolymerization (GO:0008064)	2/28	0.0933313	1	0	0	3.88199	9.20652	LATS1;PAK3	.		Kaposi sarcoma-associated herpesvirus infection	1/186	0.968897	1	0	0	0.292193	0.00923248	ITPR1
regulation of transmembrane receptor protein serine/threonine kinase signaling pathway (GO:0090092)	2/28	0.0933313	1	0	0	3.88199	9.20652	XIAP;TRIM33	.		Chemokine signaling pathway	1/190	0.971144	1	0	0	0.286041	0.00837548	CCL24
protein K11-linked ubiquitination (GO:0070979)	2/28	0.0933313	1	0	0	3.88199	9.20652	ANAPC5;ANAPC1	.		Viral carcinogenesis	1/201	0.976523	1	0	0	0.270387	0.00642362	HDAC6
regulation of protein metabolic process (GO:0051246)	3/59	0.0947234	1	0	0	2.76345	6.51288	ABTB1;SPOPL;IGF2BP2	.		cAMP signaling pathway	1/212	0.980901	1	0	0	0.256358	0.00494345	PPP1R12A
renal system development (GO:0072001)	3/59	0.0947234	1	0	0	2.76345	6.51288	NUP93;PKHD1;TGFBR1	.
regulation of heart contraction (GO:0008016)	4/95	0.0982206	1	0	0	2.28833	5.31016	ACE2;ASPH;TRPC1;ITPR1	.
regulation of stress fiber assembly (GO:0051492)	3/60	0.0984179	1	0	0	2.71739	6.30036	TSC1;TGFBR1;CLASP2	.
collagen fibril organization (GO:0030199)	2/29	0.0990711	1	0	0	3.74813	8.66536	NF1;TGFBR1	.
regulation of cell cycle (GO:0051726)	7/215	0.103069	1	0	0	1.76946	4.02085	CDK19;WEE1;SLK;TSC1;OXSR1;LIN9;PAK3	.
protein localization to organelle (GO:0033365)	4/97	0.103997	1	0	0	2.24115	5.07259	TUB;PIKFYVE;BICD1;WDR35	.
protein autophosphorylation (GO:0046777)	6/175	0.10488	1	0	0	1.86335	4.20174	SLK;PEAK1;AAK1;FRK;IGF1R;ATR	.
replication fork processing (GO:0031297)	2/30	0.104907	1	0	0	3.62319	8.16914	ZRANB3;WRN	.
phosphatidylinositol 3-kinase signaling (GO:0014065)	2/30	0.104907	1	0	0	3.62319	8.16914	NF1;IGF1R	.
artery morphogenesis (GO:0048844)	2/30	0.104907	1	0	0	3.62319	8.16914	NF1;TGFBR1	.
regulation of protein polymerization (GO:0032271)	2/30	0.104907	1	0	0	3.62319	8.16914	LATS1;PAK3	.
nuclear envelope organization (GO:0006998)	2/30	0.104907	1	0	0	3.62319	8.16914	NUP93;LEMD3	.
regulation of glial cell differentiation (GO:0045685)	1/6	0.105457	1	0	0	9.05797	20.3755	NF1	.
positive regulation of protein glycosylation (GO:0060050)	1/6	0.105457	1	0	0	9.05797	20.3755	ARFGEF1	.
protein repair (GO:0030091)	1/6	0.105457	1	0	0	9.05797	20.3755	MSRB3	.
protein localization to non-motile cilium (GO:0097499)	1/6	0.105457	1	0	0	9.05797	20.3755	TUB	.
smooth muscle tissue development (GO:0048745)	1/6	0.105457	1	0	0	9.05797	20.3755	NF1	.
regulation of oxidative stress-induced neuron intrinsic apoptotic signaling pathway (GO:1903376)	1/6	0.105457	1	0	0	9.05797	20.3755	NONO	.
positive regulation of mitophagy in response to mitochondrial depolarization (GO:0098779)	1/6	0.105457	1	0	0	9.05797	20.3755	HDAC6	.
transmembrane receptor protein tyrosine phosphatase signaling pathway (GO:0007185)	1/6	0.105457	1	0	0	9.05797	20.3755	FRS2	.
histone-serine phosphorylation (GO:0035404)	1/6	0.105457	1	0	0	9.05797	20.3755	PRKAA2	.
regulation of non-motile cilium assembly (GO:1902855)	1/6	0.105457	1	0	0	9.05797	20.3755	MAP4	.
tRNA transcription from RNA polymerase III promoter (GO:0042797)	1/6	0.105457	1	0	0	9.05797	20.3755	GTF3C4	.
regulation of hydrogen peroxide metabolic process (GO:0010310)	1/6	0.105457	1	0	0	9.05797	20.3755	HDAC6	.
vesicle fusion with Golgi apparatus (GO:0048280)	1/6	0.105457	1	0	0	9.05797	20.3755	SEC22C	.
activation of transmembrane receptor protein tyrosine kinase activity (GO:0007171)	1/6	0.105457	1	0	0	9.05797	20.3755	PRLR	.
ventricular compact myocardium morphogenesis (GO:0003223)	1/6	0.105457	1	0	0	9.05797	20.3755	TGFBR1	.
negative regulation of oligodendrocyte differentiation (GO:0048715)	1/6	0.105457	1	0	0	9.05797	20.3755	NF1	.
5S class rRNA transcription from RNA polymerase III type 1 promoter (GO:0042791)	1/6	0.105457	1	0	0	9.05797	20.3755	GTF3C4	.
response to DNA damage checkpoint signaling (GO:0072423)	1/6	0.105457	1	0	0	9.05797	20.3755	APAF1	.
protein deubiquitination involved in ubiquitin-dependent protein catabolic process (GO:0071947)	1/6	0.105457	1	0	0	9.05797	20.3755	OTUD7B	.
muscle tissue development (GO:0060537)	1/6	0.105457	1	0	0	9.05797	20.3755	NF1	.
negative regulation of phospholipase activity (GO:0010519)	1/6	0.105457	1	0	0	9.05797	20.3755	BICD1	.
nucleobase metabolic process (GO:0009112)	1/6	0.105457	1	0	0	9.05797	20.3755	UPRT	.
rRNA transport (GO:0051029)	1/6	0.105457	1	0	0	9.05797	20.3755	TSC1	.
negative regulation of neural precursor cell proliferation (GO:2000178)	1/6	0.105457	1	0	0	9.05797	20.3755	NF1	.
regulation of mesenchymal stem cell differentiation (GO:2000739)	1/6	0.105457	1	0	0	9.05797	20.3755	SOX5	.
regulation of wound healing, spreading of epidermal cells (GO:1903689)	1/6	0.105457	1	0	0	9.05797	20.3755	CLASP2	.
regulation of epithelial to mesenchymal transition involved in endocardial cushion formation (GO:1905005)	1/6	0.105457	1	0	0	9.05797	20.3755	TGFBR1	.
protein localization to nucleolus (GO:1902570)	1/6	0.105457	1	0	0	9.05797	20.3755	WRN	.
insulin secretion involved in cellular response to glucose stimulus (GO:0035773)	1/6	0.105457	1	0	0	9.05797	20.3755	RAB11FIP2	.
citrate metabolic process (GO:0006101)	1/6	0.105457	1	0	0	9.05797	20.3755	GHR	.
positive regulation of flagellated sperm motility (GO:1902093)	1/6	0.105457	1	0	0	9.05797	20.3755	TACR1	.
regulation of glial cell apoptotic process (GO:0034350)	1/6	0.105457	1	0	0	9.05797	20.3755	PRKCI	.
regulation of cytokine production involved in immune response (GO:0002718)	1/6	0.105457	1	0	0	9.05797	20.3755	TRIL	.
regulation of t-circle formation (GO:1904429)	1/6	0.105457	1	0	0	9.05797	20.3755	XRCC5	.
interphase microtubule nucleation by interphase microtubule organizing center (GO:0051415)	1/6	0.105457	1	0	0	9.05797	20.3755	TUBGCP5	.
positive regulation of protein localization to centrosome (GO:1904781)	1/6	0.105457	1	0	0	9.05797	20.3755	BICD1	.
dendritic spine maintenance (GO:0097062)	1/6	0.105457	1	0	0	9.05797	20.3755	IGF1R	.
positive regulation of transferase activity (GO:0051347)	5/137	0.109057	1	0	0	1.9835	4.39521	EPM2AIP1;TNKS;XRCC5;DCUN1D4;IGF1R	.
kidney development (GO:0001822)	3/63	0.109841	1	0	0	2.58799	5.71615	PKHD1;NF1;TGFBR1	.
negative regulation of dephosphorylation (GO:0035305)	3/63	0.109841	1	0	0	2.58799	5.71615	TMEM132D;CNST;PPP1R12A	.
negative regulation of neuron apoptotic process (GO:0043524)	3/63	0.109841	1	0	0	2.58799	5.71615	NRBP2;PRKCI;NONO	.
alpha-amino acid metabolic process (GO:1901605)	2/31	0.110833	1	0	0	3.50631	7.71293	GHR;ALDH6A1	.
regulation of glucose import (GO:0046324)	2/31	0.110833	1	0	0	3.50631	7.71293	PRKCI;APPL1	.
skeletal system morphogenesis (GO:0048705)	2/31	0.110833	1	0	0	3.50631	7.71293	WDR60;TGFBR1	.
cellular protein modification process (GO:0006464)	24/1001	0.112663	1	0	0	1.30304	2.84501	PHLPP2;ATE1;PRKCI;CDK19;PPP1R12A;PRKAA2;PHKB;OXSR1;HASPIN;MSLN;CDC42BPA;DCAF4;FBXO30;TGFBR1;LATS1;FBXL20;NRBP2;PEAK1;PSME4;AAK1;PKN2;DCAF10;FBXL4;FRK	.
cellular response to transforming growth factor beta stimulus (GO:0071560)	4/100	0.112946	1	0	0	2.17391	4.74097	CGN;FERMT2;TGFBR1;SOX5	.
transcription from RNA polymerase II promoter (GO:0006366)	13/485	0.11405	1	0	0	1.45675	3.16277	POU2F1;THOC2;NR2C2;LSM11;ELF5;NFE2L3;TAF8;TAF4B;TRIP13;RPRD1A;TEAD1;SOX5;NFE2L2	.
transmembrane receptor protein tyrosine kinase signaling pathway (GO:0007169)	11/396	0.115909	1	0	0	1.50966	3.25325	GHR;SIPA1L1;FRS2;PAK3;KALRN;PRLR;PAG1;FRK;APPL1;IGF1R;ATP6V1B1	.
regulation of protein ubiquitination (GO:0031396)	4/101	0.116002	1	0	0	2.15239	4.63656	LATS1;SPOPL;XIAP;TGFBR1	.
protein deacetylation (GO:0006476)	2/32	0.116845	1	0	0	3.39674	7.29248	PRDM5;HDAC6	.
purine ribonucleoside triphosphate metabolic process (GO:0009205)	2/32	0.116845	1	0	0	3.39674	7.29248	MFN1;CLPX	.
negative regulation of BMP signaling pathway (GO:0030514)	2/32	0.116845	1	0	0	3.39674	7.29248	LEMD3;TRIM33	.
cellular response to reactive oxygen species (GO:0034614)	3/65	0.117727	1	0	0	2.50836	5.36636	IMPACT;HDAC6;NFE2L2	.
positive regulation of multicellular organism growth (GO:0040018)	1/7	0.121921	1	0	0	7.76398	16.3384	GHR	.
replication fork protection (GO:0048478)	1/7	0.121921	1	0	0	7.76398	16.3384	ZRANB3	.
positive regulation of mitotic sister chromatid separation (GO:1901970)	1/7	0.121921	1	0	0	7.76398	16.3384	ANAPC5	.
exonucleolytic trimming to generate mature 3'-end of 5.8S rRNA from tricistronic rRNA transcript (SSU-rRNA, 5.8S rRNA, LSU-rRNA) (GO:0000467)	1/7	0.121921	1	0	0	7.76398	16.3384	ERI2	.
peptidyl-lysine deacetylation (GO:0034983)	1/7	0.121921	1	0	0	7.76398	16.3384	HDAC6	.
negative regulation of keratinocyte proliferation (GO:0010839)	1/7	0.121921	1	0	0	7.76398	16.3384	EPPK1	.
regulation of myosin-light-chain-phosphatase activity (GO:0035507)	1/7	0.121921	1	0	0	7.76398	16.3384	PPP1R12A	.
negative regulation of cardiocyte differentiation (GO:1905208)	1/7	0.121921	1	0	0	7.76398	16.3384	FRS2	.
protein C-linked glycosylation via tryptophan (GO:0018317)	1/7	0.121921	1	0	0	7.76398	16.3384	DPY19L3	.
response to misfolded protein (GO:0051788)	1/7	0.121921	1	0	0	7.76398	16.3384	HDAC6	.
tRNA transcription (GO:0009304)	1/7	0.121921	1	0	0	7.76398	16.3384	GTF3C4	.
rRNA-containing ribonucleoprotein complex export from nucleus (GO:0071428)	1/7	0.121921	1	0	0	7.76398	16.3384	TSC1	.
positive regulation of RIG-I signaling pathway (GO:1900246)	1/7	0.121921	1	0	0	7.76398	16.3384	PUM2	.
positive regulation of metaphase/anaphase transition of cell cycle (GO:1902101)	1/7	0.121921	1	0	0	7.76398	16.3384	ANAPC5	.
exonucleolytic trimming involved in rRNA processing (GO:0000459)	1/7	0.121921	1	0	0	7.76398	16.3384	ERI2	.
negative regulation of glial cell apoptotic process (GO:0034351)	1/7	0.121921	1	0	0	7.76398	16.3384	PRKCI	.
tachykinin receptor signaling pathway (GO:0007217)	1/7	0.121921	1	0	0	7.76398	16.3384	TACR1	.
oxaloacetate metabolic process (GO:0006107)	1/7	0.121921	1	0	0	7.76398	16.3384	GHR	.
cellular response to laminar fluid shear stress (GO:0071499)	1/7	0.121921	1	0	0	7.76398	16.3384	NFE2L2	.
protein localization to ciliary membrane (GO:1903441)	1/7	0.121921	1	0	0	7.76398	16.3384	TUB	.
positive regulation of extracellular matrix disassembly (GO:0090091)	1/7	0.121921	1	0	0	7.76398	16.3384	CLASP2	.
melanocyte differentiation (GO:0030318)	1/7	0.121921	1	0	0	7.76398	16.3384	USP13	.
regulation of tube diameter (GO:0035296)	1/7	0.121921	1	0	0	7.76398	16.3384	ACE2	.
ribosomal protein import into nucleus (GO:0006610)	1/7	0.121921	1	0	0	7.76398	16.3384	IPO5	.
negative regulation of cardiac muscle cell differentiation (GO:2000726)	1/7	0.121921	1	0	0	7.76398	16.3384	FRS2	.
activation of cysteine-type endopeptidase activity involved in apoptotic process by cytochrome c (GO:0008635)	1/7	0.121921	1	0	0	7.76398	16.3384	APAF1	.
G-quadruplex DNA unwinding (GO:0044806)	1/7	0.121921	1	0	0	7.76398	16.3384	WRN	.
regulation of microtubule binding (GO:1904526)	1/7	0.121921	1	0	0	7.76398	16.3384	TTBK2	.
formation of translation preinitiation complex (GO:0001731)	1/7	0.121921	1	0	0	7.76398	16.3384	EIF4B	.
box C/D snoRNP assembly (GO:0000492)	1/7	0.121921	1	0	0	7.76398	16.3384	ZNHIT6	.
regulation of glycogen (starch) synthase activity (GO:2000465)	1/7	0.121921	1	0	0	7.76398	16.3384	EPM2AIP1	.
regulation of protein localization to centrosome (GO:1904779)	1/7	0.121921	1	0	0	7.76398	16.3384	BICD1	.
negative regulation of cardiac muscle tissue development (GO:0055026)	1/7	0.121921	1	0	0	7.76398	16.3384	FRS2	.
positive regulation of ER-associated ubiquitin-dependent protein catabolic process (GO:1903071)	1/7	0.121921	1	0	0	7.76398	16.3384	NFE2L2	.
regulation of systemic arterial blood pressure by renin-angiotensin (GO:0003081)	1/7	0.121921	1	0	0	7.76398	16.3384	ACE2	.
L-methionine salvage (GO:0071267)	1/7	0.121921	1	0	0	7.76398	16.3384	APIP	.
membrane invagination (GO:0010324)	1/7	0.121921	1	0	0	7.76398	16.3384	FCHO2	.
protein C-linked glycosylation via 2'-alpha-mannosyl-L-tryptophan (GO:0018406)	1/7	0.121921	1	0	0	7.76398	16.3384	DPY19L3	.
glycogen metabolic process (GO:0005977)	2/33	0.122937	1	0	0	3.29381	6.9041	AGL;PHKB	.
regulation of cell-substrate adhesion (GO:0010810)	2/33	0.122937	1	0	0	3.29381	6.9041	NF1;TSC1	.
positive regulation of Notch signaling pathway (GO:0045747)	2/33	0.122937	1	0	0	3.29381	6.9041	PRKCI;AAK1	.
positive regulation of cell-matrix adhesion (GO:0001954)	2/33	0.122937	1	0	0	3.29381	6.9041	PLEKHA2;TSC1	.
cellular response to glucose starvation (GO:0042149)	2/33	0.122937	1	0	0	3.29381	6.9041	IMPACT;PRKAA2	.
positive regulation of catalytic activity (GO:0043085)	2/33	0.122937	1	0	0	3.29381	6.9041	WRN;XRCC5	.
establishment or maintenance of epithelial cell apical/basal polarity (GO:0045197)	2/33	0.122937	1	0	0	3.29381	6.9041	PRKCI;PARD3B	.
regulation of cyclin-dependent protein serine/threonine kinase activity (GO:0000079)	3/67	0.125816	1	0	0	2.43348	5.04445	LATS1;IPO7;IPO5	.
insulin receptor signaling pathway (GO:0008286)	3/67	0.125816	1	0	0	2.43348	5.04445	IGF1R;APPL1;ATP6V1B1	.
regulation of TOR signaling (GO:0032006)	3/67	0.125816	1	0	0	2.43348	5.04445	PKHD1;PRKAA2;TSC1	.
DNA metabolic process (GO:0006259)	9/314	0.127004	1	0	0	1.55774	3.21445	ZRANB3;EXD2;WRN;XRCC5;ERI2;PSME4;HUS1;POLK;ATR	.
regulation of wound healing (GO:0061041)	2/34	0.129104	1	0	0	3.19693	6.54455	ARFGEF1;EPPK1	.
regulation of epithelial to mesenchymal transition (GO:0010717)	3/68	0.129934	1	0	0	2.3977	4.89305	USF3;TGFBR1;CLASP2	.
negative regulation of phosphatase activity (GO:0010923)	3/68	0.129934	1	0	0	2.3977	4.89305	TMEM132D;CNST;PPP1R12A	.
cellular response to starvation (GO:0009267)	4/107	0.135076	1	0	0	2.03169	4.06728	IMPACT;WRN;PRKAA2;DAPL1	.
regulation of protein kinase activity (GO:0045859)	5/147	0.135278	1	0	0	1.84857	3.69791	XRCC5;KIDINS220;NF1;LRRC3;CACUL1	.
negative regulation of protein kinase B signaling (GO:0051898)	2/35	0.135342	1	0	0	3.10559	6.21103	PHLPP2;PKHD1	.
regulation of endothelial cell apoptotic process (GO:2000351)	2/35	0.135342	1	0	0	3.10559	6.21103	PRKCI;NFE2L2	.
anatomical structure homeostasis (GO:0060249)	2/35	0.135342	1	0	0	3.10559	6.21103	WRN;XRCC5	.
apical junction assembly (GO:0043297)	2/35	0.135342	1	0	0	3.10559	6.21103	PRKCI;PKN2	.
regulation of phosphoprotein phosphatase activity (GO:0043666)	2/35	0.135342	1	0	0	3.10559	6.21103	PPP1R12A;TSC1	.
positive regulation of telomerase activity (GO:0051973)	2/35	0.135342	1	0	0	3.10559	6.21103	TNKS;XRCC5	.
DNA-dependent DNA replication maintenance of fidelity (GO:0045005)	2/35	0.135342	1	0	0	3.10559	6.21103	ZRANB3;WRN	.
vesicle-mediated transport (GO:0016192)	11/410	0.137337	1	0	0	1.45811	2.89481	EEA1;ARFGEF1;PRKCI;PIKFYVE;RIC1;SNX16;SYT13;KALRN;APPL1;MIB1;SEC22C	.
positive regulation of extracellular matrix assembly (GO:1901203)	1/8	0.138084	1	0	0	6.79348	13.4504	CLASP2	.
histone H2A-K119 monoubiquitination (GO:0036353)	1/8	0.138084	1	0	0	6.79348	13.4504	PCGF6	.
positive regulation of mitochondrial calcium ion concentration (GO:0051561)	1/8	0.138084	1	0	0	6.79348	13.4504	MCUR1	.
microtubule nucleation by microtubule organizing center (GO:0051418)	1/8	0.138084	1	0	0	6.79348	13.4504	TUBGCP5	.
negative regulation of glial cell differentiation (GO:0045686)	1/8	0.138084	1	0	0	6.79348	13.4504	NF1	.
sulfur amino acid catabolic process (GO:0000098)	1/8	0.138084	1	0	0	6.79348	13.4504	PCYOX1	.
integrin activation (GO:0033622)	1/8	0.138084	1	0	0	6.79348	13.4504	FERMT2	.
protein lipoylation (GO:0009249)	1/8	0.138084	1	0	0	6.79348	13.4504	LIAS	.
glomerular visceral epithelial cell development (GO:0072015)	1/8	0.138084	1	0	0	6.79348	13.4504	NUP93	.
phenol-containing compound biosynthetic process (GO:0046189)	1/8	0.138084	1	0	0	6.79348	13.4504	TRPC1	.
establishment of integrated proviral latency (GO:0075713)	1/8	0.138084	1	0	0	6.79348	13.4504	XRCC5	.
ventricular trabecula myocardium morphogenesis (GO:0003222)	1/8	0.138084	1	0	0	6.79348	13.4504	TGFBR1	.
peripheral nervous system axon ensheathment (GO:0032292)	1/8	0.138084	1	0	0	6.79348	13.4504	NF1	.
translocation of molecules into host (GO:0044417)	1/8	0.138084	1	0	0	6.79348	13.4504	THOC2	.
glomerular epithelial cell development (GO:0072310)	1/8	0.138084	1	0	0	6.79348	13.4504	NUP93	.
positive regulation of mitotic metaphase/anaphase transition (GO:0045842)	1/8	0.138084	1	0	0	6.79348	13.4504	ANAPC5	.
positive regulation of DNA recombination (GO:0045911)	1/8	0.138084	1	0	0	6.79348	13.4504	WRN	.
coronary vasculature morphogenesis (GO:0060977)	1/8	0.138084	1	0	0	6.79348	13.4504	TGFBR1	.
actin filament network formation (GO:0051639)	1/8	0.138084	1	0	0	6.79348	13.4504	PLS3	.
asymmetric protein localization (GO:0008105)	1/8	0.138084	1	0	0	6.79348	13.4504	PARD3B	.
establishment of Golgi localization (GO:0051683)	1/8	0.138084	1	0	0	6.79348	13.4504	ARHGAP21	.
negative regulation of protein complex disassembly (GO:0043242)	1/8	0.138084	1	0	0	6.79348	13.4504	HDAC6	.
negative regulation of cilium assembly (GO:1902018)	1/8	0.138084	1	0	0	6.79348	13.4504	MAP4	.
protein localization to microtubule (GO:0035372)	1/8	0.138084	1	0	0	6.79348	13.4504	MID1	.
regulation of ERAD pathway (GO:1904292)	1/8	0.138084	1	0	0	6.79348	13.4504	USP13	.
Schwann cell development (GO:0014044)	1/8	0.138084	1	0	0	6.79348	13.4504	NF1	.
mitochondrial tRNA modification (GO:0070900)	1/8	0.138084	1	0	0	6.79348	13.4504	TRIT1	.
mammary gland epithelial cell differentiation (GO:0060644)	1/8	0.138084	1	0	0	6.79348	13.4504	LATS1	.
viral mRNA export from host cell nucleus (GO:0046784)	1/8	0.138084	1	0	0	6.79348	13.4504	THOC2	.
telomeric D-loop disassembly (GO:0061820)	1/8	0.138084	1	0	0	6.79348	13.4504	WRN	.
genetic imprinting (GO:0071514)	1/8	0.138084	1	0	0	6.79348	13.4504	ZFP57	.
protein localization to microtubule cytoskeleton (GO:0072698)	1/8	0.138084	1	0	0	6.79348	13.4504	MID1	.
negative regulation of hippo signaling (GO:0035331)	1/8	0.138084	1	0	0	6.79348	13.4504	WWC1	.
regulation of keratinocyte migration (GO:0051547)	1/8	0.138084	1	0	0	6.79348	13.4504	EPPK1	.
succinate metabolic process (GO:0006105)	1/8	0.138084	1	0	0	6.79348	13.4504	GHR	.
negative regulation of double-strand break repair via homologous recombination (GO:2000042)	1/8	0.138084	1	0	0	6.79348	13.4504	POLK	.
stress-activated protein kinase signaling cascade (GO:0031098)	3/70	0.13831	1	0	0	2.32919	4.60773	SLK;OXSR1;PAK3	.
snRNA transcription (GO:0009301)	3/70	0.13831	1	0	0	2.32919	4.60773	POU2F1;TAF8;RPRD1A	.
snRNA transcription from RNA polymerase II promoter (GO:0042795)	3/70	0.13831	1	0	0	2.32919	4.60773	POU2F1;TAF8;RPRD1A	.
negative regulation of hydrolase activity (GO:0051346)	4/108	0.138373	1	0	0	2.01288	3.98108	TMEM132D;ARFGEF1;CNST;PPP1R12A	.
regulation of G2/M transition of mitotic cell cycle (GO:0010389)	5/149	0.140833	1	0	0	1.82375	3.57488	NEDD1;ODF2;PSME4;CEP70;HAUS2	.
regulation of receptor-mediated endocytosis (GO:0048259)	2/36	0.141645	1	0	0	3.01932	5.90106	AAK1;BICD1	.
epithelial cell migration (GO:0010631)	2/36	0.141645	1	0	0	3.01932	5.90106	NUP93;PKN2	.
regulation of cell morphogenesis involved in differentiation (GO:0010769)	2/36	0.141645	1	0	0	3.01932	5.90106	SIPA1L1;PAK3	.
regulation of ubiquitin protein ligase activity (GO:1904666)	2/36	0.141645	1	0	0	3.01932	5.90106	ANAPC5;ANAPC1	.
histone deacetylation (GO:0016575)	2/36	0.141645	1	0	0	3.01932	5.90106	PRDM5;HDAC6	.
Wnt signaling pathway (GO:0016055)	4/109	0.141702	1	0	0	1.99442	3.89714	TNKS;USP34;DVL3;FERMT2	.
response to insulin (GO:0032868)	3/71	0.142566	1	0	0	2.29639	4.47325	EPM2AIP1;PRKCI;TSC1	.
cilium organization (GO:0044782)	6/192	0.143953	1	0	0	1.69837	3.2919	PKHD1;ABLIM3;WDR60;WDR35;HDAC6;TTBK2	.
cellular response to insulin stimulus (GO:0032869)	4/110	0.145063	1	0	0	1.97628	3.81539	PRKCI;IGF1R;APPL1;ATP6V1B1	.
negative regulation of cell cycle (GO:0045786)	3/72	0.146865	1	0	0	2.26449	4.34385	LATS1;IPO7;IPO5	.
base-excision repair (GO:0006284)	2/37	0.148009	1	0	0	2.93772	5.61245	WRN;POLK	.
negative regulation of G0 to G1 transition (GO:0070317)	2/37	0.148009	1	0	0	2.93772	5.61245	PCGF6;APAF1	.
organic cyclic compound biosynthetic process (GO:1901362)	2/37	0.148009	1	0	0	2.93772	5.61245	LIAS;PRLR	.
proteasomal protein catabolic process (GO:0010498)	7/237	0.148465	1	0	0	1.60521	3.06179	ABTB1;ATE1;PSME4;SPOPL;ANAPC5;ANAPC1;NFE2L2	.
protein stabilization (GO:0050821)	5/152	0.149349	1	0	0	1.78776	3.39936	USP13;AAK1;DVL3;TSC1;TRIM44	.
regulation of protein complex assembly (GO:0043254)	3/73	0.151205	1	0	0	2.23347	4.2193	LATS1;IMPACT;SLF2	.
negative regulation of cellular macromolecule biosynthetic process (GO:2000113)	13/512	0.152169	1	0	0	1.37993	2.59807	PCGF6;POU2F1;XRCC5;NONO;PRDM5;TSC1;HDAC6;MEX3A;DEPDC1;ZNF568;IGF2BP2;TRIM33;ATR	.
negative regulation of activin receptor signaling pathway (GO:0032926)	1/9	0.153949	1	0	0	6.03865	11.2991	LEMD3	.
mitotic DNA replication checkpoint (GO:0033314)	1/9	0.153949	1	0	0	6.03865	11.2991	HUS1	.
manganese ion transport (GO:0006828)	1/9	0.153949	1	0	0	6.03865	11.2991	TRPC1	.
lactation (GO:0007595)	1/9	0.153949	1	0	0	6.03865	11.2991	PRLR	.
actin crosslink formation (GO:0051764)	1/9	0.153949	1	0	0	6.03865	11.2991	PLS3	.
regulation of microtubule-based movement (GO:0060632)	1/9	0.153949	1	0	0	6.03865	11.2991	HDAC6	.
regulation of ER-associated ubiquitin-dependent protein catabolic process (GO:1903069)	1/9	0.153949	1	0	0	6.03865	11.2991	NFE2L2	.
mitochondrial respiratory chain complex III assembly (GO:0034551)	1/9	0.153949	1	0	0	6.03865	11.2991	LYRM7	.
small nucleolar ribonucleoprotein complex assembly (GO:0000491)	1/9	0.153949	1	0	0	6.03865	11.2991	ZNHIT6	.
regulation of flagellated sperm motility (GO:1901317)	1/9	0.153949	1	0	0	6.03865	11.2991	TACR1	.
establishment of viral latency (GO:0019043)	1/9	0.153949	1	0	0	6.03865	11.2991	XRCC5	.
axonal transport of mitochondrion (GO:0019896)	1/9	0.153949	1	0	0	6.03865	11.2991	TRAK2	.
cellular response to acidic pH (GO:0071468)	1/9	0.153949	1	0	0	6.03865	11.2991	IMPACT	.
virion attachment to host cell (GO:0019062)	1/9	0.153949	1	0	0	6.03865	11.2991	ACE2	.
respiratory chain complex III assembly (GO:0017062)	1/9	0.153949	1	0	0	6.03865	11.2991	LYRM7	.
mitochondrial calcium uptake (GO:0036444)	1/9	0.153949	1	0	0	6.03865	11.2991	MCUR1	.
fatty acid homeostasis (GO:0055089)	1/9	0.153949	1	0	0	6.03865	11.2991	PRKAA2	.
histone phosphorylation (GO:0016572)	1/9	0.153949	1	0	0	6.03865	11.2991	PRKAA2	.
cyclic nucleotide catabolic process (GO:0009214)	1/9	0.153949	1	0	0	6.03865	11.2991	PDE5A	.
DNA damage checkpoint (GO:0000077)	2/38	0.154431	1	0	0	2.86041	5.34327	HUS1;ATR	.
positive regulation of canonical Wnt signaling pathway (GO:0090263)	4/113	0.155328	1	0	0	1.92382	3.58257	TNKS;PSME4;USP34;XIAP	.
mRNA 3'-end processing (GO:0031124)	3/74	0.155586	1	0	0	2.20329	4.09935	LSM11;THOC2;MTPAP	.
organelle assembly (GO:0070925)	10/376	0.157422	1	0	0	1.44542	2.67233	PKHD1;ABLIM3;WDR60;TNKS;WDR35;BICD1;HAUS2;HDAC6;TTBK2;ATG2B	.
negative regulation of cellular amide metabolic process (GO:0034249)	3/75	0.160006	1	0	0	2.17391	3.98379	MEX3A;TSC1;IGF2BP2	.
regulation of defense response (GO:0031347)	3/75	0.160006	1	0	0	2.17391	3.98379	ACE2;OTUD7B;XIAP	.
regulation of G0 to G1 transition (GO:0070316)	2/39	0.160905	1	0	0	2.78707	5.09181	PCGF6;APAF1	.
cellular response to amino acid starvation (GO:0034198)	2/39	0.160905	1	0	0	2.78707	5.09181	IMPACT;DAPL1	.
peptidyl-lysine modification (GO:0018205)	4/115	0.162318	1	0	0	1.89036	3.43704	NUP93;ETFBKMT;LIAS;HDAC6	.
transforming growth factor beta receptor signaling pathway (GO:0007179)	3/76	0.164464	1	0	0	2.14531	3.87242	CGN;TGFBR1;FERMT2	.
positive regulation of ubiquitin-protein ligase activity involved in regulation of mitotic cell cycle transition (GO:0051437)	3/76	0.164464	1	0	0	2.14531	3.87242	PSME4;ANAPC5;ANAPC1	.
response to peptide hormone (GO:0043434)	2/40	0.167427	1	0	0	2.71739	4.85654	EPM2AIP1;TSC1	.
intraciliary transport involved in cilium assembly (GO:0035735)	2/40	0.167427	1	0	0	2.71739	4.85654	WDR60;WDR35	.
negative regulation of TOR signaling (GO:0032007)	2/40	0.167427	1	0	0	2.71739	4.85654	PRKAA2;TSC1	.
regulation of cellular localization (GO:0060341)	2/40	0.167427	1	0	0	2.71739	4.85654	WWC1;DVL3	.
positive regulation of mitotic nuclear division (GO:0045840)	2/40	0.167427	1	0	0	2.71739	4.85654	SLF2;SMC5	.
positive regulation of mitotic cell cycle phase transition (GO:1901992)	2/40	0.167427	1	0	0	2.71739	4.85654	LSM11;ANAPC5	.
JAK-STAT cascade (GO:0007259)	2/40	0.167427	1	0	0	2.71739	4.85654	GHR;PRLR	.
negative regulation of transmembrane receptor protein serine/threonine kinase signaling pathway (GO:0090101)	3/77	0.168959	1	0	0	2.11745	3.76504	LEMD3;TGFBR1;TRIM33	.
protein-cofactor linkage (GO:0018065)	1/10	0.169523	1	0	0	5.43478	9.64546	LIAS	.
regulation of phospholipase C activity (GO:1900274)	1/10	0.169523	1	0	0	5.43478	9.64546	BICD1	.
adrenal gland development (GO:0030325)	1/10	0.169523	1	0	0	5.43478	9.64546	NF1	.
negative regulation of cellular protein catabolic process (GO:1903363)	1/10	0.169523	1	0	0	5.43478	9.64546	RIC1	.
endothelium development (GO:0003158)	1/10	0.169523	1	0	0	5.43478	9.64546	LAMA5	.
cellular response to growth hormone stimulus (GO:0071378)	1/10	0.169523	1	0	0	5.43478	9.64546	GHR	.
intraciliary retrograde transport (GO:0035721)	1/10	0.169523	1	0	0	5.43478	9.64546	WDR35	.
negative regulation of oxidative stress-induced neuron death (GO:1903204)	1/10	0.169523	1	0	0	5.43478	9.64546	NONO	.
regulation of gene expression by genetic imprinting (GO:0006349)	1/10	0.169523	1	0	0	5.43478	9.64546	ZFP57	.
protein K11-linked deubiquitination (GO:0035871)	1/10	0.169523	1	0	0	5.43478	9.64546	OTUD7B	.
oxalate transport (GO:0019532)	1/10	0.169523	1	0	0	5.43478	9.64546	SLC26A4	.
telomere maintenance via recombination (GO:0000722)	1/10	0.169523	1	0	0	5.43478	9.64546	SMC5	.
establishment of spindle localization (GO:0051293)	1/10	0.169523	1	0	0	5.43478	9.64546	MAP4	.
negative regulation of transcription from RNA polymerase II promoter in response to stress (GO:0097201)	1/10	0.169523	1	0	0	5.43478	9.64546	IMPACT	.
response to acidic pH (GO:0010447)	1/10	0.169523	1	0	0	5.43478	9.64546	IMPACT	.
pyroptosis (GO:0070269)	1/10	0.169523	1	0	0	5.43478	9.64546	APIP	.
response to laminar fluid shear stress (GO:0034616)	1/10	0.169523	1	0	0	5.43478	9.64546	NFE2L2	.
nerve growth factor signaling pathway (GO:0038180)	1/10	0.169523	1	0	0	5.43478	9.64546	KIDINS220	.
detection of light stimulus involved in sensory perception (GO:0050962)	1/10	0.169523	1	0	0	5.43478	9.64546	GNAT2	.
detection of light stimulus involved in visual perception (GO:0050908)	1/10	0.169523	1	0	0	5.43478	9.64546	GNAT2	.
RNA phosphodiester bond hydrolysis, endonucleolytic (GO:0090502)	1/10	0.169523	1	0	0	5.43478	9.64546	RPP30	.
astrocyte development (GO:0014002)	1/10	0.169523	1	0	0	5.43478	9.64546	NF1	.
negative regulation of protein autophosphorylation (GO:0031953)	1/10	0.169523	1	0	0	5.43478	9.64546	IMPACT	.
creatine metabolic process (GO:0006600)	1/10	0.169523	1	0	0	5.43478	9.64546	GHR	.
nuclear pore complex assembly (GO:0051292)	1/10	0.169523	1	0	0	5.43478	9.64546	NUP93	.
cellular response to leucine starvation (GO:1990253)	1/10	0.169523	1	0	0	5.43478	9.64546	IMPACT	.
regulation of neuroblast proliferation (GO:1902692)	1/10	0.169523	1	0	0	5.43478	9.64546	NF1	.
telomeric loop disassembly (GO:0090657)	1/10	0.169523	1	0	0	5.43478	9.64546	WRN	.
mitochondrial respiratory chain complex III biogenesis (GO:0097033)	1/10	0.169523	1	0	0	5.43478	9.64546	LYRM7	.
proteasome-mediated ubiquitin-dependent protein catabolic process (GO:0043161)	8/291	0.169637	1	0	0	1.4941	2.65067	FBXL20;ABTB1;PSME4;UBXN8;SPOPL;ANAPC5;ANAPC1;NFE2L2	.
regulation of MAPK cascade (GO:0043408)	6/203	0.17231	1	0	0	1.60634	2.82469	PKHD1;WWC1;NF1;APIP;PAK3;IGF1R	.
cytosolic transport (GO:0016482)	4/118	0.173013	1	0	0	1.8423	3.23211	EEA1;PIKFYVE;RIC1;SNX16	.
bicarbonate transport (GO:0015701)	2/41	0.173995	1	0	0	2.65111	4.63608	CA5B;SLC26A4	.
regulation of stress-activated MAPK cascade (GO:0032872)	2/41	0.173995	1	0	0	2.65111	4.63608	MID1;IGF1R	.
telomere organization (GO:0032200)	2/41	0.173995	1	0	0	2.65111	4.63608	WRN;XRCC5	.
RNA export from nucleus (GO:0006405)	4/119	0.176631	1	0	0	1.82682	3.16714	NUP93;XPO5;TSC1;THOC2	.
regulation of neuron projection development (GO:0010975)	4/119	0.176631	1	0	0	1.82682	3.16714	PRKCI;SIPA1L1;KIDINS220;PAK3	.
regulation of endothelial cell proliferation (GO:0001936)	3/79	0.178053	1	0	0	2.06384	3.56152	CCL24;NF1;TGFBR1	.
anaphase-promoting complex-dependent catabolic process (GO:0031145)	3/79	0.178053	1	0	0	2.06384	3.56152	PSME4;ANAPC5;ANAPC1	.
regulation of transforming growth factor beta receptor signaling pathway (GO:0017015)	3/79	0.178053	1	0	0	2.06384	3.56152	LEMD3;TGFBR1;TRIM33	.
DNA replication (GO:0006260)	4/120	0.180275	1	0	0	1.81159	3.10376	WRN;HUS1;POLK;ATR	.
regulation of telomerase activity (GO:0051972)	2/42	0.180602	1	0	0	2.58799	4.42924	TNKS;XRCC5	.
regulation of hydrolase activity (GO:0051336)	3/80	0.18265	1	0	0	2.03804	3.46505	WRN;SIPA1L1;NF1	.
nucleic acid metabolic process (GO:0090304)	3/80	0.18265	1	0	0	2.03804	3.46505	EXD2;WRN;ERI2	.
negative regulation of cell migration (GO:0030336)	4/121	0.183944	1	0	0	1.79662	3.04191	NF1;EPPK1;SINHCAF;CLASP2	.
regulation of cell differentiation (GO:0045595)	4/121	0.183944	1	0	0	1.79662	3.04191	TAF8;SINHCAF;TGFBR1;CLASP2	.
formation of extrachromosomal circular DNA (GO:0001325)	1/11	0.184812	1	0	0	4.94071	8.34198	WRN	.
positive regulation of endothelial cell apoptotic process (GO:2000353)	1/11	0.184812	1	0	0	4.94071	8.34198	PRKCI	.
sulfate transmembrane transport (GO:1902358)	1/11	0.184812	1	0	0	4.94071	8.34198	SLC26A4	.
negative regulation of morphogenesis of an epithelium (GO:1905331)	1/11	0.184812	1	0	0	4.94071	8.34198	CLASP2	.
regulation of hippo signaling (GO:0035330)	1/11	0.184812	1	0	0	4.94071	8.34198	WWC1	.
replicative senescence (GO:0090399)	1/11	0.184812	1	0	0	4.94071	8.34198	ATR	.
positive regulation of chondrocyte differentiation (GO:0032332)	1/11	0.184812	1	0	0	4.94071	8.34198	SOX5	.
microtubule anchoring at microtubule organizing center (GO:0072393)	1/11	0.184812	1	0	0	4.94071	8.34198	BICD1	.
negative regulation of protein localization to nucleus (GO:1900181)	1/11	0.184812	1	0	0	4.94071	8.34198	OTUD7B	.
regulation of leukocyte cell-cell adhesion (GO:1903037)	1/11	0.184812	1	0	0	4.94071	8.34198	PAG1	.
camera-type eye morphogenesis (GO:0048593)	1/11	0.184812	1	0	0	4.94071	8.34198	NF1	.
positive regulation of extracellular matrix organization (GO:1903055)	1/11	0.184812	1	0	0	4.94071	8.34198	CLASP2	.
t-circle formation (GO:0090656)	1/11	0.184812	1	0	0	4.94071	8.34198	WRN	.
negative regulation of leukocyte cell-cell adhesion (GO:1903038)	1/11	0.184812	1	0	0	4.94071	8.34198	PAG1	.
regulation of synaptic vesicle cycle (GO:0098693)	1/11	0.184812	1	0	0	4.94071	8.34198	PREPL	.
angiotensin maturation (GO:0002003)	1/11	0.184812	1	0	0	4.94071	8.34198	ACE2	.
establishment of synaptic vesicle localization (GO:0097480)	1/11	0.184812	1	0	0	4.94071	8.34198	SPG11	.
positive regulation of receptor biosynthetic process (GO:0010870)	1/11	0.184812	1	0	0	4.94071	8.34198	HDAC6	.
inhibition of cysteine-type endopeptidase activity involved in apoptotic process (GO:1990001)	1/11	0.184812	1	0	0	4.94071	8.34198	XIAP	.
regulation of cardiac muscle cell differentiation (GO:2000725)	1/11	0.184812	1	0	0	4.94071	8.34198	FRS2	.
rRNA base methylation (GO:0070475)	1/11	0.184812	1	0	0	4.94071	8.34198	FDXACB1	.
mitochondrion distribution (GO:0048311)	1/11	0.184812	1	0	0	4.94071	8.34198	TRAK2	.
stress granule assembly (GO:0034063)	1/11	0.184812	1	0	0	4.94071	8.34198	BICD1	.
positive regulation of chromosome segregation (GO:0051984)	1/11	0.184812	1	0	0	4.94071	8.34198	SMC5	.
telomere maintenance via telomere trimming (GO:0090737)	1/11	0.184812	1	0	0	4.94071	8.34198	WRN	.
regulation of receptor biosynthetic process (GO:0010869)	1/11	0.184812	1	0	0	4.94071	8.34198	HDAC6	.
synaptonemal complex assembly (GO:0007130)	1/11	0.184812	1	0	0	4.94071	8.34198	TRIP13	.
synaptonemal complex organization (GO:0070193)	1/11	0.184812	1	0	0	4.94071	8.34198	TRIP13	.
response to sterol (GO:0036314)	1/11	0.184812	1	0	0	4.94071	8.34198	TGFBR1	.
spinal cord development (GO:0021510)	1/11	0.184812	1	0	0	4.94071	8.34198	NF1	.
histone mRNA catabolic process (GO:0071044)	1/11	0.184812	1	0	0	4.94071	8.34198	MTPAP	.
positive regulation of protein localization to plasma membrane (GO:1903078)	2/43	0.187247	1	0	0	2.52781	4.2349	PRKCI;CNST	.
negative regulation of DNA metabolic process (GO:0051053)	2/43	0.187247	1	0	0	2.52781	4.2349	ZRANB3;ATR	.
regulation of multicellular organismal development (GO:2000026)	2/43	0.187247	1	0	0	2.52781	4.2349	TGFBR1;CLASP2	.
regulation of mitotic cell cycle (GO:0007346)	5/165	0.18859	1	0	0	1.6469	2.74733	CDK19;SLK;PKN2;OXSR1;PAK3	.
regulation of anatomical structure morphogenesis (GO:0022603)	3/82	0.191936	1	0	0	1.98834	3.28193	NF1;KIAA1958;CLASP2	.
positive regulation of transmembrane receptor protein serine/threonine kinase signaling pathway (GO:0090100)	3/82	0.191936	1	0	0	1.98834	3.28193	NUP93;TTK;TGFBR1	.
ephrin receptor signaling pathway (GO:0048013)	3/82	0.191936	1	0	0	1.98834	3.28193	SIPA1L1;PAK3;KALRN	.
positive regulation of ubiquitin protein ligase activity (GO:1904668)	3/82	0.191936	1	0	0	1.98834	3.28193	PSME4;ANAPC5;ANAPC1	.
carboxylic acid biosynthetic process (GO:0046394)	2/44	0.193926	1	0	0	2.47036	4.05208	SLC35D1;RIMKLB	.
positive regulation of actin filament bundle assembly (GO:0032233)	2/44	0.193926	1	0	0	2.47036	4.05208	SYNPO2;TGFBR1	.
protein deubiquitination (GO:0016579)	7/257	0.196547	1	0	0	1.48029	2.40822	USP13;USP24;TNKS;PSME4;USP34;OTUD7B;TGFBR1	.
rRNA 3'-end processing (GO:0031125)	1/12	0.19982	1	0	0	4.52899	7.29321	ERI2	.
positive regulation of lyase activity (GO:0051349)	1/12	0.19982	1	0	0	4.52899	7.29321	NF1	.
cellular response to fluid shear stress (GO:0071498)	1/12	0.19982	1	0	0	4.52899	7.29321	NFE2L2	.
regulation of double-strand break repair via nonhomologous end joining (GO:2001032)	1/12	0.19982	1	0	0	4.52899	7.29321	AUNIP	.
cytoplasmic translational initiation (GO:0002183)	1/12	0.19982	1	0	0	4.52899	7.29321	EIF4B	.
negative regulation of chondrocyte differentiation (GO:0032331)	1/12	0.19982	1	0	0	4.52899	7.29321	TGFBR1	.
activation of cysteine-type endopeptidase activity (GO:0097202)	1/12	0.19982	1	0	0	4.52899	7.29321	ASPH	.
regulation of oligodendrocyte differentiation (GO:0048713)	1/12	0.19982	1	0	0	4.52899	7.29321	NF1	.
negative regulation of metabolic process (GO:0009892)	1/12	0.19982	1	0	0	4.52899	7.29321	HDAC6	.
negative regulation of oxidoreductase activity (GO:0051354)	1/12	0.19982	1	0	0	4.52899	7.29321	HDAC6	.
pyrimidine nucleoside salvage (GO:0043097)	1/12	0.19982	1	0	0	4.52899	7.29321	UPRT	.
cellular modified amino acid catabolic process (GO:0042219)	1/12	0.19982	1	0	0	4.52899	7.29321	PCYOX1	.
regulation of cytokine biosynthetic process (GO:0042035)	1/12	0.19982	1	0	0	4.52899	7.29321	IGF2BP2	.
viral RNA genome replication (GO:0039694)	1/12	0.19982	1	0	0	4.52899	7.29321	EEA1	.
Golgi localization (GO:0051645)	1/12	0.19982	1	0	0	4.52899	7.29321	ARHGAP21	.
regulation of actomyosin structure organization (GO:0110020)	1/12	0.19982	1	0	0	4.52899	7.29321	TSC1	.
regulation of angiotensin levels in blood (GO:0002002)	1/12	0.19982	1	0	0	4.52899	7.29321	ACE2	.
regulation of blood vessel size (GO:0050880)	1/12	0.19982	1	0	0	4.52899	7.29321	ACE2	.
PERK-mediated unfolded protein response (GO:0036499)	1/12	0.19982	1	0	0	4.52899	7.29321	NFE2L2	.
positive regulation of cyclase activity (GO:0031281)	1/12	0.19982	1	0	0	4.52899	7.29321	NF1	.
pyrimidine-containing compound salvage (GO:0008655)	1/12	0.19982	1	0	0	4.52899	7.29321	UPRT	.
regulation of bone remodeling (GO:0046850)	1/12	0.19982	1	0	0	4.52899	7.29321	NF1	.
exit from mitosis (GO:0010458)	1/12	0.19982	1	0	0	4.52899	7.29321	CLASP2	.
positive regulation of stem cell differentiation (GO:2000738)	1/12	0.19982	1	0	0	4.52899	7.29321	SOX5	.
cellular glucan metabolic process (GO:0006073)	1/12	0.19982	1	0	0	4.52899	7.29321	PHKB	.
somatic hypermutation of immunoglobulin genes (GO:0016446)	1/12	0.19982	1	0	0	4.52899	7.29321	POLK	.
regulation of protein localization to cell periphery (GO:1904375)	1/12	0.19982	1	0	0	4.52899	7.29321	APPL1	.
tRNA 5'-leader removal (GO:0001682)	1/12	0.19982	1	0	0	4.52899	7.29321	RPP30	.
regulation of canonical Wnt signaling pathway (GO:0060828)	6/213	0.199917	1	0	0	1.53092	2.46457	LATS1;TNKS;PSME4;USP34;XIAP;DVL3	.
regulation of translation (GO:0006417)	6/213	0.199917	1	0	0	1.53092	2.46457	NUP93;MEX3A;TSC1;IGF2BP2;EIF4B;PUM2	.
protein complex subunit organization (GO:0071822)	2/45	0.200634	1	0	0	2.41546	3.87989	NF1;TGFBR1	.
nucleus organization (GO:0006997)	2/45	0.200634	1	0	0	2.41546	3.87989	NUP93;LEMD3	.
peptidyl-tyrosine autophosphorylation (GO:0038083)	2/45	0.200634	1	0	0	2.41546	3.87989	FRK;IGF1R	.
cytoskeleton organization (GO:0007010)	4/126	0.202641	1	0	0	1.72533	2.75418	LAMA5;CCL24;PRKCI;KIAA1958	.
protein modification by small protein removal (GO:0070646)	7/261	0.206837	1	0	0	1.4576	2.29693	USP13;USP24;TNKS;PSME4;USP34;OTUD7B;TGFBR1	.
intraciliary transport (GO:0042073)	2/46	0.207369	1	0	0	2.36295	3.71752	WDR60;WDR35	.
tRNA aminoacylation for protein translation (GO:0006418)	2/46	0.207369	1	0	0	2.36295	3.71752	PPA2;FDXACB1	.
positive regulation of protein kinase activity (GO:0045860)	5/172	0.211109	1	0	0	1.57988	2.45731	SLK;XRCC5;OXSR1;PAK3;CACUL1	.
fatty acid biosynthetic process (GO:0006633)	2/47	0.214127	1	0	0	2.31267	3.56426	SCD5;LIAS	.
regulation of organelle assembly (GO:1902115)	2/47	0.214127	1	0	0	2.31267	3.56426	PIKFYVE;SPICE1	.
positive regulation of pathway-restricted SMAD protein phosphorylation (GO:0010862)	2/47	0.214127	1	0	0	2.31267	3.56426	TTK;TGFBR1	.
DNA-templated transcriptional preinitiation complex assembly (GO:0070897)	1/13	0.214552	1	0	0	4.1806	6.4348	BDP1	.
protein neddylation (GO:0045116)	1/13	0.214552	1	0	0	4.1806	6.4348	DCUN1D4	.
regulation of lymphocyte activation (GO:0051249)	1/13	0.214552	1	0	0	4.1806	6.4348	PAG1	.
regulation of oxidoreductase activity (GO:0051341)	1/13	0.214552	1	0	0	4.1806	6.4348	HDAC6	.
secretion (GO:0046903)	1/13	0.214552	1	0	0	4.1806	6.4348	PRKCI	.
mammary gland epithelium development (GO:0061180)	1/13	0.214552	1	0	0	4.1806	6.4348	LATS1	.
positive regulation of glycogen biosynthetic process (GO:0045725)	1/13	0.214552	1	0	0	4.1806	6.4348	EPM2AIP1	.
regulation of macromolecule biosynthetic process (GO:0010556)	1/13	0.214552	1	0	0	4.1806	6.4348	IGF2BP2	.
myelination in peripheral nervous system (GO:0022011)	1/13	0.214552	1	0	0	4.1806	6.4348	NF1	.
tricarboxylic acid metabolic process (GO:0072350)	1/13	0.214552	1	0	0	4.1806	6.4348	GHR	.
positive regulation of protein complex disassembly (GO:0043243)	1/13	0.214552	1	0	0	4.1806	6.4348	IGF1R	.
glomerular visceral epithelial cell differentiation (GO:0072112)	1/13	0.214552	1	0	0	4.1806	6.4348	NUP93	.
pathway-restricted SMAD protein phosphorylation (GO:0060389)	1/13	0.214552	1	0	0	4.1806	6.4348	TGFBR1	.
negative regulation of cartilage development (GO:0061037)	1/13	0.214552	1	0	0	4.1806	6.4348	TGFBR1	.
copper ion homeostasis (GO:0055070)	1/13	0.214552	1	0	0	4.1806	6.4348	XIAP	.
endothelial cell differentiation (GO:0045446)	1/13	0.214552	1	0	0	4.1806	6.4348	LAMA5	.
synaptic vesicle localization (GO:0097479)	1/13	0.214552	1	0	0	4.1806	6.4348	SPG11	.
mitotic DNA integrity checkpoint (GO:0044774)	1/13	0.214552	1	0	0	4.1806	6.4348	HUS1	.
regulation of synaptic vesicle transport (GO:1902803)	1/13	0.214552	1	0	0	4.1806	6.4348	PREPL	.
neuron fate commitment (GO:0048663)	1/13	0.214552	1	0	0	4.1806	6.4348	TGFBR1	.
positive regulation of muscle contraction (GO:0045933)	1/13	0.214552	1	0	0	4.1806	6.4348	TACR1	.
establishment of chromosome localization (GO:0051303)	1/13	0.214552	1	0	0	4.1806	6.4348	SPICE1	.
positive regulation of protein ubiquitination involved in ubiquitin-dependent protein catabolic process (GO:2000060)	3/87	0.215638	1	0	0	1.87406	2.8751	PSME4;ANAPC5;ANAPC1	.
negative regulation of translation (GO:0017148)	3/88	0.220452	1	0	0	1.85277	2.80152	MEX3A;TSC1;IGF2BP2	.
cytoplasmic microtubule organization (GO:0031122)	2/48	0.220906	1	0	0	2.26449	3.41943	SLK;TUBGCP5	.
regulation of epithelial cell migration (GO:0010632)	2/48	0.220906	1	0	0	2.26449	3.41943	HDAC6;CLASP2	.
glycoprotein metabolic process (GO:0009100)	2/48	0.220906	1	0	0	2.26449	3.41943	MAN1A2;USF3	.
regulation of neuron apoptotic process (GO:0043523)	3/89	0.225288	1	0	0	1.83195	2.7303	NRBP2;PRKCI;NF1	.
positive regulation of MAP kinase activity (GO:0043406)	5/177	0.227698	1	0	0	1.53525	2.27176	GHR;KIDINS220;DVL3;FRS2;TGFBR1	.
regulation of cell migration (GO:0030334)	8/316	0.228122	1	0	0	1.37589	2.0334	CCL24;SLK;NF1;EPPK1;SINHCAF;TGFBR1;TTBK2;IGF1R	.
nucleoside salvage (GO:0043174)	1/14	0.229013	1	0	0	3.88199	5.72195	UPRT	.
positive regulation of DNA damage response, signal transduction by p53 class mediator (GO:0043517)	1/14	0.229013	1	0	0	3.88199	5.72195	ATR	.
clathrin coat assembly (GO:0048268)	1/14	0.229013	1	0	0	3.88199	5.72195	FCHO2	.
regulation of activin receptor signaling pathway (GO:0032925)	1/14	0.229013	1	0	0	3.88199	5.72195	LEMD3	.
regulation of nucleocytoplasmic transport (GO:0046822)	1/14	0.229013	1	0	0	3.88199	5.72195	XPO5	.
regulation of gastrulation (GO:0010470)	1/14	0.229013	1	0	0	3.88199	5.72195	CLASP2	.
retrograde transport, endosome to plasma membrane (GO:1990126)	1/14	0.229013	1	0	0	3.88199	5.72195	ANKRD50	.
pore complex assembly (GO:0046931)	1/14	0.229013	1	0	0	3.88199	5.72195	NUP93	.
positive regulation of response to cytokine stimulus (GO:0060760)	1/14	0.229013	1	0	0	3.88199	5.72195	TRIM44	.
regulation of extracellular matrix disassembly (GO:0010715)	1/14	0.229013	1	0	0	3.88199	5.72195	CLASP2	.
acyl-CoA biosynthetic process (GO:0071616)	1/14	0.229013	1	0	0	3.88199	5.72195	SCD5	.
modified amino acid transport (GO:0072337)	1/14	0.229013	1	0	0	3.88199	5.72195	SLC3A1	.
glucuronate metabolic process (GO:0019585)	1/14	0.229013	1	0	0	3.88199	5.72195	UGT2A1	.
negative regulation of focal adhesion assembly (GO:0051895)	1/14	0.229013	1	0	0	3.88199	5.72195	CLASP2	.
regulation of protein modification by small protein conjugation or removal (GO:1903320)	1/14	0.229013	1	0	0	3.88199	5.72195	TGFBR1	.
thymus development (GO:0048538)	1/14	0.229013	1	0	0	3.88199	5.72195	TGFBR1	.
positive regulation of smooth muscle contraction (GO:0045987)	1/14	0.229013	1	0	0	3.88199	5.72195	TACR1	.
positive regulation of glycogen metabolic process (GO:0070875)	1/14	0.229013	1	0	0	3.88199	5.72195	EPM2AIP1	.
positive regulation of protein phosphorylation (GO:0001934)	10/412	0.22961	1	0	0	1.31912	1.94092	GHR;LATS1;XRCC5;WWC1;DVL3;TTK;CACUL1;TGFBR1;HDAC6;IGF1R	.
neurogenesis (GO:0022008)	2/50	0.234512	1	0	0	2.17391	3.15271	THOC2;TRAK2	.
double-strand break repair via nonhomologous end joining (GO:0006303)	2/50	0.234512	1	0	0	2.17391	3.15271	XRCC5;POLK	.
cell cycle G1/S phase transition (GO:0044843)	3/92	0.239912	1	0	0	1.77221	2.5298	LATS1;WEE1;CACUL1	.
myotube differentiation (GO:0014902)	1/15	0.243209	1	0	0	3.62319	5.12258	MYEF2	.
response to cholesterol (GO:0070723)	1/15	0.243209	1	0	0	3.62319	5.12258	TGFBR1	.
regulation of mitotic sister chromatid separation (GO:0010965)	1/15	0.243209	1	0	0	3.62319	5.12258	ANAPC1	.
regulation of exit from mitosis (GO:0007096)	1/15	0.243209	1	0	0	3.62319	5.12258	KNTC1	.
nuclear pore organization (GO:0006999)	1/15	0.243209	1	0	0	3.62319	5.12258	NUP93	.
vitamin D metabolic process (GO:0042359)	1/15	0.243209	1	0	0	3.62319	5.12258	CYP2R1	.
maintenance of protein location in nucleus (GO:0051457)	1/15	0.243209	1	0	0	3.62319	5.12258	TAF8	.
positive regulation of response to wounding (GO:1903036)	1/15	0.243209	1	0	0	3.62319	5.12258	ARFGEF1	.
negative regulation of adherens junction organization (GO:1903392)	1/15	0.243209	1	0	0	3.62319	5.12258	CLASP2	.
autonomic nervous system development (GO:0048483)	1/15	0.243209	1	0	0	3.62319	5.12258	NF1	.
positive regulation of glycolytic process (GO:0045821)	1/15	0.243209	1	0	0	3.62319	5.12258	PRKAA2	.
body fluid secretion (GO:0007589)	1/15	0.243209	1	0	0	3.62319	5.12258	PRLR	.
mitotic sister chromatid cohesion (GO:0007064)	1/15	0.243209	1	0	0	3.62319	5.12258	HASPIN	.
response to X-ray (GO:0010165)	1/15	0.243209	1	0	0	3.62319	5.12258	XRCC5	.
pyrimidine nucleoside biosynthetic process (GO:0046134)	1/15	0.243209	1	0	0	3.62319	5.12258	UPRT	.
negative regulation of DNA-dependent DNA replication (GO:2000104)	1/15	0.243209	1	0	0	3.62319	5.12258	ZRANB3	.
positive regulation of coenzyme metabolic process (GO:0051197)	1/15	0.243209	1	0	0	3.62319	5.12258	PRKAA2	.
regulation of mitotic metaphase/anaphase transition (GO:0030071)	1/15	0.243209	1	0	0	3.62319	5.12258	ANAPC5	.
positive regulation of protein import (GO:1904591)	1/15	0.243209	1	0	0	3.62319	5.12258	IPO5	.
positive regulation of stress-activated protein kinase signaling cascade (GO:0070304)	1/15	0.243209	1	0	0	3.62319	5.12258	MID1	.
protein localization to chromosome, centromeric region (GO:0071459)	1/15	0.243209	1	0	0	3.62319	5.12258	HASPIN	.
positive regulation of double-strand break repair (GO:2000781)	1/15	0.243209	1	0	0	3.62319	5.12258	SLF2	.
regulation of establishment of cell polarity (GO:2000114)	1/15	0.243209	1	0	0	3.62319	5.12258	ARFGEF1	.
unsaturated fatty acid biosynthetic process (GO:0006636)	1/15	0.243209	1	0	0	3.62319	5.12258	SCD5	.
toll-like receptor 4 signaling pathway (GO:0034142)	1/15	0.243209	1	0	0	3.62319	5.12258	TRIL	.
regulation of centriole replication (GO:0046599)	1/15	0.243209	1	0	0	3.62319	5.12258	SPICE1	.
embryonic cranial skeleton morphogenesis (GO:0048701)	1/15	0.243209	1	0	0	3.62319	5.12258	TGFBR1	.
cytoplasmic sequestering of protein (GO:0051220)	1/15	0.243209	1	0	0	3.62319	5.12258	LATS1	.
regulation of clathrin-dependent endocytosis (GO:2000369)	1/15	0.243209	1	0	0	3.62319	5.12258	AAK1	.
sulfate transport (GO:0008272)	1/15	0.243209	1	0	0	3.62319	5.12258	SLC26A4	.
regulation of cell-substrate junction assembly (GO:0090109)	1/15	0.243209	1	0	0	3.62319	5.12258	SLK	.
endoderm development (GO:0007492)	1/15	0.243209	1	0	0	3.62319	5.12258	HOXC11	.
inhibition of cysteine-type endopeptidase activity (GO:0097340)	1/15	0.243209	1	0	0	3.62319	5.12258	XIAP	.
intra-S DNA damage checkpoint (GO:0031573)	1/15	0.243209	1	0	0	3.62319	5.12258	HUS1	.
pyrimidine-containing compound metabolic process (GO:0072527)	1/15	0.243209	1	0	0	3.62319	5.12258	UPRT	.
regulation of cartilage development (GO:0061035)	1/15	0.243209	1	0	0	3.62319	5.12258	SOX5	.
positive regulation of phosphoprotein phosphatase activity (GO:0032516)	1/15	0.243209	1	0	0	3.62319	5.12258	PPP1R12A	.
negative regulation of cellular component movement (GO:0051271)	1/15	0.243209	1	0	0	3.62319	5.12258	PKHD1	.
regulation of transcription from RNA polymerase II promoter in response to stress (GO:0043618)	3/93	0.244822	1	0	0	1.75316	2.46708	IMPACT;PSME4;NFE2L2	.
vesicle fusion (GO:0006906)	3/94	0.249749	1	0	0	1.73451	2.40628	EEA1;SYT13;SEC22C	.
neuron differentiation (GO:0030182)	4/139	0.253554	1	0	0	1.56397	2.14604	NRBP2;MYEF2;THOC2;TGFBR1	.
negative regulation of cellular response to transforming growth factor beta stimulus (GO:1903845)	2/53	0.255001	1	0	0	2.05086	2.80248	LEMD3;TGFBR1	.
regulation of calcium ion-dependent exocytosis (GO:0017158)	2/53	0.255001	1	0	0	2.05086	2.80248	PREPL;SYT13	.
miRNA metabolic process (GO:0010586)	1/16	0.257145	1	0	0	3.39674	4.61317	XPO5	.
protein localization to microtubule organizing center (GO:1905508)	1/16	0.257145	1	0	0	3.39674	4.61317	NEDD1	.
rRNA transcription (GO:0009303)	1/16	0.257145	1	0	0	3.39674	4.61317	GTF3C4	.
positive regulation of epithelial cell apoptotic process (GO:1904037)	1/16	0.257145	1	0	0	3.39674	4.61317	PRKCI	.
regulation of systemic arterial blood pressure by hormone (GO:0001990)	1/16	0.257145	1	0	0	3.39674	4.61317	ACE2	.
negative regulation of response to wounding (GO:1903035)	1/16	0.257145	1	0	0	3.39674	4.61317	EPPK1	.
regulation of RIG-I signaling pathway (GO:0039535)	1/16	0.257145	1	0	0	3.39674	4.61317	PUM2	.
cardiac epithelial to mesenchymal transition (GO:0060317)	1/16	0.257145	1	0	0	3.39674	4.61317	TGFBR1	.
positive regulation of G1/S transition of mitotic cell cycle (GO:1900087)	1/16	0.257145	1	0	0	3.39674	4.61317	LSM11	.
sympathetic nervous system development (GO:0048485)	1/16	0.257145	1	0	0	3.39674	4.61317	NF1	.
protein deacylation (GO:0035601)	1/16	0.257145	1	0	0	3.39674	4.61317	HDAC6	.
negative regulation of striated muscle cell differentiation (GO:0051154)	1/16	0.257145	1	0	0	3.39674	4.61317	FRS2	.
guanosine-containing compound metabolic process (GO:1901068)	1/16	0.257145	1	0	0	3.39674	4.61317	MFN1	.
regulation of energy homeostasis (GO:2000505)	1/16	0.257145	1	0	0	3.39674	4.61317	PRKAA2	.
mitochondrial fusion (GO:0008053)	1/16	0.257145	1	0	0	3.39674	4.61317	MFN1	.
detection of visible light (GO:0009584)	1/16	0.257145	1	0	0	3.39674	4.61317	GNAT2	.
cellular response to pH (GO:0071467)	1/16	0.257145	1	0	0	3.39674	4.61317	IMPACT	.
regulation of glucose transport (GO:0010827)	1/16	0.257145	1	0	0	3.39674	4.61317	APPL1	.
mesenchyme development (GO:0060485)	1/16	0.257145	1	0	0	3.39674	4.61317	TGFBR1	.
peptidyl-lysine methylation (GO:0018022)	1/16	0.257145	1	0	0	3.39674	4.61317	ETFBKMT	.
dendritic spine morphogenesis (GO:0060997)	1/16	0.257145	1	0	0	3.39674	4.61317	PAK3	.
positive regulation of response to endoplasmic reticulum stress (GO:1905898)	1/16	0.257145	1	0	0	3.39674	4.61317	USP13	.
negative regulation of DNA replication (GO:0008156)	1/16	0.257145	1	0	0	3.39674	4.61317	ATR	.
regulation of small GTPase mediated signal transduction (GO:0051056)	4/140	0.25758	1	0	0	1.5528	2.10625	ARHGAP21;ARHGAP32;ARHGEF12;KALRN	.
positive regulation of Wnt signaling pathway (GO:0030177)	4/140	0.25758	1	0	0	1.5528	2.10625	TNKS;PSME4;USP34;XIAP	.
DNA-templated transcription, initiation (GO:0006352)	5/186	0.258451	1	0	0	1.46096	1.97675	GTF3C4;DMTF1;TAF4B;NR2C2;TEAD1	.
epithelial cell differentiation (GO:0030855)	3/96	0.259645	1	0	0	1.69837	2.29015	LATS1;LAMA5;UPK1A	.
modification-dependent protein catabolic process (GO:0019941)	4/141	0.26162	1	0	0	1.54178	2.06732	UBA6;TTC3;FBXL4;PCYOX1	.
RNA modification (GO:0009451)	2/54	0.261841	1	0	0	2.01288	2.6973	TRIT1;TARBP1	.
negative regulation of cellular component organization (GO:0051129)	2/54	0.261841	1	0	0	2.01288	2.6973	IMPACT;HDAC6	.
negative regulation of cell motility (GO:2000146)	3/97	0.264612	1	0	0	1.68086	2.23469	NF1;EPPK1;SINHCAF	.
negative regulation of transforming growth factor beta receptor signaling pathway (GO:0030512)	2/55	0.268682	1	0	0	1.97628	2.59729	LEMD3;TGFBR1	.
negative regulation of cellular response to growth factor stimulus (GO:0090288)	2/55	0.268682	1	0	0	1.97628	2.59729	LEMD3;TRIM33	.
regulation of axonogenesis (GO:0050770)	2/55	0.268682	1	0	0	1.97628	2.59729	SIPA1L1;PAK3	.
regulation of gene silencing by RNA (GO:0060966)	2/55	0.268682	1	0	0	1.97628	2.59729	NUP93;PUM2	.
regulation of posttranscriptional gene silencing (GO:0060147)	2/55	0.268682	1	0	0	1.97628	2.59729	NUP93;PUM2	.
Notch signaling pathway (GO:0007219)	2/55	0.268682	1	0	0	1.97628	2.59729	WWC1;MIB1	.
phosphatidylinositol biosynthetic process (GO:0006661)	3/98	0.269591	1	0	0	1.66371	2.18087	PIKFYVE;PLEKHA2;MTMR8	.
response to UV (GO:0009411)	3/98	0.269591	1	0	0	1.66371	2.18087	ZRANB3;WRN;ATR	.
positive regulation of neuron differentiation (GO:0045666)	3/98	0.269591	1	0	0	1.66371	2.18087	PRKCI;IMPACT;KIDINS220	.
peptidyl-lysine trimethylation (GO:0018023)	1/17	0.270824	1	0	0	3.19693	4.1761	ETFBKMT	.
regulation of cellular protein catabolic process (GO:1903362)	1/17	0.270824	1	0	0	3.19693	4.1761	RIC1	.
regulation of multicellular organism growth (GO:0040014)	1/17	0.270824	1	0	0	3.19693	4.1761	GHR	.
pharyngeal system development (GO:0060037)	1/17	0.270824	1	0	0	3.19693	4.1761	TGFBR1	.
cellular glucuronidation (GO:0052695)	1/17	0.270824	1	0	0	3.19693	4.1761	UGT2A1	.
positive regulation of focal adhesion assembly (GO:0051894)	1/17	0.270824	1	0	0	3.19693	4.1761	TSC1	.
regulation of protein localization to membrane (GO:1905475)	1/17	0.270824	1	0	0	3.19693	4.1761	APPL1	.
DNA catabolic process (GO:0006308)	1/17	0.270824	1	0	0	3.19693	4.1761	ERI2	.
regulation of telomere maintenance via telomere lengthening (GO:1904356)	1/17	0.270824	1	0	0	3.19693	4.1761	TNKS	.
positive regulation of signal transduction by p53 class mediator (GO:1901798)	1/17	0.270824	1	0	0	3.19693	4.1761	ATR	.
2-oxoglutarate metabolic process (GO:0006103)	1/17	0.270824	1	0	0	3.19693	4.1761	GHR	.
regulation of synaptic vesicle exocytosis (GO:2000300)	1/17	0.270824	1	0	0	3.19693	4.1761	PREPL	.
heterocycle biosynthetic process (GO:0018130)	1/17	0.270824	1	0	0	3.19693	4.1761	LIAS	.
positive regulation of response to biotic stimulus (GO:0002833)	1/17	0.270824	1	0	0	3.19693	4.1761	PUM2	.
neurotrophin signaling pathway (GO:0038179)	1/17	0.270824	1	0	0	3.19693	4.1761	KIDINS220	.
serine family amino acid metabolic process (GO:0009069)	1/17	0.270824	1	0	0	3.19693	4.1761	SEPSECS	.
protein mannosylation (GO:0035268)	1/17	0.270824	1	0	0	3.19693	4.1761	DPY19L3	.
histone H2A monoubiquitination (GO:0035518)	1/17	0.270824	1	0	0	3.19693	4.1761	PCGF6	.
negative regulation of interleukin-8 production (GO:0032717)	1/17	0.270824	1	0	0	3.19693	4.1761	OTUD7B	.
regulation of establishment or maintenance of cell polarity (GO:0032878)	1/17	0.270824	1	0	0	3.19693	4.1761	ARFGEF1	.
synaptic vesicle transport (GO:0048489)	1/17	0.270824	1	0	0	3.19693	4.1761	SPG11	.
positive regulation of telomere capping (GO:1904355)	1/17	0.270824	1	0	0	3.19693	4.1761	TNKS	.
positive regulation of cartilage development (GO:0061036)	1/17	0.270824	1	0	0	3.19693	4.1761	SOX5	.
positive regulation of transcription of Notch receptor target (GO:0007221)	1/17	0.270824	1	0	0	3.19693	4.1761	WWC1	.
negative regulation of reactive oxygen species metabolic process (GO:2000378)	1/17	0.270824	1	0	0	3.19693	4.1761	HDAC6	.
viral entry into host cell (GO:0046718)	1/17	0.270824	1	0	0	3.19693	4.1761	ACE2	.
negative regulation of stress fiber assembly (GO:0051497)	1/17	0.270824	1	0	0	3.19693	4.1761	CLASP2	.
DNA replication checkpoint (GO:0000076)	1/17	0.270824	1	0	0	3.19693	4.1761	HUS1	.
cellular protein complex assembly (GO:0043623)	4/144	0.273809	1	0	0	1.50966	1.9555	NUP93;FCHO2;PRLR;EIF4B	.
protein import (GO:0017038)	2/56	0.275522	1	0	0	1.94099	2.50211	NUP93;IPO7	.
anion transport (GO:0006820)	2/56	0.275522	1	0	0	1.94099	2.50211	SLC22A15;SLC26A4	.
chordate embryonic development (GO:0043009)	2/56	0.275522	1	0	0	1.94099	2.50211	ZNF568;TGFBR1	.
phosphatidylinositol-mediated signaling (GO:0048015)	2/56	0.275522	1	0	0	1.94099	2.50211	NF1;IGF1R	.
negative regulation of cellular catabolic process (GO:0031330)	2/56	0.275522	1	0	0	1.94099	2.50211	RIC1;DAPL1	.
regulation of glycolytic process (GO:0006110)	2/57	0.282359	1	0	0	1.90694	2.41147	NUP93;PRKAA2	.
regulation of cardiac muscle cell proliferation (GO:0060043)	1/18	0.284252	1	0	0	3.01932	3.79798	TGFBR1	.
regulation of adherens junction organization (GO:1903391)	1/18	0.284252	1	0	0	3.01932	3.79798	SLK	.
insulin secretion (GO:0030073)	1/18	0.284252	1	0	0	3.01932	3.79798	RAB11FIP2	.
tRNA metabolic process (GO:0006399)	1/18	0.284252	1	0	0	3.01932	3.79798	RPP30	.
homologous chromosome segregation (GO:0045143)	1/18	0.284252	1	0	0	3.01932	3.79798	CCDC36	.
mitotic recombination (GO:0006312)	1/18	0.284252	1	0	0	3.01932	3.79798	SMC5	.
protein localization to centrosome (GO:0071539)	1/18	0.284252	1	0	0	3.01932	3.79798	NEDD1	.
heart trabecula morphogenesis (GO:0061384)	1/18	0.284252	1	0	0	3.01932	3.79798	TGFBR1	.
response to nutrient levels (GO:0031667)	1/18	0.284252	1	0	0	3.01932	3.79798	PRKAA2	.
regulation of cellular response to transforming growth factor beta stimulus (GO:1903844)	1/18	0.284252	1	0	0	3.01932	3.79798	TRIM33	.
regulation of keratinocyte proliferation (GO:0010837)	1/18	0.284252	1	0	0	3.01932	3.79798	EPPK1	.
maintenance of protein localization in organelle (GO:0072595)	1/18	0.284252	1	0	0	3.01932	3.79798	TAF8	.
negative regulation of fibroblast proliferation (GO:0048147)	1/18	0.284252	1	0	0	3.01932	3.79798	NF1	.
regulation of cellular response to growth factor stimulus (GO:0090287)	1/18	0.284252	1	0	0	3.01932	3.79798	XIAP	.
DNA methylation (GO:0006306)	1/18	0.284252	1	0	0	3.01932	3.79798	ZFP57	.
regulation of microtubule polymerization or depolymerization (GO:0031110)	1/18	0.284252	1	0	0	3.01932	3.79798	CLASP2	.
positive regulation of carbohydrate metabolic process (GO:0045913)	1/18	0.284252	1	0	0	3.01932	3.79798	PRKAA2	.
anion homeostasis (GO:0055081)	1/18	0.284252	1	0	0	3.01932	3.79798	PRKAA2	.
regulation of oxidative stress-induced intrinsic apoptotic signaling pathway (GO:1902175)	1/18	0.284252	1	0	0	3.01932	3.79798	NFE2L2	.
negative regulation of calcium-mediated signaling (GO:0050849)	1/18	0.284252	1	0	0	3.01932	3.79798	ITPR1	.
plasma membrane bounded cell projection assembly (GO:0120031)	6/241	0.284397	1	0	0	1.35306	1.70131	PKHD1;ABLIM3;WDR60;WDR35;HDAC6;TTBK2	.
integrin-mediated signaling pathway (GO:0007229)	2/58	0.28919	1	0	0	1.87406	2.32509	LAMA5;FERMT2	.
protein import into nucleus (GO:0006606)	3/103	0.294624	1	0	0	1.58295	1.93445	NUP93;IPO7;IPO5	.
regulation of pathway-restricted SMAD protein phosphorylation (GO:0060393)	2/59	0.296014	1	0	0	1.8423	2.24272	TTK;TGFBR1	.
striated muscle cell differentiation (GO:0051146)	1/19	0.297434	1	0	0	2.86041	3.46843	MYEF2	.
regulation of protein kinase A signaling (GO:0010738)	1/19	0.297434	1	0	0	2.86041	3.46843	AKAP12	.
negative regulation of lymphocyte activation (GO:0051250)	1/19	0.297434	1	0	0	2.86041	3.46843	PAG1	.
fatty-acyl-CoA metabolic process (GO:0035337)	1/19	0.297434	1	0	0	2.86041	3.46843	SCD5	.
protein ADP-ribosylation (GO:0006471)	1/19	0.297434	1	0	0	2.86041	3.46843	TNKS	.
negative regulation of cell junction assembly (GO:1901889)	1/19	0.297434	1	0	0	2.86041	3.46843	CLASP2	.
macromolecule biosynthetic process (GO:0009059)	1/19	0.297434	1	0	0	2.86041	3.46843	ACE2	.
nucleotide-sugar biosynthetic process (GO:0009226)	1/19	0.297434	1	0	0	2.86041	3.46843	SLC35D1	.
protein targeting to lysosome (GO:0006622)	1/19	0.297434	1	0	0	2.86041	3.46843	SNX16	.
positive regulation of pri-miRNA transcription from RNA polymerase II promoter (GO:1902895)	1/19	0.297434	1	0	0	2.86041	3.46843	TEAD1	.
maturation of 5.8S rRNA from tricistronic rRNA transcript (SSU-rRNA, 5.8S rRNA, LSU-rRNA) (GO:0000466)	1/19	0.297434	1	0	0	2.86041	3.46843	ERI2	.
vesicle transport along microtubule (GO:0047496)	1/19	0.297434	1	0	0	2.86041	3.46843	TRAK2	.
sulfur compound transport (GO:0072348)	1/19	0.297434	1	0	0	2.86041	3.46843	SLC26A4	.
DNA double-strand break processing (GO:0000729)	1/19	0.297434	1	0	0	2.86041	3.46843	EXD2	.
positive regulation of adherens junction organization (GO:1903393)	1/19	0.297434	1	0	0	2.86041	3.46843	TSC1	.
nucleosome disassembly (GO:0006337)	1/19	0.297434	1	0	0	2.86041	3.46843	SMARCC1	.
regulation of transcription factor import into nucleus (GO:0042990)	1/19	0.297434	1	0	0	2.86041	3.46843	NF1	.
chromatin disassembly (GO:0031498)	1/19	0.297434	1	0	0	2.86041	3.46843	SMARCC1	.
mitochondrial calcium ion homeostasis (GO:0051560)	1/19	0.297434	1	0	0	2.86041	3.46843	MCUR1	.
extrinsic apoptotic signaling pathway in absence of ligand (GO:0097192)	1/19	0.297434	1	0	0	2.86041	3.46843	APPL1	.
mitochondrial membrane organization (GO:0007006)	1/19	0.297434	1	0	0	2.86041	3.46843	MFN1	.
purine ribonucleotide catabolic process (GO:0009154)	1/19	0.297434	1	0	0	2.86041	3.46843	PDE5A	.
activin receptor signaling pathway (GO:0032924)	1/19	0.297434	1	0	0	2.86041	3.46843	TGFBR1	.
positive regulation of neuron apoptotic process (GO:0043525)	1/19	0.297434	1	0	0	2.86041	3.46843	NF1	.
regulation of cellular response to stress (GO:0080135)	3/104	0.299651	1	0	0	1.56773	1.88933	NUP93;IMPACT;ATR	.
G1/S transition of mitotic cell cycle (GO:0000082)	3/105	0.304682	1	0	0	1.5528	1.84548	LATS1;WEE1;CACUL1	.
actin cytoskeleton reorganization (GO:0031532)	2/61	0.309629	1	0	0	1.7819	2.08906	SIPA1L1;CDC42BPA	.
regulation of DNA replication (GO:0006275)	2/61	0.309629	1	0	0	1.7819	2.08906	IGF1R;ATR	.
protein targeting to membrane (GO:0006612)	2/61	0.309629	1	0	0	1.7819	2.08906	PRKCI;ZDHHC15	.
DNA-templated transcription, termination (GO:0006353)	3/106	0.309717	1	0	0	1.53815	1.80285	LSM11;DMTF1;THOC2	.
regulation of vacuole organization (GO:0044088)	1/20	0.310374	1	0	0	2.71739	3.17929	PIKFYVE	.
negative regulation of actin filament bundle assembly (GO:0032232)	1/20	0.310374	1	0	0	2.71739	3.17929	CLASP2	.
vesicle cytoskeletal trafficking (GO:0099518)	1/20	0.310374	1	0	0	2.71739	3.17929	TRAK2	.
eye morphogenesis (GO:0048592)	1/20	0.310374	1	0	0	2.71739	3.17929	NF1	.
autophagy of nucleus (GO:0044804)	1/20	0.310374	1	0	0	2.71739	3.17929	ATG2B	.
cellular response to estradiol stimulus (GO:0071392)	1/20	0.310374	1	0	0	2.71739	3.17929	NRIP1	.
positive regulation of gene silencing by miRNA (GO:2000637)	1/20	0.310374	1	0	0	2.71739	3.17929	PUM2	.
glial cell development (GO:0021782)	1/20	0.310374	1	0	0	2.71739	3.17929	NF1	.
regulation of glycogen biosynthetic process (GO:0005979)	1/20	0.310374	1	0	0	2.71739	3.17929	EPM2AIP1	.
regulation of transport (GO:0051049)	1/20	0.310374	1	0	0	2.71739	3.17929	WWC1	.
positive regulation of cAMP biosynthetic process (GO:0030819)	1/20	0.310374	1	0	0	2.71739	3.17929	NF1	.
regulation of transcription from RNA polymerase II promoter (GO:0006357)	30/1478	0.313833	1	0	0	1.10314	1.27842	TNKS;WWC1;PRDM5;OTUD7B;XIAP;LIN9;NR2C2;HOXC11;EPM2AIP1;NRIP1;CAMTA1;ZNF568;RPRD1A;TEAD1;SMARCC1;POU2F1;PPP1R12A;ACTL6B;HCFC2;TARBP1;IMPACT;DMTF1;ELF5;CREBRF;NFE2L3;TAF4B;KIAA1958;FRK;TRIM33;NFE2L2	.
regulation of response to external stimulus (GO:0032101)	3/107	0.314755	1	0	0	1.52377	1.76142	ACE2;OTUD7B;XIAP	.
positive regulation of multicellular organismal process (GO:0051240)	5/202	0.315208	1	0	0	1.34524	1.55312	GHR;TGFBR1;HDAC6;SOX5;CLASP2	.
tRNA processing (GO:0008033)	2/62	0.316418	1	0	0	1.75316	2.01734	RPP30;TRIT1	.
establishment of protein localization to organelle (GO:0072594)	2/62	0.316418	1	0	0	1.75316	2.01734	NUP93;IPO7	.
regulation of translational initiation (GO:0006446)	2/62	0.316418	1	0	0	1.75316	2.01734	IMPACT;EIF4B	.
regulation of cytokine production (GO:0001817)	3/108	0.319794	1	0	0	1.50966	1.72113	ACE2;TRIL;IGF2BP2	.
positive regulation of transcription from RNA polymerase II promoter involved in cellular response to chemical stimulus (GO:1901522)	1/21	0.323075	1	0	0	2.58799	2.92409	NFE2L2	.
positive regulation of cellular component movement (GO:0051272)	1/21	0.323075	1	0	0	2.58799	2.92409	TGFBR1	.
GTP metabolic process (GO:0046039)	1/21	0.323075	1	0	0	2.58799	2.92409	MFN1	.
ventricular septum morphogenesis (GO:0060412)	1/21	0.323075	1	0	0	2.58799	2.92409	TGFBR1	.
positive regulation of defense response to virus by host (GO:0002230)	1/21	0.323075	1	0	0	2.58799	2.92409	TRIM44	.
cellular response to hexose stimulus (GO:0071331)	1/21	0.323075	1	0	0	2.58799	2.92409	IGF1R	.
energy reserve metabolic process (GO:0006112)	1/21	0.323075	1	0	0	2.58799	2.92409	PHKB	.
protein-DNA complex disassembly (GO:0032986)	1/21	0.323075	1	0	0	2.58799	2.92409	SMARCC1	.
establishment of spindle orientation (GO:0051294)	1/21	0.323075	1	0	0	2.58799	2.92409	MAP4	.
mitochondrial calcium ion transmembrane transport (GO:0006851)	1/21	0.323075	1	0	0	2.58799	2.92409	MCUR1	.
embryonic skeletal system development (GO:0048706)	1/21	0.323075	1	0	0	2.58799	2.92409	WDR60	.
synaptic transmission, glutamatergic (GO:0035249)	1/21	0.323075	1	0	0	2.58799	2.92409	GRIK4	.
negative regulation of G-protein coupled receptor protein signaling pathway (GO:0045744)	1/21	0.323075	1	0	0	2.58799	2.92409	BICD1	.
hepaticobiliary system development (GO:0061008)	1/21	0.323075	1	0	0	2.58799	2.92409	NF1	.
branched-chain amino acid catabolic process (GO:0009083)	1/21	0.323075	1	0	0	2.58799	2.92409	ALDH6A1	.
positive regulation of cell projection organization (GO:0031346)	2/63	0.323191	1	0	0	1.72533	1.94878	PRKCI;KIDINS220	.
regulation of cell motility (GO:2000145)	3/109	0.324835	1	0	0	1.49581	1.68195	SLK;PKN2;TTBK2	.
negative regulation of protein kinase activity (GO:0006469)	3/109	0.324835	1	0	0	1.49581	1.68195	NF1;LRRC3;IGF1R	.
positive regulation of signal transduction (GO:0009967)	5/206	0.329671	1	0	0	1.31912	1.46378	PRKCI;AAK1;TGFBR1;HDAC6;TRIM44	.
macroautophagy (GO:0016236)	3/110	0.329875	1	0	0	1.48221	1.64384	PRKAB2;PRKAA2;MFN1	.
positive regulation of endocytosis (GO:0045807)	2/64	0.329946	1	0	0	1.69837	1.88319	TUB;BICD1	.
positive regulation of JAK-STAT cascade (GO:0046427)	2/64	0.329946	1	0	0	1.69837	1.88319	GHR;PRLR	.
regulation of apoptotic process (GO:0042981)	17/815	0.332496	1	0	0	1.13364	1.24828	PRKCI;ARHGEF12;PRKAA2;APAF1;APIP;XIAP;OXSR1;KALRN;PRLR;IGF1R;PKHD1;LATS1;WRN;SLK;NF1;DIP2A;PAK3	.
transcription, DNA-templated (GO:0006351)	8/356	0.333376	1	0	0	1.2213	1.34158	GTF3C4;ELF5;NFE2L3;TAF4B;BAZ2B;TRIP13;SOX5;NFE2L2	.
STAT cascade (GO:0097696)	1/22	0.335544	1	0	0	2.47036	2.69764	GHR	.
beta-catenin destruction complex disassembly (GO:1904886)	1/22	0.335544	1	0	0	2.47036	2.69764	DVL3	.
negative regulation of protein polymerization (GO:0032272)	1/22	0.335544	1	0	0	2.47036	2.69764	ARFGEF1	.
cellular response to nerve growth factor stimulus (GO:1990090)	1/22	0.335544	1	0	0	2.47036	2.69764	KIDINS220	.
urogenital system development (GO:0001655)	1/22	0.335544	1	0	0	2.47036	2.69764	NUP93	.
negative regulation of protein import into nucleus (GO:0042308)	1/22	0.335544	1	0	0	2.47036	2.69764	NF1	.
peptidyl-S-diacylglycerol-L-cysteine biosynthetic process from peptidyl-cysteine (GO:0018231)	1/22	0.335544	1	0	0	2.47036	2.69764	ZDHHC15	.
peptidyl-L-cysteine S-palmitoylation (GO:0018230)	1/22	0.335544	1	0	0	2.47036	2.69764	ZDHHC15	.
viral genome replication (GO:0019079)	1/22	0.335544	1	0	0	2.47036	2.69764	EEA1	.
inner ear morphogenesis (GO:0042472)	1/22	0.335544	1	0	0	2.47036	2.69764	ATP6V1B1	.
negative regulation of GTPase activity (GO:0034260)	1/22	0.335544	1	0	0	2.47036	2.69764	ARFGEF1	.
regulation of DNA biosynthetic process (GO:2000278)	1/22	0.335544	1	0	0	2.47036	2.69764	TNKS	.
peripheral nervous system development (GO:0007422)	1/22	0.335544	1	0	0	2.47036	2.69764	NF1	.
regulation of bone resorption (GO:0045124)	1/22	0.335544	1	0	0	2.47036	2.69764	NF1	.
sulfur amino acid metabolic process (GO:0000096)	1/22	0.335544	1	0	0	2.47036	2.69764	PCYOX1	.
negative regulation of actin filament polymerization (GO:0030837)	1/22	0.335544	1	0	0	2.47036	2.69764	ARFGEF1	.
cytosolic calcium ion transport (GO:0060401)	1/22	0.335544	1	0	0	2.47036	2.69764	MCUR1	.
histone lysine methylation (GO:0034968)	1/22	0.335544	1	0	0	2.47036	2.69764	PRDM5	.
NLS-bearing protein import into nucleus (GO:0006607)	1/22	0.335544	1	0	0	2.47036	2.69764	IPO5	.
positive regulation of programmed cell death (GO:0043068)	6/257	0.335793	1	0	0	1.26882	1.38461	LATS1;ARHGEF12;APAF1;NF1;KALRN;HDAC6	.
phosphatidylinositol metabolic process (GO:0046488)	3/112	0.339952	1	0	0	1.45575	1.57068	PIKFYVE;PLEKHA2;MTMR8	.
purine ribonucleotide metabolic process (GO:0009150)	2/66	0.3434	1	0	0	1.6469	1.76031	MFN1;CLPX	.
negative regulation of epithelial cell proliferation (GO:0050680)	2/66	0.3434	1	0	0	1.6469	1.76031	NF1;EPPK1	.
positive regulation of kinase activity (GO:0033674)	3/113	0.344987	1	0	0	1.44286	1.53556	XRCC5;CACUL1;IGF1R	.
exogenous drug catabolic process (GO:0042738)	1/23	0.347783	1	0	0	2.36295	2.49569	CYP2R1	.
positive regulation of ATP metabolic process (GO:1903580)	1/23	0.347783	1	0	0	2.36295	2.49569	PRKAA2	.
mitotic G2/M transition checkpoint (GO:0044818)	1/23	0.347783	1	0	0	2.36295	2.49569	HUS1	.
regulation of protein oligomerization (GO:0032459)	1/23	0.347783	1	0	0	2.36295	2.49569	HDAC6	.
positive regulation of cell cycle G1/S phase transition (GO:1902808)	1/23	0.347783	1	0	0	2.36295	2.49569	LSM11	.
regulation of smooth muscle contraction (GO:0006940)	1/23	0.347783	1	0	0	2.36295	2.49569	TACR1	.
regulation of telomere capping (GO:1904353)	1/23	0.347783	1	0	0	2.36295	2.49569	TNKS	.
regulation of dendritic spine morphogenesis (GO:0061001)	1/23	0.347783	1	0	0	2.36295	2.49569	SIPA1L1	.
regulation of proteolysis involved in cellular protein catabolic process (GO:1903050)	1/23	0.347783	1	0	0	2.36295	2.49569	LATS1	.
rRNA methylation (GO:0031167)	1/23	0.347783	1	0	0	2.36295	2.49569	FDXACB1	.
positive regulation of protein oligomerization (GO:0032461)	1/23	0.347783	1	0	0	2.36295	2.49569	HDAC6	.
cellular amino acid catabolic process (GO:0009063)	1/23	0.347783	1	0	0	2.36295	2.49569	ALDH6A1	.
lamellipodium assembly (GO:0030032)	1/23	0.347783	1	0	0	2.36295	2.49569	ABLIM3	.
divalent inorganic cation homeostasis (GO:0072507)	1/23	0.347783	1	0	0	2.36295	2.49569	ATP6V1B1	.
negative regulation of transcription factor import into nucleus (GO:0042992)	1/23	0.347783	1	0	0	2.36295	2.49569	NF1	.
metanephros development (GO:0001656)	1/23	0.347783	1	0	0	2.36295	2.49569	NF1	.
cellular response to amyloid-beta (GO:1904646)	1/23	0.347783	1	0	0	2.36295	2.49569	IGF1R	.
regulation of androgen receptor signaling pathway (GO:0060765)	1/23	0.347783	1	0	0	2.36295	2.49569	HDAC6	.
regulation of gene silencing by miRNA (GO:0060964)	2/67	0.350095	1	0	0	1.62232	1.70271	NUP93;PUM2	.
positive regulation of endothelial cell proliferation (GO:0001938)	2/67	0.350095	1	0	0	1.62232	1.70271	CCL24;TGFBR1	.
cellular response to UV (GO:0034644)	2/67	0.350095	1	0	0	1.62232	1.70271	IMPACT;ATR	.
regulation of protein localization to plasma membrane (GO:1903076)	2/67	0.350095	1	0	0	1.62232	1.70271	PRKCI;APPL1	.
negative regulation of gene expression (GO:0010629)	13/618	0.350689	1	0	0	1.14324	1.19795	PCGF6;POU2F1;XRCC5;NONO;PRDM5;TSC1;HDAC6;MEX3A;DEPDC1;DIP2A;ZNF568;IGF2BP2;TRIM33	.
regulation of protein kinase B signaling (GO:0051896)	4/163	0.352561	1	0	0	1.33369	1.39041	PKHD1;PHLPP2;FRS2;TGFBR1	.
glycerophospholipid biosynthetic process (GO:0046474)	4/164	0.356739	1	0	0	1.32556	1.36632	PIKFYVE;PLEKHA2;ACP6;MTMR8	.
termination of RNA polymerase II transcription (GO:0006369)	2/68	0.356767	1	0	0	1.59847	1.64749	LSM11;THOC2	.
eosinophil migration (GO:0072677)	1/24	0.359798	1	0	0	2.26449	2.31479	CCL24	.
positive regulation of immune effector process (GO:0002699)	1/24	0.359798	1	0	0	2.26449	2.31479	PUM2	.
negative regulation of cytoskeleton organization (GO:0051494)	1/24	0.359798	1	0	0	2.26449	2.31479	ARFGEF1	.
mucosal immune response (GO:0002385)	1/24	0.359798	1	0	0	2.26449	2.31479	OTUD7B	.
regulation of chromosome organization (GO:0033044)	1/24	0.359798	1	0	0	2.26449	2.31479	XRCC5	.
ear morphogenesis (GO:0042471)	1/24	0.359798	1	0	0	2.26449	2.31479	ATP6V1B1	.
negative regulation of developmental growth (GO:0048640)	1/24	0.359798	1	0	0	2.26449	2.31479	WWC1	.
negative regulation of sequestering of calcium ion (GO:0051283)	1/24	0.359798	1	0	0	2.26449	2.31479	ITPR1	.
drug catabolic process (GO:0042737)	1/24	0.359798	1	0	0	2.26449	2.31479	CYP2R1	.
camera-type eye development (GO:0043010)	1/24	0.359798	1	0	0	2.26449	2.31479	NF1	.
intrinsic apoptotic signaling pathway in response to endoplasmic reticulum stress (GO:0070059)	1/24	0.359798	1	0	0	2.26449	2.31479	ITPR1	.
eosinophil chemotaxis (GO:0048245)	1/24	0.359798	1	0	0	2.26449	2.31479	CCL24	.
fatty acid derivative biosynthetic process (GO:1901570)	1/24	0.359798	1	0	0	2.26449	2.31479	SCD5	.
mammary gland development (GO:0030879)	1/24	0.359798	1	0	0	2.26449	2.31479	PRLR	.
protein alpha-1,2-demannosylation (GO:0036508)	1/24	0.359798	1	0	0	2.26449	2.31479	MAN1A2	.
transition metal ion homeostasis (GO:0055076)	1/24	0.359798	1	0	0	2.26449	2.31479	XIAP	.
cellular senescence (GO:0090398)	1/24	0.359798	1	0	0	2.26449	2.31479	SMC5	.
negative regulation of endothelial cell apoptotic process (GO:2000352)	1/24	0.359798	1	0	0	2.26449	2.31479	NFE2L2	.
chromatin remodeling (GO:0006338)	3/116	0.36007	1	0	0	1.40555	1.43571	SMARCC1;ACTL6B;SP140L	.
regulation of Notch signaling pathway (GO:0008593)	2/70	0.370034	1	0	0	1.5528	1.54373	PRKCI;AAK1	.
calcium ion transport (GO:0006816)	3/118	0.370097	1	0	0	1.38172	1.37342	MCUR1;TRPC1;ITPR1	.
regulation of apoptotic signaling pathway (GO:2001233)	1/25	0.371592	1	0	0	2.17391	2.15209	TGFBR1	.
regulation of telomere maintenance (GO:0032204)	1/25	0.371592	1	0	0	2.17391	2.15209	XRCC5	.
negative regulation of insulin receptor signaling pathway (GO:0046627)	1/25	0.371592	1	0	0	2.17391	2.15209	TSC1	.
protein import into nucleus, translocation (GO:0000060)	1/25	0.371592	1	0	0	2.17391	2.15209	IPO5	.
lamellipodium organization (GO:0097581)	1/25	0.371592	1	0	0	2.17391	2.15209	ABLIM3	.
regulation of protein ubiquitination involved in ubiquitin-dependent protein catabolic process (GO:2000058)	1/25	0.371592	1	0	0	2.17391	2.15209	LATS1	.
misfolded or incompletely synthesized protein catabolic process (GO:0006515)	1/25	0.371592	1	0	0	2.17391	2.15209	HDAC6	.
peptide catabolic process (GO:0043171)	1/25	0.371592	1	0	0	2.17391	2.15209	ACE2	.
negative regulation of epithelial to mesenchymal transition (GO:0010719)	1/25	0.371592	1	0	0	2.17391	2.15209	USF3	.
response to amyloid-beta (GO:1904645)	1/25	0.371592	1	0	0	2.17391	2.15209	IGF1R	.
regulation of DNA damage response, signal transduction by p53 class mediator (GO:0043516)	1/25	0.371592	1	0	0	2.17391	2.15209	ATR	.
positive regulation of calcium ion transmembrane transport (GO:1904427)	1/25	0.371592	1	0	0	2.17391	2.15209	TRPC1	.
positive regulation of embryonic development (GO:0040019)	1/25	0.371592	1	0	0	2.17391	2.15209	CLASP2	.
response to alcohol (GO:0097305)	1/25	0.371592	1	0	0	2.17391	2.15209	TGFBR1	.
regulation of cellular protein localization (GO:1903827)	1/25	0.371592	1	0	0	2.17391	2.15209	DVL3	.
L-amino acid transport (GO:0015807)	1/25	0.371592	1	0	0	2.17391	2.15209	SLC3A1	.
positive regulation of glucose transport (GO:0010828)	1/25	0.371592	1	0	0	2.17391	2.15209	PRKCI	.
regulation of protein import into nucleus (GO:0042306)	1/25	0.371592	1	0	0	2.17391	2.15209	IPO5	.
regulation of programmed cell death (GO:0043067)	6/268	0.371743	1	0	0	1.21674	1.20403	WRN;SLK;APAF1;DIP2A;OXSR1;PAK3	.
regulation of cell communication (GO:0010646)	2/71	0.376628	1	0	0	1.53092	1.49495	GRIK4;XIAP	.
actomyosin structure organization (GO:0031032)	2/71	0.376628	1	0	0	1.53092	1.49495	EPB41L5;CDC42BPA	.
negative regulation of ubiquitin-protein ligase activity involved in mitotic cell cycle (GO:0051436)	2/71	0.376628	1	0	0	1.53092	1.49495	ANAPC5;ANAPC1	.
nuclear import (GO:0051170)	2/71	0.376628	1	0	0	1.53092	1.49495	NUP93;IPO7	.
enzyme linked receptor protein signaling pathway (GO:0007167)	3/120	0.380096	1	0	0	1.3587	1.31431	FRS2;PAG1;FRK	.
negative regulation of cellular response to insulin stimulus (GO:1900077)	1/26	0.383169	1	0	0	2.0903	2.00518	TSC1	.
positive regulation of glucose import (GO:0046326)	1/26	0.383169	1	0	0	2.0903	2.00518	PRKCI	.
positive regulation of synapse assembly (GO:0051965)	1/26	0.383169	1	0	0	2.0903	2.00518	SLITRK2	.
response to growth factor (GO:0070848)	1/26	0.383169	1	0	0	2.0903	2.00518	HDAC6	.
fat-soluble vitamin metabolic process (GO:0006775)	1/26	0.383169	1	0	0	2.0903	2.00518	CYP2R1	.
regulation of centrosome cycle (GO:0046605)	1/26	0.383169	1	0	0	2.0903	2.00518	PKHD1	.
regulation of pri-miRNA transcription from RNA polymerase II promoter (GO:1902893)	1/26	0.383169	1	0	0	2.0903	2.00518	TEAD1	.
positive regulation of wound healing (GO:0090303)	1/26	0.383169	1	0	0	2.0903	2.00518	ARFGEF1	.
strand displacement (GO:0000732)	1/26	0.383169	1	0	0	2.0903	2.00518	WRN	.
tRNA methylation (GO:0030488)	1/26	0.383169	1	0	0	2.0903	2.00518	TARBP1	.
negative regulation of telomere maintenance via telomere lengthening (GO:1904357)	1/26	0.383169	1	0	0	2.0903	2.00518	TNKS	.
lipid biosynthetic process (GO:0008610)	2/72	0.383192	1	0	0	1.50966	1.4481	PRKAA2;PRLR	.
SCF-dependent proteasomal ubiquitin-dependent protein catabolic process (GO:0031146)	2/72	0.383192	1	0	0	1.50966	1.4481	FBXL20;PSME4	.
regulation of ubiquitin-protein ligase activity involved in mitotic cell cycle (GO:0051439)	2/72	0.383192	1	0	0	1.50966	1.4481	ANAPC5;ANAPC1	.
positive regulation of cell migration (GO:0030335)	5/221	0.384298	1	0	0	1.22959	1.1759	CCL24;TGFBR1;HDAC6;IGF1R;CLASP2	.
Golgi organization (GO:0007030)	3/121	0.385083	1	0	0	1.34747	1.28588	ARFGEF1;ARHGAP21;CLASP2	.
nucleic acid phosphodiester bond hydrolysis (GO:0090305)	2/73	0.389727	1	0	0	1.48898	1.40308	EXD2;ERI2	.
negative regulation of cell-matrix adhesion (GO:0001953)	1/27	0.394533	1	0	0	2.01288	1.87208	CLASP2	.
mRNA polyadenylation (GO:0006378)	1/27	0.394533	1	0	0	2.01288	1.87208	MTPAP	.
phosphatidylinositol phosphorylation (GO:0046854)	1/27	0.394533	1	0	0	2.01288	1.87208	PIKFYVE	.
negative regulation of small GTPase mediated signal transduction (GO:0051058)	1/27	0.394533	1	0	0	2.01288	1.87208	NF1	.
regulation of double-strand break repair via homologous recombination (GO:0010569)	1/27	0.394533	1	0	0	2.01288	1.87208	POLK	.
regulation of protein localization to nucleus (GO:1900180)	1/27	0.394533	1	0	0	2.01288	1.87208	OTUD7B	.
phagosome acidification (GO:0090383)	1/27	0.394533	1	0	0	2.01288	1.87208	ATP6V1B1	.
regulation of neurotransmitter secretion (GO:0046928)	1/27	0.394533	1	0	0	2.01288	1.87208	PREPL	.
protein targeting to vacuole (GO:0006623)	1/27	0.394533	1	0	0	2.01288	1.87208	SNX16	.
transition metal ion transport (GO:0000041)	1/27	0.394533	1	0	0	2.01288	1.87208	TRPC1	.
transcription from RNA polymerase III promoter (GO:0006383)	1/27	0.394533	1	0	0	2.01288	1.87208	GTF3C4	.
release of sequestered calcium ion into cytosol (GO:0051209)	1/27	0.394533	1	0	0	2.01288	1.87208	ITPR1	.
regulation of blood vessel diameter (GO:0097746)	1/27	0.394533	1	0	0	2.01288	1.87208	ACE2	.
regulation of autophagy of mitochondrion (GO:1903146)	1/27	0.394533	1	0	0	2.01288	1.87208	HDAC6	.
cellular response to topologically incorrect protein (GO:0035967)	1/27	0.394533	1	0	0	2.01288	1.87208	HDAC6	.
positive regulation of epithelial cell migration (GO:0010634)	2/74	0.396231	1	0	0	1.46886	1.35981	HDAC6;CLASP2	.
regulation of gene expression, epigenetic (GO:0040029)	2/74	0.396231	1	0	0	1.46886	1.35981	ZFP57;HDAC6	.
organic anion transport (GO:0015711)	3/124	0.399986	1	0	0	1.31487	1.20485	SLC22A15;CA5B;SLC26A4	.
gland development (GO:0048732)	2/75	0.402703	1	0	0	1.44928	1.3182	NF1;TGFBR1	.
protein dephosphorylation (GO:0006470)	3/125	0.404932	1	0	0	1.30435	1.17918	PHLPP2;PPP1R12A;RPRD1A	.
regulation of vasculature development (GO:1901342)	1/28	0.405689	1	0	0	1.94099	1.7511	NF1	.
RNA polyadenylation (GO:0043631)	1/28	0.405689	1	0	0	1.94099	1.7511	MTPAP	.
neuron projection extension (GO:1990138)	1/28	0.405689	1	0	0	1.94099	1.7511	IMPACT	.
hydrogen ion transmembrane transport (GO:1902600)	1/28	0.405689	1	0	0	1.94099	1.7511	ATP6V1B1	.
regulation of NIK/NF-kappaB signaling (GO:1901222)	1/28	0.405689	1	0	0	1.94099	1.7511	TRIM44	.
positive regulation of cell communication (GO:0010647)	1/28	0.405689	1	0	0	1.94099	1.7511	HDAC6	.
RNA phosphodiester bond hydrolysis (GO:0090501)	1/28	0.405689	1	0	0	1.94099	1.7511	RPP30	.
cellular amino acid biosynthetic process (GO:0008652)	1/28	0.405689	1	0	0	1.94099	1.7511	RIMKLB	.
cGMP metabolic process (GO:0046068)	1/28	0.405689	1	0	0	1.94099	1.7511	PDE5A	.
ventricular septum development (GO:0003281)	1/28	0.405689	1	0	0	1.94099	1.7511	TGFBR1	.
calcium ion import (GO:0070509)	1/28	0.405689	1	0	0	1.94099	1.7511	MCUR1	.
regulation of adenylate cyclase activity (GO:0045761)	1/28	0.405689	1	0	0	1.94099	1.7511	NF1	.
regulation of cell morphogenesis (GO:0022604)	1/28	0.405689	1	0	0	1.94099	1.7511	KIAA1958	.
protein export from nucleus (GO:0006611)	1/28	0.405689	1	0	0	1.94099	1.7511	XPO5	.
bicellular tight junction assembly (GO:0070830)	1/28	0.405689	1	0	0	1.94099	1.7511	PRKCI	.
regulation of transcription, DNA-templated (GO:0006355)	31/1598	0.406034	1	0	0	1.05431	0.950266	USP13;PRDM5;BAZ2B;LIN9;NR2C2;HDAC6;EPM2AIP1;NRIP1;DVL3;ZNF568;TEAD1;TRIM44;SMARCC1;PCGF6;POU2F1;ACTL6B;XRCC5;ZFP3;NONO;HCFC2;TGFBR1;TARBP1;DMTF1;ELF5;DEPDC1;NFE2L3;TAF8;KIAA1958;SP140L;TRIM33;NFE2L2	.
nucleic acid-templated transcription (GO:0097659)	2/76	0.409142	1	0	0	1.43021	1.27817	GTF3C4;BAZ2B	.
endosomal transport (GO:0016197)	5/229	0.413416	1	0	0	1.18663	1.04815	EEA1;PIKFYVE;RIC1;SNX16;ANKRD50	.
vesicle organization (GO:0016050)	3/127	0.414787	1	0	0	1.28381	1.12974	EEA1;SYT13;SEC22C	.
non-canonical Wnt signaling pathway (GO:0035567)	3/127	0.414787	1	0	0	1.28381	1.12974	GNAT2;PSME4;DVL3	.
ERAD pathway (GO:0036503)	2/77	0.415547	1	0	0	1.41163	1.23964	USP13;UBXN8	.
positive regulation of cytoskeleton organization (GO:0051495)	2/77	0.415547	1	0	0	1.41163	1.23964	CCL24;SYNPO2	.
negative regulation of ubiquitin protein ligase activity (GO:1904667)	2/77	0.415547	1	0	0	1.41163	1.23964	ANAPC5;ANAPC1	.
dicarboxylic acid transport (GO:0006835)	1/29	0.41664	1	0	0	1.87406	1.64081	SLC26A4	.
coenzyme biosynthetic process (GO:0009108)	1/29	0.41664	1	0	0	1.87406	1.64081	LIAS	.
negative regulation of epithelial cell apoptotic process (GO:1904036)	1/29	0.41664	1	0	0	1.87406	1.64081	NFE2L2	.
regulation of vasoconstriction (GO:0019229)	1/29	0.41664	1	0	0	1.87406	1.64081	ACE2	.
nuclear-transcribed mRNA poly(A) tail shortening (GO:0000289)	1/29	0.41664	1	0	0	1.87406	1.64081	EIF4B	.
protein alkylation (GO:0008213)	1/29	0.41664	1	0	0	1.87406	1.64081	ETFBKMT	.
regulation of embryonic development (GO:0045995)	1/29	0.41664	1	0	0	1.87406	1.64081	CLASP2	.
positive regulation of transcription from RNA polymerase II promoter in response to stress (GO:0036003)	1/29	0.41664	1	0	0	1.87406	1.64081	NFE2L2	.
lysosome localization (GO:0032418)	1/29	0.41664	1	0	0	1.87406	1.64081	HDAC6	.
positive regulation of cell motility (GO:2000147)	4/179	0.419121	1	0	0	1.21448	1.0561	CCL24;TACR1;TGFBR1;IGF1R	.
regulation of mRNA stability (GO:0043488)	3/128	0.419695	1	0	0	1.27378	1.10593	PSME4;IGF2BP2;PUM2	.
mRNA processing (GO:0006397)	6/283	0.420912	1	0	0	1.15225	0.997078	RBM15;DDX46;DHX35;NONO;THOC2;U2SURP	.
sensory perception of mechanical stimulus (GO:0050954)	2/78	0.421917	1	0	0	1.39353	1.20255	SLC26A4;ATP6V1B1	.
regulation of transcription from RNA polymerase II promoter in response to hypoxia (GO:0061418)	2/78	0.421917	1	0	0	1.39353	1.20255	PSME4;NFE2L2	.
regulation of cellular response to heat (GO:1900034)	2/78	0.421917	1	0	0	1.39353	1.20255	NUP93;ATR	.
regulation of intracellular estrogen receptor signaling pathway (GO:0033146)	1/30	0.427389	1	0	0	1.81159	1.53997	LATS1	.
protein localization to lysosome (GO:0061462)	1/30	0.427389	1	0	0	1.81159	1.53997	SNX16	.
smoothened signaling pathway (GO:0007224)	1/30	0.427389	1	0	0	1.81159	1.53997	TTBK2	.
regulation of defense response to virus by host (GO:0050691)	1/30	0.427389	1	0	0	1.81159	1.53997	TRIM44	.
negative regulation of endothelial cell proliferation (GO:0001937)	1/30	0.427389	1	0	0	1.81159	1.53997	NF1	.
response to estradiol (GO:0032355)	1/30	0.427389	1	0	0	1.81159	1.53997	NRIP1	.
ATP-dependent chromatin remodeling (GO:0043044)	1/30	0.427389	1	0	0	1.81159	1.53997	SMARCC1	.
protein palmitoylation (GO:0018345)	1/30	0.427389	1	0	0	1.81159	1.53997	ZDHHC15	.
fatty-acyl-CoA biosynthetic process (GO:0046949)	1/30	0.427389	1	0	0	1.81159	1.53997	SCD5	.
regulation of ARF protein signal transduction (GO:0032012)	1/30	0.427389	1	0	0	1.81159	1.53997	APPL1	.
cell-cell junction assembly (GO:0007043)	2/79	0.428251	1	0	0	1.37589	1.16682	PRKCI;PKN2	.
generation of neurons (GO:0048699)	3/130	0.42947	1	0	0	1.25418	1.06004	NRBP2;MYEF2;THOC2	.
negative regulation of nucleic acid-templated transcription (GO:1903507)	9/444	0.431562	1	0	0	1.10165	0.925761	PCGF6;POU2F1;XRCC5;NONO;PRDM5;DEPDC1;ZNF568;HDAC6;TRIM33	.
RNA transport (GO:0050658)	2/80	0.434548	1	0	0	1.3587	1.1324	XPO5;THOC2	.
negative regulation of MAPK cascade (GO:0043409)	2/80	0.434548	1	0	0	1.3587	1.1324	NF1;IGF1R	.
regulation of dendritic spine development (GO:0060998)	1/31	0.437941	1	0	0	1.75316	1.44753	SIPA1L1	.
positive regulation of ubiquitin-protein transferase activity (GO:0051443)	1/31	0.437941	1	0	0	1.75316	1.44753	DCUN1D4	.
regulation of ubiquitin-protein transferase activity (GO:0051438)	1/31	0.437941	1	0	0	1.75316	1.44753	DCUN1D4	.
positive regulation of release of sequestered calcium ion into cytosol (GO:0051281)	1/31	0.437941	1	0	0	1.75316	1.44753	TRPC1	.
termination of RNA polymerase I transcription (GO:0006363)	1/31	0.437941	1	0	0	1.75316	1.44753	DMTF1	.
renal water homeostasis (GO:0003091)	1/31	0.437941	1	0	0	1.75316	1.44753	RAB11FIP2	.
regulation of protein export from nucleus (GO:0046825)	1/31	0.437941	1	0	0	1.75316	1.44753	XPO5	.
liver development (GO:0001889)	1/31	0.437941	1	0	0	1.75316	1.44753	NF1	.
anterograde axonal transport (GO:0008089)	1/31	0.437941	1	0	0	1.75316	1.44753	TRAK2	.
proton transport (GO:0015992)	1/31	0.437941	1	0	0	1.75316	1.44753	ATP6V1B1	.
positive regulation of viral genome replication (GO:0045070)	1/31	0.437941	1	0	0	1.75316	1.44753	PKN2	.
regulation of protein autophosphorylation (GO:0031952)	1/31	0.437941	1	0	0	1.75316	1.44753	IMPACT	.
vesicle-mediated transport to the plasma membrane (GO:0098876)	1/31	0.437941	1	0	0	1.75316	1.44753	ANKRD50	.
RNA splicing, via transesterification reactions with bulged adenosine as nucleophile (GO:0000377)	5/236	0.438727	1	0	0	1.15144	0.948645	RBM15;DDX46;DHX35;NONO;U2SURP	.
sensory perception of sound (GO:0007605)	2/81	0.440808	1	0	0	1.34192	1.09923	SLC26A4;ATP6V1B1	.
protein catabolic process (GO:0030163)	2/81	0.440808	1	0	0	1.34192	1.09923	ATE1;CLPX	.
positive regulation of protein targeting to mitochondrion (GO:1903955)	2/81	0.440808	1	0	0	1.34192	1.09923	ABLIM3;ELMOD1	.
negative regulation of cell cycle process (GO:0010948)	2/81	0.440808	1	0	0	1.34192	1.09923	PCGF6;APAF1	.
protein targeting (GO:0006605)	3/133	0.444021	1	0	0	1.22589	0.995282	PRKCI;ZDHHC15;TRAK2	.
retrograde transport, endosome to Golgi (GO:0042147)	2/82	0.44703	1	0	0	1.32556	1.06724	PIKFYVE;RIC1	.
dendrite morphogenesis (GO:0048813)	1/32	0.448299	1	0	0	1.69837	1.36259	PAK3	.
positive regulation of calcium ion transport into cytosol (GO:0010524)	1/32	0.448299	1	0	0	1.69837	1.36259	TRPC1	.
cellular response to amino acid stimulus (GO:0071230)	1/32	0.448299	1	0	0	1.69837	1.36259	IPO5	.
oxoacid metabolic process (GO:0043436)	1/32	0.448299	1	0	0	1.69837	1.36259	PPA2	.
sister chromatid segregation (GO:0000819)	1/32	0.448299	1	0	0	1.69837	1.36259	LATS1	.
positive regulation of telomere maintenance (GO:0032206)	1/32	0.448299	1	0	0	1.69837	1.36259	TNKS	.
phagosome maturation (GO:0090382)	1/32	0.448299	1	0	0	1.69837	1.36259	ATP6V1B1	.
protein modification by small protein conjugation (GO:0032446)	8/398	0.450223	1	0	0	1.09242	0.871765	NUP93;UBA6;DCUN1D4;XIAP;KLHL24;TRIM33;MIB1;NFE2L2	.
establishment of protein localization to membrane (GO:0090150)	2/83	0.453213	1	0	0	1.30959	1.0364	PRKCI;ZDHHC15	.
negative regulation of neuron death (GO:1901215)	2/83	0.453213	1	0	0	1.30959	1.0364	NRBP2;PRKCI	.
positive regulation of protein ubiquitination (GO:0031398)	2/83	0.453213	1	0	0	1.30959	1.0364	DCUN1D4;XIAP	.
positive regulation of peptidyl-serine phosphorylation (GO:0033138)	2/83	0.453213	1	0	0	1.30959	1.0364	LATS1;HDAC6	.
protein maturation (GO:0051604)	2/83	0.453213	1	0	0	1.30959	1.0364	LIAS;RHBDL3	.
intracellular protein transport (GO:0006886)	7/347	0.456336	1	0	0	1.09635	0.860118	NUP93;RIC1;XPO5;IPO7;HDAC6;TRAK2;IPO5	.
regulation of DNA recombination (GO:0000018)	1/33	0.458466	1	0	0	1.6469	1.28437	ZRANB3	.
intracellular pH reduction (GO:0051452)	1/33	0.458466	1	0	0	1.6469	1.28437	ATP6V1B1	.
transcription from RNA polymerase I promoter (GO:0006360)	1/33	0.458466	1	0	0	1.6469	1.28437	DMTF1	.
positive regulation of adenylate cyclase activity (GO:0045762)	1/33	0.458466	1	0	0	1.6469	1.28437	NF1	.
positive regulation of cytokine-mediated signaling pathway (GO:0001961)	1/33	0.458466	1	0	0	1.6469	1.28437	TRIM44	.
negative regulation of neurogenesis (GO:0050768)	1/33	0.458466	1	0	0	1.6469	1.28437	NF1	.
positive regulation of nucleocytoplasmic transport (GO:0046824)	1/33	0.458466	1	0	0	1.6469	1.28437	IPO5	.
entry into host cell (GO:0030260)	1/33	0.458466	1	0	0	1.6469	1.28437	ACE2	.
neural tube closure (GO:0001843)	1/33	0.458466	1	0	0	1.6469	1.28437	DVL3	.
tRNA-containing ribonucleoprotein complex export from nucleus (GO:0071431)	1/33	0.458466	1	0	0	1.6469	1.28437	NUP93	.
tRNA export from nucleus (GO:0006409)	1/33	0.458466	1	0	0	1.6469	1.28437	NUP93	.
regulation of autophagosome assembly (GO:2000785)	1/33	0.458466	1	0	0	1.6469	1.28437	PIKFYVE	.
cellular glucose homeostasis (GO:0001678)	1/33	0.458466	1	0	0	1.6469	1.28437	IGF1R	.
regulation of intracellular protein transport (GO:0033157)	1/33	0.458466	1	0	0	1.6469	1.28437	XPO5	.
embryonic organ morphogenesis (GO:0048562)	1/33	0.458466	1	0	0	1.6469	1.28437	WDR60	.
transcription initiation from RNA polymerase I promoter (GO:0006361)	1/33	0.458466	1	0	0	1.6469	1.28437	DMTF1	.
positive regulation of supramolecular fiber organization (GO:1902905)	2/84	0.459356	1	0	0	1.294	1.00664	CCL24;SYNPO2	.
activation of GTPase activity (GO:0090630)	2/84	0.459356	1	0	0	1.294	1.00664	SIPA1L1;TSC1	.
regulation of double-strand break repair (GO:2000779)	1/34	0.468447	1	0	0	1.59847	1.21217	SLF2	.
positive regulation of cytokinesis (GO:0032467)	1/34	0.468447	1	0	0	1.59847	1.21217	PKN2	.
bone development (GO:0060348)	1/34	0.468447	1	0	0	1.59847	1.21217	PLS3	.
regulation of interleukin-8 production (GO:0032677)	1/34	0.468447	1	0	0	1.59847	1.21217	OTUD7B	.
negative regulation of DNA binding (GO:0043392)	1/34	0.468447	1	0	0	1.59847	1.21217	TNKS	.
ventricular cardiac muscle tissue morphogenesis (GO:0055010)	1/34	0.468447	1	0	0	1.59847	1.21217	TGFBR1	.
ncRNA metabolic process (GO:0034660)	1/34	0.468447	1	0	0	1.59847	1.21217	XPO5	.
response to amino acid (GO:0043200)	1/34	0.468447	1	0	0	1.59847	1.21217	IPO5	.
negative regulation of T cell activation (GO:0050868)	1/34	0.468447	1	0	0	1.59847	1.21217	PAG1	.
positive regulation of exocytosis (GO:0045921)	1/34	0.468447	1	0	0	1.59847	1.21217	CLASP2	.
regulation of insulin receptor signaling pathway (GO:0046626)	1/34	0.468447	1	0	0	1.59847	1.21217	TSC1	.
regulation of JUN kinase activity (GO:0043506)	1/34	0.468447	1	0	0	1.59847	1.21217	DVL3	.
anterior/posterior pattern specification (GO:0009952)	1/34	0.468447	1	0	0	1.59847	1.21217	TGFBR1	.
macromolecule catabolic process (GO:0009057)	1/34	0.468447	1	0	0	1.59847	1.21217	CLPX	.
regulation of peptidyl-serine phosphorylation (GO:0033135)	2/86	0.471521	1	0	0	1.2639	0.950191	LATS1;HDAC6	.
calcium ion transmembrane transport (GO:0070588)	2/86	0.471521	1	0	0	1.2639	0.950191	MCUR1;TRPC1	.
cellular response to growth factor stimulus (GO:0071363)	3/139	0.472667	1	0	0	1.17297	0.878986	KIDINS220;TGFBR1;SOX5	.
RNA processing (GO:0006396)	4/193	0.476027	1	0	0	1.12638	0.836091	DHX35;NONO;DCAF4;BICD1	.
regulation of cellular component organization (GO:0051128)	3/140	0.477376	1	0	0	1.1646	0.861161	LATS1;AAK1;KIAA1958	.
calcium ion homeostasis (GO:0055074)	2/87	0.477542	1	0	0	1.24938	0.923417	PKHD1;ATP6V1B1	.
regulation of MAP kinase activity (GO:0043405)	2/87	0.477542	1	0	0	1.24938	0.923417	NF1;IGF1R	.
lipid phosphorylation (GO:0046834)	1/35	0.478244	1	0	0	1.5528	1.14539	PIKFYVE	.
positive regulation of NIK/NF-kappaB signaling (GO:1901224)	1/35	0.478244	1	0	0	1.5528	1.14539	TRIM44	.
regulation of synapse assembly (GO:0051963)	1/35	0.478244	1	0	0	1.5528	1.14539	SLITRK2	.
regulation of mitochondrial membrane potential (GO:0051881)	1/35	0.478244	1	0	0	1.5528	1.14539	PPA2	.
positive regulation of DNA replication (GO:0045740)	1/35	0.478244	1	0	0	1.5528	1.14539	IGF1R	.
negative regulation of protein complex assembly (GO:0031333)	1/35	0.478244	1	0	0	1.5528	1.14539	IMPACT	.
negative regulation of epithelial cell migration (GO:0010633)	1/35	0.478244	1	0	0	1.5528	1.14539	EPPK1	.
tRNA transport (GO:0051031)	1/35	0.478244	1	0	0	1.5528	1.14539	NUP93	.
actin filament bundle organization (GO:0061572)	1/35	0.478244	1	0	0	1.5528	1.14539	PLS3	.
divalent metal ion transport (GO:0070838)	2/88	0.483521	1	0	0	1.23518	0.897555	TRPC1;ITPR1	.
regulation of protein targeting to mitochondrion (GO:1903214)	2/88	0.483521	1	0	0	1.23518	0.897555	ABLIM3;ELMOD1	.
positive regulation of protein complex assembly (GO:0031334)	2/88	0.483521	1	0	0	1.23518	0.897555	SLF2;HDAC6	.
Wnt signaling pathway, planar cell polarity pathway (GO:0060071)	2/88	0.483521	1	0	0	1.23518	0.897555	PSME4;DVL3	.
post-translational protein modification (GO:0043687)	7/357	0.48589	1	0	0	1.06564	0.769154	FBXL20;PSME4;DCAF10;MSLN;DCAF4;FBXL4;FBXO30	.
positive regulation of macromolecule biosynthetic process (GO:0010557)	3/142	0.486737	1	0	0	1.14819	0.826735	EPM2AIP1;HDAC6;IGF1R	.
protein acylation (GO:0043543)	1/36	0.487861	1	0	0	1.50966	1.08352	ZDHHC15	.
ferric iron transport (GO:0015682)	1/36	0.487861	1	0	0	1.50966	1.08352	ATP6V1B1	.
Wnt signaling pathway, calcium modulating pathway (GO:0007223)	1/36	0.487861	1	0	0	1.50966	1.08352	GNAT2	.
transferrin transport (GO:0033572)	1/36	0.487861	1	0	0	1.50966	1.08352	ATP6V1B1	.
positive regulation of signaling (GO:0023056)	1/36	0.487861	1	0	0	1.50966	1.08352	HDAC6	.
axonal transport (GO:0098930)	1/36	0.487861	1	0	0	1.50966	1.08352	TRAK2	.
calcium ion transmembrane import into cytosol (GO:0097553)	1/36	0.487861	1	0	0	1.50966	1.08352	ITPR1	.
glutamate receptor signaling pathway (GO:0007215)	1/36	0.487861	1	0	0	1.50966	1.08352	GRIK4	.
regulation of blood circulation (GO:1903522)	1/36	0.487861	1	0	0	1.50966	1.08352	ACE2	.
vesicle-mediated transport in synapse (GO:0099003)	1/36	0.487861	1	0	0	1.50966	1.08352	SPG11	.
zymogen activation (GO:0031638)	1/36	0.487861	1	0	0	1.50966	1.08352	ASPH	.
regulation of establishment of planar polarity (GO:0090175)	2/89	0.489457	1	0	0	1.2213	0.872567	PSME4;DVL3	.
protein tetramerization (GO:0051262)	2/90	0.495351	1	0	0	1.20773	0.848417	APIP;IGF1R	.
regulation of Ras protein signal transduction (GO:0046578)	2/90	0.495351	1	0	0	1.20773	0.848417	NF1;APPL1	.
transmembrane receptor protein serine/threonine kinase signaling pathway (GO:0007178)	3/144	0.496017	1	0	0	1.13225	0.79387	CGN;FERMT2;TGFBR1	.
positive regulation of stress fiber assembly (GO:0051496)	1/37	0.497302	1	0	0	1.46886	1.02608	TGFBR1	.
epithelial to mesenchymal transition (GO:0001837)	1/37	0.497302	1	0	0	1.46886	1.02608	TGFBR1	.
myelination (GO:0042552)	1/37	0.497302	1	0	0	1.46886	1.02608	NF1	.
regulation of regulated secretory pathway (GO:1903305)	1/37	0.497302	1	0	0	1.46886	1.02608	SYT13	.
regulation of carbohydrate catabolic process (GO:0043470)	1/37	0.497302	1	0	0	1.46886	1.02608	NUP93	.
negative regulation of Ras protein signal transduction (GO:0046580)	1/37	0.497302	1	0	0	1.46886	1.02608	NF1	.
actin filament bundle assembly (GO:0051017)	1/37	0.497302	1	0	0	1.46886	1.02608	PLS3	.
positive regulation of multi-organism process (GO:0043902)	1/37	0.497302	1	0	0	1.46886	1.02608	PUM2	.
positive regulation of apoptotic process (GO:0043065)	6/307	0.498245	1	0	0	1.06217	0.739976	LATS1;ARHGEF12;APAF1;NF1;KALRN;TGFBR1	.
negative regulation of kinase activity (GO:0033673)	2/91	0.501201	1	0	0	1.19446	0.825069	NF1;LRRC3	.
positive regulation of neuron death (GO:1901216)	1/38	0.506568	1	0	0	1.43021	0.972677	NF1	.
positive regulation of innate immune response (GO:0045089)	1/38	0.506568	1	0	0	1.43021	0.972677	PUM2	.
mitochondrion disassembly (GO:0061726)	1/38	0.506568	1	0	0	1.43021	0.972677	ATG2B	.
regulation of cellular amide metabolic process (GO:0034248)	1/38	0.506568	1	0	0	1.43021	0.972677	TSC1	.
regulation of cellular pH (GO:0030641)	1/38	0.506568	1	0	0	1.43021	0.972677	SLC26A4	.
positive regulation of DNA repair (GO:0045739)	1/38	0.506568	1	0	0	1.43021	0.972677	SLF2	.
positive regulation of cellular metabolic process (GO:0031325)	2/92	0.507007	1	0	0	1.18147	0.802492	ACE2;HDAC6	.
nuclear export (GO:0051168)	2/92	0.507007	1	0	0	1.18147	0.802492	XPO5;THOC2	.
negative regulation of canonical Wnt signaling pathway (GO:0090090)	3/148	0.514319	1	0	0	1.10165	0.732496	LATS1;PSME4;DVL3	.
positive regulation of reactive oxygen species metabolic process (GO:2000379)	1/39	0.515665	1	0	0	1.39353	0.922935	ACE2	.
negative regulation of protein catabolic process (GO:0042177)	1/39	0.515665	1	0	0	1.39353	0.922935	RIC1	.
inositol lipid-mediated signaling (GO:0048017)	1/39	0.515665	1	0	0	1.39353	0.922935	IGF1R	.
clathrin-dependent endocytosis (GO:0072583)	1/39	0.515665	1	0	0	1.39353	0.922935	FCHO2	.
mitotic DNA damage checkpoint (GO:0044773)	1/39	0.515665	1	0	0	1.39353	0.922935	HUS1	.
positive regulation of phagocytosis (GO:0050766)	1/39	0.515665	1	0	0	1.39353	0.922935	TUB	.
alpha-amino acid catabolic process (GO:1901606)	1/39	0.515665	1	0	0	1.39353	0.922935	ALDH6A1	.
purine ribonucleoside monophosphate metabolic process (GO:0009167)	1/39	0.515665	1	0	0	1.39353	0.922935	CLPX	.
DNA biosynthetic process (GO:0071897)	1/39	0.515665	1	0	0	1.39353	0.922935	WRN	.
regulation of coenzyme metabolic process (GO:0051196)	1/39	0.515665	1	0	0	1.39353	0.922935	NUP93	.
axon development (GO:0061564)	2/94	0.518488	1	0	0	1.15634	0.759527	SLITRK2;PAK3	.
negative regulation of cell differentiation (GO:0045596)	3/150	0.523338	1	0	0	1.08696	0.703835	SINHCAF;USF3;TGFBR1	.
regulation of cytoskeleton organization (GO:0051493)	2/95	0.524161	1	0	0	1.14416	0.739081	TSC1;BICD1	.
androgen receptor signaling pathway (GO:0030521)	1/40	0.524594	1	0	0	1.3587	0.876536	NRIP1	.
detection of chemical stimulus involved in sensory perception of bitter taste (GO:0001580)	1/40	0.524594	1	0	0	1.3587	0.876536	GNAT2	.
phosphatidic acid biosynthetic process (GO:0006654)	1/40	0.524594	1	0	0	1.3587	0.876536	ACP6	.
positive regulation of epithelial to mesenchymal transition (GO:0010718)	1/40	0.524594	1	0	0	1.3587	0.876536	TGFBR1	.
regulation of protein dephosphorylation (GO:0035304)	1/40	0.524594	1	0	0	1.3587	0.876536	TSC1	.
cognition (GO:0050890)	1/40	0.524594	1	0	0	1.3587	0.876536	NF1	.
autophagy of mitochondrion (GO:0000422)	1/40	0.524594	1	0	0	1.3587	0.876536	ATG2B	.
ameboidal-type cell migration (GO:0001667)	1/40	0.524594	1	0	0	1.3587	0.876536	PKN2	.
regulation of intracellular transport (GO:0032386)	1/40	0.524594	1	0	0	1.3587	0.876536	WWC1	.
tRNA aminoacylation (GO:0043039)	1/40	0.524594	1	0	0	1.3587	0.876536	PPA2	.
mRNA splicing, via spliceosome (GO:0000398)	5/261	0.526479	1	0	0	1.04115	0.66794	RBM15;DDX46;DHX35;NONO;U2SURP	.
regulation of cell death (GO:0010941)	2/96	0.529789	1	0	0	1.13225	0.71929	IMPACT;TSC1	.
positive regulation of intracellular protein transport (GO:0090316)	3/152	0.532264	1	0	0	1.07265	0.676434	ABLIM3;ELMOD1;IPO5	.
negative regulation of transcription, DNA-templated (GO:0045892)	15/813	0.533105	1	0	0	1.00273	0.630753	PCGF6;POU2F1;XRCC5;WWC1;NONO;PRDM5;OTUD7B;HCFC2;HDAC6;IMPACT;NRIP1;DEPDC1;ZNF568;FRK;TRIM33	.
regulation of phagocytosis (GO:0050764)	1/41	0.533359	1	0	0	1.32556	0.833193	TUB	.
mesenchymal cell differentiation (GO:0048762)	1/41	0.533359	1	0	0	1.32556	0.833193	TGFBR1	.
phosphatidic acid metabolic process (GO:0046473)	1/41	0.533359	1	0	0	1.32556	0.833193	ACP6	.
cellular response to peptide (GO:1901653)	1/41	0.533359	1	0	0	1.32556	0.833193	IGF1R	.
regulation of calcium-mediated signaling (GO:0050848)	1/41	0.533359	1	0	0	1.32556	0.833193	ITPR1	.
DNA duplex unwinding (GO:0032508)	1/41	0.533359	1	0	0	1.32556	0.833193	WRN	.
negative regulation of STAT cascade (GO:1904893)	1/41	0.533359	1	0	0	1.32556	0.833193	LRRC3	.
positive regulation of cell division (GO:0051781)	1/41	0.533359	1	0	0	1.32556	0.833193	PKN2	.
positive regulation of receptor-mediated endocytosis (GO:0048260)	1/41	0.533359	1	0	0	1.32556	0.833193	BICD1	.
monocyte chemotaxis (GO:0002548)	1/41	0.533359	1	0	0	1.32556	0.833193	CCL24	.
sensory perception of bitter taste (GO:0050913)	1/41	0.533359	1	0	0	1.32556	0.833193	GNAT2	.
negative regulation of proteolysis (GO:0045861)	1/41	0.533359	1	0	0	1.32556	0.833193	HDAC6	.
mRNA metabolic process (GO:0016071)	2/97	0.535371	1	0	0	1.12057	0.700129	LSM11;NONO	.
cell morphogenesis involved in neuron differentiation (GO:0048667)	2/97	0.535371	1	0	0	1.12057	0.700129	SLITRK2;PAK3	.
positive regulation of neuron projection development (GO:0010976)	2/97	0.535371	1	0	0	1.12057	0.700129	PRKCI;KIDINS220	.
response to tumor necrosis factor (GO:0034612)	2/97	0.535371	1	0	0	1.12057	0.700129	CCL24;NFE2L2	.
cellular response to organonitrogen compound (GO:0071417)	2/97	0.535371	1	0	0	1.12057	0.700129	IMPACT;IPO5	.
spermatogenesis (GO:0007283)	3/153	0.536691	1	0	0	1.06564	0.663185	ADAM28;CCDC36;TRIP13	.
histone modification (GO:0016570)	2/98	0.540908	1	0	0	1.10914	0.681572	PRDM5;HDAC6	.
male gamete generation (GO:0048232)	3/154	0.541095	1	0	0	1.05872	0.650226	ADAM28;CCDC36;TRIP13	.
cellular response to radiation (GO:0071478)	1/42	0.541963	1	0	0	1.294	0.792648	HUS1	.
positive regulation of protein localization to nucleus (GO:1900182)	1/42	0.541963	1	0	0	1.294	0.792648	IPO5	.
steroid metabolic process (GO:0008202)	2/99	0.5464	1	0	0	1.09794	0.663597	CYP2R1;PRLR	.
small GTPase mediated signal transduction (GO:0007264)	2/99	0.5464	1	0	0	1.09794	0.663597	ARHGAP32;NF1	.
regulation of ATP metabolic process (GO:1903578)	1/43	0.550408	1	0	0	1.2639	0.75467	NUP93	.
mRNA-containing ribonucleoprotein complex export from nucleus (GO:0071427)	2/100	0.551845	1	0	0	1.08696	0.646183	NUP93;THOC2	.
regulation of kinase activity (GO:0043549)	2/101	0.557244	1	0	0	1.07619	0.629307	KIDINS220;IGF1R	.
intrinsic apoptotic signaling pathway (GO:0097193)	2/101	0.557244	1	0	0	1.07619	0.629307	APAF1;ITPR1	.
detection of chemical stimulus involved in sensory perception of taste (GO:0050912)	1/44	0.558699	1	0	0	1.23518	0.719053	GNAT2	.
lymphocyte chemotaxis (GO:0048247)	1/44	0.558699	1	0	0	1.23518	0.719053	CCL24	.
positive regulation of viral life cycle (GO:1903902)	1/44	0.558699	1	0	0	1.23518	0.719053	PKN2	.
regulation of intracellular pH (GO:0051453)	1/44	0.558699	1	0	0	1.23518	0.719053	SLC26A4	.
mitotic nuclear envelope disassembly (GO:0007077)	1/44	0.558699	1	0	0	1.23518	0.719053	NUP93	.
metaphase plate congression (GO:0051310)	1/44	0.558699	1	0	0	1.23518	0.719053	SPICE1	.
inorganic anion transport (GO:0015698)	1/44	0.558699	1	0	0	1.23518	0.719053	SLC26A4	.
unsaturated fatty acid metabolic process (GO:0033559)	1/44	0.558699	1	0	0	1.23518	0.719053	SCD5	.
regulation of dendrite morphogenesis (GO:0048814)	1/44	0.558699	1	0	0	1.23518	0.719053	SIPA1L1	.
positive regulation of macroautophagy (GO:0016239)	1/44	0.558699	1	0	0	1.23518	0.719053	PRKAA2	.
regulation of T cell activation (GO:0050863)	1/44	0.558699	1	0	0	1.23518	0.719053	PAG1	.
regulation of smooth muscle cell proliferation (GO:0048660)	1/44	0.558699	1	0	0	1.23518	0.719053	XRCC5	.
metal ion homeostasis (GO:0055065)	1/45	0.566836	1	0	0	1.20773	0.685609	ATP6V1B1	.
protein localization to membrane (GO:0072657)	3/160	0.567004	1	0	0	1.01902	0.578182	FCHO2;FERMT2;CLASP2	.
transcription initiation from RNA polymerase II promoter (GO:0006367)	3/160	0.567004	1	0	0	1.01902	0.578182	TAF4B;NR2C2;TEAD1	.
protein oligomerization (GO:0051259)	4/217	0.567977	1	0	0	1.0018	0.566695	UPK1A;ZNHIT6;POLK;IGF1R	.
mRNA transport (GO:0051028)	2/104	0.573163	1	0	0	1.04515	0.581715	NUP93;THOC2	.
protein complex disassembly (GO:0043241)	1/46	0.574825	1	0	0	1.18147	0.654171	DVL3	.
regulation of G1/S transition of mitotic cell cycle (GO:2000045)	1/46	0.574825	1	0	0	1.18147	0.654171	LSM11	.
regulation of fibroblast proliferation (GO:0048145)	1/46	0.574825	1	0	0	1.18147	0.654171	NF1	.
protein methylation (GO:0006479)	1/46	0.574825	1	0	0	1.18147	0.654171	ETFBKMT	.
positive regulation of protein localization to cell periphery (GO:1904377)	1/46	0.574825	1	0	0	1.18147	0.654171	PRKCI	.
negative regulation of protein modification by small protein conjugation or removal (GO:1903321)	1/46	0.574825	1	0	0	1.18147	0.654171	SPOPL	.
nuclear envelope disassembly (GO:0051081)	1/46	0.574825	1	0	0	1.18147	0.654171	NUP93	.
RNA secondary structure unwinding (GO:0010501)	1/46	0.574825	1	0	0	1.18147	0.654171	DDX46	.
regulation of DNA metabolic process (GO:0051052)	1/46	0.574825	1	0	0	1.18147	0.654171	XRCC5	.
regulation of generation of precursor metabolites and energy (GO:0043467)	1/46	0.574825	1	0	0	1.18147	0.654171	NUP93	.
mRNA export from nucleus (GO:0006406)	2/105	0.578376	1	0	0	1.0352	0.566802	NUP93;THOC2	.
positive regulation of nucleic acid-templated transcription (GO:1903508)	9/502	0.578587	1	0	0	0.974363	0.533139	SMARCC1;NRIP1;NFE2L3;TAF8;DVL3;TEAD1;TGFBR1;TRIM44;NFE2L2	.
neuron projection morphogenesis (GO:0048812)	3/163	0.579618	1	0	0	1.00027	0.545532	IMPACT;SLITRK2;PAK3	.
T cell receptor signaling pathway (GO:0050852)	3/163	0.579618	1	0	0	1.00027	0.545532	PSME4;PAK3;PAG1	.
response to glucose (GO:0009749)	1/47	0.582666	1	0	0	1.15634	0.624585	IGF1R	.
negative regulation of I-kappaB kinase/NF-kappaB signaling (GO:0043124)	1/47	0.582666	1	0	0	1.15634	0.624585	OTUD7B	.
negative regulation of JAK-STAT cascade (GO:0046426)	1/47	0.582666	1	0	0	1.15634	0.624585	LRRC3	.
RNA splicing (GO:0008380)	2/106	0.583543	1	0	0	1.02543	0.552335	NONO;DCAF4	.
positive regulation of epithelial cell proliferation (GO:0050679)	2/107	0.588663	1	0	0	1.01585	0.538299	CCL24;TGFBR1	.
viral life cycle (GO:0019058)	2/107	0.588663	1	0	0	1.01585	0.538299	NUP93;ACE2	.
endosome to lysosome transport (GO:0008333)	1/48	0.590363	1	0	0	1.13225	0.596714	SNX16	.
protein K48-linked ubiquitination (GO:0070936)	1/48	0.590363	1	0	0	1.13225	0.596714	TTC3	.
interstrand cross-link repair (GO:0036297)	1/48	0.590363	1	0	0	1.13225	0.596714	ATR	.
regulation of mitochondrion organization (GO:0010821)	1/48	0.590363	1	0	0	1.13225	0.596714	HDAC6	.
amino acid transport (GO:0006865)	1/48	0.590363	1	0	0	1.13225	0.596714	SLC3A1	.
regulation of inflammatory response (GO:0050727)	3/166	0.591998	1	0	0	0.98219	0.514914	ACE2;OTUD7B;XIAP	.
monocarboxylic acid metabolic process (GO:0032787)	2/108	0.593736	1	0	0	1.00644	0.524679	GHR;AS3MT	.
mitochondrion organization (GO:0007005)	3/167	0.596073	1	0	0	0.976308	0.505135	PIKFYVE;MFN1;TRAK2	.
non-recombinational repair (GO:0000726)	1/49	0.597918	1	0	0	1.10914	0.570432	XRCC5	.
protein autoubiquitination (GO:0051865)	1/49	0.597918	1	0	0	1.10914	0.570432	KLHL24	.
RNA methylation (GO:0001510)	1/49	0.597918	1	0	0	1.10914	0.570432	TARBP1	.
positive regulation of response to DNA damage stimulus (GO:2001022)	1/49	0.597918	1	0	0	1.10914	0.570432	ATR	.
regulation of reactive oxygen species metabolic process (GO:2000377)	1/49	0.597918	1	0	0	1.10914	0.570432	ACE2	.
lipid homeostasis (GO:0055088)	1/49	0.597918	1	0	0	1.10914	0.570432	PRKAA2	.
regulation of release of sequestered calcium ion into cytosol (GO:0051279)	1/49	0.597918	1	0	0	1.10914	0.570432	TRPC1	.
circulatory system development (GO:0072359)	2/109	0.598762	1	0	0	0.997208	0.511459	NF1;TGFBR1	.
positive regulation of establishment of protein localization to mitochondrion (GO:1903749)	2/110	0.603741	1	0	0	0.988142	0.498626	ABLIM3;ELMOD1	.
regulation of cellular protein metabolic process (GO:0032268)	1/50	0.605335	1	0	0	1.08696	0.545624	TSC1	.
heart morphogenesis (GO:0003007)	1/50	0.605335	1	0	0	1.08696	0.545624	TGFBR1	.
positive regulation of JUN kinase activity (GO:0043507)	1/50	0.605335	1	0	0	1.08696	0.545624	DVL3	.
regulation of blood vessel endothelial cell migration (GO:0043535)	1/50	0.605335	1	0	0	1.08696	0.545624	NF1	.
negative regulation of protein ubiquitination (GO:0031397)	1/50	0.605335	1	0	0	1.08696	0.545624	SPOPL	.
regulation of cellular amine metabolic process (GO:0033238)	1/51	0.612615	1	0	0	1.06564	0.522186	PSME4	.
regulation of exocytosis (GO:0017157)	1/51	0.612615	1	0	0	1.06564	0.522186	CLASP2	.
regulation of cellular amino acid metabolic process (GO:0006521)	1/51	0.612615	1	0	0	1.06564	0.522186	PSME4	.
positive regulation of developmental growth (GO:0048639)	1/51	0.612615	1	0	0	1.06564	0.522186	GHR	.
carboxylic acid transport (GO:0046942)	1/51	0.612615	1	0	0	1.06564	0.522186	SLC3A1	.
positive regulation of actin filament polymerization (GO:0030838)	1/51	0.612615	1	0	0	1.06564	0.522186	CCL24	.
positive regulation of proteolysis (GO:0045862)	1/52	0.619761	1	0	0	1.04515	0.500023	ASPH	.
positive regulation of nervous system development (GO:0051962)	1/52	0.619761	1	0	0	1.04515	0.500023	SLITRK2	.
positive regulation of cell-substrate adhesion (GO:0010811)	1/52	0.619761	1	0	0	1.04515	0.500023	PLEKHA2	.
chemokine-mediated signaling pathway (GO:0070098)	1/52	0.619761	1	0	0	1.04515	0.500023	CCL24	.
positive regulation of mitotic cell cycle (GO:0045931)	1/52	0.619761	1	0	0	1.04515	0.500023	PKN2	.
positive regulation of secretion by cell (GO:1903532)	1/52	0.619761	1	0	0	1.04515	0.500023	CLASP2	.
negative regulation of Wnt signaling pathway (GO:0030178)	3/174	0.623845	1	0	0	0.937031	0.442142	LATS1;PSME4;DVL3	.
neutrophil chemotaxis (GO:0030593)	1/53	0.626775	1	0	0	1.02543	0.479047	CCL24	.
positive regulation of tyrosine phosphorylation of STAT protein (GO:0042531)	1/53	0.626775	1	0	0	1.02543	0.479047	GHR	.
embryonic organ development (GO:0048568)	1/53	0.626775	1	0	0	1.02543	0.479047	TEAD1	.
negative regulation of programmed cell death (GO:0043069)	7/408	0.626856	1	0	0	0.932438	0.435485	PKHD1;PRKCI;PRKAA2;APIP;XIAP;PRLR;IGF1R	.
cellular response to interferon-gamma (GO:0071346)	2/116	0.632637	1	0	0	0.937031	0.429028	CCL24;MID1	.
membrane fusion (GO:0061025)	1/54	0.633661	1	0	0	1.00644	0.45918	MFN1	.
intracellular transport of virus (GO:0075733)	1/54	0.633661	1	0	0	1.00644	0.45918	NUP93	.
transport of virus (GO:0046794)	1/54	0.633661	1	0	0	1.00644	0.45918	NUP93	.
cytoplasmic translation (GO:0002181)	1/54	0.633661	1	0	0	1.00644	0.45918	EIF4B	.
glycosphingolipid metabolic process (GO:0006687)	1/54	0.633661	1	0	0	1.00644	0.45918	ESYT2	.
positive regulation of response to stimulus (GO:0048584)	1/54	0.633661	1	0	0	1.00644	0.45918	HDAC6	.
protein localization to cell periphery (GO:1990778)	2/117	0.63729	1	0	0	0.929023	0.418553	FCHO2;CLASP2	.
negative regulation of protein phosphorylation (GO:0001933)	3/178	0.639118	1	0	0	0.915975	0.410051	IMPACT;NF1;LRRC3	.
positive regulation of cysteine-type endopeptidase activity (GO:2001056)	1/55	0.64042	1	0	0	0.988142	0.440347	ASPH	.
DNA recombination (GO:0006310)	1/55	0.64042	1	0	0	0.988142	0.440347	WRN	.
chromosome organization (GO:0051276)	1/56	0.647054	1	0	0	0.970497	0.422482	LATS1	.
DNA-dependent DNA replication (GO:0006261)	1/56	0.647054	1	0	0	0.970497	0.422482	POLK	.
granulocyte chemotaxis (GO:0071621)	1/56	0.647054	1	0	0	0.970497	0.422482	CCL24	.
organonitrogen compound catabolic process (GO:1901565)	1/56	0.647054	1	0	0	0.970497	0.422482	CLPX	.
positive regulation of protein transport (GO:0051222)	1/56	0.647054	1	0	0	0.970497	0.422482	CNST	.
autophagosome organization (GO:1905037)	1/56	0.647054	1	0	0	0.970497	0.422482	ATG2B	.
ATP metabolic process (GO:0046034)	1/56	0.647054	1	0	0	0.970497	0.422482	CLPX	.
macromolecular complex assembly (GO:0065003)	2/120	0.650972	1	0	0	0.905797	0.388849	KNTC1;TEAD1	.
chloride transmembrane transport (GO:1902476)	1/57	0.653567	1	0	0	0.953471	0.405521	SLC26A4	.
cellular respiration (GO:0045333)	1/57	0.653567	1	0	0	0.953471	0.405521	LYRM7	.
epidermal growth factor receptor signaling pathway (GO:0007173)	1/57	0.653567	1	0	0	0.953471	0.405521	PAG1	.
protein homotetramerization (GO:0051289)	1/57	0.653567	1	0	0	0.953471	0.405521	APIP	.
stimulatory C-type lectin receptor signaling pathway (GO:0002223)	2/121	0.65544	1	0	0	0.898311	0.37949	PSME4;PAK3	.
neutrophil migration (GO:1990266)	1/58	0.659959	1	0	0	0.937031	0.389409	CCL24	.
receptor metabolic process (GO:0043112)	1/58	0.659959	1	0	0	0.937031	0.389409	ACE2	.
response to light stimulus (GO:0009416)	1/58	0.659959	1	0	0	0.937031	0.389409	ZRANB3	.
ubiquitin-dependent ERAD pathway (GO:0030433)	1/58	0.659959	1	0	0	0.937031	0.389409	UBXN8	.
autophagosome assembly (GO:0000045)	1/58	0.659959	1	0	0	0.937031	0.389409	ATG2B	.
cellular calcium ion homeostasis (GO:0006874)	2/123	0.664241	1	0	0	0.883704	0.361533	PKHD1;TRPC1	.
cell junction assembly (GO:0034329)	1/59	0.666234	1	0	0	0.92115	0.374092	FERMT2	.
dicarboxylic acid metabolic process (GO:0043648)	1/59	0.666234	1	0	0	0.92115	0.374092	GHR	.
regulation of extrinsic apoptotic signaling pathway (GO:2001236)	1/59	0.666234	1	0	0	0.92115	0.374092	TGFBR1	.
positive regulation of cell proliferation (GO:0008284)	7/424	0.666411	1	0	0	0.897252	0.364149	PKHD1;PRKCI;TTK;SINHCAF;CACUL1;TGFBR1;IGF1R	.
innate immune response activating cell surface receptor signaling pathway (GO:0002220)	2/124	0.668573	1	0	0	0.876578	0.352919	PSME4;PAK3	.
dephosphorylation (GO:0016311)	2/124	0.668573	1	0	0	0.876578	0.352919	PHLPP2;PPP1R12A	.
regulation of ERK1 and ERK2 cascade (GO:0070372)	4/247	0.669178	1	0	0	0.880127	0.353552	PKHD1;CCL24;APIP;IGF1R	.
negative regulation of apoptotic process (GO:0043066)	8/485	0.672065	1	0	0	0.896459	0.356252	PKHD1;NRBP2;PRKCI;PRKAA2;APIP;XIAP;PRLR;IGF1R	.
negative regulation of multicellular organismal process (GO:0051241)	2/125	0.67286	1	0	0	0.869565	0.344538	WWC1;USF3	.
regulation of tyrosine phosphorylation of STAT protein (GO:0042509)	1/61	0.67844	1	0	0	0.890948	0.345652	GHR	.
negative regulation of MAP kinase activity (GO:0043407)	1/61	0.67844	1	0	0	0.890948	0.345652	NF1	.
regulation of cellular ketone metabolic process (GO:0010565)	1/61	0.67844	1	0	0	0.890948	0.345652	PSME4	.
RNA 3'-end processing (GO:0031123)	1/61	0.67844	1	0	0	0.890948	0.345652	THOC2	.
protein complex assembly (GO:0006461)	3/189	0.678853	1	0	0	0.862664	0.334153	UPK1A;ZNHIT6;FERMT2	.
positive regulation of protein kinase B signaling (GO:0051897)	2/127	0.681299	1	0	0	0.855871	0.328445	FRS2;TGFBR1	.
protein lipidation (GO:0006497)	2/127	0.681299	1	0	0	0.855871	0.328445	MSLN;ZDHHC15	.
positive regulation of type I interferon production (GO:0032481)	1/62	0.684375	1	0	0	0.876578	0.332442	XRCC5	.
negative regulation of G2/M transition of mitotic cell cycle (GO:0010972)	1/62	0.684375	1	0	0	0.876578	0.332442	PSME4	.
regulation of actin filament-based process (GO:0032970)	1/62	0.684375	1	0	0	0.876578	0.332442	TSC1	.
negative regulation of intrinsic apoptotic signaling pathway (GO:2001243)	1/62	0.684375	1	0	0	0.876578	0.332442	NFE2L2	.
cellular amide metabolic process (GO:0043603)	1/62	0.684375	1	0	0	0.876578	0.332442	GHR	.
cellular protein catabolic process (GO:0044257)	1/62	0.684375	1	0	0	0.876578	0.332442	CLPX	.
positive regulation of mitochondrion organization (GO:0010822)	2/128	0.685451	1	0	0	0.849185	0.320719	ABLIM3;ELMOD1	.
RNA metabolic process (GO:0016070)	3/191	0.68572	1	0	0	0.853631	0.322063	DDX46;DHX35;BICD1	.
regulation of macromolecule metabolic process (GO:0060255)	2/129	0.689559	1	0	0	0.842602	0.313198	DDX46;TRIM44	.
negative regulation of protein modification process (GO:0031400)	1/63	0.6902	1	0	0	0.862664	0.319853	IMPACT	.
carbohydrate homeostasis (GO:0033500)	1/63	0.6902	1	0	0	0.862664	0.319853	PRKAA2	.
adenylate cyclase-inhibiting G-protein coupled receptor signaling pathway (GO:0007193)	1/63	0.6902	1	0	0	0.862664	0.319853	AKAP12	.
regulation of viral genome replication (GO:0045069)	1/63	0.6902	1	0	0	0.862664	0.319853	PKN2	.
nuclear-transcribed mRNA catabolic process, deadenylation-dependent decay (GO:0000288)	1/63	0.6902	1	0	0	0.862664	0.319853	EIF4B	.
protein glycosylation (GO:0006486)	2/130	0.693623	1	0	0	0.83612	0.305875	TNKS;MGAT5B	.
protein localization to plasma membrane (GO:0072659)	2/130	0.693623	1	0	0	0.83612	0.305875	FCHO2;CLASP2	.
cellular response to tumor necrosis factor (GO:0071356)	3/194	0.695813	1	0	0	0.84043	0.304802	CCL24;PSME4;NFE2L2	.
positive regulation of protein polymerization (GO:0032273)	1/64	0.695918	1	0	0	0.849185	0.307849	CCL24	.
glycerophospholipid metabolic process (GO:0006650)	1/64	0.695918	1	0	0	0.849185	0.307849	ACP6	.
inorganic anion transmembrane transport (GO:0098661)	1/64	0.695918	1	0	0	0.849185	0.307849	SLC26A4	.
cellular response to decreased oxygen levels (GO:0036294)	1/64	0.695918	1	0	0	0.849185	0.307849	TSC1	.
glycolipid metabolic process (GO:0006664)	1/65	0.701531	1	0	0	0.83612	0.296396	ESYT2	.
positive regulation of protein modification by small protein conjugation or removal (GO:1903322)	1/65	0.701531	1	0	0	0.83612	0.296396	XIAP	.
DNA synthesis involved in DNA repair (GO:0000731)	1/65	0.701531	1	0	0	0.83612	0.296396	WRN	.
regulation of JAK-STAT cascade (GO:0046425)	1/65	0.701531	1	0	0	0.83612	0.296396	LRRC3	.
negative regulation of apoptotic signaling pathway (GO:2001234)	1/65	0.701531	1	0	0	0.83612	0.296396	TGFBR1	.
cellular response to organic substance (GO:0071310)	2/133	0.705552	1	0	0	0.817261	0.28504	GHR;HDAC6	.
cellular response to light stimulus (GO:0071482)	1/66	0.707041	1	0	0	0.823452	0.285463	ATR	.
intracellular steroid hormone receptor signaling pathway (GO:0030518)	1/66	0.707041	1	0	0	0.823452	0.285463	NRIP1	.
positive regulation of cellular protein localization (GO:1903829)	1/66	0.707041	1	0	0	0.823452	0.285463	BICD1	.
adenylate cyclase-modulating G-protein coupled receptor signaling pathway (GO:0007188)	2/134	0.709441	1	0	0	0.811162	0.278453	AKAP12;GNAT2	.
regulation of protein phosphorylation (GO:0001932)	4/261	0.710456	1	0	0	0.832917	0.284732	IMPACT;KIDINS220;DVL3;PAK3	.
extrinsic apoptotic signaling pathway (GO:0097191)	1/67	0.712449	1	0	0	0.811162	0.275021	APPL1	.
negative regulation of protein binding (GO:0032091)	1/67	0.712449	1	0	0	0.811162	0.275021	TTBK2	.
positive regulation of autophagy (GO:0010508)	1/67	0.712449	1	0	0	0.811162	0.275021	PRKAA2	.
cellular response to organic cyclic compound (GO:0071407)	2/135	0.713288	1	0	0	0.805153	0.272037	IMPACT;NRIP1	.
negative regulation of transcription from RNA polymerase II promoter (GO:0000122)	9/565	0.715812	1	0	0	0.865718	0.289442	IMPACT;WWC1;PRDM5;NRIP1;OTUD7B;ZNF568;HCFC2;FRK;TRIM33	.
negative regulation of cysteine-type endopeptidase activity involved in apoptotic process (GO:0043154)	1/68	0.717758	1	0	0	0.799233	0.265044	XIAP	.
protein sumoylation (GO:0016925)	1/68	0.717758	1	0	0	0.799233	0.265044	NUP93	.
response to interferon-gamma (GO:0034341)	1/68	0.717758	1	0	0	0.799233	0.265044	CCL24	.
regulation of cytosolic calcium ion concentration (GO:0051480)	2/137	0.720854	1	0	0	0.793399	0.259695	TRPC1;TACR1	.
regulation of endothelial cell migration (GO:0010594)	1/69	0.722969	1	0	0	0.78765	0.255505	NF1	.
positive regulation of neurogenesis (GO:0050769)	1/69	0.722969	1	0	0	0.78765	0.255505	IMPACT	.
regulation of endocytosis (GO:0030100)	1/69	0.722969	1	0	0	0.78765	0.255505	AAK1	.
regulation of innate immune response (GO:0045088)	1/69	0.722969	1	0	0	0.78765	0.255505	XIAP	.
negative regulation of cell cycle G2/M phase transition (GO:1902750)	1/69	0.722969	1	0	0	0.78765	0.255505	PSME4	.
phospholipid metabolic process (GO:0006644)	1/70	0.728084	1	0	0	0.776398	0.246381	ACP6	.
interferon-gamma-mediated signaling pathway (GO:0060333)	1/70	0.728084	1	0	0	0.776398	0.246381	MID1	.
negative regulation of developmental process (GO:0051093)	1/70	0.728084	1	0	0	0.776398	0.246381	SINHCAF	.
positive regulation of proteasomal ubiquitin-dependent protein catabolic process (GO:0032436)	1/70	0.728084	1	0	0	0.776398	0.246381	NFE2L2	.
regulation of cellular macromolecule biosynthetic process (GO:2000112)	10/631	0.728249	1	0	0	0.861297	0.273128	USP13;DMTF1;ZFP3;NONO;ZNF568;TSC1;BAZ2B;SP140L;NR2C2;TGFBR1	.
inorganic cation transmembrane transport (GO:0098662)	2/140	0.731886	1	0	0	0.776398	0.242337	TRPC1;ATP6V1B1	.
positive regulation of growth (GO:0045927)	1/71	0.733105	1	0	0	0.765462	0.23765	TGFBR1	.
nervous system development (GO:0007399)	7/455	0.73537	1	0	0	0.83612	0.257008	APAF1;ADAM23;NF1;NAV2;NR2C2;KALRN;TRAK2	.
negative regulation of cysteine-type endopeptidase activity (GO:2000117)	1/72	0.738033	1	0	0	0.754831	0.229292	XIAP	.
response to metal ion (GO:0010038)	1/72	0.738033	1	0	0	0.754831	0.229292	TRPC1	.
cell-cell junction organization (GO:0045216)	1/72	0.738033	1	0	0	0.754831	0.229292	PRKCI	.
Rho protein signal transduction (GO:0007266)	1/72	0.738033	1	0	0	0.754831	0.229292	PAK3	.
lysosomal transport (GO:0007041)	1/72	0.738033	1	0	0	0.754831	0.229292	SNX16	.
regulation of fat cell differentiation (GO:0045598)	1/72	0.738033	1	0	0	0.754831	0.229292	TAF8	.
regulation of neuron death (GO:1901214)	1/72	0.738033	1	0	0	0.754831	0.229292	TSC1	.
regulation of epithelial cell proliferation (GO:0050678)	1/72	0.738033	1	0	0	0.754831	0.229292	EPPK1	.
positive regulation of phosphorylation (GO:0042327)	3/208	0.739684	1	0	0	0.783863	0.23636	PRKAA2;DVL3;IGF1R	.
positive regulation of cellular process (GO:0048522)	8/519	0.742294	1	0	0	0.837731	0.249652	PKHD1;CNST;SMC5;TTK;SINHCAF;CACUL1;TGFBR1;IGF1R	.
protein N-linked glycosylation (GO:0006487)	1/73	0.742871	1	0	0	0.744491	0.221287	MGAT5B	.
canonical Wnt signaling pathway (GO:0060070)	1/73	0.742871	1	0	0	0.744491	0.221287	DVL3	.
regulation of peptide hormone secretion (GO:0090276)	1/73	0.742871	1	0	0	0.744491	0.221287	ITPR1	.
chloride transport (GO:0006821)	1/73	0.742871	1	0	0	0.744491	0.221287	SLC26A4	.
positive regulation of proteasomal protein catabolic process (GO:1901800)	1/73	0.742871	1	0	0	0.744491	0.221287	USP13	.
neuron development (GO:0048666)	2/144	0.746019	1	0	0	0.754831	0.221168	THOC2;MAP4	.
glucose homeostasis (GO:0042593)	1/74	0.747619	1	0	0	0.73443	0.213617	PRKAA2	.
regulation of G-protein coupled receptor protein signaling pathway (GO:0008277)	1/74	0.747619	1	0	0	0.73443	0.213617	BICD1	.
nitrogen compound transport (GO:0071705)	1/74	0.747619	1	0	0	0.73443	0.213617	SLC3A1	.
antigen processing and presentation of exogenous peptide antigen via MHC class I, TAP-dependent (GO:0002479)	1/75	0.75228	1	0	0	0.724638	0.206265	PSME4	.
negative regulation of phosphorylation (GO:0042326)	1/75	0.75228	1	0	0	0.724638	0.206265	IMPACT	.
C-terminal protein lipidation (GO:0006501)	1/75	0.75228	1	0	0	0.724638	0.206265	MSLN	.
regulation of actin cytoskeleton organization (GO:0032956)	1/75	0.75228	1	0	0	0.724638	0.206265	TSC1	.
skeletal system development (GO:0001501)	2/146	0.752844	1	0	0	0.744491	0.211359	PLS3;TGFBR1	.
negative regulation of extrinsic apoptotic signaling pathway (GO:2001237)	1/76	0.756855	1	0	0	0.715103	0.199216	TGFBR1	.
regulation of hematopoietic stem cell differentiation (GO:1902036)	1/76	0.756855	1	0	0	0.715103	0.199216	PSME4	.
positive regulation of JNK cascade (GO:0046330)	1/76	0.756855	1	0	0	0.715103	0.199216	DVL3	.
positive regulation of apoptotic signaling pathway (GO:2001235)	1/76	0.756855	1	0	0	0.715103	0.199216	TGFBR1	.
response to interleukin-1 (GO:0070555)	1/76	0.756855	1	0	0	0.715103	0.199216	CCL24	.
response to ionizing radiation (GO:0010212)	1/77	0.761346	1	0	0	0.705816	0.192453	HUS1	.
regulation of hematopoietic progenitor cell differentiation (GO:1901532)	1/77	0.761346	1	0	0	0.705816	0.192453	PSME4	.
regulation of cytokinesis (GO:0032465)	1/77	0.761346	1	0	0	0.705816	0.192453	PKN2	.
heart development (GO:0007507)	2/149	0.762784	1	0	0	0.729501	0.197535	NF1;TGFBR1	.
antigen processing and presentation of exogenous peptide antigen via MHC class I (GO:0042590)	1/78	0.765754	1	0	0	0.696767	0.185963	PSME4	.
fibroblast growth factor receptor signaling pathway (GO:0008543)	1/78	0.765754	1	0	0	0.696767	0.185963	FRS2	.
visual perception (GO:0007601)	1/78	0.765754	1	0	0	0.696767	0.185963	GNAT2	.
negative regulation of cell communication (GO:0010648)	1/78	0.765754	1	0	0	0.696767	0.185963	IGF1R	.
cellular response to interleukin-1 (GO:0071347)	2/150	0.76602	1	0	0	0.724638	0.19315	CCL24;PSME4	.
steroid biosynthetic process (GO:0006694)	1/79	0.770081	1	0	0	0.687947	0.179732	PRLR	.
nucleosome organization (GO:0034728)	1/79	0.770081	1	0	0	0.687947	0.179732	SMARCC1	.
negative regulation of mitotic cell cycle phase transition (GO:1901991)	1/79	0.770081	1	0	0	0.687947	0.179732	PSME4	.
response to calcium ion (GO:0051592)	1/79	0.770081	1	0	0	0.687947	0.179732	TRPC1	.
activation of cysteine-type endopeptidase activity involved in apoptotic process (GO:0006919)	1/79	0.770081	1	0	0	0.687947	0.179732	APAF1	.
gene expression (GO:0010467)	6/411	0.770701	1	0	0	0.793399	0.206645	NUP93;GTF3C4;DHX35;BAZ2B;THOC2;BICD1	.
viral process (GO:0016032)	3/220	0.77317	1	0	0	0.741107	0.190654	NUP93;HCFC2;BICD1	.
positive regulation of stress-activated MAPK cascade (GO:0032874)	1/80	0.774329	1	0	0	0.679348	0.173749	MID1	.
cellular response to hormone stimulus (GO:0032870)	1/80	0.774329	1	0	0	0.679348	0.173749	GHR	.
ERBB signaling pathway (GO:0038127)	1/80	0.774329	1	0	0	0.679348	0.173749	PAG1	.
NIK/NF-kappaB signaling (GO:0038061)	1/80	0.774329	1	0	0	0.679348	0.173749	PSME4	.
sensory perception of light stimulus (GO:0050953)	1/81	0.778498	1	0	0	0.670961	0.168001	GNAT2	.
negative regulation of cell death (GO:0060548)	1/81	0.778498	1	0	0	0.670961	0.168001	IMPACT	.
axonogenesis (GO:0007409)	3/223	0.780971	1	0	0	0.731137	0.18075	SLITRK2;FRS2;PAK3	.
positive regulation of MAPK cascade (GO:0043410)	4/289	0.781464	1	0	0	0.752219	0.185487	CCL24;WWC1;MID1;IGF1R	.
modulation of chemical synaptic transmission (GO:0050804)	1/82	0.78259	1	0	0	0.662778	0.162478	GRIK4	.
negative regulation of NF-kappaB transcription factor activity (GO:0032088)	1/82	0.78259	1	0	0	0.662778	0.162478	PKHD1	.
mitotic sister chromatid segregation (GO:0000070)	1/82	0.78259	1	0	0	0.662778	0.162478	HASPIN	.
positive regulation of DNA metabolic process (GO:0051054)	1/82	0.78259	1	0	0	0.662778	0.162478	IGF1R	.
positive regulation of cell cycle (GO:0045787)	1/82	0.78259	1	0	0	0.662778	0.162478	PKN2	.
C-terminal protein amino acid modification (GO:0018410)	1/82	0.78259	1	0	0	0.662778	0.162478	MSLN	.
ribonucleoprotein complex assembly (GO:0022618)	2/156	0.78464	1	0	0	0.696767	0.168987	BICD1;EIF4B	.
negative regulation of signaling (GO:0023057)	1/83	0.786607	1	0	0	0.654793	0.157168	IGF1R	.
ribosome biogenesis (GO:0042254)	3/226	0.788549	1	0	0	0.721431	0.171384	WDR36;RPP30;TSC1	.
regulation of nucleic acid-templated transcription (GO:1903506)	9/607	0.78927	1	0	0	0.805816	0.190694	USP13;DMTF1;ZFP3;NONO;ZNF568;BAZ2B;SP140L;NR2C2;TGFBR1	.
regulation of neuron differentiation (GO:0045664)	1/84	0.790549	1	0	0	0.646998	0.152062	IMPACT	.
regulation of mitotic nuclear division (GO:0007088)	1/84	0.790549	1	0	0	0.646998	0.152062	KNTC1	.
positive regulation of cellular biosynthetic process (GO:0031328)	2/159	0.793454	1	0	0	0.68362	0.158163	EPM2AIP1;IGF1R	.
regulation of peptidyl-tyrosine phosphorylation (GO:0050730)	1/85	0.79442	1	0	0	0.639386	0.147151	GHR	.
regulation of type I interferon production (GO:0032479)	1/85	0.79442	1	0	0	0.639386	0.147151	XRCC5	.
extracellular matrix organization (GO:0030198)	3/229	0.795909	1	0	0	0.71198	0.162524	LAMA5;NF1;TGFBR1	.
toll-like receptor signaling pathway (GO:0002224)	1/86	0.798218	1	0	0	0.631951	0.142425	TRIL	.
regulation of gene expression (GO:0010468)	16/1037	0.799764	1	0	0	0.838539	0.187362	USP13;DDX46;ZFP3;NONO;BAZ2B;NR2C2;TGFBR1;HDAC6;PUM2;DMTF1;ZC3H7B;DIP2A;ZNF568;SP140L;TRIM44;NFE2L2	.
mitochondrial translational elongation (GO:0070125)	1/87	0.801947	1	0	0	0.624688	0.137876	MRPS35	.
organic substance transport (GO:0071702)	1/87	0.801947	1	0	0	0.624688	0.137876	SLC22A15	.
regulation of cell proliferation (GO:0042127)	11/740	0.804924	1	0	0	0.807873	0.175314	PKHD1;ACE2;XRCC5;XIAP;TSC1;TTK;SINHCAF;CACUL1;FRK;TGFBR1;IGF1R	.
regulation of signal transduction (GO:0009966)	3/233	0.805389	1	0	0	0.699757	0.151448	XIAP;HDAC6;IGF1R	.
T cell activation (GO:0042110)	1/88	0.805607	1	0	0	0.617589	0.133497	PRLR	.
regulation of stem cell differentiation (GO:2000736)	1/88	0.805607	1	0	0	0.617589	0.133497	PSME4	.
cellular macromolecule biosynthetic process (GO:0034645)	5/367	0.808382	1	0	0	0.740434	0.157505	WRN;GTF3C4;HUS1;BAZ2B;ATR	.
mitochondrial translational termination (GO:0070126)	1/89	0.8092	1	0	0	0.61065	0.12928	MRPS35	.
positive regulation of response to external stimulus (GO:0032103)	1/90	0.812726	1	0	0	0.603865	0.125218	PUM2	.
regulation of cytokine-mediated signaling pathway (GO:0001959)	1/90	0.812726	1	0	0	0.603865	0.125218	TRIM44	.
regulation of JNK cascade (GO:0046328)	1/90	0.812726	1	0	0	0.603865	0.125218	IGF1R	.
neuron projection development (GO:0031175)	2/167	0.815418	1	0	0	0.650872	0.132813	MAP4;PAK3	.
positive regulation of cellular protein metabolic process (GO:0032270)	1/91	0.816188	1	0	0	0.597229	0.121304	ASPH	.
cellular response to acid chemical (GO:0071229)	1/91	0.816188	1	0	0	0.597229	0.121304	IPO5	.
phospholipase C-activating G-protein coupled receptor signaling pathway (GO:0007200)	1/91	0.816188	1	0	0	0.597229	0.121304	TACR1	.
anterograde trans-synaptic signaling (GO:0098916)	3/240	0.82109	1	0	0	0.679348	0.133915	GRIK4;TACR1;SPG11	.
regulation of cysteine-type endopeptidase activity involved in apoptotic process (GO:0043281)	1/93	0.82292	1	0	0	0.584385	0.113894	XIAP	.
positive regulation of transcription, DNA-templated (GO:0045893)	17/1120	0.825715	1	0	0	0.824922	0.157977	SMARCC1;POU2F1;PPP1R12A;TNKS;NR2C2;HOXC11;TGFBR1;NRIP1;CREBRF;NFE2L3;TAF8;CAMTA1;DVL3;TAF4B;TEAD1;TRIM44;NFE2L2	.
cellular response to fibroblast growth factor stimulus (GO:0044344)	1/94	0.826194	1	0	0	0.578168	0.110387	FRS2	.
positive regulation of protein localization to membrane (GO:1905477)	1/95	0.829407	1	0	0	0.572082	0.107005	PRKCI	.
transcription elongation from RNA polymerase II promoter (GO:0006368)	1/95	0.829407	1	0	0	0.572082	0.107005	TAF4B	.
interleukin-1-mediated signaling pathway (GO:0070498)	1/95	0.829407	1	0	0	0.572082	0.107005	PSME4	.
translational termination (GO:0006415)	1/96	0.832561	1	0	0	0.566123	0.103742	MRPS35	.
cellular metal ion homeostasis (GO:0006875)	1/96	0.832561	1	0	0	0.566123	0.103742	PKHD1	.
nuclear-transcribed mRNA catabolic process (GO:0000956)	2/174	0.832902	1	0	0	0.624688	0.114218	MTPAP;EIF4B	.
mitochondrial respiratory chain complex assembly (GO:0033108)	1/97	0.835656	1	0	0	0.560287	0.100593	LYRM7	.
positive regulation of cell growth (GO:0030307)	1/98	0.838695	1	0	0	0.55457	0.0975534	TGFBR1	.
regulation of insulin secretion (GO:0050796)	1/98	0.838695	1	0	0	0.55457	0.0975534	ITPR1	.
response to molecule of bacterial origin (GO:0002237)	1/98	0.838695	1	0	0	0.55457	0.0975534	LIAS	.
inflammatory response (GO:0006954)	3/252	0.845499	1	0	0	0.646998	0.108585	CCL24;TACR1;LIAS	.
ER to Golgi vesicle-mediated transport (GO:0006888)	2/180	0.846685	1	0	0	0.603865	0.100499	NRBP2;SEC22C	.
protein processing (GO:0016485)	1/101	0.847479	1	0	0	0.538097	0.0890495	RHBDL3	.
cellular divalent inorganic cation homeostasis (GO:0072503)	1/101	0.847479	1	0	0	0.538097	0.0890495	PKHD1	.
antigen receptor-mediated signaling pathway (GO:0050851)	3/257	0.854787	1	0	0	0.63441	0.0995407	PSME4;PAK3;PAG1	.
cellular protein localization (GO:0034613)	4/327	0.854936	1	0	0	0.664805	0.104194	RIC1;BICD1;FERMT2;HDAC6	.
translational elongation (GO:0006414)	1/105	0.858453	1	0	0	0.517598	0.0789977	MRPS35	.
positive regulation of transcription from RNA polymerase II promoter (GO:0045944)	12/848	0.85998	1	0	0	0.769073	0.116011	POU2F1;PPP1R12A;TNKS;WWC1;NRIP1;CREBRF;CAMTA1;TAF4B;NR2C2;HOXC11;TEAD1;NFE2L2	.
response to endoplasmic reticulum stress (GO:0034976)	1/106	0.861071	1	0	0	0.512715	0.0766911	ITPR1	.
fatty acid metabolic process (GO:0006631)	1/106	0.861071	1	0	0	0.512715	0.0766911	GHR	.
positive regulation of cellular catabolic process (GO:0031331)	1/106	0.861071	1	0	0	0.512715	0.0766911	PRKAA2	.
receptor-mediated endocytosis (GO:0006898)	2/188	0.863457	1	0	0	0.578168	0.0848813	LMBR1L;FCHO2	.
negative regulation of response to external stimulus (GO:0032102)	1/107	0.863641	1	0	0	0.507924	0.0744607	EPPK1	.
regulation of protein secretion (GO:0050708)	1/107	0.863641	1	0	0	0.507924	0.0744607	ITPR1	.
mitochondrial translation (GO:0032543)	1/107	0.863641	1	0	0	0.507924	0.0744607	MRPS35	.
positive regulation of cell cycle process (GO:0090068)	1/107	0.863641	1	0	0	0.507924	0.0744607	PKN2	.
endocytosis (GO:0006897)	3/263	0.865288	1	0	0	0.619937	0.0897006	EEA1;LMBR1L;MIB1	.
nucleotide-excision repair (GO:0006289)	1/108	0.866163	1	0	0	0.503221	0.0723036	HUS1	.
DNA-templated transcription, elongation (GO:0006354)	1/108	0.866163	1	0	0	0.503221	0.0723036	TAF4B	.
protein homooligomerization (GO:0051260)	2/190	0.86738	1	0	0	0.572082	0.0813948	APIP;POLK	.
positive regulation of cysteine-type endopeptidase activity involved in apoptotic process (GO:0043280)	1/109	0.868639	1	0	0	0.498604	0.0702171	APAF1	.
viral gene expression (GO:0019080)	1/110	0.871069	1	0	0	0.494071	0.0681984	NUP93	.
negative regulation of cytokine production (GO:0001818)	1/110	0.871069	1	0	0	0.494071	0.0681984	OTUD7B	.
cellular response to peptide hormone stimulus (GO:0071375)	1/110	0.871069	1	0	0	0.494071	0.0681984	PRKCI	.
positive regulation of cell differentiation (GO:0045597)	2/194	0.874917	1	0	0	0.560287	0.0748691	TGFBR1;SOX5	.
positive regulation of intracellular signal transduction (GO:1902533)	6/479	0.877842	1	0	0	0.680766	0.0886961	WWC1;FRS2;TGFBR1;TRIM44;PUM2;IGF1R	.
viral transcription (GO:0019083)	1/113	0.878094	1	0	0	0.480954	0.0625246	NUP93	.
positive regulation of developmental process (GO:0051094)	1/113	0.878094	1	0	0	0.480954	0.0625246	SOX5	.
epithelium development (GO:0060429)	1/115	0.882564	1	0	0	0.47259	0.0590376	UPK1A	.
cellular response to oxidative stress (GO:0034599)	1/115	0.882564	1	0	0	0.47259	0.0590376	NFE2L2	.
cellular response to oxygen-containing compound (GO:1901701)	3/274	0.882816	1	0	0	0.595049	0.0741657	IMPACT;NRIP1;IPO5	.
positive regulation of peptidyl-tyrosine phosphorylation (GO:0050731)	1/116	0.884738	1	0	0	0.468516	0.0573764	GHR	.
sphingolipid metabolic process (GO:0006665)	1/116	0.884738	1	0	0	0.468516	0.0573764	ESYT2	.
rRNA metabolic process (GO:0016072)	2/200	0.885486	1	0	0	0.543478	0.0660971	WDR36;RPP30	.
activation of MAPK activity (GO:0000187)	1/117	0.886871	1	0	0	0.464511	0.0557673	GHR	.
positive regulation of ERK1 and ERK2 cascade (GO:0070374)	2/201	0.887165	1	0	0	0.540774	0.0647438	CCL24;IGF1R	.
MAPK cascade (GO:0000165)	3/278	0.88867	1	0	0	0.586487	0.0692227	PSME4;NF1;FRS2	.
rRNA processing (GO:0006364)	2/202	0.888821	1	0	0	0.538097	0.0634196	WDR36;RPP30	.
plasma membrane bounded cell projection organization (GO:0120036)	1/118	0.888965	1	0	0	0.460575	0.0542087	MAP4	.
brain development (GO:0007420)	1/119	0.89102	1	0	0	0.456704	0.0526985	NF1	.
regulation of phosphorylation (GO:0042325)	1/119	0.89102	1	0	0	0.456704	0.0526985	NUP93	.
actin filament organization (GO:0007015)	1/120	0.893037	1	0	0	0.452899	0.0512352	PLS3	.
sulfur compound biosynthetic process (GO:0044272)	1/122	0.89696	1	0	0	0.445474	0.0484425	LIAS	.
tumor necrosis factor-mediated signaling pathway (GO:0033209)	1/123	0.898868	1	0	0	0.441852	0.0471099	PSME4	.
negative regulation of macromolecule metabolic process (GO:0010605)	1/124	0.90074	1	0	0	0.438289	0.045818	DIP2A	.
G-protein coupled receptor signaling pathway, coupled to cyclic nucleotide second messenger (GO:0007187)	1/125	0.902578	1	0	0	0.434783	0.0445653	GNAT2	.
chemical synaptic transmission (GO:0007268)	3/289	0.903443	1	0	0	0.564164	0.0572862	GRIK4;TACR1;SPG11	.
ion transport (GO:0006811)	3/289	0.903443	1	0	0	0.564164	0.0572862	ASPH;SLC26A4;ATP6V1B1	.
negative regulation of cell proliferation (GO:0008285)	4/363	0.904089	1	0	0	0.598874	0.0603829	NF1;EPPK1;TSC1;FRK	.
proteolysis (GO:0006508)	3/291	0.905932	1	0	0	0.560287	0.0553515	DPP8;RHBDL3;CLPX	.
negative regulation of response to stimulus (GO:0048585)	1/127	0.906152	1	0	0	0.427936	0.0421722	IGF1R	.
positive regulation of NF-kappaB transcription factor activity (GO:0051092)	1/128	0.90789	1	0	0	0.424592	0.0410292	PRKCI	.
central nervous system development (GO:0007417)	2/217	0.911108	1	0	0	0.500902	0.046631	ADAM23;NF1	.
ion transmembrane transport (GO:0034220)	2/219	0.913742	1	0	0	0.496327	0.0447721	ASPH;ATP6V1B1	.
cellular response to hypoxia (GO:0071456)	1/132	0.914526	1	0	0	0.411726	0.0367874	PSME4	.
positive regulation of cytokine production (GO:0001819)	2/220	0.915032	1	0	0	0.494071	0.0438718	XRCC5;PUM2	.
positive regulation of cytosolic calcium ion concentration (GO:0007204)	1/133	0.916109	1	0	0	0.40863	0.035804	TACR1	.
Ras protein signal transduction (GO:0007265)	2/223	0.918793	1	0	0	0.487424	0.0412821	NF1;PAK3	.
transmembrane transport (GO:0055085)	4/378	0.919798	1	0	0	0.575109	0.0480798	SLC22A15;ASPH;PSME4;ATP6V1B1	.
muscle contraction (GO:0006936)	1/137	0.922155	1	0	0	0.396699	0.0321494	ASPH	.
ncRNA processing (GO:0034470)	2/227	0.923566	1	0	0	0.478835	0.0380739	WDR36;RPP30	.
regulation of vesicle-mediated transport (GO:0060627)	1/138	0.923597	1	0	0	0.393825	0.031301	AAK1	.
cellular response to cytokine stimulus (GO:0071345)	5/456	0.924863	1	0	0	0.595919	0.046547	CCL24;LAMA5;POU2F1;LRRC3;NFE2L2	.
regulation of primary metabolic process (GO:0080090)	1/139	0.925012	1	0	0	0.390992	0.030477	PSME4	.
response to lipid (GO:0033993)	1/140	0.926402	1	0	0	0.388199	0.0296767	LIAS	.
negative regulation of sequence-specific DNA binding transcription factor activity (GO:0043433)	1/140	0.926402	1	0	0	0.388199	0.0296767	PKHD1	.
translation (GO:0006412)	2/232	0.92916	1	0	0	0.468516	0.0344237	PPA2;EIF4B	.
regulated exocytosis (GO:0045055)	1/148	0.936631	1	0	0	0.367215	0.0240399	RAB11FIP2	.
protein transport (GO:0015031)	3/326	0.941036	1	0	0	0.500133	0.0303949	RIC1;HDAC6;ATP6V1B1	.
response to lipopolysaccharide (GO:0032496)	1/155	0.944411	1	0	0	0.350631	0.0200538	LIAS	.
regulation of immune response (GO:0050776)	2/251	0.947087	1	0	0	0.43305	0.0235423	TRIL;XIAP	.
axon guidance (GO:0007411)	1/158	0.947447	1	0	0	0.343974	0.0185692	FRS2	.
positive regulation of gene expression (GO:0010628)	9/771	0.948292	1	0	0	0.63441	0.0336829	SMARCC1;NRIP1;NFE2L3;TAF8;DVL3;TEAD1;TGFBR1;TRIM44;NFE2L2	.
positive regulation of protein modification process (GO:0031401)	1/163	0.952143	1	0	0	0.333422	0.016351	DVL3	.
Golgi vesicle transport (GO:0048193)	2/271	0.961258	1	0	0	0.401091	0.0158482	NRBP2;SEC22C	.
regulation of angiogenesis (GO:0045765)	1/177	0.963182	1	0	0	0.30705	0.0115183	NF1	.
cellular response to lipid (GO:0071396)	1/178	0.963866	1	0	0	0.305325	0.011237	NRIP1	.
positive regulation of macromolecule metabolic process (GO:0010604)	2/276	0.964186	1	0	0	0.393825	0.0143631	TGFBR1;NFE2L2	.
organonitrogen compound biosynthetic process (GO:1901566)	1/181	0.965841	1	0	0	0.300264	0.010436	RIMKLB	.
Fc-epsilon receptor signaling pathway (GO:0038095)	1/182	0.966475	1	0	0	0.298614	0.0101827	PSME4	.
phosphate-containing compound metabolic process (GO:0006796)	1/183	0.967098	1	0	0	0.296983	0.00993581	ACP6	.
Fc receptor signaling pathway (GO:0038093)	1/183	0.967098	1	0	0	0.296983	0.00993581	PSME4	.
negative regulation of signal transduction (GO:0009968)	2/283	0.967932	1	0	0	0.384084	0.0125187	TSC1;IGF1R	.
negative regulation of cellular process (GO:0048523)	5/534	0.96998	1	0	0	0.508875	0.0155107	PKHD1;IMPACT;TSC1;SINHCAF;FRK	.
regulation of cell growth (GO:0001558)	1/201	0.976523	1	0	0	0.270387	0.00642362	TGFBR1	.
cytokine-mediated signaling pathway (GO:0019221)	6/633	0.97721	1	0	0	0.515145	0.0118762	CCL24;LAMA5;POU2F1;PSME4;LRRC3;MID1	.
regulation of I-kappaB kinase/NF-kappaB signaling (GO:0043122)	1/204	0.977808	1	0	0	0.266411	0.00597886	OTUD7B	.
neutrophil degranulation (GO:0043312)	4/479	0.977844	1	0	0	0.453844	0.0101685	APAF1;XRCC5;AGL;FRK	.
neutrophil activation involved in immune response (GO:0002283)	4/483	0.978998	1	0	0	0.450086	0.00955338	APAF1;XRCC5;AGL;FRK	.
neutrophil mediated immunity (GO:0002446)	4/487	0.980095	1	0	0	0.446389	0.00897479	APAF1;XRCC5;AGL;FRK	.
positive regulation of sequence-specific DNA binding transcription factor activity (GO:0051091)	1/215	0.981947	1	0	0	0.252781	0.00460512	PRKCI	.
apoptotic process (GO:0006915)	1/231	0.986632	1	0	0	0.235272	0.00316625	APAF1	.
cellular protein metabolic process (GO:0044267)	2/484	0.998846	1	0	0	0.224578	0.000259211	MSRB3;MSLN	.

## Sheet: cyan module
Supplementary File S10: The complete list of the functional enrichment analysis for semi-preserved modules.
Term	Overlap	P-value	Adjusted P-value	Old P-value	Old Adjusted P-value	Odds Ratio	Combined Score	Genes	.	KEGG	Term	Overlap	P-value	Adjusted P-value	Old P-value	Old Adjusted P-value	Odds Ratio	Combined Score	Genes
cellular response to gamma radiation (GO:0071480)	3/17	0.000344366	0.87865	0	0	21.3904	170.563	YAP1;MAP3K20;ATM	.		Ubiquitin mediated proteolysis	5/137	0.0056082	1	0	0	4.4238	22.9309	ITCH;HERC1;CUL5;UBE2Q2;CBL
negative regulation of immune effector process (GO:0002698)	3/16	0.00028532	1	0	0	22.7273	185.498	ITCH;FER;RC3H1	.		Human immunodeficiency virus 1 infection	6/212	0.00839675	1	0	0	3.43053	16.3976	CUL5;GNB4;ATM;TAB2;KRAS;GNG12
positive regulation of ERBB signaling pathway (GO:1901186)	3/23	0.000864868	1	0	0	15.8103	111.509	HIP1;CBL;RBPJ	.		Cellular senescence	5/160	0.0105995	1	0	0	3.78788	17.2233	MRE11;TRPM7;ATM;KRAS;CDC25A
retinal ganglion cell axon guidance (GO:0031290)	2/6	0.000992921	1	0	0	40.404	279.388	ALCAM;EPHB1	.		Cholinergic synapse	4/112	0.0139334	1	0	0	4.329	18.4999	CREB1;GNB4;KRAS;GNG12
response to gamma radiation (GO:0010332)	3/26	0.00124689	1	0	0	13.986	93.5259	YAP1;MAP3K20;ATM	.		Relaxin signaling pathway	4/130	0.022763	1	0	0	3.7296	14.1077	CREB1;GNB4;KRAS;GNG12
erythrocyte development (GO:0048821)	2/7	0.00138256	1	0	0	34.632	228.011	SMIM1;LYAR	.		Pentose phosphate pathway	2/30	0.025299	1	0	0	8.08081	29.7131	H6PD;DERA
collagen fibril organization (GO:0030199)	3/29	0.0017209	1	0	0	12.5392	79.8108	LOX;COL12A1;DDR2	.		MAPK signaling pathway	6/295	0.0359027	1	0	0	2.46533	8.20201	ELK4;TAOK1;MAP3K20;TAB2;KRAS;GNG12
negative regulation of activated T cell proliferation (GO:0046007)	2/8	0.00183343	1	0	0	30.303	190.957	PRNP;RC3H1	.		Morphine addiction	3/91	0.0395379	1	0	0	3.996	12.9091	GNB4;PDE7B;GNG12
insulin metabolic process (GO:1901142)	2/8	0.00183343	1	0	0	30.303	190.957	CPD;CPZ	.		Homologous recombination	2/41	0.0449746	1	0	0	5.91279	18.3394	MRE11;ATM
positive regulation of telomere maintenance (GO:0032206)	3/32	0.00229409	1	0	0	11.3636	69.0616	MRE11;TNKS2;ATM	.		Circadian entrainment	3/97	0.046323	1	0	0	3.74883	11.5168	CREB1;GNB4;GNG12
response to glucagon (GO:0033762)	3/34	0.00273455	1	0	0	10.6952	63.1207	CREB1;GNB4;GNG12	.		Glycerophospholipid metabolism	3/97	0.046323	1	0	0	3.74883	11.5168	ETNK1;SELENOI;PLD2
negative regulation of B cell proliferation (GO:0030889)	2/10	0.00291479	1	0	0	24.2424	141.526	RC3H1;ATM	.		Phosphonate and phosphinate metabolism	1/6	0.0484959	1	0	0	20.202	61.1369	SELENOI
mRNA catabolic process (GO:0006402)	3/36	0.00322375	1	0	0	10.101	57.9516	XRN1;AGO3;RC3H1	.		Choline metabolism in cancer	3/99	0.0487045	1	0	0	3.67309	11.1	SLC44A1;KRAS;PLD2
histone mRNA catabolic process (GO:0071044)	2/11	0.00354326	1	0	0	22.0386	124.357	XRN1;ATM	.		Longevity regulating pathway	3/102	0.0523871	1	0	0	3.56506	10.5137	CREB1;EIF4EBP2;KRAS
ribose phosphate metabolic process (GO:0019693)	2/12	0.00422895	1	0	0	20.202	110.42	DDR2;DERA	.		Ether lipid metabolism	2/47	0.0574345	1	0	0	5.15796	14.7369	SELENOI;PLD2
pentose-phosphate shunt (GO:0006098)	2/12	0.00422895	1	0	0	20.202	110.42	DDR2;DERA	.		Alcoholism	4/180	0.0621498	1	0	0	2.6936	7.48339	CREB1;GNB4;KRAS;GNG12
ERBB signaling pathway (GO:0038127)	4/80	0.00434264	1	0	0	6.06061	32.9653	CUL5;KRAS;PIK3C2A;CBL	.		TNF signaling pathway	3/110	0.0628409	1	0	0	3.30579	9.1476	ITCH;CREB1;TAB2
protein phosphorylation (GO:0006468)	10/470	0.00574488	1	0	0	2.57898	13.3061	FER;GMFB;CREB1;CSNK1A1;TAOK1;MAP3K20;FAM20B;ATM;EPHB1;DDR2	.		Serotonergic synapse	3/113	0.0669922	1	0	0	3.21802	8.69889	GNB4;KRAS;GNG12
clathrin coat assembly (GO:0048268)	2/14	0.00576807	1	0	0	17.316	89.2713	HIP1;PIK3C2A	.		Kaposi sarcoma-associated herpesvirus infection	4/186	0.068367	1	0	0	2.60671	6.99346	CREB1;GNB4;KRAS;GNG12
interleukin-6-mediated signaling pathway (GO:0070102)	2/14	0.00576807	1	0	0	17.316	89.2713	FER;CBL	.		Glutamatergic synapse	3/114	0.0684032	1	0	0	3.18979	8.55609	GNB4;GNG12;PLD2
protein complex subunit organization (GO:0071822)	3/45	0.00606962	1	0	0	8.08081	41.2482	LOX;COL12A1;DDR2	.		Ubiquinone and other terpenoid-quinone biosynthesis	1/11	0.0871183	1	0	0	11.0193	26.8924	VKORC1L1
cellular response to ionizing radiation (GO:0071479)	3/46	0.00645426	1	0	0	7.90514	39.8657	YAP1;MAP3K20;ATM	.		Dopaminergic synapse	3/131	0.0943758	1	0	0	2.77585	6.55231	CREB1;GNB4;GNG12
regulation of JNK cascade (GO:0046328)	4/90	0.00658536	1	0	0	5.38721	27.0594	ITCH;TAOK1;EPHB1;FKTN	.		Non-homologous end-joining	1/13	0.102127	1	0	0	9.32401	21.2731	MRE11
digestive tract morphogenesis (GO:0048546)	2/15	0.00661959	1	0	0	16.1616	81.0945	ID2;BBS7	.		Apelin signaling pathway	3/137	0.10438	1	0	0	2.65428	5.99792	GNB4;KRAS;GNG12
phosphatidylethanolamine biosynthetic process (GO:0006646)	2/15	0.00661959	1	0	0	16.1616	81.0945	ETNK1;SELENOI	.		Insulin signaling pathway	3/137	0.10438	1	0	0	2.65428	5.99792	SOCS2;KRAS;CBL
negative regulation of interleukin-2 production (GO:0032703)	2/15	0.00661959	1	0	0	16.1616	81.0945	PRNP;NAV3	.		Human T-cell leukemia virus 1 infection	4/219	0.107926	1	0	0	2.21392	4.92888	ELK4;CREB1;ATM;KRAS
protein localization to microtubule organizing center (GO:1905508)	2/16	0.00752448	1	0	0	15.1515	74.0847	C2CD3;HOOK3	.		Prolactin signaling pathway	2/70	0.113732	1	0	0	3.4632	7.5287	SOCS2;KRAS
glucose 6-phosphate metabolic process (GO:0051156)	2/16	0.00752448	1	0	0	15.1515	74.0847	DERA;DDR2	.		Human cytomegalovirus infection	4/225	0.116033	1	0	0	2.15488	4.64136	CREB1;GNB4;KRAS;GNG12
regulation of stem cell proliferation (GO:0072091)	2/16	0.00752448	1	0	0	15.1515	74.0847	YAP1;AGO3	.		Adherens junction	2/72	0.119128	1	0	0	3.367	7.1635	FER;NECTIN3
peptidyl-lysine methylation (GO:0018022)	2/16	0.00752448	1	0	0	15.1515	74.0847	SETD4;METTL21A	.		Ras signaling pathway	4/232	0.125819	1	0	0	2.08986	4.33211	GNB4;KRAS;GNG12;PLD2
regulation of telomere maintenance via telomere lengthening (GO:1904356)	2/17	0.00848184	1	0	0	14.2602	68.0189	TNKS2;ATM	.		Chronic myeloid leukemia	2/76	0.130103	1	0	0	3.18979	6.50534	KRAS;CBL
negative regulation of telomere maintenance (GO:0032205)	2/17	0.00848184	1	0	0	14.2602	68.0189	TNKS2;ATM	.		Human papillomavirus infection	5/330	0.138043	1	0	0	1.83655	3.63671	CREB1;CSNK1A1;ATM;KRAS;RBPJ
negative regulation of B cell activation (GO:0050869)	2/17	0.00848184	1	0	0	14.2602	68.0189	RC3H1;ATM	.		RNA degradation	2/79	0.138483	1	0	0	3.06866	6.06676	TTC37;XRN1
platelet-derived growth factor receptor signaling pathway (GO:0048008)	2/17	0.00848184	1	0	0	14.2602	68.0189	FER;PIK3C2A	.		Endocytosis	4/244	0.143369	1	0	0	1.98708	3.85958	ACAP2;ITCH;CBL;PLD2
mitotic G2 DNA damage checkpoint (GO:0007095)	2/17	0.00848184	1	0	0	14.2602	68.0189	TAOK1;ATM	.		Hepatitis B	3/163	0.152028	1	0	0	2.2309	4.20233	CREB1;TAB2;KRAS
regulation of telomere maintenance via telomerase (GO:0032210)	3/51	0.00859319	1	0	0	7.13012	33.9165	XRN1;TNKS2;ATM	.		ErbB signaling pathway	2/85	0.155576	1	0	0	2.85205	5.30658	KRAS;CBL
protein ubiquitination (GO:0016567)	10/506	0.00941933	1	0	0	2.3955	11.175	ITCH;CUL5;TNKS2;UBE2Q2;HECW2;TRIM24;UBR1;CBL;RNF141;FBXL7	.		GABAergic synapse	2/89	0.167185	1	0	0	2.72387	4.87206	GNB4;GNG12
protein localization to centrosome (GO:0071539)	2/18	0.00949073	1	0	0	13.468	62.7265	C2CD3;HOOK3	.		Mannose type O-glycan biosynthesis	1/23	0.173571	1	0	0	5.27009	9.2288	FKTN
glyceraldehyde-3-phosphate metabolic process (GO:0019682)	2/18	0.00949073	1	0	0	13.468	62.7265	DERA;DDR2	.		GnRH signaling pathway	2/93	0.178938	1	0	0	2.60671	4.48541	KRAS;PLD2
NADP metabolic process (GO:0006739)	2/19	0.0105503	1	0	0	12.7592	58.0747	DERA;DDR2	.		NF-kappa B signaling pathway	2/95	0.184861	1	0	0	2.55183	4.30788	ATM;TAB2
DNA double-strand break processing (GO:0000729)	2/19	0.0105503	1	0	0	12.7592	58.0747	MRE11;ATM	.		Glycosylphosphatidylinositol (GPI)-anchor biosynthesis	1/25	0.187167	1	0	0	4.84848	8.12486	PIGG
DNA recombination (GO:0006310)	3/55	0.0105698	1	0	0	6.61157	30.081	MRE11;ATM;RBPJ	.		Prostate cancer	2/97	0.190813	1	0	0	2.49922	4.13986	CREB1;KRAS
proteasome-mediated ubiquitin-dependent protein catabolic process (GO:0043161)	7/291	0.0106415	1	0	0	2.91576	13.2463	ITCH;CSNK1A1;HECW2;DNAJC10;KCTD2;UBR1;FBXL7	.		Progesterone-mediated oocyte maturation	2/99	0.19679	1	0	0	2.44873	3.9807	KRAS;CDC25A
epidermal growth factor receptor signaling pathway (GO:0007173)	3/57	0.0116485	1	0	0	6.37959	28.4056	KRAS;PIK3C2A;CBL	.		Transcriptional misregulation in cancer	3/186	0.198802	1	0	0	1.95503	3.15825	ELK4;ID2;ATM
phosphatidylethanolamine metabolic process (GO:0046337)	2/20	0.0116595	1	0	0	12.1212	53.9592	ETNK1;SELENOI	.		Melanogenesis	2/101	0.202791	1	0	0	2.40024	3.82978	CREB1;KRAS
glycerophospholipid biosynthetic process (GO:0046474)	5/164	0.0117024	1	0	0	3.69549	16.4374	SLC44A1;ETNK1;PIK3C2A;SELENOI;PLD2	.		Chemokine signaling pathway	3/190	0.207271	1	0	0	1.91388	3.01192	GNB4;KRAS;GNG12
regulation of epidermal growth factor receptor signaling pathway (GO:0042058)	3/58	0.0122108	1	0	0	6.26959	27.6203	FER;HIP1;CBL	.		Parathyroid hormone synthesis, secretion and action	2/106	0.217877	1	0	0	2.28702	3.48502	CREB1;PLD2
regulation of interleukin-2 production (GO:0032663)	2/21	0.0128176	1	0	0	11.544	50.2965	PRNP;NAV3	.		Insulin resistance	2/108	0.22394	1	0	0	2.24467	3.35887	CREB1;GFPT1
positive regulation of biosynthetic process (GO:0009891)	2/22	0.0140237	1	0	0	11.0193	47.0193	MTPN;CREB1	.		Circadian rhythm	1/31	0.226635	1	0	0	3.91007	5.80417	CREB1
regulation of ERBB signaling pathway (GO:1901184)	2/22	0.0140237	1	0	0	11.0193	47.0193	FER;RBPJ	.		RNA polymerase	1/31	0.226635	1	0	0	3.91007	5.80417	POLR3G
NLS-bearing protein import into nucleus (GO:0006607)	2/22	0.0140237	1	0	0	11.0193	47.0193	DAG1;TNPO1	.		Viral carcinogenesis	3/201	0.230956	1	0	0	1.80914	2.65134	CREB1;KRAS;RBPJ
positive regulation of kinase activity (GO:0033674)	4/113	0.0143542	1	0	0	4.29069	18.2085	MRE11;TAB2;EPHB1;DDR2	.		MicroRNAs in cancer	4/299	0.233992	1	0	0	1.62157	2.35527	ATM;KRAS;SLC7A1;CDC25A
phosphorylation (GO:0016310)	8/386	0.0149918	1	0	0	2.51217	10.5517	FER;GMFB;CREB1;CSNK1A1;TAOK1;MAP3K20;FAM20B;ATM	.		Thyroid hormone signaling pathway	2/116	0.248303	1	0	0	2.08986	2.9114	MED13;KRAS
protein autophosphorylation (GO:0046777)	5/175	0.015132	1	0	0	3.4632	14.5141	FER;TAOK1;ATM;EPHB1;DDR2	.		Alanine, aspartate and glutamate metabolism	1/35	0.251882	1	0	0	3.4632	4.77504	GFPT1
regulation of telomere capping (GO:1904353)	2/23	0.015277	1	0	0	10.5402	44.0728	TNKS2;ATM	.		Prion diseases	1/35	0.251882	1	0	0	3.4632	4.77504	PRNP
cellular response to interleukin-6 (GO:0071354)	2/23	0.015277	1	0	0	10.5402	44.0728	FER;CBL	.		Sphingolipid signaling pathway	2/119	0.257467	1	0	0	2.03718	2.76418	KRAS;PLD2
positive regulation of protein polymerization (GO:0032273)	3/64	0.0159089	1	0	0	5.68182	23.5277	FER;NAV3;SLAIN2	.		Aldosterone-regulated sodium reabsorption	1/37	0.264197	1	0	0	3.276	4.36056	KRAS
positive regulation of endocytosis (GO:0045807)	3/64	0.0159089	1	0	0	5.68182	23.5277	HIP1;CBL;LYAR	.		Thyroid cancer	1/37	0.264197	1	0	0	3.276	4.36056	KRAS
positive regulation of microtubule polymerization (GO:0031116)	2/24	0.0165765	1	0	0	10.101	41.4118	NAV3;SLAIN2	.		Cell cycle	2/124	0.27275	1	0	0	1.95503	2.53998	ATM;CDC25A
dendritic spine organization (GO:0097061)	2/24	0.0165765	1	0	0	10.101	41.4118	PRNP;EPHB1	.		Osteoclast differentiation	2/127	0.281916	1	0	0	1.90885	2.41688	CREB1;TAB2
histone mRNA metabolic process (GO:0008334)	2/24	0.0165765	1	0	0	10.101	41.4118	XRN1;ATM	.		Ferroptosis	1/40	0.282292	1	0	0	3.0303	3.83276	PRNP
positive regulation of microtubule polymerization or depolymerization (GO:0031112)	2/24	0.0165765	1	0	0	10.101	41.4118	NAV3;SLAIN2	.		Bladder cancer	1/41	0.288225	1	0	0	2.95639	3.67779	KRAS
negative regulation of T cell proliferation (GO:0042130)	2/24	0.0165765	1	0	0	10.101	41.4118	PRNP;RC3H1	.		FoxO signaling pathway	2/132	0.297171	1	0	0	1.83655	2.22855	ATM;KRAS
cytoplasmic pattern recognition receptor signaling pathway (GO:0002753)	2/24	0.0165765	1	0	0	10.101	41.4118	ITCH;TAB2	.		Vasopressin-regulated water reabsorption	1/44	0.305733	1	0	0	2.75482	3.26458	CREB1
JNK cascade (GO:0007254)	3/66	0.0172662	1	0	0	5.50964	22.3637	TAOK1;MAP3K20;TAB2	.		Estrogen signaling pathway	2/137	0.312378	1	0	0	1.76952	2.05891	CREB1;KRAS
nucleotide-binding domain, leucine rich repeat containing receptor signaling pathway (GO:0035872)	2/25	0.0179214	1	0	0	9.69697	38.9989	ITCH;TAB2	.		Type II diabetes mellitus	1/46	0.317167	1	0	0	2.63505	3.0259	SOCS2
strand displacement (GO:0000732)	2/26	0.019311	1	0	0	9.32401	36.8026	MRE11;ATM	.		Signaling pathways regulating pluripotency of stem cells	2/139	0.318442	1	0	0	1.74406	1.99575	ID2;KRAS
regulation of T cell receptor signaling pathway (GO:0050856)	2/26	0.019311	1	0	0	9.32401	36.8026	PRNP;RC3H1	.		Hedgehog signaling pathway	1/47	0.322813	1	0	0	2.57898	2.91601	CSNK1A1
negative regulation of telomere maintenance via telomere lengthening (GO:1904357)	2/26	0.019311	1	0	0	9.32401	36.8026	TNKS2;XRN1	.		Amino sugar and nucleotide sugar metabolism	1/48	0.328413	1	0	0	2.52525	2.81183	GFPT1
protein ubiquitination involved in ubiquitin-dependent protein catabolic process (GO:0042787)	3/70	0.0201695	1	0	0	5.19481	20.2784	ITCH;CUL5;HECW2	.		Notch signaling pathway	1/48	0.328413	1	0	0	2.52525	2.81183	RBPJ
G2/M transition of mitotic cell cycle (GO:0000086)	4/126	0.0205665	1	0	0	3.848	14.946	CEP41;CDC25A;FBXL7;HAUS1	.		Apoptosis	2/143	0.330533	1	0	0	1.69527	1.87675	ATM;KRAS
peptidyl-glutamic acid modification (GO:0018200)	2/27	0.0207443	1	0	0	8.97868	34.7967	VKORC1L1;CEP41	.		Cocaine addiction	1/49	0.333967	1	0	0	2.47372	2.71296	CREB1
cell cycle G2/M phase transition (GO:0044839)	4/127	0.0211028	1	0	0	3.8177	14.73	CEP41;CDC25A;FBXL7;HAUS1	.		PI3K-Akt signaling pathway	4/354	0.334704	1	0	0	1.36963	1.49907	CREB1;GNB4;KRAS;GNG12
negative regulation of JNK cascade (GO:0046329)	2/28	0.0222206	1	0	0	8.65801	32.9587	ITCH;FKTN	.		Cell adhesion molecules (CAMs)	2/145	0.336557	1	0	0	1.67189	1.82067	ALCAM;NECTIN3
nucleotide-binding oligomerization domain containing signaling pathway (GO:0070423)	2/28	0.0222206	1	0	0	8.65801	32.9587	ITCH;TAB2	.		Breast cancer	2/147	0.342564	1	0	0	1.64914	1.76672	CSNK1A1;KRAS
ubiquitin-dependent protein catabolic process (GO:0006511)	7/341	0.0233019	1	0	0	2.48823	9.35379	ITCH;CUL5;CSNK1A1;HECW2;KCTD2;CBL;FBXL7	.		Mineral absorption	1/51	0.344938	1	0	0	2.37671	2.52975	TRPM7
regulation of activated T cell proliferation (GO:0046006)	2/29	0.0237391	1	0	0	8.35946	31.2696	PRNP;RC3H1	.		Phospholipase D signaling pathway	2/148	0.345562	1	0	0	1.638	1.74051	KRAS;PLD2
positive regulation of epidermal growth factor receptor signaling pathway (GO:0045742)	2/29	0.0237391	1	0	0	8.35946	31.2696	HIP1;CBL	.		Retrograde endocannabinoid signaling	2/148	0.345562	1	0	0	1.638	1.74051	GNB4;GNG12
negative regulation of lymphocyte proliferation (GO:0050672)	2/29	0.0237391	1	0	0	8.35946	31.2696	RC3H1;ATM	.		Gastric cancer	2/149	0.348555	1	0	0	1.62701	1.7148	CSNK1A1;KRAS
negative regulation of stress-activated MAPK cascade (GO:0032873)	2/30	0.025299	1	0	0	8.08081	29.7131	ITCH;FKTN	.		Glycosaminoglycan biosynthesis	1/53	0.35573	1	0	0	2.28702	2.36383	XYLT1
hippo signaling (GO:0035329)	2/30	0.025299	1	0	0	8.08081	29.7131	YAP1;AMOTL1	.		Wnt signaling pathway	2/158	0.375276	1	0	0	1.53433	1.50379	VANGL1;CSNK1A1
activation of JUN kinase activity (GO:0007257)	2/30	0.025299	1	0	0	8.08081	29.7131	TAOK1;MAP3K20	.		Hippo signaling pathway	2/160	0.381155	1	0	0	1.51515	1.46144	YAP1;ID2
spindle assembly (GO:0051225)	3/80	0.0285314	1	0	0	4.54545	16.167	ARHGEF10;KIF2A;HAUS1	.		Endometrial cancer	1/58	0.381942	1	0	0	2.08986	2.01147	KRAS
cellular response to glucagon stimulus (GO:0071377)	2/32	0.0285399	1	0	0	7.57576	26.9428	GNB4;GNG12	.		VEGF signaling pathway	1/59	0.387056	1	0	0	2.05444	1.95005	KRAS
positive regulation of telomere maintenance via telomerase (GO:0032212)	2/32	0.0285399	1	0	0	7.57576	26.9428	TNKS2;ATM	.		Viral myocarditis	1/59	0.387056	1	0	0	2.05444	1.95005	DAG1
regulation of cellular component organization (GO:0051128)	4/140	0.0288607	1	0	0	3.4632	12.278	SOCS2;ITCH;SPARC;HIP1	.		Long-term depression	1/60	0.392127	1	0	0	2.0202	1.89125	KRAS
activation of MAPKK activity (GO:0000186)	2/33	0.0302194	1	0	0	7.34619	25.7063	TAOK1;MAP3K20	.		Protein processing in endoplasmic reticulum	2/165	0.39575	1	0	0	1.46924	1.36194	SEC23A;DNAJC10
negative regulation of neurogenesis (GO:0050768)	2/33	0.0302194	1	0	0	7.34619	25.7063	ID2;HOOK3	.		Hepatocellular carcinoma	2/168	0.404432	1	0	0	1.443	1.30631	CSNK1A1;KRAS
entry into host cell (GO:0030260)	2/33	0.0302194	1	0	0	7.34619	25.7063	ITCH;CBL	.		Cytosolic DNA-sensing pathway	1/63	0.407094	1	0	0	1.924	1.72912	POLR3G
regulation of anatomical structure morphogenesis (GO:0022603)	3/82	0.0303927	1	0	0	4.43459	15.4925	SPARC;DAG1;RC3H1	.		Central carbon metabolism in cancer	1/65	0.416867	1	0	0	1.8648	1.63168	KRAS
positive regulation of telomere maintenance via telomere lengthening (GO:1904358)	2/34	0.0319372	1	0	0	7.13012	24.556	TNKS2;ATM	.		Cortisol synthesis and secretion	1/65	0.416867	1	0	0	1.8648	1.63168	CREB1
positive regulation of supramolecular fiber organization (GO:1902905)	3/84	0.0323164	1	0	0	4.329	14.8579	FER;NAV3;SLAIN2	.		Mitophagy	1/65	0.416867	1	0	0	1.8648	1.63168	KRAS
activation of GTPase activity (GO:0090630)	3/84	0.0323164	1	0	0	4.329	14.8579	ARHGEF10;TBCK;RALGAPB	.		Acute myeloid leukemia	1/66	0.421694	1	0	0	1.83655	1.58581	KRAS
cilium assembly (GO:0060271)	6/288	0.0325092	1	0	0	2.52525	8.6521	C2CD3;IFT80;BBS7;CEP41;TNPO1;HAUS1	.		Non-small cell lung cancer	1/66	0.421694	1	0	0	1.83655	1.58581	KRAS
regulation of type I interferon production (GO:0032479)	3/85	0.0333017	1	0	0	4.27807	14.5546	ITCH;MRE11;POLR3G	.		Long-term potentiation	1/67	0.42648	1	0	0	1.80914	1.54173	KRAS
regulation of microtubule polymerization (GO:0031113)	2/35	0.0336926	1	0	0	6.92641	23.4838	NAV3;SLAIN2	.		Amphetamine addiction	1/68	0.431228	1	0	0	1.78253	1.49932	CREB1
regulation of receptor-mediated endocytosis (GO:0048259)	2/36	0.0354849	1	0	0	6.73401	22.4825	HIP1;CBL	.		Fc epsilon RI signaling pathway	1/68	0.431228	1	0	0	1.78253	1.49932	KRAS
mitotic cell cycle phase transition (GO:0044772)	5/221	0.0365509	1	0	0	2.74236	9.07459	CUL5;CEP41;CDC25A;FBXL7;HAUS1	.		NOD-like receptor signaling pathway	2/178	0.432931	1	0	0	1.36193	1.14018	TRPM7;TAB2
regulation of apoptotic process (GO:0042981)	12/815	0.0378348	1	0	0	1.78472	5.84411	SOCS2;ITCH;MRE11;HIP1;TAOK1;TRIM24;MAP3K20;PAWR;ATM;CBL;EPHB1;DDR2	.		Renal cell carcinoma	1/69	0.435936	1	0	0	1.7567	1.45851	KRAS
DNA damage checkpoint (GO:0000077)	2/38	0.0391772	1	0	0	6.37959	20.6677	TAOK1;MAP3K20	.		Renin secretion	1/69	0.435936	1	0	0	1.7567	1.45851	CREB1
regulation of ossification (GO:0030278)	2/38	0.0391772	1	0	0	6.37959	20.6677	RBPJ;DDR2	.		Axon guidance	2/181	0.44134	1	0	0	1.33936	1.09552	KRAS;EPHB1
mitotic DNA damage checkpoint (GO:0044773)	2/39	0.0410758	1	0	0	6.21601	19.8436	MRE11;TAOK1	.		B cell receptor signaling pathway	1/71	0.445237	1	0	0	1.70721	1.38139	KRAS
ERBB2 signaling pathway (GO:0038128)	2/39	0.0410758	1	0	0	6.21601	19.8436	CUL5;KRAS	.		Arrhythmogenic right ventricular cardiomyopathy (ARVC)	1/72	0.44983	1	0	0	1.6835	1.34492	DAG1
DNA biosynthetic process (GO:0071897)	2/39	0.0410758	1	0	0	6.21601	19.8436	MRE11;ATM	.		p53 signaling pathway	1/72	0.44983	1	0	0	1.6835	1.34492	ATM
extracellular matrix organization (GO:0030198)	5/229	0.041544	1	0	0	2.64655	8.41869	SPARC;LOX;COL12A1;DAG1;DDR2	.		Melanoma	1/72	0.44983	1	0	0	1.6835	1.34492	KRAS
axon guidance (GO:0007411)	4/158	0.0420699	1	0	0	3.06866	9.72282	ALCAM;CREB1;KRAS;EPHB1	.		Thyroid hormone synthesis	1/74	0.458903	1	0	0	1.638	1.27587	CREB1
intraciliary transport involved in cilium assembly (GO:0035735)	2/40	0.0430085	1	0	0	6.06061	19.0688	IFT80;TNPO1	.		Bacterial invasion of epithelial cells	1/74	0.458903	1	0	0	1.638	1.27587	CBL
negative regulation of TOR signaling (GO:0032007)	2/40	0.0430085	1	0	0	6.06061	19.0688	ATM;UBR1	.		Inositol phosphate metabolism	1/74	0.458903	1	0	0	1.638	1.27587	PIK3C2A
JAK-STAT cascade (GO:0007259)	2/40	0.0430085	1	0	0	6.06061	19.0688	SOCS2;FER	.		Leishmaniasis	1/74	0.458903	1	0	0	1.638	1.27587	TAB2
regulation of stress-activated MAPK cascade (GO:0032872)	2/41	0.0449746	1	0	0	5.91279	18.3394	TAOK1;EPHB1	.		Glioma	1/75	0.463384	1	0	0	1.61616	1.24315	KRAS
positive regulation of receptor-mediated endocytosis (GO:0048260)	2/41	0.0449746	1	0	0	5.91279	18.3394	HIP1;CBL	.		Pancreatic cancer	1/75	0.463384	1	0	0	1.61616	1.24315	KRAS
positive regulation of protein metabolic process (GO:0051247)	3/96	0.0451546	1	0	0	3.78788	11.7336	MTPN;ITCH;HECW2	.		Antigen processing and presentation	1/77	0.472235	1	0	0	1.57418	1.18108	CREB1
ciliary basal body-plasma membrane docking (GO:0097711)	3/96	0.0451546	1	0	0	3.78788	11.7336	C2CD3;CEP41;HAUS1	.		Huntington disease	2/193	0.474277	1	0	0	1.25608	0.936993	HIP1;CREB1
negative regulation of cell motility (GO:2000146)	3/97	0.046323	1	0	0	3.74883	11.5168	CLIC4;NAV3;DAG1	.		ECM-receptor interaction	1/82	0.493732	1	0	0	1.4782	1.04325	DAG1
regulation of protein modification process (GO:0031399)	2/42	0.0469733	1	0	0	5.77201	17.6518	FER;FKTN	.		Epstein-Barr virus infection	2/201	0.49558	1	0	0	1.20609	0.846708	TAB2;RBPJ
protein modification by small protein conjugation (GO:0032446)	7/398	0.0473809	1	0	0	2.13187	6.50122	ITCH;UBE2Q2;HECW2;TRIM24;UBR1;CBL;FBXL7	.		Proteoglycans in cancer	2/201	0.49558	1	0	0	1.20609	0.846708	KRAS;CBL
regulation of cell migration (GO:0030334)	6/316	0.0474197	1	0	0	2.3015	7.01661	FER;CLIC4;NAV3;KIF2A;DAG1;AMOTL1	.		Hypertrophic cardiomyopathy (HCM)	1/85	0.506211	1	0	0	1.42602	0.970841	DAG1
cerebral cortex cell migration (GO:0021795)	1/6	0.0484959	1	0	0	20.202	61.1369	LHX6	.		Colorectal cancer	1/86	0.510302	1	0	0	1.40944	0.948207	KRAS
neuron projection maintenance (GO:1990535)	1/6	0.0484959	1	0	0	20.202	61.1369	PRNP	.		Insulin secretion	1/86	0.510302	1	0	0	1.40944	0.948207	CREB1
epithelial to mesenchymal transition involved in endocardial cushion formation (GO:0003198)	1/6	0.0484959	1	0	0	20.202	61.1369	RBPJ	.		Gap junction	1/88	0.518383	1	0	0	1.37741	0.905014	KRAS
vitamin K metabolic process (GO:0042373)	1/6	0.0484959	1	0	0	20.202	61.1369	VKORC1L1	.		cAMP signaling pathway	2/212	0.523967	1	0	0	1.14351	0.739082	CREB1;PLD2
SCF complex assembly (GO:0010265)	1/6	0.0484959	1	0	0	20.202	61.1369	FBXL7	.		TGF-beta signaling pathway	1/90	0.526332	1	0	0	1.3468	0.864408	ID2
regulation of skeletal muscle satellite cell proliferation (GO:0014842)	1/6	0.0484959	1	0	0	20.202	61.1369	EPHB1	.		Protein digestion and absorption	1/90	0.526332	1	0	0	1.3468	0.864408	COL12A1
positive regulation of fibroblast migration (GO:0010763)	1/6	0.0484959	1	0	0	20.202	61.1369	DDR2	.		Regulation of actin cytoskeleton	2/214	0.529013	1	0	0	1.13282	0.721317	KRAS;GNG12
regulation of anion channel activity (GO:0010359)	1/6	0.0484959	1	0	0	20.202	61.1369	PRNP	.		Dilated cardiomyopathy (DCM)	1/91	0.530258	1	0	0	1.332	0.845011	DAG1
negative regulation of neural precursor cell proliferation (GO:2000178)	1/6	0.0484959	1	0	0	20.202	61.1369	ID2	.		Fc gamma R-mediated phagocytosis	1/91	0.530258	1	0	0	1.332	0.845011	PLD2
choline catabolic process (GO:0042426)	1/6	0.0484959	1	0	0	20.202	61.1369	SLC44A1	.		Th1 and Th2 cell differentiation	1/92	0.534151	1	0	0	1.31752	0.826189	RBPJ
endosome to lysosome transport via multivesicular body sorting pathway (GO:0032510)	1/6	0.0484959	1	0	0	20.202	61.1369	LYST	.		IL-17 signaling pathway	1/93	0.538012	1	0	0	1.30336	0.807918	TAB2
positive regulation of intracellular estrogen receptor signaling pathway (GO:0033148)	1/6	0.0484959	1	0	0	20.202	61.1369	YAP1	.		Aldosterone synthesis and secretion	1/98	0.556845	1	0	0	1.23686	0.724142	CREB1
peptidyl-serine autophosphorylation (GO:0036289)	1/6	0.0484959	1	0	0	20.202	61.1369	ATM	.		Phosphatidylinositol signaling system	1/99	0.560519	1	0	0	1.22436	0.708776	PIK3C2A
positive regulation of blood pressure (GO:0045777)	1/6	0.0484959	1	0	0	20.202	61.1369	ID2	.		AGE-RAGE signaling pathway in diabetic complications	1/100	0.564163	1	0	0	1.21212	0.693834	KRAS
dendritic spine maintenance (GO:0097062)	1/6	0.0484959	1	0	0	20.202	61.1369	PRNP	.		T cell receptor signaling pathway	1/101	0.567776	1	0	0	1.20012	0.679301	KRAS
fructose 6-phosphate metabolic process (GO:0006002)	1/6	0.0484959	1	0	0	20.202	61.1369	GFPT1	.		Ribosome biogenesis in eukaryotes	1/101	0.567776	1	0	0	1.20012	0.679301	XRN1
regulation of B cell proliferation (GO:0030888)	2/43	0.0490041	1	0	0	5.63777	17.0027	RC3H1;ATM	.		Thermogenesis	2/231	0.570429	1	0	0	1.04946	0.589129	CREB1;KRAS
posttranscriptional regulation of gene expression (GO:0010608)	2/44	0.0510662	1	0	0	5.50964	16.3892	MTPN;RC3H1	.		Glucagon signaling pathway	1/103	0.574915	1	0	0	1.17682	0.651408	CREB1
negative regulation of immune response (GO:0050777)	2/44	0.0510662	1	0	0	5.50964	16.3892	FER;RC3H1	.		Toll-like receptor signaling pathway	1/104	0.57844	1	0	0	1.1655	0.63802	TAB2
regulation of kinase activity (GO:0043549)	3/101	0.051145	1	0	0	3.60036	10.7042	MRE11;EPHB1;DDR2	.		C-type lectin receptor signaling pathway	1/104	0.57844	1	0	0	1.1655	0.63802	KRAS
protein import into nucleus (GO:0006606)	3/103	0.0536439	1	0	0	3.53045	10.3279	IPO11;DAG1;TNPO1	.		Toxoplasmosis	1/113	0.608886	1	0	0	1.07267	0.532179	TAB2
positive regulation of protein kinase activity (GO:0045860)	4/172	0.0543502	1	0	0	2.81889	8.20946	PRNP;TAOK1;TAB2;DDR2	.		Neurotrophin signaling pathway	1/119	0.627959	1	0	0	1.01859	0.473929	KRAS
intraciliary transport (GO:0042073)	2/46	0.0552821	1	0	0	5.27009	15.2585	IFT80;TNPO1	.		AMPK signaling pathway	1/120	0.631047	1	0	0	1.0101	0.465025	CREB1
mitotic spindle assembly (GO:0090307)	2/46	0.0552821	1	0	0	5.27009	15.2585	ARHGEF10;KIF2A	.		Pathways in cancer	4/530	0.639972	1	0	0	0.914808	0.408307	GNB4;KRAS;GNG12;CBL
cellular response to DNA damage stimulus (GO:0006974)	6/329	0.0555785	1	0	0	2.21056	6.38841	YAP1;MRE11;CUL5;TAOK1;MAP3K20;ATM	.		Autophagy	1/128	0.654849	1	0	0	0.94697	0.4009	KRAS
modification by symbiont of host morphology or physiology (GO:0044003)	1/7	0.0563482	1	0	0	17.316	49.8044	DAG1	.		Purine metabolism	1/129	0.657715	1	0	0	0.939629	0.39369	PDE7B
regulation of transcription from RNA polymerase II promoter involved in heart development (GO:1901213)	1/7	0.0563482	1	0	0	17.316	49.8044	RBPJ	.		Natural killer cell mediated cytotoxicity	1/131	0.663376	1	0	0	0.925283	0.379749	KRAS
progesterone receptor signaling pathway (GO:0050847)	1/7	0.0563482	1	0	0	17.316	49.8044	YAP1	.		Systemic lupus erythematosus	1/133	0.668943	1	0	0	0.911369	0.366421	RO60
regulation of dendritic spine maintenance (GO:1902950)	1/7	0.0563482	1	0	0	17.316	49.8044	PRNP	.		Measles	1/138	0.682466	1	0	0	0.878349	0.335567	TAB2
regulation of extracellular matrix organization (GO:1903053)	1/7	0.0563482	1	0	0	17.316	49.8044	DDR2	.		Adrenergic signaling in cardiomyocytes	1/145	0.700479	1	0	0	0.835946	0.297589	CREB1
regulation of DNA endoreduplication (GO:0032875)	1/7	0.0563482	1	0	0	17.316	49.8044	MRE11	.		Non-alcoholic fatty liver disease (NAFLD)	1/149	0.710313	1	0	0	0.813504	0.278259	ITCH
ornithine transport (GO:0015822)	1/7	0.0563482	1	0	0	17.316	49.8044	SLC7A1	.		mTOR signaling pathway	1/152	0.717477	1	0	0	0.797448	0.264764	KRAS
dorsal aorta development (GO:0035907)	1/7	0.0563482	1	0	0	17.316	49.8044	RBPJ	.		Oxytocin signaling pathway	1/153	0.719826	1	0	0	0.792236	0.260445	KRAS
elastic fiber assembly (GO:0048251)	1/7	0.0563482	1	0	0	17.316	49.8044	LOX	.		Cushing syndrome	1/155	0.724465	1	0	0	0.782014	0.25206	CREB1
positive regulation of extracellular matrix disassembly (GO:0090091)	1/7	0.0563482	1	0	0	17.316	49.8044	DDR2	.		Hepatitis C	1/155	0.724465	1	0	0	0.782014	0.25206	KRAS
ribosomal protein import into nucleus (GO:0006610)	1/7	0.0563482	1	0	0	17.316	49.8044	TNPO1	.		JAK-STAT signaling pathway	1/162	0.740109	1	0	0	0.748223	0.225183	SOCS2
dorsal aorta morphogenesis (GO:0035912)	1/7	0.0563482	1	0	0	17.316	49.8044	RBPJ	.		Necroptosis	1/162	0.740109	1	0	0	0.748223	0.225183	TRPM7
vascular smooth muscle contraction (GO:0014829)	1/7	0.0563482	1	0	0	17.316	49.8044	PIK3C2A	.		RNA transport	1/165	0.74654	1	0	0	0.734619	0.214733	EIF4EBP2
negative regulation of telomere capping (GO:1904354)	1/7	0.0563482	1	0	0	17.316	49.8044	ATM	.		cGMP-PKG signaling pathway	1/166	0.748649	1	0	0	0.730194	0.21138	CREB1
miRNA loading onto RISC involved in gene silencing by miRNA (GO:0035280)	1/7	0.0563482	1	0	0	17.316	49.8044	AGO3	.		Tight junction	1/170	0.75691	1	0	0	0.713012	0.198582	AMOTL1
regulation of transcription from RNA polymerase II promoter involved in myocardial precursor cell differentiation (GO:0003256)	1/7	0.0563482	1	0	0	17.316	49.8044	RBPJ	.		Tuberculosis	1/179	0.774523	1	0	0	0.677163	0.173021	CREB1
central nervous system neuron axonogenesis (GO:0021955)	1/7	0.0563482	1	0	0	17.316	49.8044	EPHB1	.		Rap1 signaling pathway	1/206	0.820106	1	0	0	0.588408	0.116694	KRAS
regulation of protein deubiquitination (GO:0090085)	1/7	0.0563482	1	0	0	17.316	49.8044	ITCH	.		Herpes simplex virus 1 infection	1/492	0.983865	1	0	0	0.246366	0.00400746	TAB2
amino acid import across plasma membrane (GO:0089718)	1/7	0.0563482	1	0	0	17.316	49.8044	SLC7A1	.
heterophilic cell-cell adhesion via plasma membrane cell adhesion molecules (GO:0007157)	2/47	0.0574345	1	0	0	5.15796	14.7369	ALCAM;NECTIN3	.
endosome to lysosome transport (GO:0008333)	2/48	0.0596157	1	0	0	5.05051	14.2416	HOOK3;LYST	.
cytoplasmic microtubule organization (GO:0031122)	2/48	0.0596157	1	0	0	5.05051	14.2416	SLAIN2;HOOK3	.
protein K48-linked ubiquitination (GO:0070936)	2/48	0.0596157	1	0	0	5.05051	14.2416	ITCH;UBE2Q2	.
negative regulation of protein phosphorylation (GO:0001933)	4/178	0.0601471	1	0	0	2.72387	7.65669	SOCS2;PRNP;DNAJC10;DAG1	.
non-recombinational repair (GO:0000726)	2/49	0.0618251	1	0	0	4.94743	13.7709	MRE11;ATM	.
protein autoubiquitination (GO:0051865)	2/49	0.0618251	1	0	0	4.94743	13.7709	ITCH;RNF141	.
negative regulation of cytokine production (GO:0001818)	3/110	0.0628409	1	0	0	3.30579	9.1476	PRNP;ITCH;NAV3	.
cellular response to peptide hormone stimulus (GO:0071375)	3/110	0.0628409	1	0	0	3.30579	9.1476	FER;GNB4;GNG12	.
positive regulation of JUN kinase activity (GO:0043507)	2/50	0.0640622	1	0	0	4.84848	13.3232	TAOK1;MAP3K20	.
double-strand break repair via nonhomologous end joining (GO:0006303)	2/50	0.0640622	1	0	0	4.84848	13.3232	MRE11;ATM	.
peptidyl-cysteine modification (GO:0018198)	1/8	0.064136	1	0	0	15.1515	41.6174	TMX3	.
biomineral tissue development (GO:0031214)	1/8	0.064136	1	0	0	15.1515	41.6174	DDR2	.
neuron projection extension involved in neuron projection guidance (GO:1902284)	1/8	0.064136	1	0	0	15.1515	41.6174	ALCAM	.
positive regulation of extracellular matrix assembly (GO:1901203)	1/8	0.064136	1	0	0	15.1515	41.6174	DAG1	.
defense response to protozoan (GO:0042832)	1/8	0.064136	1	0	0	15.1515	41.6174	LYST	.
regulation of amyloid precursor protein catabolic process (GO:1902991)	1/8	0.064136	1	0	0	15.1515	41.6174	PRNP	.
cellular biogenic amine catabolic process (GO:0042402)	1/8	0.064136	1	0	0	15.1515	41.6174	SLC44A1	.
ventricular trabecula myocardium morphogenesis (GO:0003222)	1/8	0.064136	1	0	0	15.1515	41.6174	RBPJ	.
peripheral nervous system axon ensheathment (GO:0032292)	1/8	0.064136	1	0	0	15.1515	41.6174	ARHGEF10	.
negative regulation of T-helper cell differentiation (GO:0045623)	1/8	0.064136	1	0	0	15.1515	41.6174	RC3H1	.
regulation of muscle organ development (GO:0048634)	1/8	0.064136	1	0	0	15.1515	41.6174	MTPN	.
DNA damage induced protein phosphorylation (GO:0006975)	1/8	0.064136	1	0	0	15.1515	41.6174	ATM	.
axon extension involved in axon guidance (GO:0048846)	1/8	0.064136	1	0	0	15.1515	41.6174	ALCAM	.
Schwann cell development (GO:0014044)	1/8	0.064136	1	0	0	15.1515	41.6174	ARHGEF10	.
mammary gland epithelial cell differentiation (GO:0060644)	1/8	0.064136	1	0	0	15.1515	41.6174	ID2	.
phosphatidylinositol-3-phosphate biosynthetic process (GO:0036092)	1/8	0.064136	1	0	0	15.1515	41.6174	PIK3C2A	.
peptidyl-lysine monomethylation (GO:0018026)	1/8	0.064136	1	0	0	15.1515	41.6174	SETD4	.
aldehyde biosynthetic process (GO:0046184)	1/8	0.064136	1	0	0	15.1515	41.6174	DDR2	.
regulation of metaphase/anaphase transition of cell cycle (GO:1902099)	1/8	0.064136	1	0	0	15.1515	41.6174	HECW2	.
tyrosine phosphorylation of STAT protein (GO:0007260)	1/8	0.064136	1	0	0	15.1515	41.6174	FER	.
protein localization to endosome (GO:0036010)	1/8	0.064136	1	0	0	15.1515	41.6174	ACAP2	.
regulation of mitotic cell cycle phase transition (GO:1901990)	4/184	0.0662599	1	0	0	2.63505	7.15196	HECW2;ID2;CEP41;HAUS1	.
peptidyl-tyrosine modification (GO:0018212)	2/51	0.0663262	1	0	0	4.75342	12.8968	FER;DDR2	.
regulation of organelle organization (GO:0033043)	3/113	0.0669922	1	0	0	3.21802	8.69889	TBCK;CLIC4;TAOK1	.
negative regulation of interleukin-17 production (GO:0032700)	1/9	0.07186	1	0	0	13.468	35.4618	PRNP	.
regulation of striated muscle tissue development (GO:0016202)	1/9	0.07186	1	0	0	13.468	35.4618	MTPN	.
secretory granule organization (GO:0033363)	1/9	0.07186	1	0	0	13.468	35.4618	LYST	.
small RNA loading onto RISC (GO:0070922)	1/9	0.07186	1	0	0	13.468	35.4618	AGO3	.
Notch signaling involved in heart development (GO:0061314)	1/9	0.07186	1	0	0	13.468	35.4618	RBPJ	.
microtubule anchoring at centrosome (GO:0034454)	1/9	0.07186	1	0	0	13.468	35.4618	HOOK3	.
embryonic digestive tract morphogenesis (GO:0048557)	1/9	0.07186	1	0	0	13.468	35.4618	ID2	.
regulation of leukocyte degranulation (GO:0043300)	1/9	0.07186	1	0	0	13.468	35.4618	FER	.
regulation of mast cell activation involved in immune response (GO:0033006)	1/9	0.07186	1	0	0	13.468	35.4618	FER	.
nuclear migration (GO:0007097)	1/9	0.07186	1	0	0	13.468	35.4618	HOOK3	.
regulation of platelet-derived growth factor receptor-beta signaling pathway (GO:2000586)	1/9	0.07186	1	0	0	13.468	35.4618	HIP1	.
cellular response to leucine (GO:0071233)	1/9	0.07186	1	0	0	13.468	35.4618	UBR1	.
negative regulation of amyloid-beta formation (GO:1902430)	1/9	0.07186	1	0	0	13.468	35.4618	PRNP	.
negative regulation of transcription by competitive promoter binding (GO:0010944)	1/9	0.07186	1	0	0	13.468	35.4618	CREB1	.
response to leucine (GO:0043201)	1/9	0.07186	1	0	0	13.468	35.4618	UBR1	.
protein polyglutamylation (GO:0018095)	1/9	0.07186	1	0	0	13.468	35.4618	CEP41	.
neuron projection organization (GO:0106027)	1/9	0.07186	1	0	0	13.468	35.4618	PRNP	.
nuclear RNA surveillance (GO:0071027)	1/9	0.07186	1	0	0	13.468	35.4618	XRN1	.
cytoskeletal anchoring at plasma membrane (GO:0007016)	1/9	0.07186	1	0	0	13.468	35.4618	DAG1	.
regulation of glycoprotein biosynthetic process (GO:0010559)	1/9	0.07186	1	0	0	13.468	35.4618	FKTN	.
activation of MAPK activity (GO:0000187)	3/117	0.072717	1	0	0	3.108	8.14664	TAOK1;MAP3K20;TAB2	.
cytosolic transport (GO:0016482)	3/118	0.0741815	1	0	0	3.08166	8.01615	TMEM87B;HEATR5A;HOOK3	.
positive regulation of GTPase activity (GO:0043547)	4/192	0.0748938	1	0	0	2.52525	6.54466	TBCK;ARHGEF10;RALGAPB;SNX13	.
Notch signaling pathway (GO:0007219)	2/55	0.0756407	1	0	0	4.40771	11.3797	ITCH;RBPJ	.
positive regulation of DNA biosynthetic process (GO:2000573)	2/55	0.0756407	1	0	0	4.40771	11.3797	TNKS2;ATM	.
DNA replication (GO:0006260)	3/120	0.0771497	1	0	0	3.0303	7.76366	MRE11;ATM;CDC25A	.
negative regulation of cell migration (GO:0030336)	3/121	0.0786532	1	0	0	3.00526	7.64149	CLIC4;NAV3;DAG1	.
positive regulation of macromolecule metabolic process (GO:0010604)	5/276	0.0788844	1	0	0	2.19587	5.57701	MTPN;ITCH;ID2;KRAS;RBMS3	.
negative regulation of sodium ion transmembrane transport (GO:1902306)	1/10	0.0795205	1	0	0	12.1212	30.6878	HECW2	.
cellular response to growth hormone stimulus (GO:0071378)	1/10	0.0795205	1	0	0	12.1212	30.6878	SOCS2	.
amino sugar metabolic process (GO:0006040)	1/10	0.0795205	1	0	0	12.1212	30.6878	GFPT1	.
3'-UTR-mediated mRNA destabilization (GO:0061158)	1/10	0.0795205	1	0	0	12.1212	30.6878	RC3H1	.
negative regulation of protein maturation (GO:1903318)	1/10	0.0795205	1	0	0	12.1212	30.6878	PRNP	.
mitotic nuclear envelope reassembly (GO:0007084)	1/10	0.0795205	1	0	0	12.1212	30.6878	REEP3	.
negative regulation of sodium ion transmembrane transporter activity (GO:2000650)	1/10	0.0795205	1	0	0	12.1212	30.6878	HECW2	.
cellular copper ion homeostasis (GO:0006878)	1/10	0.0795205	1	0	0	12.1212	30.6878	PRNP	.
positive regulation of intracellular steroid hormone receptor signaling pathway (GO:0033145)	1/10	0.0795205	1	0	0	12.1212	30.6878	YAP1	.
neurotransmitter receptor transport (GO:0099637)	1/10	0.0795205	1	0	0	12.1212	30.6878	HIP1	.
endothelial tube morphogenesis (GO:0061154)	1/10	0.0795205	1	0	0	12.1212	30.6878	RBPJ	.
central nervous system projection neuron axonogenesis (GO:0021952)	1/10	0.0795205	1	0	0	12.1212	30.6878	EPHB1	.
nuclear mRNA surveillance (GO:0071028)	1/10	0.0795205	1	0	0	12.1212	30.6878	XRN1	.
regulation of neurogenesis (GO:0050767)	2/57	0.0804449	1	0	0	4.25306	10.7185	YAP1;HOOK3	.
regulation of cell growth (GO:0001558)	4/201	0.0852521	1	0	0	2.41218	5.93913	SOCS2;MTPN;ITCH;DCBLD2	.
protein polyubiquitination (GO:0000209)	5/283	0.0856086	1	0	0	2.14156	5.26388	ITCH;TNKS2;UBE2Q2;HECW2;FBXL7	.
negative regulation of defense response to virus (GO:0050687)	1/11	0.0871183	1	0	0	11.0193	26.8924	ITCH	.
replicative senescence (GO:0090399)	1/11	0.0871183	1	0	0	11.0193	26.8924	ATM	.
microtubule anchoring at microtubule organizing center (GO:0072393)	1/11	0.0871183	1	0	0	11.0193	26.8924	HOOK3	.
regulation of myeloid leukocyte mediated immunity (GO:0002886)	1/11	0.0871183	1	0	0	11.0193	26.8924	FER	.
positive regulation of extracellular matrix organization (GO:1903055)	1/11	0.0871183	1	0	0	11.0193	26.8924	DDR2	.
regulation of actin filament depolymerization (GO:0030834)	1/11	0.0871183	1	0	0	11.0193	26.8924	MTPN	.
magnesium ion transport (GO:0015693)	1/11	0.0871183	1	0	0	11.0193	26.8924	NIPAL1	.
negative regulation of translation, ncRNA-mediated (GO:0040033)	1/11	0.0871183	1	0	0	11.0193	26.8924	AGO3	.
protein O-linked mannosylation (GO:0035269)	1/11	0.0871183	1	0	0	11.0193	26.8924	FKTN	.
negative regulation of amyloid precursor protein catabolic process (GO:1902992)	1/11	0.0871183	1	0	0	11.0193	26.8924	PRNP	.
carbohydrate derivative catabolic process (GO:1901136)	1/11	0.0871183	1	0	0	11.0193	26.8924	DERA	.
miRNA mediated inhibition of translation (GO:0035278)	1/11	0.0871183	1	0	0	11.0193	26.8924	AGO3	.
protein carboxylation (GO:0018214)	1/11	0.0871183	1	0	0	11.0193	26.8924	VKORC1L1	.
peptidyl-glutamic acid carboxylation (GO:0017187)	1/11	0.0871183	1	0	0	11.0193	26.8924	VKORC1L1	.
UDP-N-acetylglucosamine biosynthetic process (GO:0006048)	1/11	0.0871183	1	0	0	11.0193	26.8924	GFPT1	.
cytoplasmic mRNA processing body assembly (GO:0033962)	1/11	0.0871183	1	0	0	11.0193	26.8924	RC3H1	.
regulation of mRNA stability (GO:0043488)	3/128	0.0895307	1	0	0	2.84091	6.85561	XRN1;RC3H1;TNPO1	.
positive regulation of NF-kappaB transcription factor activity (GO:0051092)	3/128	0.0895307	1	0	0	2.84091	6.85561	MTPN;FER;TAB2	.
generation of neurons (GO:0048699)	3/130	0.0927488	1	0	0	2.7972	6.65136	YAP1;MTPN;ID2	.
protein glycosylation (GO:0006486)	3/130	0.0927488	1	0	0	2.7972	6.65136	TNKS2;GFPT1;DAG1	.
stress-activated MAPK cascade (GO:0051403)	2/62	0.0928492	1	0	0	3.91007	9.29337	MAP3K20;TAB2	.
positive regulation of type I interferon production (GO:0032481)	2/62	0.0928492	1	0	0	3.91007	9.29337	MRE11;POLR3G	.
negative regulation of G2/M transition of mitotic cell cycle (GO:0010972)	2/62	0.0928492	1	0	0	3.91007	9.29337	ATM;FBXL7	.
positive regulation of catabolic process (GO:0009896)	2/62	0.0928492	1	0	0	3.91007	9.29337	ITCH;HECW2	.
cellular amide metabolic process (GO:0043603)	2/62	0.0928492	1	0	0	3.91007	9.29337	CPD;CPZ	.
positive regulation of phosphorylation (GO:0042327)	4/208	0.0937669	1	0	0	2.331	5.51735	MRE11;KRAS;EPHB1;DDR2	.
cargo loading into COPII-coated vesicle (GO:0090110)	1/12	0.0946537	1	0	0	10.101	23.8134	SEC23A	.
vasoconstriction (GO:0042310)	1/12	0.0946537	1	0	0	10.101	23.8134	PIK3C2A	.
signal transduction involved in G2 DNA damage checkpoint (GO:0072425)	1/12	0.0946537	1	0	0	10.101	23.8134	ATM	.
regulation of protein glycosylation (GO:0060049)	1/12	0.0946537	1	0	0	10.101	23.8134	FKTN	.
iron ion transport (GO:0006826)	1/12	0.0946537	1	0	0	10.101	23.8134	IREB2	.
amino sugar biosynthetic process (GO:0046349)	1/12	0.0946537	1	0	0	10.101	23.8134	GFPT1	.
UDP-N-acetylglucosamine metabolic process (GO:0006047)	1/12	0.0946537	1	0	0	10.101	23.8134	GFPT1	.
entry of bacterium into host cell (GO:0035635)	1/12	0.0946537	1	0	0	10.101	23.8134	CBL	.
Golgi localization (GO:0051645)	1/12	0.0946537	1	0	0	10.101	23.8134	HOOK3	.
nucleoside catabolic process (GO:0009164)	1/12	0.0946537	1	0	0	10.101	23.8134	DERA	.
regulation of antigen receptor-mediated signaling pathway (GO:0050854)	1/12	0.0946537	1	0	0	10.101	23.8134	RC3H1	.
endosome transport via multivesicular body sorting pathway (GO:0032509)	1/12	0.0946537	1	0	0	10.101	23.8134	LYST	.
positive regulation of mRNA metabolic process (GO:1903313)	1/12	0.0946537	1	0	0	10.101	23.8134	RC3H1	.
histone H3 deacetylation (GO:0070932)	1/12	0.0946537	1	0	0	10.101	23.8134	ELK4	.
microtubule anchoring (GO:0034453)	1/12	0.0946537	1	0	0	10.101	23.8134	DAG1	.
negative regulation of protein modification process (GO:0031400)	2/63	0.0953933	1	0	0	3.848	9.04184	PRNP;DNAJC10	.
vesicle coating (GO:0006901)	2/63	0.0953933	1	0	0	3.848	9.04184	ANKRD28;SEC23A	.
COPII vesicle coating (GO:0048208)	2/63	0.0953933	1	0	0	3.848	9.04184	ANKRD28;SEC23A	.
vesicle targeting, rough ER to cis-Golgi (GO:0048207)	2/63	0.0953933	1	0	0	3.848	9.04184	ANKRD28;SEC23A	.
nuclear-transcribed mRNA catabolic process, deadenylation-dependent decay (GO:0000288)	2/63	0.0953933	1	0	0	3.848	9.04184	TTC37;RC3H1	.
DNA synthesis involved in DNA repair (GO:0000731)	2/65	0.100541	1	0	0	3.7296	8.56762	MRE11;ATM	.
phagocytosis (GO:0006909)	3/135	0.101	1	0	0	2.6936	6.17545	TMX3;CSNK1A1;GULP1	.
DNA strand elongation (GO:0022616)	1/13	0.102127	1	0	0	9.32401	21.2731	MRE11	.
nucleotide-sugar metabolic process (GO:0009225)	1/13	0.102127	1	0	0	9.32401	21.2731	GFPT1	.
positive regulation of cardiac muscle cell proliferation (GO:0060045)	1/13	0.102127	1	0	0	9.32401	21.2731	RBPJ	.
cranial nerve development (GO:0021545)	1/13	0.102127	1	0	0	9.32401	21.2731	TMEM126A	.
synaptic vesicle cycle (GO:0099504)	1/13	0.102127	1	0	0	9.32401	21.2731	PLD2	.
negative regulation of epidermal growth factor-activated receptor activity (GO:0007175)	1/13	0.102127	1	0	0	9.32401	21.2731	CBL	.
regulation of biomineral tissue development (GO:0070167)	1/13	0.102127	1	0	0	9.32401	21.2731	DDR2	.
regulation of macromolecule biosynthetic process (GO:0010556)	1/13	0.102127	1	0	0	9.32401	21.2731	MTPN	.
myelination in peripheral nervous system (GO:0022011)	1/13	0.102127	1	0	0	9.32401	21.2731	ARHGEF10	.
copper ion homeostasis (GO:0055070)	1/13	0.102127	1	0	0	9.32401	21.2731	PRNP	.
neuron fate commitment (GO:0048663)	1/13	0.102127	1	0	0	9.32401	21.2731	ID2	.
pre-miRNA processing (GO:0031054)	1/13	0.102127	1	0	0	9.32401	21.2731	AGO3	.
positive regulation of sequence-specific DNA binding transcription factor activity (GO:0051091)	4/215	0.102669	1	0	0	2.25511	5.13317	MTPN;FER;TAB2;DDR2	.
intracellular steroid hormone receptor signaling pathway (GO:0030518)	2/66	0.103143	1	0	0	3.67309	8.34394	YAP1;MED13	.
positive regulation of transferase activity (GO:0051347)	3/137	0.10438	1	0	0	2.65428	5.99792	MRE11;EPHB1;DDR2	.
insulin receptor signaling pathway (GO:0008286)	2/67	0.105764	1	0	0	3.61827	8.12862	FER;PIK3C2A	.
regulation of TOR signaling (GO:0032006)	2/67	0.105764	1	0	0	3.61827	8.12862	TBCK;UBR1	.
COPII-coated vesicle budding (GO:0090114)	2/68	0.108403	1	0	0	3.56506	7.92123	ANKRD28;SEC23A	.
regulation of actin filament polymerization (GO:0030833)	2/68	0.108403	1	0	0	3.56506	7.92123	MTPN;FER	.
negative regulation of sequence-specific DNA binding transcription factor activity (GO:0043433)	3/140	0.109534	1	0	0	2.5974	5.74422	PRNP;ITCH;ID2	.
regulation of fibroblast migration (GO:0010762)	1/14	0.10954	1	0	0	8.65801	19.1469	DDR2	.
positive regulation of DNA damage response, signal transduction by p53 class mediator (GO:0043517)	1/14	0.10954	1	0	0	8.65801	19.1469	ATM	.
necroptotic process (GO:0070266)	1/14	0.10954	1	0	0	8.65801	19.1469	TRPM7	.
regulation of gastrulation (GO:0010470)	1/14	0.10954	1	0	0	8.65801	19.1469	DAG1	.
regulation of extracellular matrix disassembly (GO:0010715)	1/14	0.10954	1	0	0	8.65801	19.1469	DDR2	.
regulation of calcineurin-NFAT signaling cascade (GO:0070884)	1/14	0.10954	1	0	0	8.65801	19.1469	PRNP	.
positive regulation of muscle hypertrophy (GO:0014742)	1/14	0.10954	1	0	0	8.65801	19.1469	MTPN	.
regulation of protein modification by small protein conjugation or removal (GO:1903320)	1/14	0.10954	1	0	0	8.65801	19.1469	ITCH	.
cell surface receptor signaling pathway involved in heart development (GO:0061311)	1/14	0.10954	1	0	0	8.65801	19.1469	RBPJ	.
cardiac left ventricle morphogenesis (GO:0003214)	1/14	0.10954	1	0	0	8.65801	19.1469	RBPJ	.
regulation of mRNA catabolic process (GO:0061013)	1/14	0.10954	1	0	0	8.65801	19.1469	RC3H1	.
regulation of defense response to virus (GO:0050688)	1/14	0.10954	1	0	0	8.65801	19.1469	ITCH	.
negative regulation of T cell receptor signaling pathway (GO:0050860)	1/14	0.10954	1	0	0	8.65801	19.1469	PRNP	.
regulation of neural precursor cell proliferation (GO:2000177)	1/14	0.10954	1	0	0	8.65801	19.1469	ID2	.
smooth muscle contraction (GO:0006939)	1/14	0.10954	1	0	0	8.65801	19.1469	PIK3C2A	.
transmembrane receptor protein tyrosine kinase signaling pathway (GO:0007169)	6/396	0.110274	1	0	0	1.83655	4.0492	SOCS2;FER;PIK3C2A;CBL;EPHB1;DDR2	.
modification-dependent protein catabolic process (GO:0019941)	3/141	0.111273	1	0	0	2.57898	5.66284	ITCH;CBL;FBXL7	.
axonogenesis (GO:0007409)	4/223	0.113301	1	0	0	2.17421	4.73479	LINGO1;CREB1;KRAS;EPHB1	.
stress-activated protein kinase signaling cascade (GO:0031098)	2/70	0.113732	1	0	0	3.4632	7.5287	TAOK1;MAP3K20	.
positive regulation of proteasomal ubiquitin-dependent protein catabolic process (GO:0032436)	2/70	0.113732	1	0	0	3.4632	7.5287	CSNK1A1;BBS7	.
regulation of cell communication (GO:0010646)	2/71	0.116422	1	0	0	3.41443	7.34285	SOCS2;EIF4EBP2	.
cellular protein complex assembly (GO:0043623)	3/144	0.116555	1	0	0	2.52525	5.42776	HIP1;PIK3C2A;FBXL7	.
myeloid cell development (GO:0061515)	1/15	0.116891	1	0	0	8.08081	17.3456	LYAR	.
regulation of mast cell degranulation (GO:0043304)	1/15	0.116891	1	0	0	8.08081	17.3456	FER	.
regulation of mitotic sister chromatid separation (GO:0010965)	1/15	0.116891	1	0	0	8.08081	17.3456	HECW2	.
selective autophagy (GO:0061912)	1/15	0.116891	1	0	0	8.08081	17.3456	STBD1	.
response to X-ray (GO:0010165)	1/15	0.116891	1	0	0	8.08081	17.3456	ATM	.
protein localization to chromosome, telomeric region (GO:0070198)	1/15	0.116891	1	0	0	8.08081	17.3456	TNKS2	.
negative regulation of DNA-dependent DNA replication (GO:2000104)	1/15	0.116891	1	0	0	8.08081	17.3456	MRE11	.
negative regulation of TORC1 signaling (GO:1904262)	1/15	0.116891	1	0	0	8.08081	17.3456	ATM	.
microtubule depolymerization (GO:0007019)	1/15	0.116891	1	0	0	8.08081	17.3456	KIF2A	.
L-alpha-amino acid transmembrane transport (GO:1902475)	1/15	0.116891	1	0	0	8.08081	17.3456	SLC7A1	.
regulation of mitotic metaphase/anaphase transition (GO:0030071)	1/15	0.116891	1	0	0	8.08081	17.3456	HECW2	.
positive regulation of stress-activated protein kinase signaling cascade (GO:0070304)	1/15	0.116891	1	0	0	8.08081	17.3456	TAOK1	.
negative regulation of protein processing (GO:0010955)	1/15	0.116891	1	0	0	8.08081	17.3456	PRNP	.
intra-S DNA damage checkpoint (GO:0031573)	1/15	0.116891	1	0	0	8.08081	17.3456	MRE11	.
regulation of neuron death (GO:1901214)	2/72	0.119128	1	0	0	3.367	7.1635	PRNP;EPHB1	.
positive regulation of proteasomal protein catabolic process (GO:1901800)	2/73	0.121849	1	0	0	3.32088	6.99036	CSNK1A1;BBS7	.
regulation of protein kinase activity (GO:0045859)	3/147	0.121929	1	0	0	2.47372	5.20548	SOCS2;TAB2;DDR2	.
negative regulation of programmed cell death (GO:0043069)	6/408	0.12224	1	0	0	1.78253	3.74646	SOCS2;ITCH;MRE11;CBL;EPHB1;DDR2	.
positive regulation of cardiac muscle tissue growth (GO:0055023)	1/16	0.124182	1	0	0	7.57576	15.8031	RBPJ	.
embryonic digit morphogenesis (GO:0042733)	1/16	0.124182	1	0	0	7.57576	15.8031	MAP3K20	.
positive regulation of cell migration involved in sprouting angiogenesis (GO:0090050)	1/16	0.124182	1	0	0	7.57576	15.8031	PIK3C2A	.
hyaluronan catabolic process (GO:0030214)	1/16	0.124182	1	0	0	7.57576	15.8031	LYVE1	.
cardiac epithelial to mesenchymal transition (GO:0060317)	1/16	0.124182	1	0	0	7.57576	15.8031	RBPJ	.
aorta morphogenesis (GO:0035909)	1/16	0.124182	1	0	0	7.57576	15.8031	RBPJ	.
extracellular matrix assembly (GO:0085029)	1/16	0.124182	1	0	0	7.57576	15.8031	LOX	.
positive regulation of cardiac muscle hypertrophy (GO:0010613)	1/16	0.124182	1	0	0	7.57576	15.8031	MTPN	.
negative regulation of translational initiation (GO:0045947)	1/16	0.124182	1	0	0	7.57576	15.8031	EIF4EBP2	.
dendritic spine morphogenesis (GO:0060997)	1/16	0.124182	1	0	0	7.57576	15.8031	EPHB1	.
programmed necrotic cell death (GO:0097300)	1/16	0.124182	1	0	0	7.57576	15.8031	TRPM7	.
vesicle-mediated transport (GO:0016192)	6/410	0.124295	1	0	0	1.77384	3.69862	ACAP2;TMEM87B;HEATR5A;HOOK3;SYT9;PIK3C2A	.
mitotic spindle organization (GO:0007052)	2/74	0.124586	1	0	0	3.276	6.82313	ARHGEF10;KIF2A	.
mitotic nuclear division (GO:0140014)	2/74	0.124586	1	0	0	3.276	6.82313	ARHGEF10;KIF2A	.
nitrogen compound transport (GO:0071705)	2/74	0.124586	1	0	0	3.276	6.82313	ATP11B;SLC7A1	.
cellular protein modification process (GO:0006464)	12/1001	0.12495	1	0	0	1.45309	3.0222	SOCS2;FER;GMFB;CREB1;LOX;CUL5;CSNK1A1;TAOK1;MAP3K20;FAM20B;ATM;FBXL7	.
regulation of G2/M transition of mitotic cell cycle (GO:0010389)	3/149	0.125562	1	0	0	2.44051	5.06396	CEP41;FBXL7;HAUS1	.
positive regulation of protein phosphorylation (GO:0001934)	6/412	0.126367	1	0	0	1.76523	3.65148	PRNP;MRE11;TAB2;KRAS;EPHB1;DDR2	.
negative regulation of phosphorylation (GO:0042326)	2/75	0.127338	1	0	0	3.23232	6.66154	PRNP;DNAJC10	.
regulation of hematopoietic stem cell differentiation (GO:1902036)	2/76	0.130103	1	0	0	3.18979	6.50534	YAP1;ITCH	.
positive regulation of intracellular protein transport (GO:0090316)	3/152	0.131084	1	0	0	2.39234	4.86105	PRNP;FAM20B;SELENOI	.
peptidyl-lysine trimethylation (GO:0018023)	1/17	0.131413	1	0	0	7.13012	14.4699	SETD4	.
rRNA catabolic process (GO:0016075)	1/17	0.131413	1	0	0	7.13012	14.4699	XRN1	.
negative regulation of antigen receptor-mediated signaling pathway (GO:0050858)	1/17	0.131413	1	0	0	7.13012	14.4699	PRNP	.
microtubule nucleation (GO:0007020)	1/17	0.131413	1	0	0	7.13012	14.4699	SLAIN2	.
positive regulation of signal transduction by p53 class mediator (GO:1901798)	1/17	0.131413	1	0	0	7.13012	14.4699	ATM	.
positive regulation of nitrogen compound metabolic process (GO:0051173)	1/17	0.131413	1	0	0	7.13012	14.4699	MTPN	.
preassembly of GPI anchor in ER membrane (GO:0016254)	1/17	0.131413	1	0	0	7.13012	14.4699	PIGG	.
long-term memory (GO:0007616)	1/17	0.131413	1	0	0	7.13012	14.4699	PRNP	.
nucleotide catabolic process (GO:0009166)	1/17	0.131413	1	0	0	7.13012	14.4699	DERA	.
protein mannosylation (GO:0035268)	1/17	0.131413	1	0	0	7.13012	14.4699	FKTN	.
pigment granule transport (GO:0051904)	1/17	0.131413	1	0	0	7.13012	14.4699	BBS7	.
negative regulation of cell development (GO:0010721)	1/17	0.131413	1	0	0	7.13012	14.4699	HOOK3	.
regulation of lamellipodium organization (GO:1902743)	1/17	0.131413	1	0	0	7.13012	14.4699	FER	.
synaptic vesicle transport (GO:0048489)	1/17	0.131413	1	0	0	7.13012	14.4699	PLD2	.
positive regulation of telomere capping (GO:1904355)	1/17	0.131413	1	0	0	7.13012	14.4699	TNKS2	.
melanosome transport (GO:0032402)	1/17	0.131413	1	0	0	7.13012	14.4699	BBS7	.
positive regulation of transcription of Notch receptor target (GO:0007221)	1/17	0.131413	1	0	0	7.13012	14.4699	RBPJ	.
viral entry into host cell (GO:0046718)	1/17	0.131413	1	0	0	7.13012	14.4699	ITCH	.
spindle assembly checkpoint (GO:0071173)	1/17	0.131413	1	0	0	7.13012	14.4699	ATM	.
mitotic spindle assembly checkpoint (GO:0007094)	1/17	0.131413	1	0	0	7.13012	14.4699	ATM	.
mitotic spindle checkpoint (GO:0071174)	1/17	0.131413	1	0	0	7.13012	14.4699	ATM	.
regulation of hematopoietic progenitor cell differentiation (GO:1901532)	2/77	0.132883	1	0	0	3.14837	6.3543	YAP1;ITCH	.
proteasomal protein catabolic process (GO:0010498)	4/237	0.133016	1	0	0	2.04577	4.12691	ITCH;CSNK1A1;HECW2;KCTD2	.
negative regulation of cell communication (GO:0010648)	2/78	0.135677	1	0	0	3.108	6.20817	EPHB1;DDR2	.
peptidyl-tyrosine phosphorylation (GO:0018108)	2/79	0.138483	1	0	0	3.06866	6.06676	FER;DDR2	.
modulation by virus of host morphology or physiology (GO:0019048)	1/18	0.138585	1	0	0	6.73401	13.3082	DAG1	.
glucan catabolic process (GO:0009251)	1/18	0.138585	1	0	0	6.73401	13.3082	STBD1	.
negative regulation of microtubule depolymerization (GO:0007026)	1/18	0.138585	1	0	0	6.73401	13.3082	NAV3	.
regulation of cardiac muscle cell proliferation (GO:0060043)	1/18	0.138585	1	0	0	6.73401	13.3082	RBPJ	.
establishment of melanosome localization (GO:0032401)	1/18	0.138585	1	0	0	6.73401	13.3082	BBS7	.
membrane protein ectodomain proteolysis (GO:0006509)	1/18	0.138585	1	0	0	6.73401	13.3082	DAG1	.
regulation of amyloid-beta formation (GO:1902003)	1/18	0.138585	1	0	0	6.73401	13.3082	PRNP	.
heart trabecula morphogenesis (GO:0061384)	1/18	0.138585	1	0	0	6.73401	13.3082	RBPJ	.
nuclear envelope reassembly (GO:0031468)	1/18	0.138585	1	0	0	6.73401	13.3082	REEP3	.
posttranscriptional gene silencing by RNA (GO:0035194)	1/18	0.138585	1	0	0	6.73401	13.3082	AGO3	.
calcium-mediated signaling using intracellular calcium source (GO:0035584)	1/18	0.138585	1	0	0	6.73401	13.3082	PRNP	.
glycogen catabolic process (GO:0005980)	1/18	0.138585	1	0	0	6.73401	13.3082	STBD1	.
establishment or maintenance of apical/basal cell polarity (GO:0035088)	1/18	0.138585	1	0	0	6.73401	13.3082	CLIC4	.
mRNA destabilization (GO:0061157)	1/18	0.138585	1	0	0	6.73401	13.3082	RC3H1	.
negative regulation of calcium-mediated signaling (GO:0050849)	1/18	0.138585	1	0	0	6.73401	13.3082	PRNP	.
positive regulation of cell proliferation (GO:0008284)	6/424	0.139149	1	0	0	1.71527	3.38286	FER;ID2;EIF5A2;KRAS;RBPJ;DDR2	.
positive regulation of protein targeting to mitochondrion (GO:1903955)	2/81	0.144134	1	0	0	2.99289	5.79726	FAM20B;SELENOI	.
positive regulation of protein catabolic process (GO:0045732)	2/81	0.144134	1	0	0	2.99289	5.79726	ITCH;HECW2	.
cellular response to interleukin-7 (GO:0098761)	1/19	0.145698	1	0	0	6.37959	12.2885	SOCS2	.
positive regulation of chromosome organization (GO:2001252)	1/19	0.145698	1	0	0	6.37959	12.2885	MRE11	.
protein ADP-ribosylation (GO:0006471)	1/19	0.145698	1	0	0	6.37959	12.2885	TNKS2	.
nucleotide-sugar biosynthetic process (GO:0009226)	1/19	0.145698	1	0	0	6.37959	12.2885	GFPT1	.
cellular polysaccharide catabolic process (GO:0044247)	1/19	0.145698	1	0	0	6.37959	12.2885	STBD1	.
production of small RNA involved in gene silencing by RNA (GO:0070918)	1/19	0.145698	1	0	0	6.37959	12.2885	AGO3	.
interleukin-7-mediated signaling pathway (GO:0038111)	1/19	0.145698	1	0	0	6.37959	12.2885	SOCS2	.
negative regulation of response to biotic stimulus (GO:0002832)	1/19	0.145698	1	0	0	6.37959	12.2885	ITCH	.
telomere capping (GO:0016233)	1/19	0.145698	1	0	0	6.37959	12.2885	MRE11	.
positive regulation of neuron apoptotic process (GO:0043525)	1/19	0.145698	1	0	0	6.37959	12.2885	PRNP	.
transcription initiation from RNA polymerase II promoter (GO:0006367)	3/160	0.146212	1	0	0	2.27273	4.36977	YAP1;MED13;RBPJ	.
retrograde transport, endosome to Golgi (GO:0042147)	2/82	0.146978	1	0	0	2.95639	5.66881	TMEM87B;HEATR5A	.
positive regulation of cell cycle arrest (GO:0071158)	2/82	0.146978	1	0	0	2.95639	5.66881	ID2;ATM	.
negative regulation of signaling (GO:0023057)	2/83	0.149833	1	0	0	2.92077	5.54431	EPHB1;DDR2	.
protein maturation (GO:0051604)	2/83	0.149833	1	0	0	2.92077	5.54431	CPD;CPZ	.
neuron projection morphogenesis (GO:0048812)	3/163	0.152028	1	0	0	2.2309	4.20233	LINGO1;ALCAM;EPHB1	.
regulation of cell cycle G2/M phase transition (GO:1902749)	2/84	0.152699	1	0	0	2.886	5.42362	CEP41;HAUS1	.
proteoglycan metabolic process (GO:0006029)	1/20	0.152753	1	0	0	6.06061	11.3875	FAM20B	.
steroid hormone mediated signaling pathway (GO:0043401)	1/20	0.152753	1	0	0	6.06061	11.3875	MED13	.
embryonic digestive tract development (GO:0048566)	1/20	0.152753	1	0	0	6.06061	11.3875	ID2	.
response to progesterone (GO:0032570)	1/20	0.152753	1	0	0	6.06061	11.3875	YAP1	.
melanosome localization (GO:0032400)	1/20	0.152753	1	0	0	6.06061	11.3875	BBS7	.
telomere maintenance via telomerase (GO:0007004)	1/20	0.152753	1	0	0	6.06061	11.3875	MRE11	.
regulation of calcium ion transmembrane transport (GO:1903169)	1/20	0.152753	1	0	0	6.06061	11.3875	PRNP	.
axon extension (GO:0048675)	1/20	0.152753	1	0	0	6.06061	11.3875	ALCAM	.
negative regulation of interferon-gamma production (GO:0032689)	1/20	0.152753	1	0	0	6.06061	11.3875	PRNP	.
regulation of cell development (GO:0060284)	1/20	0.152753	1	0	0	6.06061	11.3875	YAP1	.
entrainment of circadian clock by photoperiod (GO:0043153)	1/20	0.152753	1	0	0	6.06061	11.3875	ID2	.
negative regulation of protein depolymerization (GO:1901880)	1/20	0.152753	1	0	0	6.06061	11.3875	NAV3	.
negative regulation of telomere maintenance via telomerase (GO:0032211)	1/20	0.152753	1	0	0	6.06061	11.3875	XRN1	.
growth hormone receptor signaling pathway (GO:0060396)	1/20	0.152753	1	0	0	6.06061	11.3875	SOCS2	.
hyaluronan metabolic process (GO:0030212)	1/21	0.15975	1	0	0	5.77201	10.5867	LYVE1	.
positive regulation of transcription from RNA polymerase II promoter involved in cellular response to chemical stimulus (GO:1901522)	1/21	0.15975	1	0	0	5.77201	10.5867	RBPJ	.
negative regulation of protein tyrosine kinase activity (GO:0061099)	1/21	0.15975	1	0	0	5.77201	10.5867	CBL	.
non-motile cilium assembly (GO:1905515)	1/21	0.15975	1	0	0	5.77201	10.5867	C2CD3	.
positive regulation of BMP signaling pathway (GO:0030513)	1/21	0.15975	1	0	0	5.77201	10.5867	RBPJ	.
RNA-dependent DNA biosynthetic process (GO:0006278)	1/21	0.15975	1	0	0	5.77201	10.5867	MRE11	.
regulation of interleukin-17 production (GO:0032660)	1/21	0.15975	1	0	0	5.77201	10.5867	PRNP	.
energy reserve metabolic process (GO:0006112)	1/21	0.15975	1	0	0	5.77201	10.5867	GFPT1	.
negative regulation of ion transmembrane transporter activity (GO:0032413)	1/21	0.15975	1	0	0	5.77201	10.5867	HECW2	.
cellular response to copper ion (GO:0071280)	1/21	0.15975	1	0	0	5.77201	10.5867	PRNP	.
positive regulation of lipid metabolic process (GO:0045834)	1/21	0.15975	1	0	0	5.77201	10.5867	CREB1	.
regulation of cardiac muscle hypertrophy (GO:0010611)	1/21	0.15975	1	0	0	5.77201	10.5867	MTPN	.
phospholipid translocation (GO:0045332)	1/21	0.15975	1	0	0	5.77201	10.5867	ATP11B	.
photoperiodism (GO:0009648)	1/21	0.15975	1	0	0	5.77201	10.5867	ID2	.
positive regulation of cellular component biogenesis (GO:0044089)	2/87	0.161361	1	0	0	2.78649	5.08286	ATM;EPHB1	.
regulation of stem cell differentiation (GO:2000736)	2/88	0.164268	1	0	0	2.75482	4.9759	YAP1;ITCH	.
regulation of proteasomal ubiquitin-dependent protein catabolic process (GO:0032434)	2/88	0.164268	1	0	0	2.75482	4.9759	CSNK1A1;BBS7	.
regulation of protein targeting to mitochondrion (GO:1903214)	2/88	0.164268	1	0	0	2.75482	4.9759	FAM20B;SELENOI	.
regulation of calcium ion transport into cytosol (GO:0010522)	1/22	0.166689	1	0	0	5.50964	9.87121	PRNP	.
STAT cascade (GO:0097696)	1/22	0.166689	1	0	0	5.50964	9.87121	SOCS2	.
regulation of microtubule depolymerization (GO:0031114)	1/22	0.166689	1	0	0	5.50964	9.87121	NAV3	.
regulation of calcium ion import (GO:0090279)	1/22	0.166689	1	0	0	5.50964	9.87121	PRNP	.
positive regulation of protein autophosphorylation (GO:0031954)	1/22	0.166689	1	0	0	5.50964	9.87121	MRE11	.
beta-catenin destruction complex disassembly (GO:1904886)	1/22	0.166689	1	0	0	5.50964	9.87121	CSNK1A1	.
cellular response to nerve growth factor stimulus (GO:1990090)	1/22	0.166689	1	0	0	5.50964	9.87121	ACAP2	.
positive regulation of protein targeting to membrane (GO:0090314)	1/22	0.166689	1	0	0	5.50964	9.87121	PRNP	.
early endosome to late endosome transport (GO:0045022)	1/22	0.166689	1	0	0	5.50964	9.87121	HOOK3	.
lipid translocation (GO:0034204)	1/22	0.166689	1	0	0	5.50964	9.87121	ATP11B	.
hematopoietic progenitor cell differentiation (GO:0002244)	1/22	0.166689	1	0	0	5.50964	9.87121	TMEM190	.
negative regulation of nervous system development (GO:0051961)	1/22	0.166689	1	0	0	5.50964	9.87121	HOOK3	.
regulation of DNA biosynthetic process (GO:2000278)	1/22	0.166689	1	0	0	5.50964	9.87121	ATM	.
regulation of transcription from RNA polymerase III promoter (GO:0006359)	1/22	0.166689	1	0	0	5.50964	9.87121	POLR3G	.
ncRNA catabolic process (GO:0034661)	1/22	0.166689	1	0	0	5.50964	9.87121	XRN1	.
regulation of protein phosphorylation (GO:0001932)	4/261	0.169761	1	0	0	1.85766	3.2943	PRNP;FER;DNAJC10;KRAS	.
endocytosis (GO:0006897)	4/263	0.172973	1	0	0	1.84353	3.23469	SPARC;HEATR5A;CSNK1A1;PIK3C2A	.
regulation of protein catabolic process (GO:0042176)	2/91	0.173045	1	0	0	2.664	4.67321	ITCH;HECW2	.
mitotic G2/M transition checkpoint (GO:0044818)	1/23	0.173571	1	0	0	5.27009	9.2288	TAOK1	.
ammonium transport (GO:0015696)	1/23	0.173571	1	0	0	5.27009	9.2288	SLC44A1	.
microtubule polymerization or depolymerization (GO:0031109)	1/23	0.173571	1	0	0	5.27009	9.2288	KIF2A	.
melanosome organization (GO:0032438)	1/23	0.173571	1	0	0	5.27009	9.2288	LYST	.
cell-cell adhesion mediated by cadherin (GO:0044331)	1/23	0.173571	1	0	0	5.27009	9.2288	FER	.
TOR signaling (GO:0031929)	1/23	0.173571	1	0	0	5.27009	9.2288	EIF4EBP2	.
positive regulation of mRNA catabolic process (GO:0061014)	1/23	0.173571	1	0	0	5.27009	9.2288	RC3H1	.
negative regulation of axonogenesis (GO:0050771)	1/23	0.173571	1	0	0	5.27009	9.2288	LINGO1	.
vesicle-mediated transport between endosomal compartments (GO:0098927)	1/23	0.173571	1	0	0	5.27009	9.2288	HOOK3	.
cellular response to amyloid-beta (GO:1904646)	1/23	0.173571	1	0	0	5.27009	9.2288	PRNP	.
regulation of cell size (GO:0008361)	1/23	0.173571	1	0	0	5.27009	9.2288	MTPN	.
regulation of microtubule cytoskeleton organization (GO:0070507)	1/23	0.173571	1	0	0	5.27009	9.2288	TAOK1	.
nuclear-transcribed mRNA catabolic process (GO:0000956)	3/174	0.17395	1	0	0	2.08986	3.65514	XRN1;RC3H1;ATM	.
cell cycle G1/S phase transition (GO:0044843)	2/92	0.175987	1	0	0	2.63505	4.57798	CUL5;CDC25A	.
cellular transition metal ion homeostasis (GO:0046916)	2/93	0.178938	1	0	0	2.60671	4.48541	PRNP;IREB2	.
positive regulation of MAP kinase activity (GO:0043406)	3/177	0.180079	1	0	0	2.05444	3.52206	TAOK1;MAP3K20;TAB2	.
limb development (GO:0060173)	1/24	0.180397	1	0	0	5.05051	8.64946	MAP3K20	.
intrinsic apoptotic signaling pathway in response to endoplasmic reticulum stress (GO:0070059)	1/24	0.180397	1	0	0	5.05051	8.64946	DNAJC10	.
regulation of epidermal growth factor-activated receptor activity (GO:0007176)	1/24	0.180397	1	0	0	5.05051	8.64946	CBL	.
sensory perception of pain (GO:0019233)	1/24	0.180397	1	0	0	5.05051	8.64946	EPHB1	.
DNA geometric change (GO:0032392)	1/24	0.180397	1	0	0	5.05051	8.64946	MRE11	.
proteoglycan biosynthetic process (GO:0030166)	1/24	0.180397	1	0	0	5.05051	8.64946	FAM20B	.
cellular senescence (GO:0090398)	1/24	0.180397	1	0	0	5.05051	8.64946	ID2	.
regulation of cell cycle G1/S phase transition (GO:1902806)	1/24	0.180397	1	0	0	5.05051	8.64946	ID2	.
organic cation transport (GO:0015695)	1/24	0.180397	1	0	0	5.05051	8.64946	SLC44A1	.
regulation of programmed cell death (GO:0043067)	4/268	0.181096	1	0	0	1.80914	3.09132	HIP1;TAOK1;TRIM24;ATM	.
regulation of cytoskeleton organization (GO:0051493)	2/95	0.184861	1	0	0	2.55183	4.30788	CLIC4;TAOK1	.
regulation of telomere maintenance (GO:0032204)	1/25	0.187167	1	0	0	4.84848	8.12486	MRE11	.
response to copper ion (GO:0046688)	1/25	0.187167	1	0	0	4.84848	8.12486	PRNP	.
negative regulation of insulin receptor signaling pathway (GO:0046627)	1/25	0.187167	1	0	0	4.84848	8.12486	SOCS2	.
protein import into nucleus, translocation (GO:0000060)	1/25	0.187167	1	0	0	4.84848	8.12486	TNPO1	.
protein depolymerization (GO:0051261)	1/25	0.187167	1	0	0	4.84848	8.12486	KIF2A	.
response to amyloid-beta (GO:1904645)	1/25	0.187167	1	0	0	4.84848	8.12486	PRNP	.
regulation of DNA damage response, signal transduction by p53 class mediator (GO:0043516)	1/25	0.187167	1	0	0	4.84848	8.12486	ATM	.
regulation of nervous system development (GO:0051960)	1/25	0.187167	1	0	0	4.84848	8.12486	YAP1	.
positive regulation of embryonic development (GO:0040019)	1/25	0.187167	1	0	0	4.84848	8.12486	DAG1	.
regulation of lamellipodium assembly (GO:0010591)	1/25	0.187167	1	0	0	4.84848	8.12486	FER	.
Fc-epsilon receptor signaling pathway (GO:0038095)	3/182	0.190421	1	0	0	1.998	3.31372	FER;TAB2;KRAS	.
antigen processing and presentation of exogenous peptide antigen via MHC class II (GO:0019886)	2/97	0.190813	1	0	0	2.49922	4.13986	SEC23A;KIF2A	.
antigen processing and presentation of exogenous peptide antigen (GO:0002478)	2/97	0.190813	1	0	0	2.49922	4.13986	SEC23A;KIF2A	.
Fc receptor signaling pathway (GO:0038093)	3/183	0.192508	1	0	0	1.98708	3.27396	FER;TAB2;KRAS	.
phosphatidylinositol biosynthetic process (GO:0006661)	2/98	0.193799	1	0	0	2.47372	4.05921	PIK3C2A;PIGG	.
antigen processing and presentation of peptide antigen via MHC class II (GO:0002495)	2/98	0.193799	1	0	0	2.47372	4.05921	SEC23A;KIF2A	.
regulation of transcription involved in G1/S transition of mitotic cell cycle (GO:0000083)	1/26	0.193881	1	0	0	4.662	7.64806	ID2	.
negative regulation of cellular response to insulin stimulus (GO:1900077)	1/26	0.193881	1	0	0	4.662	7.64806	SOCS2	.
apoptotic cell clearance (GO:0043277)	1/26	0.193881	1	0	0	4.662	7.64806	TMX3	.
positive regulation of synapse assembly (GO:0051965)	1/26	0.193881	1	0	0	4.662	7.64806	EPHB1	.
cytoskeleton-dependent intracellular transport (GO:0030705)	1/26	0.193881	1	0	0	4.662	7.64806	HOOK3	.
regulation of microtubule-based process (GO:0032886)	1/26	0.193881	1	0	0	4.662	7.64806	TAOK1	.
positive regulation of interferon-beta production (GO:0032728)	1/26	0.193881	1	0	0	4.662	7.64806	POLR3G	.
fat-soluble vitamin metabolic process (GO:0006775)	1/26	0.193881	1	0	0	4.662	7.64806	VKORC1L1	.
GPI anchor metabolic process (GO:0006505)	1/26	0.193881	1	0	0	4.662	7.64806	PIGG	.
response to ketone (GO:1901654)	1/26	0.193881	1	0	0	4.662	7.64806	YAP1	.
cation transmembrane transport (GO:0098655)	1/26	0.193881	1	0	0	4.662	7.64806	SLC7A1	.
small GTPase mediated signal transduction (GO:0007264)	2/99	0.19679	1	0	0	2.44873	3.9807	KRAS;PLD2	.
DNA-templated transcription, initiation (GO:0006352)	3/186	0.198802	1	0	0	1.95503	3.15825	YAP1;MED13;RBPJ	.
cellular response to metal ion (GO:0071248)	2/100	0.199788	1	0	0	2.42424	3.90424	PRNP;CLIC4	.
organelle assembly (GO:0070925)	5/376	0.200002	1	0	0	1.61186	2.59418	RC3H1;IFT80;BBS7;CEP41;HAUS1	.
telomere maintenance via telomere lengthening (GO:0010833)	1/27	0.200541	1	0	0	4.48934	7.21319	MRE11	.
phosphatidylinositol phosphorylation (GO:0046854)	1/27	0.200541	1	0	0	4.48934	7.21319	PIK3C2A	.
microtubule polymerization (GO:0046785)	1/27	0.200541	1	0	0	4.48934	7.21319	SLAIN2	.
negative regulation of microtubule polymerization or depolymerization (GO:0031111)	1/27	0.200541	1	0	0	4.48934	7.21319	NAV3	.
regulation of protein targeting to membrane (GO:0090313)	1/27	0.200541	1	0	0	4.48934	7.21319	PRNP	.
cargo loading into vesicle (GO:0035459)	1/27	0.200541	1	0	0	4.48934	7.21319	SEC23A	.
transition metal ion transport (GO:0000041)	1/27	0.200541	1	0	0	4.48934	7.21319	IREB2	.
transcription from RNA polymerase III promoter (GO:0006383)	1/27	0.200541	1	0	0	4.48934	7.21319	POLR3G	.
protein localization to chromosome (GO:0034502)	1/27	0.200541	1	0	0	4.48934	7.21319	TNKS2	.
protein processing (GO:0016485)	2/101	0.202791	1	0	0	2.40024	3.82978	CPD;CPZ	.
intrinsic apoptotic signaling pathway (GO:0097193)	2/101	0.202791	1	0	0	2.40024	3.82978	CUL5;DNAJC10	.
protein complex assembly (GO:0006461)	3/189	0.205146	1	0	0	1.924	3.04768	ANKRD28;SEC23A;CSNK1A1	.
neuron projection extension (GO:1990138)	1/28	0.207145	1	0	0	4.329	6.81531	ALCAM	.
regulation of TORC1 signaling (GO:1903432)	1/28	0.207145	1	0	0	4.329	6.81531	ATM	.
carboxylic acid catabolic process (GO:0046395)	1/28	0.207145	1	0	0	4.329	6.81531	LYVE1	.
RNA phosphodiester bond hydrolysis (GO:0090501)	1/28	0.207145	1	0	0	4.329	6.81531	XRN1	.
production of miRNAs involved in gene silencing by miRNA (GO:0035196)	1/28	0.207145	1	0	0	4.329	6.81531	AGO3	.
regulation of lipid biosynthetic process (GO:0046890)	1/28	0.207145	1	0	0	4.329	6.81531	CREB1	.
antigen processing and presentation of peptide antigen via MHC class I (GO:0002474)	1/28	0.207145	1	0	0	4.329	6.81531	SEC23A	.
positive regulation of sprouting angiogenesis (GO:1903672)	1/28	0.207145	1	0	0	4.329	6.81531	PIK3C2A	.
positive regulation of lipid biosynthetic process (GO:0046889)	1/28	0.207145	1	0	0	4.329	6.81531	CREB1	.
positive regulation of protein tyrosine kinase activity (GO:0061098)	1/28	0.207145	1	0	0	4.329	6.81531	PRNP	.
regulation of cell morphogenesis (GO:0022604)	1/28	0.207145	1	0	0	4.329	6.81531	SPARC	.
positive regulation of fibroblast proliferation (GO:0048146)	1/28	0.207145	1	0	0	4.329	6.81531	DDR2	.
lytic vacuole organization (GO:0080171)	1/28	0.207145	1	0	0	4.329	6.81531	HOOK3	.
cilium organization (GO:0044782)	3/192	0.211536	1	0	0	1.89394	2.94197	IFT80;BBS7;CEP41	.
peptide metabolic process (GO:0006518)	2/104	0.211829	1	0	0	2.331	3.61766	CPD;CPZ	.
negative regulation of apoptotic process (GO:0043066)	6/485	0.212459	1	0	0	1.49953	2.32278	SOCS2;ITCH;MRE11;CBL;EPHB1;DDR2	.
determination of bilateral symmetry (GO:0009855)	1/29	0.213695	1	0	0	4.17973	6.45017	BBS7	.
synaptic vesicle recycling (GO:0036465)	1/29	0.213695	1	0	0	4.17973	6.45017	PLD2	.
protein alkylation (GO:0008213)	1/29	0.213695	1	0	0	4.17973	6.45017	METTL21A	.
MyD88-dependent toll-like receptor signaling pathway (GO:0002755)	1/29	0.213695	1	0	0	4.17973	6.45017	TAB2	.
regulation of embryonic development (GO:0045995)	1/29	0.213695	1	0	0	4.17973	6.45017	DAG1	.
positive regulation of transcription from RNA polymerase II promoter in response to stress (GO:0036003)	1/29	0.213695	1	0	0	4.17973	6.45017	RBPJ	.
carbohydrate derivative biosynthetic process (GO:1901137)	1/29	0.213695	1	0	0	4.17973	6.45017	DDR2	.
G1/S transition of mitotic cell cycle (GO:0000082)	2/105	0.214851	1	0	0	2.3088	3.5505	CUL5;CDC25A	.
response to endoplasmic reticulum stress (GO:0034976)	2/106	0.217877	1	0	0	2.28702	3.48502	TMX3;DNAJC10	.
positive regulation of cellular component organization (GO:0051130)	2/106	0.217877	1	0	0	2.28702	3.48502	ATM;EPHB1	.
positive regulation of cellular catabolic process (GO:0031331)	2/106	0.217877	1	0	0	2.28702	3.48502	ITCH;RC3H1	.
regulation of intracellular estrogen receptor signaling pathway (GO:0033146)	1/30	0.220192	1	0	0	4.0404	6.11417	YAP1	.
regulation of cell migration involved in sprouting angiogenesis (GO:0090049)	1/30	0.220192	1	0	0	4.0404	6.11417	PIK3C2A	.
negative regulation of endothelial cell proliferation (GO:0001937)	1/30	0.220192	1	0	0	4.0404	6.11417	SPARC	.
aminoglycan metabolic process (GO:0006022)	1/30	0.220192	1	0	0	4.0404	6.11417	XYLT1	.
phosphatidylinositol 3-kinase signaling (GO:0014065)	1/30	0.220192	1	0	0	4.0404	6.11417	PIK3C2A	.
response to estradiol (GO:0032355)	1/30	0.220192	1	0	0	4.0404	6.11417	SOCS2	.
nuclear envelope organization (GO:0006998)	1/30	0.220192	1	0	0	4.0404	6.11417	REEP3	.
negative regulation of DNA biosynthetic process (GO:2000279)	1/30	0.220192	1	0	0	4.0404	6.11417	XRN1	.
negative regulation of cell morphogenesis involved in differentiation (GO:0010771)	1/30	0.220192	1	0	0	4.0404	6.11417	LINGO1	.
regulation of ARF protein signal transduction (GO:0032012)	1/30	0.220192	1	0	0	4.0404	6.11417	ACAP2	.
lysosome organization (GO:0007040)	1/31	0.226635	1	0	0	3.91007	5.80417	HOOK3	.
regulation of protein tyrosine kinase activity (GO:0061097)	1/31	0.226635	1	0	0	3.91007	5.80417	PRNP	.
protein destabilization (GO:0031648)	1/31	0.226635	1	0	0	3.91007	5.80417	PRNP	.
gene silencing by miRNA (GO:0035195)	1/31	0.226635	1	0	0	3.91007	5.80417	AGO3	.
regulation of protein autophosphorylation (GO:0031952)	1/31	0.226635	1	0	0	3.91007	5.80417	MRE11	.
regulation of cell motility (GO:2000145)	2/109	0.226977	1	0	0	2.22408	3.2981	KIF2A;AMOTL1	.
Wnt signaling pathway (GO:0016055)	2/109	0.226977	1	0	0	2.22408	3.2981	TNKS2;CSNK1A1	.
cellular response to insulin stimulus (GO:0032869)	2/110	0.230016	1	0	0	2.20386	3.2388	FER;PIK3C2A	.
positive regulation of establishment of protein localization to mitochondrion (GO:1903749)	2/110	0.230016	1	0	0	2.20386	3.2388	FAM20B;SELENOI	.
dendrite morphogenesis (GO:0048813)	1/32	0.233025	1	0	0	3.78788	5.51746	EPHB1	.
cellular response to amino acid stimulus (GO:0071230)	1/32	0.233025	1	0	0	3.78788	5.51746	UBR1	.
endodermal cell differentiation (GO:0035987)	1/32	0.233025	1	0	0	3.78788	5.51746	COL12A1	.
phosphatidylcholine biosynthetic process (GO:0006656)	1/32	0.233025	1	0	0	3.78788	5.51746	SLC44A1	.
substrate adhesion-dependent cell spreading (GO:0034446)	1/32	0.233025	1	0	0	3.78788	5.51746	FER	.
G2 DNA damage checkpoint (GO:0031572)	1/32	0.233025	1	0	0	3.78788	5.51746	TAOK1	.
negative regulation of receptor activity (GO:2000272)	1/32	0.233025	1	0	0	3.78788	5.51746	CBL	.
GPI anchor biosynthetic process (GO:0006506)	1/32	0.233025	1	0	0	3.78788	5.51746	PIGG	.
regulation of MAPK cascade (GO:0043408)	3/203	0.235317	1	0	0	1.79131	2.59171	DAG1;EPHB1;DDR2	.
regulation of DNA recombination (GO:0000018)	1/33	0.239363	1	0	0	3.67309	5.2517	MRE11	.
glycogen metabolic process (GO:0005977)	1/33	0.239363	1	0	0	3.67309	5.2517	STBD1	.
positive regulation of Notch signaling pathway (GO:0045747)	1/33	0.239363	1	0	0	3.67309	5.2517	RBPJ	.
negative regulation of multi-organism process (GO:0043901)	1/33	0.239363	1	0	0	3.67309	5.2517	ITCH	.
embryonic organ morphogenesis (GO:0048562)	1/33	0.239363	1	0	0	3.67309	5.2517	ID2	.
exonucleolytic nuclear-transcribed mRNA catabolic process involved in deadenylation-dependent decay (GO:0043928)	1/33	0.239363	1	0	0	3.67309	5.2517	TTC37	.
protein O-linked glycosylation (GO:0006493)	2/115	0.24525	1	0	0	2.10804	2.96279	DAG1;FKTN	.
cellular response to oxidative stress (GO:0034599)	2/115	0.24525	1	0	0	2.10804	2.96279	VKORC1L1;FER	.
embryonic limb morphogenesis (GO:0030326)	1/34	0.245648	1	0	0	3.56506	5.00483	MAP3K20	.
negative regulation of DNA binding (GO:0043392)	1/34	0.245648	1	0	0	3.56506	5.00483	ID2	.
ventricular cardiac muscle tissue morphogenesis (GO:0055010)	1/34	0.245648	1	0	0	3.56506	5.00483	RBPJ	.
regulation of insulin receptor signaling pathway (GO:0046626)	1/34	0.245648	1	0	0	3.56506	5.00483	SOCS2	.
regulation of interferon-beta production (GO:0032648)	1/34	0.245648	1	0	0	3.56506	5.00483	POLR3G	.
response to peptide (GO:1901652)	1/34	0.245648	1	0	0	3.56506	5.00483	PRNP	.
macromolecule catabolic process (GO:0009057)	1/34	0.245648	1	0	0	3.56506	5.00483	TRIM24	.
positive regulation of apoptotic process (GO:0043065)	4/307	0.248226	1	0	0	1.57931	2.20064	PRNP;MAP3K20;PAWR;ATM	.
lipid phosphorylation (GO:0046834)	1/35	0.251882	1	0	0	3.4632	4.77504	PIK3C2A	.
regulation of cyclin-dependent protein kinase activity (GO:1904029)	1/35	0.251882	1	0	0	3.4632	4.77504	CDC25A	.
nuclear-transcribed mRNA catabolic process, exonucleolytic (GO:0000291)	1/35	0.251882	1	0	0	3.4632	4.77504	TTC37	.
negative regulation of protein kinase B signaling (GO:0051898)	1/35	0.251882	1	0	0	3.4632	4.77504	DAG1	.
regulation of synapse assembly (GO:0051963)	1/35	0.251882	1	0	0	3.4632	4.77504	EPHB1	.
anatomical structure homeostasis (GO:0060249)	1/35	0.251882	1	0	0	3.4632	4.77504	MRE11	.
erythrocyte differentiation (GO:0030218)	1/35	0.251882	1	0	0	3.4632	4.77504	LYAR	.
regulation of mitochondrial membrane potential (GO:0051881)	1/35	0.251882	1	0	0	3.4632	4.77504	SLC25A27	.
positive regulation of ATPase activity (GO:0032781)	1/35	0.251882	1	0	0	3.4632	4.77504	DNAJC10	.
membrane protein proteolysis (GO:0033619)	1/35	0.251882	1	0	0	3.4632	4.77504	DAG1	.
carbohydrate catabolic process (GO:0016052)	1/35	0.251882	1	0	0	3.4632	4.77504	DERA	.
actin filament bundle organization (GO:0061572)	1/35	0.251882	1	0	0	3.4632	4.77504	PAWR	.
positive regulation of osteoblast differentiation (GO:0045669)	1/35	0.251882	1	0	0	3.4632	4.77504	DDR2	.
protein kinase B signaling (GO:0043491)	1/35	0.251882	1	0	0	3.4632	4.77504	CREB1	.
regulation of sodium ion transport (GO:0002028)	1/35	0.251882	1	0	0	3.4632	4.77504	NKAIN3	.
regulation of canonical Wnt signaling pathway (GO:0060828)	3/213	0.257327	1	0	0	1.70721	2.31739	TNKS2;CSNK1A1;RBMS3	.
endosome organization (GO:0007032)	1/36	0.258065	1	0	0	3.367	4.56075	HOOK3	.
regulation of cell morphogenesis involved in differentiation (GO:0010769)	1/36	0.258065	1	0	0	3.367	4.56075	HECW2	.
Wnt signaling pathway, calcium modulating pathway (GO:0007223)	1/36	0.258065	1	0	0	3.367	4.56075	AGO3	.
endoderm formation (GO:0001706)	1/36	0.258065	1	0	0	3.367	4.56075	COL12A1	.
organophosphate biosynthetic process (GO:0090407)	1/36	0.258065	1	0	0	3.367	4.56075	DDR2	.
heart looping (GO:0001947)	1/36	0.258065	1	0	0	3.367	4.56075	BBS7	.
histone deacetylation (GO:0016575)	1/36	0.258065	1	0	0	3.367	4.56075	ELK4	.
DNA metabolic process (GO:0006259)	4/314	0.260833	1	0	0	1.5441	2.07508	MRE11;ATM;RBPJ;CDC25A	.
regulation of cell cycle (GO:0051726)	3/215	0.261764	1	0	0	1.69133	2.26691	ID2;TAOK1;CDC25A	.
stimulatory C-type lectin receptor signaling pathway (GO:0002223)	2/121	0.26358	1	0	0	2.00351	2.67148	TAB2;KRAS	.
positive regulation of stress fiber assembly (GO:0051496)	1/37	0.264197	1	0	0	3.276	4.36056	ARHGEF10	.
epithelial to mesenchymal transition (GO:0001837)	1/37	0.264197	1	0	0	3.276	4.36056	RBPJ	.
base-excision repair (GO:0006284)	1/37	0.264197	1	0	0	3.276	4.36056	MRE11	.
myelination (GO:0042552)	1/37	0.264197	1	0	0	3.276	4.36056	ARHGEF10	.
regulation of regulated secretory pathway (GO:1903305)	1/37	0.264197	1	0	0	3.276	4.36056	SYT9	.
regulation of dendrite development (GO:0050773)	1/37	0.264197	1	0	0	3.276	4.36056	HECW2	.
actin filament bundle assembly (GO:0051017)	1/37	0.264197	1	0	0	3.276	4.36056	PAWR	.
regulation of metal ion transport (GO:0010959)	1/37	0.264197	1	0	0	3.276	4.36056	NKAIN3	.
positive regulation of smooth muscle cell proliferation (GO:0048661)	1/37	0.264197	1	0	0	3.276	4.36056	ID2	.
response to steroid hormone (GO:0048545)	1/37	0.264197	1	0	0	3.276	4.36056	YAP1	.
regulation of sodium ion transmembrane transporter activity (GO:2000649)	1/37	0.264197	1	0	0	3.276	4.36056	HECW2	.
protein K63-linked ubiquitination (GO:0070534)	1/37	0.264197	1	0	0	3.276	4.36056	ITCH	.
positive regulation of neuron death (GO:1901216)	1/38	0.270279	1	0	0	3.18979	4.17321	PRNP	.
positive regulation of innate immune response (GO:0045089)	1/38	0.270279	1	0	0	3.18979	4.17321	POLR3G	.
regulation of cellular amide metabolic process (GO:0034248)	1/38	0.270279	1	0	0	3.18979	4.17321	MTPN	.
positive regulation of DNA repair (GO:0045739)	1/38	0.270279	1	0	0	3.18979	4.17321	FAM168A	.
chemical homeostasis (GO:0048878)	1/38	0.270279	1	0	0	3.18979	4.17321	EIF5A2	.
innate immune response activating cell surface receptor signaling pathway (GO:0002220)	2/124	0.27275	1	0	0	1.95503	2.53998	TAB2;KRAS	.
platelet degranulation (GO:0002576)	2/124	0.27275	1	0	0	1.95503	2.53998	SPARC;TMX3	.
negative regulation of macromolecule metabolic process (GO:0010605)	2/124	0.27275	1	0	0	1.95503	2.53998	ID2;RBMS3	.
positive regulation of fat cell differentiation (GO:0045600)	1/39	0.27631	1	0	0	3.108	3.99761	CREB1	.
inositol lipid-mediated signaling (GO:0048017)	1/39	0.27631	1	0	0	3.108	3.99761	PIK3C2A	.
regulation of plasma membrane bounded cell projection assembly (GO:0120032)	1/39	0.27631	1	0	0	3.108	3.99761	FER	.
positive regulation of phagocytosis (GO:0050766)	1/39	0.27631	1	0	0	3.108	3.99761	LYAR	.
cytoskeleton organization (GO:0007010)	2/126	0.278862	1	0	0	1.924	2.45703	DAG1;PLD2	.
vesicle organization (GO:0016050)	2/127	0.281916	1	0	0	1.90885	2.41688	HOOK3;SYT9	.
negative regulation of response to stimulus (GO:0048585)	2/127	0.281916	1	0	0	1.90885	2.41688	EPHB1;DDR2	.
non-canonical Wnt signaling pathway (GO:0035567)	2/127	0.281916	1	0	0	1.90885	2.41688	VANGL1;AGO3	.
embryonic heart tube morphogenesis (GO:0003143)	1/40	0.282292	1	0	0	3.0303	3.83276	BBS7	.
androgen receptor signaling pathway (GO:0030521)	1/40	0.282292	1	0	0	3.0303	3.83276	MED13	.
response to peptide hormone (GO:0043434)	1/40	0.282292	1	0	0	3.0303	3.83276	CREB1	.
phosphatidic acid biosynthetic process (GO:0006654)	1/40	0.282292	1	0	0	3.0303	3.83276	PLD2	.
negative regulation of epidermal growth factor receptor signaling pathway (GO:0042059)	1/40	0.282292	1	0	0	3.0303	3.83276	CBL	.
ameboidal-type cell migration (GO:0001667)	1/40	0.282292	1	0	0	3.0303	3.83276	AMOTL1	.
regulation of intracellular transport (GO:0032386)	1/40	0.282292	1	0	0	3.0303	3.83276	FER	.
regulation of ATPase activity (GO:0043462)	1/40	0.282292	1	0	0	3.0303	3.83276	DNAJC10	.
determination of heart left/right asymmetry (GO:0061371)	1/40	0.282292	1	0	0	3.0303	3.83276	BBS7	.
positive regulation of mitochondrion organization (GO:0010822)	2/128	0.28497	1	0	0	1.89394	2.3776	FAM20B;SELENOI	.
regulation of phagocytosis (GO:0050764)	1/41	0.288225	1	0	0	2.95639	3.67779	LYAR	.
mesenchymal cell differentiation (GO:0048762)	1/41	0.288225	1	0	0	2.95639	3.67779	RBPJ	.
phosphatidic acid metabolic process (GO:0046473)	1/41	0.288225	1	0	0	2.95639	3.67779	PLD2	.
cellular response to peptide (GO:1901653)	1/41	0.288225	1	0	0	2.95639	3.67779	PRNP	.
DNA duplex unwinding (GO:0032508)	1/41	0.288225	1	0	0	2.95639	3.67779	MRE11	.
negative regulation of STAT cascade (GO:1904893)	1/41	0.288225	1	0	0	2.95639	3.67779	SOCS2	.
telomere organization (GO:0032200)	1/41	0.288225	1	0	0	2.95639	3.67779	MRE11	.
negative regulation of proteolysis (GO:0045861)	1/41	0.288225	1	0	0	2.95639	3.67779	PRNP	.
negative regulation of cell projection organization (GO:0031345)	1/41	0.288225	1	0	0	2.95639	3.67779	PRNP	.
endosomal transport (GO:0016197)	3/229	0.293063	1	0	0	1.58793	1.94898	TMEM87B;HEATR5A;HOOK3	.
glycolipid biosynthetic process (GO:0009247)	1/42	0.294109	1	0	0	2.886	3.5319	PIGG	.
cellular response to calcium ion (GO:0071277)	1/42	0.294109	1	0	0	2.886	3.5319	CLIC4	.
determination of left/right symmetry (GO:0007368)	1/42	0.294109	1	0	0	2.886	3.5319	BBS7	.
cardiac ventricle morphogenesis (GO:0003208)	1/43	0.299945	1	0	0	2.81889	3.39438	RBPJ	.
negative regulation of ERBB signaling pathway (GO:1901185)	1/43	0.299945	1	0	0	2.81889	3.39438	CBL	.
negative regulation of protein metabolic process (GO:0051248)	1/43	0.299945	1	0	0	2.81889	3.39438	PRNP	.
RNA catabolic process (GO:0006401)	1/43	0.299945	1	0	0	2.81889	3.39438	AGO3	.
substantia nigra development (GO:0021762)	1/43	0.299945	1	0	0	2.81889	3.39438	GNB4	.
digestive tract development (GO:0048565)	1/43	0.299945	1	0	0	2.81889	3.39438	BBS7	.
regulation of multicellular organismal development (GO:2000026)	1/43	0.299945	1	0	0	2.81889	3.39438	DAG1	.
regulation of interferon-gamma production (GO:0032649)	1/43	0.299945	1	0	0	2.81889	3.39438	PRNP	.
regulation of signal transduction (GO:0009966)	3/233	0.30206	1	0	0	1.56067	1.86833	SOCS2;EPHB1;DDR2	.
activation of protein kinase activity (GO:0032147)	3/233	0.30206	1	0	0	1.56067	1.86833	TAOK1;MAP3K20;TAB2	.
negative regulation of type I interferon production (GO:0032480)	1/44	0.305733	1	0	0	2.75482	3.26458	ITCH	.
adherens junction organization (GO:0034332)	1/44	0.305733	1	0	0	2.75482	3.26458	NECTIN3	.
microtubule cytoskeleton organization involved in mitosis (GO:1902850)	1/44	0.305733	1	0	0	2.75482	3.26458	KIF2A	.
inorganic anion transport (GO:0015698)	1/44	0.305733	1	0	0	2.75482	3.26458	CLIC4	.
regulation of dendrite morphogenesis (GO:0048814)	1/44	0.305733	1	0	0	2.75482	3.26458	HECW2	.
positive regulation of actin filament bundle assembly (GO:0032233)	1/44	0.305733	1	0	0	2.75482	3.26458	ARHGEF10	.
regulation of smooth muscle cell proliferation (GO:0048660)	1/44	0.305733	1	0	0	2.75482	3.26458	ID2	.
positive regulation of blood vessel endothelial cell migration (GO:0043536)	1/45	0.311474	1	0	0	2.6936	3.14193	PIK3C2A	.
nucleus organization (GO:0006997)	1/45	0.311474	1	0	0	2.6936	3.14193	REEP3	.
peptidyl-tyrosine autophosphorylation (GO:0038083)	1/45	0.311474	1	0	0	2.6936	3.14193	FER	.
negative regulation of ossification (GO:0030279)	1/45	0.311474	1	0	0	2.6936	3.14193	RBPJ	.
regulation of signal transduction by p53 class mediator (GO:1901796)	2/138	0.315412	1	0	0	1.7567	2.02701	MRE11;ATM	.
regulation of vesicle-mediated transport (GO:0060627)	2/138	0.315412	1	0	0	1.7567	2.02701	TBCK;HIP1	.
protein complex disassembly (GO:0043241)	1/46	0.317167	1	0	0	2.63505	3.0259	CSNK1A1	.
regulation of G1/S transition of mitotic cell cycle (GO:2000045)	1/46	0.317167	1	0	0	2.63505	3.0259	ID2	.
regulation of fibroblast proliferation (GO:0048145)	1/46	0.317167	1	0	0	2.63505	3.0259	DDR2	.
protein methylation (GO:0006479)	1/46	0.317167	1	0	0	2.63505	3.0259	METTL21A	.
RNA secondary structure unwinding (GO:0010501)	1/46	0.317167	1	0	0	2.63505	3.0259	AGO3	.
aminoglycan biosynthetic process (GO:0006023)	1/46	0.317167	1	0	0	2.63505	3.0259	XYLT1	.
negative regulation of autophagy (GO:0010507)	1/46	0.317167	1	0	0	2.63505	3.0259	TAB2	.
neuron differentiation (GO:0030182)	2/139	0.318442	1	0	0	1.74406	1.99575	MTPN;ID2	.
plasma membrane bounded cell projection assembly (GO:0120031)	3/241	0.320091	1	0	0	1.50886	1.71882	IFT80;BBS7;CEP41	.
response to lipid (GO:0033993)	2/140	0.32147	1	0	0	1.7316	1.96511	SOCS2;FER	.
intracellular protein transport (GO:0006886)	4/347	0.321629	1	0	0	1.39726	1.58499	TBCK;IPO11;SNX13;TNPO1	.
nervous system development (GO:0007399)	5/455	0.322397	1	0	0	1.332	1.50779	GMFB;NAV3;TAOK1;EPHB1;FKTN	.
negative regulation of JAK-STAT cascade (GO:0046426)	1/47	0.322813	1	0	0	2.57898	2.91601	SOCS2	.
double-strand break repair (GO:0006302)	2/141	0.324494	1	0	0	1.71932	1.93507	MRE11;ATM	.
cell-cell adhesion via plasma-membrane adhesion molecules (GO:0098742)	2/142	0.327515	1	0	0	1.70721	1.90563	ALCAM;NECTIN3	.
regulation of cell cycle arrest (GO:0071156)	1/48	0.328413	1	0	0	2.52525	2.81183	ID2	.
amino acid transport (GO:0006865)	1/48	0.328413	1	0	0	2.52525	2.81183	SLC7A1	.
regulation of megakaryocyte differentiation (GO:0045652)	1/49	0.333967	1	0	0	2.47372	2.71296	AGO3	.
positive regulation of response to DNA damage stimulus (GO:2001022)	1/49	0.333967	1	0	0	2.47372	2.71296	ATM	.
peptidyl-serine phosphorylation (GO:0018105)	2/145	0.336557	1	0	0	1.67189	1.82067	CSNK1A1;ATM	.
regulation of bone mineralization (GO:0030500)	1/50	0.339475	1	0	0	2.42424	2.61904	DDR2	.
regulation of cellular protein metabolic process (GO:0032268)	1/50	0.339475	1	0	0	2.42424	2.61904	MTPN	.
neurogenesis (GO:0022008)	1/50	0.339475	1	0	0	2.42424	2.61904	EPHB1	.
wound healing (GO:0042060)	1/50	0.339475	1	0	0	2.42424	2.61904	DCBLD2	.
negative regulation of neuron projection development (GO:0010977)	1/51	0.344938	1	0	0	2.37671	2.52975	LINGO1	.
telomere maintenance (GO:0000723)	1/51	0.344938	1	0	0	2.37671	2.52975	MRE11	.
carboxylic acid transport (GO:0046942)	1/51	0.344938	1	0	0	2.37671	2.52975	SLC7A1	.
positive regulation of actin filament polymerization (GO:0030838)	1/51	0.344938	1	0	0	2.37671	2.52975	FER	.
negative regulation of canonical Wnt signaling pathway (GO:0090090)	2/148	0.345562	1	0	0	1.638	1.74051	CSNK1A1;RBMS3	.
regulated exocytosis (GO:0045055)	2/148	0.345562	1	0	0	1.638	1.74051	SPARC;TMX3	.
positive regulation of nervous system development (GO:0051962)	1/52	0.350356	1	0	0	2.331	2.44477	EPHB1	.
positive regulation of ossification (GO:0045778)	1/52	0.350356	1	0	0	2.331	2.44477	DDR2	.
regulation of DNA binding (GO:0051101)	1/52	0.350356	1	0	0	2.331	2.44477	ID2	.
cellular response to interleukin-1 (GO:0071347)	2/150	0.351544	1	0	0	1.61616	1.68957	RC3H1;TAB2	.
positive regulation of phosphatidylinositol 3-kinase signaling (GO:0014068)	1/53	0.35573	1	0	0	2.28702	2.36383	CBL	.
regulation of calcium ion-dependent exocytosis (GO:0017158)	1/53	0.35573	1	0	0	2.28702	2.36383	SYT9	.
embryonic organ development (GO:0048568)	1/53	0.35573	1	0	0	2.28702	2.36383	RBPJ	.
protein deubiquitination (GO:0016579)	3/257	0.356159	1	0	0	1.41493	1.46074	TNKS2;OTUD6B;CDC25A	.
positive regulation of programmed cell death (GO:0043068)	3/257	0.356159	1	0	0	1.41493	1.46074	MAP3K20;PAWR;ATM	.
protein stabilization (GO:0050821)	2/152	0.357507	1	0	0	1.5949	1.64051	HIP1;CREB1	.
cellular macromolecule biosynthetic process (GO:0034645)	4/367	0.359043	1	0	0	1.32111	1.35323	MRE11;EIF4EBP2;ATM;CDC25A	.
cell morphogenesis involved in differentiation (GO:0000904)	1/54	0.361059	1	0	0	2.24467	2.28668	FER	.
negative regulation of supramolecular fiber organization (GO:1902904)	1/54	0.361059	1	0	0	2.24467	2.28668	NAV3	.
positive regulation of immune response (GO:0050778)	1/54	0.361059	1	0	0	2.24467	2.28668	POLR3G	.
positive regulation of intracellular signal transduction (GO:1902533)	5/479	0.361551	1	0	0	1.26526	1.28722	HIP1;TAB2;CBL;EPHB1;DDR2	.
protein modification by small protein removal (GO:0070646)	3/261	0.365149	1	0	0	1.39324	1.40362	TNKS2;OTUD6B;CDC25A	.
regulation of cellular catabolic process (GO:0031329)	1/55	0.366345	1	0	0	2.20386	2.21307	ATM	.
regulation of axonogenesis (GO:0050770)	1/55	0.366345	1	0	0	2.20386	2.21307	LINGO1	.
fat cell differentiation (GO:0045444)	1/55	0.366345	1	0	0	2.20386	2.21307	BBS7	.
transcription from RNA polymerase II promoter (GO:0006366)	5/485	0.371379	1	0	0	1.24961	1.23778	YAP1;MED13;TRIM24;RBPJ;AFF4	.
protein import (GO:0017038)	1/56	0.371587	1	0	0	2.1645	2.1428	IPO11	.
phosphatidylinositol-mediated signaling (GO:0048015)	1/56	0.371587	1	0	0	2.1645	2.1428	PIK3C2A	.
negative regulation of cellular catabolic process (GO:0031330)	1/56	0.371587	1	0	0	2.1645	2.1428	TAB2	.
regulation of BMP signaling pathway (GO:0030510)	1/56	0.371587	1	0	0	2.1645	2.1428	RBPJ	.
organonitrogen compound catabolic process (GO:1901565)	1/56	0.371587	1	0	0	2.1645	2.1428	TRIM24	.
cellular iron ion homeostasis (GO:0006879)	1/56	0.371587	1	0	0	2.1645	2.1428	IREB2	.
glycosaminoglycan catabolic process (GO:0006027)	1/56	0.371587	1	0	0	2.1645	2.1428	LYVE1	.
I-kappaB kinase/NF-kappaB signaling (GO:0007249)	1/57	0.376786	1	0	0	2.12653	2.07566	TAB2	.
IRE1-mediated unfolded protein response (GO:0036498)	1/57	0.376786	1	0	0	2.12653	2.07566	GFPT1	.
positive regulation of cell death (GO:0010942)	1/57	0.376786	1	0	0	2.12653	2.07566	PRNP	.
chloride transmembrane transport (GO:1902476)	1/57	0.376786	1	0	0	2.12653	2.07566	CLIC4	.
phospholipid transport (GO:0015914)	1/58	0.381942	1	0	0	2.08986	2.01147	ATP11B	.
ubiquitin-dependent ERAD pathway (GO:0030433)	1/58	0.381942	1	0	0	2.08986	2.01147	DNAJC10	.
negative regulation of intracellular signal transduction (GO:1902532)	2/161	0.384086	1	0	0	1.50574	1.44083	DAG1;UBR1	.
keratinocyte differentiation (GO:0030216)	1/59	0.387056	1	0	0	2.05444	1.95005	CLIC4	.
regulation of protein metabolic process (GO:0051246)	1/59	0.387056	1	0	0	2.05444	1.95005	MTPN	.
regulation of protein kinase B signaling (GO:0051896)	2/163	0.38993	1	0	0	1.48727	1.40069	HIP1;DAG1	.
regulation of stress fiber assembly (GO:0051492)	1/60	0.392127	1	0	0	2.0202	1.89125	ARHGEF10	.
cell chemotaxis (GO:0060326)	1/60	0.392127	1	0	0	2.0202	1.89125	EPHB1	.
response to reactive oxygen species (GO:0000302)	1/60	0.392127	1	0	0	2.0202	1.89125	FER	.
muscle organ development (GO:0007517)	1/60	0.392127	1	0	0	2.0202	1.89125	FKTN	.
actin cytoskeleton reorganization (GO:0031532)	1/61	0.397157	1	0	0	1.98708	1.83492	FER	.
regulation of vesicle fusion (GO:0031338)	1/61	0.397157	1	0	0	1.98708	1.83492	TBCK	.
glycosaminoglycan metabolic process (GO:0030203)	1/61	0.397157	1	0	0	1.98708	1.83492	XYLT1	.
positive regulation of nucleic acid-templated transcription (GO:1903508)	5/502	0.399221	1	0	0	1.20729	1.10859	YAP1;MED13;CREB1;ID2;FOXN2	.
DNA damage response, signal transduction by p53 class mediator resulting in cell cycle arrest (GO:0006977)	1/62	0.402146	1	0	0	1.95503	1.78092	ATM	.
establishment of protein localization to organelle (GO:0072594)	1/62	0.402146	1	0	0	1.95503	1.78092	IPO11	.
regulation of actin filament-based process (GO:0032970)	1/62	0.402146	1	0	0	1.95503	1.78092	TAOK1	.
regulation of translational initiation (GO:0006446)	1/62	0.402146	1	0	0	1.95503	1.78092	EIF4EBP2	.
signal transduction involved in mitotic G1 DNA damage checkpoint (GO:0072431)	1/63	0.407094	1	0	0	1.924	1.72912	ATM	.
iron ion homeostasis (GO:0055072)	1/63	0.407094	1	0	0	1.924	1.72912	IREB2	.
regulation of proteolysis (GO:0030162)	1/63	0.407094	1	0	0	1.924	1.72912	ITCH	.
positive regulation of cell projection organization (GO:0031346)	1/63	0.407094	1	0	0	1.924	1.72912	NAV3	.
peptidyl-serine modification (GO:0018209)	2/170	0.410187	1	0	0	1.42602	1.27079	CSNK1A1;ATM	.
regulation of cell proliferation (GO:0042127)	7/740	0.410903	1	0	0	1.1466	1.01978	YAP1;FER;CUL5;AGO3;EIF5A2;KRAS;FKTN	.
glycerophospholipid metabolic process (GO:0006650)	1/64	0.412001	1	0	0	1.89394	1.67941	PIGG	.
inorganic anion transmembrane transport (GO:0098661)	1/64	0.412001	1	0	0	1.89394	1.67941	CLIC4	.
homophilic cell adhesion via plasma membrane adhesion molecules (GO:0007156)	1/64	0.412001	1	0	0	1.89394	1.67941	NECTIN3	.
negative regulation of neuron differentiation (GO:0045665)	1/64	0.412001	1	0	0	1.89394	1.67941	ID2	.
negative regulation of signal transduction (GO:0009968)	3/283	0.414134	1	0	0	1.28493	1.13275	SOCS2;EPHB1;DDR2	.
positive regulation of hydrolase activity (GO:0051345)	2/172	0.415915	1	0	0	1.40944	1.23647	DNAJC10;SNX13	.
regulation of myeloid cell differentiation (GO:0045637)	1/65	0.416867	1	0	0	1.8648	1.63168	AGO3	.
regulation of JAK-STAT cascade (GO:0046425)	1/65	0.416867	1	0	0	1.8648	1.63168	SOCS2	.
cellular response to reactive oxygen species (GO:0034614)	1/65	0.416867	1	0	0	1.8648	1.63168	FER	.
negative regulation of blood vessel morphogenesis (GO:2000181)	1/65	0.416867	1	0	0	1.8648	1.63168	SPARC	.
negative regulation of Wnt signaling pathway (GO:0030178)	2/174	0.421615	1	0	0	1.39324	1.20329	CSNK1A1;RBMS3	.
cellular response to light stimulus (GO:0071482)	1/66	0.421694	1	0	0	1.83655	1.58581	CDC25A	.
negative regulation of epithelial cell proliferation (GO:0050680)	1/66	0.421694	1	0	0	1.83655	1.58581	SPARC	.
epidermal cell differentiation (GO:0009913)	1/67	0.42648	1	0	0	1.80914	1.54173	CLIC4	.
regulation of cyclin-dependent protein serine/threonine kinase activity (GO:0000079)	1/67	0.42648	1	0	0	1.80914	1.54173	CDC25A	.
cellular response to UV (GO:0034644)	1/67	0.42648	1	0	0	1.80914	1.54173	CDC25A	.
positive regulation of MAPK cascade (GO:0043410)	3/289	0.427305	1	0	0	1.25826	1.06984	TAOK1;EPHB1;DDR2	.
regulation of epithelial to mesenchymal transition (GO:0010717)	1/68	0.431228	1	0	0	1.78253	1.49932	DAG1	.
response to organic cyclic compound (GO:0014070)	1/69	0.435936	1	0	0	1.7567	1.45851	SOCS2	.
regulation of endothelial cell migration (GO:0010594)	1/69	0.435936	1	0	0	1.7567	1.45851	SPARC	.
regulation of endocytosis (GO:0030100)	1/69	0.435936	1	0	0	1.7567	1.45851	HIP1	.
regulation of innate immune response (GO:0045088)	1/69	0.435936	1	0	0	1.7567	1.45851	POLR3G	.
negative regulation of angiogenesis (GO:0016525)	1/69	0.435936	1	0	0	1.7567	1.45851	SPARC	.
regulation of osteoblast differentiation (GO:0045667)	1/69	0.435936	1	0	0	1.7567	1.45851	DDR2	.
negative regulation of cell cycle G2/M phase transition (GO:1902750)	1/69	0.435936	1	0	0	1.7567	1.45851	FBXL7	.
positive regulation of endothelial cell migration (GO:0010595)	1/70	0.440606	1	0	0	1.7316	1.41923	SPARC	.
regulation of Notch signaling pathway (GO:0008593)	1/70	0.440606	1	0	0	1.7316	1.41923	RBPJ	.
negative regulation of developmental process (GO:0051093)	1/70	0.440606	1	0	0	1.7316	1.41923	RC3H1	.
calcium-mediated signaling (GO:0019722)	1/70	0.440606	1	0	0	1.7316	1.41923	PRNP	.
phosphatidylcholine metabolic process (GO:0046470)	1/71	0.445237	1	0	0	1.70721	1.38139	SLC44A1	.
recombinational repair (GO:0000725)	1/71	0.445237	1	0	0	1.70721	1.38139	MRE11	.
organelle membrane fusion (GO:0090174)	1/71	0.445237	1	0	0	1.70721	1.38139	SYT9	.
positive regulation of growth (GO:0045927)	1/71	0.445237	1	0	0	1.70721	1.38139	MTPN	.
response to insulin (GO:0032868)	1/71	0.445237	1	0	0	1.70721	1.38139	FER	.
nuclear import (GO:0051170)	1/71	0.445237	1	0	0	1.70721	1.38139	IPO11	.
phosphate-containing compound metabolic process (GO:0006796)	2/183	0.446908	1	0	0	1.32472	1.06693	GFPT1;FAM20B	.
cell-cell junction organization (GO:0045216)	1/72	0.44983	1	0	0	1.6835	1.34492	NECTIN3	.
glycoprotein biosynthetic process (GO:0009101)	1/72	0.44983	1	0	0	1.6835	1.34492	FAM20B	.
SCF-dependent proteasomal ubiquitin-dependent protein catabolic process (GO:0031146)	1/72	0.44983	1	0	0	1.6835	1.34492	FBXL7	.
lysosomal transport (GO:0007041)	1/72	0.44983	1	0	0	1.6835	1.34492	HOOK3	.
regulation of fat cell differentiation (GO:0045598)	1/72	0.44983	1	0	0	1.6835	1.34492	CREB1	.
positive regulation of gene expression (GO:0010628)	7/771	0.452773	1	0	0	1.1005	0.871997	YAP1;MED13;CREB1;ID2;KRAS;FOXN2;RBMS3	.
protein N-linked glycosylation (GO:0006487)	1/73	0.454385	1	0	0	1.66044	1.30977	GFPT1	.
canonical Wnt signaling pathway (GO:0060070)	1/73	0.454385	1	0	0	1.66044	1.30977	CSNK1A1	.
chloride transport (GO:0006821)	1/73	0.454385	1	0	0	1.66044	1.30977	CLIC4	.
positive regulation of epithelial cell migration (GO:0010634)	1/74	0.458903	1	0	0	1.638	1.27587	SPARC	.
positive regulation of defense response (GO:0031349)	1/74	0.458903	1	0	0	1.638	1.27587	POLR3G	.
negative regulation of cellular amide metabolic process (GO:0034249)	1/75	0.463384	1	0	0	1.61616	1.24315	PRNP	.
regulation of actin cytoskeleton organization (GO:0032956)	1/75	0.463384	1	0	0	1.61616	1.24315	TAOK1	.
double-strand break repair via homologous recombination (GO:0000724)	1/76	0.467828	1	0	0	1.5949	1.21157	MRE11	.
transforming growth factor beta receptor signaling pathway (GO:0007179)	1/76	0.467828	1	0	0	1.5949	1.21157	CBL	.
positive regulation of JNK cascade (GO:0046330)	1/76	0.467828	1	0	0	1.5949	1.21157	TAOK1	.
hemopoiesis (GO:0030097)	1/76	0.467828	1	0	0	1.5949	1.21157	TMEM190	.
response to interleukin-1 (GO:0070555)	1/76	0.467828	1	0	0	1.5949	1.21157	RC3H1	.
ERAD pathway (GO:0036503)	1/77	0.472235	1	0	0	1.57418	1.18108	DNAJC10	.
response to ionizing radiation (GO:0010212)	1/77	0.472235	1	0	0	1.57418	1.18108	ATM	.
positive regulation of cytoskeleton organization (GO:0051495)	1/77	0.472235	1	0	0	1.57418	1.18108	FER	.
fibroblast growth factor receptor signaling pathway (GO:0008543)	1/78	0.476606	1	0	0	1.554	1.15162	CBL	.
regulation of transcription from RNA polymerase II promoter in response to hypoxia (GO:0061418)	1/78	0.476606	1	0	0	1.554	1.15162	RBPJ	.
regulation of cellular response to heat (GO:1900034)	1/78	0.476606	1	0	0	1.554	1.15162	ATM	.
positive regulation of cell differentiation (GO:0045597)	2/194	0.476969	1	0	0	1.24961	0.925089	CREB1;DDR2	.
negative regulation of mitotic cell cycle phase transition (GO:1901991)	1/79	0.480941	1	0	0	1.53433	1.12315	FBXL7	.
regulation of endothelial cell proliferation (GO:0001936)	1/79	0.480941	1	0	0	1.53433	1.12315	SPARC	.
response to calcium ion (GO:0051592)	1/79	0.480941	1	0	0	1.53433	1.12315	CLIC4	.
activation of cysteine-type endopeptidase activity involved in apoptotic process (GO:0006919)	1/79	0.480941	1	0	0	1.53433	1.12315	HIP1	.
positive regulation of stress-activated MAPK cascade (GO:0032874)	1/80	0.48524	1	0	0	1.51515	1.09562	TAOK1	.
retrograde vesicle-mediated transport, Golgi to ER (GO:0006890)	1/80	0.48524	1	0	0	1.51515	1.09562	KIF2A	.
regulation of phosphatidylinositol 3-kinase signaling (GO:0014066)	1/80	0.48524	1	0	0	1.51515	1.09562	CBL	.
regulation of protein serine/threonine kinase activity (GO:0071900)	1/80	0.48524	1	0	0	1.51515	1.09562	CDC25A	.
cellular response to hormone stimulus (GO:0032870)	1/80	0.48524	1	0	0	1.51515	1.09562	SOCS2	.
negative regulation of MAPK cascade (GO:0043409)	1/80	0.48524	1	0	0	1.51515	1.09562	DAG1	.
negative regulation of defense response (GO:0031348)	1/80	0.48524	1	0	0	1.51515	1.09562	ITCH	.
protein catabolic process (GO:0030163)	1/81	0.489504	1	0	0	1.49645	1.06901	TRIM24	.
negative regulation of cell cycle process (GO:0010948)	1/81	0.489504	1	0	0	1.49645	1.06901	MRE11	.
rRNA metabolic process (GO:0016072)	2/200	0.492947	1	0	0	1.21212	0.857399	XRN1;LYAR	.
DNA damage response, signal transduction by p53 class mediator (GO:0030330)	1/82	0.493732	1	0	0	1.4782	1.04325	ATM	.
modulation of chemical synaptic transmission (GO:0050804)	1/82	0.493732	1	0	0	1.4782	1.04325	EIF4EBP2	.
negative regulation of NF-kappaB transcription factor activity (GO:0032088)	1/82	0.493732	1	0	0	1.4782	1.04325	ITCH	.
positive regulation of DNA metabolic process (GO:0051054)	1/82	0.493732	1	0	0	1.4782	1.04325	MRE11	.
positive regulation of transmembrane receptor protein serine/threonine kinase signaling pathway (GO:0090100)	1/82	0.493732	1	0	0	1.4782	1.04325	RBPJ	.
ephrin receptor signaling pathway (GO:0048013)	1/82	0.493732	1	0	0	1.4782	1.04325	EPHB1	.
negative regulation of binding (GO:0051100)	1/82	0.493732	1	0	0	1.4782	1.04325	ID2	.
positive regulation of ERK1 and ERK2 cascade (GO:0070374)	2/201	0.49558	1	0	0	1.20609	0.846708	EPHB1;DDR2	.
positive regulation of homeostatic process (GO:0032846)	1/83	0.497926	1	0	0	1.46039	1.01833	MRE11	.
regulation of autophagy (GO:0010506)	2/203	0.50082	1	0	0	1.19421	0.825805	ATM;TAB2	.
regulation of neuron differentiation (GO:0045664)	1/84	0.502086	1	0	0	1.443	0.994206	ID2	.
protein modification process (GO:0036211)	1/84	0.502086	1	0	0	1.443	0.994206	LOX	.
regulation of peptidyl-tyrosine phosphorylation (GO:0050730)	1/85	0.506211	1	0	0	1.42602	0.970841	PRNP	.
toll-like receptor signaling pathway (GO:0002224)	1/86	0.510302	1	0	0	1.40944	0.948207	TAB2	.
calcium ion transmembrane transport (GO:0070588)	1/86	0.510302	1	0	0	1.40944	0.948207	TRPM7	.
divalent metal ion transport (GO:0070838)	1/88	0.518383	1	0	0	1.37741	0.905014	NIPAL1	.
negative regulation of translation (GO:0017148)	1/88	0.518383	1	0	0	1.37741	0.905014	EIF4EBP2	.
Wnt signaling pathway, planar cell polarity pathway (GO:0060071)	1/88	0.518383	1	0	0	1.37741	0.905014	VANGL1	.
cellular response to cytokine stimulus (GO:0071345)	4/456	0.521161	1	0	0	1.06326	0.692926	SOCS2;FER;RC3H1;CBL	.
regulation of establishment of planar polarity (GO:0090175)	1/89	0.522374	1	0	0	1.36193	0.884401	VANGL1	.
regulation of neuron apoptotic process (GO:0043523)	1/89	0.522374	1	0	0	1.36193	0.884401	PRNP	.
cell-matrix adhesion (GO:0007160)	1/90	0.526332	1	0	0	1.3468	0.864408	LYVE1	.
regulation of Ras protein signal transduction (GO:0046578)	1/90	0.526332	1	0	0	1.3468	0.864408	ACAP2	.
negative regulation of kinase activity (GO:0033673)	1/91	0.530258	1	0	0	1.332	0.845011	SOCS2	.
axon development (GO:0061564)	1/94	0.541841	1	0	0	1.28949	0.790178	LINGO1	.
cellular response to fibroblast growth factor stimulus (GO:0044344)	1/94	0.541841	1	0	0	1.28949	0.790178	CBL	.
vesicle fusion (GO:0006906)	1/94	0.541841	1	0	0	1.28949	0.790178	SYT9	.
skin development (GO:0043588)	1/94	0.541841	1	0	0	1.28949	0.790178	CLIC4	.
positive regulation of cytokine production (GO:0001819)	2/220	0.543933	1	0	0	1.10193	0.670997	MRE11;POLR3G	.
positive regulation of protein localization to membrane (GO:1905477)	1/95	0.545639	1	0	0	1.27592	0.772949	PRNP	.
transcription elongation from RNA polymerase II promoter (GO:0006368)	1/95	0.545639	1	0	0	1.27592	0.772949	AFF4	.
interleukin-1-mediated signaling pathway (GO:0070498)	1/95	0.545639	1	0	0	1.27592	0.772949	TAB2	.
positive regulation of cell migration (GO:0030335)	2/221	0.546388	1	0	0	1.09694	0.663021	FER;DDR2	.
regulation of cell death (GO:0010941)	1/96	0.549405	1	0	0	1.26263	0.756212	EPHB1	.
protein localization to nucleus (GO:0034504)	1/96	0.549405	1	0	0	1.26263	0.756212	IPO11	.
mRNA metabolic process (GO:0016071)	1/97	0.55314	1	0	0	1.24961	0.739948	AGO3	.
cell morphogenesis involved in neuron differentiation (GO:0048667)	1/97	0.55314	1	0	0	1.24961	0.739948	LINGO1	.
protein localization to organelle (GO:0033365)	1/97	0.55314	1	0	0	1.24961	0.739948	ACAP2	.
positive regulation of cell growth (GO:0030307)	1/98	0.556845	1	0	0	1.23686	0.724142	MTPN	.
response to molecule of bacterial origin (GO:0002237)	1/98	0.556845	1	0	0	1.23686	0.724142	FER	.
response to UV (GO:0009411)	1/98	0.556845	1	0	0	1.23686	0.724142	CDC25A	.
ribosome biogenesis (GO:0042254)	2/226	0.558524	1	0	0	1.07267	0.624787	SETD4;LYAR	.
neutrophil degranulation (GO:0043312)	4/479	0.560098	1	0	0	1.01221	0.586721	STBD1;MLEC;ATP11B;DERA	.
glycosaminoglycan biosynthetic process (GO:0006024)	1/99	0.560519	1	0	0	1.22436	0.708776	XYLT1	.
ncRNA processing (GO:0034470)	2/227	0.560923	1	0	0	1.06795	0.617457	AGO3;LYAR	.
regulation of lipid metabolic process (GO:0019216)	1/100	0.564163	1	0	0	1.21212	0.693834	ID2	.
cellular response to transforming growth factor beta stimulus (GO:0071560)	1/100	0.564163	1	0	0	1.21212	0.693834	CBL	.
transcription, DNA-templated (GO:0006351)	3/356	0.565351	1	0	0	1.02145	0.582542	TRIM24;POLR3G;AFF4	.
neutrophil activation involved in immune response (GO:0002283)	4/483	0.566697	1	0	0	1.00383	0.570105	STBD1;MLEC;ATP11B;DERA	.
post-translational protein modification (GO:0043687)	3/357	0.567258	1	0	0	1.01859	0.57748	SOCS2;CUL5;FBXL7	.
apoptotic process (GO:0006915)	2/231	0.570429	1	0	0	1.04946	0.589129	HIP1;PAWR	.
neutrophil mediated immunity (GO:0002446)	4/487	0.573241	1	0	0	0.995582	0.55399	STBD1;MLEC;ATP11B;DERA	.
plasma membrane invagination (GO:0099024)	1/103	0.574915	1	0	0	1.17682	0.651408	GULP1	.
regulation of cellular response to stress (GO:0080135)	1/104	0.57844	1	0	0	1.1655	0.63802	ATM	.
phagocytosis, engulfment (GO:0006911)	1/104	0.57844	1	0	0	1.1655	0.63802	GULP1	.
negative regulation of cell proliferation (GO:0008285)	3/363	0.578594	1	0	0	1.00175	0.548114	CUL5;ID2;FKTN	.
negative regulation of response to external stimulus (GO:0032102)	1/107	0.588842	1	0	0	1.13282	0.599941	ITCH	.
viral life cycle (GO:0019058)	1/107	0.588842	1	0	0	1.13282	0.599941	ITCH	.
positive regulation of cell cycle process (GO:0090068)	1/107	0.588842	1	0	0	1.13282	0.599941	ID2	.
DNA-templated transcription, elongation (GO:0006354)	1/108	0.592252	1	0	0	1.12233	0.587905	AFF4	.
circulatory system development (GO:0072359)	1/109	0.595634	1	0	0	1.11204	0.576179	TAB2	.
positive regulation of cysteine-type endopeptidase activity involved in apoptotic process (GO:0043280)	1/109	0.595634	1	0	0	1.11204	0.576179	HIP1	.
negative regulation of protein kinase activity (GO:0006469)	1/109	0.595634	1	0	0	1.11204	0.576179	SOCS2	.
phosphatidylinositol metabolic process (GO:0046488)	1/112	0.605614	1	0	0	1.08225	0.542762	PIK3C2A	.
regulation of ERK1 and ERK2 cascade (GO:0070372)	2/247	0.606962	1	0	0	0.981475	0.49004	EPHB1;DDR2	.
positive regulation of developmental process (GO:0051094)	1/113	0.608886	1	0	0	1.07267	0.532179	RBPJ	.
positive regulation of canonical Wnt signaling pathway (GO:0090263)	1/113	0.608886	1	0	0	1.07267	0.532179	TNKS2	.
peptidyl-lysine modification (GO:0018205)	1/115	0.615349	1	0	0	1.05402	0.511794	METTL21A	.
negative regulation of cell growth (GO:0030308)	1/115	0.615349	1	0	0	1.05402	0.511794	DCBLD2	.
positive regulation of peptidyl-tyrosine phosphorylation (GO:0050731)	1/116	0.618541	1	0	0	1.04493	0.501977	PRNP	.
positive regulation of cellular process (GO:0048522)	4/519	0.623556	1	0	0	0.934197	0.441238	MTPN;FER;EIF5A2;KRAS	.
calcium ion transport (GO:0006816)	1/118	0.624846	1	0	0	1.02722	0.483051	TRPM7	.
regulation of phosphorylation (GO:0042325)	1/119	0.627959	1	0	0	1.01859	0.473929	FER	.
actin filament organization (GO:0007015)	1/120	0.631047	1	0	0	1.0101	0.465025	HIP1	.
enzyme linked receptor protein signaling pathway (GO:0007167)	1/120	0.631047	1	0	0	1.0101	0.465025	FER	.
negative regulation of growth (GO:0045926)	1/120	0.631047	1	0	0	1.0101	0.465025	DCBLD2	.
macromolecular complex assembly (GO:0065003)	1/120	0.631047	1	0	0	1.0101	0.465025	YAP1	.
Golgi organization (GO:0007030)	1/121	0.634109	1	0	0	1.00175	0.456333	CSNK1A1	.
regulation of cell differentiation (GO:0045595)	1/121	0.634109	1	0	0	1.00175	0.456333	DAG1	.
negative regulation of multicellular organismal process (GO:0051241)	1/125	0.646107	1	0	0	0.969697	0.423553	RBPJ	.
positive regulation of protein kinase B signaling (GO:0051897)	1/127	0.651959	1	0	0	0.954426	0.408278	HIP1	.
protein lipidation (GO:0006497)	1/127	0.651959	1	0	0	0.954426	0.408278	PIGG	.
regulation of protein processing (GO:0070613)	1/128	0.654849	1	0	0	0.94697	0.4009	PRNP	.
Golgi vesicle transport (GO:0048193)	2/271	0.65729	1	0	0	0.894554	0.375382	SEC23A;KIF2A	.
Fc-gamma receptor signaling pathway involved in phagocytosis (GO:0038096)	1/133	0.668943	1	0	0	0.911369	0.366421	PLD2	.
cellular response to organic substance (GO:0071310)	1/133	0.668943	1	0	0	0.911369	0.366421	SOCS2	.
MAPK cascade (GO:0000165)	2/278	0.670971	1	0	0	0.87203	0.347966	MAP3K20;KRAS	.
Fc-gamma receptor signaling pathway (GO:0038094)	1/134	0.671693	1	0	0	0.904568	0.359977	PLD2	.
Fc receptor mediated stimulatory signaling pathway (GO:0002431)	1/135	0.67442	1	0	0	0.897868	0.353672	PLD2	.
mitochondrial transport (GO:0006839)	1/135	0.67442	1	0	0	0.897868	0.353672	SLC25A27	.
regulation of intracellular signal transduction (GO:1902531)	3/422	0.679798	1	0	0	0.861698	0.332581	TBCK;MRE11;ATM	.
cellular response to growth factor stimulus (GO:0071363)	1/139	0.685104	1	0	0	0.87203	0.329789	ACAP2	.
regulation of primary metabolic process (GO:0080090)	1/139	0.685104	1	0	0	0.87203	0.329789	ID2	.
positive regulation of Wnt signaling pathway (GO:0030177)	1/140	0.68772	1	0	0	0.865801	0.324133	TNKS2	.
inorganic cation transmembrane transport (GO:0098662)	1/140	0.68772	1	0	0	0.865801	0.324133	TRPM7	.
DNA repair (GO:0006281)	2/288	0.689749	1	0	0	0.841751	0.312649	MRE11;ATM	.
positive regulation of macromolecule biosynthetic process (GO:0010557)	1/142	0.692887	1	0	0	0.853606	0.313178	MTPN	.
proteolysis (GO:0006508)	2/291	0.695209	1	0	0	0.833073	0.302857	CPD;CPZ	.
transmembrane receptor protein serine/threonine kinase signaling pathway (GO:0007178)	1/144	0.69797	1	0	0	0.841751	0.302677	CBL	.
skeletal system development (GO:0001501)	1/146	0.702969	1	0	0	0.83022	0.292605	COL12A1	.
positive regulation of transcription from RNA polymerase II promoter (GO:0045944)	6/848	0.705364	1	0	0	0.857633	0.29935	ELK4;YAP1;MED13;CREB1;MACC1;RBPJ	.
heart development (GO:0007507)	1/149	0.710313	1	0	0	0.813504	0.278259	TAB2	.
positive regulation of transcription, DNA-templated (GO:0045893)	8/1120	0.711637	1	0	0	0.865801	0.294535	ELK4;YAP1;MED13;CREB1;ID2;MACC1;RBPJ;FOXN2	.
spermatogenesis (GO:0007283)	1/153	0.719826	1	0	0	0.792236	0.260445	EIF5A2	.
male gamete generation (GO:0048232)	1/154	0.722155	1	0	0	0.787092	0.256211	EIF5A2	.
response to lipopolysaccharide (GO:0032496)	1/155	0.724465	1	0	0	0.782014	0.25206	FER	.
ribonucleoprotein complex assembly (GO:0022618)	1/156	0.726756	1	0	0	0.777001	0.247991	RC3H1	.
positive regulation of I-kappaB kinase/NF-kappaB signaling (GO:0043123)	1/163	0.742271	1	0	0	0.743633	0.221633	TAB2	.
positive regulation of protein modification process (GO:0031401)	1/163	0.742271	1	0	0	0.743633	0.221633	KRAS	.
T cell receptor signaling pathway (GO:0050852)	1/163	0.742271	1	0	0	0.743633	0.221633	TAB2	.
regulation of mitotic cell cycle (GO:0007346)	1/165	0.74654	1	0	0	0.734619	0.214733	TAOK1	.
neuron projection development (GO:0031175)	1/167	0.75074	1	0	0	0.725821	0.20809	EPHB1	.
protein transport (GO:0015031)	2/326	0.753229	1	0	0	0.743633	0.210735	TBCK;SNX13	.
negative regulation of gene expression (GO:0010629)	4/618	0.754127	1	0	0	0.784544	0.221394	AGO3;ID2;RBPJ;RBMS3	.
cellular protein localization (GO:0034613)	2/327	0.754738	1	0	0	0.741359	0.208607	TBCK;SNX13	.
peptide biosynthetic process (GO:0043043)	1/174	0.764901	1	0	0	0.696621	0.186701	EIF4EBP2	.
cytokine-mediated signaling pathway (GO:0019221)	4/633	0.770533	1	0	0	0.765953	0.199664	SOCS2;FER;TAB2;CBL	.
regulation of angiogenesis (GO:0045765)	1/177	0.770722	1	0	0	0.684814	0.178345	SPARC	.
positive regulation of cell motility (GO:2000147)	1/179	0.774523	1	0	0	0.677163	0.173021	FER	.
ER to Golgi vesicle-mediated transport (GO:0006888)	1/180	0.7764	1	0	0	0.673401	0.170429	SEC23A	.
organonitrogen compound biosynthetic process (GO:1901566)	1/181	0.778261	1	0	0	0.66968	0.167884	SLC44A1	.
receptor-mediated endocytosis (GO:0006898)	1/188	0.790867	1	0	0	0.644745	0.151274	SPARC	.
regulation of GTPase activity (GO:0043087)	1/188	0.790867	1	0	0	0.644745	0.151274	SNX13	.
protein homooligomerization (GO:0051260)	1/190	0.794336	1	0	0	0.637959	0.146889	PRNP	.
RNA metabolic process (GO:0016070)	1/191	0.796049	1	0	0	0.634618	0.144753	AGO3	.
negative regulation of transcription, DNA-templated (GO:0045892)	5/813	0.805497	1	0	0	0.745462	0.16124	ELK4;CREB1;ID2;RBPJ;LYAR	.
rRNA processing (GO:0006364)	1/202	0.813981	1	0	0	0.60006	0.123503	LYAR	.
positive regulation of multicellular organismal process (GO:0051240)	1/202	0.813981	1	0	0	0.60006	0.123503	RBPJ	.
regulation of I-kappaB kinase/NF-kappaB signaling (GO:0043122)	1/204	0.817069	1	0	0	0.594177	0.120043	TAB2	.
positive regulation of signal transduction (GO:0009967)	1/206	0.820106	1	0	0	0.588408	0.116694	RBPJ	.
negative regulation of cellular process (GO:0048523)	3/534	0.820519	1	0	0	0.680967	0.134708	CUL5;FKTN;DCBLD2	.
transmembrane transport (GO:0055085)	2/378	0.821841	1	0	0	0.641334	0.125835	SLC44A1;ATP11B	.
regulation of translation (GO:0006417)	1/213	0.830345	1	0	0	0.569071	0.105798	MTPN	.
protein oligomerization (GO:0051259)	1/217	0.835934	1	0	0	0.558581	0.100101	PRNP	.
ion transmembrane transport (GO:0034220)	1/219	0.83866	1	0	0	0.55348	0.0973851	ATP11B	.
viral process (GO:0016032)	1/220	0.840005	1	0	0	0.550964	0.096059	DAG1	.
Ras protein signal transduction (GO:0007265)	1/223	0.843976	1	0	0	0.543552	0.0922034	KRAS	.
negative regulation of transcription from RNA polymerase II promoter (GO:0000122)	3/565	0.848774	1	0	0	0.643604	0.105527	ELK4;RBPJ;LYAR	.
translation (GO:0006412)	1/232	0.85531	1	0	0	0.522466	0.0816568	EIF4EBP2	.
anterograde trans-synaptic signaling (GO:0098916)	1/240	0.864696	1	0	0	0.505051	0.0734231	PDE7B	.
defense response to bacterium (GO:0042742)	1/241	0.865825	1	0	0	0.502955	0.0724617	LYST	.
inflammatory response (GO:0006954)	1/252	0.877651	1	0	0	0.481	0.0627735	ITCH	.
antigen receptor-mediated signaling pathway (GO:0050851)	1/257	0.882678	1	0	0	0.471642	0.0588585	TAB2	.
negative regulation of nucleic acid-templated transcription (GO:1903507)	2/444	0.884179	1	0	0	0.546001	0.0672102	ID2;RBPJ	.
cellular response to oxygen-containing compound (GO:1901701)	1/274	0.898283	1	0	0	0.44238	0.0474541	FER	.
chemical synaptic transmission (GO:0007268)	1/289	0.910328	1	0	0	0.419419	0.0394044	PDE7B	.
ion transport (GO:0006811)	1/289	0.910328	1	0	0	0.419419	0.0394044	ATP11B	.
cellular protein metabolic process (GO:0044267)	2/484	0.911477	1	0	0	0.500877	0.0464256	LOX;EIF4EBP2	.
regulation of transcription, DNA-templated (GO:0006355)	9/1598	0.918158	1	0	0	0.682672	0.0582902	ELK4;YAP1;MED13;CREB1;ID2;POLR3G;BBS7;RBPJ;FOXN2	.
negative regulation of cellular macromolecule biosynthetic process (GO:2000113)	2/512	0.926883	1	0	0	0.473485	0.0359506	ID2;RBPJ	.
regulation of transcription from RNA polymerase II promoter (GO:0006357)	8/1478	0.92724	1	0	0	0.656087	0.049563	ELK4;YAP1;MED13;CREB1;MACC1;BBS7;RBPJ;LYAR	.
regulation of gene expression (GO:0010468)	5/1037	0.933918	1	0	0	0.584436	0.0399562	ID2;RC3H1;ATM;KRAS;RBMS3	.
gene expression (GO:0010467)	1/411	0.967945	1	0	0	0.29492	0.00960864	EIF4EBP2	.
regulation of cellular macromolecule biosynthetic process (GO:2000112)	1/631	0.995064	1	0	0	0.192095	0.000950436	MTPN	.

## Sheet: darkorange module
Supplementary File S10: The complete list of the functional enrichment analysis for semi-preserved modules.
Term	Overlap	P-value	Adjusted P-value	Old P-value	Old Adjusted P-value	Odds Ratio	Combined Score	Genes	.	KEGG	Term	Overlap	P-value	Adjusted P-value	Old P-value	Old Adjusted P-value	Odds Ratio	Combined Score	Genes
protein O-linked glycosylation via threonine (GO:0018243)	2/21	0.00300524	1	0	0	24.42	141.817	GALNT12;GALNT5	.		Mucin type O-glycan biosynthesis	2/31	0.0064889	1	0	0	16.5426	83.336	GALNT12;GALNT5
protein O-linked glycosylation via serine (GO:0018242)	2/22	0.00329744	1	0	0	23.31	133.208	GALNT12;GALNT5	.		Complement and coagulation cascades	2/79	0.0381351	1	0	0	6.4914	21.2049	THBD;CFI
mitochondrion organization (GO:0007005)	4/167	0.00414005	1	0	0	6.14156	33.699	IMMP1L;ACSS2;LRRK2;SLC25A6	.		Drug metabolism	2/108	0.066574	1	0	0	4.74834	12.8653	FMO3;CES1
regulation of nervous system development (GO:0051960)	2/25	0.00425012	1	0	0	20.5128	112.017	LRRK2;ASCL2	.		Neurotrophin signaling pathway	2/119	0.0787408	1	0	0	4.30942	10.9528	IRAK3;FOXO3
regulation of MAP kinase activity (GO:0043405)	3/87	0.00478124	1	0	0	8.84173	47.2419	LRRK2;CBLC;IRAK3	.		Protein export	1/23	0.0859999	1	0	0	11.1483	27.3513	IMMP1L
peptidyl-threonine modification (GO:0018210)	3/89	0.00509427	1	0	0	8.64304	45.6321	GALNT12;GALNT5;LRRK2	.		Maturity onset diabetes of the young	1/26	0.0966648	1	0	0	9.86193	23.0425	FOXA3
negative regulation of toll-like receptor signaling pathway (GO:0034122)	2/31	0.0064889	1	0	0	16.5426	83.336	BPIFB1;IRAK3	.		Parkinson disease	2/142	0.106143	1	0	0	3.61141	8.10028	LRRK2;SLC25A6
oligosaccharide biosynthetic process (GO:0009312)	2/33	0.00733106	1	0	0	15.54	76.389	GALNT12;GALNT5	.		Glyoxylate and dicarboxylate metabolism	1/30	0.110694	1	0	0	8.54701	18.8119	ACSS2
carbohydrate biosynthetic process (GO:0016051)	2/36	0.00868158	1	0	0	14.245	67.6147	GALNT12;GALNT5	.		Propanoate metabolism	1/32	0.117627	1	0	0	8.01282	17.1493	ACSS2
negative regulation of catabolic process (GO:0009895)	2/40	0.0106412	1	0	0	12.8205	58.2439	PDE3B;IRAK3	.		Cellular senescence	2/160	0.129105	1	0	0	3.20513	6.56132	FOXO3;SLC25A6
cognition (GO:0050890)	2/40	0.0106412	1	0	0	12.8205	58.2439	METTL23;HOXA1	.		cGMP-PKG signaling pathway	2/166	0.137	1	0	0	3.08928	6.14078	PDE3B;SLC25A6
generation of neurons (GO:0048699)	3/130	0.0143255	1	0	0	5.91716	25.1226	FZD8;ASCL2;ADGRL3	.		Pyruvate metabolism	1/39	0.141477	1	0	0	6.57462	12.8574	ACSS2
protein targeting to mitochondrion (GO:0006626)	2/54	0.0188499	1	0	0	9.49668	37.7137	IMMP1L;SLC25A6	.		Type I diabetes mellitus	1/43	0.154819	1	0	0	5.96303	11.124	PTPRN2
regulation of neurogenesis (GO:0050767)	2/57	0.0208664	1	0	0	8.99685	34.8144	LRRK2;ASCL2	.		Calcium signaling pathway	2/188	0.166784	1	0	0	2.72777	4.88559	HTR4;SLC25A6
insulin secretion involved in cellular response to glucose stimulus (GO:0035773)	1/6	0.0231757	1	0	0	42.735	160.882	PTPRN2	.		Cysteine and methionine metabolism	1/47	0.167956	1	0	0	5.45554	9.73297	ADI1
negative regulation of cAMP-mediated signaling (GO:0043951)	1/6	0.0231757	1	0	0	42.735	160.882	PDE3B	.		Chemokine signaling pathway	2/190	0.169547	1	0	0	2.69906	4.78982	CXCL12;FOXO3
telencephalon cell migration (GO:0022029)	1/6	0.0231757	1	0	0	42.735	160.882	LRRK2	.		Intestinal immune network for IgA production	1/48	0.171209	1	0	0	5.34188	9.42774	CXCL12
L-amino acid import (GO:0043092)	1/6	0.0231757	1	0	0	42.735	160.882	SLC36A4	.		Regulation of lipolysis in adipocytes	1/55	0.193628	1	0	0	4.662	7.65416	PDE3B
response to manganese ion (GO:0010042)	1/6	0.0231757	1	0	0	42.735	160.882	LRRK2	.		cAMP signaling pathway	2/212	0.200402	1	0	0	2.41896	3.88832	PDE3B;HTR4
negative regulation of cellular extravasation (GO:0002692)	1/6	0.0231757	1	0	0	42.735	160.882	CXCL12	.		Endometrial cancer	1/58	0.203052	1	0	0	4.42087	7.04816	FOXO3
negative regulation of MAP kinase activity (GO:0043407)	2/61	0.0236881	1	0	0	8.40689	31.4652	CBLC;IRAK3	.		Lysine degradation	1/59	0.206169	1	0	0	4.34594	6.86249	AASS
negative regulation of intrinsic apoptotic signaling pathway (GO:2001243)	2/62	0.0244167	1	0	0	8.2713	30.7071	CXCL12;LRRK2	.		Glycerolipid metabolism	1/61	0.212367	1	0	0	4.20345	6.51298	GPAT2
synapse assembly (GO:0007416)	2/63	0.0251545	1	0	0	8.14001	29.9774	KIRREL3;ADGRL3	.		Basal cell carcinoma	1/63	0.218518	1	0	0	4.07	6.19002	FZD8
oligosaccharide metabolic process (GO:0009311)	2/63	0.0251545	1	0	0	8.14001	29.9774	GALNT12;GALNT5	.		Mitophagy	1/65	0.224621	1	0	0	3.94477	5.89089	FOXO3
O-glycan processing (GO:0016266)	2/65	0.026657	1	0	0	7.88955	28.5973	GALNT12;GALNT5	.		Non-small cell lung cancer	1/66	0.227655	1	0	0	3.885	5.74952	FOXO3
L-alanine transport (GO:0015808)	1/7	0.0269865	1	0	0	36.63	132.323	SLC36A4	.		Staphylococcus aureus infection	1/68	0.233687	1	0	0	3.77074	5.48179	CFI
negative regulation of cell adhesion mediated by integrin (GO:0033629)	1/7	0.0269865	1	0	0	36.63	132.323	PDE3B	.		Epithelial cell signaling in Helicobacter pylori infection	1/68	0.233687	1	0	0	3.77074	5.48179	IGSF5
negative regulation of dendritic cell apoptotic process (GO:2000669)	1/7	0.0269865	1	0	0	36.63	132.323	CXCL12	.		Glycolysis / Gluconeogenesis	1/68	0.233687	1	0	0	3.77074	5.48179	ACSS2
L-methionine salvage (GO:0071267)	1/7	0.0269865	1	0	0	36.63	132.323	ADI1	.		Renin secretion	1/69	0.236686	1	0	0	3.71609	5.35496	PDE3B
cAMP catabolic process (GO:0006198)	1/7	0.0269865	1	0	0	36.63	132.323	PDE3B	.		Prolactin signaling pathway	1/70	0.239673	1	0	0	3.663	5.23252	FOXO3
negative regulation of protein serine/threonine kinase activity (GO:0071901)	2/67	0.0281951	1	0	0	7.65404	27.3143	CBLC;IRAK3	.		Adherens junction	1/72	0.245613	1	0	0	3.56125	4.99999	LMO7
peptidyl-serine modification (GO:0018209)	3/170	0.028855	1	0	0	4.52489	16.0429	GALNT12;GALNT5;LRRK2	.		Morphine addiction	1/91	0.299806	1	0	0	2.8177	3.39426	PDE3B
regulation of cytoplasmic transport (GO:1903649)	1/8	0.0307826	1	0	0	32.0513	111.564	LRRK2	.		Rheumatoid arthritis	1/91	0.299806	1	0	0	2.8177	3.39426	CXCL12
regulation of dopamine receptor signaling pathway (GO:0060159)	1/8	0.0307826	1	0	0	32.0513	111.564	LRRK2	.		NF-kappa B signaling pathway	1/95	0.310715	1	0	0	2.69906	3.15487	CXCL12
integrin activation (GO:0033622)	1/8	0.0307826	1	0	0	32.0513	111.564	CXCL12	.		Glycerophospholipid metabolism	1/97	0.316107	1	0	0	2.6434	3.04434	GPAT2
glycerol-3-phosphate metabolic process (GO:0006072)	1/8	0.0307826	1	0	0	32.0513	111.564	GPAT2	.		Progesterone-mediated oocyte maturation	1/99	0.321457	1	0	0	2.59	2.93938	PDE3B
negative regulation of toll-like receptor 4 signaling pathway (GO:0034144)	1/8	0.0307826	1	0	0	32.0513	111.564	BPIFB1	.		AGE-RAGE signaling pathway in diabetic complications	1/100	0.324116	1	0	0	2.5641	2.88886	THBD
negative regulation of protein complex disassembly (GO:0043242)	1/8	0.0307826	1	0	0	32.0513	111.564	IRAK3	.		Melanogenesis	1/101	0.326765	1	0	0	2.53872	2.83959	FZD8
lipid biosynthetic process (GO:0008610)	2/72	0.0321917	1	0	0	7.12251	24.4733	ACSS2;GPAT2	.		Longevity regulating pathway	1/102	0.329404	1	0	0	2.51383	2.79153	FOXO3
canonical Wnt signaling pathway (GO:0060070)	2/73	0.0330163	1	0	0	7.02494	23.9603	LRRK2;FZD8	.		Glucagon signaling pathway	1/103	0.332033	1	0	0	2.48942	2.74464	PDE3B
response to dopamine (GO:1903350)	1/9	0.034564	1	0	0	28.49	95.8673	LRRK2	.		Leukocyte transendothelial migration	1/112	0.355238	1	0	0	2.28938	2.36943	CXCL12
alanine transport (GO:0032328)	1/9	0.034564	1	0	0	28.49	95.8673	SLC36A4	.		Serotonergic synapse	1/113	0.357767	1	0	0	2.26912	2.33236	HTR4
vacuolar proton-transporting V-type ATPase complex assembly (GO:0070072)	1/9	0.034564	1	0	0	28.49	95.8673	VMA21	.		Thyroid hormone signaling pathway	1/116	0.365295	1	0	0	2.21043	2.22602	MED30
mitochondrial protein processing (GO:0034982)	1/9	0.034564	1	0	0	28.49	95.8673	IMMP1L	.		AMPK signaling pathway	1/120	0.375196	1	0	0	2.13675	2.09467	FOXO3
regulation of macrophage cytokine production (GO:0010935)	1/9	0.034564	1	0	0	28.49	95.8673	IRAK3	.		Purine metabolism	1/129	0.39692	1	0	0	1.98768	1.83665	PDE3B
proline transport (GO:0015824)	1/9	0.034564	1	0	0	28.49	95.8673	SLC36A4	.		FoxO signaling pathway	1/132	0.403995	1	0	0	1.9425	1.76059	FOXO3
negative regulation of response to reactive oxygen species (GO:1901032)	1/9	0.034564	1	0	0	28.49	95.8673	LRRK2	.		Insulin signaling pathway	1/137	0.415604	1	0	0	1.87161	1.64332	PDE3B
negative regulation of fibrinolysis (GO:0051918)	1/9	0.034564	1	0	0	28.49	95.8673	THBD	.		Apelin signaling pathway	1/137	0.415604	1	0	0	1.87161	1.64332	PDE3B
proton-transporting V-type ATPase complex assembly (GO:0070070)	1/9	0.034564	1	0	0	28.49	95.8673	VMA21	.		Ubiquitin mediated proteolysis	1/137	0.415604	1	0	0	1.87161	1.64332	CBLC
cellular response to dopamine (GO:1903351)	1/9	0.034564	1	0	0	28.49	95.8673	LRRK2	.		Fluid shear stress and atherosclerosis	1/139	0.420184	1	0	0	1.84468	1.59945	THBD
cyclic nucleotide catabolic process (GO:0009214)	1/9	0.034564	1	0	0	28.49	95.8673	PDE3B	.		Signaling pathways regulating pluripotency of stem cells	1/139	0.420184	1	0	0	1.84468	1.59945	FZD8
negative regulation of response to cytokine stimulus (GO:0060761)	1/10	0.0383309	1	0	0	25.641	83.6282	IRAK3	.		Breast cancer	1/147	0.438156	1	0	0	1.74429	1.43935	FZD8
induction of positive chemotaxis (GO:0050930)	1/10	0.0383309	1	0	0	25.641	83.6282	CXCL12	.		Gastric cancer	1/149	0.442562	1	0	0	1.72087	1.40281	FZD8
positive regulation of calcium ion import (GO:0090280)	1/10	0.0383309	1	0	0	25.641	83.6282	CXCL12	.		mTOR signaling pathway	1/152	0.449108	1	0	0	1.68691	1.35036	FZD8
positive regulation of protein exit from endoplasmic reticulum (GO:0070863)	1/10	0.0383309	1	0	0	25.641	83.6282	TMEM30B	.		Cushing syndrome	1/155	0.455577	1	0	0	1.65426	1.30056	FZD8
negative regulation of protein maturation (GO:1903318)	1/10	0.0383309	1	0	0	25.641	83.6282	LRRK2	.		Wnt signaling pathway	1/158	0.461972	1	0	0	1.62285	1.25325	FZD8
protein localization to mitochondrion (GO:0070585)	1/10	0.0383309	1	0	0	25.641	83.6282	LRRK2	.		Hippo signaling pathway	1/160	0.466194	1	0	0	1.60256	1.223	FZD8
regulation of neuroblast proliferation (GO:1902692)	1/10	0.0383309	1	0	0	25.641	83.6282	LRRK2	.		Necroptosis	1/162	0.470383	1	0	0	1.58278	1.19375	SLC25A6
regulation of actin filament length (GO:0030832)	1/10	0.0383309	1	0	0	25.641	83.6282	CXCL12	.		Hepatocellular carcinoma	1/168	0.482756	1	0	0	1.52625	1.11148	FZD8
negative regulation of autophagosome assembly (GO:1902902)	1/10	0.0383309	1	0	0	25.641	83.6282	LRRK2	.		Tight junction	1/170	0.486817	1	0	0	1.5083	1.08577	IGSF5
medium-chain fatty acid metabolic process (GO:0051791)	1/10	0.0383309	1	0	0	25.641	83.6282	CES1	.		Influenza A	1/171	0.488836	1	0	0	1.49948	1.07322	SLC25A6
negative regulation of cell activation (GO:0050866)	1/10	0.0383309	1	0	0	25.641	83.6282	THBD	.		Axon guidance	1/181	0.508595	1	0	0	1.41663	0.957788	CXCL12
regulation of dendritic cell apoptotic process (GO:2000668)	1/10	0.0383309	1	0	0	25.641	83.6282	CXCL12	.		Huntington disease	1/193	0.531313	1	0	0	1.32855	0.84018	SLC25A6
regulation of lysosomal lumen pH (GO:0035751)	1/10	0.0383309	1	0	0	25.641	83.6282	LRRK2	.		Proteoglycans in cancer	1/201	0.545879	1	0	0	1.27567	0.772238	FZD8
aspartate family amino acid metabolic process (GO:0009066)	1/10	0.0383309	1	0	0	25.641	83.6282	ADI1	.		Regulation of actin cytoskeleton	1/214	0.568602	1	0	0	1.19818	0.676462	CXCL12
regulation of protein exit from endoplasmic reticulum (GO:0070861)	1/10	0.0383309	1	0	0	25.641	83.6282	TMEM30B	.		Human T-cell leukemia virus 1 infection	1/219	0.577039	1	0	0	1.17082	0.643772	SLC25A6
regulation of mitochondrial depolarization (GO:0051900)	1/10	0.0383309	1	0	0	25.641	83.6282	LRRK2	.		Human cytomegalovirus infection	1/225	0.586949	1	0	0	1.1396	0.607199	CXCL12
negative regulation of MAPK cascade (GO:0043409)	2/80	0.039016	1	0	0	6.41026	20.7935	CBLC;IRAK3	.		Pathways in cancer	2/530	0.616111	1	0	0	0.967586	0.468629	CXCL12;FZD8
regulation of anatomical structure morphogenesis (GO:0022603)	2/82	0.040801	1	0	0	6.25391	20.0066	LRRK2;TSPAN12	.		Endocytosis	1/244	0.616843	1	0	0	1.05086	0.507715	CBLC
methionine metabolic process (GO:0006555)	1/11	0.0420833	1	0	0	23.31	73.8486	ADI1	.		Cytokine-cytokine receptor interaction	1/294	0.685683	1	0	0	0.872144	0.329094	CXCL12
mitochondrion distribution (GO:0048311)	1/11	0.0420833	1	0	0	23.31	73.8486	LRRK2	.		Human papillomavirus infection	1/330	0.727539	1	0	0	0.777001	0.247155	FZD8
regulation of hydrogen peroxide-induced cell death (GO:1903205)	1/11	0.0420833	1	0	0	23.31	73.8486	LRRK2	.		Neuroactive ligand-receptor interaction	1/338	0.736064	1	0	0	0.75861	0.232467	HTR4
embryonic eye morphogenesis (GO:0048048)	1/11	0.0420833	1	0	0	23.31	73.8486	EFEMP1	.		PI3K-Akt signaling pathway	1/354	0.752334	1	0	0	0.724323	0.206124	FOXO3
regulation of synaptic vesicle cycle (GO:0098693)	1/11	0.0420833	1	0	0	23.31	73.8486	LRRK2	.
cochlea morphogenesis (GO:0090103)	1/11	0.0420833	1	0	0	23.31	73.8486	HOXA1	.
transcription from mitochondrial promoter (GO:0006390)	1/12	0.0458212	1	0	0	21.3675	65.8763	FOXO3	.
lysine metabolic process (GO:0006553)	1/12	0.0458212	1	0	0	21.3675	65.8763	AASS	.
negative regulation of chondrocyte differentiation (GO:0032331)	1/12	0.0458212	1	0	0	21.3675	65.8763	EFEMP1	.
negative regulation of interleukin-12 production (GO:0032695)	1/12	0.0458212	1	0	0	21.3675	65.8763	IRAK3	.
negative regulation of leukocyte apoptotic process (GO:2000107)	1/12	0.0458212	1	0	0	21.3675	65.8763	CXCL12	.
lysine catabolic process (GO:0006554)	1/12	0.0458212	1	0	0	21.3675	65.8763	AASS	.
negative regulation of hemostasis (GO:1900047)	1/13	0.0495447	1	0	0	19.7239	59.2678	THBD	.
negative regulation of cartilage development (GO:0061037)	1/13	0.0495447	1	0	0	19.7239	59.2678	EFEMP1	.
regulation of fibrinolysis (GO:0051917)	1/13	0.0495447	1	0	0	19.7239	59.2678	THBD	.
regulation of synaptic vesicle transport (GO:1902803)	1/13	0.0495447	1	0	0	19.7239	59.2678	LRRK2	.
negative regulation of epidermal growth factor-activated receptor activity (GO:0007175)	1/13	0.0495447	1	0	0	19.7239	59.2678	CBLC	.
placenta development (GO:0001890)	1/13	0.0495447	1	0	0	19.7239	59.2678	ASCL2	.
negative regulation of hydrogen peroxide-induced cell death (GO:1903206)	1/14	0.0532539	1	0	0	18.315	53.7122	LRRK2	.
negative regulation of endoplasmic reticulum stress-induced intrinsic apoptotic signaling pathway (GO:1902236)	1/14	0.0532539	1	0	0	18.315	53.7122	LRRK2	.
regulation of neural precursor cell proliferation (GO:2000177)	1/14	0.0532539	1	0	0	18.315	53.7122	LRRK2	.
negative regulation of coagulation (GO:0050819)	1/15	0.0569488	1	0	0	17.094	48.9847	THBD	.
regulation of protein complex disassembly (GO:0043244)	1/15	0.0569488	1	0	0	17.094	48.9847	IRAK3	.
negative regulation of protein processing (GO:0010955)	1/15	0.0569488	1	0	0	17.094	48.9847	LRRK2	.
embryonic cranial skeleton morphogenesis (GO:0048701)	1/15	0.0569488	1	0	0	17.094	48.9847	HOXA1	.
mitochondrion localization (GO:0051646)	1/15	0.0569488	1	0	0	17.094	48.9847	LRRK2	.
negative regulation of platelet activation (GO:0010544)	1/15	0.0569488	1	0	0	17.094	48.9847	THBD	.
negative regulation of cytokine production involved in immune response (GO:0002719)	1/15	0.0569488	1	0	0	17.094	48.9847	IRAK3	.
negative regulation of lipid catabolic process (GO:0050995)	1/15	0.0569488	1	0	0	17.094	48.9847	PDE3B	.
L-alpha-amino acid transmembrane transport (GO:1902475)	1/15	0.0569488	1	0	0	17.094	48.9847	SLC36A4	.
regulation of membrane depolarization (GO:0003254)	1/16	0.0606294	1	0	0	16.0256	44.9195	LRRK2	.
regulation of toll-like receptor 4 signaling pathway (GO:0034143)	1/16	0.0606294	1	0	0	16.0256	44.9195	BPIFB1	.
positive regulation of positive chemotaxis (GO:0050927)	1/16	0.0606294	1	0	0	16.0256	44.9195	CXCL12	.
regulation of stem cell proliferation (GO:0072091)	1/16	0.0606294	1	0	0	16.0256	44.9195	LRRK2	.
artery development (GO:0060840)	1/16	0.0606294	1	0	0	16.0256	44.9195	HOXA1	.
regulation of intrinsic apoptotic signaling pathway in response to DNA damage (GO:1902229)	1/16	0.0606294	1	0	0	16.0256	44.9195	CXCL12	.
neuromuscular process (GO:0050905)	1/16	0.0606294	1	0	0	16.0256	44.9195	HOXA1	.
guanosine-containing compound metabolic process (GO:1901068)	1/16	0.0606294	1	0	0	16.0256	44.9195	LRRK2	.
regulation of T cell migration (GO:2000404)	1/17	0.0642959	1	0	0	15.083	41.3915	CXCL12	.
positive regulation of G-protein coupled receptor protein signaling pathway (GO:0045745)	1/17	0.0642959	1	0	0	15.083	41.3915	LRRK2	.
positive regulation of lymphocyte migration (GO:2000403)	1/17	0.0642959	1	0	0	15.083	41.3915	CXCL12	.
regulation of lipid catabolic process (GO:0050994)	1/17	0.0642959	1	0	0	15.083	41.3915	PDE3B	.
regulation of synaptic vesicle exocytosis (GO:2000300)	1/17	0.0642959	1	0	0	15.083	41.3915	LRRK2	.
positive regulation of monocyte chemotaxis (GO:0090026)	1/17	0.0642959	1	0	0	15.083	41.3915	CXCL12	.
fatty acid metabolic process (GO:0006631)	2/106	0.064436	1	0	0	4.83793	13.266	GPAT2;CES1	.
Wnt signaling pathway (GO:0016055)	2/109	0.0676518	1	0	0	4.70478	12.6718	LRRK2;FZD8	.
regulation of cAMP-mediated signaling (GO:0043949)	1/18	0.0679482	1	0	0	14.245	38.305	PDE3B	.
insulin secretion (GO:0030073)	1/18	0.0679482	1	0	0	14.245	38.305	PTPRN2	.
regulation of mitochondrial membrane permeability (GO:0046902)	1/18	0.0679482	1	0	0	14.245	38.305	SLC25A6	.
piRNA metabolic process (GO:0034587)	1/18	0.0679482	1	0	0	14.245	38.305	GPAT2	.
regulation of protein kinase A signaling (GO:0010738)	1/19	0.0715865	1	0	0	13.4953	35.585	LRRK2	.
excitatory postsynaptic potential (GO:0060079)	1/19	0.0715865	1	0	0	13.4953	35.585	LRRK2	.
negative regulation of lipid metabolic process (GO:0045833)	1/19	0.0715865	1	0	0	13.4953	35.585	PDE3B	.
regulation of mitochondrial fission (GO:0090140)	1/19	0.0715865	1	0	0	13.4953	35.585	LRRK2	.
positive regulation of blood coagulation (GO:0030194)	1/19	0.0715865	1	0	0	13.4953	35.585	THBD	.
regulation of platelet activation (GO:0010543)	1/19	0.0715865	1	0	0	13.4953	35.585	THBD	.
innate immune response in mucosa (GO:0002227)	1/19	0.0715865	1	0	0	13.4953	35.585	BPIFB1	.
triglyceride biosynthetic process (GO:0019432)	1/19	0.0715865	1	0	0	13.4953	35.585	GPAT2	.
gamma-aminobutyric acid signaling pathway (GO:0007214)	1/19	0.0715865	1	0	0	13.4953	35.585	HTR4	.
mitochondrial membrane organization (GO:0007006)	1/19	0.0715865	1	0	0	13.4953	35.585	SLC25A6	.
acylglycerol biosynthetic process (GO:0046463)	1/19	0.0715865	1	0	0	13.4953	35.585	GPAT2	.
aspartate family amino acid catabolic process (GO:0009068)	1/19	0.0715865	1	0	0	13.4953	35.585	AASS	.
purine ribonucleotide catabolic process (GO:0009154)	1/19	0.0715865	1	0	0	13.4953	35.585	PDE3B	.
positive regulation of mononuclear cell migration (GO:0071677)	1/19	0.0715865	1	0	0	13.4953	35.585	CXCL12	.
positive regulation of neuron apoptotic process (GO:0043525)	1/19	0.0715865	1	0	0	13.4953	35.585	FOXO3	.
protein O-linked glycosylation (GO:0006493)	2/115	0.0742391	1	0	0	4.45931	11.5963	GALNT12;GALNT5	.
cellular response to oxidative stress (GO:0034599)	2/115	0.0742391	1	0	0	4.45931	11.5963	LRRK2;FOXO3	.
negative regulation of innate immune response (GO:0045824)	1/20	0.0752108	1	0	0	12.8205	33.1726	IRAK3	.
regulation of endoplasmic reticulum stress-induced intrinsic apoptotic signaling pathway (GO:1902235)	1/20	0.0752108	1	0	0	12.8205	33.1726	LRRK2	.
negative regulation of intracellular protein transport (GO:0090317)	1/20	0.0752108	1	0	0	12.8205	33.1726	LRRK2	.
regulation of cell development (GO:0060284)	1/20	0.0752108	1	0	0	12.8205	33.1726	ASCL2	.
regulation of toll-like receptor signaling pathway (GO:0034121)	1/20	0.0752108	1	0	0	12.8205	33.1726	IRAK3	.
steroid hormone mediated signaling pathway (GO:0043401)	1/20	0.0752108	1	0	0	12.8205	33.1726	MED30	.
positive regulation of T cell migration (GO:2000406)	1/20	0.0752108	1	0	0	12.8205	33.1726	CXCL12	.
neuromuscular junction development (GO:0007528)	1/20	0.0752108	1	0	0	12.8205	33.1726	LRRK2	.
eye morphogenesis (GO:0048592)	1/20	0.0752108	1	0	0	12.8205	33.1726	EFEMP1	.
mitochondrial RNA metabolic process (GO:0000959)	1/20	0.0752108	1	0	0	12.8205	33.1726	FOXO3	.
negative regulation of protein tyrosine kinase activity (GO:0061099)	1/21	0.078821	1	0	0	12.21	31.0205	CBLC	.
lipid catabolic process (GO:0016042)	1/21	0.078821	1	0	0	12.21	31.0205	CES1	.
GTP metabolic process (GO:0046039)	1/21	0.078821	1	0	0	12.21	31.0205	LRRK2	.
negative regulation of macroautophagy (GO:0016242)	1/21	0.078821	1	0	0	12.21	31.0205	LRRK2	.
positive regulation of programmed cell death (GO:0043068)	3/257	0.0791665	1	0	0	2.99312	7.59115	NET1;LRRK2;FOXO3	.
negative regulation of response to endoplasmic reticulum stress (GO:1903573)	1/22	0.0824174	1	0	0	11.655	29.0904	LRRK2	.
negative regulation of GTPase activity (GO:0034260)	1/22	0.0824174	1	0	0	11.655	29.0904	LRRK2	.
regulation of calcium ion import (GO:0090279)	1/22	0.0824174	1	0	0	11.655	29.0904	CXCL12	.
sulfur amino acid metabolic process (GO:0000096)	1/22	0.0824174	1	0	0	11.655	29.0904	ADI1	.
regulation of monocyte chemotaxis (GO:0090025)	1/22	0.0824174	1	0	0	11.655	29.0904	CXCL12	.
positive regulation of erythrocyte differentiation (GO:0045648)	1/22	0.0824174	1	0	0	11.655	29.0904	FOXO3	.
digestive system development (GO:0055123)	1/22	0.0824174	1	0	0	11.655	29.0904	CLMP	.
inner ear morphogenesis (GO:0042472)	1/22	0.0824174	1	0	0	11.655	29.0904	HOXA1	.
cellular response to catecholamine stimulus (GO:0071870)	1/23	0.0859999	1	0	0	11.1483	27.3513	LRRK2	.
cellular response to ammonium ion (GO:0071242)	1/23	0.0859999	1	0	0	11.1483	27.3513	LRRK2	.
regulation of dendritic spine morphogenesis (GO:0061001)	1/23	0.0859999	1	0	0	11.1483	27.3513	LRRK2	.
regulation of chondrocyte differentiation (GO:0032330)	1/23	0.0859999	1	0	0	11.1483	27.3513	EFEMP1	.
regulation of protein processing (GO:0070613)	2/128	0.0891704	1	0	0	4.00641	9.68432	LRRK2;CFI	.
regulation of epidermal growth factor-activated receptor activity (GO:0007176)	1/24	0.0895686	1	0	0	10.6838	25.7772	CBLC	.
mucosal immune response (GO:0002385)	1/24	0.0895686	1	0	0	10.6838	25.7772	BPIFB1	.
ear morphogenesis (GO:0042471)	1/24	0.0895686	1	0	0	10.6838	25.7772	HOXA1	.
response to dsRNA (GO:0043331)	1/24	0.0895686	1	0	0	10.6838	25.7772	IRAK3	.
negative regulation of intrinsic apoptotic signaling pathway in response to DNA damage (GO:1902230)	1/24	0.0895686	1	0	0	10.6838	25.7772	CXCL12	.
negative regulation of oxidative stress-induced cell death (GO:1903202)	1/24	0.0895686	1	0	0	10.6838	25.7772	LRRK2	.
camera-type eye development (GO:0043010)	1/24	0.0895686	1	0	0	10.6838	25.7772	EFEMP1	.
cAMP metabolic process (GO:0046058)	1/24	0.0895686	1	0	0	10.6838	25.7772	PDE3B	.
negative regulation of interleukin-6 production (GO:0032715)	1/24	0.0895686	1	0	0	10.6838	25.7772	IRAK3	.
negative regulation of wound healing (GO:0061045)	1/25	0.0931235	1	0	0	10.2564	24.347	THBD	.
signal peptide processing (GO:0006465)	1/25	0.0931235	1	0	0	10.2564	24.347	IMMP1L	.
L-amino acid transport (GO:0015807)	1/25	0.0931235	1	0	0	10.2564	24.347	SLC36A4	.
neutral amino acid transport (GO:0015804)	1/25	0.0931235	1	0	0	10.2564	24.347	SLC36A4	.
modulation of excitatory postsynaptic potential (GO:0098815)	1/25	0.0931235	1	0	0	10.2564	24.347	LRRK2	.
cation transmembrane transport (GO:0098655)	1/26	0.0966648	1	0	0	9.86193	23.0425	SLC36A4	.
regulation of supramolecular fiber organization (GO:1902903)	1/26	0.0966648	1	0	0	9.86193	23.0425	CXCL12	.
regulation of neurotransmitter secretion (GO:0046928)	1/27	0.100192	1	0	0	9.49668	21.8487	LRRK2	.
negative regulation of synaptic transmission (GO:0050805)	1/27	0.100192	1	0	0	9.49668	21.8487	LRRK2	.
negative regulation of organelle assembly (GO:1902116)	1/27	0.100192	1	0	0	9.49668	21.8487	LRRK2	.
cellular response to glucose stimulus (GO:0071333)	1/27	0.100192	1	0	0	9.49668	21.8487	PTPRN2	.
regulation of cellular component organization (GO:0051128)	2/140	0.103667	1	0	0	3.663	8.30246	NET1;IRAK3	.
regulation of vasculature development (GO:1901342)	1/28	0.103706	1	0	0	9.15751	20.7527	TSPAN12	.
cellular response to hydrogen peroxide (GO:0070301)	1/28	0.103706	1	0	0	9.15751	20.7527	NET1	.
negative regulation of response to DNA damage stimulus (GO:2001021)	1/28	0.103706	1	0	0	9.15751	20.7527	CXCL12	.
regulation of actin polymerization or depolymerization (GO:0008064)	1/28	0.103706	1	0	0	9.15751	20.7527	CXCL12	.
lytic vacuole organization (GO:0080171)	1/28	0.103706	1	0	0	9.15751	20.7527	LRRK2	.
cell-cell adhesion via plasma-membrane adhesion molecules (GO:0098742)	2/142	0.106143	1	0	0	3.61141	8.10028	KIRREL3;ADGRL3	.
positive regulation of myeloid cell differentiation (GO:0045639)	1/29	0.107207	1	0	0	8.84173	19.7436	FOXO3	.
MyD88-dependent toll-like receptor signaling pathway (GO:0002755)	1/29	0.107207	1	0	0	8.84173	19.7436	IRAK3	.
amino acid transmembrane transport (GO:0003333)	1/29	0.107207	1	0	0	8.84173	19.7436	SLC36A4	.
artery morphogenesis (GO:0048844)	1/30	0.110694	1	0	0	8.54701	18.8119	HOXA1	.
regulation of blood coagulation (GO:0030193)	1/30	0.110694	1	0	0	8.54701	18.8119	THBD	.
regulation of cell adhesion mediated by integrin (GO:0033628)	1/30	0.110694	1	0	0	8.54701	18.8119	PDE3B	.
regulation of dendritic spine development (GO:0060998)	1/31	0.114167	1	0	0	8.2713	17.9495	LRRK2	.
negative regulation of tumor necrosis factor superfamily cytokine production (GO:1903556)	1/31	0.114167	1	0	0	8.2713	17.9495	IRAK3	.
lysosome organization (GO:0007040)	1/31	0.114167	1	0	0	8.2713	17.9495	LRRK2	.
purine ribonucleoside triphosphate metabolic process (GO:0009205)	1/32	0.117627	1	0	0	8.01282	17.1493	LRRK2	.
negative regulation of receptor activity (GO:2000272)	1/32	0.117627	1	0	0	8.01282	17.1493	CBLC	.
regulation of erythrocyte differentiation (GO:0045646)	1/32	0.117627	1	0	0	8.01282	17.1493	FOXO3	.
regulation of autophagosome assembly (GO:2000785)	1/33	0.121074	1	0	0	7.77001	16.4052	LRRK2	.
activation of MAPKK activity (GO:0000186)	1/33	0.121074	1	0	0	7.77001	16.4052	LRRK2	.
cellular glucose homeostasis (GO:0001678)	1/33	0.121074	1	0	0	7.77001	16.4052	FOXA3	.
chemical synaptic transmission, postsynaptic (GO:0099565)	1/33	0.121074	1	0	0	7.77001	16.4052	LRRK2	.
embryonic organ morphogenesis (GO:0048562)	1/33	0.121074	1	0	0	7.77001	16.4052	EFEMP1	.
negative regulation of mitochondrion organization (GO:0010823)	1/33	0.121074	1	0	0	7.77001	16.4052	LRRK2	.
regulation of interleukin-12 production (GO:0032655)	1/33	0.121074	1	0	0	7.77001	16.4052	IRAK3	.
regulation of postsynaptic membrane potential (GO:0060078)	1/33	0.121074	1	0	0	7.77001	16.4052	LRRK2	.
positive regulation of calcium ion transport (GO:0051928)	1/33	0.121074	1	0	0	7.77001	16.4052	CXCL12	.
response to exogenous dsRNA (GO:0043330)	1/33	0.121074	1	0	0	7.77001	16.4052	IRAK3	.
carboxylic acid transmembrane transport (GO:1905039)	1/35	0.127928	1	0	0	7.32601	15.0644	SLC36A4	.
negative regulation of tumor necrosis factor production (GO:0032720)	1/35	0.127928	1	0	0	7.32601	15.0644	IRAK3	.
regulation of mitochondrial membrane potential (GO:0051881)	1/35	0.127928	1	0	0	7.32601	15.0644	LRRK2	.
protein kinase B signaling (GO:0043491)	1/35	0.127928	1	0	0	7.32601	15.0644	FOXO3	.
cholesterol biosynthetic process (GO:0006695)	1/35	0.127928	1	0	0	7.32601	15.0644	CES1	.
organophosphate biosynthetic process (GO:0090407)	1/36	0.131335	1	0	0	7.12251	14.4587	GPAT2	.
secondary alcohol biosynthetic process (GO:1902653)	1/36	0.131335	1	0	0	7.12251	14.4587	CES1	.
negative regulation of blood coagulation (GO:0030195)	1/36	0.131335	1	0	0	7.12251	14.4587	THBD	.
phospholipid biosynthetic process (GO:0008654)	1/37	0.134729	1	0	0	6.93001	13.8911	GPAT2	.
positive regulation of neuron death (GO:1901216)	1/38	0.13811	1	0	0	6.74764	13.3584	FOXO3	.
regulation of cellular amide metabolic process (GO:0034248)	1/38	0.13811	1	0	0	6.74764	13.3584	FOXO3	.
negative regulation of protein catabolic process (GO:0042177)	1/39	0.141477	1	0	0	6.57462	12.8574	IRAK3	.
regulation of ATPase activity (GO:0043462)	1/40	0.144832	1	0	0	6.41026	12.3858	VMA21	.
androgen receptor signaling pathway (GO:0030521)	1/40	0.144832	1	0	0	6.41026	12.3858	MED30	.
phosphatidic acid biosynthetic process (GO:0006654)	1/40	0.144832	1	0	0	6.41026	12.3858	GPAT2	.
negative regulation of cytokine-mediated signaling pathway (GO:0001960)	1/40	0.144832	1	0	0	6.41026	12.3858	IRAK3	.
neuron migration (GO:0001764)	1/40	0.144832	1	0	0	6.41026	12.3858	ADGRL3	.
negative regulation of epidermal growth factor receptor signaling pathway (GO:0042059)	1/40	0.144832	1	0	0	6.41026	12.3858	CBLC	.
sterol biosynthetic process (GO:0016126)	1/40	0.144832	1	0	0	6.41026	12.3858	CES1	.
regulation of intracellular transport (GO:0032386)	1/40	0.144832	1	0	0	6.41026	12.3858	LRRK2	.
phosphatidic acid metabolic process (GO:0046473)	1/41	0.148174	1	0	0	6.25391	11.941	GPAT2	.
regulation of calcium-mediated signaling (GO:0050848)	1/41	0.148174	1	0	0	6.25391	11.941	LRRK2	.
negative regulation of proteolysis (GO:0045861)	1/41	0.148174	1	0	0	6.25391	11.941	LRRK2	.
cellular response to radiation (GO:0071478)	1/42	0.151503	1	0	0	6.10501	11.5211	NET1	.
regulation of interleukin-6 production (GO:0032675)	1/42	0.151503	1	0	0	6.10501	11.5211	IRAK3	.
regulation of angiogenesis (GO:0045765)	2/177	0.151742	1	0	0	2.89729	5.46305	PDE3B;TSPAN12	.
negative regulation of ERBB signaling pathway (GO:1901185)	1/43	0.154819	1	0	0	5.96303	11.124	CBLC	.
response to hydrogen peroxide (GO:0042542)	1/43	0.154819	1	0	0	5.96303	11.124	NET1	.
negative regulation of protein metabolic process (GO:0051248)	1/43	0.154819	1	0	0	5.96303	11.124	IRAK3	.
eye development (GO:0001654)	1/43	0.154819	1	0	0	5.96303	11.124	EFEMP1	.
digestive tract development (GO:0048565)	1/43	0.154819	1	0	0	5.96303	11.124	CLMP	.
regulation of dendrite morphogenesis (GO:0048814)	1/44	0.158122	1	0	0	5.82751	10.7482	LRRK2	.
posttranscriptional regulation of gene expression (GO:0010608)	1/44	0.158122	1	0	0	5.82751	10.7482	FOXO3	.
negative regulation of immune response (GO:0050777)	1/44	0.158122	1	0	0	5.82751	10.7482	IRAK3	.
regulation of intracellular pH (GO:0051453)	1/44	0.158122	1	0	0	5.82751	10.7482	LRRK2	.
negative regulation of immune system process (GO:0002683)	1/44	0.158122	1	0	0	5.82751	10.7482	IRAK3	.
regulation of synaptic transmission, glutamatergic (GO:0051966)	1/45	0.161413	1	0	0	5.69801	10.392	LRRK2	.
mitochondrial gene expression (GO:0140053)	1/45	0.161413	1	0	0	5.69801	10.392	FOXO3	.
post-translational protein modification (GO:0043687)	3/357	0.163015	1	0	0	2.15471	3.90845	BPIFB2;GOLM1;LMO7	.
nucleocytoplasmic transport (GO:0006913)	1/46	0.164691	1	0	0	5.57414	10.054	ATXN1	.
aminoglycan biosynthetic process (GO:0006023)	1/46	0.164691	1	0	0	5.57414	10.054	GALNT5	.
negative regulation of autophagy (GO:0010507)	1/46	0.164691	1	0	0	5.57414	10.054	LRRK2	.
cellular response to ionizing radiation (GO:0071479)	1/46	0.164691	1	0	0	5.57414	10.054	NET1	.
regulation of GTPase activity (GO:0043087)	2/188	0.166784	1	0	0	2.72777	4.88559	NET1;LRRK2	.
protein complex assembly (GO:0006461)	2/189	0.168164	1	0	0	2.71334	4.83738	CXCL12;LRRK2	.
regulation of mitochondrion organization (GO:0010821)	1/48	0.171209	1	0	0	5.34188	9.42774	LRRK2	.
pattern recognition receptor signaling pathway (GO:0002221)	1/48	0.171209	1	0	0	5.34188	9.42774	IRAK3	.
amino acid transport (GO:0006865)	1/48	0.171209	1	0	0	5.34188	9.42774	SLC36A4	.
establishment of protein localization to mitochondrion (GO:0072655)	1/49	0.174449	1	0	0	5.23286	9.13723	SLC25A6	.
regulation of cellular protein metabolic process (GO:0032268)	1/50	0.177676	1	0	0	5.12821	8.86048	FOXO3	.
blood circulation (GO:0008015)	1/50	0.177676	1	0	0	5.12821	8.86048	CXCL12	.
peptidyl-tyrosine modification (GO:0018212)	1/51	0.180891	1	0	0	5.02765	8.59658	EFEMP1	.
response to organonitrogen compound (GO:0010243)	1/51	0.180891	1	0	0	5.02765	8.59658	IRAK3	.
triglyceride metabolic process (GO:0006641)	1/52	0.184094	1	0	0	4.93097	8.34472	GPAT2	.
plasma membrane bounded cell projection morphogenesis (GO:0120039)	1/52	0.184094	1	0	0	4.93097	8.34472	LRRK2	.
chemokine-mediated signaling pathway (GO:0070098)	1/52	0.184094	1	0	0	4.93097	8.34472	CXCL12	.
regulation of calcium ion-dependent exocytosis (GO:0017158)	1/53	0.187284	1	0	0	4.83793	8.10415	LRRK2	.
negative regulation of cellular component organization (GO:0051129)	1/54	0.190462	1	0	0	4.74834	7.87418	IRAK3	.
cellular response to nutrient levels (GO:0031669)	1/54	0.190462	1	0	0	4.74834	7.87418	LRRK2	.
regulation of cellular catabolic process (GO:0031329)	1/55	0.193628	1	0	0	4.662	7.65416	LRRK2	.
cellular protein modification process (GO:0006464)	6/1001	0.195316	1	0	0	1.53692	2.51	BPIFB2;PTPRN2;GOLM1;LRRK2;IRAK3;LMO7	.
positive regulation of cell death (GO:0010942)	1/57	0.199923	1	0	0	4.49843	7.24167	LRRK2	.
epidermal growth factor receptor signaling pathway (GO:0007173)	1/57	0.199923	1	0	0	4.49843	7.24167	EFEMP1	.
phospholipid transport (GO:0015914)	1/58	0.203052	1	0	0	4.42087	7.04816	TMEM30B	.
regulation of epidermal growth factor receptor signaling pathway (GO:0042058)	1/58	0.203052	1	0	0	4.42087	7.04816	CBLC	.
positive regulation of protein binding (GO:0032092)	1/60	0.209274	1	0	0	4.2735	6.68423	LRRK2	.
cell chemotaxis (GO:0060326)	1/60	0.209274	1	0	0	4.2735	6.68423	CXCL12	.
positive regulation of leukocyte chemotaxis (GO:0002690)	1/61	0.212367	1	0	0	4.20345	6.51298	CXCL12	.
glycosaminoglycan metabolic process (GO:0030203)	1/61	0.212367	1	0	0	4.20345	6.51298	GALNT5	.
regulation of tumor necrosis factor production (GO:0032680)	1/61	0.212367	1	0	0	4.20345	6.51298	IRAK3	.
second-messenger-mediated signaling (GO:0019932)	1/62	0.215449	1	0	0	4.13565	6.34836	LRRK2	.
positive regulation of type I interferon production (GO:0032481)	1/62	0.215449	1	0	0	4.13565	6.34836	LRRFIP1	.
negative regulation of protein modification process (GO:0031400)	1/63	0.218518	1	0	0	4.07	6.19002	LRRK2	.
homophilic cell adhesion via plasma membrane adhesion molecules (GO:0007156)	1/64	0.221575	1	0	0	4.00641	6.03763	KIRREL3	.
positive regulation of cell adhesion (GO:0045785)	1/64	0.221575	1	0	0	4.00641	6.03763	CXCL12	.
cellular response to reactive oxygen species (GO:0034614)	1/65	0.224621	1	0	0	3.94477	5.89089	NET1	.
negative regulation of cell adhesion (GO:0007162)	1/65	0.224621	1	0	0	3.94477	5.89089	PDE3B	.
positive regulation of protein modification by small protein conjugation or removal (GO:1903322)	1/65	0.224621	1	0	0	3.94477	5.89089	LRRK2	.
negative regulation of blood vessel morphogenesis (GO:2000181)	1/65	0.224621	1	0	0	3.94477	5.89089	PDE3B	.
intracellular steroid hormone receptor signaling pathway (GO:0030518)	1/66	0.227655	1	0	0	3.885	5.74952	MED30	.
purine ribonucleotide metabolic process (GO:0009150)	1/66	0.227655	1	0	0	3.885	5.74952	LRRK2	.
negative regulation of protein binding (GO:0032091)	1/67	0.230677	1	0	0	3.82702	5.61323	LRRK2	.
positive regulation of autophagy (GO:0010508)	1/67	0.230677	1	0	0	3.82702	5.61323	LRRK2	.
cytokine-mediated signaling pathway (GO:0019221)	4/633	0.233666	1	0	0	1.62029	2.35567	CXCL12;IRAK3;PLP2;FOXO3	.
peptidyl-threonine phosphorylation (GO:0018107)	1/68	0.233687	1	0	0	3.77074	5.48179	LRRK2	.
cholesterol metabolic process (GO:0008203)	1/68	0.233687	1	0	0	3.77074	5.48179	CES1	.
negative regulation of angiogenesis (GO:0016525)	1/69	0.236686	1	0	0	3.71609	5.35496	PDE3B	.
regulation of innate immune response (GO:0045088)	1/69	0.236686	1	0	0	3.71609	5.35496	IRAK3	.
phospholipid metabolic process (GO:0006644)	1/70	0.239673	1	0	0	3.663	5.23252	GPAT2	.
calcium-mediated signaling (GO:0019722)	1/70	0.239673	1	0	0	3.663	5.23252	LRRK2	.
positive regulation of proteasomal ubiquitin-dependent protein catabolic process (GO:0032436)	1/70	0.239673	1	0	0	3.663	5.23252	LRRK2	.
response to insulin (GO:0032868)	1/71	0.242649	1	0	0	3.61141	5.11426	PDE3B	.
regulation of neuron death (GO:1901214)	1/72	0.245613	1	0	0	3.56125	4.99999	LRRK2	.
regulation of peptide hormone secretion (GO:0090276)	1/73	0.248566	1	0	0	3.51247	4.88952	SLC25A6	.
positive regulation of proteasomal protein catabolic process (GO:1901800)	1/73	0.248566	1	0	0	3.51247	4.88952	LRRK2	.
glucose homeostasis (GO:0042593)	1/74	0.251507	1	0	0	3.465	4.78269	FOXA3	.
regulation of G-protein coupled receptor protein signaling pathway (GO:0008277)	1/74	0.251507	1	0	0	3.465	4.78269	LRRK2	.
nitrogen compound transport (GO:0071705)	1/74	0.251507	1	0	0	3.465	4.78269	TMEM30B	.
negative regulation of phosphorylation (GO:0042326)	1/75	0.254437	1	0	0	3.4188	4.67932	LRRK2	.
C-terminal protein lipidation (GO:0006501)	1/75	0.254437	1	0	0	3.4188	4.67932	LYPD2	.
hemopoiesis (GO:0030097)	1/76	0.257356	1	0	0	3.37382	4.57927	KIRREL3	.
nucleic acid-templated transcription (GO:0097659)	1/76	0.257356	1	0	0	3.37382	4.57927	ASCL2	.
response to interleukin-1 (GO:0070555)	1/76	0.257356	1	0	0	3.37382	4.57927	IRAK3	.
response to ionizing radiation (GO:0010212)	1/77	0.260263	1	0	0	3.33	4.48239	NET1	.
cellular response to cytokine stimulus (GO:0071345)	3/456	0.262772	1	0	0	1.68691	2.2545	IRAK3;PLP2;FOXO3	.
sensory perception of mechanical stimulus (GO:0050954)	1/78	0.263159	1	0	0	3.28731	4.38855	HOXA1	.
visual perception (GO:0007601)	1/78	0.263159	1	0	0	3.28731	4.38855	EFEMP1	.
cation transport (GO:0006812)	1/79	0.266044	1	0	0	3.2457	4.29761	SLC36A4	.
peptidyl-tyrosine phosphorylation (GO:0018108)	1/79	0.266044	1	0	0	3.2457	4.29761	EFEMP1	.
ERBB signaling pathway (GO:0038127)	1/80	0.268918	1	0	0	3.20513	4.20945	EFEMP1	.
regulation of hydrolase activity (GO:0051336)	1/80	0.268918	1	0	0	3.20513	4.20945	VMA21	.
negative regulation of defense response (GO:0031348)	1/80	0.268918	1	0	0	3.20513	4.20945	IRAK3	.
sensory perception of sound (GO:0007605)	1/81	0.271781	1	0	0	3.16556	4.12396	HOXA1	.
positive regulation of binding (GO:0051099)	1/81	0.271781	1	0	0	3.16556	4.12396	LRRK2	.
negative regulation of cell death (GO:0060548)	1/81	0.271781	1	0	0	3.16556	4.12396	LRRK2	.
sensory perception of light stimulus (GO:0050953)	1/81	0.271781	1	0	0	3.16556	4.12396	EFEMP1	.
modulation of chemical synaptic transmission (GO:0050804)	1/82	0.274632	1	0	0	3.12695	4.04103	LRRK2	.
negative regulation of binding (GO:0051100)	1/82	0.274632	1	0	0	3.12695	4.04103	LRRK2	.
negative regulation of NF-kappaB transcription factor activity (GO:0032088)	1/82	0.274632	1	0	0	3.12695	4.04103	IRAK3	.
C-terminal protein amino acid modification (GO:0018410)	1/82	0.274632	1	0	0	3.12695	4.04103	LYPD2	.
positive regulation of homeostatic process (GO:0032846)	1/83	0.277473	1	0	0	3.08928	3.96056	FOXO3	.
negative regulation of neuron death (GO:1901215)	1/83	0.277473	1	0	0	3.08928	3.96056	LRRK2	.
positive regulation of protein ubiquitination (GO:0031398)	1/83	0.277473	1	0	0	3.08928	3.96056	LRRK2	.
protein phosphorylation (GO:0006468)	3/470	0.277578	1	0	0	1.63666	2.09763	EFEMP1;LRRK2;IRAK3	.
regulation of neuron differentiation (GO:0045664)	1/84	0.280302	1	0	0	3.0525	3.88244	LRRK2	.
regulation of type I interferon production (GO:0032479)	1/85	0.283121	1	0	0	3.01659	3.80658	LRRFIP1	.
toll-like receptor signaling pathway (GO:0002224)	1/86	0.285929	1	0	0	2.98151	3.73289	IRAK3	.
calcium ion homeostasis (GO:0055074)	1/87	0.288726	1	0	0	2.94724	3.6613	CXCL12	.
regulation of protein targeting to mitochondrion (GO:1903214)	1/88	0.291512	1	0	0	2.91375	3.59171	LRRK2	.
regulation of proteasomal ubiquitin-dependent protein catabolic process (GO:0032434)	1/88	0.291512	1	0	0	2.91375	3.59171	LRRK2	.
cellular protein metabolic process (GO:0044267)	3/484	0.292471	1	0	0	1.58932	1.95389	IMMP1L;BPIFB2;GOLM1	.
regulation of neuron apoptotic process (GO:0043523)	1/89	0.294287	1	0	0	2.88101	3.52405	FOXO3	.
protein tetramerization (GO:0051262)	1/90	0.297052	1	0	0	2.849	3.45826	AASS	.
positive regulation of response to external stimulus (GO:0032103)	1/90	0.297052	1	0	0	2.849	3.45826	THBD	.
regulation of cytokine-mediated signaling pathway (GO:0001959)	1/90	0.297052	1	0	0	2.849	3.45826	IRAK3	.
regulation of protein catabolic process (GO:0042176)	1/91	0.299806	1	0	0	2.8177	3.39426	IRAK3	.
nuclear export (GO:0051168)	1/92	0.302549	1	0	0	2.78707	3.33198	ATXN1	.
negative regulation of signal transduction (GO:0009968)	2/283	0.302655	1	0	0	1.81209	2.16574	LRRK2;IRAK3	.
interleukin-1-mediated signaling pathway (GO:0070498)	1/95	0.310715	1	0	0	2.69906	3.15487	IRAK3	.
regulation of cell death (GO:0010941)	1/96	0.313416	1	0	0	2.67094	3.09889	LRRK2	.
epithelial cell differentiation (GO:0030855)	1/96	0.313416	1	0	0	2.67094	3.09889	CES1	.
cellular metal ion homeostasis (GO:0006875)	1/96	0.313416	1	0	0	2.67094	3.09889	CXCL12	.
protein localization to organelle (GO:0033365)	1/97	0.316107	1	0	0	2.6434	3.04434	LRRK2	.
mitochondrial respiratory chain complex assembly (GO:0033108)	1/97	0.316107	1	0	0	2.6434	3.04434	IMMP1L	.
response to molecule of bacterial origin (GO:0002237)	1/98	0.318787	1	0	0	2.61643	2.99119	IRAK3	.
regulation of insulin secretion (GO:0050796)	1/98	0.318787	1	0	0	2.61643	2.99119	SLC25A6	.
glycosaminoglycan biosynthetic process (GO:0006024)	1/99	0.321457	1	0	0	2.59	2.93938	GALNT5	.
cellular response to metal ion (GO:0071248)	1/100	0.324116	1	0	0	2.5641	2.88886	LRRK2	.
protein processing (GO:0016485)	1/101	0.326765	1	0	0	2.53872	2.83959	IMMP1L	.
cellular divalent inorganic cation homeostasis (GO:0072503)	1/101	0.326765	1	0	0	2.53872	2.83959	CXCL12	.
regulation of protein ubiquitination (GO:0031396)	1/101	0.326765	1	0	0	2.53872	2.83959	LRRK2	.
peptide metabolic process (GO:0006518)	1/104	0.334651	1	0	0	2.46548	2.69888	IMMP1L	.
positive regulation of apoptotic process (GO:0043065)	2/307	0.337073	1	0	0	1.67043	1.81651	NET1;FOXO3	.
positive regulation of cellular catabolic process (GO:0031331)	1/106	0.339858	1	0	0	2.41896	2.61061	LRRK2	.
regulation of protein secretion (GO:0050708)	1/107	0.342447	1	0	0	2.39636	2.56803	SLC25A6	.
cellular response to starvation (GO:0009267)	1/107	0.342447	1	0	0	2.39636	2.56803	LRRK2	.
regulation of protein activation cascade (GO:2000257)	1/108	0.345025	1	0	0	2.37417	2.52645	CFI	.
monocarboxylic acid metabolic process (GO:0032787)	1/108	0.345025	1	0	0	2.37417	2.52645	GPAT2	.
negative regulation of hydrolase activity (GO:0051346)	1/108	0.345025	1	0	0	2.37417	2.52645	LRRK2	.
regulation of complement activation (GO:0030449)	1/109	0.347593	1	0	0	2.35239	2.48582	CFI	.
regulation of Wnt signaling pathway (GO:0030111)	1/109	0.347593	1	0	0	2.35239	2.48582	LRRK2	.
negative regulation of cytokine production (GO:0001818)	1/110	0.350151	1	0	0	2.331	2.44613	IRAK3	.
cellular response to peptide hormone stimulus (GO:0071375)	1/110	0.350151	1	0	0	2.331	2.44613	PDE3B	.
cellular response to insulin stimulus (GO:0032869)	1/110	0.350151	1	0	0	2.331	2.44613	PDE3B	.
regulation of protein binding (GO:0043393)	1/111	0.3527	1	0	0	2.31	2.40734	LRRK2	.
positive regulation of canonical Wnt signaling pathway (GO:0090263)	1/113	0.357767	1	0	0	2.26912	2.33236	LRRK2	.
regulation of humoral immune response (GO:0002920)	1/113	0.357767	1	0	0	2.26912	2.33236	CFI	.
regulation of immune effector process (GO:0002697)	1/114	0.360286	1	0	0	2.24921	2.29612	CFI	.
epithelium development (GO:0060429)	1/115	0.362795	1	0	0	2.22965	2.26068	CES1	.
regulation of macroautophagy (GO:0016241)	1/116	0.365295	1	0	0	2.21043	2.22602	LRRK2	.
activation of MAPK activity (GO:0000187)	1/117	0.367784	1	0	0	2.19154	2.19211	LRRK2	.
positive regulation of protein serine/threonine kinase activity (GO:0071902)	1/118	0.370265	1	0	0	2.17297	2.15893	LRRK2	.
brain development (GO:0007420)	1/119	0.372735	1	0	0	2.15471	2.12645	ATXN1	.
regulation of acute inflammatory response (GO:0002673)	1/121	0.377648	1	0	0	2.11909	2.06356	CFI	.
Golgi organization (GO:0007030)	1/121	0.377648	1	0	0	2.11909	2.06356	LRRK2	.
negative regulation of transcription from RNA polymerase II promoter (GO:0000122)	3/565	0.379087	1	0	0	1.36147	1.32061	LRRFIP1;FOXO3;ASCL2	.
tumor necrosis factor-mediated signaling pathway (GO:0033209)	1/123	0.382522	1	0	0	2.08464	2.00327	FOXO3	.
cellular calcium ion homeostasis (GO:0006874)	1/123	0.382522	1	0	0	2.08464	2.00327	CXCL12	.
dephosphorylation (GO:0016311)	1/124	0.384945	1	0	0	2.06782	1.97406	PTPRN2	.
protein dephosphorylation (GO:0006470)	1/125	0.387359	1	0	0	2.05128	1.94544	PTPRN2	.
G-protein coupled receptor signaling pathway, coupled to cyclic nucleotide second messenger (GO:0007187)	1/125	0.387359	1	0	0	2.05128	1.94544	HTR4	.
negative regulation of transcription, DNA-templated (GO:0045892)	4/813	0.391776	1	0	0	1.26155	1.18215	ATXN1;LRRFIP1;FOXO3;ASCL2	.
non-canonical Wnt signaling pathway (GO:0035567)	1/127	0.392158	1	0	0	2.01898	1.88995	FZD8	.
protein lipidation (GO:0006497)	1/127	0.392158	1	0	0	2.01898	1.88995	LYPD2	.
positive regulation of NF-kappaB transcription factor activity (GO:0051092)	1/128	0.394544	1	0	0	2.00321	1.86303	IRAK3	.
transcription, DNA-templated (GO:0006351)	2/356	0.405614	1	0	0	1.44051	1.29985	FOXO3;ASCL2	.
protein targeting (GO:0006605)	1/133	0.406334	1	0	0	1.9279	1.73622	SLC25A6	.
mitochondrial transport (GO:0006839)	1/135	0.410987	1	0	0	1.89934	1.68888	SLC25A6	.
regulation of vesicle-mediated transport (GO:0060627)	1/138	0.417898	1	0	0	1.85805	1.62118	LRRK2	.
response to cytokine (GO:0034097)	1/138	0.417898	1	0	0	1.85805	1.62118	IRAK3	.
neuron differentiation (GO:0030182)	1/139	0.420184	1	0	0	1.84468	1.59945	FZD8	.
response to lipid (GO:0033993)	1/140	0.422461	1	0	0	1.8315	1.57813	IRAK3	.
regulation of small GTPase mediated signal transduction (GO:0051056)	1/140	0.422461	1	0	0	1.8315	1.57813	NET1	.
negative regulation of sequence-specific DNA binding transcription factor activity (GO:0043433)	1/140	0.422461	1	0	0	1.8315	1.57813	IRAK3	.
positive regulation of Wnt signaling pathway (GO:0030177)	1/140	0.422461	1	0	0	1.8315	1.57813	LRRK2	.
positive regulation of transcription from RNA polymerase II promoter (GO:0045944)	4/848	0.42282	1	0	0	1.20948	1.04113	METTL23;HOXA1;FOXO3;FOXA3	.
modification-dependent protein catabolic process (GO:0019941)	1/141	0.42473	1	0	0	1.81851	1.5572	CBLC	.
cellular protein complex assembly (GO:0043623)	1/144	0.431482	1	0	0	1.78063	1.49667	IMMP1L	.
regulation of transcription, DNA-templated (GO:0006355)	7/1598	0.432477	1	0	0	1.1232	0.941496	EFEMP1;ATXN1;MED30;LRRFIP1;FOXO3;ASCL2;FOXA3	.
peptidyl-serine phosphorylation (GO:0018105)	1/145	0.433715	1	0	0	1.76835	1.47722	LRRK2	.
skeletal system development (GO:0001501)	1/146	0.43594	1	0	0	1.75623	1.45812	PITX1	.
cellular response to interleukin-1 (GO:0071347)	1/150	0.444752	1	0	0	1.7094	1.38502	IRAK3	.
negative regulation of cell differentiation (GO:0045596)	1/150	0.444752	1	0	0	1.7094	1.38502	EFEMP1	.
positive regulation of transcription, DNA-templated (GO:0045893)	5/1120	0.444809	1	0	0	1.14469	0.927323	METTL23;MED30;HOXA1;FOXO3;FOXA3	.
phosphorylation (GO:0016310)	2/386	0.445944	1	0	0	1.32855	1.07289	LRRK2;IRAK3	.
regulation of cellular macromolecule biosynthetic process (GO:2000112)	3/631	0.448243	1	0	0	1.21907	0.978203	EFEMP1;FOXO3;ASCL2	.
positive regulation of intracellular protein transport (GO:0090316)	1/152	0.449108	1	0	0	1.68691	1.35036	TMEM30B	.
response to lipopolysaccharide (GO:0032496)	1/155	0.455577	1	0	0	1.65426	1.30056	IRAK3	.
protein modification by small protein conjugation (GO:0032446)	2/398	0.46166	1	0	0	1.28849	0.995912	CBLC;LMO7	.
axon guidance (GO:0007411)	1/158	0.461972	1	0	0	1.62285	1.25325	CXCL12	.
transcription initiation from RNA polymerase II promoter (GO:0006367)	1/160	0.466194	1	0	0	1.60256	1.223	MED30	.
negative regulation of intracellular signal transduction (GO:1902532)	1/161	0.468292	1	0	0	1.59261	1.20825	PDE3B	.
neuron projection morphogenesis (GO:0048812)	1/163	0.472465	1	0	0	1.57307	1.17947	LRRK2	.
positive regulation of protein modification process (GO:0031401)	1/163	0.472465	1	0	0	1.57307	1.17947	LRRK2	.
glycerophospholipid biosynthetic process (GO:0046474)	1/164	0.474539	1	0	0	1.56348	1.16543	GPAT2	.
gene expression (GO:0010467)	2/411	0.478395	1	0	0	1.24774	0.91998	ATXN1;ASCL2	.
neuron projection development (GO:0031175)	1/167	0.480714	1	0	0	1.53539	1.12465	LRRK2	.
positive regulation of hydrolase activity (GO:0051345)	1/172	0.490846	1	0	0	1.49076	1.06086	NET1	.
regulation of intracellular signal transduction (GO:1902531)	2/422	0.492313	1	0	0	1.21521	0.861151	NET1;LRRK2	.
protein autophosphorylation (GO:0046777)	1/175	0.496832	1	0	0	1.4652	1.02491	LRRK2	.
positive regulation of MAP kinase activity (GO:0043406)	1/177	0.500784	1	0	0	1.44865	1.00186	LRRK2	.
negative regulation of protein phosphorylation (GO:0001933)	1/178	0.502748	1	0	0	1.44051	0.990588	LRRK2	.
positive regulation of cell motility (GO:2000147)	1/179	0.504705	1	0	0	1.43246	0.97949	CXCL12	.
phosphate-containing compound metabolic process (GO:0006796)	1/183	0.512456	1	0	0	1.40115	0.936726	LRRK2	.
DNA-templated transcription, initiation (GO:0006352)	1/186	0.51819	1	0	0	1.37855	0.906276	MED30	.
negative regulation of nucleic acid-templated transcription (GO:1903507)	2/444	0.519451	1	0	0	1.155	0.756507	ATXN1;LRRFIP1	.
regulation of transcription from RNA polymerase II promoter (GO:0006357)	6/1478	0.520866	1	0	0	1.04091	0.678945	METTL23;HOXA1;LRRFIP1;FOXO3;ASCL2;FOXA3	.
RNA metabolic process (GO:0016070)	1/191	0.5276	1	0	0	1.34246	0.858392	ATXN1	.
positive regulation of GTPase activity (GO:0043547)	1/192	0.52946	1	0	0	1.33547	0.849221	NET1	.
RNA processing (GO:0006396)	1/193	0.531313	1	0	0	1.32855	0.84018	ATXN1	.
nervous system development (GO:0007399)	2/455	0.532662	1	0	0	1.12708	0.709911	KIRREL3;ADGRL3	.
cellular response to tumor necrosis factor (GO:0071356)	1/194	0.533159	1	0	0	1.3217	0.831266	FOXO3	.
regulation of cell growth (GO:0001558)	1/201	0.545879	1	0	0	1.27567	0.772238	NET1	.
regulation of autophagy (GO:0010506)	1/203	0.54945	1	0	0	1.2631	0.756393	LRRK2	.
positive regulation of phosphorylation (GO:0042327)	1/208	0.558257	1	0	0	1.23274	0.718608	LRRK2	.
regulation of canonical Wnt signaling pathway (GO:0060828)	1/213	0.566894	1	0	0	1.2038	0.683258	LRRK2	.
regulation of translation (GO:0006417)	1/213	0.566894	1	0	0	1.2038	0.683258	FOXO3	.
positive regulation of sequence-specific DNA binding transcription factor activity (GO:0051091)	1/215	0.570302	1	0	0	1.19261	0.669754	IRAK3	.
central nervous system development (GO:0007417)	1/217	0.573684	1	0	0	1.18161	0.656595	ATXN1	.
protein oligomerization (GO:0051259)	1/217	0.573684	1	0	0	1.18161	0.656595	AASS	.
positive regulation of cytokine production (GO:0001819)	1/220	0.578707	1	0	0	1.1655	0.637482	LRRFIP1	.
positive regulation of cell migration (GO:0030335)	1/221	0.580368	1	0	0	1.16023	0.631271	CXCL12	.
axonogenesis (GO:0007409)	1/223	0.583671	1	0	0	1.14982	0.619084	CXCL12	.
positive regulation of nucleic acid-templated transcription (GO:1903508)	2/502	0.586325	1	0	0	1.02155	0.545388	MED30;FOXO3	.
protein ubiquitination (GO:0016567)	2/506	0.590681	1	0	0	1.01348	0.533576	CBLC;LMO7	.
negative regulation of cellular macromolecule biosynthetic process (GO:2000113)	2/512	0.597151	1	0	0	1.0016	0.516411	ATXN1;LRRFIP1	.
activation of protein kinase activity (GO:0032147)	1/233	0.599807	1	0	0	1.10047	0.562505	LRRK2	.
regulation of protein phosphorylation (GO:0001932)	1/261	0.641773	1	0	0	0.982415	0.435721	LRRK2	.
endocytosis (GO:0006897)	1/263	0.644599	1	0	0	0.974944	0.428125	LRRK2	.
regulation of programmed cell death (GO:0043067)	1/268	0.651567	1	0	0	0.956755	0.40985	LRRK2	.
MAPK cascade (GO:0000165)	1/278	0.665101	1	0	0	0.922339	0.376145	LRRK2	.
protein polyubiquitination (GO:0000209)	1/283	0.671672	1	0	0	0.906043	0.360592	LMO7	.
ion transport (GO:0006811)	1/289	0.679389	1	0	0	0.887233	0.34297	PLP2	.
positive regulation of MAPK cascade (GO:0043410)	1/289	0.679389	1	0	0	0.887233	0.34297	LRRK2	.
regulation of nucleic acid-templated transcription (GO:1903506)	2/607	0.689625	1	0	0	0.844844	0.31395	EFEMP1;ASCL2	.
negative regulation of gene expression (GO:0010629)	2/618	0.699144	1	0	0	0.829807	0.296987	ATXN1;LRRFIP1	.
regulation of cell migration (GO:0030334)	1/316	0.711959	1	0	0	0.811425	0.275669	CXCL12	.
cellular protein localization (GO:0034613)	1/327	0.724272	1	0	0	0.784129	0.252951	LRRK2	.
ubiquitin-dependent protein catabolic process (GO:0006511)	1/341	0.739193	1	0	0	0.751936	0.227232	CBLC	.
cellular macromolecule biosynthetic process (GO:0034645)	1/367	0.76482	1	0	0	0.698666	0.187322	ASCL2	.
transmembrane transport (GO:0055085)	1/378	0.774899	1	0	0	0.678334	0.172991	SVOPL	.
vesicle-mediated transport (GO:0016192)	1/410	0.801856	1	0	0	0.625391	0.138103	LRRK2	.
positive regulation of protein phosphorylation (GO:0001934)	1/412	0.803431	1	0	0	0.622355	0.136211	LRRK2	.
positive regulation of gene expression (GO:0010628)	2/771	0.808279	1	0	0	0.665137	0.141573	MED30;FOXO3	.
regulation of apoptotic process (GO:0042981)	2/815	0.832474	1	0	0	0.629228	0.115371	NET1;FOXO3	.
neutrophil degranulation (GO:0043312)	1/479	0.849609	1	0	0	0.535303	0.0872429	PTPRN2	.
neutrophil activation involved in immune response (GO:0002283)	1/483	0.851999	1	0	0	0.53087	0.0850295	PTPRN2	.
transcription from RNA polymerase II promoter (GO:0006366)	1/485	0.85318	1	0	0	0.528681	0.0839467	MED30	.
neutrophil mediated immunity (GO:0002446)	1/487	0.854351	1	0	0	0.52651	0.0828796	PTPRN2	.
negative regulation of cellular process (GO:0048523)	1/534	0.87937	1	0	0	0.480169	0.0617256	PDE3B	.
regulation of gene expression (GO:0010468)	2/1037	0.917641	1	0	0	0.494523	0.042504	EFEMP1;ASCL2	.

## Sheet: darkred module
Supplementary File S10: The complete list of the functional enrichment analysis for semi-preserved modules.
Term	Overlap	P-value	Adjusted P-value	Old P-value	Old Adjusted P-value	Odds Ratio	Combined Score	Genes	.	KEGG	Term	Overlap	P-value	Adjusted P-value	Old P-value	Old Adjusted P-value	Odds Ratio	Combined Score	Genes
protein phosphorylation (GO:0006468)	10/470	9.45639e-05	0.24128	0	0	4.38693	40.6503	EPHA4;CDK8;NIM1K;PRDX4;STK38L;ALPK3;BMPR1B;PRKACB;CDC25B;FGFR1	.		Ras signaling pathway	4/232	0.0264564	0.679048	0	0	3.55492	12.9124	EFNA3;RASA3;PRKACB;FGFR1
positive regulation of aspartic-type endopeptidase activity involved in amyloid precursor protein catabolic process (GO:1902961)	2/6	0.000344806	0.351909	0	0	68.7285	547.94	EPHA4;EFNA3	.		Signaling pathways regulating pluripotency of stem cells	3/139	0.0301655	0.71469	0	0	4.45005	15.5799	MYC;BMPR1B;FGFR1
regulation of receptor recycling (GO:0001919)	3/17	7.1579e-05	0.365267	0	0	36.3857	347.291	RAB29;AP1AR;SNCA	.		Dopaminergic synapse	3/131	0.0259197	0.725751	0	0	4.72181	17.2476	DDC;PRKACB;GRIA4
positive regulation of cellular amide metabolic process (GO:0034250)	4/61	0.000219515	0.373394	0	0	13.5204	113.897	FXR1;EPHA4;NPM1;EEF2	.		Retrograde endocannabinoid signaling	3/148	0.0353537	0.725928	0	0	4.17944	13.9692	GABRB3;PRKACB;GRIA4
regulation of aspartic-type endopeptidase activity involved in amyloid precursor protein catabolic process (GO:1902959)	2/8	0.000639578	0.407971	0	0	51.5464	379.108	EPHA4;EFNA3	.		Lysine degradation	2/59	0.0333069	0.732752	0	0	6.98934	23.7777	SETD7;CAMKMT
protein localization to membrane (GO:0072657)	5/160	0.00109723	0.430705	0	0	6.4433	43.9109	TSPAN15;ARL5B;RAB29;LIN7C;ARL5A	.		Vibrio cholerae infection	2/50	0.0245234	0.755321	0	0	8.24742	30.5825	ATP6V0E2;PRKACB
positive regulation of aspartic-type peptidase activity (GO:1905247)	2/6	0.000344806	0.439887	0	0	68.7285	547.94	EPHA4;EFNA3	.		Central carbon metabolism in cancer	2/65	0.0397433	0.765058	0	0	6.34417	20.4619	MYC;FGFR1
positive regulation of cellular biosynthetic process (GO:0031328)	5/159	0.00106698	0.453735	0	0	6.48382	44.3683	FXR1;NPM1;MYC;EEF2;SNCA	.		Hippo signaling pathway	3/160	0.0429401	0.777973	0	0	3.86598	12.1699	MYC;BMPR1B;YWHAH
regulation of dendrite morphogenesis (GO:0048814)	3/44	0.00126799	0.462181	0	0	14.0581	93.7721	FXR1;EPHA4;YWHAH	.		Cocaine addiction	2/49	0.023616	0.808191	0	0	8.41574	31.5239	DDC;PRKACB
ribosomal large subunit export from nucleus (GO:0000055)	2/8	0.000639578	0.466252	0	0	51.5464	379.108	NPM1;RRS1	.		Synthesis and degradation of ketone bodies	1/10	0.0474653	0.812184	0	0	20.6186	62.8403	OXCT1
regulation of phospholipase activity (GO:0010517)	2/10	0.00102141	0.473842	0	0	41.2371	283.982	FGFR1;SNCA	.		Thyroid hormone synthesis	2/74	0.0501921	0.81364	0	0	5.57258	16.6726	GSR;PRKACB
ribosomal subunit export from nucleus (GO:0000054)	2/12	0.00148863	0.474779	0	0	34.3643	223.708	NPM1;RRS1	.		Cell cycle	3/124	0.0224889	0.865823	0	0	4.98836	18.9295	MYC;CDC25B;YWHAH
phosphorylation (GO:0016310)	8/386	0.000580241	0.493495	0	0	4.27328	31.8447	CDK8;NIM1K;STK38L;ALPK3;BMPR1B;PRKACB;CDC25B;FGFR1	.		Axon guidance	3/181	0.0580019	0.89323	0	0	3.41744	9.73041	EPHA4;EFNA3;BMPR1B
positive regulation of amyloid precursor protein catabolic process (GO:1902993)	2/12	0.00148863	0.506431	0	0	34.3643	223.708	EPHA4;EFNA3	.		Serotonergic synapse	3/113	0.0176346	0.905244	0	0	5.47395	22.1032	GABRB3;DDC;PRKACB
positive regulation of receptor recycling (GO:0001921)	2/10	0.00102141	0.521226	0	0	41.2371	283.982	RAB29;SNCA	.		Progesterone-mediated oocyte maturation	2/99	0.08348	0.952291	0	0	4.16536	10.3432	PRKACB;CDC25B
catecholamine biosynthetic process (GO:0042423)	2/13	0.00175374	0.526431	0	0	31.7209	201.301	DDC;SNCA	.		Proteoglycans in cancer	3/201	0.0743524	0.954189	0	0	3.0774	7.99797	MYC;PRKACB;FGFR1
regulation of synapse organization (GO:0050807)	2/14	0.00203957	0.578219	0	0	29.4551	182.475	FXR1;EPHA4	.		Circadian entrainment	2/97	0.0806159	0.954988	0	0	4.25125	10.7049	PRKACB;GRIA4
gas transport (GO:0015669)	2/10	0.00102141	0.57914	0	0	41.2371	283.982	MYC;AQP5	.		Hedgehog signaling pathway	2/47	0.021844	0.961138	0	0	8.77385	33.5497	GAS1;PRKACB
RNA metabolic process (GO:0016070)	5/191	0.00238948	0.641763	0	0	5.39753	32.5832	PCBP3;RBPMS;FASTKD1;PABPC4;DEDD2	.		Morphine addiction	2/91	0.0722178	0.96709	0	0	4.53155	11.9092	GABRB3;PRKACB
ribosomal large subunit biogenesis (GO:0042273)	3/63	0.00355763	0.907729	0	0	9.81836	55.3624	EBNA1BP2;NPM1;RRS1	.		Phenylalanine metabolism	1/17	0.0793575	0.977684	0	0	12.1286	30.7313	DDC
limb morphogenesis (GO:0035108)	2/21	0.00460393	1	0	0	19.6367	105.662	MBNL1;BMPR1B	.		Salivary secretion	2/90	0.0708476	0.991866	0	0	4.5819	12.1293	AQP5;PRKACB
positive regulation of macromolecule biosynthetic process (GO:0010557)	4/142	0.00506739	1	0	0	5.80804	30.6951	FXR1;NPM1;MYC;EEF2	.		Nicotine addiction	2/40	0.0161101	0.992385	0	0	10.3093	42.5599	GABRB3;GRIA4
protein localization to Golgi apparatus (GO:0034067)	2/23	0.00551182	1	0	0	17.9292	93.2472	ARL5B;ARL5A	.		Parathyroid hormone synthesis, secretion and action	2/106	0.0937423	0.995608	0	0	3.89029	9.20912	PRKACB;FGFR1
positive regulation of endopeptidase activity (GO:0010950)	2/24	0.00599399	1	0	0	17.1821	87.9209	EPHA4;EFNA3	.		Amphetamine addiction	3/68	0.00441219	1	0	0	9.09642	49.3334	DDC;PRKACB;GRIA4
positive regulation of translation (GO:0045727)	3/78	0.00646853	1	0	0	7.93021	39.9747	FXR1;NPM1;EEF2	.		GABAergic synapse	3/89	0.00929404	1	0	0	6.95008	32.5151	GABRB3;PLCL1;PRKACB
response to gamma radiation (GO:0010332)	2/26	0.00701388	1	0	0	15.8604	78.6656	MYC;CRYAB	.		Longevity regulating pathway	3/102	0.0134331	1	0	0	6.06428	26.1373	SESN3;PRKACB;CRYAB
negative regulation of signaling (GO:0023057)	3/83	0.00767779	1	0	0	7.45249	36.2893	EPHA4;AP1AR;FGFR1	.		MAPK signaling pathway	5/295	0.0144607	1	0	0	3.49467	14.8045	EFNA3;MYC;PRKACB;CDC25B;FGFR1
protein alkylation (GO:0008213)	2/29	0.00867973	1	0	0	14.2197	67.4975	EEF2;CAMKMT	.		TGF-beta signaling pathway	2/90	0.0708476	1	0	0	4.5819	12.1293	MYC;BMPR1B
negative regulation of cell morphogenesis involved in differentiation (GO:0010771)	2/30	0.00927055	1	0	0	13.7457	64.3424	AP1AR;YWHAH	.		PI3K-Akt signaling pathway	4/354	0.0935115	1	0	0	2.32978	5.52081	EFNA3;MYC;FGFR1;YWHAH
positive regulation of cellular protein metabolic process (GO:0032270)	3/91	0.00987356	1	0	0	6.79733	31.3893	FXR1;NPM1;EEF2	.		Glutamatergic synapse	2/114	0.105889	1	0	0	3.61729	8.12214	PRKACB;GRIA4
regulation of dendritic spine development (GO:0060998)	2/31	0.00987884	1	0	0	13.3023	61.4215	FXR1;EPHA4	.		Thyroid hormone signaling pathway	2/116	0.108989	1	0	0	3.55492	7.87951	MYC;PRKACB
microtubule bundle formation (GO:0001578)	2/32	0.0105044	1	0	0	12.8866	58.7108	CLIP1;MTCL1	.		Collecting duct acid secretion	1/27	0.123093	1	0	0	7.6365	15.9971	ATP6V0E2
establishment or maintenance of epithelial cell apical/basal polarity (GO:0045197)	2/33	0.0111471	1	0	0	12.4961	56.1897	MTCL1;LIN7C	.		Oocyte meiosis	2/125	0.12323	1	0	0	3.29897	6.90707	PRKACB;YWHAH
regulation of microtubule polymerization (GO:0031113)	2/35	0.0124831	1	0	0	11.782	51.6452	CLIP1;SNCA	.		Butanoate metabolism	1/28	0.127351	1	0	0	7.36377	15.1753	OXCT1
regulation of cell morphogenesis involved in differentiation (GO:0010769)	2/36	0.013176	1	0	0	11.4548	49.5917	FXR1;EPHA4	.		Parkinson disease	2/142	0.15123	1	0	0	2.90402	5.48556	PRKACB;SNCA
positive regulation of signaling (GO:0023056)	2/36	0.013176	1	0	0	11.4548	49.5917	RAB29;SNCA	.		Prion diseases	1/35	0.156595	1	0	0	5.89102	10.9225	PRKACB
negative regulation of programmed cell death (GO:0043069)	6/408	0.0144929	1	0	0	3.03214	12.8384	EPHA4;NPM1;MYC;CRYAB;FGFR1;SNCA	.		Breast cancer	2/147	0.159694	1	0	0	2.80525	5.14622	MYC;FGFR1
RNA processing (GO:0006396)	4/193	0.0145188	1	0	0	4.27328	18.0858	MBNL1;RBPMS;PABPC4;DEDD2	.		Tyrosine metabolism	1/36	0.160692	1	0	0	5.72738	10.4712	DDC
negative regulation of transport (GO:0051051)	2/40	0.0161101	1	0	0	10.3093	42.5599	CRYAB;SNCA	.		Thyroid cancer	1/37	0.16477	1	0	0	5.57258	10.0485	MYC
regulation of intracellular transport (GO:0032386)	2/40	0.0161101	1	0	0	10.3093	42.5599	GAS1;CRYAB	.		Oxytocin signaling pathway	2/153	0.169963	1	0	0	2.69524	4.77644	EEF2;PRKACB
negative regulation of proteolysis (GO:0045861)	2/41	0.0168834	1	0	0	10.0578	41.0503	EPHA4;GAS1	.		Hepatitis C	2/155	0.17341	1	0	0	2.66046	4.66137	MYC;YWHAH
negative regulation of cell projection organization (GO:0031345)	2/41	0.0168834	1	0	0	10.0578	41.0503	EPHA4;RAB29	.		MicroRNAs in cancer	3/299	0.177375	1	0	0	2.06875	3.57788	EFNA3;MYC;CDC25B
regulation of apoptotic process (GO:0042981)	9/815	0.0174061	1	0	0	2.2769	9.22356	TIAM2;EPHA4;NPM1;RYBP;MYC;GAS1;CRYAB;FGFR1;SNCA	.		Wnt signaling pathway	2/158	0.178604	1	0	0	2.60994	4.49585	MYC;PRKACB
substantia nigra development (GO:0021762)	2/43	0.0184765	1	0	0	9.59003	38.2763	S100A1;YWHAH	.		Bladder cancer	1/41	0.180887	1	0	0	5.02892	8.59885	MYC
metaphase plate congression (GO:0051310)	2/44	0.0192959	1	0	0	9.37207	36.9996	RRS1;GEM	.		Tryptophan metabolism	1/42	0.184868	1	0	0	4.90918	8.28725	DDC
protein localization to cell periphery (GO:1990778)	3/117	0.019324	1	0	0	5.28681	20.8639	TSPAN15;RAB29;LIN7C	.		RNA transport	2/165	0.190813	1	0	0	2.49922	4.13986	FXR1;PABPC4
regulation of DNA metabolic process (GO:0051052)	2/46	0.0209799	1	0	0	8.96459	34.6409	MYC;ZBTB38	.		Vasopressin-regulated water reabsorption	1/44	0.192772	1	0	0	4.68604	7.71437	PRKACB
protein methylation (GO:0006479)	2/46	0.0209799	1	0	0	8.96459	34.6409	EEF2;CAMKMT	.		Valine, leucine and isoleucine degradation	1/48	0.208354	1	0	0	4.29553	6.73761	OXCT1
protein transport (GO:0015031)	5/326	0.0212911	1	0	0	3.16236	12.1734	NPM1;RAB29;ATP6V0E2;RAB6B;YWHAH	.		Endocrine and other factor-regulated calcium reabsorption	1/48	0.208354	1	0	0	4.29553	6.73761	PRKACB
regulation of release of sequestered calcium ion into cytosol (GO:0051279)	2/49	0.023616	1	0	0	8.41574	31.5239	JPH3;SNCA	.		Ovarian steroidogenesis	1/49	0.212203	1	0	0	4.20787	6.52309	PRKACB
regulation of mRNA stability (GO:0043488)	3/128	0.0244168	1	0	0	4.83247	17.9405	FXR1;NPM1;FASTKD1	.		Regulation of lipolysis in adipocytes	1/55	0.234909	1	0	0	3.74883	5.43039	PRKACB
peptidyl-tyrosine modification (GO:0018212)	2/51	0.0254449	1	0	0	8.08571	29.6846	EPHA4;FGFR1	.		Glutathione metabolism	1/56	0.23863	1	0	0	3.68189	5.27555	GSR
negative regulation of neuron projection development (GO:0010977)	2/51	0.0254449	1	0	0	8.08571	29.6846	EPHA4;RAB29	.		Endometrial cancer	1/58	0.246018	1	0	0	3.55492	4.98524	MYC
regulation of signal transduction (GO:0009966)	4/233	0.0268214	1	0	0	3.53967	12.8085	RGS4;EPHA4;GAS1;FGFR1	.		Viral carcinogenesis	2/201	0.254907	1	0	0	2.0516	2.80424	PRKACB;YWHAH
negative regulation of supramolecular fiber organization (GO:1902904)	2/54	0.0282927	1	0	0	7.6365	27.2253	CRYAB;SNCA	.		Rap1 signaling pathway	2/206	0.263894	1	0	0	2.0018	2.66682	EFNA3;FGFR1
positive regulation of microtubule motor activity (GO:2000576)	1/6	0.0287528	1	0	0	34.3643	121.959	MTCL1	.		Cortisol synthesis and secretion	1/65	0.271323	1	0	0	3.17209	4.13782	PRKACB
regulation of glial cell differentiation (GO:0045685)	1/6	0.0287528	1	0	0	34.3643	121.959	EPHA4	.		cAMP signaling pathway	2/212	0.27468	1	0	0	1.94515	2.51342	PRKACB;GRIA4
regulation of biosynthetic process (GO:0009889)	1/6	0.0287528	1	0	0	34.3643	121.959	SNCA	.		Acute myeloid leukemia	1/66	0.274868	1	0	0	3.12402	4.03456	MYC
corticosteroid receptor signaling pathway (GO:0031958)	1/6	0.0287528	1	0	0	34.3643	121.959	YWHAH	.		Long-term potentiation	1/67	0.278397	1	0	0	3.0774	3.93509	PRKACB
venous blood vessel morphogenesis (GO:0048845)	1/6	0.0287528	1	0	0	34.3643	121.959	CCBE1	.		Epithelial cell signaling in Helicobacter pylori infection	1/68	0.281908	1	0	0	3.03214	3.83922	ATP6V0E2
ribosomal small subunit export from nucleus (GO:0000056)	1/6	0.0287528	1	0	0	34.3643	121.959	NPM1	.		Renin secretion	1/69	0.285403	1	0	0	2.9882	3.74676	PRKACB
gap junction assembly (GO:0016264)	1/6	0.0287528	1	0	0	34.3643	121.959	GJC1	.		Human T-cell leukemia virus 1 infection	2/219	0.287258	1	0	0	1.88297	2.34877	MYC;PRKACB
protein localization to nucleolus (GO:1902570)	1/6	0.0287528	1	0	0	34.3643	121.959	RRS1	.		RIG-I-like receptor signaling pathway	1/70	0.288881	1	0	0	2.94551	3.65756	TBKBP1
chondrocyte development (GO:0002063)	1/6	0.0287528	1	0	0	34.3643	121.959	BMPR1B	.		Adherens junction	1/72	0.295786	1	0	0	2.86369	3.48831	FGFR1
negative regulation of stress-activated protein kinase signaling cascade (GO:0070303)	1/6	0.0287528	1	0	0	34.3643	121.959	MYC	.		Bile secretion	1/72	0.295786	1	0	0	2.86369	3.48831	PRKACB
indolalkylamine metabolic process (GO:0006586)	1/6	0.0287528	1	0	0	34.3643	121.959	DDC	.		p53 signaling pathway	1/72	0.295786	1	0	0	2.86369	3.48831	SESN3
glucocorticoid receptor signaling pathway (GO:0042921)	1/6	0.0287528	1	0	0	34.3643	121.959	YWHAH	.		Melanoma	1/72	0.295786	1	0	0	2.86369	3.48831	FGFR1
regulation of inositol phosphate biosynthetic process (GO:0010919)	1/6	0.0287528	1	0	0	34.3643	121.959	SNCA	.		Human cytomegalovirus infection	2/225	0.298022	1	0	0	1.83276	2.21872	MYC;PRKACB
rRNA transport (GO:0051029)	1/6	0.0287528	1	0	0	34.3643	121.959	NPM1	.		Gastric acid secretion	1/75	0.30602	1	0	0	2.74914	3.25527	PRKACB
positive regulation of transferase activity (GO:0051347)	3/137	0.0290716	1	0	0	4.51501	15.9741	EPHA4;MYC;FGFR1	.		Thermogenesis	2/231	0.308763	1	0	0	1.78516	2.09788	PRKACB;FGFR1
chromosome organization (GO:0051276)	2/56	0.0302589	1	0	0	7.36377	25.7582	MYC;GEM	.		Chronic myeloid leukemia	1/76	0.309398	1	0	0	2.71297	3.18265	MYC
ribosome assembly (GO:0042255)	2/56	0.0302589	1	0	0	7.36377	25.7582	NPM1;RRS1	.		Synaptic vesicle cycle	1/78	0.316107	1	0	0	2.6434	3.04434	ATP6V0E2
chordate embryonic development (GO:0043009)	2/56	0.0302589	1	0	0	7.36377	25.7582	MBNL1;FGFR1	.		RNA degradation	1/79	0.319436	1	0	0	2.60994	2.97846	PABPC4
negative regulation of apoptotic process (GO:0043066)	6/485	0.0306725	1	0	0	2.55075	8.8878	EPHA4;NPM1;MYC;CRYAB;FGFR1;SNCA	.		Taste transduction	1/83	0.332596	1	0	0	2.48416	2.73463	PRKACB
protein localization to basolateral plasma membrane (GO:1903361)	1/7	0.0334648	1	0	0	29.4551	100.067	LIN7C	.		ErbB signaling pathway	1/85	0.339081	1	0	0	2.42571	2.62345	MYC
positive regulation of inositol phosphate biosynthetic process (GO:0060732)	1/7	0.0334648	1	0	0	29.4551	100.067	SNCA	.		Colorectal cancer	1/86	0.3423	1	0	0	2.39751	2.57029	MYC
venous blood vessel development (GO:0060841)	1/7	0.0334648	1	0	0	29.4551	100.067	CCBE1	.		Insulin secretion	1/86	0.3423	1	0	0	2.39751	2.57029	PRKACB
negative regulation of dendrite morphogenesis (GO:0050774)	1/7	0.0334648	1	0	0	29.4551	100.067	YWHAH	.		Gap junction	1/88	0.348692	1	0	0	2.34302	2.46852	PRKACB
rRNA-containing ribonucleoprotein complex export from nucleus (GO:0071428)	1/7	0.0334648	1	0	0	29.4551	100.067	NPM1	.		mRNA surveillance pathway	1/91	0.358165	1	0	0	2.26578	2.32641	PABPC4
oxygen transport (GO:0015671)	1/7	0.0334648	1	0	0	29.4551	100.067	MYC	.		Dilated cardiomyopathy (DCM)	1/91	0.358165	1	0	0	2.26578	2.32641	PRKACB
regulation of ER to Golgi vesicle-mediated transport (GO:0060628)	1/7	0.0334648	1	0	0	29.4551	100.067	GAS1	.		Rheumatoid arthritis	1/91	0.358165	1	0	0	2.26578	2.32641	ATP6V0E2
regulation of endothelial cell chemotaxis to fibroblast growth factor (GO:2000544)	1/7	0.0334648	1	0	0	29.4551	100.067	FGFR1	.		GnRH signaling pathway	1/93	0.364404	1	0	0	2.21705	2.23809	PRKACB
endonucleolytic cleavage in ITS1 to separate SSU-rRNA from 5.8S rRNA and LSU-rRNA from tricistronic rRNA transcript (SSU-rRNA, 5.8S rRNA, LSU-rRNA) (GO:0000447)	1/7	0.0334648	1	0	0	29.4551	100.067	RRS1	.		Small cell lung cancer	1/93	0.364404	1	0	0	2.21705	2.23809	MYC
negative regulation of dendrite development (GO:2000171)	1/7	0.0334648	1	0	0	29.4551	100.067	YWHAH	.		Amoebiasis	1/96	0.37365	1	0	0	2.14777	2.11434	PRKACB
protein localization to ciliary membrane (GO:1903441)	1/7	0.0334648	1	0	0	29.4551	100.067	RAB29	.		Prostate cancer	1/97	0.376703	1	0	0	2.12562	2.07524	FGFR1
negative regulation of axon regeneration (GO:0048681)	1/7	0.0334648	1	0	0	29.4551	100.067	EPHA4	.		Aldosterone synthesis and secretion	1/98	0.379741	1	0	0	2.10393	2.03717	PRKACB
cellular response to histamine (GO:0071420)	1/7	0.0334648	1	0	0	29.4551	100.067	GABRB3	.		Inflammatory mediator regulation of TRP channels	1/100	0.385772	1	0	0	2.06186	1.96394	PRKACB
negative regulation of transporter activity (GO:0032410)	1/7	0.0334648	1	0	0	29.4551	100.067	SNCA	.		Melanogenesis	1/101	0.388766	1	0	0	2.04144	1.92871	PRKACB
negative regulation of protein kinase activity by regulation of protein phosphorylation (GO:0044387)	1/7	0.0334648	1	0	0	29.4551	100.067	NPM1	.		Ribosome biogenesis in eukaryotes	1/101	0.388766	1	0	0	2.04144	1.92871	GAR1
microglial cell activation (GO:0001774)	1/7	0.0334648	1	0	0	29.4551	100.067	SNCA	.		Glucagon signaling pathway	1/103	0.394711	1	0	0	2.0018	1.86088	PRKACB
peptidyl-diphthamide biosynthetic process from peptidyl-histidine (GO:0017183)	1/8	0.0381541	1	0	0	25.7732	84.1784	EEF2	.		Cholinergic synapse	1/112	0.420761	1	0	0	1.84094	1.59368	PRKACB
atrial cardiac muscle cell to AV node cell signaling (GO:0086026)	1/8	0.0381541	1	0	0	25.7732	84.1784	GJC1	.		AMPK signaling pathway	1/120	0.442984	1	0	0	1.71821	1.39901	EEF2
regulation of chaperone-mediated autophagy (GO:1904714)	1/8	0.0381541	1	0	0	25.7732	84.1784	SNCA	.		Platelet activation	1/124	0.453777	1	0	0	1.66279	1.31385	PRKACB
calcium ion import across plasma membrane (GO:0098703)	1/8	0.0381541	1	0	0	25.7732	84.1784	FAM155B	.		Autophagy	1/128	0.464363	1	0	0	1.61082	1.23565	PRKACB
response to epinephrine (GO:0071871)	1/8	0.0381541	1	0	0	25.7732	84.1784	SNCA	.		Relaxin signaling pathway	1/130	0.469579	1	0	0	1.58604	1.19892	PRKACB
regulation of dopamine uptake involved in synaptic transmission (GO:0051584)	1/8	0.0381541	1	0	0	25.7732	84.1784	SNCA	.		Vascular smooth muscle contraction	1/132	0.474746	1	0	0	1.56201	1.16366	PRKACB
peptidyl-lysine monomethylation (GO:0018026)	1/8	0.0381541	1	0	0	25.7732	84.1784	SETD7	.		FoxO signaling pathway	1/132	0.474746	1	0	0	1.56201	1.16366	SETD7
negative regulation of protein homooligomerization (GO:0032463)	1/8	0.0381541	1	0	0	25.7732	84.1784	CRYAB	.		Pathways in cancer	3/530	0.476412	1	0	0	1.16709	0.865362	MYC;PRKACB;FGFR1
response to magnesium ion (GO:0032026)	1/8	0.0381541	1	0	0	25.7732	84.1784	SNCA	.		Human papillomavirus infection	2/330	0.477306	1	0	0	1.24961	0.924209	ATP6V0E2;PRKACB
negative regulation of exocytosis (GO:0045920)	1/8	0.0381541	1	0	0	25.7732	84.1784	SNCA	.		Oxidative phosphorylation	1/133	0.47731	1	0	0	1.55027	1.14656	ATP6V0E2
rRNA pseudouridine synthesis (GO:0031118)	1/8	0.0381541	1	0	0	25.7732	84.1784	GAR1	.		Apelin signaling pathway	1/137	0.487444	1	0	0	1.505	1.08146	PRKACB
positive regulation of metanephros development (GO:0072216)	1/8	0.0381541	1	0	0	25.7732	84.1784	MYC	.		Estrogen signaling pathway	1/137	0.487444	1	0	0	1.505	1.08146	PRKACB
negative regulation of neuron projection regeneration (GO:0070571)	1/8	0.0381541	1	0	0	25.7732	84.1784	EPHA4	.		Insulin signaling pathway	1/137	0.487444	1	0	0	1.505	1.08146	PRKACB
negative regulation of monooxygenase activity (GO:0032769)	1/8	0.0381541	1	0	0	25.7732	84.1784	SNCA	.		Neuroactive ligand-receptor interaction	2/338	0.489889	1	0	0	1.22003	0.870587	GABRB3;GRIA4
peptidyl-diphthamide metabolic process (GO:0017182)	1/8	0.0381541	1	0	0	25.7732	84.1784	EEF2	.		Fluid shear stress and atherosclerosis	1/139	0.492438	1	0	0	1.48335	1.05078	BMPR1B
cellular response to epinephrine stimulus (GO:0071872)	1/8	0.0381541	1	0	0	25.7732	84.1784	SNCA	.		Adrenergic signaling in cardiomyocytes	1/145	0.507133	1	0	0	1.42197	0.965492	PRKACB
calcium ion import into cytosol (GO:1902656)	1/8	0.0381541	1	0	0	25.7732	84.1784	FAM155B	.		Gastric cancer	1/149	0.516695	1	0	0	1.3838	0.913724	MYC
regulation of endodeoxyribonuclease activity (GO:0032071)	1/8	0.0381541	1	0	0	25.7732	84.1784	NPM1	.		mTOR signaling pathway	1/152	0.523745	1	0	0	1.35648	0.877305	CLIP1
regulation of amyloid fibril formation (GO:1905906)	1/8	0.0381541	1	0	0	25.7732	84.1784	CRYAB	.		Phagosome	1/152	0.523745	1	0	0	1.35648	0.877305	ATP6V0E2
negative regulation of neuron differentiation (GO:0045665)	2/64	0.03864	1	0	0	6.4433	20.9631	EPHA4;RAB29	.		Cushing syndrome	1/155	0.530694	1	0	0	1.33023	0.842792	PRKACB
cellular response to light stimulus (GO:0071482)	2/66	0.0408585	1	0	0	6.24805	19.979	NPM1;MYC	.		Cellular senescence	1/160	0.542053	1	0	0	1.28866	0.789163	MYC
axon guidance (GO:0007411)	3/158	0.0416232	1	0	0	3.91492	12.4459	EPHA4;EFNA3;RANBP9	.		JAK-STAT signaling pathway	1/162	0.54652	1	0	0	1.27275	0.768975	MYC
cellular response to UV (GO:0034644)	2/67	0.0419855	1	0	0	6.15479	19.5134	NPM1;MYC	.		Hepatitis B	1/163	0.548738	1	0	0	1.26494	0.759136	MYC
cellular response to leucine (GO:0071233)	1/9	0.0428209	1	0	0	22.9095	72.1817	SESN3	.		Protein processing in endoplasmic reticulum	1/165	0.55314	1	0	0	1.24961	0.739948	CRYAB
positive regulation of protein maturation (GO:1903319)	1/9	0.0428209	1	0	0	22.9095	72.1817	CCBE1	.		Hepatocellular carcinoma	1/168	0.559664	1	0	0	1.2273	0.712344	MYC
positive regulation of vascular endothelial cell proliferation (GO:1905564)	1/9	0.0428209	1	0	0	22.9095	72.1817	FGFR1	.		Tight junction	1/170	0.563961	1	0	0	1.21286	0.694687	PRKACB
response to leucine (GO:0043201)	1/9	0.0428209	1	0	0	22.9095	72.1817	SESN3	.		Alzheimer disease	1/171	0.566094	1	0	0	1.20576	0.686073	SNCA
protein polyglutamylation (GO:0018095)	1/9	0.0428209	1	0	0	22.9095	72.1817	TTLL7	.		Alcoholism	1/180	0.584832	1	0	0	1.14548	0.614469	DDC
negative regulation of microtubule polymerization (GO:0031115)	1/9	0.0428209	1	0	0	22.9095	72.1817	SNCA	.		Transcriptional misregulation in cancer	1/186	0.596876	1	0	0	1.10852	0.572049	MYC
heterochromatin organization (GO:0070828)	1/9	0.0428209	1	0	0	22.9095	72.1817	SETD7	.		Kaposi sarcoma-associated herpesvirus infection	1/186	0.596876	1	0	0	1.10852	0.572049	MYC
negative regulation of peptidyl-lysine acetylation (GO:2000757)	1/9	0.0428209	1	0	0	22.9095	72.1817	SNCA	.		Calcium signaling pathway	1/188	0.600814	1	0	0	1.09673	0.558753	PRKACB
Rab protein signal transduction (GO:0032482)	2/70	0.0454355	1	0	0	5.89102	18.2118	RAB29;RAB6B	.		Chemokine signaling pathway	1/190	0.604713	1	0	0	1.08519	0.545851	PRKACB
regulation of mitotic cell cycle (GO:0007346)	3/165	0.046323	1	0	0	3.74883	11.5168	CDK8;GAS1;CDC25B	.		Epstein-Barr virus infection	1/201	0.625495	1	0	0	1.0258	0.481317	MYC
MAPK cascade (GO:0000165)	4/278	0.0464169	1	0	0	2.9667	9.10804	RASA3;MYC;RANBP9;FGFR1	.		Regulation of actin cytoskeleton	1/214	0.648665	1	0	0	0.963484	0.417033	FGFR1
peptidyl-lysine dimethylation (GO:0018027)	1/10	0.0474653	1	0	0	20.6186	62.8403	SETD7	.		Cytokine-cytokine receptor interaction	1/294	0.763064	1	0	0	0.701311	0.189644	BMPR1B
positive regulation of T cell receptor signaling pathway (GO:0050862)	1/10	0.0474653	1	0	0	20.6186	62.8403	RAB29	.		Olfactory transduction	1/444	0.887292	1	0	0	0.464382	0.0555314	PRKACB
regulation of astrocyte differentiation (GO:0048710)	1/10	0.0474653	1	0	0	20.6186	62.8403	EPHA4	.
positive regulation of lipase activity (GO:0060193)	1/10	0.0474653	1	0	0	20.6186	62.8403	FGFR1	.
regulation of phospholipase C activity (GO:1900274)	1/10	0.0474653	1	0	0	20.6186	62.8403	FGFR1	.
negative regulation of cellular protein catabolic process (GO:1903363)	1/10	0.0474653	1	0	0	20.6186	62.8403	EPHA4	.
cellular response to leucine starvation (GO:1990253)	1/10	0.0474653	1	0	0	20.6186	62.8403	SESN3	.
negative regulation of protein maturation (GO:1903318)	1/10	0.0474653	1	0	0	20.6186	62.8403	GAS1	.
negative regulation of centrosome duplication (GO:0010826)	1/10	0.0474653	1	0	0	20.6186	62.8403	NPM1	.
maintenance of apical/basal cell polarity (GO:0035090)	1/10	0.0474653	1	0	0	20.6186	62.8403	LIN7C	.
regulation of cytoplasmic translational elongation (GO:1900247)	1/10	0.0474653	1	0	0	20.6186	62.8403	EEF2	.
response to histamine (GO:0034776)	1/10	0.0474653	1	0	0	20.6186	62.8403	GABRB3	.
neuron projection fasciculation (GO:0106030)	1/10	0.0474653	1	0	0	20.6186	62.8403	EPHA4	.
positive regulation of alcohol biosynthetic process (GO:1902932)	1/10	0.0474653	1	0	0	20.6186	62.8403	SNCA	.
positive regulation of amyloid-beta formation (GO:1902004)	1/10	0.0474653	1	0	0	20.6186	62.8403	EPHA4	.
regulation of platelet-derived growth factor receptor signaling pathway (GO:0010640)	1/10	0.0474653	1	0	0	20.6186	62.8403	SNCA	.
maintenance of epithelial cell apical/basal polarity (GO:0045199)	1/10	0.0474653	1	0	0	20.6186	62.8403	LIN7C	.
I-kappaB phosphorylation (GO:0007252)	1/10	0.0474653	1	0	0	20.6186	62.8403	PRDX4	.
ketone body metabolic process (GO:1902224)	1/10	0.0474653	1	0	0	20.6186	62.8403	OXCT1	.
central nervous system projection neuron axonogenesis (GO:0021952)	1/10	0.0474653	1	0	0	20.6186	62.8403	EPHA4	.
motor neuron axon guidance (GO:0008045)	1/10	0.0474653	1	0	0	20.6186	62.8403	EPHA4	.
regulation of axon regeneration (GO:0048679)	1/10	0.0474653	1	0	0	20.6186	62.8403	EPHA4	.
glucocorticoid metabolic process (GO:0008211)	1/10	0.0474653	1	0	0	20.6186	62.8403	YWHAH	.
regulation of neuron death (GO:1901214)	2/72	0.0477919	1	0	0	5.72738	17.4164	RAB29;SNCA	.
regulation of G-protein coupled receptor protein signaling pathway (GO:0008277)	2/74	0.0501921	1	0	0	5.57258	16.6726	RGS4;CAMKMT	.
negative regulation of cellular amide metabolic process (GO:0034249)	2/75	0.0514082	1	0	0	5.49828	16.3187	FXR1;SNCA	.
positive regulation of posttranscriptional gene silencing (GO:0060148)	1/11	0.0520874	1	0	0	18.7441	55.3858	FXR1	.
positive regulation of chondrocyte differentiation (GO:0032332)	1/11	0.0520874	1	0	0	18.7441	55.3858	BMPR1B	.
positive regulation of cell cycle phase transition (GO:1901989)	1/11	0.0520874	1	0	0	18.7441	55.3858	NPM1	.
morphogenesis of an epithelial sheet (GO:0002011)	1/11	0.0520874	1	0	0	18.7441	55.3858	LIN7C	.
positive regulation of mesenchymal cell proliferation (GO:0002053)	1/11	0.0520874	1	0	0	18.7441	55.3858	MYC	.
regulation of vascular endothelial growth factor signaling pathway (GO:1900746)	1/11	0.0520874	1	0	0	18.7441	55.3858	CCBE1	.
regulation of synaptic vesicle cycle (GO:0098693)	1/11	0.0520874	1	0	0	18.7441	55.3858	SNCA	.
negative regulation of histone acetylation (GO:0035067)	1/11	0.0520874	1	0	0	18.7441	55.3858	SNCA	.
negative regulation of cell division (GO:0051782)	1/11	0.0520874	1	0	0	18.7441	55.3858	MYC	.
endonucleolytic cleavage of tricistronic rRNA transcript (SSU-rRNA, 5.8S rRNA, LSU-rRNA) (GO:0000479)	1/11	0.0520874	1	0	0	18.7441	55.3858	RRS1	.
protein autophosphorylation (GO:0046777)	3/175	0.0534721	1	0	0	3.53461	10.3514	EPHA4;ALPK3;FGFR1	.
negative regulation of cell communication (GO:0010648)	2/78	0.0551196	1	0	0	5.28681	15.3225	EPHA4;FGFR1	.
peptidyl-tyrosine phosphorylation (GO:0018108)	2/79	0.0563772	1	0	0	5.21989	15.0108	EPHA4;FGFR1	.
regulation of mesenchymal cell proliferation (GO:0010464)	1/12	0.0566873	1	0	0	17.1821	49.3162	MYC	.
axonal fasciculation (GO:0007413)	1/12	0.0566873	1	0	0	17.1821	49.3162	EPHA4	.
regulation of vascular endothelial cell proliferation (GO:1905562)	1/12	0.0566873	1	0	0	17.1821	49.3162	FGFR1	.
negative regulation of protein oligomerization (GO:0032460)	1/12	0.0566873	1	0	0	17.1821	49.3162	CRYAB	.
negative regulation of histone modification (GO:0031057)	1/12	0.0566873	1	0	0	17.1821	49.3162	SNCA	.
negative regulation of substrate adhesion-dependent cell spreading (GO:1900025)	1/12	0.0566873	1	0	0	17.1821	49.3162	AP1AR	.
negative regulation of oxidoreductase activity (GO:0051354)	1/12	0.0566873	1	0	0	17.1821	49.3162	SNCA	.
viral RNA genome replication (GO:0039694)	1/12	0.0566873	1	0	0	17.1821	49.3162	RAB29	.
endochondral bone morphogenesis (GO:0060350)	1/12	0.0566873	1	0	0	17.1821	49.3162	BMPR1B	.
positive regulation of SMAD protein import into nucleus (GO:0060391)	1/12	0.0566873	1	0	0	17.1821	49.3162	RBPMS	.
negative regulation of MAPK cascade (GO:0043409)	2/80	0.0576449	1	0	0	5.15464	14.7085	MYC;RANBP9	.
retrograde transport, endosome to Golgi (GO:0042147)	2/82	0.06021	1	0	0	5.02892	14.1308	RAB29;RAB6B	.
ephrin receptor signaling pathway (GO:0048013)	2/82	0.06021	1	0	0	5.02892	14.1308	EPHA4;EFNA3	.
response to iron ion (GO:0010039)	1/13	0.0612651	1	0	0	15.8604	44.291	SNCA	.
regulation of acyl-CoA biosynthetic process (GO:0050812)	1/13	0.0612651	1	0	0	15.8604	44.291	PDPR	.
atrial cardiac muscle cell action potential (GO:0086014)	1/13	0.0612651	1	0	0	15.8604	44.291	GJC1	.
embryonic appendage morphogenesis (GO:0035113)	1/13	0.0612651	1	0	0	15.8604	44.291	MBNL1	.
high-density lipoprotein particle assembly (GO:0034380)	1/13	0.0612651	1	0	0	15.8604	44.291	PRKACB	.
positive regulation of cellular carbohydrate metabolic process (GO:0010676)	1/13	0.0612651	1	0	0	15.8604	44.291	SNCA	.
water transport (GO:0006833)	1/13	0.0612651	1	0	0	15.8604	44.291	AQP5	.
steroid catabolic process (GO:0006706)	1/13	0.0612651	1	0	0	15.8604	44.291	YWHAH	.
regulation of synaptic vesicle transport (GO:1902803)	1/13	0.0612651	1	0	0	15.8604	44.291	SNCA	.
regulation of acetyl-CoA biosynthetic process from pyruvate (GO:0010510)	1/13	0.0612651	1	0	0	15.8604	44.291	PDPR	.
establishment of chromosome localization (GO:0051303)	1/13	0.0612651	1	0	0	15.8604	44.291	GEM	.
positive regulation of endothelial cell chemotaxis (GO:2001028)	1/13	0.0612651	1	0	0	15.8604	44.291	FGFR1	.
positive regulation of apoptotic process (GO:0043065)	4/307	0.0623531	1	0	0	2.68646	7.45476	TIAM2;RYBP;MYC;SNCA	.
regulation of neuron differentiation (GO:0045664)	2/84	0.0628137	1	0	0	4.90918	13.5866	YWHAH;FGFR1	.
cell communication by electrical coupling involved in cardiac conduction (GO:0086064)	1/14	0.0658209	1	0	0	14.7275	40.071	GJC1	.
fluid transport (GO:0042044)	1/14	0.0658209	1	0	0	14.7275	40.071	AQP5	.
regulation of lipase activity (GO:0060191)	1/14	0.0658209	1	0	0	14.7275	40.071	SNCA	.
regulation of monocyte differentiation (GO:0045655)	1/14	0.0658209	1	0	0	14.7275	40.071	MYC	.
pseudouridine synthesis (GO:0001522)	1/15	0.0703548	1	0	0	13.7457	36.4839	GAR1	.
negative regulation of protein processing (GO:0010955)	1/15	0.0703548	1	0	0	13.7457	36.4839	GAS1	.
catecholamine metabolic process (GO:0006584)	1/15	0.0703548	1	0	0	13.7457	36.4839	DDC	.
regulation of centriole replication (GO:0046599)	1/15	0.0703548	1	0	0	13.7457	36.4839	NPM1	.
regulation of protein homooligomerization (GO:0032462)	1/15	0.0703548	1	0	0	13.7457	36.4839	CRYAB	.
negative regulation of platelet-derived growth factor receptor signaling pathway (GO:0010642)	1/15	0.0703548	1	0	0	13.7457	36.4839	SNCA	.
negative regulation of TORC1 signaling (GO:1904262)	1/15	0.0703548	1	0	0	13.7457	36.4839	SESN3	.
regulation of cartilage development (GO:0061035)	1/15	0.0703548	1	0	0	13.7457	36.4839	BMPR1B	.
cellular biogenic amine biosynthetic process (GO:0042401)	1/15	0.0703548	1	0	0	13.7457	36.4839	DDC	.
positive regulation of cellular metabolic process (GO:0031325)	2/92	0.0735966	1	0	0	4.48229	11.695	RAB29;SNCA	.
cellular protein localization (GO:0034613)	4/327	0.0748267	1	0	0	2.52215	6.53887	NPM1;RAB29;RAB6B;YWHAH	.
positive regulation of antigen receptor-mediated signaling pathway (GO:0050857)	1/16	0.074867	1	0	0	12.8866	33.4026	RAB29	.
activation of protein kinase A activity (GO:0034199)	1/16	0.074867	1	0	0	12.8866	33.4026	PRKACB	.
bone morphogenesis (GO:0060349)	1/16	0.074867	1	0	0	12.8866	33.4026	BMPR1B	.
regulation of SMAD protein import into nucleus (GO:0060390)	1/16	0.074867	1	0	0	12.8866	33.4026	RBPMS	.
cellular response to dsRNA (GO:0071359)	1/16	0.074867	1	0	0	12.8866	33.4026	NPM1	.
protein transport along microtubule (GO:0098840)	1/16	0.074867	1	0	0	12.8866	33.4026	ALPK3	.
positive regulation of nitric-oxide synthase activity (GO:0051000)	1/16	0.074867	1	0	0	12.8866	33.4026	S100A1	.
regulation of dopamine secretion (GO:0014059)	1/16	0.074867	1	0	0	12.8866	33.4026	SNCA	.
myoblast differentiation (GO:0045445)	1/16	0.074867	1	0	0	12.8866	33.4026	MBNL1	.
negative regulation of response to wounding (GO:1903035)	1/16	0.074867	1	0	0	12.8866	33.4026	EPHA4	.
peptidyl-lysine methylation (GO:0018022)	1/16	0.074867	1	0	0	12.8866	33.4026	SETD7	.
regulation of reactive oxygen species biosynthetic process (GO:1903426)	1/16	0.074867	1	0	0	12.8866	33.4026	SNCA	.
regulation of cysteine-type endopeptidase activity involved in apoptotic process (GO:0043281)	2/93	0.0749839	1	0	0	4.4341	11.4865	MYC;SNCA	.
cellular response to DNA damage stimulus (GO:0006974)	4/329	0.076139	1	0	0	2.50682	6.45554	NPM1;MYC;ZBTB38;SETD7	.
positive regulation of protein localization to membrane (GO:1905477)	2/95	0.0777836	1	0	0	4.34075	11.0855	MTCL1;YWHAH	.
regulation of cell death (GO:0010941)	2/96	0.0791957	1	0	0	4.29553	10.8928	RAB29;CRYAB	.
rRNA catabolic process (GO:0016075)	1/17	0.0793575	1	0	0	12.1286	30.7313	DEDD2	.
positive regulation of protein processing (GO:0010954)	1/17	0.0793575	1	0	0	12.1286	30.7313	CCBE1	.
histone H2A monoubiquitination (GO:0035518)	1/17	0.0793575	1	0	0	12.1286	30.7313	RYBP	.
positive regulation of cell cycle G2/M phase transition (GO:1902751)	1/17	0.0793575	1	0	0	12.1286	30.7313	NPM1	.
positive regulation of cartilage development (GO:0061036)	1/17	0.0793575	1	0	0	12.1286	30.7313	BMPR1B	.
embryo development ending in birth or egg hatching (GO:0009792)	1/17	0.0793575	1	0	0	12.1286	30.7313	FGFR1	.
microtubule nucleation (GO:0007020)	1/17	0.0793575	1	0	0	12.1286	30.7313	RANBP9	.
cellular response to gamma radiation (GO:0071480)	1/17	0.0793575	1	0	0	12.1286	30.7313	CRYAB	.
macrophage activation (GO:0042116)	1/17	0.0793575	1	0	0	12.1286	30.7313	SNCA	.
negative regulation of intracellular transport (GO:0032387)	1/17	0.0793575	1	0	0	12.1286	30.7313	CRYAB	.
histone H2A ubiquitination (GO:0033522)	1/17	0.0793575	1	0	0	12.1286	30.7313	RYBP	.
cellular response to organonitrogen compound (GO:0071417)	2/97	0.0806159	1	0	0	4.25125	10.7049	GABRB3;SESN3	.
response to UV (GO:0009411)	2/98	0.0820441	1	0	0	4.20787	10.5218	NPM1;MYC	.
negative regulation of fibroblast proliferation (GO:0048147)	1/18	0.0838264	1	0	0	11.4548	28.3964	MYC	.
regulation of amyloid-beta formation (GO:1902003)	1/18	0.0838264	1	0	0	11.4548	28.3964	EPHA4	.
establishment or maintenance of apical/basal cell polarity (GO:0035088)	1/18	0.0838264	1	0	0	11.4548	28.3964	MTCL1	.
nuclear envelope reassembly (GO:0031468)	1/18	0.0838264	1	0	0	11.4548	28.3964	UBXN2B	.
regulation of translation (GO:0006417)	3/213	0.0850417	1	0	0	2.90402	7.15729	FXR1;NPM1;EEF2	.
regulation of kinase activity (GO:0043549)	2/101	0.0863751	1	0	0	4.08288	9.99921	EPHA4;FGFR1	.
regulation of sprouting angiogenesis (GO:1903670)	1/19	0.0882738	1	0	0	10.8519	26.3409	S100A1	.
calcium ion transport into cytosol (GO:0060402)	1/19	0.0882738	1	0	0	10.8519	26.3409	JPH3	.
regulation of long-term synaptic potentiation (GO:1900271)	1/19	0.0882738	1	0	0	10.8519	26.3409	EPHA4	.
positive regulation of phospholipase activity (GO:0010518)	1/19	0.0882738	1	0	0	10.8519	26.3409	FGFR1	.
negative regulation of proteolysis involved in cellular protein catabolic process (GO:1903051)	1/19	0.0882738	1	0	0	10.8519	26.3409	EPHA4	.
maturation of 5.8S rRNA from tricistronic rRNA transcript (SSU-rRNA, 5.8S rRNA, LSU-rRNA) (GO:0000466)	1/19	0.0882738	1	0	0	10.8519	26.3409	RRS1	.
gamma-aminobutyric acid signaling pathway (GO:0007214)	1/19	0.0882738	1	0	0	10.8519	26.3409	GABRB3	.
morphogenesis of an epithelium (GO:0002009)	1/19	0.0882738	1	0	0	10.8519	26.3409	LIN7C	.
intracellular protein transport (GO:0006886)	4/347	0.0884693	1	0	0	2.37678	5.76392	NPM1;RAB29;RAB6B;YWHAH	.
protein oligomerization (GO:0051259)	3/217	0.0887436	1	0	0	2.85049	6.9039	TMEM120B;NPM1;CRYAB	.
ion transmembrane transport (GO:0034220)	3/219	0.0906198	1	0	0	2.82446	6.78176	GABRB3;AQP5;ATP6V0E2	.
regulation of cellular response to stress (GO:0080135)	2/104	0.0907737	1	0	0	3.96511	9.51382	NPM1;CRYAB	.
vacuolar acidification (GO:0007035)	1/20	0.0926999	1	0	0	10.3093	24.5195	ATP6V0E2	.
Golgi to endosome transport (GO:0006895)	1/20	0.0926999	1	0	0	10.3093	24.5195	AP1AR	.
proteoglycan metabolic process (GO:0006029)	1/20	0.0926999	1	0	0	10.3093	24.5195	BMPR1B	.
ureteric bud morphogenesis (GO:0060675)	1/20	0.0926999	1	0	0	10.3093	24.5195	MYC	.
positive regulation of gene silencing by miRNA (GO:2000637)	1/20	0.0926999	1	0	0	10.3093	24.5195	FXR1	.
negative regulation of ion transport (GO:0043271)	1/20	0.0926999	1	0	0	10.3093	24.5195	SNCA	.
inactivation of MAPK activity (GO:0000188)	1/20	0.0926999	1	0	0	10.3093	24.5195	RGS4	.
branching involved in ureteric bud morphogenesis (GO:0001658)	1/20	0.0926999	1	0	0	10.3093	24.5195	MYC	.
telomere maintenance via telomerase (GO:0007004)	1/20	0.0926999	1	0	0	10.3093	24.5195	GAR1	.
dopamine metabolic process (GO:0042417)	1/20	0.0926999	1	0	0	10.3093	24.5195	SNCA	.
mitochondrial RNA metabolic process (GO:0000959)	1/20	0.0926999	1	0	0	10.3093	24.5195	FASTKD1	.
RNA-dependent DNA biosynthetic process (GO:0006278)	1/21	0.0971047	1	0	0	9.81836	22.8961	GAR1	.
ERK1 and ERK2 cascade (GO:0070371)	1/21	0.0971047	1	0	0	9.81836	22.8961	MYC	.
synaptic transmission, glutamatergic (GO:0035249)	1/21	0.0971047	1	0	0	9.81836	22.8961	GRIA4	.
negative regulation of G-protein coupled receptor protein signaling pathway (GO:0045744)	1/21	0.0971047	1	0	0	9.81836	22.8961	SNCA	.
energy reserve metabolic process (GO:0006112)	1/21	0.0971047	1	0	0	9.81836	22.8961	MYC	.
protein-DNA complex disassembly (GO:0032986)	1/21	0.0971047	1	0	0	9.81836	22.8961	MYC	.
cellular response to copper ion (GO:0071280)	1/21	0.0971047	1	0	0	9.81836	22.8961	SNCA	.
ribosome biogenesis (GO:0042254)	3/226	0.0973165	1	0	0	2.73698	6.37657	EBNA1BP2;NPM1;RRS1	.
positive regulation of cysteine-type endopeptidase activity involved in apoptotic process (GO:0043280)	2/109	0.0982475	1	0	0	3.78322	8.77808	MYC;SNCA	.
regulation of DNA biosynthetic process (GO:2000278)	1/22	0.101488	1	0	0	9.37207	21.4415	MYC	.
ncRNA catabolic process (GO:0034661)	1/22	0.101488	1	0	0	9.37207	21.4415	DEDD2	.
protein localization to cilium (GO:0061512)	1/22	0.101488	1	0	0	9.37207	21.4415	RAB29	.
negative regulation of protein polymerization (GO:0032272)	1/22	0.101488	1	0	0	9.37207	21.4415	SNCA	.
regulation of catecholamine secretion (GO:0050433)	1/22	0.101488	1	0	0	9.37207	21.4415	SNCA	.
cytosolic calcium ion transport (GO:0060401)	1/22	0.101488	1	0	0	9.37207	21.4415	JPH3	.
positive regulation of protein targeting to membrane (GO:0090314)	1/22	0.101488	1	0	0	9.37207	21.4415	MTCL1	.
protein complex localization (GO:0031503)	1/22	0.101488	1	0	0	9.37207	21.4415	ALPK3	.
rRNA modification (GO:0000154)	1/22	0.101488	1	0	0	9.37207	21.4415	GAR1	.
viral genome replication (GO:0019079)	1/22	0.101488	1	0	0	9.37207	21.4415	RAB29	.
nuclear transport (GO:0051169)	1/22	0.101488	1	0	0	9.37207	21.4415	NPM1	.
positive regulation of kinase activity (GO:0033674)	2/113	0.104348	1	0	0	3.6493	8.24752	EPHA4;FGFR1	.
negative regulation of axonogenesis (GO:0050771)	1/23	0.105851	1	0	0	8.96459	20.132	EPHA4	.
cellular response to catecholamine stimulus (GO:0071870)	1/23	0.105851	1	0	0	8.96459	20.132	SNCA	.
regulation of monooxygenase activity (GO:0032768)	1/23	0.105851	1	0	0	8.96459	20.132	SNCA	.
cellular response to ammonium ion (GO:0071242)	1/23	0.105851	1	0	0	8.96459	20.132	GABRB3	.
apoptotic nuclear changes (GO:0030262)	1/23	0.105851	1	0	0	8.96459	20.132	DEDD2	.
cellular response to amyloid-beta (GO:1904646)	1/23	0.105851	1	0	0	8.96459	20.132	EPHA4	.
positive regulation of monooxygenase activity (GO:0032770)	1/23	0.105851	1	0	0	8.96459	20.132	S100A1	.
melanosome organization (GO:0032438)	1/23	0.105851	1	0	0	8.96459	20.132	RAB29	.
regulation of dendritic spine morphogenesis (GO:0061001)	1/23	0.105851	1	0	0	8.96459	20.132	EPHA4	.
regulation of proteolysis involved in cellular protein catabolic process (GO:1903050)	1/23	0.105851	1	0	0	8.96459	20.132	EPHA4	.
regulation of chondrocyte differentiation (GO:0032330)	1/23	0.105851	1	0	0	8.96459	20.132	BMPR1B	.
negative regulation of axon extension (GO:0030517)	1/23	0.105851	1	0	0	8.96459	20.132	EPHA4	.
cellular response to oxidative stress (GO:0034599)	2/115	0.107436	1	0	0	3.58584	7.9995	GSR;SNCA	.
positive regulation of cellular process (GO:0048522)	5/519	0.107983	1	0	0	1.98637	4.42123	NPM1;MYC;BMPR1B;CDC25B;FGFR1	.
regulation of macroautophagy (GO:0016241)	2/116	0.108989	1	0	0	3.55492	7.87951	SESN3;ATP6V0E2	.
chromatin remodeling (GO:0006338)	2/116	0.108989	1	0	0	3.55492	7.87951	NPM1;MYC	.
positive regulation of microtubule polymerization (GO:0031116)	1/24	0.110192	1	0	0	8.59107	18.9478	CLIP1	.
positive regulation of microtubule polymerization or depolymerization (GO:0031112)	1/24	0.110192	1	0	0	8.59107	18.9478	CLIP1	.
histone monoubiquitination (GO:0010390)	1/24	0.110192	1	0	0	8.59107	18.9478	RYBP	.
regulation of chromosome organization (GO:0033044)	1/24	0.110192	1	0	0	8.59107	18.9478	MYC	.
limb development (GO:0060173)	1/24	0.110192	1	0	0	8.59107	18.9478	BMPR1B	.
positive regulation of vascular endothelial growth factor production (GO:0010575)	1/24	0.110192	1	0	0	8.59107	18.9478	CCBE1	.
proteoglycan biosynthetic process (GO:0030166)	1/24	0.110192	1	0	0	8.59107	18.9478	BMPR1B	.
negative regulation of proteasomal ubiquitin-dependent protein catabolic process (GO:0032435)	1/24	0.110192	1	0	0	8.59107	18.9478	RYBP	.
negative regulation of developmental growth (GO:0048640)	1/24	0.110192	1	0	0	8.59107	18.9478	EPHA4	.
positive regulation of protein serine/threonine kinase activity (GO:0071902)	2/118	0.112114	1	0	0	3.49467	7.64717	FGFR1;SNCA	.
cytosolic transport (GO:0016482)	2/118	0.112114	1	0	0	3.49467	7.64717	RAB29;RAB6B	.
cellular protein modification process (GO:0006464)	8/1001	0.112683	1	0	0	1.64784	3.59751	CDK8;NIM1K;STK38L;ALPK3;BMPR1B;PRKACB;CDC25B;FGFR1	.
regulation of neuron projection development (GO:0010975)	2/119	0.113685	1	0	0	3.4653	7.53468	EPHA4;RAB29	.
cellular response to vascular endothelial growth factor stimulus (GO:0035924)	1/25	0.114513	1	0	0	8.24742	17.8727	GAS1	.
regulation of centrosome duplication (GO:0010824)	1/25	0.114513	1	0	0	8.24742	17.8727	NPM1	.
positive regulation of calcium ion transmembrane transport (GO:1904427)	1/25	0.114513	1	0	0	8.24742	17.8727	SNCA	.
regulation of telomere maintenance (GO:0032204)	1/25	0.114513	1	0	0	8.24742	17.8727	MYC	.
response to copper ion (GO:0046688)	1/25	0.114513	1	0	0	8.24742	17.8727	SNCA	.
inorganic cation import across plasma membrane (GO:0098659)	1/25	0.114513	1	0	0	8.24742	17.8727	FAM155B	.
regulation of ryanodine-sensitive calcium-release channel activity (GO:0060314)	1/25	0.114513	1	0	0	8.24742	17.8727	JPH3	.
in utero embryonic development (GO:0001701)	1/25	0.114513	1	0	0	8.24742	17.8727	MBNL1	.
response to amyloid-beta (GO:1904645)	1/25	0.114513	1	0	0	8.24742	17.8727	EPHA4	.
regulation of cell differentiation (GO:0045595)	2/121	0.116845	1	0	0	3.40803	7.31672	BMPR1B;FGFR1	.
Golgi organization (GO:0007030)	2/121	0.116845	1	0	0	3.40803	7.31672	UBXN2B;RAB29	.
regulation of ERK1 and ERK2 cascade (GO:0070372)	3/247	0.118553	1	0	0	2.50428	5.34012	EPHA4;RANBP9;FGFR1	.
response to growth factor (GO:0070848)	1/26	0.118813	1	0	0	7.93021	16.893	MYC	.
regulation of T cell receptor signaling pathway (GO:0050856)	1/26	0.118813	1	0	0	7.93021	16.893	RAB29	.
regulation of rhodopsin mediated signaling pathway (GO:0022400)	1/26	0.118813	1	0	0	7.93021	16.893	CAMKMT	.
regulation of histone acetylation (GO:0035065)	1/26	0.118813	1	0	0	7.93021	16.893	SNCA	.
tRNA methylation (GO:0030488)	1/26	0.118813	1	0	0	7.93021	16.893	TRMT1	.
regulation of centrosome cycle (GO:0046605)	1/26	0.118813	1	0	0	7.93021	16.893	NPM1	.
phagosome acidification (GO:0090383)	1/27	0.123093	1	0	0	7.6365	15.9971	ATP6V0E2	.
regulation of calcium ion transmembrane transporter activity (GO:1901019)	1/27	0.123093	1	0	0	7.6365	15.9971	JPH3	.
mRNA polyadenylation (GO:0006378)	1/27	0.123093	1	0	0	7.6365	15.9971	GRSF1	.
regulation of protein targeting to membrane (GO:0090313)	1/27	0.123093	1	0	0	7.6365	15.9971	MTCL1	.
telomere maintenance via telomere lengthening (GO:0010833)	1/27	0.123093	1	0	0	7.6365	15.9971	GAR1	.
regulation of vascular endothelial growth factor production (GO:0010574)	1/27	0.123093	1	0	0	7.6365	15.9971	CCBE1	.
microtubule polymerization (GO:0046785)	1/27	0.123093	1	0	0	7.6365	15.9971	RANBP9	.
extrinsic apoptotic signaling pathway via death domain receptors (GO:0008625)	1/27	0.123093	1	0	0	7.6365	15.9971	DEDD2	.
negative regulation of myeloid leukocyte differentiation (GO:0002762)	1/27	0.123093	1	0	0	7.6365	15.9971	MYC	.
peptidyl-glutamic acid modification (GO:0018200)	1/27	0.123093	1	0	0	7.6365	15.9971	TTLL7	.
negative regulation of microtubule polymerization or depolymerization (GO:0031111)	1/27	0.123093	1	0	0	7.6365	15.9971	SNCA	.
negative regulation of small GTPase mediated signal transduction (GO:0051058)	1/27	0.123093	1	0	0	7.6365	15.9971	RASA3	.
negative regulation of response to stimulus (GO:0048585)	2/127	0.126454	1	0	0	3.24702	6.71444	EPHA4;FGFR1	.
transmembrane receptor protein tyrosine kinase signaling pathway (GO:0007169)	4/396	0.126496	1	0	0	2.08268	4.30603	EPHA4;EFNA3;ATP6V0E2;FGFR1	.
RNA polyadenylation (GO:0043631)	1/28	0.127351	1	0	0	7.36377	15.1753	GRSF1	.
regulation of TORC1 signaling (GO:1903432)	1/28	0.127351	1	0	0	7.36377	15.1753	SESN3	.
hydrogen ion transmembrane transport (GO:1902600)	1/28	0.127351	1	0	0	7.36377	15.1753	ATP6V0E2	.
positive regulation of protein tyrosine kinase activity (GO:0061098)	1/28	0.127351	1	0	0	7.36377	15.1753	EPHA4	.
cardiac muscle cell action potential involved in contraction (GO:0086002)	1/28	0.127351	1	0	0	7.36377	15.1753	GJC1	.
negative regulation of proteasomal protein catabolic process (GO:1901799)	1/28	0.127351	1	0	0	7.36377	15.1753	RYBP	.
positive regulation of extrinsic apoptotic signaling pathway (GO:2001238)	1/28	0.127351	1	0	0	7.36377	15.1753	DEDD2	.
positive regulation of fibroblast proliferation (GO:0048146)	1/28	0.127351	1	0	0	7.36377	15.1753	MYC	.
positive regulation of phosphate metabolic process (GO:0045937)	1/28	0.127351	1	0	0	7.36377	15.1753	SNCA	.
positive regulation of sprouting angiogenesis (GO:1903672)	1/28	0.127351	1	0	0	7.36377	15.1753	S100A1	.
chondrocyte differentiation (GO:0002062)	1/28	0.127351	1	0	0	7.36377	15.1753	BMPR1B	.
regulation of protein processing (GO:0070613)	2/128	0.128073	1	0	0	3.22165	6.62098	CCBE1;GAS1	.
positive regulation of programmed cell death (GO:0043068)	3/257	0.129225	1	0	0	2.40684	4.92487	TIAM2;RYBP;SNCA	.
regulation of macromolecule metabolic process (GO:0060255)	2/129	0.129698	1	0	0	3.19668	6.52936	MYC;ALPK3	.
synaptic vesicle endocytosis (GO:0048488)	1/29	0.13159	1	0	0	7.10985	14.4193	SNCA	.
synaptic vesicle recycling (GO:0036465)	1/29	0.13159	1	0	0	7.10985	14.4193	SNCA	.
positive regulation of protein insertion into mitochondrial membrane involved in apoptotic signaling pathway (GO:1900740)	1/30	0.135807	1	0	0	6.87285	13.7218	YWHAH	.
ribosomal large subunit assembly (GO:0000027)	1/30	0.135807	1	0	0	6.87285	13.7218	RRS1	.
regulation of protein insertion into mitochondrial membrane involved in apoptotic signaling pathway (GO:1900739)	1/30	0.135807	1	0	0	6.87285	13.7218	YWHAH	.
nuclear envelope organization (GO:0006998)	1/30	0.135807	1	0	0	6.87285	13.7218	UBXN2B	.
negative regulation of secretion by cell (GO:1903531)	1/30	0.135807	1	0	0	6.87285	13.7218	SNCA	.
negative regulation of stress-activated MAPK cascade (GO:0032873)	1/30	0.135807	1	0	0	6.87285	13.7218	MYC	.
beta-catenin-TCF complex assembly (GO:1904837)	1/30	0.135807	1	0	0	6.87285	13.7218	MYC	.
positive regulation of phospholipase C activity (GO:0010863)	1/30	0.135807	1	0	0	6.87285	13.7218	FGFR1	.
CENP-A containing nucleosome assembly (GO:0034080)	1/30	0.135807	1	0	0	6.87285	13.7218	NPM1	.
CENP-A containing chromatin organization (GO:0061641)	1/30	0.135807	1	0	0	6.87285	13.7218	NPM1	.
regulation of sodium ion transmembrane transport (GO:1902305)	1/30	0.135807	1	0	0	6.87285	13.7218	YWHAH	.
cellular response to drug (GO:0035690)	1/30	0.135807	1	0	0	6.87285	13.7218	MYC	.
gene expression (GO:0010467)	4/411	0.139332	1	0	0	2.00667	3.95494	TSPAN15;RBPMS;PABPC4;DEDD2	.
renal water homeostasis (GO:0003091)	1/31	0.140005	1	0	0	6.65115	13.0767	PRKACB	.
skeletal system morphogenesis (GO:0048705)	1/31	0.140005	1	0	0	6.65115	13.0767	FGFR1	.
positive regulation of bone mineralization (GO:0030501)	1/31	0.140005	1	0	0	6.65115	13.0767	BMPR1B	.
anterograde axonal transport (GO:0008089)	1/31	0.140005	1	0	0	6.65115	13.0767	FXR1	.
positive regulation of release of sequestered calcium ion into cytosol (GO:0051281)	1/31	0.140005	1	0	0	6.65115	13.0767	SNCA	.
protein destabilization (GO:0031648)	1/31	0.140005	1	0	0	6.65115	13.0767	SNCA	.
nucleobase-containing small molecule interconversion (GO:0015949)	1/31	0.140005	1	0	0	6.65115	13.0767	GSR	.
proton transport (GO:0015992)	1/31	0.140005	1	0	0	6.65115	13.0767	ATP6V0E2	.
regulation of protein tyrosine kinase activity (GO:0061097)	1/31	0.140005	1	0	0	6.65115	13.0767	EPHA4	.
positive regulation of protein phosphorylation (GO:0001934)	4/412	0.140206	1	0	0	2.0018	3.93282	EPHA4;RBPMS;FGFR1;SNCA	.
muscle contraction (GO:0006936)	2/137	0.142863	1	0	0	3.01001	5.85709	GJC1;CRYAB	.
positive regulation of calcium ion transport into cytosol (GO:0010524)	1/32	0.144183	1	0	0	6.4433	12.4786	SNCA	.
cellular response to amino acid stimulus (GO:0071230)	1/32	0.144183	1	0	0	6.4433	12.4786	SESN3	.
cellular response to glucagon stimulus (GO:0071377)	1/32	0.144183	1	0	0	6.4433	12.4786	PRKACB	.
chromatin remodeling at centromere (GO:0031055)	1/32	0.144183	1	0	0	6.4433	12.4786	NPM1	.
phagosome maturation (GO:0090382)	1/32	0.144183	1	0	0	6.4433	12.4786	ATP6V0E2	.
cellular response to growth factor stimulus (GO:0071363)	2/139	0.146198	1	0	0	2.9667	5.70435	GAS1;BMPR1B	.
intracellular pH reduction (GO:0051452)	1/33	0.14834	1	0	0	6.24805	11.9228	ATP6V0E2	.
positive regulation of biomineral tissue development (GO:0070169)	1/33	0.14834	1	0	0	6.24805	11.9228	BMPR1B	.
intra-Golgi vesicle-mediated transport (GO:0006891)	1/33	0.14834	1	0	0	6.24805	11.9228	RAB6B	.
regulation of intracellular protein transport (GO:0033157)	1/33	0.14834	1	0	0	6.24805	11.9228	RAB29	.
cellular response to glucose starvation (GO:0042149)	1/33	0.14834	1	0	0	6.24805	11.9228	SESN3	.
positive regulation of macromolecule metabolic process (GO:0010604)	3/276	0.150391	1	0	0	2.24115	4.24589	MYC;RAB29;SNCA	.
positive regulation of cell proliferation (GO:0008284)	4/424	0.150866	1	0	0	1.94515	3.67898	NPM1;MYC;CDC25B;FGFR1	.
positive regulation of cytokinesis (GO:0032467)	1/34	0.152477	1	0	0	6.06428	11.4053	CDC25B	.
embryonic limb morphogenesis (GO:0030326)	1/34	0.152477	1	0	0	6.06428	11.4053	MBNL1	.
negative regulation of cellular metabolic process (GO:0031324)	1/34	0.152477	1	0	0	6.06428	11.4053	AP1AR	.
response to glucagon (GO:0033762)	1/34	0.152477	1	0	0	6.06428	11.4053	PRKACB	.
response to amino acid (GO:0043200)	1/34	0.152477	1	0	0	6.06428	11.4053	SESN3	.
regulation of axon extension (GO:0030516)	1/34	0.152477	1	0	0	6.06428	11.4053	EPHA4	.
positive regulation of telomerase activity (GO:0051973)	1/35	0.156595	1	0	0	5.89102	10.9225	MYC	.
negative regulation of cell-substrate adhesion (GO:0010812)	1/35	0.156595	1	0	0	5.89102	10.9225	AP1AR	.
regulation of synapse assembly (GO:0051963)	1/35	0.156595	1	0	0	5.89102	10.9225	SNCA	.
maturation of SSU-rRNA from tricistronic rRNA transcript (SSU-rRNA, 5.8S rRNA, LSU-rRNA) (GO:0000462)	1/35	0.156595	1	0	0	5.89102	10.9225	RRS1	.
positive regulation of osteoblast differentiation (GO:0045669)	1/35	0.156595	1	0	0	5.89102	10.9225	BMPR1B	.
regulation of sodium ion transport (GO:0002028)	1/35	0.156595	1	0	0	5.89102	10.9225	YWHAH	.
skeletal system development (GO:0001501)	2/146	0.157994	1	0	0	2.82446	5.21169	BMPR1B;FGFR1	.
negative regulation of signal transduction (GO:0009968)	3/283	0.158457	1	0	0	2.18571	4.02668	EPHA4;FGFR1;SNCA	.
ferric iron transport (GO:0015682)	1/36	0.160692	1	0	0	5.72738	10.4712	ATP6V0E2	.
centromere complex assembly (GO:0034508)	1/36	0.160692	1	0	0	5.72738	10.4712	NPM1	.
histone exchange (GO:0043486)	1/36	0.160692	1	0	0	5.72738	10.4712	NPM1	.
calcium ion transmembrane import into cytosol (GO:0097553)	1/36	0.160692	1	0	0	5.72738	10.4712	FAM155B	.
glutamate receptor signaling pathway (GO:0007215)	1/36	0.160692	1	0	0	5.72738	10.4712	GRIA4	.
muscle cell differentiation (GO:0042692)	1/36	0.160692	1	0	0	5.72738	10.4712	MBNL1	.
regulation of blood circulation (GO:1903522)	1/36	0.160692	1	0	0	5.72738	10.4712	S100A1	.
regulation of smoothened signaling pathway (GO:0008589)	1/36	0.160692	1	0	0	5.72738	10.4712	GAS1	.
vesicle-mediated transport in synapse (GO:0099003)	1/36	0.160692	1	0	0	5.72738	10.4712	SNCA	.
regulation of nitric-oxide synthase activity (GO:0050999)	1/36	0.160692	1	0	0	5.72738	10.4712	S100A1	.
transferrin transport (GO:0033572)	1/36	0.160692	1	0	0	5.72738	10.4712	ATP6V0E2	.
axonal transport (GO:0098930)	1/36	0.160692	1	0	0	5.72738	10.4712	FXR1	.
regulation of response to DNA damage stimulus (GO:2001020)	1/36	0.160692	1	0	0	5.72738	10.4712	MYC	.
negative regulation of Ras protein signal transduction (GO:0046580)	1/37	0.16477	1	0	0	5.57258	10.0485	RASA3	.
regulation of metal ion transport (GO:0010959)	1/37	0.16477	1	0	0	5.57258	10.0485	YWHAH	.
regulation of sodium ion transmembrane transporter activity (GO:2000649)	1/37	0.16477	1	0	0	5.57258	10.0485	YWHAH	.
negative regulation of G0 to G1 transition (GO:0070317)	1/37	0.16477	1	0	0	5.57258	10.0485	RYBP	.
positive regulation of mitochondrial outer membrane permeabilization involved in apoptotic signaling pathway (GO:1901030)	1/37	0.16477	1	0	0	5.57258	10.0485	YWHAH	.
regulation of dendrite development (GO:0050773)	1/37	0.16477	1	0	0	5.57258	10.0485	FXR1	.
ion transport (GO:0006811)	3/289	0.165476	1	0	0	2.14033	3.85031	GABRB3;AQP5;ATP6V0E2	.
positive regulation of intracellular protein transport (GO:0090316)	2/152	0.168243	1	0	0	2.71297	4.83545	MTCL1;RAB29	.
protein stabilization (GO:0050821)	2/152	0.168243	1	0	0	2.71297	4.83545	EPHA4;CRYAB	.
membrane depolarization during action potential (GO:0086010)	1/38	0.168829	1	0	0	5.42594	9.65204	YWHAH	.
positive regulation of neuron death (GO:1901216)	1/38	0.168829	1	0	0	5.42594	9.65204	SNCA	.
homotypic cell-cell adhesion (GO:0034109)	1/38	0.168829	1	0	0	5.42594	9.65204	MEGF11	.
positive regulation of gene expression (GO:0010628)	6/771	0.171474	1	0	0	1.60456	2.82936	FXR1;NPM1;RYBP;MYC;EEF2;YWHAH	.
regulation of RNA metabolic process (GO:0051252)	1/39	0.172868	1	0	0	5.28681	9.27956	MBNL1	.
DNA replication-independent nucleosome assembly (GO:0006336)	1/39	0.172868	1	0	0	5.28681	9.27956	NPM1	.
negative regulation of protein catabolic process (GO:0042177)	1/39	0.172868	1	0	0	5.28681	9.27956	SNCA	.
regulation of G0 to G1 transition (GO:0070316)	1/39	0.172868	1	0	0	5.28681	9.27956	RYBP	.
cellular response to amino acid starvation (GO:0034198)	1/39	0.172868	1	0	0	5.28681	9.27956	SESN3	.
regulation of alternative mRNA splicing, via spliceosome (GO:0000381)	1/39	0.172868	1	0	0	5.28681	9.27956	MBNL1	.
inositol lipid-mediated signaling (GO:0048017)	1/39	0.172868	1	0	0	5.28681	9.27956	FGFR1	.
clathrin-dependent endocytosis (GO:0072583)	1/39	0.172868	1	0	0	5.28681	9.27956	SNCA	.
ribonucleoprotein complex assembly (GO:0022618)	2/156	0.175139	1	0	0	2.6434	4.60528	NPM1;RRS1	.
negative regulation of ERK1 and ERK2 cascade (GO:0070373)	1/40	0.176887	1	0	0	5.15464	8.92909	RANBP9	.
negative regulation of TOR signaling (GO:0032007)	1/40	0.176887	1	0	0	5.15464	8.92909	SESN3	.
neuron migration (GO:0001764)	1/40	0.176887	1	0	0	5.15464	8.92909	FGFR1	.
sensory organ development (GO:0007423)	1/40	0.176887	1	0	0	5.15464	8.92909	BMPR1B	.
nervous system development (GO:0007399)	4/455	0.179763	1	0	0	1.81262	3.11067	FXR1;MBNL1;RAB29;FGFR1	.
odontogenesis (GO:0042476)	1/41	0.180887	1	0	0	5.02892	8.59885	AQP5	.
cellular response to peptide (GO:1901653)	1/41	0.180887	1	0	0	5.02892	8.59885	EPHA4	.
regulation of calcium-mediated signaling (GO:0050848)	1/41	0.180887	1	0	0	5.02892	8.59885	JPH3	.
regulation of stress-activated MAPK cascade (GO:0032872)	1/41	0.180887	1	0	0	5.02892	8.59885	MYC	.
positive regulation of cell division (GO:0051781)	1/41	0.180887	1	0	0	5.02892	8.59885	CDC25B	.
[truncated: 302 more rows]

## Sheet: greenyellow module
Supplementary File S10: The complete list of the functional enrichment analysis for semi-preserved modules.
[truncated: 1,222 more rows]

[truncated: 7 more sheets: lightcyan module, lightgreen module, lightyellow module, purple module, skyblue module, steelblue module, yellow module]
