# Supplementary material for: An integrated analysis of mRNAs, lncRNAs, and miRNAs based on weighted gene co-expression network analysis involved in bovine endometritis
Source: Sci Rep. 2021 Sep 10;11:18050. doi: 10.1038/s41598-021-97319-y (PMC8433134; doi:10.1038/s41598-021-97319-y)
Supplement: Supplementary file 11 — Supplementary File S11. [file 41598_2021_97319_MOESM11_ESM.xlsx]

## Sheet: purple
Supplementary File S11: The complete list of the functional enrichment analysis for hub genes in semi-preserved modules.
Term	Overlap	P-value	Adjusted P-value	Old P-value	Old Adjusted P-value	Odds Ratio	Combined Score	Genes	.	KEGG	Term	Overlap	P-value	Adjusted P-value	Old P-value	Old Adjusted P-value	Odds Ratio	Combined Score	Genes
secondary alcohol biosynthetic process (GO:1902653)	6/36	1.2765e-07	0.000325698	0	0	25.0627	397.844	FDPS;SQLE;NSDHL;HMGCS1;CYP51A1;DHCR24	.		Protein digestion and absorption	7/90	2.31691e-06	0.000297213	0	0	13.2423	171.823	COL1A1;COL3A1;COL27A1;COL5A1;COL6A2;COL11A1;COL6A1
sterol biosynthetic process (GO:0016126)	6/40	2.46132e-07	0.00041867	0	0	22.5564	343.25	FDPS;SQLE;NSDHL;HMGCS1;CYP51A1;DHCR24	.		Ribosome biogenesis in eukaryotes	7/101	5.02026e-06	0.000297213	0	0	11.6862	142.595	NOP56;FBL;POP1;NAT10;SPATA5;UTP18;GNL3
cholesterol metabolic process (GO:0008203)	7/68	3.3937e-07	0.000432952	0	0	15.4799	230.591	FDPS;SQLE;NSDHL;HMGCS1;CYP51A1;DHCR24;TRERF1	.		Steroid biosynthesis	4/19	6.70406e-06	0.000297213	0	0	41.0377	488.874	SQLE;NSDHL;CYP51A1;DHCR24
cholesterol biosynthetic process (GO:0006695)	6/35	1.06956e-07	0.000545795	0	0	25.7787	413.771	FDPS;SQLE;NSDHL;HMGCS1;CYP51A1;DHCR24	.		ECM-receptor interaction	5/82	0.000218336	0.00725966	0	0	10.0396	84.6283	COL1A1;SV2A;COL6A2;LAMA4;COL6A1
regulation of alcohol biosynthetic process (GO:1902930)	5/34	2.87373e-06	0.00293293	0	0	22.1141	282.174	FDPS;SQLE;HMGCS1;CYP51A1;ELOVL6	.		DNA replication	3/36	0.0017484	0.0465073	0	0	13.8699	88.061	POLE2;MCM5;MCM2
regulation of cholesterol metabolic process (GO:0090181)	5/41	7.45618e-06	0.00543556	0	0	18.3385	216.513	FDPS;SQLE;HMGCS1;CYP51A1;ELOVL6	.		Focal adhesion	6/199	0.00216886	0.0480764	0	0	4.81596	29.539	COL1A1;PPP1CC;MAPK9;COL6A2;LAMA4;COL6A1
regulation of cholesterol biosynthetic process (GO:0045540)	5/40	6.58185e-06	0.00559787	0	0	18.797	224.271	FDPS;SQLE;HMGCS1;CYP51A1;ELOVL6	.		Arginine and proline metabolism	3/49	0.00423692	0.0805015	0	0	9.94365	54.3313	AMD1;PYCR1;ALDH18A1
regulation of steroid biosynthetic process (GO:0050810)	5/44	1.06341e-05	0.0067832	0	0	17.0882	195.684	FDPS;SQLE;HMGCS1;CYP51A1;ELOVL6	.		Pyrimidine metabolism	3/57	0.00647456	0.10764	0	0	8.46709	42.6731	NT5C3B;RRM1;CAD
extracellular matrix organization (GO:0030198)	9/229	2.29975e-05	0.0130396	0	0	5.90997	63.1192	COL1A1;VCAN;COL3A1;COL5A1;COL6A2;COL11A1;LAMA4;COL6A1;ADAMTS9	.		Terpenoid backbone biosynthesis	2/22	0.0092932	0.137333	0	0	15.1504	70.8806	FDPS;HMGCS1
collagen fibril organization (GO:0030199)	4/29	3.90166e-05	0.0199102	0	0	20.7415	210.558	COL1A1;COL3A1;COL5A1;COL11A1	.		Biosynthesis of unsaturated fatty acids	2/27	0.0138186	0.183788	0	0	12.1173	51.8829	ELOVL6;FADS1
peptidyl-arginine modification (GO:0018195)	3/12	6.05331e-05	0.0257417	0	0	37.594	365.125	PRMT5;PRMT1;RIOX2	.		Amoebiasis	3/96	0.0262395	0.31726	0	0	4.9067	17.8628	COL1A1;COL3A1;LAMA4
chromatin remodeling at centromere (GO:0031055)	4/32	5.81673e-05	0.0269843	0	0	18.797	183.312	HELLS;RUVBL1;OIP5;CENPQ	.		AGE-RAGE signaling pathway in diabetic complications	3/100	0.0291374	0.322939	0	0	4.70341	16.63	COL1A1;MAPK9;COL3A1
centromere complex assembly (GO:0034508)	4/36	9.33408e-05	0.0366399	0	0	16.7084	155.042	HELLS;RUVBL1;OIP5;CENPQ	.		Cysteine and methionine metabolism	2/47	0.039053	0.385483	0	0	6.72502	21.8081	DNMT1;AMD1
organic cyclic compound biosynthetic process (GO:1901362)	4/37	0.000104118	0.037951	0	0	16.2569	149.075	CYP51A1;PYCR1;ALDH18A1;TRERF1	.		Valine, leucine and isoleucine degradation	2/48	0.0405772	0.385483	0	0	6.57849	21.0811	HMGCS1;DBT
protein complex subunit organization (GO:0071822)	4/45	0.000225424	0.0766893	0	0	13.3668	112.248	COL1A1;COL3A1;COL5A1;COL11A1	.		Cell cycle	3/124	0.0498938	0.409307	0	0	3.76592	11.2897	MCM5;SMC1A;MCM2
histone methylation (GO:0016571)	3/19	0.000257687	0.0821859	0	0	23.7436	196.211	PRMT5;FBL;PRMT1	.		Platelet activation	3/124	0.0498938	0.409307	0	0	3.76592	11.2897	COL1A1;PPP1CC;COL3A1
mRNA splicing, via spliceosome (GO:0000398)	8/261	0.000363585	0.10914	0	0	4.60922	36.5027	PRMT5;GCFC2;SFPQ;FUS;HNRNPA2B1;SRSF3;SRSF7;SNRPA	.		Glutathione metabolism	2/56	0.0535407	0.409307	0	0	5.60164	16.3978	GGT5;RRM1
skin development (GO:0043588)	5/94	0.000412188	0.110705	0	0	7.99872	62.3423	RYR1;COL1A1;COL3A1;COL5A1;DHCR24	.		Relaxin signaling pathway	3/130	0.0559577	0.409307	0	0	3.58692	10.3417	COL1A1;MAPK9;COL3A1
rRNA modification (GO:0000154)	3/22	0.000403602	0.114421	0	0	20.5058	160.255	NOP56;FBL;NAT10	.		Spliceosome	3/134	0.0601865	0.409307	0	0	3.47669	9.77056	SRSF3;SRSF7;SNRPA
collagen biosynthetic process (GO:0032964)	2/6	0.000646949	0.165069	0	0	50.1253	368.082	COL1A1;COL5A1	.		Synthesis and degradation of ketone bodies	1/10	0.0645587	0.409307	0	0	16.7155	45.8035	HMGCS1
RNA splicing, via transesterification reactions with bulged adenosine as nucleophile (GO:0000377)	7/236	0.00102976	0.218952	0	0	4.4603	30.6799	GCFC2;SFPQ;FUS;HNRNPA2B1;SRSF3;SRSF7;SNRPA	.		Human papillomavirus infection	5/330	0.0696347	0.409307	0	0	2.3488	6.25835	NOTCH2;COL1A1;COL6A2;LAMA4;COL6A1
proline metabolic process (GO:0006560)	2/7	0.000901783	0.219133	0	0	42.9646	301.23	PYCR1;ALDH18A1	.		Apoptosis	3/143	0.07023	0.409307	0	0	3.2517	8.63646	MAPK9;TUBA1B;LMNB2
CENP-A containing chromatin organization (GO:0061641)	3/30	0.00102351	0.227086	0	0	15.0376	103.527	RUVBL1;OIP5;CENPQ	.		Taurine and hypotaurine metabolism	1/11	0.0707825	0.409307	0	0	15.0432	39.8365	GGT5
CENP-A containing nucleosome assembly (GO:0034080)	3/30	0.00102351	0.237408	0	0	15.0376	103.527	RUVBL1;OIP5;CENPQ	.		Wnt signaling pathway	3/158	0.0885136	0.490513	0	0	2.93479	7.11569	MAPK9;RUVBL1;PRICKLE2
positive regulation of telomere maintenance (GO:0032206)	3/32	0.00123833	0.243046	0	0	14.0977	94.3702	HNRNPA2B1;NAF1;GNL3	.		Gap junction	2/88	0.116294	0.616064	0	0	3.51163	7.55574	GJA1;TUBA1B
DNA metabolic process (GO:0006259)	8/314	0.00121327	0.247654	0	0	3.83123	25.7246	HELLS;TIPIN;DNMT1;POLE2;MCM5;PDS5B;SMC1A;MCM2	.		One carbon pool by folate	1/20	0.124979	0.616064	0	0	7.91388	16.4578	DHFR
small nucleolar ribonucleoprotein complex assembly (GO:0000491)	2/9	0.00153248	0.279295	0	0	33.4169	216.57	RUVBL1;NAF1	.		Th1 and Th2 cell differentiation	2/92	0.125066	0.616064	0	0	3.35488	6.97451	NOTCH2;MAPK9
peptidyl-arginine methylation (GO:0018216)	2/9	0.00153248	0.289639	0	0	33.4169	216.57	PRMT5;PRMT1	.		Phosphatidylinositol signaling system	2/99	0.140776	0.619996	0	0	3.11167	6.10069	INPP4A;PIP4P2
histone exchange (GO:0043486)	3/36	0.0017484	0.307657	0	0	12.5313	79.5621	RUVBL1;OIP5;CENPQ	.		Inflammatory mediator regulation of TRP channels	2/100	0.143055	0.619996	0	0	3.07976	5.98869	PPP1CC;MAPK9
presynaptic membrane assembly (GO:0097105)	2/10	0.00190727	0.324427	0	0	30.0752	188.333	PTPRD;NLGN2	.		Folate biosynthesis	1/26	0.159355	0.619996	0	0	6.01273	11.0431	DHFR
DNA replication-independent nucleosome assembly (GO:0006336)	3/39	0.00220565	0.363078	0	0	11.5674	70.7546	RUVBL1;OIP5;CENPQ	.		Insulin resistance	2/108	0.161548	0.619996	0	0	2.84618	5.18845	PPP1CC;MAPK9
presynaptic membrane organization (GO:0097090)	2/11	0.00232097	0.370123	0	0	27.3411	165.845	PTPRD;NLGN2	.		Fatty acid elongation	1/27	0.164953	0.619996	0	0	5.78118	10.4182	ELOVL6
histone arginine methylation (GO:0034969)	2/12	0.00277306	0.416204	0	0	25.0627	147.564	PRMT5;PRMT1	.		Butanoate metabolism	1/28	0.170513	0.619996	0	0	5.56678	9.84731	HMGCS1
mRNA processing (GO:0006397)	7/283	0.0028851	0.420647	0	0	3.71955	21.7526	GCFC2;SFPQ;FUS;HNRNPA2B1;SRSF3;SRSF7;SNRPA	.		Toxoplasmosis	2/113	0.173317	0.619996	0	0	2.71728	4.76239	MAPK9;LAMA4
collagen metabolic process (GO:0032963)	2/12	0.00277306	0.428817	0	0	25.0627	147.564	COL1A1;COL5A1	.		Nicotinate and nicotinamide metabolism	1/30	0.181524	0.619996	0	0	5.18234	8.84297	NT5C3B
carboxylic acid biosynthetic process (GO:0046394)	3/44	0.00312006	0.442269	0	0	10.2529	59.1583	PYCR1;ALDH18A1;FADS1	.		Mucin type O-glycan biosynthesis	1/31	0.186975	0.619996	0	0	5.00934	8.39956	B3GNT6
glutamine family amino acid biosynthetic process (GO:0009084)	2/13	0.00326302	0.450033	0	0	23.1348	132.449	PYCR1;ALDH18A1	.		Sphingolipid signaling pathway	2/119	0.187617	0.619996	0	0	2.57715	4.31248	MAPK9;S1PR3
presynapse assembly (GO:0099054)	2/15	0.00435448	0.529069	0	0	20.0501	109.004	PTPRD;NLGN2	.		Propanoate metabolism	1/32	0.19239	0.619996	0	0	4.84751	7.9898	DBT
positive regulation of telomerase RNA localization to Cajal body (GO:1904874)	2/15	0.00435448	0.541974	0	0	20.0501	109.004	RUVBL1;NAF1	.		Base excision repair	1/33	0.19777	0.619996	0	0	4.69579	7.61024	POLE2
ribosome biogenesis (GO:0042254)	6/226	0.00406315	0.545638	0	0	3.99228	21.9807	NOP56;FBL;NIP7;NAF1;UTP18;GNL3	.		Oocyte meiosis	2/125	0.202075	0.619996	0	0	2.45069	3.91895	PPP1CC;SMC1A
negative regulation of DNA-dependent DNA replication (GO:2000104)	2/15	0.00435448	0.555523	0	0	20.0501	109.004	TIPIN;SMC1A	.		Alanine, aspartate and glutamate metabolism	1/35	0.208421	0.619996	0	0	4.41912	6.93003	CAD
mitotic sister chromatid cohesion (GO:0007064)	2/15	0.00435448	0.569767	0	0	20.0501	109.004	PDS5B;SMC1A	.		PI3K-Akt signaling pathway	4/354	0.210075	0.619996	0	0	1.72908	2.69787	COL1A1;COL6A2;LAMA4;COL6A1
positive regulation of cilium assembly (GO:0045724)	2/16	0.00495497	0.588028	0	0	18.797	99.7625	CCDC88A;CCP110	.		Purine metabolism	2/129	0.211784	0.619996	0	0	2.37302	3.68338	NT5C3B;RRM1
heterocycle biosynthetic process (GO:0018130)	2/17	0.00559128	0.607071	0	0	17.6913	91.7567	PYCR1;ALDH18A1	.		Dopaminergic synapse	2/131	0.216656	0.619996	0	0	2.336	3.57277	PPP1CC;MAPK9
G1/S transition of mitotic cell cycle (GO:0000082)	4/105	0.00532376	0.617435	0	0	5.72861	29.9926	DHFR;POLE2;MCM5;MCM2	.		African trypanosomiasis	1/37	0.218933	0.619996	0	0	4.17319	6.33903	LAMA4
regulation of telomere maintenance via telomere lengthening (GO:1904356)	2/17	0.00559128	0.620268	0	0	17.6913	91.7567	HNRNPA2B1;NAF1	.		Thyroid cancer	1/37	0.218933	0.619996	0	0	4.17319	6.33903	CCDC6
DNA-templated transcription, termination (GO:0006353)	4/106	0.00550453	0.624213	0	0	5.67456	29.5201	PRMT5;CD3EAP;SRSF3;SRSF7	.		FoxO signaling pathway	2/132	0.219096	0.619996	0	0	2.31791	3.51915	MAPK9;PRMT1
regulation of telomerase RNA localization to Cajal body (GO:1904872)	2/18	0.00626294	0.665829	0	0	16.7084	84.7637	RUVBL1;NAF1	.		Pyruvate metabolism	1/39	0.229306	0.627895	0	0	3.95315	5.82179	ME3
macromolecule biosynthetic process (GO:0009059)	2/19	0.00696944	0.725818	0	0	15.829	78.6105	COL1A1;COL5A1	.		Insulin signaling pathway	2/137	0.23133	0.627895	0	0	2.2315	3.26671	PPP1CC;MAPK9
dicarboxylic acid metabolic process (GO:0043648)	3/59	0.00712465	0.727142	0	0	7.64623	37.8045	DHFR;ME3;ALDH18A1	.		Porphyrin and chlorophyll metabolism	1/42	0.24461	0.650662	0	0	3.66334	5.15832	EARS2
organonitrogen compound biosynthetic process (GO:1901566)	5/181	0.00727514	0.727942	0	0	4.15403	20.4515	SLC25A15;B3GNT6;PYCR1;ELOVL6;ALDH18A1	.		Cell adhesion molecules (CAMs)	2/145	0.250988	0.654536	0	0	2.1058	2.91096	VCAN;NLGN2
DNA replication (GO:0006260)	4/120	0.00847893	0.832077	0	0	5.01253	23.9106	TIPIN;POLE2;MCM5;MCM2	.		Type II diabetes mellitus	1/46	0.264546	0.663351	0	0	3.33704	4.43739	MAPK9
positive regulation of cellular protein localization (GO:1903829)	3/66	0.00969729	0.933685	0	0	6.83527	31.6877	CCDC88A;CENPQ;GNL3	.		Nucleotide excision repair	1/47	0.269449	0.663351	0	0	3.26433	4.28077	POLE2
membrane assembly (GO:0071709)	2/23	0.0101343	0.957689	0	0	13.0762	60.0436	PTPRD;NLGN2	.		Oxytocin signaling pathway	2/153	0.270693	0.663351	0	0	1.99343	2.60495	RYR1;PPP1CC
DNA replication initiation (GO:0006270)	2/24	0.0110078	1	0	0	12.5313	56.5056	POLE2;MCM2	.		Notch signaling pathway	1/48	0.274318	0.663351	0	0	3.19471	4.13226	NOTCH2
negative regulation of sequestering of calcium ion (GO:0051283)	2/24	0.0110078	1	0	0	12.5313	56.5056	RYR1;IBTK	.		Hippo signaling pathway	2/160	0.28793	0.68078	0	0	1.90444	2.3711	PPP1CC;RASSF2
L-amino acid transport (GO:0015807)	2/25	0.0119134	1	0	0	12.0301	53.2944	SLC25A22;SLC38A5	.		RNA transport	2/165	0.300217	0.68078	0	0	1.84555	2.22066	PRMT5;POP1
lipid biosynthetic process (GO:0008610)	3/72	0.0122805	1	0	0	6.26566	27.5673	CYP51A1;TRERF1;FADS1	.		Pathogenic Escherichia coli infection	1/55	0.307515	0.68078	0	0	2.7796	3.27779	TUBA1B
mitochondrial transport (GO:0006839)	4/135	0.012662	1	0	0	4.45558	19.4671	SLC25A15;SLC25A37;FLVCR1;SLC25A22	.		Tight junction	2/170	0.312471	0.68078	0	0	1.79017	2.0824	MAPK9;TUBA1B
positive regulation of synapse assembly (GO:0051965)	2/26	0.0128505	1	0	0	11.5674	50.3687	PTPRD;NLGN2	.		Influenza A	2/171	0.314917	0.68078	0	0	1.77948	2.0561	FDPS;MAPK9
cytoskeleton-dependent intracellular transport (GO:0030705)	2/26	0.0128505	1	0	0	11.5674	50.3687	CCDC88A;TUBA1B	.		Lysine degradation	1/59	0.325803	0.68078	0	0	2.58738	2.90165	PLOD2
regulation of cilium assembly (GO:1902017)	2/27	0.0138186	1	0	0	11.139	47.6941	CCDC88A;CCP110	.		Long-term depression	1/60	0.3303	0.68078	0	0	2.5434	2.81746	RYR1
release of sequestered calcium ion into cytosol (GO:0051209)	2/27	0.0138186	1	0	0	11.139	47.6941	RYR1;IBTK	.		Arachidonic acid metabolism	1/63	0.343612	0.68078	0	0	2.41997	2.58511	GGT5
regulation of primary metabolic process (GO:0080090)	4/139	0.0139648	1	0	0	4.32737	18.4831	PSMD10;HMGCS1;TNFAIP8L3;FADS1	.		Mitophagy	1/65	0.352341	0.68078	0	0	2.34411	2.44527	MAPK9
cellular amino acid biosynthetic process (GO:0008652)	2/28	0.0148175	1	0	0	10.7411	45.2411	PYCR1;ALDH18A1	.		Shigellosis	1/65	0.352341	0.68078	0	0	2.34411	2.44527	MAPK9
steroid biosynthetic process (GO:0006694)	3/79	0.0157473	1	0	0	5.71048	23.7047	SQLE;CYP51A1;TRERF1	.		Aminoacyl-tRNA biosynthesis	1/66	0.356662	0.68078	0	0	2.30793	2.3794	EARS2
carbohydrate derivative biosynthetic process (GO:1901137)	2/29	0.0158465	1	0	0	10.3708	42.9848	RRM1;B3GNT6	.		Long-term potentiation	1/67	0.360954	0.68078	0	0	2.27284	2.31604	PPP1CC
mitotic cell cycle phase transition (GO:0044772)	5/221	0.0161913	1	0	0	3.40217	14.0281	POLE2;CCP110;MCM5;MASTL;MCM2	.		Amphetamine addiction	1/68	0.365218	0.68078	0	0	2.23881	2.25506	PPP1CC
RNA transport (GO:0050658)	3/80	0.0162829	1	0	0	5.6391	23.2198	HNRNPA2B1;SRSF3;SRSF7	.		Epithelial cell signaling in Helicobacter pylori infection	1/68	0.365218	0.68078	0	0	2.23881	2.25506	MAPK9
positive regulation of stress-activated MAPK cascade (GO:0032874)	3/80	0.0162829	1	0	0	5.6391	23.2198	MAP4K2;RASSF2;PRMT1	.		Fc epsilon RI signaling pathway	1/68	0.365218	0.68078	0	0	2.23881	2.25506	MAPK9
mitotic sister chromatid segregation (GO:0000070)	3/82	0.0173846	1	0	0	5.50156	22.2933	PHF13;PDS5B;SMC1A	.		Adipocytokine signaling pathway	1/69	0.369454	0.68078	0	0	2.20577	2.19635	MAPK9
ncRNA processing (GO:0034470)	5/227	0.0179658	1	0	0	3.31225	13.3129	NOP56;FBL;POP1;HNRNPA2B1;UTP18	.		Prolactin signaling pathway	1/70	0.373661	0.68078	0	0	2.17369	2.1398	MAPK9
endodermal cell differentiation (GO:0035987)	2/32	0.0191104	1	0	0	9.3985	37.1948	COL11A1;COL6A1	.		RIG-I-like receptor signaling pathway	1/70	0.373661	0.68078	0	0	2.17369	2.1398	MAPK9
protein trimerization (GO:0070206)	2/32	0.0191104	1	0	0	9.3985	37.1948	COL6A2;COL6A1	.		Arrhythmogenic right ventricular cardiomyopathy (ARVC)	1/72	0.381993	0.686555	0	0	2.11225	2.03273	GJA1
positive regulation of telomere maintenance via telomere lengthening (GO:1904358)	2/34	0.0214294	1	0	0	8.84564	33.9937	HNRNPA2B1;NAF1	.		Inositol phosphate metabolism	1/74	0.390215	0.688022	0	0	2.05417	1.93309	INPP4A
regulation of cell cycle process (GO:0010564)	3/90	0.0221991	1	0	0	5.01253	19.0862	PRMT5;TIPIN;CCP110	.		Pancreatic cancer	1/75	0.394285	0.688022	0	0	2.02631	1.88585	MAPK9
negative regulation of gene expression (GO:0010629)	9/618	0.0224149	1	0	0	2.18994	8.31746	NOTCH2;DHFR;GCFC2;DNMT1;SFPQ;CBX5;RIOX2;SOX8;GZF1	.		Pertussis	1/76	0.398328	0.688022	0	0	1.99919	1.84021	MAPK9
regulation of synapse assembly (GO:0051963)	2/35	0.0226306	1	0	0	8.59291	32.5538	PTPRD;NLGN2	.		cAMP signaling pathway	2/212	0.412757	0.69448	0	0	1.42908	1.26459	PPP1CC;MAPK9
positive regulation of telomerase activity (GO:0051973)	2/35	0.0226306	1	0	0	8.59291	32.5538	HNRNPA2B1;NAF1	.		Human T-cell leukemia virus 1 infection	2/219	0.428819	0.69448	0	0	1.38249	1.17058	FDPS;MAPK9
DNA-dependent DNA replication maintenance of fidelity (GO:0045005)	2/35	0.0226306	1	0	0	8.59291	32.5538	TIPIN;RFWD3	.		ErbB signaling pathway	1/85	0.433532	0.69448	0	0	1.78418	1.4912	MAPK9
sulfur compound catabolic process (GO:0044273)	2/35	0.0226306	1	0	0	8.59291	32.5538	GGT5;VCAN	.		Colorectal cancer	1/86	0.437315	0.69448	0	0	1.7631	1.45826	MAPK9
cellular response to DNA damage stimulus (GO:0006974)	6/329	0.0228242	1	0	0	2.74242	10.3662	POLE2;RFWD3;PDS5B;SMC1A;MASTL;DTL	.		Salmonella infection	1/86	0.437315	0.69448	0	0	1.7631	1.45826	MAPK9
cell cycle G1/S phase transition (GO:0044843)	3/92	0.023505	1	0	0	4.90356	18.391	POLE2;MCM5;MCM2	.		GABAergic synapse	1/89	0.448515	0.69448	0	0	1.70274	1.36528	SLC38A5
endoderm formation (GO:0001706)	2/36	0.0238589	1	0	0	8.35422	31.208	COL11A1;COL6A1	.		mRNA surveillance pathway	1/91	0.455858	0.69448	0	0	1.66473	1.30777	PPP1CC
calcium ion transmembrane import into cytosol (GO:0097553)	2/36	0.0238589	1	0	0	8.35422	31.208	RYR1;IBTK	.		GnRH signaling pathway	1/93	0.463104	0.69448	0	0	1.62838	1.25353	MAPK9
phospholipid biosynthetic process (GO:0008654)	2/37	0.0251141	1	0	0	8.12843	29.9478	FDPS;FADS1	.		IL-17 signaling pathway	1/93	0.463104	0.69448	0	0	1.62838	1.25353	MAPK9
mRNA metabolic process (GO:0016071)	3/97	0.0269487	1	0	0	4.6508	16.8072	SFPQ;HNRNPA2B1;SRSF7	.		Small cell lung cancer	1/93	0.463104	0.69448	0	0	1.62838	1.25353	LAMA4
mitotic DNA damage checkpoint (GO:0044773)	2/39	0.0277032	1	0	0	7.71159	27.6553	TIPIN;RFWD3	.		Pathways in cancer	4/530	0.470518	0.69448	0	0	1.14015	0.859586	NOTCH2;MAPK9;LAMA4;CCDC6
acyl-CoA metabolic process (GO:0006637)	2/39	0.0277032	1	0	0	7.71159	27.6553	HMGCS1;DBT	.		Circadian entrainment	1/97	0.47731	0.69448	0	0	1.56021	1.15392	RYR1
steroid metabolic process (GO:0008202)	3/99	0.0283976	1	0	0	4.55685	16.229	CYP51A1;DHCR24;TRERF1	.		Choline metabolism in cancer	1/99	0.484272	0.69448	0	0	1.52822	1.10812	MAPK9
positive regulation of Ras protein signal transduction (GO:0046579)	2/40	0.0290364	1	0	0	7.5188	26.6106	NOTCH2;COL3A1	.		Progesterone-mediated oocyte maturation	1/99	0.484272	0.69448	0	0	1.52822	1.10812	MAPK9
regulation of lipid metabolic process (GO:0019216)	3/100	0.0291374	1	0	0	4.51128	15.9507	HMGCS1;TNFAIP8L3;FADS1	.		T cell receptor signaling pathway	1/101	0.491143	0.69448	0	0	1.4975	1.06475	MAPK9
mRNA-containing ribonucleoprotein complex export from nucleus (GO:0071427)	3/100	0.0291374	1	0	0	4.51128	15.9507	HNRNPA2B1;SRSF3;SRSF7	.		Chagas disease (American trypanosomiasis)	1/103	0.497922	0.69448	0	0	1.46799	1.02364	MAPK9
translesion synthesis (GO:0019985)	2/42	0.031778	1	0	0	7.16076	24.6973	POLE2;DTL	.		Glucagon signaling pathway	1/103	0.497922	0.69448	0	0	1.46799	1.02364	PRMT1
mRNA transport (GO:0051028)	3/104	0.0321978	1	0	0	4.33777	14.9039	HNRNPA2B1;SRSF3;SRSF7	.		Toll-like receptor signaling pathway	1/104	0.501278	0.69448	0	0	1.45366	1.00389	MAPK9
mRNA export from nucleus (GO:0006406)	3/105	0.0329883	1	0	0	4.29646	14.6578	HNRNPA2B1;SRSF3;SRSF7	.		C-type lectin receptor signaling pathway	1/104	0.501278	0.69448	0	0	1.45366	1.00389	MAPK9
protein methylation (GO:0006479)	2/46	0.0375514	1	0	0	6.53808	21.4583	PRMT5;PRMT1	.		Th17 cell differentiation	1/107	0.511214	0.698225	0	0	1.41231	0.947612	MAPK9
icosanoid metabolic process (GO:0006690)	2/46	0.0375514	1	0	0	6.53808	21.4583	GGT5;FADS1	.		Drug metabolism	1/108	0.514482	0.698225	0	0	1.39904	0.929794	RRM1
maturation of SSU-rRNA (GO:0030490)	2/46	0.0375514	1	0	0	6.53808	21.4583	NAT10;UTP18	.		TNF signaling pathway	1/110	0.520953	0.699866	0	0	1.37323	0.895477	MAPK9
positive regulation of organelle assembly (GO:1902117)	2/47	0.039053	1	0	0	6.39898	20.7508	CCDC88A;CCP110	.		Thyroid hormone signaling pathway	1/116	0.539856	0.718009	0	0	1.30119	0.802119	NOTCH2
fatty acid biosynthetic process (GO:0006633)	2/47	0.039053	1	0	0	6.39898	20.7508	ELOVL6;FADS1	.		Neurotrophin signaling pathway	1/119	0.549028	0.722978	0	0	1.26791	0.760247	MAPK9
polyamine biosynthetic process (GO:0006596)	1/6	0.0392471	1	0	0	25.0627	81.1498	AMD1	.		Osteoclast differentiation	1/127	0.57261	0.735073	0	0	1.18693	0.661773	MAPK9
release of sequestered calcium ion into cytosol by sarcoplasmic reticulum (GO:0014808)	1/6	0.0392471	1	0	0	25.0627	81.1498	RYR1	.		Autophagy	1/128	0.57547	0.735073	0	0	1.17752	0.650661	MAPK9
transmembrane receptor protein tyrosine phosphatase signaling pathway (GO:0007185)	1/6	0.0392471	1	0	0	25.0627	81.1498	PTPRD	.		MAPK signaling pathway	2/295	0.58639	0.735073	0	0	1.01993	0.544408	MAP4K2;MAPK9
folic acid-containing compound biosynthetic process (GO:0009396)	1/6	0.0392471	1	0	0	25.0627	81.1498	DHFR	.		Vascular smooth muscle contraction	1/132	0.586723	0.735073	0	0	1.14134	0.608564	PPP1CC
regulation of superoxide metabolic process (GO:0090322)	1/6	0.0392471	1	0	0	25.0627	81.1498	DHFR	.		MicroRNAs in cancer	2/299	0.593748	0.735073	0	0	1.00599	0.524422	NOTCH2;DNMT1
regulation of nuclear cell cycle DNA replication (GO:0033262)	1/6	0.0392471	1	0	0	25.0627	81.1498	TIPIN	.		Apelin signaling pathway	1/137	0.600373	0.735073	0	0	1.0991	0.560764	RYR1
regulation of cell cycle checkpoint (GO:1901976)	1/6	0.0392471	1	0	0	25.0627	81.1498	RFWD3	.		Measles	1/138	0.603049	0.735073	0	0	1.09102	0.551791	MAPK9
regulation of respiratory system process (GO:0044065)	1/6	0.0392471	1	0	0	25.0627	81.1498	NLGN2	.		Fluid shear stress and atherosclerosis	1/139	0.605707	0.735073	0	0	1.08306	0.543002	MAPK9
response to DNA damage checkpoint signaling (GO:0072423)	1/6	0.0392471	1	0	0	25.0627	81.1498	SMC1A	.		Adrenergic signaling in cardiomyocytes	1/145	0.621288	0.735073	0	0	1.03762	0.493864	PPP1CC
enteric nervous system development (GO:0048484)	1/6	0.0392471	1	0	0	25.0627	81.1498	SOX8	.		Breast cancer	1/147	0.626345	0.735073	0	0	1.0233	0.478754	NOTCH2
positive regulation of kidney development (GO:0090184)	1/6	0.0392471	1	0	0	25.0627	81.1498	SOX8	.		Retrograde endocannabinoid signaling	1/148	0.628848	0.735073	0	0	1.01629	0.47142	MAPK9
positive regulation of oxidative stress-induced cell death (GO:1903209)	1/6	0.0392471	1	0	0	25.0627	81.1498	SFPQ	.		Non-alcoholic fatty liver disease (NAFLD)	1/149	0.631335	0.735073	0	0	1.00937	0.464227	MAPK9
spermine metabolic process (GO:0008215)	1/6	0.0392471	1	0	0	25.0627	81.1498	AMD1	.		Phagosome	1/152	0.638696	0.735073	0	0	0.989163	0.443469	TUBA1B
positive regulation of osteoblast proliferation (GO:0033690)	1/6	0.0392471	1	0	0	25.0627	81.1498	SOX8	.		Herpes simplex virus 1 infection	3/492	0.638949	0.735073	0	0	0.914488	0.409627	PPP1CC;SRSF3;SRSF7
gap junction assembly (GO:0016264)	1/6	0.0392471	1	0	0	25.0627	81.1498	GJA1	.		Ribosome	1/153	0.641117	0.735073	0	0	0.982606	0.436811	MRPL15
tRNA catabolic process (GO:0016078)	1/6	0.0392471	1	0	0	25.0627	81.1498	POP1	.		Cellular senescence	1/160	0.657619	0.737725	0	0	0.939013	0.393568	PPP1CC
citrulline metabolic process (GO:0000052)	1/6	0.0392471	1	0	0	25.0627	81.1498	ALDH18A1	.		Necroptosis	1/162	0.662194	0.737725	0	0	0.927254	0.382211	MAPK9
regulation of cellular response to oxidative stress (GO:1900407)	1/6	0.0392471	1	0	0	25.0627	81.1498	DHFR	.		Hepatitis B	1/163	0.664459	0.737725	0	0	0.921483	0.376686	MAPK9
regulation of osteoclast development (GO:2001204)	1/6	0.0392471	1	0	0	25.0627	81.1498	NOTCH2	.		Protein processing in endoplasmic reticulum	1/165	0.668943	0.737725	0	0	0.910153	0.365932	MAPK9
positive regulation of canonical Wnt signaling pathway (GO:0090263)	3/113	0.0396727	1	0	0	3.99228	12.8835	PSMD10;COL1A1;RUVBL1	.		cGMP-PKG signaling pathway	1/166	0.671163	0.737725	0	0	0.904591	0.360699	PPP1CC
glycoprotein metabolic process (GO:0009100)	2/48	0.0405772	1	0	0	6.26566	20.0786	B3GNT6;ADAMTS9	.		NOD-like receptor signaling pathway	1/178	0.696676	0.750276	0	0	0.84275	0.304599	MAPK9
protein heterooligomerization (GO:0051291)	2/49	0.0421236	1	0	0	6.13779	19.4393	COL6A2;COL6A1	.		Tuberculosis	1/179	0.698712	0.750276	0	0	0.837972	0.300428	MAPK9
organic hydroxy compound biosynthetic process (GO:1901617)	2/49	0.0421236	1	0	0	6.13779	19.4393	SQLE;CYP51A1	.		Alcoholism	1/180	0.700733	0.750276	0	0	0.833249	0.296327	PPP1CC
ion transport (GO:0006811)	5/289	0.0440497	1	0	0	2.60166	8.12352	RYR1;GJA1;ATP8A1;ANXA6;SLC25A22	.		Transcriptional misregulation in cancer	1/186	0.712583	0.750276	0	0	0.805979	0.273113	FUS
rRNA metabolic process (GO:0016072)	4/200	0.0447024	1	0	0	3.00752	9.34655	NOP56;FBL;CD3EAP;UTP18	.		Kaposi sarcoma-associated herpesvirus infection	1/186	0.712583	0.750276	0	0	0.805979	0.273113	MAPK9
RNA export from nucleus (GO:0006405)	3/119	0.0451021	1	0	0	3.79099	11.7476	HNRNPA2B1;SRSF3;SRSF7	.		Calcium signaling pathway	1/188	0.716429	0.750276	0	0	0.797278	0.265873	RYR1
regulation of telomere maintenance via telomerase (GO:0032210)	2/51	0.0452816	1	0	0	5.8971	18.2507	NAT10;NAF1	.		Epstein-Barr virus infection	1/201	0.740211	0.763163	0	0	0.744962	0.2241	MAPK9
cellular response to caffeine (GO:0071313)	1/7	0.045638	1	0	0	21.4823	66.3161	RYR1	.		Proteoglycans in cancer	1/201	0.740211	0.763163	0	0	0.744962	0.2241	PPP1CC
axon regeneration (GO:0031103)	1/7	0.045638	1	0	0	21.4823	66.3161	DHFR	.		Human immunodeficiency virus 1 infection	1/212	0.75878	0.773645	0	0	0.70573	0.194813	MAPK9
replication fork protection (GO:0048478)	1/7	0.045638	1	0	0	21.4823	66.3161	TIPIN	.		Regulation of actin cytoskeleton	1/214	0.762011	0.773645	0	0	0.699033	0.189993	PPP1CC
regulation of hormone biosynthetic process (GO:0046885)	1/7	0.045638	1	0	0	21.4823	66.3161	TRERF1	.		Ras signaling pathway	1/232	0.78923	0.795209	0	0	0.643972	0.152427	MAPK9
postsynaptic density assembly (GO:0097107)	1/7	0.045638	1	0	0	21.4823	66.3161	NLGN2	.		Neuroactive ligand-receptor interaction	1/338	0.897149	0.897149	0	0	0.439034	0.0476498	S1PR3
fatty acid elongation, unsaturated fatty acid (GO:0019368)	1/7	0.045638	1	0	0	21.4823	66.3161	ELOVL6	.
regulation of DNA endoreduplication (GO:0032875)	1/7	0.045638	1	0	0	21.4823	66.3161	SMC1A	.
ornithine transport (GO:0015822)	1/7	0.045638	1	0	0	21.4823	66.3161	SLC25A15	.
cytoplasmic sequestering of NF-kappaB (GO:0007253)	1/7	0.045638	1	0	0	21.4823	66.3161	PSMD10	.
nucleic acid transport (GO:0050657)	1/7	0.045638	1	0	0	21.4823	66.3161	HNRNPA2B1	.
release of sequestered calcium ion into cytosol by endoplasmic reticulum (GO:1903514)	1/7	0.045638	1	0	0	21.4823	66.3161	RYR1	.
wound healing, spreading of epidermal cells (GO:0035313)	1/7	0.045638	1	0	0	21.4823	66.3161	COL5A1	.
pteridine-containing compound biosynthetic process (GO:0042559)	1/7	0.045638	1	0	0	21.4823	66.3161	DHFR	.
G-quadruplex DNA unwinding (GO:0044806)	1/7	0.045638	1	0	0	21.4823	66.3161	HNRNPA2B1	.
fatty acid elongation, monounsaturated fatty acid (GO:0034625)	1/7	0.045638	1	0	0	21.4823	66.3161	ELOVL6	.
response to caffeine (GO:0031000)	1/7	0.045638	1	0	0	21.4823	66.3161	RYR1	.
tooth mineralization (GO:0034505)	1/7	0.045638	1	0	0	21.4823	66.3161	COL1A1	.
box C/D snoRNP assembly (GO:0000492)	1/7	0.045638	1	0	0	21.4823	66.3161	RUVBL1	.
fatty acid elongation, saturated fatty acid (GO:0019367)	1/7	0.045638	1	0	0	21.4823	66.3161	ELOVL6	.
carnitine transport (GO:0015879)	1/7	0.045638	1	0	0	21.4823	66.3161	SLC25A15	.
amino-acid betaine transport (GO:0015838)	1/7	0.045638	1	0	0	21.4823	66.3161	SLC25A15	.
sensory organ morphogenesis (GO:0090596)	1/7	0.045638	1	0	0	21.4823	66.3161	COL5A1	.
fatty acid elongation, polyunsaturated fatty acid (GO:0034626)	1/7	0.045638	1	0	0	21.4823	66.3161	ELOVL6	.
spermidine metabolic process (GO:0008216)	1/7	0.045638	1	0	0	21.4823	66.3161	AMD1	.
malate metabolic process (GO:0006108)	1/7	0.045638	1	0	0	21.4823	66.3161	ME3	.
marginal zone B cell differentiation (GO:0002315)	1/7	0.045638	1	0	0	21.4823	66.3161	NOTCH2	.
enzyme linked receptor protein signaling pathway (GO:0007167)	3/120	0.0460412	1	0	0	3.7594	11.5723	PTPRD;CD3EAP;BMX	.
rRNA processing (GO:0006364)	4/202	0.0460716	1	0	0	2.97774	9.16418	NOP56;FBL;NAT10;UTP18	.
positive regulation of nervous system development (GO:0051962)	2/52	0.0468925	1	0	0	5.78369	17.6975	PTPRD;NLGN2	.
RNA modification (GO:0009451)	2/54	0.0501763	1	0	0	5.56948	16.6651	NOP56;NAT10	.
long-chain fatty acid metabolic process (GO:0001676)	2/55	0.0518486	1	0	0	5.46822	16.1828	ELOVL6;FADS1	.
biomineral tissue development (GO:0031214)	1/8	0.0519867	1	0	0	18.797	55.5783	COL1A1	.
alpha-amino acid biosynthetic process (GO:1901607)	1/8	0.0519867	1	0	0	18.797	55.5783	ALDH18A1	.
cellular response to purine-containing compound (GO:0071415)	1/8	0.0519867	1	0	0	18.797	55.5783	RYR1	.
aorta development (GO:0035904)	1/8	0.0519867	1	0	0	18.797	55.5783	ADAMTS9	.
rRNA pseudouridine synthesis (GO:0031118)	1/8	0.0519867	1	0	0	18.797	55.5783	NAF1	.
peptidyl-arginine methylation, to asymmetrical-dimethyl arginine (GO:0019919)	1/8	0.0519867	1	0	0	18.797	55.5783	PRMT1	.
negative regulation of cilium assembly (GO:1902018)	1/8	0.0519867	1	0	0	18.797	55.5783	CCP110	.
positive regulation of chromatin silencing (GO:0031937)	1/8	0.0519867	1	0	0	18.797	55.5783	DNMT1	.
snoRNA 3'-end processing (GO:0031126)	1/8	0.0519867	1	0	0	18.797	55.5783	FBL	.
atrial cardiac muscle cell to AV node cell signaling (GO:0086026)	1/8	0.0519867	1	0	0	18.797	55.5783	GJA1	.
peptidyl-lysine hydroxylation (GO:0017185)	1/8	0.0519867	1	0	0	18.797	55.5783	PLOD2	.
cell junction maintenance (GO:0034331)	1/8	0.0519867	1	0	0	18.797	55.5783	NLGN2	.
tRNA aminoacylation for mitochondrial protein translation (GO:0070127)	1/8	0.0519867	1	0	0	18.797	55.5783	EARS2	.
heterochromatin assembly (GO:0031507)	1/8	0.0519867	1	0	0	18.797	55.5783	HELLS	.
DNA-dependent DNA replication (GO:0006261)	2/56	0.0535407	1	0	0	5.37057	15.7213	POLE2;MCM2	.
chordate embryonic development (GO:0043009)	2/56	0.0535407	1	0	0	5.37057	15.7213	COL1A1;SOX8	.
negative regulation of cellular macromolecule biosynthetic process (GO:2000113)	7/512	0.0551699	1	0	0	2.05592	5.9567	DHFR;GCFC2;SFPQ;CBX5;RIOX2;SOX8;GZF1	.
phospholipid transport (GO:0015914)	2/58	0.0569828	1	0	0	5.18538	14.8561	ATP8A1;TNFAIP8L3	.
negative regulation of circadian rhythm (GO:0042754)	1/9	0.0582935	1	0	0	16.7084	47.4898	SFPQ	.
glycine transport (GO:0015816)	1/9	0.0582935	1	0	0	16.7084	47.4898	SLC38A5	.
acidic amino acid transport (GO:0015800)	1/9	0.0582935	1	0	0	16.7084	47.4898	SLC25A22	.
ornithine metabolic process (GO:0006591)	1/9	0.0582935	1	0	0	16.7084	47.4898	ALDH18A1	.
Notch signaling involved in heart development (GO:0061314)	1/9	0.0582935	1	0	0	16.7084	47.4898	NOTCH2	.
positive regulation of protein sumoylation (GO:0033235)	1/9	0.0582935	1	0	0	16.7084	47.4898	GNL3	.
negative regulation of response to reactive oxygen species (GO:1901032)	1/9	0.0582935	1	0	0	16.7084	47.4898	PYCR1	.
poly-N-acetyllactosamine biosynthetic process (GO:0030311)	1/9	0.0582935	1	0	0	16.7084	47.4898	B3GNT6	.
postsynaptic membrane assembly (GO:0097104)	1/9	0.0582935	1	0	0	16.7084	47.4898	NLGN2	.
long-chain fatty acid biosynthetic process (GO:0042759)	1/9	0.0582935	1	0	0	16.7084	47.4898	ELOVL6	.
sarcoplasmic reticulum calcium ion transport (GO:0070296)	1/9	0.0582935	1	0	0	16.7084	47.4898	RYR1	.
regulation of methylation-dependent chromatin silencing (GO:0090308)	1/9	0.0582935	1	0	0	16.7084	47.4898	DNMT1	.
sterol catabolic process (GO:0016127)	1/9	0.0582935	1	0	0	16.7084	47.4898	TRERF1	.
postsynaptic density organization (GO:0097106)	1/9	0.0582935	1	0	0	16.7084	47.4898	NLGN2	.
mature B cell differentiation involved in immune response (GO:0002313)	1/9	0.0582935	1	0	0	16.7084	47.4898	NOTCH2	.
adipose tissue development (GO:0060612)	1/9	0.0582935	1	0	0	16.7084	47.4898	SOX8	.
cholesterol catabolic process (GO:0006707)	1/9	0.0582935	1	0	0	16.7084	47.4898	TRERF1	.
peptidyl-arginine omega-N-methylation (GO:0035247)	1/9	0.0582935	1	0	0	16.7084	47.4898	PRMT1	.
regulation of integrin activation (GO:0033623)	1/9	0.0582935	1	0	0	16.7084	47.4898	FBLIM1	.
detection of mechanical stimulus involved in sensory perception (GO:0050974)	1/9	0.0582935	1	0	0	16.7084	47.4898	COL11A1	.
negative regulation of histone methylation (GO:0031061)	1/9	0.0582935	1	0	0	16.7084	47.4898	DNMT1	.
Golgi vesicle budding (GO:0048194)	1/9	0.0582935	1	0	0	16.7084	47.4898	ATP8A1	.
ion transmembrane transport (GO:0034220)	4/219	0.0586453	1	0	0	2.74659	7.79002	RYR1;GJA1;ATP8A1;ANXA6	.
sterol metabolic process (GO:0016125)	2/59	0.0587322	1	0	0	5.09749	14.4502	SQLE;CYP51A1	.
regulation of mRNA splicing, via spliceosome (GO:0048024)	2/60	0.0605001	1	0	0	5.01253	14.0607	SRSF3;SRSF7	.
RNA 3'-end processing (GO:0031123)	2/61	0.0622861	1	0	0	4.93036	13.6868	SRSF3;SRSF7	.
stress-activated MAPK cascade (GO:0051403)	2/62	0.06409	1	0	0	4.85084	13.3275	MAP4K2;MAPK9	.
regulation of DNA damage checkpoint (GO:2000001)	1/10	0.0645587	1	0	0	15.0376	41.2057	RFWD3	.
neuron projection regeneration (GO:0031102)	1/10	0.0645587	1	0	0	15.0376	41.2057	DHFR	.
leukotriene D4 biosynthetic process (GO:1901750)	1/10	0.0645587	1	0	0	15.0376	41.2057	GGT5	.
leukotriene D4 metabolic process (GO:1901748)	1/10	0.0645587	1	0	0	15.0376	41.2057	GGT5	.
cellular biogenic amine metabolic process (GO:0006576)	1/10	0.0645587	1	0	0	15.0376	41.2057	AMD1	.
L-glutamate transport (GO:0015813)	1/10	0.0645587	1	0	0	15.0376	41.2057	SLC25A22	.
tRNA wobble base modification (GO:0002097)	1/10	0.0645587	1	0	0	15.0376	41.2057	NAT10	.
cell-cell junction maintenance (GO:0045217)	1/10	0.0645587	1	0	0	15.0376	41.2057	NLGN2	.
RNA phosphodiester bond hydrolysis, endonucleolytic (GO:0090502)	1/10	0.0645587	1	0	0	15.0376	41.2057	POP1	.
mitotic G1/S transition checkpoint (GO:0044819)	1/10	0.0645587	1	0	0	15.0376	41.2057	RFWD3	.
mitotic G1 DNA damage checkpoint (GO:0031571)	1/10	0.0645587	1	0	0	15.0376	41.2057	RFWD3	.
poly-N-acetyllactosamine metabolic process (GO:0030309)	1/10	0.0645587	1	0	0	15.0376	41.2057	B3GNT6	.
glycoprotein catabolic process (GO:0006516)	1/10	0.0645587	1	0	0	15.0376	41.2057	ADAMTS9	.
primary miRNA processing (GO:0031053)	1/10	0.0645587	1	0	0	15.0376	41.2057	HNRNPA2B1	.
G1 DNA damage checkpoint (GO:0044783)	1/10	0.0645587	1	0	0	15.0376	41.2057	RFWD3	.
protein localization to synapse (GO:0035418)	1/10	0.0645587	1	0	0	15.0376	41.2057	NLGN2	.
pulmonary valve development (GO:0003177)	1/10	0.0645587	1	0	0	15.0376	41.2057	NOTCH2	.
regulation of transcription, DNA-templated (GO:0006355)	16/1598	0.0650663	1	0	0	1.50564	4.11394	NOTCH2;TCF19;PRMT5;CBX5;PRMT1;TRERF1;RRP8;DHFR;COL1A1;GCFC2;SFPQ;RUVBL1;RIOX2;SOX8;FADS1;GZF1	.
iron ion homeostasis (GO:0055072)	2/63	0.0659114	1	0	0	4.77384	12.9822	SLC25A37;FLVCR1	.
positive regulation of Wnt signaling pathway (GO:0030177)	3/140	0.0668022	1	0	0	3.22234	8.71972	PSMD10;COL1A1;RUVBL1	.
positive regulation of protein modification by small protein conjugation or removal (GO:1903322)	2/65	0.0696055	1	0	0	4.62695	12.3304	PSMD10;GNL3	.
cellular protein modification process (GO:0006464)	11/1001	0.0701058	1	0	0	1.65248	4.39189	PSMD10;PTPRD;PPP1CC;MAP4K2;MAPK9;VCAN;COL3A1;B3GNT6;PLOD2;BMX;DTL	.
atrial septum morphogenesis (GO:0060413)	1/11	0.0707825	1	0	0	13.6705	36.2016	NOTCH2	.
regulation of histone H3-K9 methylation (GO:0051570)	1/11	0.0707825	1	0	0	13.6705	36.2016	DNMT1	.
positive regulation of protein localization to chromosome, telomeric region (GO:1904816)	1/11	0.0707825	1	0	0	13.6705	36.2016	GNL3	.
postsynapse assembly (GO:0099068)	1/11	0.0707825	1	0	0	13.6705	36.2016	NLGN2	.
regulation of hydrogen peroxide-induced cell death (GO:1903205)	1/11	0.0707825	1	0	0	13.6705	36.2016	PYCR1	.
Golgi ribbon formation (GO:0090161)	1/11	0.0707825	1	0	0	13.6705	36.2016	PRMT5	.
proteasome assembly (GO:0043248)	1/11	0.0707825	1	0	0	13.6705	36.2016	PSMD10	.
chromatin silencing at rDNA (GO:0000183)	1/11	0.0707825	1	0	0	13.6705	36.2016	RRP8	.
urea cycle (GO:0000050)	1/11	0.0707825	1	0	0	13.6705	36.2016	SLC25A15	.
methylation-dependent chromatin silencing (GO:0006346)	1/11	0.0707825	1	0	0	13.6705	36.2016	HELLS	.
regulation of synaptic transmission, GABAergic (GO:0032228)	1/11	0.0707825	1	0	0	13.6705	36.2016	NLGN2	.
aspartate family amino acid biosynthetic process (GO:0009067)	1/11	0.0707825	1	0	0	13.6705	36.2016	PLOD2	.
carbohydrate derivative catabolic process (GO:1901136)	1/11	0.0707825	1	0	0	13.6705	36.2016	ADAMTS9	.
response to axon injury (GO:0048678)	1/11	0.0707825	1	0	0	13.6705	36.2016	DHFR	.
alcohol catabolic process (GO:0046164)	1/11	0.0707825	1	0	0	13.6705	36.2016	TRERF1	.
icosanoid biosynthetic process (GO:0046456)	1/11	0.0707825	1	0	0	13.6705	36.2016	FADS1	.
JNK cascade (GO:0007254)	2/66	0.0714776	1	0	0	4.55685	12.0227	MAP4K2;MAPK9	.
termination of RNA polymerase II transcription (GO:0006369)	2/68	0.0752705	1	0	0	4.42282	11.4404	SRSF3;SRSF7	.
negative regulation of nucleic acid-templated transcription (GO:1903507)	6/444	0.0763008	1	0	0	2.03211	5.22876	GCFC2;SFPQ;CBX5;RIOX2;SOX8;GZF1	.
pulmonary valve morphogenesis (GO:0003184)	1/12	0.0769652	1	0	0	12.5313	32.1354	NOTCH2	.
signal transduction involved in G2 DNA damage checkpoint (GO:0072425)	1/12	0.0769652	1	0	0	12.5313	32.1354	DTL	.
regulation of DNA-dependent DNA replication (GO:0090329)	1/12	0.0769652	1	0	0	12.5313	32.1354	TIPIN	.
fatty acid elongation (GO:0030497)	1/12	0.0769652	1	0	0	12.5313	32.1354	ELOVL6	.
vesicle budding from membrane (GO:0006900)	1/12	0.0769652	1	0	0	12.5313	32.1354	ATP8A1	.
iron ion transport (GO:0006826)	1/12	0.0769652	1	0	0	12.5313	32.1354	SLC25A37	.
cellular modified amino acid catabolic process (GO:0042219)	1/12	0.0769652	1	0	0	12.5313	32.1354	GGT5	.
skeletal muscle fiber development (GO:0048741)	1/12	0.0769652	1	0	0	12.5313	32.1354	RYR1	.
protein hydroxylation (GO:0018126)	1/12	0.0769652	1	0	0	12.5313	32.1354	PLOD2	.
negative regulation of DNA damage response, signal transduction by p53 class mediator (GO:0043518)	1/12	0.0769652	1	0	0	12.5313	32.1354	PSMD10	.
alternative mRNA splicing, via spliceosome (GO:0000380)	1/12	0.0769652	1	0	0	12.5313	32.1354	SFPQ	.
polyamine metabolic process (GO:0006595)	1/12	0.0769652	1	0	0	12.5313	32.1354	AMD1	.
positive regulation of branching involved in ureteric bud morphogenesis (GO:0090190)	1/12	0.0769652	1	0	0	12.5313	32.1354	SOX8	.
dermatan sulfate biosynthetic process (GO:0030208)	1/12	0.0769652	1	0	0	12.5313	32.1354	VCAN	.
negative regulation of myoblast differentiation (GO:0045662)	1/12	0.0769652	1	0	0	12.5313	32.1354	SOX8	.
histone H3 deacetylation (GO:0070932)	1/12	0.0769652	1	0	0	12.5313	32.1354	SFPQ	.
regulation of establishment of endothelial barrier (GO:1903140)	1/12	0.0769652	1	0	0	12.5313	32.1354	S1PR3	.
tRNA 5'-leader removal (GO:0001682)	1/12	0.0769652	1	0	0	12.5313	32.1354	POP1	.
positive regulation of plasma membrane bounded cell projection assembly (GO:0120034)	2/69	0.0771907	1	0	0	4.35872	11.1648	CCDC88A;CCP110	.
negative regulation of cell cycle G2/M phase transition (GO:1902750)	2/69	0.0771907	1	0	0	4.35872	11.1648	PSMD10;DTL	.
regulation of G2/M transition of mitotic cell cycle (GO:0010389)	3/149	0.0773186	1	0	0	3.0277	7.75038	PSMD10;CCP110;DTL	.
phospholipid metabolic process (GO:0006644)	2/70	0.0791263	1	0	0	4.29646	10.8989	TNFAIP8L3;FADS1	.
recombinational repair (GO:0000725)	2/71	0.0810771	1	0	0	4.23594	10.6422	SFPQ;RFWD3	.
dermatan sulfate metabolic process (GO:0030205)	1/13	0.083107	1	0	0	11.5674	28.7753	VCAN	.
positive regulation of histone H3-K4 methylation (GO:0051571)	1/13	0.083107	1	0	0	11.5674	28.7753	DNMT1	.
signal transduction involved in DNA damage checkpoint (GO:0072422)	1/13	0.083107	1	0	0	11.5674	28.7753	DTL	.
regulation of plasma membrane bounded cell projection organization (GO:0120035)	1/13	0.083107	1	0	0	11.5674	28.7753	CCDC88A	.
atrial cardiac muscle cell action potential (GO:0086014)	1/13	0.083107	1	0	0	11.5674	28.7753	GJA1	.
very long-chain fatty acid biosynthetic process (GO:0042761)	1/13	0.083107	1	0	0	11.5674	28.7753	ELOVL6	.
negative regulation of mRNA splicing, via spliceosome (GO:0048025)	1/13	0.083107	1	0	0	11.5674	28.7753	SRSF7	.
chondroitin sulfate catabolic process (GO:0030207)	1/13	0.083107	1	0	0	11.5674	28.7753	VCAN	.
atrial septum development (GO:0003283)	1/13	0.083107	1	0	0	11.5674	28.7753	NOTCH2	.
alpha-linolenic acid metabolic process (GO:0036109)	1/13	0.083107	1	0	0	11.5674	28.7753	FADS1	.
tetrahydrofolate metabolic process (GO:0046653)	1/13	0.083107	1	0	0	11.5674	28.7753	DHFR	.
establishment of chromosome localization (GO:0051303)	1/13	0.083107	1	0	0	11.5674	28.7753	CENPQ	.
ribonucleoprotein complex assembly (GO:0022618)	3/156	0.0859692	1	0	0	2.89184	7.09591	PRMT5;GCFC2;NAF1	.
mRNA 3'-end processing (GO:0031124)	2/74	0.0870174	1	0	0	4.06421	9.92338	SRSF3;SRSF7	.
regulation of gene expression, epigenetic (GO:0040029)	2/74	0.0870174	1	0	0	4.06421	9.92338	DNMT1;CD3EAP	.
nitrogen compound transport (GO:0071705)	2/74	0.0870174	1	0	0	4.06421	9.92338	FLVCR1;SLC38A5	.
neuron cell-cell adhesion (GO:0007158)	1/14	0.0892083	1	0	0	10.7411	25.959	NLGN2	.
negative regulation of hydrogen peroxide-induced cell death (GO:1903206)	1/14	0.0892083	1	0	0	10.7411	25.959	PYCR1	.
ncRNA transcription (GO:0098781)	1/14	0.0892083	1	0	0	10.7411	25.959	CD3EAP	.
regulation of Golgi organization (GO:1903358)	1/14	0.0892083	1	0	0	10.7411	25.959	PDE4DIP	.
acetyl-CoA metabolic process (GO:0006084)	1/14	0.0892083	1	0	0	10.7411	25.959	HMGCS1	.
myotube cell development (GO:0014904)	1/14	0.0892083	1	0	0	10.7411	25.959	RYR1	.
cell communication by electrical coupling involved in cardiac conduction (GO:0086064)	1/14	0.0892083	1	0	0	10.7411	25.959	GJA1	.
cell surface receptor signaling pathway involved in heart development (GO:0061311)	1/14	0.0892083	1	0	0	10.7411	25.959	NOTCH2	.
oligodendrocyte differentiation (GO:0048709)	1/14	0.0892083	1	0	0	10.7411	25.959	SOX8	.
double-strand break repair via homologous recombination (GO:0000724)	2/76	0.0910482	1	0	0	3.95726	9.48305	SFPQ;RFWD3	.
positive regulation of JNK cascade (GO:0046330)	2/76	0.0910482	1	0	0	3.95726	9.48305	MAP4K2;RASSF2	.
sensory perception of mechanical stimulus (GO:0050954)	2/78	0.095133	1	0	0	3.85579	9.07067	COL1A1;COL11A1	.
visual perception (GO:0007601)	2/78	0.095133	1	0	0	3.85579	9.07067	COL1A1;COL11A1	.
regulation of branching involved in ureteric bud morphogenesis (GO:0090189)	1/15	0.0952693	1	0	0	10.0251	23.5694	SOX8	.
negative regulation of muscle cell differentiation (GO:0051148)	1/15	0.0952693	1	0	0	10.0251	23.5694	SOX8	.
negative regulation of signal transduction by p53 class mediator (GO:1901797)	1/15	0.0952693	1	0	0	10.0251	23.5694	PSMD10	.
autonomic nervous system development (GO:0048483)	1/15	0.0952693	1	0	0	10.0251	23.5694	SOX8	.
cofactor transport (GO:0051181)	1/15	0.0952693	1	0	0	10.0251	23.5694	FLVCR1	.
positive regulation of mesonephros development (GO:0061213)	1/15	0.0952693	1	0	0	10.0251	23.5694	SOX8	.
positive regulation of small GTPase mediated signal transduction (GO:0051057)	1/15	0.0952693	1	0	0	10.0251	23.5694	NOTCH2	.
L-alpha-amino acid transmembrane transport (GO:1902475)	1/15	0.0952693	1	0	0	10.0251	23.5694	SLC25A22	.
unsaturated fatty acid biosynthetic process (GO:0006636)	1/15	0.0952693	1	0	0	10.0251	23.5694	FADS1	.
negative regulation of mRNA processing (GO:0050686)	1/15	0.0952693	1	0	0	10.0251	23.5694	SRSF7	.
dermatan sulfate proteoglycan biosynthetic process (GO:0050651)	1/15	0.0952693	1	0	0	10.0251	23.5694	VCAN	.
mitotic chromosome condensation (GO:0007076)	1/15	0.0952693	1	0	0	10.0251	23.5694	PHF13	.
intra-S DNA damage checkpoint (GO:0031573)	1/15	0.0952693	1	0	0	10.0251	23.5694	TIPIN	.
negative regulation of release of cytochrome c from mitochondria (GO:0090201)	1/15	0.0952693	1	0	0	10.0251	23.5694	PSMD10	.
cellular macromolecule biosynthetic process (GO:0034645)	5/367	0.0984797	1	0	0	2.04872	4.74873	TIPIN;B3GNT6;POLE2;MCM5;MCM2	.
rRNA transcription (GO:0009303)	1/16	0.10129	1	0	0	9.3985	21.5203	CD3EAP	.
negative regulation of NF-kappaB import into nucleus (GO:0042347)	1/16	0.10129	1	0	0	9.3985	21.5203	PSMD10	.
regulation of osteoblast proliferation (GO:0033688)	1/16	0.10129	1	0	0	9.3985	21.5203	SOX8	.
postsynaptic membrane organization (GO:0001941)	1/16	0.10129	1	0	0	9.3985	21.5203	NLGN2	.
DNA alkylation (GO:0006305)	1/16	0.10129	1	0	0	9.3985	21.5203	DNMT1	.
positive regulation of dendrite morphogenesis (GO:0050775)	1/16	0.10129	1	0	0	9.3985	21.5203	PTPRD	.
positive regulation of nitric-oxide synthase activity (GO:0051000)	1/16	0.10129	1	0	0	9.3985	21.5203	DHFR	.
positive regulation of G2/M transition of mitotic cell cycle (GO:0010971)	1/16	0.10129	1	0	0	9.3985	21.5203	DTL	.
histone H2A acetylation (GO:0043968)	1/16	0.10129	1	0	0	9.3985	21.5203	RUVBL1	.
cytoplasmic sequestering of transcription factor (GO:0042994)	1/16	0.10129	1	0	0	9.3985	21.5203	PSMD10	.
regulation of histone H3-K4 methylation (GO:0051569)	1/16	0.10129	1	0	0	9.3985	21.5203	DNMT1	.
aorta morphogenesis (GO:0035909)	1/16	0.10129	1	0	0	9.3985	21.5203	ADAMTS9	.
DNA methylation or demethylation (GO:0044728)	1/16	0.10129	1	0	0	9.3985	21.5203	DNMT1	.
linoleic acid metabolic process (GO:0043651)	1/16	0.10129	1	0	0	9.3985	21.5203	FADS1	.
positive regulation of macrophage derived foam cell differentiation (GO:0010744)	1/16	0.10129	1	0	0	9.3985	21.5203	MAPK9	.
sensory perception of sound (GO:0007605)	2/81	0.101357	1	0	0	3.71299	8.49943	COL1A1;COL11A1	.
sensory perception of light stimulus (GO:0050953)	2/81	0.101357	1	0	0	3.71299	8.49943	COL1A1;COL11A1	.
negative regulation of cell cycle process (GO:0010948)	2/81	0.101357	1	0	0	3.71299	8.49943	CBX5;SMC1A	.
positive regulation of DNA metabolic process (GO:0051054)	2/82	0.103456	1	0	0	3.66771	8.32059	DNMT1;GNL3	.
positive regulation of cell cycle arrest (GO:0071158)	2/82	0.103456	1	0	0	3.66771	8.32059	PRMT1;RRP8	.
positive regulation of homeostatic process (GO:0032846)	2/83	0.105567	1	0	0	3.62352	8.14714	PRMT1;GNL3	.
regulation of protein sumoylation (GO:0033233)	1/17	0.107271	1	0	0	8.84564	19.7469	GNL3	.
positive regulation of cell cycle G2/M phase transition (GO:1902751)	1/17	0.107271	1	0	0	8.84564	19.7469	DTL	.
response to purine-containing compound (GO:0014074)	1/17	0.107271	1	0	0	8.84564	19.7469	RYR1	.
RNA stabilization (GO:0043489)	1/17	0.107271	1	0	0	8.84564	19.7469	NAF1	.
cardiac atrium morphogenesis (GO:0003209)	1/17	0.107271	1	0	0	8.84564	19.7469	NOTCH2	.
negative regulation of phosphoprotein phosphatase activity (GO:0032515)	1/17	0.107271	1	0	0	8.84564	19.7469	MASTL	.
DNA replication checkpoint (GO:0000076)	1/17	0.107271	1	0	0	8.84564	19.7469	TIPIN	.
regulation of mitotic nuclear division (GO:0007088)	2/84	0.10769	1	0	0	3.58038	7.97886	PRMT5;SMC1A	.
transmembrane transport (GO:0055085)	5/378	0.108066	1	0	0	1.9891	4.42578	PSMD10;RYR1;GJA1;ATP8A1;ANXA6	.
long-chain fatty-acyl-CoA biosynthetic process (GO:0035338)	1/18	0.113213	1	0	0	8.35422	18.1995	ELOVL6	.
positive regulation of synaptic transmission, glutamatergic (GO:0051968)	1/18	0.113213	1	0	0	8.35422	18.1995	NLGN2	.
tRNA metabolic process (GO:0006399)	1/18	0.113213	1	0	0	8.35422	18.1995	POP1	.
negative regulation of peptidyl-serine phosphorylation (GO:0033137)	1/18	0.113213	1	0	0	8.35422	18.1995	RASSF2	.
anion transmembrane transport (GO:0098656)	1/18	0.113213	1	0	0	8.35422	18.1995	SLC35B4	.
positive regulation of p38MAPK cascade (GO:1900745)	1/18	0.113213	1	0	0	8.35422	18.1995	PRMT1	.
leukotriene biosynthetic process (GO:0019370)	1/18	0.113213	1	0	0	8.35422	18.1995	GGT5	.
DNA methylation (GO:0006306)	1/18	0.113213	1	0	0	8.35422	18.1995	DNMT1	.
negative regulation of RNA splicing (GO:0033119)	1/18	0.113213	1	0	0	8.35422	18.1995	SRSF7	.
regulation of oxidative stress-induced intrinsic apoptotic signaling pathway (GO:1902175)	1/18	0.113213	1	0	0	8.35422	18.1995	SFPQ	.
negative regulation of protein dephosphorylation (GO:0035308)	1/18	0.113213	1	0	0	8.35422	18.1995	MASTL	.
positive regulation of morphogenesis of an epithelium (GO:1905332)	1/18	0.113213	1	0	0	8.35422	18.1995	SOX8	.
positive regulation of cellular component biogenesis (GO:0044089)	2/87	0.114127	1	0	0	3.45692	7.50305	PTPRD;NLGN2	.
negative regulation of protein phosphorylation (GO:0001933)	3/178	0.115619	1	0	0	2.53443	5.46791	PSMD10;IBTK;RASSF2	.
Wnt signaling pathway, planar cell polarity pathway (GO:0060071)	2/88	0.116294	1	0	0	3.41763	7.3535	PSMD10;PRICKLE2	.
regulation of establishment of planar polarity (GO:0090175)	2/89	0.118472	1	0	0	3.37923	7.20818	PSMD10;PRICKLE2	.
regulation of mitotic spindle assembly (GO:1901673)	1/19	0.119116	1	0	0	7.91452	16.8394	SMC1A	.
positive regulation of chromosome organization (GO:2001252)	1/19	0.119116	1	0	0	7.91452	16.8394	GNL3	.
positive regulation of excitatory postsynaptic potential (GO:2000463)	1/19	0.119116	1	0	0	7.91452	16.8394	NLGN2	.
regulation of sprouting angiogenesis (GO:1903670)	1/19	0.119116	1	0	0	7.91452	16.8394	ADAMTS9	.
regulation of neuron migration (GO:2001222)	1/19	0.119116	1	0	0	7.91452	16.8394	COL3A1	.
positive regulation of pri-miRNA transcription from RNA polymerase II promoter (GO:1902895)	1/19	0.119116	1	0	0	7.91452	16.8394	GNL3	.
leukotriene metabolic process (GO:0006691)	1/19	0.119116	1	0	0	7.91452	16.8394	GGT5	.
cellular polysaccharide biosynthetic process (GO:0033692)	1/19	0.119116	1	0	0	7.91452	16.8394	B3GNT6	.
folic acid metabolic process (GO:0046655)	1/19	0.119116	1	0	0	7.91452	16.8394	DHFR	.
cell-matrix adhesion (GO:0007160)	2/90	0.12066	1	0	0	3.34169	7.06693	COL3A1;ADAMTS9	.
regulation of JNK cascade (GO:0046328)	2/90	0.12066	1	0	0	3.34169	7.06693	MAP4K2;RASSF2	.
phosphate-containing compound metabolic process (GO:0006796)	3/183	0.122835	1	0	0	2.46518	5.16927	INPP4A;PTPRD;TNFAIP8L3	.
covalent chromatin modification (GO:0016569)	1/20	0.124979	1	0	0	7.5188	15.6362	HELLS	.
wound healing, spreading of cells (GO:0044319)	1/20	0.124979	1	0	0	7.5188	15.6362	COL5A1	.
error-prone translesion synthesis (GO:0042276)	1/20	0.124979	1	0	0	7.5188	15.6362	POLE2	.
eye morphogenesis (GO:0048592)	1/20	0.124979	1	0	0	7.5188	15.6362	COL5A1	.
negative regulation of plasma membrane bounded cell projection assembly (GO:0120033)	1/20	0.124979	1	0	0	7.5188	15.6362	CCP110	.
chondroitin sulfate biosynthetic process (GO:0030206)	1/20	0.124979	1	0	0	7.5188	15.6362	VCAN	.
regulation of cell development (GO:0060284)	1/20	0.124979	1	0	0	7.5188	15.6362	NOTCH2	.
entrainment of circadian clock by photoperiod (GO:0043153)	1/20	0.124979	1	0	0	7.5188	15.6362	PPP1CC	.
negative regulation of telomere maintenance via telomerase (GO:0032211)	1/20	0.124979	1	0	0	7.5188	15.6362	NAT10	.
mitochondrial RNA metabolic process (GO:0000959)	1/20	0.124979	1	0	0	7.5188	15.6362	EARS2	.
nuclear export (GO:0051168)	2/92	0.125066	1	0	0	3.26904	6.79606	SRSF3;SRSF7	.
DNA repair (GO:0006281)	4/288	0.12591	1	0	0	2.08855	4.32788	POLE2;RFWD3;PDS5B;SMC1A	.
regulation of cellular macromolecule biosynthetic process (GO:2000112)	7/631	0.128075	1	0	0	1.6682	3.42838	NOTCH2;CCDC88A;PRMT5;GCFC2;SFPQ;PRMT1;FADS1	.
regulation of nuclear division (GO:0051783)	1/21	0.130804	1	0	0	7.16076	14.5654	PRMT5	.
mesoderm development (GO:0007498)	1/21	0.130804	1	0	0	7.16076	14.5654	BMX	.
cellular response to alkaloid (GO:0071312)	1/21	0.130804	1	0	0	7.16076	14.5654	RYR1	.
ventricular cardiac muscle tissue development (GO:0003229)	1/21	0.130804	1	0	0	7.16076	14.5654	ADAMTS9	.
phospholipid translocation (GO:0045332)	1/21	0.130804	1	0	0	7.16076	14.5654	ATP8A1	.
embryonic skeletal system development (GO:0048706)	1/21	0.130804	1	0	0	7.16076	14.5654	COL1A1	.
photoperiodism (GO:0009648)	1/21	0.130804	1	0	0	7.16076	14.5654	PPP1CC	.
glutamate metabolic process (GO:0006536)	1/21	0.130804	1	0	0	7.16076	14.5654	ALDH18A1	.
branched-chain amino acid catabolic process (GO:0009083)	1/21	0.130804	1	0	0	7.16076	14.5654	DBT	.
positive regulation of protein metabolic process (GO:0051247)	2/96	0.133991	1	0	0	3.13283	6.29695	PRMT1;DTL	.
branched-chain amino acid metabolic process (GO:0009081)	1/22	0.13659	1	0	0	6.83527	13.6075	DBT	.
positive regulation of protein autophosphorylation (GO:0031954)	1/22	0.13659	1	0	0	6.83527	13.6075	RASSF2	.
lipid translocation (GO:0034204)	1/22	0.13659	1	0	0	6.83527	13.6075	ATP8A1	.
peripheral nervous system development (GO:0007422)	1/22	0.13659	1	0	0	6.83527	13.6075	SOX8	.
ncRNA catabolic process (GO:0034661)	1/22	0.13659	1	0	0	6.83527	13.6075	POP1	.
negative regulation of myeloid cell differentiation (GO:0045638)	1/22	0.13659	1	0	0	6.83527	13.6075	PRMT1	.
positive regulation of erythrocyte differentiation (GO:0045648)	1/22	0.13659	1	0	0	6.83527	13.6075	PRMT1	.
negative regulation of sprouting angiogenesis (GO:1903671)	1/22	0.13659	1	0	0	6.83527	13.6075	ADAMTS9	.
RNA processing (GO:0006396)	3/193	0.137741	1	0	0	2.33745	4.63372	SFPQ;HNRNPA2B1;SRSF7	.
phosphatidylinositol biosynthetic process (GO:0006661)	2/98	0.138506	1	0	0	3.0689	6.06672	INPP4A;BMX	.
histone modification (GO:0016570)	2/98	0.138506	1	0	0	3.0689	6.06672	PRMT1;RUVBL1	.
chromosome condensation (GO:0030261)	1/23	0.142338	1	0	0	6.53808	12.7463	PHF13	.
folic acid-containing compound metabolic process (GO:0006760)	1/23	0.142338	1	0	0	6.53808	12.7463	DHFR	.
rRNA methylation (GO:0031167)	1/23	0.142338	1	0	0	6.53808	12.7463	FBL	.
cellular amino acid catabolic process (GO:0009063)	1/23	0.142338	1	0	0	6.53808	12.7463	DBT	.
TOR signaling (GO:0031929)	1/23	0.142338	1	0	0	6.53808	12.7463	CCDC88A	.
lamellipodium assembly (GO:0030032)	1/23	0.142338	1	0	0	6.53808	12.7463	CCDC88A	.
glutamine family amino acid metabolic process (GO:0009064)	1/23	0.142338	1	0	0	6.53808	12.7463	ALDH18A1	.
response to alkaloid (GO:0043279)	1/23	0.142338	1	0	0	6.53808	12.7463	RYR1	.
positive regulation of monooxygenase activity (GO:0032770)	1/23	0.142338	1	0	0	6.53808	12.7463	DHFR	.
regulation of cell size (GO:0008361)	1/23	0.142338	1	0	0	6.53808	12.7463	RAP1GAP2	.
cellular response to metal ion (GO:0071248)	2/100	0.143055	1	0	0	3.00752	5.8482	RYR1;MAPK9	.
positive regulation of histone methylation (GO:0031062)	1/24	0.148048	1	0	0	6.26566	11.9688	DNMT1	.
cellular modified amino acid biosynthetic process (GO:0042398)	1/24	0.148048	1	0	0	6.26566	11.9688	PLOD2	.
fatty acid derivative biosynthetic process (GO:1901570)	1/24	0.148048	1	0	0	6.26566	11.9688	FADS1	.
DNA geometric change (GO:0032392)	1/24	0.148048	1	0	0	6.26566	11.9688	HNRNPA2B1	.
transition metal ion homeostasis (GO:0055076)	1/24	0.148048	1	0	0	6.26566	11.9688	SLC25A37	.
negative regulation of oxidative stress-induced cell death (GO:1903202)	1/24	0.148048	1	0	0	6.26566	11.9688	PYCR1	.
regulation of AMPA receptor activity (GO:2000311)	1/24	0.148048	1	0	0	6.26566	11.9688	NLGN2	.
organophosphate ester transport (GO:0015748)	1/25	0.15372	1	0	0	6.01504	11.2639	TNFAIP8L3	.
regulation of spindle assembly (GO:0090169)	1/25	0.15372	1	0	0	6.01504	11.2639	SMC1A	.
regulation of telomere maintenance (GO:0032204)	1/25	0.15372	1	0	0	6.01504	11.2639	GNL3	.
positive regulation of phosphatidylinositol 3-kinase activity (GO:0043552)	1/25	0.15372	1	0	0	6.01504	11.2639	TNFAIP8L3	.
long-chain fatty-acyl-CoA metabolic process (GO:0035336)	1/25	0.15372	1	0	0	6.01504	11.2639	ELOVL6	.
glial cell differentiation (GO:0010001)	1/25	0.15372	1	0	0	6.01504	11.2639	SOX8	.
lamellipodium organization (GO:0097581)	1/25	0.15372	1	0	0	6.01504	11.2639	CCDC88A	.
negative regulation of gene expression, epigenetic (GO:0045814)	1/25	0.15372	1	0	0	6.01504	11.2639	DNMT1	.
neutral amino acid transport (GO:0015804)	1/25	0.15372	1	0	0	6.01504	11.2639	SLC38A5	.
positive regulation of Rho protein signal transduction (GO:0035025)	1/25	0.15372	1	0	0	6.01504	11.2639	COL3A1	.
peptide catabolic process (GO:0043171)	1/25	0.15372	1	0	0	6.01504	11.2639	GGT5	.
in utero embryonic development (GO:0001701)	1/25	0.15372	1	0	0	6.01504	11.2639	SOX8	.
chondroitin sulfate proteoglycan biosynthetic process (GO:0050650)	1/25	0.15372	1	0	0	6.01504	11.2639	VCAN	.
regulation of DNA damage response, signal transduction by p53 class mediator (GO:0043516)	1/25	0.15372	1	0	0	6.01504	11.2639	PSMD10	.
modulation of excitatory postsynaptic potential (GO:0098815)	1/25	0.15372	1	0	0	6.01504	11.2639	NLGN2	.
positive regulation of cellular component organization (GO:0051130)	2/106	0.156883	1	0	0	2.83728	5.25537	PTPRD;NLGN2	.
RNA splicing (GO:0008380)	2/106	0.156883	1	0	0	2.83728	5.25537	SFPQ;SRSF7	.
mitochondrial translation (GO:0032543)	2/107	0.159212	1	0	0	2.81077	5.16483	MRPL15;EARS2	.
cellular response to starvation (GO:0009267)	2/107	0.159212	1	0	0	2.81077	5.16483	RRP8;FADS1	.
regulation of transcription involved in G1/S transition of mitotic cell cycle (GO:0000083)	1/26	0.159355	1	0	0	5.78369	10.6224	DHFR	.
internal peptidyl-lysine acetylation (GO:0018393)	1/26	0.159355	1	0	0	5.78369	10.6224	RUVBL1	.
positive regulation of cyclin-dependent protein kinase activity (GO:1904031)	1/26	0.159355	1	0	0	5.78369	10.6224	PSMD10	.
nucleotide biosynthetic process (GO:0009165)	1/26	0.159355	1	0	0	5.78369	10.6224	RRM1	.
regulation of pri-miRNA transcription from RNA polymerase II promoter (GO:1902893)	1/26	0.159355	1	0	0	5.78369	10.6224	GNL3	.
regulation of p38MAPK cascade (GO:1900744)	1/26	0.159355	1	0	0	5.78369	10.6224	PRMT1	.
RNA biosynthetic process (GO:0032774)	1/26	0.159355	1	0	0	5.78369	10.6224	PRMT5	.
negative regulation of telomere maintenance via telomere lengthening (GO:1904357)	1/26	0.159355	1	0	0	5.78369	10.6224	NAT10	.
monocarboxylic acid metabolic process (GO:0032787)	2/108	0.161548	1	0	0	2.78474	5.07645	GGT5;ME3	.
circulatory system development (GO:0072359)	2/109	0.16389	1	0	0	2.75919	4.99016	GJA1;COL3A1	.
positive regulation of lipid kinase activity (GO:0090218)	1/27	0.164953	1	0	0	5.56948	10.0367	TNFAIP8L3	.
negative regulation of organelle assembly (GO:1902116)	1/27	0.164953	1	0	0	5.56948	10.0367	CCP110	.
muscle fiber development (GO:0048747)	1/27	0.164953	1	0	0	5.56948	10.0367	RYR1	.
regulation of autophagy of mitochondrion (GO:1903146)	1/27	0.164953	1	0	0	5.56948	10.0367	RUVBL1	.
regulation of canonical Wnt signaling pathway (GO:0060828)	3/213	0.16924	1	0	0	2.11797	3.76244	PSMD10;COL1A1;RUVBL1	.
positive regulation of phospholipid metabolic process (GO:1903727)	1/28	0.170513	1	0	0	5.37057	9.50023	TNFAIP8L3	.
RNA phosphodiester bond hydrolysis (GO:0090501)	1/28	0.170513	1	0	0	5.37057	9.50023	POP1	.
cardiac muscle cell action potential involved in contraction (GO:0086002)	1/28	0.170513	1	0	0	5.37057	9.50023	GJA1	.
production of miRNAs involved in gene silencing by miRNA (GO:0035196)	1/28	0.170513	1	0	0	5.37057	9.50023	HNRNPA2B1	.
neural crest cell migration (GO:0001755)	1/28	0.170513	1	0	0	5.37057	9.50023	SOX8	.
negative regulation of response to DNA damage stimulus (GO:2001021)	1/28	0.170513	1	0	0	5.37057	9.50023	PSMD10	.
regulation of mRNA processing (GO:0050684)	1/28	0.170513	1	0	0	5.37057	9.50023	SRSF3	.
aerobic respiration (GO:0009060)	1/28	0.170513	1	0	0	5.37057	9.50023	ME3	.
transcription elongation from RNA polymerase I promoter (GO:0006362)	1/28	0.170513	1	0	0	5.37057	9.50023	CD3EAP	.
phosphatidylinositol metabolic process (GO:0046488)	2/112	0.170952	1	0	0	2.68528	4.74321	INPP4A;BMX	.
regulation of cell cycle (GO:0051726)	3/215	0.1725	1	0	0	2.09827	3.68741	MAP4K2;MASTL;DTL	.
regulation of organelle organization (GO:0033043)	2/113	0.173317	1	0	0	2.66152	4.66467	TBC1D8B;PDE4DIP	.
central nervous system development (GO:0007417)	3/217	0.175777	1	0	0	2.07893	3.6143	VCAN;SOX8;SPATA5	.
dicarboxylic acid transport (GO:0006835)	1/29	0.176037	1	0	0	5.18538	9.00732	SLC25A22	.
cellular response to cadmium ion (GO:0071276)	1/29	0.176037	1	0	0	5.18538	9.00732	MAPK9	.
regulation of macrophage derived foam cell differentiation (GO:0010743)	1/29	0.176037	1	0	0	5.18538	9.00732	MAPK9	.
very long-chain fatty acid metabolic process (GO:0000038)	1/29	0.176037	1	0	0	5.18538	9.00732	ELOVL6	.
synaptic vesicle endocytosis (GO:0048488)	1/29	0.176037	1	0	0	5.18538	9.00732	NLGN2	.
coenzyme biosynthetic process (GO:0009108)	1/29	0.176037	1	0	0	5.18538	9.00732	DHFR	.
synaptic vesicle recycling (GO:0036465)	1/29	0.176037	1	0	0	5.18538	9.00732	NLGN2	.
positive regulation of myeloid cell differentiation (GO:0045639)	1/29	0.176037	1	0	0	5.18538	9.00732	PRMT1	.
protein alkylation (GO:0008213)	1/29	0.176037	1	0	0	5.18538	9.00732	PRMT1	.
amino acid transmembrane transport (GO:0003333)	1/29	0.176037	1	0	0	5.18538	9.00732	SLC38A5	.
regulation of cellular biosynthetic process (GO:0031326)	1/29	0.176037	1	0	0	5.18538	9.00732	TRERF1	.
regulation of myoblast differentiation (GO:0045661)	1/29	0.176037	1	0	0	5.18538	9.00732	SOX8	.
regulation of apoptotic process (GO:0042981)	8/815	0.176044	1	0	0	1.47608	2.56398	PSMD10;NOTCH2;MAP4K2;MAPK9;ARHGEF9;RASSF2;SOX8;DHCR24	.
cellular response to oxidative stress (GO:0034599)	2/115	0.178064	1	0	0	2.61523	4.51288	MAPK9;PYCR1	.
chromatin remodeling (GO:0006338)	2/116	0.180445	1	0	0	2.59269	4.43953	RUVBL1;RIOX2	.
beta-catenin-TCF complex assembly (GO:1904837)	1/30	0.181524	1	0	0	5.01253	8.55321	RUVBL1	.
replication fork processing (GO:0031297)	1/30	0.181524	1	0	0	5.01253	8.55321	RFWD3	.
connective tissue development (GO:0061448)	1/30	0.181524	1	0	0	5.01253	8.55321	SOX8	.
aminoglycan metabolic process (GO:0006022)	1/30	0.181524	1	0	0	5.01253	8.55321	VCAN	.
positive regulation of cyclin-dependent protein serine/threonine kinase activity (GO:0045737)	1/30	0.181524	1	0	0	5.01253	8.55321	PSMD10	.
artery morphogenesis (GO:0048844)	1/30	0.181524	1	0	0	5.01253	8.55321	ADAMTS9	.
activation of protein kinase B activity (GO:0032148)	1/30	0.181524	1	0	0	5.01253	8.55321	CCDC88A	.
negative regulation of DNA biosynthetic process (GO:2000279)	1/30	0.181524	1	0	0	5.01253	8.55321	NAT10	.
activation of JUN kinase activity (GO:0007257)	1/30	0.181524	1	0	0	5.01253	8.55321	MAP4K2	.
fatty-acyl-CoA biosynthetic process (GO:0046949)	1/30	0.181524	1	0	0	5.01253	8.55321	ELOVL6	.
chondroitin sulfate metabolic process (GO:0030204)	1/30	0.181524	1	0	0	5.01253	8.55321	VCAN	.
positive regulation of insulin secretion (GO:0032024)	1/31	0.186975	1	0	0	4.85084	8.13378	NLGN2	.
response to cadmium ion (GO:0046686)	1/31	0.186975	1	0	0	4.85084	8.13378	MAPK9	.
nucleobase-containing small molecule interconversion (GO:0015949)	1/31	0.186975	1	0	0	4.85084	8.13378	RRM1	.
termination of RNA polymerase I transcription (GO:0006363)	1/31	0.186975	1	0	0	4.85084	8.13378	CD3EAP	.
secondary alcohol metabolic process (GO:1902652)	1/31	0.186975	1	0	0	4.85084	8.13378	SQLE	.
regulation of protein autophosphorylation (GO:0031952)	1/31	0.186975	1	0	0	4.85084	8.13378	RASSF2	.
negative regulation of growth (GO:0045926)	2/120	0.190017	1	0	0	2.50627	4.16202	NOTCH2;GJA1	.
regulation of glutamate receptor signaling pathway (GO:1900449)	1/32	0.19239	1	0	0	4.69925	7.74544	NLGN2	.
positive regulation of dendrite development (GO:1900006)	1/32	0.19239	1	0	0	4.69925	7.74544	PTPRD	.
G2 DNA damage checkpoint (GO:0031572)	1/32	0.19239	1	0	0	4.69925	7.74544	DTL	.
positive regulation of telomere maintenance via telomerase (GO:0032212)	1/32	0.19239	1	0	0	4.69925	7.74544	NAF1	.
sister chromatid segregation (GO:0000819)	1/32	0.19239	1	0	0	4.69925	7.74544	SMC1A	.
regulation of erythrocyte differentiation (GO:0045646)	1/32	0.19239	1	0	0	4.69925	7.74544	PRMT1	.
sulfur compound biosynthetic process (GO:0044272)	2/122	0.194828	1	0	0	2.46518	4.03214	GGT5;VCAN	.
transcription from RNA polymerase I promoter (GO:0006360)	1/33	0.19777	1	0	0	4.55685	7.38507	CD3EAP	.
regulation of phosphatidylinositol 3-kinase activity (GO:0043551)	1/33	0.19777	1	0	0	4.55685	7.38507	TNFAIP8L3	.
negative regulation of neurogenesis (GO:0050768)	1/33	0.19777	1	0	0	4.55685	7.38507	COL3A1	.
negative regulation of mitochondrion organization (GO:0010823)	1/33	0.19777	1	0	0	4.55685	7.38507	PSMD10	.
positive regulation of intrinsic apoptotic signaling pathway (GO:2001244)	1/33	0.19777	1	0	0	4.55685	7.38507	SFPQ	.
cellular response to glucose starvation (GO:0042149)	1/33	0.19777	1	0	0	4.55685	7.38507	RRP8	.
regulation of neurotransmitter receptor activity (GO:0099601)	1/33	0.19777	1	0	0	4.55685	7.38507	NLGN2	.
transcription initiation from RNA polymerase I promoter (GO:0006361)	1/33	0.19777	1	0	0	4.55685	7.38507	CD3EAP	.
exonucleolytic nuclear-transcribed mRNA catabolic process involved in deadenylation-dependent decay (GO:0043928)	1/33	0.19777	1	0	0	4.55685	7.38507	NT5C3B	.
apoptotic process (GO:0006915)	3/231	0.199184	1	0	0	1.95293	3.15111	NOTCH2;DHCR24;MCM2	.
dephosphorylation (GO:0016311)	2/124	0.199656	1	0	0	2.42542	3.90774	PTPRD;PPP1CC	.
organic anion transport (GO:0015711)	2/124	0.199656	1	0	0	2.42542	3.90774	SLC35B4;TNFAIP8L3	.
protein dephosphorylation (GO:0006470)	2/125	0.202075	1	0	0	2.40602	3.8475	PTPRD;PPP1CC	.
negative regulation of endothelial cell migration (GO:0010596)	1/34	0.203113	1	0	0	4.42282	7.04994	ADAMTS9	.
cellular macromolecular complex assembly (GO:0034622)	1/34	0.203113	1	0	0	4.42282	7.04994	PDE4DIP	.
G2/M transition of mitotic cell cycle (GO:0000086)	2/126	0.204497	1	0	0	2.38692	3.78852	CCP110;MASTL	.
non-canonical Wnt signaling pathway (GO:0035567)	2/127	0.206923	1	0	0	2.36813	3.73076	PSMD10;PRICKLE2	.
cell cycle G2/M phase transition (GO:0044839)	2/127	0.206923	1	0	0	2.36813	3.73076	CCP110;MASTL	.
nuclear-transcribed mRNA catabolic process, exonucleolytic (GO:0000291)	1/35	0.208421	1	0	0	4.29646	6.73767	NT5C3B	.
erythrocyte differentiation (GO:0030218)	1/35	0.208421	1	0	0	4.29646	6.73767	FLVCR1	.
regulation of mitochondrial membrane potential (GO:0051881)	1/35	0.208421	1	0	0	4.29646	6.73767	PYCR1	.
negative regulation of epithelial cell migration (GO:0010633)	1/35	0.208421	1	0	0	4.29646	6.73767	ADAMTS9	.
regulation of phosphoprotein phosphatase activity (GO:0043666)	1/35	0.208421	1	0	0	4.29646	6.73767	MASTL	.
carboxylic acid transmembrane transport (GO:1905039)	1/35	0.208421	1	0	0	4.29646	6.73767	SLC38A5	.
regulation of mitotic spindle organization (GO:0060236)	1/35	0.208421	1	0	0	4.29646	6.73767	SMC1A	.
maturation of SSU-rRNA from tricistronic rRNA transcript (SSU-rRNA, 5.8S rRNA, LSU-rRNA) (GO:0000462)	1/35	0.208421	1	0	0	4.29646	6.73767	UTP18	.
neural crest cell development (GO:0014032)	1/35	0.208421	1	0	0	4.29646	6.73767	SOX8	.
regulation of nitric-oxide synthase activity (GO:0050999)	1/36	0.213695	1	0	0	4.17711	6.44614	DHFR	.
lymphocyte proliferation (GO:0046651)	1/36	0.213695	1	0	0	4.17711	6.44614	HELLS	.
regulation of response to DNA damage stimulus (GO:2001020)	1/36	0.213695	1	0	0	4.17711	6.44614	RFWD3	.
organophosphate biosynthetic process (GO:0090407)	1/36	0.213695	1	0	0	4.17711	6.44614	FADS1	.
histone deacetylation (GO:0016575)	1/36	0.213695	1	0	0	4.17711	6.44614	SFPQ	.
cardiac muscle tissue development (GO:0048738)	1/36	0.213695	1	0	0	4.17711	6.44614	ADAMTS9	.
plasma membrane organization (GO:0007009)	1/36	0.213695	1	0	0	4.17711	6.44614	COL5A1	.
vesicle-mediated transport in synapse (GO:0099003)	1/36	0.213695	1	0	0	4.17711	6.44614	NLGN2	.
regulation of nucleic acid-templated transcription (GO:1903506)	6/607	0.217706	1	0	0	1.48642	2.2662	NOTCH2;PRMT5;GCFC2;SFPQ;PRMT1;FADS1	.
regulation of osteoclast differentiation (GO:0045670)	1/37	0.218933	1	0	0	4.06421	6.1735	NOTCH2	.
protein monoubiquitination (GO:0006513)	1/37	0.218933	1	0	0	4.06421	6.1735	DTL	.
spliceosomal snRNP assembly (GO:0000387)	1/37	0.218933	1	0	0	4.06421	6.1735	PRMT5	.
negative regulation of G0 to G1 transition (GO:0070317)	1/37	0.218933	1	0	0	4.06421	6.1735	CBX5	.
regulation of cell proliferation (GO:0042127)	7/740	0.222846	1	0	0	1.42248	2.13552	CCDC88A;TIPIN;PRMT1;S1PR3;PDS5B;BMX;GNL3	.
signal transduction by p53 class mediator (GO:0072331)	1/39	0.229306	1	0	0	3.85579	5.67842	RRP8	.
skeletal muscle tissue development (GO:0007519)	1/39	0.229306	1	0	0	3.85579	5.67842	RYR1	.
regulation of G0 to G1 transition (GO:0070316)	1/39	0.229306	1	0	0	3.85579	5.67842	CBX5	.
inositol lipid-mediated signaling (GO:0048017)	1/39	0.229306	1	0	0	3.85579	5.67842	TNFAIP8L3	.
clathrin-dependent endocytosis (GO:0072583)	1/39	0.229306	1	0	0	3.85579	5.67842	NLGN2	.
positive regulation of peptide hormone secretion (GO:0090277)	1/39	0.229306	1	0	0	3.85579	5.67842	NLGN2	.
muscle contraction (GO:0006936)	2/137	0.23133	1	0	0	2.19527	3.21368	RYR1;GJA1	.
regulation of cytosolic calcium ion concentration (GO:0051480)	2/137	0.23133	1	0	0	2.19527	3.21368	RYR1;S1PR3	.
regulation of release of cytochrome c from mitochondria (GO:0090199)	1/40	0.234441	1	0	0	3.7594	5.4532	PSMD10	.
positive regulation of epithelial to mesenchymal transition (GO:0010718)	1/40	0.234441	1	0	0	3.7594	5.4532	COL1A1	.
ameboidal-type cell migration (GO:0001667)	1/40	0.234441	1	0	0	3.7594	5.4532	SOX8	.
positive regulation of mitotic cell cycle phase transition (GO:1901992)	1/40	0.234441	1	0	0	3.7594	5.4532	DTL	.
neuron differentiation (GO:0030182)	2/139	0.236236	1	0	0	2.16368	3.12203	PTPRD;MAPK9	.
odontogenesis (GO:0042476)	1/41	0.239542	1	0	0	3.66771	5.24124	COL1A1	.
spliceosomal complex assembly (GO:0000245)	1/41	0.239542	1	0	0	3.66771	5.24124	GCFC2	.
double-strand break repair (GO:0006302)	2/141	0.241149	1	0	0	2.13299	3.03384	SFPQ;RFWD3	.
protein deubiquitination (GO:0016579)	3/257	0.244393	1	0	0	1.75536	2.47327	PSMD10;RUVBL1;CCP110	.
positive regulation of programmed cell death (GO:0043068)	3/257	0.244393	1	0	0	1.75536	2.47327	MAPK9;ARHGEF9;RASSF2	.
cellular response to calcium ion (GO:0071277)	1/42	0.24461	1	0	0	3.58038	5.0415	RYR1	.
regulation of protein modification process (GO:0031399)	1/42	0.24461	1	0	0	3.58038	5.0415	CCDC88A	.
regulation of telomerase activity (GO:0051972)	1/42	0.24461	1	0	0	3.58038	5.0415	NAF1	.
neuron development (GO:0048666)	2/144	0.248527	1	0	0	2.08855	2.9077	MAPK9;PRMT1	.
male gonad development (GO:0008584)	1/43	0.249644	1	0	0	3.49711	4.85302	SOX8	.
eye development (GO:0001654)	1/43	0.249644	1	0	0	3.49711	4.85302	COL5A1	.
development of primary male sexual characteristics (GO:0046546)	1/43	0.249644	1	0	0	3.49711	4.85302	SOX8	.
intrinsic apoptotic signaling pathway by p53 class mediator (GO:0072332)	1/43	0.249644	1	0	0	3.49711	4.85302	RRP8	.
peptidyl-serine phosphorylation (GO:0018105)	2/145	0.250988	1	0	0	2.07415	2.86721	MAPK9;MASTL	.
protein modification by small protein removal (GO:0070646)	3/261	0.2515	1	0	0	1.72846	2.38582	PSMD10;RUVBL1;CCP110	.
skeletal system development (GO:0001501)	2/146	0.253449	1	0	0	2.05994	2.82746	COL1A1;VCAN	.
amide biosynthetic process (GO:0043604)	1/44	0.254644	1	0	0	3.41763	4.67494	SLC25A15	.
negative regulation of immune system process (GO:0002683)	1/44	0.254644	1	0	0	3.41763	4.67494	COL3A1	.
metaphase plate congression (GO:0051310)	1/44	0.254644	1	0	0	3.41763	4.67494	CENPQ	.
unsaturated fatty acid metabolic process (GO:0033559)	1/44	0.254644	1	0	0	3.41763	4.67494	FADS1	.
regulation of dendrite morphogenesis (GO:0048814)	1/44	0.254644	1	0	0	3.41763	4.67494	PTPRD	.
negative regulation of immune response (GO:0050777)	1/44	0.254644	1	0	0	3.41763	4.67494	COL3A1	.
myeloid cell differentiation (GO:0030099)	1/44	0.254644	1	0	0	3.41763	4.67494	FLVCR1	.
regulation of synaptic transmission, glutamatergic (GO:0051966)	1/45	0.259612	1	0	0	3.34169	4.50649	NLGN2	.
peptidyl-tyrosine autophosphorylation (GO:0038083)	1/45	0.259612	1	0	0	3.34169	4.50649	BMX	.
heart development (GO:0007507)	2/149	0.260838	1	0	0	2.01847	2.71253	GJA1;COL3A1	.
interleukin-12-mediated signaling pathway (GO:0035722)	1/46	0.264546	1	0	0	3.26904	4.34697	HNRNPA2B1	.
tRNA aminoacylation for protein translation (GO:0006418)	1/46	0.264546	1	0	0	3.26904	4.34697	EARS2	.
pyruvate metabolic process (GO:0006090)	1/46	0.264546	1	0	0	3.26904	4.34697	ME3	.
aminoglycan biosynthetic process (GO:0006023)	1/46	0.264546	1	0	0	3.26904	4.34697	B3GNT6	.
regulation of DNA metabolic process (GO:0051052)	1/46	0.264546	1	0	0	3.26904	4.34697	CCDC88A	.
cellular response to interleukin-12 (GO:0071349)	1/46	0.264546	1	0	0	3.26904	4.34697	HNRNPA2B1	.
negative regulation of I-kappaB kinase/NF-kappaB signaling (GO:0043124)	1/47	0.269449	1	0	0	3.19949	4.19574	PSMD10	.
peptide cross-linking (GO:0018149)	1/47	0.269449	1	0	0	3.19949	4.19574	COL3A1	.
positive regulation of gene expression, epigenetic (GO:0045815)	1/47	0.269449	1	0	0	3.19949	4.19574	CD3EAP	.
polyol metabolic process (GO:0019751)	1/47	0.269449	1	0	0	3.19949	4.19574	INPP4A	.
histone H4 acetylation (GO:0043967)	1/47	0.269449	1	0	0	3.19949	4.19574	RUVBL1	.
heterophilic cell-cell adhesion via plasma membrane cell adhesion molecules (GO:0007157)	1/47	0.269449	1	0	0	3.19949	4.19574	PTPRD	.
inositol phosphate metabolic process (GO:0043647)	1/47	0.269449	1	0	0	3.19949	4.19574	INPP4A	.
postreplication repair (GO:0006301)	1/47	0.269449	1	0	0	3.19949	4.19574	DTL	.
spermatogenesis (GO:0007283)	2/153	0.270693	1	0	0	1.9657	2.56871	RUVBL1;SOX8	.
male gamete generation (GO:0048232)	2/154	0.273157	1	0	0	1.95293	2.53434	RUVBL1;SOX8	.
cytoplasmic microtubule organization (GO:0031122)	1/48	0.274318	1	0	0	3.13283	4.05221	CCDC88A	.
regulation of cell cycle arrest (GO:0071156)	1/48	0.274318	1	0	0	3.13283	4.05221	RRP8	.
cellular macromolecule catabolic process (GO:0044265)	1/48	0.274318	1	0	0	3.13283	4.05221	ADAMTS9	.
interstrand cross-link repair (GO:0036297)	1/48	0.274318	1	0	0	3.13283	4.05221	RFWD3	.
regulation of mitochondrion organization (GO:0010821)	1/48	0.274318	1	0	0	3.13283	4.05221	RUVBL1	.
amino acid transport (GO:0006865)	1/48	0.274318	1	0	0	3.13283	4.05221	SLC38A5	.
regulation of megakaryocyte differentiation (GO:0045652)	1/49	0.279156	1	0	0	3.0689	3.91587	PRMT1	.
RNA methylation (GO:0001510)	1/49	0.279156	1	0	0	3.0689	3.91587	FBL	.
glutathione metabolic process (GO:0006749)	1/49	0.279156	1	0	0	3.0689	3.91587	GGT5	.
gonad development (GO:0008406)	1/49	0.279156	1	0	0	3.0689	3.91587	SOX8	.
positive regulation of JUN kinase activity (GO:0043507)	1/50	0.283961	1	0	0	3.00752	3.78622	MAP4K2	.
wound healing (GO:0042060)	1/50	0.283961	1	0	0	3.00752	3.78622	COL3A1	.
negative regulation of programmed cell death (GO:0043069)	4/408	0.287925	1	0	0	1.47427	1.83555	PSMD10;NOTCH2;SOX8;DHCR24	.
regulation of cellular amine metabolic process (GO:0033238)	1/51	0.288734	1	0	0	2.94855	3.66283	PSMD10	.
regulation of cellular amino acid metabolic process (GO:0006521)	1/51	0.288734	1	0	0	2.94855	3.66283	PSMD10	.
response to organonitrogen compound (GO:0010243)	1/51	0.288734	1	0	0	2.94855	3.66283	DHFR	.
coenzyme metabolic process (GO:0006732)	1/51	0.288734	1	0	0	2.94855	3.66283	DBT	.
carboxylic acid transport (GO:0046942)	1/51	0.288734	1	0	0	2.94855	3.66283	SLC38A5	.
T cell receptor signaling pathway (GO:0050852)	2/163	0.295305	1	0	0	1.8451	2.25056	PSMD10;BMX	.
negative regulation of transcription, DNA-templated (GO:0045892)	7/813	0.297034	1	0	0	1.29475	1.57171	PSMD10;GCFC2;SFPQ;CBX5;RIOX2;SOX8;GZF1	.
glycerophospholipid biosynthetic process (GO:0046474)	2/164	0.297762	1	0	0	1.83385	2.22164	INPP4A;BMX	.
regulation of mitotic cell cycle (GO:0007346)	2/165	0.300217	1	0	0	1.82274	2.19321	PRMT5;MAP4K2	.
cellular response to nutrient levels (GO:0031669)	1/54	0.302867	1	0	0	2.78474	3.32627	FADS1	.
fat cell differentiation (GO:0045444)	1/55	0.307515	1	0	0	2.73411	3.22415	SOX8	.
regulation of RNA splicing (GO:0043484)	1/55	0.307515	1	0	0	2.73411	3.22415	SRSF3	.
Notch signaling pathway (GO:0007219)	1/55	0.307515	1	0	0	2.73411	3.22415	NOTCH2	.
positive regulation of DNA biosynthetic process (GO:2000573)	1/55	0.307515	1	0	0	2.73411	3.22415	NAF1	.
positive regulation of cell proliferation (GO:0008284)	4/424	0.311831	1	0	0	1.41864	1.65313	TIPIN;PRMT1;SOX8;S1PR3	.
cellular iron ion homeostasis (GO:0006879)	1/56	0.312133	1	0	0	2.68528	3.12655	FLVCR1	.
glycosaminoglycan catabolic process (GO:0006027)	1/56	0.312133	1	0	0	2.68528	3.12655	VCAN	.
peptidyl-serine modification (GO:0018209)	2/170	0.312471	1	0	0	1.76913	2.05793	MAPK9;MASTL	.
regulation of Rho protein signal transduction (GO:0035023)	1/57	0.31672	1	0	0	2.63817	3.03321	COL3A1	.
cellular respiration (GO:0045333)	1/57	0.31672	1	0	0	2.63817	3.03321	ME3	.
protein homotetramerization (GO:0051289)	1/57	0.31672	1	0	0	2.63817	3.03321	RYR1	.
positive regulation of protein kinase activity (GO:0045860)	2/172	0.317361	1	0	0	1.74856	2.00685	MAP4K2;RASSF2	.
positive regulation of cell morphogenesis involved in differentiation (GO:0010770)	1/58	0.321277	1	0	0	2.59269	2.94387	PTPRD	.
response to light stimulus (GO:0009416)	1/58	0.321277	1	0	0	2.59269	2.94387	DTL	.
tRNA modification (GO:0006400)	1/58	0.321277	1	0	0	2.59269	2.94387	NAT10	.
integrin-mediated signaling pathway (GO:0007229)	1/58	0.321277	1	0	0	2.59269	2.94387	COL3A1	.
negative regulation of transcription from RNA polymerase II promoter (GO:0000122)	5/565	0.322985	1	0	0	1.33076	1.50396	PSMD10;GCFC2;SFPQ;CBX5;GZF1	.
cell junction assembly (GO:0034329)	1/59	0.325803	1	0	0	2.54874	2.85832	FBLIM1	.
response to reactive oxygen species (GO:0000302)	1/60	0.3303	1	0	0	2.50627	2.77633	MAPK9	.
membrane lipid biosynthetic process (GO:0046467)	1/60	0.3303	1	0	0	2.50627	2.77633	ELOVL6	.
positive regulation of apoptotic process (GO:0043065)	3/307	0.334672	1	0	0	1.46947	1.60849	MAPK9;ARHGEF9;RASSF2	.
regulation of vesicle fusion (GO:0031338)	1/61	0.334767	1	0	0	2.46518	2.6977	TBC1D8B	.
regulation of DNA replication (GO:0006275)	1/61	0.334767	1	0	0	2.46518	2.6977	CCDC88A	.
glycosaminoglycan metabolic process (GO:0030203)	1/61	0.334767	1	0	0	2.46518	2.6977	VCAN	.
regulation of cellular ketone metabolic process (GO:0010565)	1/61	0.334767	1	0	0	2.46518	2.6977	PSMD10	.
DNA damage response, signal transduction by p53 class mediator resulting in cell cycle arrest (GO:0006977)	1/62	0.339204	1	0	0	2.42542	2.62225	PRMT1	.
tRNA processing (GO:0008033)	1/62	0.339204	1	0	0	2.42542	2.62225	POP1	.
negative regulation of G2/M transition of mitotic cell cycle (GO:0010972)	1/62	0.339204	1	0	0	2.42542	2.62225	PSMD10	.
positive regulation of catabolic process (GO:0009896)	1/62	0.339204	1	0	0	2.42542	2.62225	DTL	.
regulation of actin filament-based process (GO:0032970)	1/62	0.339204	1	0	0	2.42542	2.62225	CCDC88A	.
Fc-epsilon receptor signaling pathway (GO:0038095)	2/182	0.34168	1	0	0	1.65248	1.77457	PSMD10;MAPK9	.
synapse assembly (GO:0007416)	1/63	0.343612	1	0	0	2.38692	2.54981	NLGN2	.
negative regulation of protein modification process (GO:0031400)	1/63	0.343612	1	0	0	2.38692	2.54981	IBTK	.
ribosomal large subunit biogenesis (GO:0042273)	1/63	0.343612	1	0	0	2.38692	2.54981	NIP7	.
signal transduction involved in mitotic G1 DNA damage checkpoint (GO:0072431)	1/63	0.343612	1	0	0	2.38692	2.54981	PRMT1	.
nuclear-transcribed mRNA catabolic process, deadenylation-dependent decay (GO:0000288)	1/63	0.343612	1	0	0	2.38692	2.54981	NT5C3B	.
Fc receptor signaling pathway (GO:0038093)	2/183	0.344098	1	0	0	1.64345	1.75328	PSMD10;MAPK9	.
regulation of mitotic cell cycle phase transition (GO:1901990)	2/184	0.346513	1	0	0	1.63452	1.73232	PSMD10;CCP110	.
DNA-templated transcription, initiation (GO:0006352)	2/186	0.351335	1	0	0	1.61695	1.69135	NOTCH2;CD3EAP	.
O-glycan processing (GO:0016266)	1/65	0.352341	1	0	0	2.31348	2.41332	B3GNT6	.
DNA synthesis involved in DNA repair (GO:0000731)	1/65	0.352341	1	0	0	2.31348	2.41332	DTL	.
regulation of myeloid cell differentiation (GO:0045637)	1/65	0.352341	1	0	0	2.31348	2.41332	PRMT1	.
regulation of cell division (GO:0051302)	1/65	0.352341	1	0	0	2.31348	2.41332	CCP110	.
cellular response to reactive oxygen species (GO:0034614)	1/65	0.352341	1	0	0	2.31348	2.41332	MAPK9	.
negative regulation of apoptotic signaling pathway (GO:2001234)	1/65	0.352341	1	0	0	2.31348	2.41332	PSMD10	.
sphingolipid biosynthetic process (GO:0030148)	1/66	0.356662	1	0	0	2.27842	2.34898	ELOVL6	.
nervous system development (GO:0007399)	4/455	0.358594	1	0	0	1.32199	1.35578	NOTCH2;VCAN;NLGN2;SOX8	.
protein homooligomerization (GO:0051260)	2/190	0.360943	1	0	0	1.5829	1.61303	RYR1;ANXA6	.
regulation of cyclin-dependent protein serine/threonine kinase activity (GO:0000079)	1/67	0.360954	1	0	0	2.24442	2.28707	PSMD10	.
positive regulation of synaptic transmission (GO:0050806)	1/67	0.360954	1	0	0	2.24442	2.28707	NLGN2	.
regulation of cardiac conduction (GO:1903779)	1/67	0.360954	1	0	0	2.24442	2.28707	RYR1	.
regulation of epithelial to mesenchymal transition (GO:0010717)	1/68	0.365218	1	0	0	2.21141	2.22747	COL1A1	.
negative regulation of cysteine-type endopeptidase activity involved in apoptotic process (GO:0043154)	1/68	0.365218	1	0	0	2.21141	2.22747	DHCR24	.
negative regulation of phosphatase activity (GO:0010923)	1/68	0.365218	1	0	0	2.21141	2.22747	MASTL	.
monocarboxylic acid biosynthetic process (GO:0072330)	1/68	0.365218	1	0	0	2.21141	2.22747	VCAN	.
cilium organization (GO:0044782)	2/192	0.365728	1	0	0	1.56642	1.5756	TMEM237;CCP110	.
response to organic cyclic compound (GO:0014070)	1/69	0.369454	1	0	0	2.17936	2.17006	DHFR	.
regulation of endothelial cell migration (GO:0010594)	1/69	0.369454	1	0	0	2.17936	2.17006	ADAMTS9	.
positive regulation of neurogenesis (GO:0050769)	1/69	0.369454	1	0	0	2.17936	2.17006	SOX8	.
negative regulation of angiogenesis (GO:0016525)	1/69	0.369454	1	0	0	2.17936	2.17006	ADAMTS9	.
positive regulation of cell differentiation (GO:0045597)	2/194	0.370499	1	0	0	1.55027	1.53927	COL1A1;MAPK9	.
stress-activated protein kinase signaling cascade (GO:0031098)	1/70	0.373661	1	0	0	2.14823	2.11473	MAP4K2	.
positive regulation of proteasomal ubiquitin-dependent protein catabolic process (GO:0032436)	1/70	0.373661	1	0	0	2.14823	2.11473	PSMD10	.
regulation of cation channel activity (GO:2001257)	1/71	0.377841	1	0	0	2.11797	2.06138	NLGN2	.
regulation of cell communication (GO:0010646)	1/71	0.377841	1	0	0	2.11797	2.06138	NLGN2	.
negative regulation of ubiquitin-protein ligase activity involved in mitotic cell cycle (GO:0051436)	1/71	0.377841	1	0	0	2.11797	2.06138	PSMD10	.
histone acetylation (GO:0016573)	1/71	0.377841	1	0	0	2.11797	2.06138	RUVBL1	.
positive regulation of growth (GO:0045927)	1/71	0.377841	1	0	0	2.11797	2.06138	PSMD10	.
protein phosphorylation (GO:0006468)	4/470	0.381262	1	0	0	1.2798	1.23407	MAP4K2;MAPK9;BMX;MASTL	.
negative regulation of cysteine-type endopeptidase activity (GO:2000117)	1/72	0.381993	1	0	0	2.08855	2.00993	DHCR24	.
cell-cell junction organization (GO:0045216)	1/72	0.381993	1	0	0	2.08855	2.00993	NLGN2	.
glycoprotein biosynthetic process (GO:0009101)	1/72	0.381993	1	0	0	2.08855	2.00993	B3GNT6	.
SCF-dependent proteasomal ubiquitin-dependent protein catabolic process (GO:0031146)	1/72	0.381993	1	0	0	2.08855	2.00993	PSMD10	.
regulation of ubiquitin-protein ligase activity involved in mitotic cell cycle (GO:0051439)	1/72	0.381993	1	0	0	2.08855	2.00993	PSMD10	.
regulation of neuron death (GO:1901214)	1/72	0.381993	1	0	0	2.08855	2.00993	DHCR24	.
regulation of gene expression (GO:0010468)	8/1037	0.385267	1	0	0	1.16008	1.10651	NOTCH2;PRMT5;GCFC2;MAPK9;DNMT1;SFPQ;PRMT1;FADS1	.
regulation of protein complex assembly (GO:0043254)	1/73	0.386118	1	0	0	2.05994	1.96027	FBLIM1	.
positive regulation of proteasomal protein catabolic process (GO:1901800)	1/73	0.386118	1	0	0	2.05994	1.96027	PSMD10	.
positive regulation of ERK1 and ERK2 cascade (GO:0070374)	2/201	0.387085	1	0	0	1.49628	1.42013	NOTCH2;TNFAIP8L3	.
regulation of cell growth (GO:0001558)	2/201	0.387085	1	0	0	1.49628	1.42013	PSMD10;GJA1	.
positive regulation of multicellular organismal process (GO:0051240)	2/202	0.389439	1	0	0	1.48887	1.40408	COL1A1;SOX8	.
mitotic nuclear division (GO:0140014)	1/74	0.390215	1	0	0	2.03211	1.91233	SMC1A	.
antigen processing and presentation of exogenous peptide antigen via MHC class I, TAP-dependent (GO:0002479)	1/75	0.394285	1	0	0	2.00501	1.86603	PSMD10	.
negative regulation of phosphorylation (GO:0042326)	1/75	0.394285	1	0	0	2.00501	1.86603	IBTK	.
negative regulation of cellular amide metabolic process (GO:0034249)	1/75	0.394285	1	0	0	2.00501	1.86603	DHFR	.
regulation of actin cytoskeleton organization (GO:0032956)	1/75	0.394285	1	0	0	2.00501	1.86603	CCDC88A	.
transforming growth factor beta receptor signaling pathway (GO:0007179)	1/76	0.398328	1	0	0	1.97863	1.82129	COL3A1	.
regulation of hematopoietic stem cell differentiation (GO:1902036)	1/76	0.398328	1	0	0	1.97863	1.82129	PSMD10	.
positive regulation of ubiquitin-protein ligase activity involved in regulation of mitotic cell cycle transition (GO:0051437)	1/76	0.398328	1	0	0	1.97863	1.82129	PSMD10	.
hemopoiesis (GO:0030097)	1/76	0.398328	1	0	0	1.97863	1.82129	NOTCH2	.
response to ionizing radiation (GO:0010212)	1/77	0.402345	1	0	0	1.95293	1.77804	RFWD3	.
regulation of hematopoietic progenitor cell differentiation (GO:1901532)	1/77	0.402345	1	0	0	1.95293	1.77804	PSMD10	.
regulation of cytokinesis (GO:0032465)	1/77	0.402345	1	0	0	1.95293	1.77804	CCP110	.
water-soluble vitamin metabolic process (GO:0006767)	1/77	0.402345	1	0	0	1.95293	1.77804	DHFR	.
negative regulation of ubiquitin protein ligase activity (GO:1904667)	1/77	0.402345	1	0	0	1.95293	1.77804	PSMD10	.
negative regulation of apoptotic process (GO:0043066)	4/485	0.403854	1	0	0	1.24021	1.1245	PSMD10;NOTCH2;SOX8;DHCR24	.
antigen processing and presentation of exogenous peptide antigen via MHC class I (GO:0042590)	1/78	0.406334	1	0	0	1.9279	1.73622	PSMD10	.
regulation of transcription from RNA polymerase II promoter in response to hypoxia (GO:0061418)	1/78	0.406334	1	0	0	1.9279	1.73622	PSMD10	.
positive regulation of gene expression (GO:0010628)	6/771	0.406809	1	0	0	1.17024	1.05253	COL1A1;MAPK9;DNMT1;CD3EAP;SOX8;TRERF1	.
negative regulation of mitotic cell cycle phase transition (GO:1901991)	1/79	0.410298	1	0	0	1.90349	1.69577	PSMD10	.
response to calcium ion (GO:0051592)	1/79	0.410298	1	0	0	1.90349	1.69577	RYR1	.
cation transport (GO:0006812)	1/79	0.410298	1	0	0	1.90349	1.69577	SLC38A5	.
cell-cell junction assembly (GO:0007043)	1/79	0.410298	1	0	0	1.90349	1.69577	GJA1	.
peptidyl-tyrosine phosphorylation (GO:0018108)	1/79	0.410298	1	0	0	1.90349	1.69577	BMX	.
anaphase-promoting complex-dependent catabolic process (GO:0031145)	1/79	0.410298	1	0	0	1.90349	1.69577	PSMD10	.
nucleic acid metabolic process (GO:0090304)	1/80	0.414235	1	0	0	1.8797	1.65662	HNRNPA2B1	.
NIK/NF-kappaB signaling (GO:0038061)	1/80	0.414235	1	0	0	1.8797	1.65662	PSMD10	.
negative regulation of MAPK cascade (GO:0043409)	1/80	0.414235	1	0	0	1.8797	1.65662	PSMD10	.
protein catabolic process (GO:0030163)	1/81	0.418146	1	0	0	1.85649	1.61872	ADAMTS9	.
positive regulation of protein targeting to mitochondrion (GO:1903955)	1/81	0.418146	1	0	0	1.85649	1.61872	RUVBL1	.
positive regulation of protein catabolic process (GO:0045732)	1/81	0.418146	1	0	0	1.85649	1.61872	DTL	.
positive regulation of protein secretion (GO:0050714)	1/82	0.422031	1	0	0	1.83385	1.58202	NLGN2	.
DNA damage response, signal transduction by p53 class mediator (GO:0030330)	1/82	0.422031	1	0	0	1.83385	1.58202	PRMT1	.
modulation of chemical synaptic transmission (GO:0050804)	1/82	0.422031	1	0	0	1.83385	1.58202	NLGN2	.
negative regulation of NF-kappaB transcription factor activity (GO:0032088)	1/82	0.422031	1	0	0	1.83385	1.58202	PSMD10	.
positive regulation of cell cycle (GO:0045787)	1/82	0.422031	1	0	0	1.83385	1.58202	PSMD10	.
positive regulation of ubiquitin protein ligase activity (GO:1904668)	1/82	0.422031	1	0	0	1.83385	1.58202	PSMD10	.
post-translational protein modification (GO:0043687)	3/357	0.424692	1	0	0	1.26366	1.08219	PSMD10;VCAN;DTL	.
positive regulation of protein ubiquitination (GO:0031398)	1/83	0.42589	1	0	0	1.81176	1.54647	PSMD10	.
regulation of neuron differentiation (GO:0045664)	1/84	0.429724	1	0	0	1.79019	1.51202	CCDC88A	.
activation of GTPase activity (GO:0090630)	1/84	0.429724	1	0	0	1.79019	1.51202	TBC1D8B	.
protein modification process (GO:0036211)	1/84	0.429724	1	0	0	1.79019	1.51202	PLOD2	.
regulation of cell cycle G2/M phase transition (GO:1902749)	1/84	0.429724	1	0	0	1.79019	1.51202	CCP110	.
regulation of peptidyl-serine phosphorylation (GO:0033135)	1/86	0.437315	1	0	0	1.74856	1.44623	RASSF2	.
mitochondrial translational elongation (GO:0070125)	1/87	0.441073	1	0	0	1.72846	1.41482	MRPL15	.
organic substance transport (GO:0071702)	1/87	0.441073	1	0	0	1.72846	1.41482	FLVCR1	.
positive regulation of protein ubiquitination involved in ubiquitin-dependent protein catabolic process (GO:2000060)	1/87	0.441073	1	0	0	1.72846	1.41482	PSMD10	.
regulation of stem cell differentiation (GO:2000736)	1/88	0.444806	1	0	0	1.70882	1.38434	PSMD10	.
regulation of proteasomal ubiquitin-dependent protein catabolic process (GO:0032434)	1/88	0.444806	1	0	0	1.70882	1.38434	PSMD10	.
divalent metal ion transport (GO:0070838)	1/88	0.444806	1	0	0	1.70882	1.38434	RYR1	.
negative regulation of translation (GO:0017148)	1/88	0.444806	1	0	0	1.70882	1.38434	DHFR	.
regulation of protein targeting to mitochondrion (GO:1903214)	1/88	0.444806	1	0	0	1.70882	1.38434	RUVBL1	.
mitochondrial translational termination (GO:0070126)	1/89	0.448515	1	0	0	1.68962	1.35476	MRPL15	.
negative regulation of cellular protein metabolic process (GO:0032269)	1/89	0.448515	1	0	0	1.68962	1.35476	DHFR	.
protein tetramerization (GO:0051262)	1/90	0.452199	1	0	0	1.67084	1.32604	RYR1	.
regulation of Ras protein signal transduction (GO:0046578)	1/90	0.452199	1	0	0	1.67084	1.32604	NOTCH2	.
positive regulation of cellular process (GO:0048522)	4/519	0.454431	1	0	0	1.15897	0.914088	PSMD10;TIPIN;PRMT1;S1PR3	.
lipid transport (GO:0006869)	1/91	0.455858	1	0	0	1.65248	1.29815	TNFAIP8L3	.
regulation of protein catabolic process (GO:0042176)	1/91	0.455858	1	0	0	1.65248	1.29815	DTL	.
activation of protein kinase activity (GO:0032147)	2/233	0.460239	1	0	0	1.29078	1.00166	CCDC88A;MAP4K2	.
cellular transition metal ion homeostasis (GO:0046916)	1/93	0.463104	1	0	0	1.61695	1.24473	FLVCR1	.
regulation of transcription from RNA polymerase II promoter in response to stress (GO:0043618)	1/93	0.463104	1	0	0	1.61695	1.24473	PSMD10	.
regulation of cysteine-type endopeptidase activity involved in apoptotic process (GO:0043281)	1/93	0.463104	1	0	0	1.61695	1.24473	DHCR24	.
axon development (GO:0061564)	1/94	0.466691	1	0	0	1.59974	1.21915	DHFR	.
regulation of heart contraction (GO:0008016)	1/95	0.470254	1	0	0	1.5829	1.19427	RYR1	.
interleukin-1-mediated signaling pathway (GO:0070498)	1/95	0.470254	1	0	0	1.5829	1.19427	PSMD10	.
regulation of cytoskeleton organization (GO:0051493)	1/95	0.470254	1	0	0	1.5829	1.19427	CCDC88A	.
regulation of cell death (GO:0010941)	1/96	0.473794	1	0	0	1.56642	1.17009	DHCR24	.
ciliary basal body-plasma membrane docking (GO:0097711)	1/96	0.473794	1	0	0	1.56642	1.17009	CCP110	.
translational termination (GO:0006415)	1/96	0.473794	1	0	0	1.56642	1.17009	MRPL15	.
protein localization to nucleus (GO:0034504)	1/96	0.473794	1	0	0	1.56642	1.17009	COL1A1	.
phosphorylation (GO:0016310)	3/386	0.475092	1	0	0	1.16872	0.86982	MAP4K2;MAPK9;BMX	.
protein localization to organelle (GO:0033365)	1/97	0.47731	1	0	0	1.55027	1.14656	COL1A1	.
plasma membrane bounded cell projection assembly (GO:0120031)	2/241	0.477743	1	0	0	1.24793	0.921827	CCDC88A;TMEM237	.
positive regulation of cell growth (GO:0030307)	1/98	0.480803	1	0	0	1.53445	1.12367	PSMD10	.
regulation of insulin secretion (GO:0050796)	1/98	0.480803	1	0	0	1.53445	1.12367	NLGN2	.
response to UV (GO:0009411)	1/98	0.480803	1	0	0	1.53445	1.12367	DTL	.
glycosaminoglycan biosynthetic process (GO:0006024)	1/99	0.484272	1	0	0	1.51895	1.1014	VCAN	.
small GTPase mediated signal transduction (GO:0007264)	1/99	0.484272	1	0	0	1.51895	1.1014	DNMT1	.
cellular response to transforming growth factor beta stimulus (GO:0071560)	1/100	0.487719	1	0	0	1.50376	1.07972	COL3A1	.
regulation of ERK1 and ERK2 cascade (GO:0070372)	2/247	0.490644	1	0	0	1.21762	0.866988	NOTCH2;TNFAIP8L3	.
regulation of protein ubiquitination (GO:0031396)	1/101	0.491143	1	0	0	1.48887	1.05862	PSMD10	.
intrinsic apoptotic signaling pathway (GO:0097193)	1/101	0.491143	1	0	0	1.48887	1.05862	RRP8	.
regulation of immune response (GO:0050776)	2/251	0.499135	1	0	0	1.19821	0.832614	COL1A1;COL3A1	.
B cell receptor signaling pathway (GO:0050853)	1/104	0.501278	1	0	0	1.44592	0.998545	BMX	.
translational elongation (GO:0006414)	1/105	0.504612	1	0	0	1.43215	0.979541	MRPL15	.
fatty acid metabolic process (GO:0006631)	1/106	0.507924	1	0	0	1.41864	0.961021	GGT5	.
positive regulation of cell cycle process (GO:0090068)	1/107	0.511214	1	0	0	1.40538	0.942966	RRP8	.
antigen receptor-mediated signaling pathway (GO:0050851)	2/257	0.511701	1	0	0	1.17024	0.784078	PSMD10;BMX	.
DNA-templated transcription, elongation (GO:0006354)	1/108	0.514482	1	0	0	1.39237	0.925363	CD3EAP	.
gene expression (GO:0010467)	3/411	0.516892	1	0	0	1.09763	0.724352	HNRNPA2B1;SRSF3;SRSF7	.
regulation of Wnt signaling pathway (GO:0030111)	1/109	0.517728	1	0	0	1.3796	0.908195	TMEM237	.
regulation of protein phosphorylation (GO:0001932)	2/261	0.519965	1	0	0	1.15231	0.753601	CCDC88A;IBTK	.
positive regulation of establishment of protein localization to mitochondrion (GO:1903749)	1/110	0.520953	1	0	0	1.36705	0.891451	RUVBL1	.
positive regulation of kinase activity (GO:0033674)	1/113	0.530499	1	0	0	1.33076	0.843619	RASSF2	.
positive regulation of developmental process (GO:0051094)	1/113	0.530499	1	0	0	1.33076	0.843619	SOX8	.
peptidyl-lysine modification (GO:0018205)	1/115	0.536758	1	0	0	1.30762	0.81361	PLOD2	.
protein O-linked glycosylation (GO:0006493)	1/115	0.536758	1	0	0	1.30762	0.81361	B3GNT6	.
negative regulation of cell growth (GO:0030308)	1/115	0.536758	1	0	0	1.30762	0.81361	GJA1	.
sphingolipid metabolic process (GO:0006665)	1/116	0.539856	1	0	0	1.29634	0.799135	ELOVL6	.
activation of MAPK activity (GO:0000187)	1/117	0.542934	1	0	0	1.28526	0.784998	MAP4K2	.
calcium ion transport (GO:0006816)	1/118	0.545991	1	0	0	1.27437	0.771189	RYR1	.
positive regulation of protein serine/threonine kinase activity (GO:0071902)	1/118	0.545991	1	0	0	1.27437	0.771189	PSMD10	.
plasma membrane bounded cell projection organization (GO:0120036)	1/118	0.545991	1	0	0	1.27437	0.771189	PRMT1	.
brain development (GO:0007420)	1/119	0.549028	1	0	0	1.26366	0.757699	SPATA5	.
regulation of neuron projection development (GO:0010975)	1/119	0.549028	1	0	0	1.26366	0.757699	CCDC88A	.
regulation of phosphorylation (GO:0042325)	1/119	0.549028	1	0	0	1.26366	0.757699	CCDC88A	.
positive regulation of macromolecule metabolic process (GO:0010604)	2/276	0.550121	1	0	0	1.08968	0.651213	MAPK9;DNMT1	.
macromolecular complex assembly (GO:0065003)	1/120	0.552045	1	0	0	1.25313	0.744518	PDE4DIP	.
MAPK cascade (GO:0000165)	2/278	0.554041	1	0	0	1.08184	0.638846	PSMD10;MAP4K2	.
stimulatory C-type lectin receptor signaling pathway (GO:0002223)	1/121	0.555042	1	0	0	1.24278	0.731636	PSMD10	.
Golgi organization (GO:0007030)	1/121	0.555042	1	0	0	1.24278	0.731636	PRMT5	.
negative regulation of cell migration (GO:0030336)	1/121	0.555042	1	0	0	1.24278	0.731636	COL3A1	.
regulation of cell differentiation (GO:0045595)	1/121	0.555042	1	0	0	1.24278	0.731636	FADS1	.
cellular calcium ion homeostasis (GO:0006874)	1/123	0.560976	1	0	0	1.22257	0.706738	RYR1	.
tumor necrosis factor-mediated signaling pathway (GO:0033209)	1/123	0.560976	1	0	0	1.22257	0.706738	PSMD10	.
protein polyubiquitination (GO:0000209)	2/283	0.563736	1	0	0	1.06273	0.609123	PSMD10;DTL	.
innate immune response activating cell surface receptor signaling pathway (GO:0002220)	1/124	0.563914	1	0	0	1.21271	0.694705	PSMD10	.
negative regulation of macromolecule metabolic process (GO:0010605)	1/124	0.563914	1	0	0	1.21271	0.694705	NOTCH2	.
positive regulation of protein kinase B signaling (GO:0051897)	1/127	0.57261	1	0	0	1.18406	0.660175	TNFAIP8L3	.
negative regulation of response to stimulus (GO:0048585)	1/127	0.57261	1	0	0	1.18406	0.660175	COL3A1	.
cilium assembly (GO:0060271)	2/288	0.573281	1	0	0	1.04428	0.581014	TMEM237;CCP110	.
positive regulation of MAPK cascade (GO:0043410)	2/289	0.575172	1	0	0	1.04066	0.575577	NOTCH2;TNFAIP8L3	.
regulation of mRNA stability (GO:0043488)	1/128	0.57547	1	0	0	1.17481	0.649163	PSMD10	.
positive regulation of mitochondrion organization (GO:0010822)	1/128	0.57547	1	0	0	1.17481	0.649163	RUVBL1	.
regulation of macromolecule metabolic process (GO:0060255)	1/129	0.578312	1	0	0	1.1657	0.638389	MAPK9	.
proteolysis (GO:0006508)	2/291	0.578936	1	0	0	1.03351	0.56488	GGT5;ADAMTS9	.
generation of neurons (GO:0048699)	1/130	0.581134	1	0	0	1.15674	0.627847	PTPRD	.
protein glycosylation (GO:0006486)	1/130	0.581134	1	0	0	1.15674	0.627847	B3GNT6	.
cellular response to hypoxia (GO:0071456)	1/132	0.586723	1	0	0	1.13921	0.607431	PSMD10	.
positive regulation of cytosolic calcium ion concentration (GO:0007204)	1/133	0.589489	1	0	0	1.13065	0.597545	S1PR3	.
cellular response to organic substance (GO:0071310)	1/133	0.589489	1	0	0	1.13065	0.597545	MAPK9	.
positive regulation of transferase activity (GO:0051347)	1/137	0.600373	1	0	0	1.09763	0.560018	NAF1	.
regulation of signal transduction by p53 class mediator (GO:1901796)	1/138	0.603049	1	0	0	1.08968	0.551114	PRMT5	.
regulation of vesicle-mediated transport (GO:0060627)	1/138	0.603049	1	0	0	1.08968	0.551114	TBC1D8B	.
response to cytokine (GO:0034097)	1/138	0.603049	1	0	0	1.08968	0.551114	COL3A1	.
regulation of small GTPase mediated signal transduction (GO:0051056)	1/140	0.608347	1	0	0	1.07411	0.533845	ARHGEF9	.
negative regulation of sequence-specific DNA binding transcription factor activity (GO:0043433)	1/140	0.608347	1	0	0	1.07411	0.533845	PSMD10	.
modification-dependent protein catabolic process (GO:0019941)	1/141	0.61097	1	0	0	1.0665	0.52547	DTL	.
positive regulation of macromolecule biosynthetic process (GO:0010557)	1/142	0.613575	1	0	0	1.05899	0.517264	PRMT1	.
cell-cell adhesion via plasma-membrane adhesion molecules (GO:0098742)	1/142	0.613575	1	0	0	1.05899	0.517264	PTPRD	.
transmembrane receptor protein serine/threonine kinase signaling pathway (GO:0007178)	1/144	0.618734	1	0	0	1.04428	0.501336	COL3A1	.
regulation of protein kinase activity (GO:0045859)	1/147	0.626345	1	0	0	1.02297	0.478599	RASSF2	.
negative regulation of canonical Wnt signaling pathway (GO:0090090)	1/148	0.628848	1	0	0	1.01605	0.471312	PSMD10	.
transcription from RNA polymerase II promoter (GO:0006366)	3/485	0.629288	1	0	0	0.93016	0.430819	NOTCH2;SRSF3;SRSF7	.
negative regulation of cell differentiation (GO:0045596)	1/150	0.633805	1	0	0	1.00251	0.457157	COL5A1	.
cellular response to interleukin-1 (GO:0071347)	1/150	0.633805	1	0	0	1.00251	0.457157	PSMD10	.
positive regulation of intracellular protein transport (GO:0090316)	1/152	0.638696	1	0	0	0.989315	0.443537	RUVBL1	.
protein stabilization (GO:0050821)	1/152	0.638696	1	0	0	0.989315	0.443537	RASSF2	.
positive regulation of nucleic acid-templated transcription (GO:1903508)	3/502	0.652447	1	0	0	0.898661	0.383751	COL1A1;SOX8;TRERF1	.
positive regulation of cellular biosynthetic process (GO:0031328)	1/159	0.655309	1	0	0	0.945761	0.399725	PRMT1	.
regulation of transcription from RNA polymerase II promoter (GO:0006357)	9/1478	0.656485	1	0	0	0.915686	0.385372	PSMD10;TCF19;GCFC2;SFPQ;CBX5;RUVBL1;SOX8;TRERF1;GZF1	.
protein localization to membrane (GO:0072657)	1/160	0.657619	1	0	0	0.93985	0.393919	NLGN2	.
transcription initiation from RNA polymerase II promoter (GO:0006367)	1/160	0.657619	1	0	0	0.93985	0.393919	NOTCH2	.
protein ubiquitination (GO:0016567)	3/506	0.657746	1	0	0	0.891557	0.373506	PSMD10;RFWD3;DTL	.
negative regulation of intracellular signal transduction (GO:1902532)	1/161	0.659914	1	0	0	0.934012	0.388218	PSMD10	.
regulation of protein kinase B signaling (GO:0051896)	1/163	0.664459	1	0	0	0.922552	0.377123	TNFAIP8L3	.
positive regulation of I-kappaB kinase/NF-kappaB signaling (GO:0043123)	1/163	0.664459	1	0	0	0.922552	0.377123	GJA1	.
ubiquitin-dependent protein catabolic process (GO:0006511)	2/341	0.665161	1	0	0	0.88197	0.359602	PSMD10;DTL	.
neuron projection development (GO:0031175)	1/167	0.673368	1	0	0	0.900455	0.356096	PRMT1	.
negative regulation of Wnt signaling pathway (GO:0030178)	1/174	0.688398	1	0	0	0.86423	0.322693	PSMD10	.
peptide biosynthetic process (GO:0043043)	1/174	0.688398	1	0	0	0.86423	0.322693	GGT5	.
protein autophosphorylation (GO:0046777)	1/175	0.690488	1	0	0	0.859291	0.318244	BMX	.
positive regulation of cell motility (GO:2000147)	1/179	0.698712	1	0	0	0.840089	0.301186	COL1A1	.
protein complex assembly (GO:0006461)	1/189	0.718333	1	0	0	0.79564	0.263216	RUVBL1	.
RNA metabolic process (GO:0016070)	1/191	0.722102	1	0	0	0.787309	0.256339	HNRNPA2B1	.
positive regulation of GTPase activity (GO:0043547)	1/192	0.723968	1	0	0	0.783208	0.252983	TBC1D8B	.
cellular response to tumor necrosis factor (GO:0071356)	1/194	0.727662	1	0	0	0.775134	0.246429	PSMD10	.
transmembrane receptor protein tyrosine kinase signaling pathway (GO:0007169)	2/396	0.743105	1	0	0	0.759474	0.225501	CD3EAP;BMX	.
regulation of autophagy (GO:0010506)	1/203	0.743689	1	0	0	0.740768	0.219365	RUVBL1	.
regulation of MAPK cascade (GO:0043408)	1/203	0.743689	1	0	0	0.740768	0.219365	PSMD10	.
regulation of I-kappaB kinase/NF-kappaB signaling (GO:0043122)	1/204	0.745411	1	0	0	0.737137	0.216585	GJA1	.
positive regulation of signal transduction (GO:0009967)	1/206	0.748821	1	0	0	0.72998	0.211151	NLGN2	.
regulation of translation (GO:0006417)	1/213	0.760401	1	0	0	0.70599	0.193377	DHFR	.
protein oligomerization (GO:0051259)	1/217	0.766779	1	0	0	0.692977	0.184025	ANXA6	.
positive regulation of cell migration (GO:0030335)	1/221	0.772988	1	0	0	0.680434	0.175206	COL1A1	.
regulation of intracellular signal transduction (GO:1902531)	2/422	0.774262	1	0	0	0.712682	0.182336	PRMT5;ARHGEF9	.
Ras protein signal transduction (GO:0007265)	1/223	0.776031	1	0	0	0.674332	0.170986	DNMT1	.
regulation of signal transduction (GO:0009966)	1/233	0.790648	1	0	0	0.64539	0.151604	TMEM237	.
proteasomal protein catabolic process (GO:0010498)	1/237	0.796226	1	0	0	0.634498	0.144584	PSMD10	.
positive regulation of intracellular signal transduction (GO:1902533)	2/479	0.8313	1	0	0	0.627874	0.116009	GJA1;TNFAIP8L3	.
regulation of programmed cell death (GO:0043067)	1/268	0.834739	1	0	0	0.561104	0.101356	MAP4K2	.
cellular protein metabolic process (GO:0044267)	2/484	0.835632	1	0	0	0.621388	0.111581	VCAN;PLOD2	.
Golgi vesicle transport (GO:0048193)	1/271	0.838058	1	0	0	0.554893	0.0980315	ATP8A1	.
cellular response to oxygen-containing compound (GO:1901701)	1/274	0.841312	1	0	0	0.548817	0.0948319	MAPK9	.
proteasome-mediated ubiquitin-dependent protein catabolic process (GO:0043161)	1/291	0.858558	1	0	0	0.516756	0.0788057	PSMD10	.
negative regulation of cellular process (GO:0048523)	2/534	0.873758	1	0	0	0.563206	0.0760055	GJA1;PDS5B	.
regulation of cell migration (GO:0030334)	1/316	0.880596	1	0	0	0.475873	0.0605102	COL1A1	.
protein transport (GO:0015031)	1/326	0.888425	1	0	0	0.461276	0.0545714	TBC1D8B	.
cellular protein localization (GO:0034613)	1/327	0.889179	1	0	0	0.459865	0.0540143	TBC1D8B	.
intracellular protein transport (GO:0006886)	1/347	0.903245	1	0	0	0.43336	0.0440994	TBC1D8B	.
transcription, DNA-templated (GO:0006351)	1/356	0.908982	1	0	0	0.422404	0.0403101	PRMT5	.
negative regulation of cell proliferation (GO:0008285)	1/363	0.913209	1	0	0	0.414259	0.0376106	PDS5B	.
organelle assembly (GO:0070925)	1/376	0.92055	1	0	0	0.399936	0.0331082	TMEM237	.
positive regulation of transcription from RNA polymerase II promoter (GO:0045944)	3/848	0.924898	1	0	0	0.53199	0.0415334	SFPQ;SOX8;GNL3	.
cytokine-mediated signaling pathway (GO:0019221)	2/633	0.926449	1	0	0	0.475121	0.0362973	PSMD10;HNRNPA2B1	.
protein modification by small protein conjugation (GO:0032446)	1/398	0.931596	1	0	0	0.377829	0.0267717	RFWD3	.
positive regulation of protein phosphorylation (GO:0001934)	1/412	0.937816	1	0	0	0.36499	0.0234329	RASSF2	.
positive regulation of transcription, DNA-templated (GO:0045893)	4/1120	0.944366	1	0	0	0.537057	0.0307421	COL1A1;SFPQ;SOX8;TRERF1	.
neutrophil degranulation (GO:0043312)	1/479	0.960635	1	0	0	0.313937	0.0126079	ATP8A1	.
neutrophil activation involved in immune response (GO:0002283)	1/483	0.961697	1	0	0	0.311337	0.0121595	ATP8A1	.
neutrophil mediated immunity (GO:0002446)	1/487	0.962731	1	0	0	0.30878	0.011728	ATP8A1	.

## Sheet: black
Supplementary File S11: The complete list of the functional enrichment analysis for hub genes in semi-preserved modules.
Term	Overlap	P-value	Adjusted P-value	Old P-value	Old Adjusted P-value	Odds Ratio	Combined Score	Genes	.	KEGG	Term	Overlap	P-value	Adjusted P-value	Old P-value	Old Adjusted P-value	Odds Ratio	Combined Score	Genes
mitotic spindle organization (GO:0007052)	5/74	0.000466748	0.377132	0	0	8.4714	64.9733	TBCE;SPICE1;TUBGCP5;XIAP;CLASP2	.		Insulin signaling pathway	4/137	0.0318669	0.854005	0	0	3.48395	12.0063	PRKAB2;PRKCI;TSC1;PHKB
transcription initiation from RNA polymerase III promoter (GO:0006384)	2/6	0.00110321	0.419645	0	0	57.6221	392.379	GTF3C4;BDP1	.		Basal transcription factors	2/45	0.0583953	0.854005	0	0	5.34965	15.1958	TAF8;TAF4B
response to UV-C (GO:0010225)	2/9	0.00260259	0.419645	0	0	32.9219	195.927	IMPACT;WRN	.		Longevity regulating pathway	3/102	0.0595454	0.854005	0	0	3.49584	9.86181	PRKAB2;TSC1;APPL1
mitotic nuclear division (GO:0140014)	4/74	0.00396656	0.419645	0	0	6.64067	36.722	SPICE1;TUBGCP5;XIAP;CLASP2	.		AMPK signaling pathway	3/120	0.0872089	0.854005	0	0	2.95532	7.20934	PRKAB2;SCD5;TSC1
microtubule anchoring (GO:0034453)	2/12	0.00469027	0.419645	0	0	23.0419	123.557	BICD1;CLASP2	.		Nitrogen metabolism	1/17	0.138092	0.854005	0	0	7.15679	14.1693	CA5B
regulation of focal adhesion assembly (GO:0051893)	3/44	0.00659879	0.419645	0	0	8.46598	42.5066	SLK;TSC1;CLASP2	.		Selenocompound metabolism	1/17	0.138092	0.854005	0	0	7.15679	14.1693	SEPSECS
mitotic spindle assembly (GO:0090307)	3/46	0.00746831	0.419645	0	0	8.0714	39.5263	SPICE1;TUBGCP5;XIAP	.		Hippo signaling pathway	3/160	0.163328	0.854005	0	0	2.1979	3.98258	LATS1;PRKCI;TEAD1
microtubule nucleation (GO:0007020)	2/17	0.00939315	0.419645	0	0	15.3574	71.6847	TUBGCP5;CLASP2	.		Terpenoid backbone biosynthesis	1/22	0.174972	0.854005	0	0	5.45142	9.50251	PCYOX1
N-glycan processing (GO:0006491)	2/17	0.00939315	0.419645	0	0	15.3574	71.6847	MAN1A2;USF3	.		Axon guidance	3/181	0.209132	0.854005	0	0	1.93653	3.03025	ARHGEF12;ABLIM3;TRPC1
protein localization to nucleus (GO:0034504)	4/96	0.00988684	0.419645	0	0	5.04706	23.3	WRN;PIKFYVE;TAF8;IPO7	.		Ascorbate and aldarate metabolism	1/27	0.210284	0.854005	0	0	4.40196	6.86396	UGT2A1
protein localization to organelle (GO:0033365)	4/97	0.0102437	0.419645	0	0	4.99254	22.8713	TUB;PIKFYVE;BICD1;WDR35	.		Biosynthesis of unsaturated fatty acids	1/27	0.210284	0.854005	0	0	4.40196	6.86396	SCD5
regulation of cell-matrix adhesion (GO:0001952)	3/52	0.0104686	0.419645	0	0	7.08092	32.2846	SLK;PLEKHA2;TSC1	.		Phototransduction	1/28	0.217163	0.854005	0	0	4.23871	6.47295	GNAT2
glucan catabolic process (GO:0009251)	2/18	0.0105073	0.419645	0	0	14.3968	65.5872	AGL;PHKB	.		Glucagon signaling pathway	2/103	0.225814	0.854005	0	0	2.2709	3.3792	PRKAB2;PHKB
negative regulation of microtubule depolymerization (GO:0007026)	2/18	0.0105073	0.419645	0	0	14.3968	65.5872	TTBK2;CLASP2	.		Circadian rhythm	1/31	0.237447	0.854005	0	0	3.81426	5.48418	PRKAB2
glycogen catabolic process (GO:0005980)	2/18	0.0105073	0.419645	0	0	14.3968	65.5872	AGL;PHKB	.		Pentose and glucuronate interconversions	1/34	0.257209	0.854005	0	0	3.46698	4.7077	UGT2A1
negative regulation of supramolecular fiber organization (GO:1902904)	3/54	0.0116023	0.419645	0	0	6.80255	30.3159	ARFGEF1;TTBK2;CLASP2	.		Alanine, aspartate and glutamate metabolism	1/35	0.263682	0.854005	0	0	3.36484	4.48537	RIMKLB
cellular polysaccharide catabolic process (GO:0044247)	2/19	0.0116769	0.419645	0	0	13.5492	60.2961	AGL;PHKB	.		Starch and sucrose metabolism	1/36	0.270099	0.854005	0	0	3.26854	4.27841	AGL
regulation of BMP signaling pathway (GO:0030510)	3/56	0.0128039	0.419645	0	0	6.54518	28.5239	XIAP;LEMD3;TRIM33	.		Neurotrophin signaling pathway	2/119	0.277307	0.854005	0	0	1.95876	2.51236	KIDINS220;FRS2
negative regulation of protein depolymerization (GO:1901880)	2/20	0.0129008	0.419645	0	0	12.7959	55.668	TTBK2;CLASP2	.		Platelet activation	2/124	0.293404	0.854005	0	0	1.878	2.30281	PRKCI;ARHGEF12
negative regulation of cyclin-dependent protein kinase activity (GO:1904030)	2/21	0.0141781	0.419645	0	0	12.1218	51.591	LATS1;IPO7	.		Porphyrin and chlorophyll metabolism	1/42	0.307451	0.854005	0	0	2.78937	3.28989	UGT2A1
negative regulation of macroautophagy (GO:0016242)	2/21	0.0141781	0.419645	0	0	12.1218	51.591	NRBP2;TSC1	.		Thermogenesis	3/231	0.325957	0.854005	0	0	1.508	1.69046	PRKAB2;FRS2;TSC1
regulation of microtubule depolymerization (GO:0031114)	2/22	0.0155076	0.419645	0	0	11.5151	47.9768	TTBK2;CLASP2	.		Ubiquitin mediated proteolysis	2/137	0.334973	0.854005	0	0	1.69604	1.85497	XIAP;MID1
protein localization to cilium (GO:0061512)	2/22	0.0155076	0.419645	0	0	11.5151	47.9768	TUB;WDR35	.		N-Glycan biosynthesis	1/50	0.354313	0.854005	0	0	2.33302	2.42068	MAN1A2
protein K48-linked deubiquitination (GO:0071108)	2/23	0.0168885	0.419645	0	0	10.9662	44.7545	USP34;OTUD7B	.		Endocytosis	3/244	0.356851	0.854005	0	0	1.42571	1.46911	ARFGEF1;PRKCI;RAB11FIP2
regulation of microtubule cytoskeleton organization (GO:0070507)	2/23	0.0168885	0.419645	0	0	10.9662	44.7545	BICD1;CLASP2	.		Cellular senescence	2/160	0.406528	0.854005	0	0	1.44745	1.30286	TSC1;LIN9
regulation of actin filament bundle assembly (GO:0032231)	2/24	0.0183197	0.419645	0	0	10.4672	41.8666	SYNPO2;TSC1	.		Steroid hormone biosynthesis	1/60	0.408481	0.854005	0	0	1.93661	1.73387	UGT2A1
negative regulation of cyclin-dependent protein serine/threonine kinase activity (GO:0045736)	2/24	0.0183197	0.419645	0	0	10.4672	41.8666	LATS1;IPO7	.		Herpes simplex virus 1 infection	5/492	0.426659	0.854005	0	0	1.17487	1.00072	ZFP57;TSC1;ZNF557;HCFC2;ZNF641
DNA geometric change (GO:0032392)	2/24	0.0183197	0.419645	0	0	10.4672	41.8666	ZRANB3;WRN	.		Mitophagy	1/65	0.433845	0.854005	0	0	1.78486	1.49048	MFN1
regulation of macroautophagy (GO:0016241)	4/116	0.018661	0.419645	0	0	4.1416	16.489	NRBP2;PRKAB2;PIKFYVE;TSC1	.		Tight junction	2/170	0.436505	0.854005	0	0	1.3606	1.12788	PRKAB2;PRKCI
regulation of centrosome duplication (GO:0010824)	2/25	0.0198003	0.419645	0	0	10.0116	39.2662	PKHD1;SPICE1	.		Aminoacyl-tRNA biosynthesis	1/66	0.438787	0.854005	0	0	1.75731	1.44757	SEPSECS
negative regulation of cellular protein localization (GO:1903828)	2/25	0.0198003	0.419645	0	0	10.0116	39.2662	OTUD7B;TTBK2	.		Retinol metabolism	1/67	0.443686	0.854005	0	0	1.7306	1.40635	UGT2A1
regulation of microtubule-based process (GO:0032886)	2/26	0.0213293	0.419645	0	0	9.59399	36.9145	BICD1;CLASP2	.		Adipocytokine signaling pathway	1/69	0.453356	0.854005	0	0	1.67953	1.32864	PRKAB2
protein phosphorylation (GO:0006468)	9/470	0.02211	0.419645	0	0	2.29126	8.73366	LATS1;NRBP2;PRKCI;CDK19;SLK;PHKB;PKN2;CDC42BPA;TTBK2	.		Prolactin signaling pathway	1/70	0.458128	0.854005	0	0	1.65511	1.29199	ELF5
microtubule polymerization (GO:0046785)	2/27	0.0229058	0.419645	0	0	9.20977	34.7794	TUBGCP5;CLASP2	.		NOD-like receptor signaling pathway	2/178	0.459893	0.854005	0	0	1.29823	1.00841	MFN1;XIAP
negative regulation of microtubule polymerization or depolymerization (GO:0031111)	2/27	0.0229058	0.419645	0	0	9.20977	34.7794	TTBK2;CLASP2	.		Inositol phosphate metabolism	1/74	0.476806	0.854005	0	0	1.5641	1.15844	PIKFYVE
recombinational repair (GO:0000725)	3/71	0.0240286	0.419645	0	0	5.09752	19.0062	EXD2;WRN;SMC5	.		Metabolism of xenobiotics by cytochrome P450	1/74	0.476806	0.854005	0	0	1.5641	1.15844	UGT2A1
response to insulin (GO:0032868)	3/71	0.0240286	0.419645	0	0	5.09752	19.0062	EPM2AIP1;PRKCI;TSC1	.		PPAR signaling pathway	1/74	0.476806	0.854005	0	0	1.5641	1.15844	SCD5
protein K63-linked deubiquitination (GO:0070536)	2/28	0.0245288	0.419645	0	0	8.8551	32.8339	USP13;OTUD7B	.		RNA degradation	1/79	0.499257	0.854005	0	0	1.46347	1.01657	PABPC4L
regulation of transmembrane receptor protein serine/threonine kinase signaling pathway (GO:0090092)	2/28	0.0245288	0.419645	0	0	8.8551	32.8339	XIAP;TRIM33	.		Chemical carcinogenesis	1/82	0.512264	0.854005	0	0	1.40905	0.942534	UGT2A1
regulation of protein complex assembly (GO:0043254)	3/73	0.025823	0.419645	0	0	4.95138	18.1047	LATS1;IMPACT;SLF2	.		Proteoglycans in cancer	2/201	0.523863	0.854005	0	0	1.14684	0.741459	ARHGEF12;FRS2
regulation of chromosome segregation (GO:0051983)	2/29	0.0261974	0.419645	0	0	8.5267	31.0551	SMC5;PUM2	.		Hypertrophic cardiomyopathy (HCM)	1/85	0.524936	0.854005	0	0	1.35852	0.875538	PRKAB2
hippo signaling (GO:0035329)	2/30	0.0279107	0.419645	0	0	8.22176	29.4236	LATS1;TEAD1	.		Colorectal cancer	1/86	0.529086	0.854005	0	0	1.34247	0.85462	APPL1
replication fork processing (GO:0031297)	2/30	0.0279107	0.419645	0	0	8.22176	29.4236	ZRANB3;WRN	.		Salmonella infection	1/86	0.529086	0.854005	0	0	1.34247	0.85462	PKN2
double-strand break repair via homologous recombination (GO:0000724)	3/76	0.0286461	0.419645	0	0	4.74718	16.8655	EXD2;WRN;SMC5	.		Rap1 signaling pathway	2/206	0.537088	0.854005	0	0	1.11845	0.695219	PRKCI;SIPA1L1
regulation of glucose import (GO:0046324)	2/31	0.0296679	0.419645	0	0	7.93785	27.9229	PRKCI;APPL1	.		Protein digestion and absorption	1/90	0.545332	0.854005	0	0	1.28187	0.777278	SLC3A1
negative regulation of BMP signaling pathway (GO:0030514)	2/32	0.031468	0.419645	0	0	7.67287	26.5388	LEMD3;TRIM33	.		mRNA surveillance pathway	1/91	0.549305	0.854005	0	0	1.26757	0.7594	PABPC4L
regulation of intracellular signal transduction (GO:1902531)	8/422	0.0316851	0.419645	0	0	2.25971	7.8003	PKHD1;ARHGAP32;PRKAB2;WRN;ARHGEF12;TAF4B;XIAP;KALRN	.		Small cell lung cancer	1/93	0.557149	0.854005	0	0	1.23988	0.725237	XIAP
spindle assembly (GO:0051225)	3/80	0.0326543	0.419645	0	0	4.49966	15.3968	SPICE1;TUBGCP5;XIAP	.		Regulation of actin cytoskeleton	2/214	0.557719	0.854005	0	0	1.0758	0.628159	PIKFYVE;ARHGEF12
glycogen metabolic process (GO:0005977)	2/33	0.0333101	0.419645	0	0	7.42498	25.259	AGL;PHKB	.		NF-kappa B signaling pathway	1/95	0.564857	0.854005	0	0	1.21338	0.693063	XIAP
activation of MAPKK activity (GO:0000186)	2/33	0.0333101	0.419645	0	0	7.42498	25.259	KIDINS220;FRS2	.		Pancreatic secretion	1/98	0.576169	0.854005	0	0	1.17567	0.648213	TRPC1
positive regulation of cell-matrix adhesion (GO:0001954)	2/33	0.0333101	0.419645	0	0	7.42498	25.259	PLEKHA2;TSC1	.		Choline metabolism in cancer	1/99	0.579875	0.854005	0	0	1.16362	0.634106	TSC1
apical junction assembly (GO:0043297)	2/35	0.0371171	0.419645	0	0	6.97428	22.971	PRKCI;PKN2	.		Phosphatidylinositol signaling system	1/99	0.579875	0.854005	0	0	1.16362	0.634106	PIKFYVE
DNA-dependent DNA replication maintenance of fidelity (GO:0045005)	2/35	0.0371171	0.419645	0	0	6.97428	22.971	ZRANB3;WRN	.		Human cytomegalovirus infection	2/225	0.585014	0.854005	0	0	1.02216	0.548	ARHGEF12;TSC1
peptidyl-serine phosphorylation (GO:0018105)	4/145	0.0380353	0.419645	0	0	3.28494	10.7393	LATS1;PRKCI;PKN2;TTBK2	.		C-type lectin receptor signaling pathway	1/104	0.597924	0.854005	0	0	1.10685	0.569244	ARHGEF12
regulation of cell cycle (GO:0051726)	5/215	0.0400972	0.419645	0	0	2.7636	8.88896	CDK19;WEE1;SLK;TSC1;LIN9	.		Insulin resistance	1/108	0.611807	0.854005	0	0	1.06526	0.523402	PRKAB2
mitotic cell cycle phase transition (GO:0044772)	5/221	0.0442383	0.419645	0	0	2.68601	8.37541	LATS1;NEDD1;WEE1;CACUL1;CLASP2	.		Drug metabolism	1/108	0.611807	0.854005	0	0	1.06526	0.523402	UGT2A1
cell cycle G1/S phase transition (GO:0044843)	3/92	0.0463268	0.419645	0	0	3.8906	11.952	LATS1;WEE1;CACUL1	.		Toxoplasmosis	1/113	0.628493	0.854005	0	0	1.01744	0.472533	XIAP
response to peptide hormone (GO:0043434)	2/40	0.0473121	0.419645	0	0	6.05508	18.474	EPM2AIP1;TSC1	.		Serotonergic synapse	1/113	0.628493	0.854005	0	0	1.01744	0.472533	TRPC1
positive regulation of mitotic nuclear division (GO:0045840)	2/40	0.0473121	0.419645	0	0	6.05508	18.474	SLF2;SMC5	.		Glutamatergic synapse	1/114	0.631743	0.854005	0	0	1.00839	0.463125	TRPC1
positive regulation of protein glycosylation (GO:0060050)	1/6	0.0510837	0.419645	0	0	22.9145	68.1542	ARFGEF1	.		Cell cycle	1/124	0.662732	0.854005	0	0	0.925936	0.380916	WEE1
protein repair (GO:0030091)	1/6	0.0510837	0.419645	0	0	22.9145	68.1542	MSRB3	.		Oocyte meiosis	1/125	0.665685	0.854005	0	0	0.918423	0.373742	SLK
protein localization to non-motile cilium (GO:0097499)	1/6	0.0510837	0.419645	0	0	22.9145	68.1542	TUB	.		Autophagy	1/128	0.674389	0.854005	0	0	0.896591	0.35321	TSC1
transmembrane receptor protein tyrosine phosphatase signaling pathway (GO:0007185)	1/6	0.0510837	0.419645	0	0	22.9145	68.1542	FRS2	.		Purine metabolism	1/129	0.67724	0.854005	0	0	0.889541	0.34668	PDE5A
tRNA transcription from RNA polymerase III promoter (GO:0042797)	1/6	0.0510837	0.419645	0	0	22.9145	68.1542	GTF3C4	.		Vascular smooth muscle contraction	1/132	0.685645	0.854005	0	0	0.869038	0.327971	ARHGEF12
5S class rRNA transcription from RNA polymerase III type 1 promoter (GO:0042791)	1/6	0.0510837	0.419645	0	0	22.9145	68.1542	GTF3C4	.		FoxO signaling pathway	1/132	0.685645	0.854005	0	0	0.869038	0.327971	PRKAB2
protein deubiquitination involved in ubiquitin-dependent protein catabolic process (GO:0071947)	1/6	0.0510837	0.419645	0	0	22.9145	68.1542	OTUD7B	.		Oxidative phosphorylation	1/133	0.688398	0.854005	0	0	0.86241	0.322014	PPA2
negative regulation of phospholipase activity (GO:0010519)	1/6	0.0510837	0.419645	0	0	22.9145	68.1542	BICD1	.		Apelin signaling pathway	1/137	0.699173	0.854005	0	0	0.836875	0.299482	PRKAB2
rRNA transport (GO:0051029)	1/6	0.0510837	0.419645	0	0	22.9145	68.1542	TSC1	.		Signaling pathways regulating pluripotency of stem cells	1/139	0.70442	0.854005	0	0	0.824663	0.288946	PCGF6
regulation of mesenchymal stem cell differentiation (GO:2000739)	1/6	0.0510837	0.419645	0	0	22.9145	68.1542	SOX5	.		Apoptosis	1/143	0.714644	0.854005	0	0	0.80127	0.269204	XIAP
regulation of wound healing, spreading of epidermal cells (GO:1903689)	1/6	0.0510837	0.419645	0	0	22.9145	68.1542	CLASP2	.		Phospholipase D signaling pathway	1/148	0.72693	0.854005	0	0	0.773819	0.24679	TSC1
protein localization to nucleolus (GO:1902570)	1/6	0.0510837	0.419645	0	0	22.9145	68.1542	WRN	.		Non-alcoholic fatty liver disease (NAFLD)	1/149	0.729323	0.854005	0	0	0.768552	0.242584	PRKAB2
insulin secretion involved in cellular response to glucose stimulus (GO:0035773)	1/6	0.0510837	0.419645	0	0	22.9145	68.1542	RAB11FIP2	.		mTOR signaling pathway	1/152	0.736379	0.854005	0	0	0.753168	0.230477	TSC1
regulation of glial cell apoptotic process (GO:0034350)	1/6	0.0510837	0.419645	0	0	22.9145	68.1542	PRKCI	.		Phagosome	1/152	0.736379	0.854005	0	0	0.753168	0.230477	PIKFYVE
interphase microtubule nucleation by interphase microtubule organizing center (GO:0051415)	1/6	0.0510837	0.419645	0	0	22.9145	68.1542	TUBGCP5	.		Oxytocin signaling pathway	1/153	0.73869	0.854005	0	0	0.748175	0.226605	PRKAB2
positive regulation of protein localization to centrosome (GO:1904781)	1/6	0.0510837	0.419645	0	0	22.9145	68.1542	BICD1	.		Necroptosis	1/162	0.758604	0.854005	0	0	0.706028	0.195058	XIAP
phosphorylation (GO:0016310)	7/386	0.0523361	0.419645	0	0	2.15077	6.34493	LATS1;NRBP2;PRKCI;CDK19;PHKB;PKN2;CDC42BPA	.		Protein processing in endoplasmic reticulum	1/165	0.764901	0.854005	0	0	0.693007	0.185733	MAN1A2
positive regulation of protein localization to plasma membrane (GO:1903078)	2/43	0.0538615	0.419645	0	0	5.61117	16.3921	PRKCI;CNST	.		RNA transport	1/165	0.764901	0.854005	0	0	0.693007	0.185733	PABPC4L
positive regulation of neuron differentiation (GO:0045666)	3/98	0.0540647	0.419645	0	0	3.64377	10.631	PRKCI;IMPACT;KIDINS220	.		cGMP-PKG signaling pathway	1/166	0.766963	0.854005	0	0	0.688772	0.182743	PDE5A
microtubule cytoskeleton organization involved in mitosis (GO:1902850)	2/44	0.0561122	0.419645	0	0	5.4773	15.7768	TBCE;CLASP2	.		Human papillomavirus infection	2/330	0.784582	0.854005	0	0	0.691222	0.167693	PRKCI;TSC1
carboxylic acid biosynthetic process (GO:0046394)	2/44	0.0561122	0.419645	0	0	5.4773	15.7768	SLC35D1;RIMKLB	.		Tuberculosis	1/179	0.792192	0.854005	0	0	0.638046	0.148634	ARHGEF12
posttranscriptional regulation of gene expression (GO:0010608)	2/44	0.0561122	0.419645	0	0	5.4773	15.7768	TSC1;PUM2	.		Calcium signaling pathway	1/188	0.808049	0.854005	0	0	0.60706	0.129385	PHKB
replication fork protection (GO:0048478)	1/7	0.0593418	0.419645	0	0	19.0944	53.9311	ZRANB3	.		Huntington disease	1/193	0.816332	0.854005	0	0	0.591101	0.119955	TAF4B
negative regulation of cardiocyte differentiation (GO:1905208)	1/7	0.0593418	0.419645	0	0	19.0944	53.9311	FRS2	.		PI3K-Akt signaling pathway	2/354	0.816353	0.854005	0	0	0.643301	0.130531	TSC1;PKN2
protein C-linked glycosylation via tryptophan (GO:0018317)	1/7	0.0593418	0.419645	0	0	19.0944	53.9311	DPY19L3	.		Focal adhesion	1/199	0.825804	0.854005	0	0	0.573013	0.109674	XIAP
tRNA transcription (GO:0009304)	1/7	0.0593418	0.419645	0	0	19.0944	53.9311	GTF3C4	.		Pathways in cancer	3/530	0.843404	0.854005	0	0	0.642465	0.109417	ARHGEF12;XIAP;APPL1
rRNA-containing ribonucleoprotein complex export from nucleus (GO:0071428)	1/7	0.0593418	0.419645	0	0	19.0944	53.9311	TSC1	.		Human immunodeficiency virus 1 infection	1/212	0.844692	0.854005	0	0	0.537353	0.090696	WEE1
positive regulation of RIG-I signaling pathway (GO:1900246)	1/7	0.0593418	0.419645	0	0	19.0944	53.9311	PUM2	.		Human T-cell leukemia virus 1 infection	1/219	0.854005	0.854005	0	0	0.519913	0.082052	XIAP
negative regulation of glial cell apoptotic process (GO:0034351)	1/7	0.0593418	0.419645	0	0	19.0944	53.9311	PRKCI	.
protein localization to ciliary membrane (GO:1903441)	1/7	0.0593418	0.419645	0	0	19.0944	53.9311	TUB	.
positive regulation of extracellular matrix disassembly (GO:0090091)	1/7	0.0593418	0.419645	0	0	19.0944	53.9311	CLASP2	.
melanocyte differentiation (GO:0030318)	1/7	0.0593418	0.419645	0	0	19.0944	53.9311	USP13	.
negative regulation of cardiac muscle cell differentiation (GO:2000726)	1/7	0.0593418	0.419645	0	0	19.0944	53.9311	FRS2	.
translational readthrough (GO:0006451)	1/7	0.0593418	0.419645	0	0	19.0944	53.9311	SEPSECS	.
G-quadruplex DNA unwinding (GO:0044806)	1/7	0.0593418	0.419645	0	0	19.0944	53.9311	WRN	.
regulation of microtubule binding (GO:1904526)	1/7	0.0593418	0.419645	0	0	19.0944	53.9311	TTBK2	.
regulation of glycogen (starch) synthase activity (GO:2000465)	1/7	0.0593418	0.419645	0	0	19.0944	53.9311	EPM2AIP1	.
regulation of protein localization to centrosome (GO:1904779)	1/7	0.0593418	0.419645	0	0	19.0944	53.9311	BICD1	.
negative regulation of cardiac muscle tissue development (GO:0055026)	1/7	0.0593418	0.419645	0	0	19.0944	53.9311	FRS2	.
selenocysteine incorporation (GO:0001514)	1/7	0.0593418	0.419645	0	0	19.0944	53.9311	SEPSECS	.
protein C-linked glycosylation via 2'-alpha-mannosyl-L-tryptophan (GO:0018406)	1/7	0.0593418	0.419645	0	0	19.0944	53.9311	DPY19L3	.
regulation of cellular component movement (GO:0051270)	2/46	0.0607101	0.419645	0	0	5.2278	14.6464	PKHD1;PKN2	.
negative regulation of autophagy (GO:0010507)	2/46	0.0607101	0.419645	0	0	5.2278	14.6464	NRBP2;TSC1	.
peptidyl-serine modification (GO:0018209)	4/170	0.0614188	0.419645	0	0	2.78668	7.77493	LATS1;PRKCI;PKN2;TTBK2	.
regulation of organelle assembly (GO:1902115)	2/47	0.063056	0.419645	0	0	5.11137	14.1265	PIKFYVE;SPICE1	.
G1/S transition of mitotic cell cycle (GO:0000082)	3/105	0.0638207	0.419645	0	0	3.3925	9.33507	LATS1;WEE1;CACUL1	.
cytoplasmic microtubule organization (GO:0031122)	2/48	0.0654323	0.419645	0	0	5	13.6337	SLK;TUBGCP5	.
glycoprotein metabolic process (GO:0009100)	2/48	0.0654323	0.419645	0	0	5	13.6337	MAN1A2;USF3	.
positive regulation of extracellular matrix assembly (GO:1901203)	1/8	0.0675283	0.419645	0	0	16.3658	44.1093	CLASP2	.
histone H2A-K119 monoubiquitination (GO:0036353)	1/8	0.0675283	0.419645	0	0	16.3658	44.1093	PCGF6	.
microtubule nucleation by microtubule organizing center (GO:0051418)	1/8	0.0675283	0.419645	0	0	16.3658	44.1093	TUBGCP5	.
sulfur amino acid catabolic process (GO:0000098)	1/8	0.0675283	0.419645	0	0	16.3658	44.1093	PCYOX1	.
phenol-containing compound biosynthetic process (GO:0046189)	1/8	0.0675283	0.419645	0	0	16.3658	44.1093	TRPC1	.
positive regulation of DNA recombination (GO:0045911)	1/8	0.0675283	0.419645	0	0	16.3658	44.1093	WRN	.
actin filament network formation (GO:0051639)	1/8	0.0675283	0.419645	0	0	16.3658	44.1093	PLS3	.
protein localization to microtubule (GO:0035372)	1/8	0.0675283	0.419645	0	0	16.3658	44.1093	MID1	.
regulation of ERAD pathway (GO:1904292)	1/8	0.0675283	0.419645	0	0	16.3658	44.1093	USP13	.
mammary gland epithelial cell differentiation (GO:0060644)	1/8	0.0675283	0.419645	0	0	16.3658	44.1093	LATS1	.
telomeric D-loop disassembly (GO:0061820)	1/8	0.0675283	0.419645	0	0	16.3658	44.1093	WRN	.
genetic imprinting (GO:0071514)	1/8	0.0675283	0.419645	0	0	16.3658	44.1093	ZFP57	.
protein localization to microtubule cytoskeleton (GO:0072698)	1/8	0.0675283	0.419645	0	0	16.3658	44.1093	MID1	.
cellular response to DNA damage stimulus (GO:0006974)	6/329	0.0682017	0.419645	0	0	2.15646	5.7907	ZRANB3;WRN;SLF2;XIAP;SMC5;CACUL1	.
regulation of cell motility (GO:2000145)	3/109	0.0697354	0.419645	0	0	3.26382	8.69171	SLK;PKN2;TTBK2	.
telomere maintenance (GO:0000723)	2/51	0.0727361	0.419645	0	0	4.69317	12.3004	WRN;SMC5	.
negative regulation of activin receptor signaling pathway (GO:0032926)	1/9	0.0756441	0.419645	0	0	14.3194	36.9685	LEMD3	.
manganese ion transport (GO:0006828)	1/9	0.0756441	0.419645	0	0	14.3194	36.9685	TRPC1	.
regulation of organ growth (GO:0046620)	1/9	0.0756441	0.419645	0	0	14.3194	36.9685	LATS1	.
actin crosslink formation (GO:0051764)	1/9	0.0756441	0.419645	0	0	14.3194	36.9685	PLS3	.
mitochondrial respiratory chain complex III assembly (GO:0034551)	1/9	0.0756441	0.419645	0	0	14.3194	36.9685	LYRM7	.
cellular response to acidic pH (GO:0071468)	1/9	0.0756441	0.419645	0	0	14.3194	36.9685	IMPACT	.
respiratory chain complex III assembly (GO:0017062)	1/9	0.0756441	0.419645	0	0	14.3194	36.9685	LYRM7	.
cyclic nucleotide catabolic process (GO:0009214)	1/9	0.0756441	0.419645	0	0	14.3194	36.9685	PDE5A	.
DNA-templated transcription, initiation (GO:0006352)	4/186	0.0795869	0.419645	0	0	2.53963	6.42755	GTF3C4;DMTF1;TAF4B;TEAD1	.
cellular response to nutrient levels (GO:0031669)	2/54	0.0802884	0.419645	0	0	4.42174	11.1522	WRN;TSC1	.
negative regulation of cellular response to growth factor stimulus (GO:0090288)	2/55	0.082858	0.419645	0	0	4.33809	10.8046	LEMD3;TRIM33	.
regulation of phospholipase C activity (GO:1900274)	1/10	0.0836896	0.419645	0	0	12.7277	31.5728	BICD1	.
intraciliary retrograde transport (GO:0035721)	1/10	0.0836896	0.419645	0	0	12.7277	31.5728	WDR35	.
regulation of gene expression by genetic imprinting (GO:0006349)	1/10	0.0836896	0.419645	0	0	12.7277	31.5728	ZFP57	.
protein K11-linked deubiquitination (GO:0035871)	1/10	0.0836896	0.419645	0	0	12.7277	31.5728	OTUD7B	.
telomere maintenance via recombination (GO:0000722)	1/10	0.0836896	0.419645	0	0	12.7277	31.5728	SMC5	.
negative regulation of transcription from RNA polymerase II promoter in response to stress (GO:0097201)	1/10	0.0836896	0.419645	0	0	12.7277	31.5728	IMPACT	.
response to acidic pH (GO:0010447)	1/10	0.0836896	0.419645	0	0	12.7277	31.5728	IMPACT	.
nerve growth factor signaling pathway (GO:0038180)	1/10	0.0836896	0.419645	0	0	12.7277	31.5728	KIDINS220	.
detection of light stimulus involved in sensory perception (GO:0050962)	1/10	0.0836896	0.419645	0	0	12.7277	31.5728	GNAT2	.
detection of light stimulus involved in visual perception (GO:0050908)	1/10	0.0836896	0.419645	0	0	12.7277	31.5728	GNAT2	.
negative regulation of protein autophosphorylation (GO:0031953)	1/10	0.0836896	0.419645	0	0	12.7277	31.5728	IMPACT	.
cellular response to leucine starvation (GO:1990253)	1/10	0.0836896	0.419645	0	0	12.7277	31.5728	IMPACT	.
telomeric loop disassembly (GO:0090657)	1/10	0.0836896	0.419645	0	0	12.7277	31.5728	WRN	.
mitochondrial respiratory chain complex III biogenesis (GO:0097033)	1/10	0.0836896	0.419645	0	0	12.7277	31.5728	LYRM7	.
regulation of neuron projection development (GO:0010975)	3/119	0.08555	0.419645	0	0	2.98094	7.32911	PRKCI;SIPA1L1;KIDINS220	.
cilium organization (GO:0044782)	4/192	0.0870181	0.419645	0	0	2.45782	6.00112	PKHD1;ABLIM3;WDR35;TTBK2	.
regulation of cell differentiation (GO:0045595)	3/121	0.0888815	0.419645	0	0	2.93012	7.09222	TAF8;SINHCAF;CLASP2	.
positive regulation of posttranscriptional gene silencing (GO:0060148)	1/11	0.0916655	0.419645	0	0	11.4543	27.3714	PUM2	.
formation of extrachromosomal circular DNA (GO:0001325)	1/11	0.0916655	0.419645	0	0	11.4543	27.3714	WRN	.
positive regulation of endothelial cell apoptotic process (GO:2000353)	1/11	0.0916655	0.419645	0	0	11.4543	27.3714	PRKCI	.
negative regulation of morphogenesis of an epithelium (GO:1905331)	1/11	0.0916655	0.419645	0	0	11.4543	27.3714	CLASP2	.
positive regulation of chondrocyte differentiation (GO:0032332)	1/11	0.0916655	0.419645	0	0	11.4543	27.3714	SOX5	.
microtubule anchoring at microtubule organizing center (GO:0072393)	1/11	0.0916655	0.419645	0	0	11.4543	27.3714	BICD1	.
fatty acid transmembrane transport (GO:1902001)	1/11	0.0916655	0.419645	0	0	11.4543	27.3714	PRKAB2	.
negative regulation of protein localization to nucleus (GO:1900181)	1/11	0.0916655	0.419645	0	0	11.4543	27.3714	OTUD7B	.
positive regulation of extracellular matrix organization (GO:1903055)	1/11	0.0916655	0.419645	0	0	11.4543	27.3714	CLASP2	.
t-circle formation (GO:0090656)	1/11	0.0916655	0.419645	0	0	11.4543	27.3714	WRN	.
carnitine shuttle (GO:0006853)	1/11	0.0916655	0.419645	0	0	11.4543	27.3714	PRKAB2	.
regulation of synaptic vesicle cycle (GO:0098693)	1/11	0.0916655	0.419645	0	0	11.4543	27.3714	PREPL	.
establishment of synaptic vesicle localization (GO:0097480)	1/11	0.0916655	0.419645	0	0	11.4543	27.3714	SPG11	.
inhibition of cysteine-type endopeptidase activity involved in apoptotic process (GO:1990001)	1/11	0.0916655	0.419645	0	0	11.4543	27.3714	XIAP	.
regulation of cardiac muscle cell differentiation (GO:2000725)	1/11	0.0916655	0.419645	0	0	11.4543	27.3714	FRS2	.
stress granule assembly (GO:0034063)	1/11	0.0916655	0.419645	0	0	11.4543	27.3714	BICD1	.
positive regulation of chromosome segregation (GO:0051984)	1/11	0.0916655	0.419645	0	0	11.4543	27.3714	SMC5	.
telomere maintenance via telomere trimming (GO:0090737)	1/11	0.0916655	0.419645	0	0	11.4543	27.3714	WRN	.
histone mRNA catabolic process (GO:0071044)	1/11	0.0916655	0.419645	0	0	11.4543	27.3714	MTPAP	.
regulation of stress fiber assembly (GO:0051492)	2/60	0.0960687	0.419645	0	0	3.96311	9.28435	TSC1;CLASP2	.
G2/M transition of mitotic cell cycle (GO:0000086)	3/126	0.0974441	0.419645	0	0	2.8103	6.54371	LATS1;NEDD1;WEE1	.
actin cytoskeleton reorganization (GO:0031532)	2/61	0.0987792	0.419645	0	0	3.89574	9.01813	SIPA1L1;CDC42BPA	.
cell cycle G2/M phase transition (GO:0044839)	3/127	0.0991957	0.419645	0	0	2.78749	6.44095	LATS1;NEDD1;WEE1	.
activation of cysteine-type endopeptidase activity (GO:0097202)	1/12	0.0995723	0.419645	0	0	10.4125	24.0203	ASPH	.
cellular modified amino acid catabolic process (GO:0042219)	1/12	0.0995723	0.419645	0	0	10.4125	24.0203	PCYOX1	.
regulation of actomyosin structure organization (GO:0110020)	1/12	0.0995723	0.419645	0	0	10.4125	24.0203	TSC1	.
exit from mitosis (GO:0010458)	1/12	0.0995723	0.419645	0	0	10.4125	24.0203	CLASP2	.
positive regulation of stem cell differentiation (GO:2000738)	1/12	0.0995723	0.419645	0	0	10.4125	24.0203	SOX5	.
cellular glucan metabolic process (GO:0006073)	1/12	0.0995723	0.419645	0	0	10.4125	24.0203	PHKB	.
regulation of protein localization to cell periphery (GO:1904375)	1/12	0.0995723	0.419645	0	0	10.4125	24.0203	APPL1	.
negative regulation of neuron apoptotic process (GO:0043524)	2/63	0.104264	0.419645	0	0	3.76763	8.51798	NRBP2;PRKCI	.
positive regulation of cell projection organization (GO:0031346)	2/63	0.104264	0.419645	0	0	3.76763	8.51798	PRKCI;KIDINS220	.
positive regulation of endocytosis (GO:0045807)	2/64	0.107037	0.419645	0	0	3.70668	8.28287	TUB;BICD1	.
cilium assembly (GO:0060271)	5/288	0.10723	0.419645	0	0	2.04309	4.56177	PKHD1;NEDD1;ABLIM3;WDR35;TTBK2	.
DNA-templated transcriptional preinitiation complex assembly (GO:0070897)	1/13	0.107411	0.419645	0	0	9.54432	21.2943	BDP1	.
protein neddylation (GO:0045116)	1/13	0.107411	0.419645	0	0	9.54432	21.2943	DCUN1D4	.
positive regulation of ERAD pathway (GO:1904294)	1/13	0.107411	0.419645	0	0	9.54432	21.2943	USP13	.
secretion (GO:0046903)	1/13	0.107411	0.419645	0	0	9.54432	21.2943	PRKCI	.
mammary gland epithelium development (GO:0061180)	1/13	0.107411	0.419645	0	0	9.54432	21.2943	LATS1	.
positive regulation of glycogen biosynthetic process (GO:0045725)	1/13	0.107411	0.419645	0	0	9.54432	21.2943	EPM2AIP1	.
copper ion homeostasis (GO:0055070)	1/13	0.107411	0.419645	0	0	9.54432	21.2943	XIAP	.
synaptic vesicle localization (GO:0097479)	1/13	0.107411	0.419645	0	0	9.54432	21.2943	SPG11	.
regulation of synaptic vesicle transport (GO:1902803)	1/13	0.107411	0.419645	0	0	9.54432	21.2943	PREPL	.
establishment of chromosome localization (GO:0051303)	1/13	0.107411	0.419645	0	0	9.54432	21.2943	SPICE1	.
regulation of fatty acid metabolic process (GO:0019217)	1/14	0.115181	0.419645	0	0	8.80969	19.0399	PRKAB2	.
regulation of activin receptor signaling pathway (GO:0032925)	1/14	0.115181	0.419645	0	0	8.80969	19.0399	LEMD3	.
regulation of gastrulation (GO:0010470)	1/14	0.115181	0.419645	0	0	8.80969	19.0399	CLASP2	.
retrograde transport, endosome to plasma membrane (GO:1990126)	1/14	0.115181	0.419645	0	0	8.80969	19.0399	ANKRD50	.
positive regulation of response to cytokine stimulus (GO:0060760)	1/14	0.115181	0.419645	0	0	8.80969	19.0399	TRIM44	.
regulation of extracellular matrix disassembly (GO:0010715)	1/14	0.115181	0.419645	0	0	8.80969	19.0399	CLASP2	.
acyl-CoA biosynthetic process (GO:0071616)	1/14	0.115181	0.419645	0	0	8.80969	19.0399	SCD5	.
modified amino acid transport (GO:0072337)	1/14	0.115181	0.419645	0	0	8.80969	19.0399	SLC3A1	.
glucuronate metabolic process (GO:0019585)	1/14	0.115181	0.419645	0	0	8.80969	19.0399	UGT2A1	.
negative regulation of focal adhesion assembly (GO:0051895)	1/14	0.115181	0.419645	0	0	8.80969	19.0399	CLASP2	.
positive regulation of glycogen metabolic process (GO:0070875)	1/14	0.115181	0.419645	0	0	8.80969	19.0399	EPM2AIP1	.
regulation of cyclin-dependent protein serine/threonine kinase activity (GO:0000079)	2/67	0.115472	0.419645	0	0	3.53506	7.63124	LATS1;IPO7	.
negative regulation of protein serine/threonine kinase activity (GO:0071901)	2/67	0.115472	0.419645	0	0	3.53506	7.63124	LATS1;IPO7	.
regulation of cardiac conduction (GO:1903779)	2/67	0.115472	0.419645	0	0	3.53506	7.63124	ASPH;TRPC1	.
regulation of TOR signaling (GO:0032006)	2/67	0.115472	0.419645	0	0	3.53506	7.63124	PKHD1;TSC1	.
regulation of protein localization to plasma membrane (GO:1903076)	2/67	0.115472	0.419645	0	0	3.53506	7.63124	PRKCI;APPL1	.
regulation of epithelial to mesenchymal transition (GO:0010717)	2/68	0.118321	0.419645	0	0	3.48132	7.43039	USF3;CLASP2	.
regulation of actin filament polymerization (GO:0030833)	2/68	0.118321	0.419645	0	0	3.48132	7.43039	LATS1;ARFGEF1	.
regulation of signal transduction by p53 class mediator (GO:1901796)	3/138	0.119273	0.419645	0	0	2.55893	5.44117	PRKAB2;WRN;TAF4B	.
myotube differentiation (GO:0014902)	1/15	0.122885	0.419645	0	0	8.18002	17.1495	MYEF2	.
maintenance of protein location in nucleus (GO:0051457)	1/15	0.122885	0.419645	0	0	8.18002	17.1495	TAF8	.
positive regulation of response to wounding (GO:1903036)	1/15	0.122885	0.419645	0	0	8.18002	17.1495	ARFGEF1	.
negative regulation of adherens junction organization (GO:1903392)	1/15	0.122885	0.419645	0	0	8.18002	17.1495	CLASP2	.
negative regulation of DNA-dependent DNA replication (GO:2000104)	1/15	0.122885	0.419645	0	0	8.18002	17.1495	ZRANB3	.
transport along microtubule (GO:0010970)	1/15	0.122885	0.419645	0	0	8.18002	17.1495	SPG11	.
positive regulation of stress-activated protein kinase signaling cascade (GO:0070304)	1/15	0.122885	0.419645	0	0	8.18002	17.1495	MID1	.
positive regulation of double-strand break repair (GO:2000781)	1/15	0.122885	0.419645	0	0	8.18002	17.1495	SLF2	.
regulation of establishment of cell polarity (GO:2000114)	1/15	0.122885	0.419645	0	0	8.18002	17.1495	ARFGEF1	.
unsaturated fatty acid biosynthetic process (GO:0006636)	1/15	0.122885	0.419645	0	0	8.18002	17.1495	SCD5	.
intracellular lipid transport (GO:0032365)	1/15	0.122885	0.419645	0	0	8.18002	17.1495	PRKAB2	.
regulation of centriole replication (GO:0046599)	1/15	0.122885	0.419645	0	0	8.18002	17.1495	SPICE1	.
mitochondrion localization (GO:0051646)	1/15	0.122885	0.419645	0	0	8.18002	17.1495	MFN1	.
cytoplasmic sequestering of protein (GO:0051220)	1/15	0.122885	0.419645	0	0	8.18002	17.1495	LATS1	.
regulation of cell-substrate junction assembly (GO:0090109)	1/15	0.122885	0.419645	0	0	8.18002	17.1495	SLK	.
inhibition of cysteine-type endopeptidase activity (GO:0097340)	1/15	0.122885	0.419645	0	0	8.18002	17.1495	XIAP	.
regulation of cartilage development (GO:0061035)	1/15	0.122885	0.419645	0	0	8.18002	17.1495	SOX5	.
negative regulation of cellular component movement (GO:0051271)	1/15	0.122885	0.419645	0	0	8.18002	17.1495	PKHD1	.
regulation of small GTPase mediated signal transduction (GO:0051056)	3/140	0.123075	0.419645	0	0	2.52132	5.28208	ARHGAP32;ARHGEF12;KALRN	.
double-strand break repair (GO:0006302)	3/141	0.124992	0.419645	0	0	2.50292	5.20484	EXD2;WRN;SMC5	.
regulation of phosphatase activity (GO:0010921)	2/72	0.129885	0.419645	0	0	3.28173	6.69834	CNST;TSC1	.
negative regulation of cell cycle (GO:0045786)	2/72	0.129885	0.419645	0	0	3.28173	6.69834	LATS1;IPO7	.
protein localization to microtubule organizing center (GO:1905508)	1/16	0.130521	0.419645	0	0	7.6343	15.5451	NEDD1	.
rRNA transcription (GO:0009303)	1/16	0.130521	0.419645	0	0	7.6343	15.5451	GTF3C4	.
positive regulation of epithelial cell apoptotic process (GO:1904037)	1/16	0.130521	0.419645	0	0	7.6343	15.5451	PRKCI	.
regulation of RIG-I signaling pathway (GO:0039535)	1/16	0.130521	0.419645	0	0	7.6343	15.5451	PUM2	.
negative regulation of striated muscle cell differentiation (GO:0051154)	1/16	0.130521	0.419645	0	0	7.6343	15.5451	FRS2	.
guanosine-containing compound metabolic process (GO:1901068)	1/16	0.130521	0.419645	0	0	7.6343	15.5451	MFN1	.
mitochondrial fusion (GO:0008053)	1/16	0.130521	0.419645	0	0	7.6343	15.5451	MFN1	.
detection of visible light (GO:0009584)	1/16	0.130521	0.419645	0	0	7.6343	15.5451	GNAT2	.
cellular response to pH (GO:0071467)	1/16	0.130521	0.419645	0	0	7.6343	15.5451	IMPACT	.
regulation of glucose transport (GO:0010827)	1/16	0.130521	0.419645	0	0	7.6343	15.5451	APPL1	.
positive regulation of response to endoplasmic reticulum stress (GO:1905898)	1/16	0.130521	0.419645	0	0	7.6343	15.5451	USP13	.
negative regulation of DNA recombination (GO:0045910)	1/16	0.130521	0.419645	0	0	7.6343	15.5451	ZRANB3	.
regulation of protein kinase activity (GO:0045859)	3/147	0.13672	0.419645	0	0	2.3979	4.7714	KIDINS220;LRRC3;CACUL1	.
cellular glucuronidation (GO:0052695)	1/17	0.138092	0.419645	0	0	7.15679	14.1693	UGT2A1	.
positive regulation of focal adhesion assembly (GO:0051894)	1/17	0.138092	0.419645	0	0	7.15679	14.1693	TSC1	.
regulation of protein localization to membrane (GO:1905475)	1/17	0.138092	0.419645	0	0	7.15679	14.1693	APPL1	.
cellular response to gamma radiation (GO:0071480)	1/17	0.138092	0.419645	0	0	7.15679	14.1693	WRN	.
regulation of synaptic vesicle exocytosis (GO:2000300)	1/17	0.138092	0.419645	0	0	7.15679	14.1693	PREPL	.
positive regulation of response to biotic stimulus (GO:0002833)	1/17	0.138092	0.419645	0	0	7.15679	14.1693	PUM2	.
neurotrophin signaling pathway (GO:0038179)	1/17	0.138092	0.419645	0	0	7.15679	14.1693	KIDINS220	.
serine family amino acid metabolic process (GO:0009069)	1/17	0.138092	0.419645	0	0	7.15679	14.1693	SEPSECS	.
protein mannosylation (GO:0035268)	1/17	0.138092	0.419645	0	0	7.15679	14.1693	DPY19L3	.
histone H2A monoubiquitination (GO:0035518)	1/17	0.138092	0.419645	0	0	7.15679	14.1693	PCGF6	.
negative regulation of interleukin-8 production (GO:0032717)	1/17	0.138092	0.419645	0	0	7.15679	14.1693	OTUD7B	.
regulation of establishment or maintenance of cell polarity (GO:0032878)	1/17	0.138092	0.419645	0	0	7.15679	14.1693	ARFGEF1	.
synaptic vesicle transport (GO:0048489)	1/17	0.138092	0.419645	0	0	7.15679	14.1693	SPG11	.
positive regulation of cartilage development (GO:0061036)	1/17	0.138092	0.419645	0	0	7.15679	14.1693	SOX5	.
negative regulation of stress fiber assembly (GO:0051497)	1/17	0.138092	0.419645	0	0	7.15679	14.1693	CLASP2	.
negative regulation of cellular amide metabolic process (GO:0034249)	2/75	0.138724	0.419645	0	0	3.14638	6.21495	MEX3A;TSC1	.
regulation of defense response (GO:0031347)	2/75	0.138724	0.419645	0	0	3.14638	6.21495	OTUD7B;XIAP	.
nucleic acid-templated transcription (GO:0097659)	2/76	0.141699	0.419645	0	0	3.10371	6.0648	GTF3C4;BAZ2B	.
negative regulation of transmembrane receptor protein serine/threonine kinase signaling pathway (GO:0090101)	2/77	0.144688	0.419645	0	0	3.06217	5.91971	LEMD3;TRIM33	.
regulation of adherens junction organization (GO:1903391)	1/18	0.145597	0.419645	0	0	6.73546	12.9787	SLK	.
insulin secretion (GO:0030073)	1/18	0.145597	0.419645	0	0	6.73546	12.9787	RAB11FIP2	.
organelle fusion (GO:0048284)	1/18	0.145597	0.419645	0	0	6.73546	12.9787	MFN1	.
mitotic recombination (GO:0006312)	1/18	0.145597	0.419645	0	0	6.73546	12.9787	SMC5	.
protein localization to centrosome (GO:0071539)	1/18	0.145597	0.419645	0	0	6.73546	12.9787	NEDD1	.
regulation of cellular response to transforming growth factor beta stimulus (GO:1903844)	1/18	0.145597	0.419645	0	0	6.73546	12.9787	TRIM33	.
maintenance of protein localization in organelle (GO:0072595)	1/18	0.145597	0.419645	0	0	6.73546	12.9787	TAF8	.
regulation of cellular response to growth factor stimulus (GO:0090287)	1/18	0.145597	0.419645	0	0	6.73546	12.9787	XIAP	.
DNA methylation (GO:0006306)	1/18	0.145597	0.419645	0	0	6.73546	12.9787	ZFP57	.
regulation of microtubule polymerization or depolymerization (GO:0031110)	1/18	0.145597	0.419645	0	0	6.73546	12.9787	CLASP2	.
establishment or maintenance of apical/basal cell polarity (GO:0035088)	1/18	0.145597	0.419645	0	0	6.73546	12.9787	PRKCI	.
protein stabilization (GO:0050821)	3/152	0.14677	0.419645	0	0	2.31685	4.44578	USP13;TSC1;TRIM44	.
vesicle-mediated transport (GO:0016192)	6/410	0.148472	0.419645	0	0	1.71694	3.27482	ARFGEF1;PRKCI;PIKFYVE;KALRN;APPL1;MIB1	.
cell-cell junction assembly (GO:0007043)	2/79	0.150704	0.419645	0	0	2.98233	5.64387	PRKCI;PKN2	.
regulation of transforming growth factor beta receptor signaling pathway (GO:0017015)	2/79	0.150704	0.419645	0	0	2.98233	5.64387	LEMD3;TRIM33	.
striated muscle cell differentiation (GO:0051146)	1/19	0.153037	0.419645	0	0	6.36095	11.94	MYEF2	.
fatty-acyl-CoA metabolic process (GO:0035337)	1/19	0.153037	0.419645	0	0	6.36095	11.94	SCD5	.
negative regulation of cell junction assembly (GO:1901889)	1/19	0.153037	0.419645	0	0	6.36095	11.94	CLASP2	.
nucleotide-sugar biosynthetic process (GO:0009226)	1/19	0.153037	0.419645	0	0	6.36095	11.94	SLC35D1	.
positive regulation of pri-miRNA transcription from RNA polymerase II promoter (GO:1902895)	1/19	0.153037	0.419645	0	0	6.36095	11.94	TEAD1	.
production of small RNA involved in gene silencing by RNA (GO:0070918)	1/19	0.153037	0.419645	0	0	6.36095	11.94	PUM2	.
DNA double-strand break processing (GO:0000729)	1/19	0.153037	0.419645	0	0	6.36095	11.94	EXD2	.
positive regulation of adherens junction organization (GO:1903393)	1/19	0.153037	0.419645	0	0	6.36095	11.94	TSC1	.
extrinsic apoptotic signaling pathway in absence of ligand (GO:0097192)	1/19	0.153037	0.419645	0	0	6.36095	11.94	APPL1	.
mitochondrial membrane organization (GO:0007006)	1/19	0.153037	0.419645	0	0	6.36095	11.94	MFN1	.
purine ribonucleotide catabolic process (GO:0009154)	1/19	0.153037	0.419645	0	0	6.36095	11.94	PDE5A	.
regulation of hydrolase activity (GO:0051336)	2/80	0.153731	0.419645	0	0	2.94395	5.51268	WRN;SIPA1L1	.
nucleic acid metabolic process (GO:0090304)	2/80	0.153731	0.419645	0	0	2.94395	5.51268	EXD2;WRN	.
plasma membrane bounded cell projection assembly (GO:0120031)	4/241	0.158936	0.426359	0	0	1.9448	3.57699	PKHD1;ABLIM3;WDR35;TTBK2	.
regulation of anatomical structure morphogenesis (GO:0022603)	2/82	0.15982	0.426359	0	0	2.87006	5.26284	KIAA1958;CLASP2	.
ephrin receptor signaling pathway (GO:0048013)	2/82	0.15982	0.426359	0	0	2.87006	5.26284	SIPA1L1;KALRN	.
regulation of vacuole organization (GO:0044088)	1/20	0.160412	0.426359	0	0	6.02586	11.0274	PIKFYVE	.
negative regulation of actin filament bundle assembly (GO:0032232)	1/20	0.160412	0.426359	0	0	6.02586	11.0274	CLASP2	.
cellular response to estradiol stimulus (GO:0071392)	1/20	0.160412	0.426359	0	0	6.02586	11.0274	NRIP1	.
positive regulation of gene silencing by miRNA (GO:2000637)	1/20	0.160412	0.426359	0	0	6.02586	11.0274	PUM2	.
regulation of glycogen biosynthetic process (GO:0005979)	1/20	0.160412	0.426359	0	0	6.02586	11.0274	EPM2AIP1	.
negative regulation of neuron death (GO:1901215)	2/83	0.162882	0.430093	0	0	2.83448	5.14382	NRBP2;PRKCI	.
positive regulation of protein ubiquitination (GO:0031398)	2/83	0.162882	0.430093	0	0	2.83448	5.14382	DCUN1D4;XIAP	.
negative regulation of intracellular signal transduction (GO:1902532)	3/161	0.165437	0.434362	0	0	2.18388	3.92916	PKHD1;OTUD7B;TSC1	.
activation of GTPase activity (GO:0090630)	2/84	0.165953	0.434362	0	0	2.79977	5.02853	SIPA1L1;TSC1	.
GTP metabolic process (GO:0046039)	1/21	0.167724	0.434362	0	0	5.72428	10.2203	MFN1	.
positive regulation of defense response to virus by host (GO:0002230)	1/21	0.167724	0.434362	0	0	5.72428	10.2203	TRIM44	.
energy reserve metabolic process (GO:0006112)	1/21	0.167724	0.434362	0	0	5.72428	10.2203	PHKB	.
negative regulation of G-protein coupled receptor protein signaling pathway (GO:0045744)	1/21	0.167724	0.434362	0	0	5.72428	10.2203	BICD1	.
regulation of mitotic cell cycle (GO:0007346)	3/165	0.17395	0.442451	0	0	2.12952	3.7245	CDK19;SLK;PKN2	.
negative regulation of protein polymerization (GO:0032272)	1/22	0.174972	0.442451	0	0	5.45142	9.50251	ARFGEF1	.
cellular response to nerve growth factor stimulus (GO:1990090)	1/22	0.174972	0.442451	0	0	5.45142	9.50251	KIDINS220	.
negative regulation of GTPase activity (GO:0034260)	1/22	0.174972	0.442451	0	0	5.45142	9.50251	ARFGEF1	.
sulfur amino acid metabolic process (GO:0000096)	1/22	0.174972	0.442451	0	0	5.45142	9.50251	PCYOX1	.
negative regulation of actin filament polymerization (GO:0030837)	1/22	0.174972	0.442451	0	0	5.45142	9.50251	ARFGEF1	.
histone lysine methylation (GO:0034968)	1/22	0.174972	0.442451	0	0	5.45142	9.50251	PRDM5	.
positive regulation of cellular component biogenesis (GO:0044089)	2/87	0.175228	0.442451	0	0	2.70055	4.70346	SLF2;SYNPO2	.
negative regulation of translation (GO:0017148)	2/88	0.178338	0.448731	0	0	2.66901	4.60157	MEX3A;TSC1	.
negative regulation of cellular protein metabolic process (GO:0032269)	2/89	0.181457	0.448731	0	0	2.6382	4.50272	MEX3A;TSC1	.
regulation of neuron apoptotic process (GO:0043523)	2/89	0.181457	0.448731	0	0	2.6382	4.50272	NRBP2;PRKCI	.
regulation of dendritic spine morphogenesis (GO:0061001)	1/23	0.182158	0.448731	0	0	5.20336	8.86071	SIPA1L1	.
regulation of proteolysis involved in cellular protein catabolic process (GO:1903050)	1/23	0.182158	0.448731	0	0	5.20336	8.86071	LATS1	.
lamellipodium assembly (GO:0030032)	1/23	0.182158	0.448731	0	0	5.20336	8.86071	ABLIM3	.
positive regulation of cell junction assembly (GO:1901890)	1/23	0.182158	0.448731	0	0	5.20336	8.86071	TSC1	.
regulation of chondrocyte differentiation (GO:0032330)	1/23	0.182158	0.448731	0	0	5.20336	8.86071	SOX5	.
protein deubiquitination (GO:0016579)	4/257	0.18608	0.452237	0	0	1.82032	3.06101	USP13;USP24;USP34;OTUD7B	.
positive regulation of immune effector process (GO:0002699)	1/24	0.189281	0.452237	0	0	4.97688	8.28412	PUM2	.
negative regulation of cytoskeleton organization (GO:0051494)	1/24	0.189281	0.452237	0	0	4.97688	8.28412	ARFGEF1	.
mucosal immune response (GO:0002385)	1/24	0.189281	0.452237	0	0	4.97688	8.28412	OTUD7B	.
histone mRNA metabolic process (GO:0008334)	1/24	0.189281	0.452237	0	0	4.97688	8.28412	MTPAP	.
fatty acid derivative biosynthetic process (GO:1901570)	1/24	0.189281	0.452237	0	0	4.97688	8.28412	SCD5	.
protein alpha-1,2-demannosylation (GO:0036508)	1/24	0.189281	0.452237	0	0	4.97688	8.28412	MAN1A2	.
transition metal ion homeostasis (GO:0055076)	1/24	0.189281	0.452237	0	0	4.97688	8.28412	XIAP	.
cellular senescence (GO:0090398)	1/24	0.189281	0.452237	0	0	4.97688	8.28412	SMC5	.
protein modification by small protein removal (GO:0070646)	4/261	0.193093	0.452237	0	0	1.79162	2.94648	USP13;USP24;USP34;OTUD7B	.
proteolysis involved in cellular protein catabolic process (GO:0051603)	2/93	0.194009	0.452237	0	0	2.52172	4.13525	ATE1;OTUD7B	.
negative regulation of wound healing (GO:0061045)	1/25	0.196343	0.452237	0	0	4.76927	7.76385	CLASP2	.
long-chain fatty acid transport (GO:0015909)	1/25	0.196343	0.452237	0	0	4.76927	7.76385	PRKAB2	.
negative regulation of insulin receptor signaling pathway (GO:0046627)	1/25	0.196343	0.452237	0	0	4.76927	7.76385	TSC1	.
lamellipodium organization (GO:0097581)	1/25	0.196343	0.452237	0	0	4.76927	7.76385	ABLIM3	.
regulation of protein ubiquitination involved in ubiquitin-dependent protein catabolic process (GO:2000058)	1/25	0.196343	0.452237	0	0	4.76927	7.76385	LATS1	.
negative regulation of epithelial to mesenchymal transition (GO:0010719)	1/25	0.196343	0.452237	0	0	4.76927	7.76385	USF3	.
positive regulation of calcium ion transmembrane transport (GO:1904427)	1/25	0.196343	0.452237	0	0	4.76927	7.76385	TRPC1	.
positive regulation of embryonic development (GO:0040019)	1/25	0.196343	0.452237	0	0	4.76927	7.76385	CLASP2	.
L-amino acid transport (GO:0015807)	1/25	0.196343	0.452237	0	0	4.76927	7.76385	SLC3A1	.
positive regulation of glucose transport (GO:0010828)	1/25	0.196343	0.452237	0	0	4.76927	7.76385	PRKCI	.
transcription, DNA-templated (GO:0006351)	5/356	0.199207	0.452237	0	0	1.64155	2.64849	GTF3C4;ELF5;TAF4B;BAZ2B;SOX5	.
regulation of heart contraction (GO:0008016)	2/95	0.200327	0.452237	0	0	2.46724	3.96684	ASPH;TRPC1	.
regulation of cytoskeleton organization (GO:0051493)	2/95	0.200327	0.452237	0	0	2.46724	3.96684	TSC1;BICD1	.
negative regulation of cellular response to insulin stimulus (GO:1900077)	1/26	0.203344	0.452237	0	0	4.57827	7.29253	TSC1	.
positive regulation of glucose import (GO:0046326)	1/26	0.203344	0.452237	0	0	4.57827	7.29253	PRKCI	.
response to gamma radiation (GO:0010332)	1/26	0.203344	0.452237	0	0	4.57827	7.29253	WRN	.
regulation of centrosome cycle (GO:0046605)	1/26	0.203344	0.452237	0	0	4.57827	7.29253	PKHD1	.
regulation of pri-miRNA transcription from RNA polymerase II promoter (GO:1902893)	1/26	0.203344	0.452237	0	0	4.57827	7.29253	TEAD1	.
positive regulation of wound healing (GO:0090303)	1/26	0.203344	0.452237	0	0	4.57827	7.29253	ARFGEF1	.
strand displacement (GO:0000732)	1/26	0.203344	0.452237	0	0	4.57827	7.29253	WRN	.
tRNA methylation (GO:0030488)	1/26	0.203344	0.452237	0	0	4.57827	7.29253	TARBP1	.
regulation of cell death (GO:0010941)	2/96	0.203495	0.452237	0	0	2.44087	3.88614	IMPACT;TSC1	.
ciliary basal body-plasma membrane docking (GO:0097711)	2/96	0.203495	0.452237	0	0	2.44087	3.88614	NEDD1;TTBK2	.
positive regulation of neuron projection development (GO:0010976)	2/97	0.206669	0.452237	0	0	2.41506	3.80766	PRKCI;KIDINS220	.
phosphatidylinositol biosynthetic process (GO:0006661)	2/98	0.209848	0.452237	0	0	2.38978	3.73133	PIKFYVE;PLEKHA2	.
response to UV (GO:0009411)	2/98	0.209848	0.452237	0	0	2.38978	3.73133	ZRANB3;WRN	.
negative regulation of cell-matrix adhesion (GO:0001953)	1/27	0.210284	0.452237	0	0	4.40196	6.86396	CLASP2	.
mRNA polyadenylation (GO:0006378)	1/27	0.210284	0.452237	0	0	4.40196	6.86396	MTPAP	.
regulation of intracellular steroid hormone receptor signaling pathway (GO:0033143)	1/27	0.210284	0.452237	0	0	4.40196	6.86396	LATS1	.
phosphatidylinositol phosphorylation (GO:0046854)	1/27	0.210284	0.452237	0	0	4.40196	6.86396	PIKFYVE	.
regulation of protein localization to nucleus (GO:1900180)	1/27	0.210284	0.452237	0	0	4.40196	6.86396	OTUD7B	.
regulation of neurotransmitter secretion (GO:0046928)	1/27	0.210284	0.452237	0	0	4.40196	6.86396	PREPL	.
transition metal ion transport (GO:0000041)	1/27	0.210284	0.452237	0	0	4.40196	6.86396	TRPC1	.
transcription from RNA polymerase III promoter (GO:0006383)	1/27	0.210284	0.452237	0	0	4.40196	6.86396	GTF3C4	.
protein localization to chromosome (GO:0034502)	1/27	0.210284	0.452237	0	0	4.40196	6.86396	SLF2	.
cellular response to glucose stimulus (GO:0071333)	1/27	0.210284	0.452237	0	0	4.40196	6.86396	RAB11FIP2	.
regulation of transcription from RNA polymerase II promoter (GO:0006357)	16/1478	0.215912	0.452237	0	0	1.27199	1.94981	PRDM5;OTUD7B;XIAP;LIN9;HCFC2;TARBP1;EPM2AIP1;IMPACT;DMTF1;ELF5;NRIP1;CAMTA1;TAF4B;KIAA1958;TEAD1;TRIM33	.
RNA polyadenylation (GO:0043631)	1/28	0.217163	0.452237	0	0	4.23871	6.47295	MTPAP	.
neuron projection extension (GO:1990138)	1/28	0.217163	0.452237	0	0	4.23871	6.47295	IMPACT	.
cellular response to hydrogen peroxide (GO:0070301)	1/28	0.217163	0.452237	0	0	4.23871	6.47295	IMPACT	.
regulation of NIK/NF-kappaB signaling (GO:1901222)	1/28	0.217163	0.452237	0	0	4.23871	6.47295	TRIM44	.
cellular amino acid biosynthetic process (GO:0008652)	1/28	0.217163	0.452237	0	0	4.23871	6.47295	RIMKLB	.
production of miRNAs involved in gene silencing by miRNA (GO:0035196)	1/28	0.217163	0.452237	0	0	4.23871	6.47295	PUM2	.
regulation of lipid biosynthetic process (GO:0046890)	1/28	0.217163	0.452237	0	0	4.23871	6.47295	PRKAB2	.
cGMP metabolic process (GO:0046068)	1/28	0.217163	0.452237	0	0	4.23871	6.47295	PDE5A	.
regulation of fatty acid biosynthetic process (GO:0042304)	1/28	0.217163	0.452237	0	0	4.23871	6.47295	PRKAB2	.
regulation of cell morphogenesis (GO:0022604)	1/28	0.217163	0.452237	0	0	4.23871	6.47295	KIAA1958	.
regulation of actin polymerization or depolymerization (GO:0008064)	1/28	0.217163	0.452237	0	0	4.23871	6.47295	LATS1	.
bicellular tight junction assembly (GO:0070830)	1/28	0.217163	0.452237	0	0	4.23871	6.47295	PRKCI	.
regulation of protein ubiquitination (GO:0031396)	2/101	0.219415	0.455751	0	0	2.31701	3.51441	LATS1;XIAP	.
regulation of embryonic development (GO:0045995)	1/29	0.223984	0.462307	0	0	4.08712	6.11507	CLASP2	.
regulation of cellular biosynthetic process (GO:0031326)	1/29	0.223984	0.462307	0	0	4.08712	6.11507	PRKAB2	.
regulation of GTPase activity (GO:0043087)	3/188	0.224999	0.462307	0	0	1.86259	2.77835	ARFGEF1;SIPA1L1;RGS7	.
regulation of transcription, DNA-templated (GO:0006355)	17/1598	0.227257	0.462307	0	0	1.24957	1.85146	USP13;PCGF6;ZFP3;PRDM5;BAZ2B;LIN9;HCFC2;TARBP1;EPM2AIP1;DMTF1;ELF5;NRIP1;TAF8;KIAA1958;TEAD1;TRIM44;TRIM33	.
organelle assembly (GO:0070925)	5/376	0.230314	0.462307	0	0	1.55146	2.27803	PKHD1;ABLIM3;BICD1;WDR35;TTBK2	.
regulation of intracellular estrogen receptor signaling pathway (GO:0033146)	1/30	0.230745	0.462307	0	0	3.94598	5.78656	LATS1	.
regulation of developmental growth (GO:0048638)	1/30	0.230745	0.462307	0	0	3.94598	5.78656	LATS1	.
smoothened signaling pathway (GO:0007224)	1/30	0.230745	0.462307	0	0	3.94598	5.78656	TTBK2	.
regulation of defense response to virus by host (GO:0050691)	1/30	0.230745	0.462307	0	0	3.94598	5.78656	TRIM44	.
response to estradiol (GO:0032355)	1/30	0.230745	0.462307	0	0	3.94598	5.78656	NRIP1	.
regulation of protein polymerization (GO:0032271)	1/30	0.230745	0.462307	0	0	3.94598	5.78656	LATS1	.
nuclear envelope organization (GO:0006998)	1/30	0.230745	0.462307	0	0	3.94598	5.78656	LEMD3	.
fatty-acyl-CoA biosynthetic process (GO:0046949)	1/30	0.230745	0.462307	0	0	3.94598	5.78656	SCD5	.
regulation of ARF protein signal transduction (GO:0032012)	1/30	0.230745	0.462307	0	0	3.94598	5.78656	APPL1	.
positive regulation of GTPase activity (GO:0043547)	3/192	0.234169	0.462307	0	0	1.8228	2.64617	SIPA1L1;TSC1;RGS7	.
regulation of dendritic spine development (GO:0060998)	1/31	0.237447	0.462307	0	0	3.81426	5.48418	SIPA1L1	.
positive regulation of ubiquitin-protein transferase activity (GO:0051443)	1/31	0.237447	0.462307	0	0	3.81426	5.48418	DCUN1D4	.
regulation of ubiquitin-protein transferase activity (GO:0051438)	1/31	0.237447	0.462307	0	0	3.81426	5.48418	DCUN1D4	.
positive regulation of release of sequestered calcium ion into cytosol (GO:0051281)	1/31	0.237447	0.462307	0	0	3.81426	5.48418	TRPC1	.
organelle transport along microtubule (GO:0072384)	1/31	0.237447	0.462307	0	0	3.81426	5.48418	BICD1	.
termination of RNA polymerase I transcription (GO:0006363)	1/31	0.237447	0.462307	0	0	3.81426	5.48418	DMTF1	.
renal water homeostasis (GO:0003091)	1/31	0.237447	0.462307	0	0	3.81426	5.48418	RAB11FIP2	.
gene silencing by miRNA (GO:0035195)	1/31	0.237447	0.462307	0	0	3.81426	5.48418	PUM2	.
positive regulation of viral genome replication (GO:0045070)	1/31	0.237447	0.462307	0	0	3.81426	5.48418	PKN2	.
regulation of protein autophosphorylation (GO:0031952)	1/31	0.237447	0.462307	0	0	3.81426	5.48418	IMPACT	.
vesicle-mediated transport to the plasma membrane (GO:0098876)	1/31	0.237447	0.462307	0	0	3.81426	5.48418	ANKRD50	.
regulation of response to external stimulus (GO:0032101)	2/107	0.238649	0.462419	0	0	2.18394	3.12906	OTUD7B;XIAP	.
cellular response to starvation (GO:0009267)	2/107	0.238649	0.462419	0	0	2.18394	3.12906	IMPACT;WRN	.
negative regulation of hydrolase activity (GO:0051346)	2/108	0.241865	0.464561	0	0	2.16323	3.07044	ARFGEF1;CNST	.
protein deacetylation (GO:0006476)	1/32	0.244092	0.464561	0	0	3.69103	5.20513	PRDM5	.
mitochondrial transmembrane transport (GO:1990542)	1/32	0.244092	0.464561	0	0	3.69103	5.20513	PRKAB2	.
positive regulation of calcium ion transport into cytosol (GO:0010524)	1/32	0.244092	0.464561	0	0	3.69103	5.20513	TRPC1	.
purine ribonucleoside triphosphate metabolic process (GO:0009205)	1/32	0.244092	0.464561	0	0	3.69103	5.20513	MFN1	.
oxoacid metabolic process (GO:0043436)	1/32	0.244092	0.464561	0	0	3.69103	5.20513	PPA2	.
sister chromatid segregation (GO:0000819)	1/32	0.244092	0.464561	0	0	3.69103	5.20513	LATS1	.
macroautophagy (GO:0016236)	2/110	0.248301	0.464561	0	0	2.12295	2.95751	PRKAB2;MFN1	.
cellular response to insulin stimulus (GO:0032869)	2/110	0.248301	0.464561	0	0	2.12295	2.95751	PRKCI;APPL1	.
regulation of DNA recombination (GO:0000018)	1/33	0.250679	0.464561	0	0	3.57551	4.94701	ZRANB3	.
transcription from RNA polymerase I promoter (GO:0006360)	1/33	0.250679	0.464561	0	0	3.57551	4.94701	DMTF1	.
positive regulation of cytokine-mediated signaling pathway (GO:0001961)	1/33	0.250679	0.464561	0	0	3.57551	4.94701	TRIM44	.
regulation of cell-substrate adhesion (GO:0010810)	1/33	0.250679	0.464561	0	0	3.57551	4.94701	TSC1	.
positive regulation of Notch signaling pathway (GO:0045747)	1/33	0.250679	0.464561	0	0	3.57551	4.94701	PRKCI	.
regulation of autophagosome assembly (GO:2000785)	1/33	0.250679	0.464561	0	0	3.57551	4.94701	PIKFYVE	.
cellular response to glucose starvation (GO:0042149)	1/33	0.250679	0.464561	0	0	3.57551	4.94701	IMPACT	.
transcription initiation from RNA polymerase I promoter (GO:0006361)	1/33	0.250679	0.464561	0	0	3.57551	4.94701	DMTF1	.
positive regulation of catalytic activity (GO:0043085)	1/33	0.250679	0.464561	0	0	3.57551	4.94701	WRN	.
establishment or maintenance of epithelial cell apical/basal polarity (GO:0045197)	1/33	0.250679	0.464561	0	0	3.57551	4.94701	PRKCI	.
phosphatidylinositol metabolic process (GO:0046488)	2/112	0.254744	0.468073	0	0	2.08414	2.85006	PIKFYVE;PLEKHA2	.
regulation of double-strand break repair (GO:2000779)	1/34	0.257209	0.468073	0	0	3.46698	4.7077	SLF2	.
positive regulation of cytokinesis (GO:0032467)	1/34	0.257209	0.468073	0	0	3.46698	4.7077	PKN2	.
bone development (GO:0060348)	1/34	0.257209	0.468073	0	0	3.46698	4.7077	PLS3	.
regulation of interleukin-8 production (GO:0032677)	1/34	0.257209	0.468073	0	0	3.46698	4.7077	OTUD7B	.
positive regulation of exocytosis (GO:0045921)	1/34	0.257209	0.468073	0	0	3.46698	4.7077	CLASP2	.
regulation of insulin receptor signaling pathway (GO:0046626)	1/34	0.257209	0.468073	0	0	3.46698	4.7077	TSC1	.
regulation of wound healing (GO:0061041)	1/34	0.257209	0.468073	0	0	3.46698	4.7077	ARFGEF1	.
positive regulation of canonical Wnt signaling pathway (GO:0090263)	2/113	0.257966	0.468397	0	0	2.06526	2.79828	USP34;XIAP	.
lipid phosphorylation (GO:0046834)	1/35	0.263682	0.469284	0	0	3.36484	4.48537	PIKFYVE	.
positive regulation of NIK/NF-kappaB signaling (GO:1901224)	1/35	0.263682	0.469284	0	0	3.36484	4.48537	TRIM44	.
negative regulation of protein kinase B signaling (GO:0051898)	1/35	0.263682	0.469284	0	0	3.36484	4.48537	PKHD1	.
regulation of endothelial cell apoptotic process (GO:2000351)	1/35	0.263682	0.469284	0	0	3.36484	4.48537	PRKCI	.
anatomical structure homeostasis (GO:0060249)	1/35	0.263682	0.469284	0	0	3.36484	4.48537	WRN	.
regulation of mitochondrial membrane potential (GO:0051881)	1/35	0.263682	0.469284	0	0	3.36484	4.48537	PPA2	.
negative regulation of protein complex assembly (GO:0031333)	1/35	0.263682	0.469284	0	0	3.36484	4.48537	IMPACT	.
regulation of phosphoprotein phosphatase activity (GO:0043666)	1/35	0.263682	0.469284	0	0	3.36484	4.48537	TSC1	.
actin filament bundle organization (GO:0061572)	1/35	0.263682	0.469284	0	0	3.36484	4.48537	PLS3	.
regulation of receptor-mediated endocytosis (GO:0048259)	1/36	0.270099	0.473406	0	0	3.26854	4.27841	BICD1	.
epithelial cell migration (GO:0010631)	1/36	0.270099	0.473406	0	0	3.26854	4.27841	PKN2	.
regulation of cell morphogenesis involved in differentiation (GO:0010769)	1/36	0.270099	0.473406	0	0	3.26854	4.27841	SIPA1L1	.
Wnt signaling pathway, calcium modulating pathway (GO:0007223)	1/36	0.270099	0.473406	0	0	3.26854	4.27841	GNAT2	.
histone deacetylation (GO:0016575)	1/36	0.270099	0.473406	0	0	3.26854	4.27841	PRDM5	.
vesicle-mediated transport in synapse (GO:0099003)	1/36	0.270099	0.473406	0	0	3.26854	4.27841	SPG11	.
zymogen activation (GO:0031638)	1/36	0.270099	0.473406	0	0	3.26854	4.27841	ASPH	.
base-excision repair (GO:0006284)	1/37	0.276461	0.480388	0	0	3.17759	4.08538	WRN	.
negative regulation of G0 to G1 transition (GO:0070317)	1/37	0.276461	0.480388	0	0	3.17759	4.08538	PCGF6	.
actin filament bundle assembly (GO:0051017)	1/37	0.276461	0.480388	0	0	3.17759	4.08538	PLS3	.
positive regulation of multi-organism process (GO:0043902)	1/37	0.276461	0.480388	0	0	3.17759	4.08538	PUM2	.
protein ubiquitination (GO:0016567)	6/506	0.278681	0.483207	0	0	1.38043	1.76376	FBXL20;XIAP;CACUL1;RC3H2;TRIM33;MIB1	.
positive regulation of innate immune response (GO:0045089)	1/38	0.282767	0.484714	0	0	3.09155	3.90503	PUM2	.
regulation of cellular amide metabolic process (GO:0034248)	1/38	0.282767	0.484714	0	0	3.09155	3.90503	TSC1	.
positive regulation of DNA repair (GO:0045739)	1/38	0.282767	0.484714	0	0	3.09155	3.90503	SLF2	.
regulation of canonical Wnt signaling pathway (GO:0060828)	3/213	0.283232	0.484714	0	0	1.63876	2.06728	LATS1;USP34;XIAP	.
regulation of translation (GO:0006417)	3/213	0.283232	0.484714	0	0	1.63876	2.06728	MEX3A;TSC1;PUM2	.
Golgi organization (GO:0007030)	2/121	0.28375	0.484714	0	0	1.92564	2.42566	ARFGEF1;CLASP2	.
negative regulation of cell migration (GO:0030336)	2/121	0.28375	0.484714	0	0	1.92564	2.42566	SINHCAF;CLASP2	.
regulation of G0 to G1 transition (GO:0070316)	1/39	0.289019	0.489575	0	0	3.01004	3.73625	PCGF6	.
positive regulation of phagocytosis (GO:0050766)	1/39	0.289019	0.489575	0	0	3.01004	3.73625	TUB	.
cellular response to amino acid starvation (GO:0034198)	1/39	0.289019	0.489575	0	0	3.01004	3.73625	IMPACT	.
DNA biosynthetic process (GO:0071897)	1/39	0.289019	0.489575	0	0	3.01004	3.73625	WRN	.
cellular calcium ion homeostasis (GO:0006874)	2/123	0.290188	0.490526	0	0	1.89362	2.34284	PKHD1;TRPC1	.
organic anion transport (GO:0015711)	2/124	0.293404	0.490813	0	0	1.878	2.30281	SLC22A15;CA5B	.
androgen receptor signaling pathway (GO:0030521)	1/40	0.295217	0.490813	0	0	2.93271	3.57804	NRIP1	.
detection of chemical stimulus involved in sensory perception of bitter taste (GO:0001580)	1/40	0.295217	0.490813	0	0	2.93271	3.57804	GNAT2	.
intraciliary transport involved in cilium assembly (GO:0035735)	1/40	0.295217	0.490813	0	0	2.93271	3.57804	WDR35	.
negative regulation of TOR signaling (GO:0032007)	1/40	0.295217	0.490813	0	0	2.93271	3.57804	TSC1	.
regulation of protein dephosphorylation (GO:0035304)	1/40	0.295217	0.490813	0	0	2.93271	3.57804	TSC1	.
ameboidal-type cell migration (GO:0001667)	1/40	0.295217	0.490813	0	0	2.93271	3.57804	PKN2	.
tRNA aminoacylation (GO:0043039)	1/40	0.295217	0.490813	0	0	2.93271	3.57804	PPA2	.
cytoskeleton organization (GO:0007010)	2/126	0.299831	0.490926	0	0	1.84752	2.22541	PRKCI;KIAA1958	.
bicarbonate transport (GO:0015701)	1/41	0.30136	0.490926	0	0	2.85925	3.42952	CA5B	.
regulation of phagocytosis (GO:0050764)	1/41	0.30136	0.490926	0	0	2.85925	3.42952	TUB	.
DNA duplex unwinding (GO:0032508)	1/41	0.30136	0.490926	0	0	2.85925	3.42952	WRN	.
regulation of stress-activated MAPK cascade (GO:0032872)	1/41	0.30136	0.490926	0	0	2.85925	3.42952	MID1	.
negative regulation of STAT cascade (GO:1904893)	1/41	0.30136	0.490926	0	0	2.85925	3.42952	LRRC3	.
positive regulation of cell division (GO:0051781)	1/41	0.30136	0.490926	0	0	2.85925	3.42952	PKN2	.
telomere organization (GO:0032200)	1/41	0.30136	0.490926	0	0	2.85925	3.42952	WRN	.
positive regulation of receptor-mediated endocytosis (GO:0048260)	1/41	0.30136	0.490926	0	0	2.85925	3.42952	BICD1	.
sensory perception of bitter taste (GO:0050913)	1/41	0.30136	0.490926	0	0	2.85925	3.42952	GNAT2	.
generation of neurons (GO:0048699)	2/130	0.312656	0.506598	0	0	1.78943	2.08048	NRBP2;MYEF2	.
negative regulation of DNA metabolic process (GO:0051053)	1/43	0.313489	0.506598	0	0	2.72282	3.15845	ZRANB3	.
response to hydrogen peroxide (GO:0042542)	1/43	0.313489	0.506598	0	0	2.72282	3.15845	IMPACT	.
regulation of multicellular organismal development (GO:2000026)	1/43	0.313489	0.506598	0	0	2.72282	3.15845	CLASP2	.
detection of chemical stimulus involved in sensory perception of taste (GO:0050912)	1/44	0.319474	0.510149	0	0	2.65936	3.03454	GNAT2	.
positive regulation of viral life cycle (GO:1903902)	1/44	0.319474	0.510149	0	0	2.65936	3.03454	PKN2	.
metaphase plate congression (GO:0051310)	1/44	0.319474	0.510149	0	0	2.65936	3.03454	SPICE1	.
unsaturated fatty acid metabolic process (GO:0033559)	1/44	0.319474	0.510149	0	0	2.65936	3.03454	SCD5	.
regulation of dendrite morphogenesis (GO:0048814)	1/44	0.319474	0.510149	0	0	2.65936	3.03454	SIPA1L1	.
positive regulation of actin filament bundle assembly (GO:0032233)	1/44	0.319474	0.510149	0	0	2.65936	3.03454	SYNPO2	.
nucleus organization (GO:0006997)	1/45	0.325408	0.518599	0	0	2.59879	2.9176	LEMD3	.
cellular response to organic cyclic compound (GO:0071407)	2/135	0.328616	0.521798	0	0	1.72172	1.91604	IMPACT;NRIP1	.
activation of protein kinase activity (GO:0032147)	3/233	0.330714	0.521798	0	0	1.49474	1.65393	SLK;KIDINS220;FRS2	.
intraciliary transport (GO:0042073)	1/46	0.33129	0.521798	0	0	2.54091	2.8071	WDR35	.
cellular response to ionizing radiation (GO:0071479)	1/46	0.33129	0.521798	0	0	2.54091	2.8071	WRN	.
positive regulation of protein localization to cell periphery (GO:1904377)	1/46	0.33129	0.521798	0	0	2.54091	2.8071	PRKCI	.
tRNA aminoacylation for protein translation (GO:0006418)	1/46	0.33129	0.521798	0	0	2.54091	2.8071	PPA2	.
positive regulation of transferase activity (GO:0051347)	2/137	0.334973	0.526572	0	0	1.69604	1.85497	EPM2AIP1;DCUN1D4	.
negative regulation of I-kappaB kinase/NF-kappaB signaling (GO:0043124)	1/47	0.337121	0.526874	0	0	2.48555	2.70257	OTUD7B	.
fatty acid biosynthetic process (GO:0006633)	1/47	0.337121	0.526874	0	0	2.48555	2.70257	SCD5	.
negative regulation of JAK-STAT cascade (GO:0046426)	1/47	0.337121	0.526874	0	0	2.48555	2.70257	LRRC3	.
cellular response to growth factor stimulus (GO:0071363)	2/139	0.341312	0.530776	0	0	1.67111	1.79637	KIDINS220;SOX5	.
neuron differentiation (GO:0030182)	2/139	0.341312	0.530776	0	0	1.67111	1.79637	NRBP2;MYEF2	.
protein K48-linked ubiquitination (GO:0070936)	1/48	0.342902	0.530776	0	0	2.43254	2.60358	TTC3	.
regulation of epithelial cell migration (GO:0010632)	1/48	0.342902	0.530776	0	0	2.43254	2.60358	CLASP2	.
amino acid transport (GO:0006865)	1/48	0.342902	0.530776	0	0	2.43254	2.60358	SLC3A1	.
regulation of cellular component organization (GO:0051128)	2/140	0.344475	0.531175	0	0	1.65891	1.76796	LATS1;KIAA1958	.
positive regulation of Wnt signaling pathway (GO:0030177)	2/140	0.344475	0.531175	0	0	1.65891	1.76796	USP34;XIAP	.
ubiquitin-dependent protein catabolic process (GO:0006511)	4/341	0.345186	0.531257	0	0	1.36073	1.44737	ATE1;TTC3;OTUD7B;CACUL1	.
modification-dependent protein catabolic process (GO:0019941)	2/141	0.347633	0.533513	0	0	1.6469	1.74012	TTC3;PCYOX1	.
RNA methylation (GO:0001510)	1/49	0.348632	0.533513	0	0	2.38174	2.50973	TARBP1	.
regulation of release of sequestered calcium ion into cytosol (GO:0051279)	1/49	0.348632	0.533513	0	0	2.38174	2.50973	TRPC1	.
regulation of cellular protein metabolic process (GO:0032268)	1/50	0.354313	0.541182	0	0	2.33302	2.42068	TSC1	.
regulation of exocytosis (GO:0017157)	1/51	0.359945	0.547713	0	0	2.28624	2.33609	CLASP2	.
carboxylic acid transport (GO:0046942)	1/51	0.359945	0.547713	0	0	2.28624	2.33609	SLC3A1	.
positive regulation of proteolysis (GO:0045862)	1/52	0.365528	0.552049	0	0	2.2413	2.25568	ASPH	.
positive regulation of cell-substrate adhesion (GO:0010811)	1/52	0.365528	0.552049	0	0	2.2413	2.25568	PLEKHA2	.
positive regulation of mitotic cell cycle (GO:0045931)	1/52	0.365528	0.552049	0	0	2.2413	2.25568	PKN2	.
positive regulation of secretion by cell (GO:1903532)	1/52	0.365528	0.552049	0	0	2.2413	2.25568	CLASP2	.
negative regulation of transcription from RNA polymerase II promoter (GO:0000122)	6/565	0.3689	0.556103	0	0	1.23096	1.22755	IMPACT;PRDM5;NRIP1;OTUD7B;HCFC2;TRIM33	.
negative regulation of cellular response to transforming growth factor beta stimulus (GO:1903845)	1/53	0.371062	0.556249	0	0	2.19809	2.17915	LEMD3	.
regulation of calcium ion-dependent exocytosis (GO:0017158)	1/53	0.371062	0.556249	0	0	2.19809	2.17915	PREPL	.
embryonic organ development (GO:0048568)	1/53	0.371062	0.556249	0	0	2.19809	2.17915	TEAD1	.
cellular protein modification process (GO:0006464)	10/1001	0.373046	0.558188	0	0	1.15891	1.14274	LATS1;FBXL20;NRBP2;ATE1;PRKCI;CDK19;PHKB;PKN2;DCAF10;CDC42BPA	.
negative regulation of cell differentiation (GO:0045596)	2/150	0.375813	0.55914	0	0	1.54604	1.51305	SINHCAF;USF3	.
membrane fusion (GO:0061025)	1/54	0.376548	0.55914	0	0	2.15651	2.10628	MFN1	.
RNA modification (GO:0009451)	1/54	0.376548	0.55914	0	0	2.15651	2.10628	TARBP1	.
negative regulation of cellular component organization (GO:0051129)	1/54	0.376548	0.55914	0	0	2.15651	2.10628	IMPACT	.
regulation of cellular catabolic process (GO:0031329)	1/55	0.381987	0.55914	0	0	2.11646	2.03682	USP13	.
positive regulation of cysteine-type endopeptidase activity (GO:2001056)	1/55	0.381987	0.55914	0	0	2.11646	2.03682	ASPH	.
negative regulation of transforming growth factor beta receptor signaling pathway (GO:0030512)	1/55	0.381987	0.55914	0	0	2.11646	2.03682	LEMD3	.
regulation of axonogenesis (GO:0050770)	1/55	0.381987	0.55914	0	0	2.11646	2.03682	SIPA1L1	.
regulation of gene silencing by RNA (GO:0060966)	1/55	0.381987	0.55914	0	0	2.11646	2.03682	PUM2	.
DNA recombination (GO:0006310)	1/55	0.381987	0.55914	0	0	2.11646	2.03682	WRN	.
regulation of posttranscriptional gene silencing (GO:0060147)	1/55	0.381987	0.55914	0	0	2.11646	2.03682	PUM2	.
Notch signaling pathway (GO:0007219)	1/55	0.381987	0.55914	0	0	2.11646	2.03682	MIB1	.
chromosome organization (GO:0051276)	1/56	0.387378	0.562208	0	0	2.07788	1.97056	LATS1	.
protein import (GO:0017038)	1/56	0.387378	0.562208	0	0	2.07788	1.97056	IPO7	.
anion transport (GO:0006820)	1/56	0.387378	0.562208	0	0	2.07788	1.97056	SLC22A15	.
positive regulation of protein transport (GO:0051222)	1/56	0.387378	0.562208	0	0	2.07788	1.97056	CNST	.
positive regulation of programmed cell death (GO:0043068)	3/257	0.387562	0.562208	0	0	1.35184	1.28139	LATS1;ARHGEF12;KALRN	.
cellular respiration (GO:0045333)	1/57	0.392723	0.568674	0	0	2.04067	1.90731	LYRM7	.
response to light stimulus (GO:0009416)	1/58	0.398022	0.574288	0	0	2.00477	1.84689	ZRANB3	.
tRNA modification (GO:0006400)	1/58	0.398022	0.574288	0	0	2.00477	1.84689	TARBP1	.
renal system development (GO:0072001)	1/59	0.403274	0.58083	0	0	1.9701	1.78913	PKHD1	.
transcription initiation from RNA polymerase II promoter (GO:0006367)	2/160	0.406528	0.584475	0	0	1.44745	1.30286	TAF4B;TEAD1	.
protein targeting to membrane (GO:0006612)	1/61	0.413643	0.5933	0	0	1.90424	1.68097	PRKCI	.
transcription from RNA polymerase II promoter (GO:0006366)	5/485	0.414645	0.5933	0	0	1.19243	1.04973	ELF5;TAF8;TAF4B;TEAD1;SOX5	.
regulation of apoptotic process (GO:0042981)	8/815	0.415061	0.5933	0	0	1.13578	0.998729	PKHD1;LATS1;PRKCI;WRN;SLK;ARHGEF12;XIAP;KALRN	.
regulation of protein kinase B signaling (GO:0051896)	2/163	0.415604	0.5933	0	0	1.42027	1.24703	PKHD1;FRS2	.
glycerophospholipid biosynthetic process (GO:0046474)	2/164	0.418613	0.59361	0	0	1.41143	1.22908	PIKFYVE;PLEKHA2	.
establishment of protein localization to organelle (GO:0072594)	1/62	0.418759	0.59361	0	0	1.87293	1.63031	IPO7	.
regulation of actin filament-based process (GO:0032970)	1/62	0.418759	0.59361	0	0	1.87293	1.63031	TSC1	.
regulation of translational initiation (GO:0006446)	1/62	0.418759	0.59361	0	0	1.87293	1.63031	IMPACT	.
negative regulation of protein modification process (GO:0031400)	1/63	0.423832	0.595576	0	0	1.84263	1.58174	IMPACT	.
kidney development (GO:0001822)	1/63	0.423832	0.595576	0	0	1.84263	1.58174	PKHD1	.
regulation of viral genome replication (GO:0045069)	1/63	0.423832	0.595576	0	0	1.84263	1.58174	PKN2	.
regulation of proteolysis (GO:0030162)	1/63	0.423832	0.595576	0	0	1.84263	1.58174	ASPH	.
negative regulation of dephosphorylation (GO:0035305)	1/63	0.423832	0.595576	0	0	1.84263	1.58174	CNST	.
regulation of inflammatory response (GO:0050727)	2/166	0.424609	0.595633	0	0	1.39407	1.19414	OTUD7B;XIAP	.
mitochondrion organization (GO:0007005)	2/167	0.427596	0.598782	0	0	1.38555	1.17713	PIKFYVE;MFN1	.
cellular response to decreased oxygen levels (GO:0036294)	1/64	0.42886	0.599514	0	0	1.81329	1.53517	TSC1	.
positive regulation of protein modification by small protein conjugation or removal (GO:1903322)	1/65	0.433845	0.602314	0	0	1.78486	1.49048	XIAP	.
DNA synthesis involved in DNA repair (GO:0000731)	1/65	0.433845	0.602314	0	0	1.78486	1.49048	WRN	.
regulation of JAK-STAT cascade (GO:0046425)	1/65	0.433845	0.602314	0	0	1.78486	1.49048	LRRC3	.
cellular response to reactive oxygen species (GO:0034614)	1/65	0.433845	0.602314	0	0	1.78486	1.49048	IMPACT	.
intracellular steroid hormone receptor signaling pathway (GO:0030518)	1/66	0.438787	0.605571	0	0	1.75731	1.44757	NRIP1	.
purine ribonucleotide metabolic process (GO:0009150)	1/66	0.438787	0.605571	0	0	1.75731	1.44757	MFN1	.
positive regulation of cellular protein localization (GO:1903829)	1/66	0.438787	0.605571	0	0	1.75731	1.44757	BICD1	.
positive regulation of hydrolase activity (GO:0051345)	2/172	0.442404	0.605571	0	0	1.34446	1.09645	WRN;RGS7	.
positive regulation of protein kinase activity (GO:0045860)	2/172	0.442404	0.605571	0	0	1.34446	1.09645	SLK;CACUL1	.
extrinsic apoptotic signaling pathway (GO:0097191)	1/67	0.443686	0.605571	0	0	1.7306	1.40635	APPL1	.
regulation of gene silencing by miRNA (GO:0060964)	1/67	0.443686	0.605571	0	0	1.7306	1.40635	PUM2	.
negative regulation of protein binding (GO:0032091)	1/67	0.443686	0.605571	0	0	1.7306	1.40635	TTBK2	.
insulin receptor signaling pathway (GO:0008286)	1/67	0.443686	0.605571	0	0	1.7306	1.40635	APPL1	.
cellular response to UV (GO:0034644)	1/67	0.443686	0.605571	0	0	1.7306	1.40635	IMPACT	.
protein polyubiquitination (GO:0000209)	3/283	0.447787	0.609104	0	0	1.22469	0.98396	FBXL20;TTC3;RC3H2	.
negative regulation of cysteine-type endopeptidase activity involved in apoptotic process (GO:0043154)	1/68	0.448542	0.609104	0	0	1.70468	1.36674	XIAP	.
negative regulation of phosphatase activity (GO:0010923)	1/68	0.448542	0.609104	0	0	1.70468	1.36674	CNST	.
transmembrane receptor protein tyrosine kinase signaling pathway (GO:0007169)	4/396	0.45287	0.609104	0	0	1.16651	0.924048	SIPA1L1;FRS2;KALRN;APPL1	.
positive regulation of neurogenesis (GO:0050769)	1/69	0.453356	0.609104	0	0	1.67953	1.32864	IMPACT	.
regulation of innate immune response (GO:0045088)	1/69	0.453356	0.609104	0	0	1.67953	1.32864	XIAP	.
protein modification by small protein conjugation (GO:0032446)	4/398	0.456705	0.609104	0	0	1.16047	0.909477	DCUN1D4;XIAP;TRIM33;MIB1	.
positive regulation of MAP kinase activity (GO:0043406)	2/177	0.457	0.609104	0	0	1.30571	1.02247	KIDINS220;FRS2	.
regulation of Notch signaling pathway (GO:0008593)	1/70	0.458128	0.609104	0	0	1.65511	1.29199	PRKCI	.
stress-activated protein kinase signaling cascade (GO:0031098)	1/70	0.458128	0.609104	0	0	1.65511	1.29199	SLK	.
snRNA transcription (GO:0009301)	1/70	0.458128	0.609104	0	0	1.65511	1.29199	TAF8	.
interferon-gamma-mediated signaling pathway (GO:0060333)	1/70	0.458128	0.609104	0	0	1.65511	1.29199	MID1	.
snRNA transcription from RNA polymerase II promoter (GO:0042795)	1/70	0.458128	0.609104	0	0	1.65511	1.29199	TAF8	.
negative regulation of developmental process (GO:0051093)	1/70	0.458128	0.609104	0	0	1.65511	1.29199	SINHCAF	.
protein ubiquitination involved in ubiquitin-dependent protein catabolic process (GO:0042787)	1/70	0.458128	0.609104	0	0	1.65511	1.29199	CACUL1	.
DNA repair (GO:0006281)	3/288	0.459114	0.609104	0	0	1.20289	0.9364	ZRANB3;EXD2;WRN	.
negative regulation of protein phosphorylation (GO:0001933)	2/178	0.459893	0.609104	0	0	1.29823	1.00841	IMPACT;LRRC3	.
negative regulation of cellular macromolecule biosynthetic process (GO:2000113)	5/512	0.460701	0.609104	0	0	1.12735	0.873705	PCGF6;MEX3A;PRDM5;TSC1;TRIM33	.
regulation of cell communication (GO:0010646)	1/71	0.462859	0.609104	0	0	1.63138	1.25671	XIAP	.
actomyosin structure organization (GO:0031032)	1/71	0.462859	0.609104	0	0	1.63138	1.25671	CDC42BPA	.
organelle membrane fusion (GO:0090174)	1/71	0.462859	0.609104	0	0	1.63138	1.25671	MFN1	.
nuclear import (GO:0051170)	1/71	0.462859	0.609104	0	0	1.63138	1.25671	IPO7	.
negative regulation of cysteine-type endopeptidase activity (GO:2000117)	1/72	0.467549	0.609322	0	0	1.60832	1.22273	XIAP	.
response to metal ion (GO:0010038)	1/72	0.467549	0.609322	0	0	1.60832	1.22273	TRPC1	.
cell-cell junction organization (GO:0045216)	1/72	0.467549	0.609322	0	0	1.60832	1.22273	PRKCI	.
SCF-dependent proteasomal ubiquitin-dependent protein catabolic process (GO:0031146)	1/72	0.467549	0.609322	0	0	1.60832	1.22273	FBXL20	.
regulation of fat cell differentiation (GO:0045598)	1/72	0.467549	0.609322	0	0	1.60832	1.22273	TAF8	.
regulation of neuron death (GO:1901214)	1/72	0.467549	0.609322	0	0	1.60832	1.22273	TSC1	.
nucleic acid phosphodiester bond hydrolysis (GO:0090305)	1/73	0.472198	0.612794	0	0	1.5859	1.18999	EXD2	.
positive regulation of proteasomal protein catabolic process (GO:1901800)	1/73	0.472198	0.612794	0	0	1.5859	1.18999	USP13	.
positive regulation of cellular process (GO:0048522)	5/519	0.472489	0.612794	0	0	1.1116	0.83341	PKHD1;CNST;SMC5;SINHCAF;CACUL1	.
positive regulation of epithelial cell migration (GO:0010634)	1/74	0.476806	0.613471	0	0	1.5641	1.15844	CLASP2	.
mRNA 3'-end processing (GO:0031124)	1/74	0.476806	0.613471	0	0	1.5641	1.15844	MTPAP	.
regulation of G-protein coupled receptor protein signaling pathway (GO:0008277)	1/74	0.476806	0.613471	0	0	1.5641	1.15844	BICD1	.
regulation of gene expression, epigenetic (GO:0040029)	1/74	0.476806	0.613471	0	0	1.5641	1.15844	ZFP57	.
nitrogen compound transport (GO:0071705)	1/74	0.476806	0.613471	0	0	1.5641	1.15844	SLC3A1	.
negative regulation of phosphorylation (GO:0042326)	1/75	0.481375	0.616445	0	0	1.54288	1.12802	IMPACT	.
regulation of actin cytoskeleton organization (GO:0032956)	1/75	0.481375	0.616445	0	0	1.54288	1.12802	TSC1	.
gene expression (GO:0010467)	4/411	0.481407	0.616445	0	0	1.12265	0.820704	GTF3C4;DHX35;BAZ2B;BICD1	.
ERAD pathway (GO:0036503)	1/77	0.490394	0.624981	0	0	1.50213	1.07034	USP13	.
positive regulation of cytoskeleton organization (GO:0051495)	1/77	0.490394	0.624981	0	0	1.50213	1.07034	SYNPO2	.
regulation of cytokinesis (GO:0032465)	1/77	0.490394	0.624981	0	0	1.50213	1.07034	PKN2	.
fibroblast growth factor receptor signaling pathway (GO:0008543)	1/78	0.494845	0.62867	0	0	1.48255	1.04299	FRS2	.
visual perception (GO:0007601)	1/78	0.494845	0.62867	0	0	1.48255	1.04299	GNAT2	.
RNA metabolic process (GO:0016070)	2/191	0.496671	0.63	0	0	1.20813	0.845486	DHX35;BICD1	.
response to calcium ion (GO:0051592)	1/79	0.499257	0.632287	0	0	1.46347	1.01657	TRPC1	.
positive regulation of apoptotic process (GO:0043065)	3/307	0.501213	0.633771	0	0	1.12662	0.778181	LATS1;ARHGEF12;KALRN	.
RNA processing (GO:0006396)	2/193	0.502187	0.634012	0	0	1.19536	0.823343	DHX35;BICD1	.
positive regulation of stress-activated MAPK cascade (GO:0032874)	1/80	0.50363	0.634369	0	0	1.44487	0.991053	MID1	.
positive regulation of cell proliferation (GO:0008284)	4/424	0.505666	0.634369	0	0	1.08717	0.741319	PKHD1;PRKCI;SINHCAF;CACUL1	.
protein catabolic process (GO:0030163)	1/81	0.507966	0.634369	0	0	1.42673	0.966385	ATE1	.
positive regulation of protein targeting to mitochondrion (GO:1903955)	1/81	0.507966	0.634369	0	0	1.42673	0.966385	ABLIM3	.
sensory perception of light stimulus (GO:0050953)	1/81	0.507966	0.634369	0	0	1.42673	0.966385	GNAT2	.
negative regulation of cell death (GO:0060548)	1/81	0.507966	0.634369	0	0	1.42673	0.966385	IMPACT	.
negative regulation of cell cycle process (GO:0010948)	1/81	0.507966	0.634369	0	0	1.42673	0.966385	PCGF6	.
negative regulation of NF-kappaB transcription factor activity (GO:0032088)	1/82	0.512264	0.636784	0	0	1.40905	0.942534	PKHD1	.
retrograde transport, endosome to Golgi (GO:0042147)	1/82	0.512264	0.636784	0	0	1.40905	0.942534	PIKFYVE	.
positive regulation of cell cycle (GO:0045787)	1/82	0.512264	0.636784	0	0	1.40905	0.942534	PKN2	.
DNA metabolic process (GO:0006259)	3/314	0.516305	0.638153	0	0	1.10086	0.727733	ZRANB3;EXD2;WRN	.
establishment of protein localization to membrane (GO:0090150)	1/83	0.516525	0.638153	0	0	1.39179	0.919464	PRKCI	.
positive regulation of peptidyl-serine phosphorylation (GO:0033138)	1/83	0.516525	0.638153	0	0	1.39179	0.919464	LATS1	.
protein maturation (GO:0051604)	1/83	0.516525	0.638153	0	0	1.39179	0.919464	RHBDL3	.
regulation of cell migration (GO:0030334)	3/316	0.520573	0.63946	0	0	1.09372	0.714006	SLK;SINHCAF;TTBK2	.
regulation of neuron differentiation (GO:0045664)	1/84	0.520749	0.63946	0	0	1.37496	0.897142	IMPACT	.
positive regulation of supramolecular fiber organization (GO:1902905)	1/84	0.520749	0.63946	0	0	1.37496	0.897142	SYNPO2	.
regulation of cell cycle G2/M phase transition (GO:1902749)	1/84	0.520749	0.63946	0	0	1.37496	0.897142	NEDD1	.
positive regulation of multicellular organismal process (GO:0051240)	2/202	0.526528	0.645576	0	0	1.14105	0.731925	SOX5;CLASP2	.
regulation of peptidyl-serine phosphorylation (GO:0033135)	1/86	0.529086	0.645891	0	0	1.34247	0.85462	LATS1	.
calcium ion transmembrane transport (GO:0070588)	1/86	0.529086	0.645891	0	0	1.34247	0.85462	TRPC1	.
regulation of autophagy (GO:0010506)	2/203	0.529183	0.645891	0	0	1.13531	0.722536	USP13;PRKAB2	.
calcium ion homeostasis (GO:0055074)	1/87	0.533201	0.648835	0	0	1.32679	0.834362	PKHD1	.
organic substance transport (GO:0071702)	1/87	0.533201	0.648835	0	0	1.32679	0.834362	SLC22A15	.
positive regulation of signal transduction (GO:0009967)	2/206	0.537088	0.649883	0	0	1.11845	0.695219	PRKCI;TRIM44	.
divalent metal ion transport (GO:0070838)	1/88	0.53728	0.649883	0	0	1.31147	0.814735	TRPC1	.
regulation of protein targeting to mitochondrion (GO:1903214)	1/88	0.53728	0.649883	0	0	1.31147	0.814735	ABLIM3	.
positive regulation of protein complex assembly (GO:0031334)	1/88	0.53728	0.649883	0	0	1.31147	0.814735	SLF2	.
cell-matrix adhesion (GO:0007160)	1/90	0.545332	0.655696	0	0	1.28187	0.777278	TSC1	.
positive regulation of response to external stimulus (GO:0032103)	1/90	0.545332	0.655696	0	0	1.28187	0.777278	PUM2	.
regulation of Ras protein signal transduction (GO:0046578)	1/90	0.545332	0.655696	0	0	1.28187	0.777278	APPL1	.
regulation of cytokine-mediated signaling pathway (GO:0001959)	1/90	0.545332	0.655696	0	0	1.28187	0.777278	TRIM44	.
positive regulation of cellular protein metabolic process (GO:0032270)	1/91	0.549305	0.658514	0	0	1.26757	0.7594	ASPH	.
negative regulation of kinase activity (GO:0033673)	1/91	0.549305	0.658514	0	0	1.26757	0.7594	LRRC3	.
regulation of transcription from RNA polymerase II promoter in response to stress (GO:0043618)	1/93	0.557149	0.665941	0	0	1.23988	0.725237	IMPACT	.
regulation of cysteine-type endopeptidase activity involved in apoptotic process (GO:0043281)	1/93	0.557149	0.665941	0	0	1.23988	0.725237	XIAP	.
cellular response to fibroblast growth factor stimulus (GO:0044344)	1/94	0.56102	0.669577	0	0	1.22649	0.708911	FRS2	.
positive regulation of protein localization to membrane (GO:1905477)	1/95	0.564857	0.671462	0	0	1.21338	0.693063	PRKCI	.
transcription elongation from RNA polymerase II promoter (GO:0006368)	1/95	0.564857	0.671462	0	0	1.21338	0.693063	TAF4B	.
negative regulation of transcription, DNA-templated (GO:0045892)	7/813	0.565092	0.671462	0	0	0.989138	0.564568	IMPACT;PCGF6;PRDM5;NRIP1;OTUD7B;HCFC2;TRIM33	.
epithelial cell differentiation (GO:0030855)	1/96	0.568661	0.673721	0	0	1.20055	0.677675	LATS1	.
cellular metal ion homeostasis (GO:0006875)	1/96	0.568661	0.673721	0	0	1.20055	0.677675	PKHD1	.
cellular response to organonitrogen compound (GO:0071417)	1/97	0.572431	0.674624	0	0	1.18798	0.66273	IMPACT	.
negative regulation of cell motility (GO:2000146)	1/97	0.572431	0.674624	0	0	1.18798	0.66273	SINHCAF	.
mitochondrial respiratory chain complex assembly (GO:0033108)	1/97	0.572431	0.674624	0	0	1.18798	0.66273	LYRM7	.
viral process (GO:0016032)	2/220	0.572763	0.674624	0	0	1.04587	0.582848	HCFC2;BICD1	.
histone modification (GO:0016570)	1/98	0.576169	0.677649	0	0	1.17567	0.648213	PRDM5	.
small GTPase mediated signal transduction (GO:0007264)	1/99	0.579875	0.681016	0	0	1.16362	0.634106	ARHGAP32	.
cellular response to transforming growth factor beta stimulus (GO:0071560)	1/100	0.583548	0.684335	0	0	1.15181	0.620396	SOX5	.
protein processing (GO:0016485)	1/101	0.587189	0.68562	0	0	1.14023	0.607068	RHBDL3	.
cellular divalent inorganic cation homeostasis (GO:0072503)	1/101	0.587189	0.68562	0	0	1.14023	0.607068	PKHD1	.
regulation of kinase activity (GO:0043549)	1/101	0.587189	0.68562	0	0	1.14023	0.607068	KIDINS220	.
protein import into nucleus (GO:0006606)	1/103	0.594377	0.692305	0	0	1.11776	0.581505	IPO7	.
endosomal transport (GO:0016197)	2/229	0.594629	0.692305	0	0	1.00394	0.521869	PIKFYVE;ANKRD50	.
regulation of cellular response to stress (GO:0080135)	1/104	0.597924	0.695141	0	0	1.10685	0.569244	IMPACT	.
DNA-templated transcription, termination (GO:0006353)	1/106	0.604927	0.701264	0	0	1.08566	0.545705	DMTF1	.
positive regulation of cellular component organization (GO:0051130)	1/106	0.604927	0.701264	0	0	1.08566	0.545705	SLF2	.
positive regulation of cell cycle process (GO:0090068)	1/107	0.608382	0.704259	0	0	1.07536	0.534404	PKN2	.
DNA-templated transcription, elongation (GO:0006354)	1/108	0.611807	0.706339	0	0	1.06526	0.523402	TAF4B	.
negative regulation of apoptotic process (GO:0043066)	4/485	0.611928	0.706339	0	0	0.946313	0.464773	PKHD1;NRBP2;PRKCI;XIAP	.
Wnt signaling pathway (GO:0016055)	1/109	0.615203	0.708097	0	0	1.05534	0.512688	USP34	.
negative regulation of protein kinase activity (GO:0006469)	1/109	0.615203	0.708097	0	0	1.05534	0.512688	LRRC3	.
negative regulation of cytokine production (GO:0001818)	1/110	0.618569	0.708942	0	0	1.04561	0.502253	OTUD7B	.
positive regulation of establishment of protein localization to mitochondrion (GO:1903749)	1/110	0.618569	0.708942	0	0	1.04561	0.502253	ABLIM3	.
cellular response to peptide hormone stimulus (GO:0071375)	1/110	0.618569	0.708942	0	0	1.04561	0.502253	PRKCI	.
cellular macromolecule biosynthetic process (GO:0034645)	3/367	0.622007	0.711872	0	0	0.938018	0.445375	WRN;GTF3C4;BAZ2B	.
negative regulation of gene expression (GO:0010629)	5/618	0.627376	0.716251	0	0	0.927295	0.432314	PCGF6;MEX3A;PRDM5;TSC1;TRIM33	.
positive regulation of kinase activity (GO:0033674)	1/113	0.628493	0.716251	0	0	1.01744	0.472533	CACUL1	.
positive regulation of developmental process (GO:0051094)	1/113	0.628493	0.716251	0	0	1.01744	0.472533	SOX5	.
cellular response to interferon-gamma (GO:0071346)	1/116	0.638159	0.726117	0	0	0.990751	0.445013	MID1	.
positive regulation of nucleic acid-templated transcription (GO:1903508)	4/502	0.638947	0.726117	0	0	0.913206	0.409056	NRIP1;TAF8;TEAD1;TRIM44	.
protein localization to cell periphery (GO:1990778)	1/117	0.641326	0.727797	0	0	0.982161	0.436293	CLASP2	.
calcium ion transport (GO:0006816)	1/118	0.644465	0.72931	0	0	0.973717	0.427788	TRPC1	.
cytosolic transport (GO:0016482)	1/118	0.644465	0.72931	0	0	0.973717	0.427788	PIKFYVE	.
regulation of cellular macromolecule biosynthetic process (GO:2000112)	5/631	0.645619	0.729595	0	0	0.907424	0.397039	USP13;DMTF1;ZFP3;TSC1;BAZ2B	.
RNA export from nucleus (GO:0006405)	1/119	0.647576	0.730186	0	0	0.965416	0.419491	TSC1	.
actin filament organization (GO:0007015)	1/120	0.650661	0.730186	0	0	0.957255	0.411397	PLS3	.
enzyme linked receptor protein signaling pathway (GO:0007167)	1/120	0.650661	0.730186	0	0	0.957255	0.411397	FRS2	.
DNA replication (GO:0006260)	1/120	0.650661	0.730186	0	0	0.957255	0.411397	WRN	.
macromolecular complex assembly (GO:0065003)	1/120	0.650661	0.730186	0	0	0.957255	0.411397	TEAD1	.
regulation of protein phosphorylation (GO:0001932)	2/261	0.665583	0.743946	0	0	0.878468	0.357618	IMPACT;KIDINS220	.
negative regulation of multicellular organismal process (GO:0051241)	1/125	0.665685	0.743946	0	0	0.918423	0.373742	USF3	.
G-protein coupled receptor signaling pathway, coupled to cyclic nucleotide second messenger (GO:0007187)	1/125	0.665685	0.743946	0	0	0.918423	0.373742	GNAT2	.
positive regulation of protein kinase B signaling (GO:0051897)	1/127	0.671513	0.74839	0	0	0.903753	0.359894	FRS2	.
non-canonical Wnt signaling pathway (GO:0035567)	1/127	0.671513	0.74839	0	0	0.903753	0.359894	GNAT2	.
regulation of mRNA stability (GO:0043488)	1/128	0.674389	0.748498	0	0	0.896591	0.35321	PUM2	.
positive regulation of NF-kappaB transcription factor activity (GO:0051092)	1/128	0.674389	0.748498	0	0	0.896591	0.35321	PRKCI	.
positive regulation of mitochondrion organization (GO:0010822)	1/128	0.674389	0.748498	0	0	0.896591	0.35321	ABLIM3	.
regulation of macromolecule metabolic process (GO:0060255)	1/129	0.67724	0.750631	0	0	0.889541	0.34668	TRIM44	.
regulation of programmed cell death (GO:0043067)	2/268	0.679711	0.751701	0	0	0.855045	0.330122	WRN;SLK	.
protein localization to plasma membrane (GO:0072659)	1/130	0.680066	0.751701	0	0	0.882601	0.3403	CLASP2	.
negative regulation of cellular process (GO:0048523)	4/534	0.686423	0.757691	0	0	0.856648	0.322324	PKHD1;IMPACT;TSC1;SINHCAF	.
protein targeting (GO:0006605)	1/133	0.688398	0.758834	0	0	0.86241	0.322014	PRKCI	.
adenylate cyclase-modulating G-protein coupled receptor signaling pathway (GO:0007188)	1/134	0.691127	0.760065	0	0	0.855882	0.31619	GNAT2	.
cellular response to oxygen-containing compound (GO:1901701)	2/274	0.691432	0.760065	0	0	0.835927	0.308449	IMPACT;NRIP1	.
negative regulation of programmed cell death (GO:0043069)	3/408	0.692337	0.760065	0	0	0.841282	0.309325	PKHD1;PRKCI;XIAP	.
muscle contraction (GO:0006936)	1/137	0.699173	0.76549	0	0	0.836875	0.299482	ASPH	.
regulation of cytosolic calcium ion concentration (GO:0051480)	1/137	0.699173	0.76549	0	0	0.836875	0.299482	TRPC1	.
negative regulation of sequence-specific DNA binding transcription factor activity (GO:0043433)	1/140	0.70701	0.771978	0	0	0.818688	0.283848	PKHD1	.
inorganic cation transmembrane transport (GO:0098662)	1/140	0.70701	0.771978	0	0	0.818688	0.283848	TRPC1	.
positive regulation of macromolecule biosynthetic process (GO:0010557)	1/142	0.712121	0.77651	0	0	0.806994	0.27398	EPM2AIP1	.
skeletal system development (GO:0001501)	1/146	0.72208	0.78597	0	0	0.784572	0.255472	PLS3	.
proteolysis (GO:0006508)	2/291	0.722742	0.78597	0	0	0.786071	0.255239	DPP8;RHBDL3	.
negative regulation of canonical Wnt signaling pathway (GO:0090090)	1/148	0.72693	0.788402	0	0	0.773819	0.24679	LATS1	.
regulated exocytosis (GO:0045055)	1/148	0.72693	0.788402	0	0	0.773819	0.24679	RAB11FIP2	.
regulation of G2/M transition of mitotic cell cycle (GO:0010389)	1/149	0.729323	0.789937	0	0	0.768552	0.242584	NEDD1	.
positive regulation of intracellular protein transport (GO:0090316)	1/152	0.736379	0.796512	0	0	0.753168	0.230477	ABLIM3	.
spermatogenesis (GO:0007283)	1/153	0.73869	0.797944	0	0	0.748175	0.226605	ADAM28	.
male gamete generation (GO:0048232)	1/154	0.740981	0.79935	0	0	0.743247	0.222811	ADAM28	.
ribonucleoprotein complex assembly (GO:0022618)	1/156	0.745503	0.802228	0	0	0.733582	0.21545	BICD1	.
negative regulation of nucleic acid-templated transcription (GO:1903507)	3/444	0.745636	0.802228	0	0	0.771174	0.226354	PCGF6;PRDM5;TRIM33	.
axon guidance (GO:0007411)	1/158	0.749947	0.805794	0	0	0.724163	0.20838	FRS2	.
positive regulation of cellular biosynthetic process (GO:0031328)	1/159	0.75214	0.807077	0	0	0.719543	0.20495	EPM2AIP1	.
protein localization to membrane (GO:0072657)	1/160	0.754313	0.808336	0	0	0.714982	0.201587	CLASP2	.
neuron projection morphogenesis (GO:0048812)	1/163	0.760721	0.814123	0	0	0.701634	0.191889	IMPACT	.
regulation of cell proliferation (GO:0042127)	5/740	0.775772	0.829132	0	0	0.768466	0.195111	PKHD1;XIAP;TSC1;SINHCAF;CACUL1	.
regulation of nucleic acid-templated transcription (GO:1903506)	4/607	0.777828	0.830231	0	0	0.750093	0.188461	USP13;DMTF1;ZFP3;BAZ2B	.
negative regulation of Wnt signaling pathway (GO:0030178)	1/174	0.782827	0.833365	0	0	0.656654	0.160777	LATS1	.
nuclear-transcribed mRNA catabolic process (GO:0000956)	1/174	0.782827	0.833365	0	0	0.656654	0.160777	MTPAP	.
protein autophosphorylation (GO:0046777)	1/175	0.784733	0.834295	0	0	0.652847	0.158258	SLK	.
positive regulation of intracellular signal transduction (GO:1902533)	3/479	0.790187	0.838063	0	0	0.71318	0.167943	FRS2;TRIM44;PUM2	.
cellular response to lipid (GO:0071396)	1/178	0.790352	0.838063	0	0	0.641684	0.150973	NRIP1	.
ER to Golgi vesicle-mediated transport (GO:0006888)	1/180	0.794016	0.840846	0	0	0.63445	0.146337	NRBP2	.
organonitrogen compound biosynthetic process (GO:1901566)	1/181	0.795825	0.841658	0	0	0.630893	0.144081	RIMKLB	.
regulation of mitotic cell cycle phase transition (GO:1901990)	1/184	0.801155	0.846188	0	0	0.620455	0.137555	NEDD1	.
positive regulation of cell differentiation (GO:0045597)	1/194	0.817945	0.862793	0	0	0.588008	0.118166	SOX5	.
post-translational protein modification (GO:0043687)	2/357	0.820018	0.863852	0	0	0.637766	0.126552	FBXL20;DCAF10	.
regulation of MAPK cascade (GO:0043408)	1/203	0.831847	0.875172	0	0	0.561552	0.103386	PKHD1	.
regulation of I-kappaB kinase/NF-kappaB signaling (GO:0043122)	1/204	0.833325	0.875587	0	0	0.558757	0.101879	OTUD7B	.
transmembrane transport (GO:0055085)	2/378	0.84389	0.885537	0	0	0.601497	0.102094	SLC22A15;ASPH	.
positive regulation of sequence-specific DNA binding transcription factor activity (GO:0051091)	1/215	0.848753	0.889485	0	0	0.529739	0.0868701	PRKCI	.
ion transmembrane transport (GO:0034220)	1/219	0.854005	0.893829	0	0	0.519913	0.082052	ASPH	.
positive regulation of cytokine production (GO:0001819)	1/220	0.855289	0.894015	0	0	0.517513	0.0808956	PUM2	.
positive regulation of cell migration (GO:0030335)	1/221	0.856562	0.894189	0	0	0.515134	0.0797576	CLASP2	.
axonogenesis (GO:0007409)	1/223	0.859074	0.895654	0	0	0.510441	0.0775359	FRS2	.
ribosome biogenesis (GO:0042254)	1/226	0.862762	0.898339	0	0	0.503558	0.0743337	TSC1	.
translation (GO:0006412)	1/232	0.869851	0.904555	0	0	0.490329	0.0683684	PPA2	.
regulation of signal transduction (GO:0009966)	1/233	0.870996	0.904582	0	0	0.48819	0.0674277	XIAP	.
RNA splicing, via transesterification reactions with bulged adenosine as nucleophile (GO:0000377)	1/236	0.874373	0.906838	0	0	0.481884	0.0646921	DHX35	.
proteasomal protein catabolic process (GO:0010498)	1/237	0.875479	0.906838	0	0	0.479818	0.0638081	ATE1	.
positive regulation of protein phosphorylation (GO:0001934)	2/412	0.876535	0.906838	0	0	0.550652	0.0725642	LATS1;CACUL1	.
anterograde trans-synaptic signaling (GO:0098916)	1/240	0.878739	0.907956	0	0	0.473722	0.0612367	SPG11	.
regulation of ERK1 and ERK2 cascade (GO:0070372)	1/247	0.88602	0.914309	0	0	0.460078	0.0556766	PKHD1	.
regulation of immune response (GO:0050776)	1/251	0.889984	0.917228	0	0	0.452624	0.0527543	XIAP	.
regulation of gene expression (GO:0010468)	6/1037	0.89301	0.919175	0	0	0.651067	0.0736732	USP13;DMTF1;ZFP3;BAZ2B;TRIM44;PUM2	.
mRNA splicing, via spliceosome (GO:0000398)	1/261	0.899303	0.924475	0	0	0.434993	0.046168	DHX35	.
endocytosis (GO:0006897)	1/263	0.901071	0.925114	0	0	0.431629	0.0449634	MIB1	.
positive regulation of gene expression (GO:0010628)	4/771	0.907056	0.929551	0	0	0.584677	0.0570361	NRIP1;TAF8;TEAD1;TRIM44	.
Golgi vesicle transport (GO:0048193)	1/271	0.907837	0.929551	0	0	0.418668	0.040481	NRBP2	.
nervous system development (GO:0007399)	2/455	0.908843	0.929551	0	0	0.497279	0.0475315	NAV2;KALRN	.
MAPK cascade (GO:0000165)	1/278	0.91338	0.93301	0	0	0.407942	0.0369611	FRS2	.
mRNA processing (GO:0006397)	1/283	0.917134	0.934482	0	0	0.400607	0.0346531	DHX35	.
negative regulation of signal transduction (GO:0009968)	1/283	0.917134	0.934482	0	0	0.400607	0.0346531	TSC1	.
chemical synaptic transmission (GO:0007268)	1/289	0.921427	0.935317	0	0	0.39214	0.0320897	SPG11	.
ion transport (GO:0006811)	1/289	0.921427	0.935317	0	0	0.39214	0.0320897	ASPH	.
positive regulation of MAPK cascade (GO:0043410)	1/289	0.921427	0.935317	0	0	0.39214	0.0320897	MID1	.
proteasome-mediated ubiquitin-dependent protein catabolic process (GO:0043161)	1/291	0.922808	0.935544	0	0	0.389396	0.0312819	FBXL20	.
positive regulation of transcription, DNA-templated (GO:0045893)	6/1120	0.929176	0.94082	0	0	0.599897	0.0440665	NRIP1;TAF8;CAMTA1;TAF4B;TEAD1;TRIM44	.
positive regulation of transcription from RNA polymerase II promoter (GO:0045944)	4/848	0.940573	0.951167	0	0	0.529189	0.0324215	NRIP1;CAMTA1;TAF4B;TEAD1	.
cellular protein localization (GO:0034613)	1/327	0.943919	0.953359	0	0	0.345757	0.0199552	BICD1	.
intracellular protein transport (GO:0006886)	1/347	0.953052	0.961381	0	0	0.325437	0.0156488	IPO7	.
negative regulation of cell proliferation (GO:0008285)	1/363	0.959281	0.966458	0	0	0.310797	0.0129202	TSC1	.
cytokine-mediated signaling pathway (GO:0019221)	2/633	0.975595	0.98167	0	0	0.353721	0.00873969	LRRC3;MID1	.
cellular response to cytokine stimulus (GO:0071345)	1/456	0.982238	0.98654	0	0	0.24609	0.00441046	LRRC3	.
neutrophil degranulation (GO:0043312)	1/479	0.985541	0.98654	0	0	0.233971	0.00340768	AGL	.
neutrophil activation involved in immune response (GO:0002283)	1/483	0.98605	0.98654	0	0	0.231981	0.00325901	AGL	.
cellular protein metabolic process (GO:0044267)	1/484	0.986174	0.98654	0	0	0.231489	0.00322291	MSRB3	.
neutrophil mediated immunity (GO:0002446)	1/487	0.98654	0.98654	0	0	0.230025	0.00311705	AGL	.

## Sheet: cyan
Supplementary File S11: The complete list of the functional enrichment analysis for hub genes in semi-preserved modules.
Term	Overlap	P-value	Adjusted P-value	Old P-value	Old Adjusted P-value	Odds Ratio	Combined Score	Genes	.	KEGG	Term	Overlap	P-value	Adjusted P-value	Old P-value	Old Adjusted P-value	Odds Ratio	Combined Score	Genes
negative regulation of immune effector process (GO:0002698)	3/16	0.000138055	0.123697	0	0	36.37	323.251	ITCH;FER;RC3H1	.		Cholinergic synapse	4/112	0.00600081	0.416223	0	0	5.8557	29.957	CREB1;GNB4;KRAS;GNG12
positive regulation of ERBB signaling pathway (GO:1901186)	3/23	0.000422424	0.189246	0	0	23.6321	183.61	HIP1;CBL;RBPJ	.		Relaxin signaling pathway	4/130	0.0100472	0.416223	0	0	5.0146	23.0695	CREB1;GNB4;KRAS;GNG12
collagen fibril organization (GO:0030199)	3/29	0.000847298	0.19672	0	0	18.1731	128.547	LOX;COL12A1;DDR2	.		Human immunodeficiency virus 1 infection	5/212	0.0121823	0.416223	0	0	3.83045	16.8837	GNB4;TAB2;ATM;KRAS;GNG12
negative regulation of activated T cell proliferation (GO:0046007)	2/8	0.00112685	0.19672	0	0	52.1391	353.937	PRNP;RC3H1	.		Circadian entrainment	3/97	0.0249123	0.416223	0	0	5.00937	18.4966	CREB1;GNB4;GNG12
insulin metabolic process (GO:1901142)	2/8	0.00112685	0.19672	0	0	52.1391	353.937	CPD;CPZ	.		Glycerophospholipid metabolism	3/97	0.0249123	0.416223	0	0	5.00937	18.4966	ETNK1;SELENOI;PLD2
response to glucagon (GO:0033762)	3/34	0.00135536	0.19672	0	0	15.2381	100.628	CREB1;GNB4;GNG12	.		Choline metabolism in cancer	3/99	0.0262592	0.416223	0	0	4.90451	17.8511	SLC44A1;KRAS;PLD2
mRNA catabolic process (GO:0006402)	3/36	0.00160208	0.19672	0	0	14.3131	92.1258	XRN1;AGO3;RC3H1	.		Longevity regulating pathway	3/102	0.0283515	0.416223	0	0	4.75517	16.943	CREB1;EIF4EBP2;KRAS
negative regulation of B cell proliferation (GO:0030889)	2/10	0.00179577	0.19672	0	0	39.1004	247.205	RC3H1;ATM	.		Alcoholism	4/180	0.029326	0.416223	0	0	3.58091	12.638	CREB1;GNB4;KRAS;GNG12
histone mRNA catabolic process (GO:0071044)	2/11	0.00218557	0.19672	0	0	34.7542	212.9	XRN1;ATM	.		Kaposi sarcoma-associated herpesvirus infection	4/186	0.0325142	0.416223	0	0	3.4618	11.8604	CREB1;GNB4;KRAS;GNG12
protein complex subunit organization (GO:0071822)	3/45	0.00305247	0.19672	0	0	11.2409	65.1053	LOX;COL12A1;DDR2	.		TNF signaling pathway	3/110	0.0343512	0.416223	0	0	4.39786	14.8257	ITCH;CREB1;TAB2
clathrin coat assembly (GO:0048268)	2/14	0.00357063	0.19672	0	0	26.0617	146.858	HIP1;PIK3C2A	.		Serotonergic synapse	3/113	0.0367575	0.416223	0	0	4.27727	14.1296	GNB4;KRAS;GNG12
interleukin-6-mediated signaling pathway (GO:0070102)	2/14	0.00357063	0.19672	0	0	26.0617	146.858	FER;CBL	.		Ether lipid metabolism	2/47	0.0369474	0.416223	0	0	6.93823	22.8841	SELENOI;PLD2
phosphatidylethanolamine biosynthetic process (GO:0006646)	2/15	0.00410262	0.19672	0	0	24.0557	132.213	ETNK1;SELENOI	.		Glutamatergic synapse	3/114	0.0375784	0.416223	0	0	4.23852	13.908	GNB4;GNG12;PLD2
glycerophospholipid biosynthetic process (GO:0046474)	5/164	0.00424369	0.19672	0	0	4.99899	27.3061	SLC44A1;ETNK1;PIK3C2A;SELENOI;PLD2	.		Phosphonate and phosphinate metabolism	1/6	0.0380858	0.416223	0	0	31.0406	101.438	SELENOI
regulation of telomere maintenance via telomerase (GO:0032210)	3/51	0.0043558	0.19672	0	0	9.83284	53.4537	XRN1;TNKS2;ATM	.		MAPK signaling pathway	5/295	0.0424905	0.429761	0	0	2.72261	8.59929	ELK4;TAOK1;TAB2;KRAS;GNG12
protein localization to microtubule organizing center (GO:1905508)	2/16	0.00466899	0.19672	0	0	22.3363	119.875	C2CD3;HOOK3	.		Dopaminergic synapse	3/131	0.0529445	0.429761	0	0	3.67243	10.7915	CREB1;GNB4;GNG12
regulation of stem cell proliferation (GO:0072091)	2/16	0.00466899	0.19672	0	0	22.3363	119.875	YAP1;AGO3	.		Human T-cell leukemia virus 1 infection	4/219	0.0535637	0.429761	0	0	2.92554	8.56273	ELK4;CREB1;ATM;KRAS
peptidyl-lysine methylation (GO:0018022)	2/16	0.00466899	0.19672	0	0	22.3363	119.875	SETD4;METTL21A	.		Human cytomegalovirus infection	4/225	0.0580291	0.429761	0	0	2.84525	8.09988	CREB1;GNB4;KRAS;GNG12
regulation of telomere maintenance via telomere lengthening (GO:1904356)	2/17	0.00526928	0.19672	0	0	20.8462	109.356	TNKS2;ATM	.		Apelin signaling pathway	3/137	0.0589867	0.429761	0	0	3.50693	9.92616	GNB4;KRAS;GNG12
cellular response to gamma radiation (GO:0071480)	2/17	0.00526928	0.19672	0	0	20.8462	109.356	YAP1;ATM	.		Ubiquitin mediated proteolysis	3/137	0.0589867	0.429761	0	0	3.50693	9.92616	ITCH;UBE2Q2;CBL
negative regulation of telomere maintenance (GO:0032205)	2/17	0.00526928	0.19672	0	0	20.8462	109.356	TNKS2;ATM	.		Insulin signaling pathway	3/137	0.0589867	0.429761	0	0	3.50693	9.92616	SOCS2;KRAS;CBL
negative regulation of B cell activation (GO:0050869)	2/17	0.00526928	0.19672	0	0	20.8462	109.356	RC3H1;ATM	.		Ras signaling pathway	4/232	0.0634836	0.441499	0	0	2.75691	7.60074	GNB4;KRAS;GNG12;PLD2
platelet-derived growth factor receptor signaling pathway (GO:0048008)	2/17	0.00526928	0.19672	0	0	20.8462	109.356	FER;PIK3C2A	.		Ubiquinone and other terpenoid-quinone biosynthesis	1/11	0.0687219	0.45715	0	0	15.5164	41.5481	VKORC1L1
mitotic G2 DNA damage checkpoint (GO:0007095)	2/17	0.00526928	0.19672	0	0	20.8462	109.356	TAOK1;ATM	.		Endocytosis	4/244	0.0734389	0.459471	0	0	2.61747	6.835	ACAP2;ITCH;CBL;PLD2
protein localization to centrosome (GO:0071539)	2/18	0.00590304	0.205082	0	0	19.5423	100.297	C2CD3;HOOK3	.		Prolactin signaling pathway	2/70	0.075077	0.459471	0	0	4.58615	11.8747	SOCS2;KRAS
epidermal growth factor receptor signaling pathway (GO:0007173)	3/57	0.00595105	0.205082	0	0	8.73765	44.7734	KRAS;PIK3C2A;CBL	.		Adherens junction	2/72	0.0788125	0.463781	0	0	4.45467	11.3179	FER;NECTIN3
regulation of epidermal growth factor receptor signaling pathway (GO:0042058)	3/58	0.00624646	0.20729	0	0	8.57835	43.5415	FER;HIP1;CBL	.		Cellular senescence	3/160	0.0849414	0.467623	0	0	2.98969	7.37195	TRPM7;ATM;KRAS
phosphatidylethanolamine metabolic process (GO:0046337)	2/20	0.00726914	0.232613	0	0	17.3692	85.528	ETNK1;SELENOI	.		Chronic myeloid leukemia	2/76	0.0864528	0.467623	0	0	4.21302	10.3141	KRAS;CBL
positive regulation of biosynthetic process (GO:0009891)	2/22	0.00876377	0.253301	0	0	15.6307	74.0447	MTPN;CREB1	.		Hepatitis B	3/163	0.0886345	0.467623	0	0	2.93318	7.10779	CREB1;TAB2;KRAS
regulation of ERBB signaling pathway (GO:1901184)	2/22	0.00876377	0.253301	0	0	15.6307	74.0447	FER;RBPJ	.		RNA degradation	2/79	0.0923234	0.470849	0	0	4.04827	9.64483	TTC37;XRN1
NLS-bearing protein import into nucleus (GO:0006607)	2/22	0.00876377	0.253301	0	0	15.6307	74.0447	DAG1;TNPO1	.		ErbB signaling pathway	2/85	0.104396	0.515247	0	0	3.75448	8.48348	KRAS;CBL
regulation of telomere capping (GO:1904353)	2/23	0.00955818	0.258432	0	0	14.8856	69.2235	TNKS2;ATM	.		GABAergic synapse	2/89	0.112671	0.532889	0	0	3.58114	7.81864	GNB4;GNG12
cellular response to interleukin-6 (GO:0071354)	2/23	0.00955818	0.258432	0	0	14.8856	69.2235	FER;CBL	.		Morphine addiction	2/91	0.116871	0.532889	0	0	3.50031	7.51407	GNB4;GNG12
histone mRNA metabolic process (GO:0008334)	2/24	0.0103834	0.258432	0	0	14.2083	64.8971	XRN1;ATM	.		GnRH signaling pathway	2/93	0.121109	0.532889	0	0	3.42303	7.22624	KRAS;PLD2
negative regulation of T cell proliferation (GO:0042130)	2/24	0.0103834	0.258432	0	0	14.2083	64.8971	PRNP;RC3H1	.		Chemokine signaling pathway	3/190	0.124709	0.532889	0	0	2.50624	5.21742	GNB4;KRAS;GNG12
cytoplasmic pattern recognition receptor signaling pathway (GO:0002753)	2/24	0.0103834	0.258432	0	0	14.2083	64.8971	ITCH;TAB2	.		NF-kappa B signaling pathway	2/95	0.125386	0.532889	0	0	3.34908	6.9539	ATM;TAB2
nucleotide-binding domain, leucine rich repeat containing receptor signaling pathway (GO:0035872)	2/25	0.0112391	0.271594	0	0	13.5899	60.9962	ITCH;TAB2	.		Prostate cancer	2/97	0.129698	0.536319	0	0	3.27824	6.69596	CREB1;KRAS
response to gamma radiation (GO:0010332)	2/26	0.0121247	0.271594	0	0	13.023	57.464	YAP1;ATM	.		Mannose type O-glycan biosynthesis	1/23	0.138355	0.538239	0	0	7.04865	13.9417	FKTN
regulation of T cell receptor signaling pathway (GO:0050856)	2/26	0.0121247	0.271594	0	0	13.023	57.464	PRNP;RC3H1	.		Melanogenesis	2/101	0.138424	0.538239	0	0	3.14515	6.21933	CREB1;KRAS
negative regulation of telomere maintenance via telomere lengthening (GO:1904357)	2/26	0.0121247	0.271594	0	0	13.023	57.464	TNKS2;XRN1	.		Viral carcinogenesis	3/201	0.140716	0.538239	0	0	2.36568	4.63913	CREB1;KRAS;RBPJ
regulation of cellular component organization (GO:0051128)	4/140	0.0129121	0.278185	0	0	4.64353	20.1974	SOCS2;ITCH;SPARC;HIP1	.		Glycosylphosphatidylinositol (GPI)-anchor biosynthesis	1/25	0.149448	0.544627	0	0	6.46061	12.2804	PIGG
peptidyl-glutamic acid modification (GO:0018200)	2/27	0.0130399	0.278185	0	0	12.5014	54.2529	VKORC1L1;CEP41	.		Parathyroid hormone synthesis, secretion and action	2/106	0.149505	0.544627	0	0	2.99319	5.68832	CREB1;PLD2
negative regulation of JNK cascade (GO:0046329)	2/28	0.0139843	0.280301	0	0	12.02	51.3232	ITCH;FKTN	.		Insulin resistance	2/108	0.153987	0.547908	0	0	2.93641	5.49369	CREB1;GFPT1
nucleotide-binding oligomerization domain containing signaling pathway (GO:0070423)	2/28	0.0139843	0.280301	0	0	12.02	51.3232	ITCH;TAB2	.		Human papillomavirus infection	4/330	0.164826	0.573146	0	0	1.91853	3.45884	CREB1;ATM;KRAS;RBPJ
regulation of activated T cell proliferation (GO:0046006)	2/29	0.0149574	0.280301	0	0	11.5742	48.6412	PRNP;RC3H1	.		Thyroid hormone signaling pathway	2/116	0.172162	0.579748	0	0	2.72924	4.80162	MED13;KRAS
positive regulation of epidermal growth factor receptor signaling pathway (GO:0045742)	2/29	0.0149574	0.280301	0	0	11.5742	48.6412	HIP1;CBL	.		Pentose phosphate pathway	1/30	0.176562	0.579748	0	0	5.34537	9.2693	H6PD
negative regulation of lymphocyte proliferation (GO:0050672)	2/29	0.0149574	0.280301	0	0	11.5742	48.6412	RC3H1;ATM	.		Sphingolipid signaling pathway	2/119	0.179067	0.579748	0	0	2.65886	4.57323	KRAS;PLD2
ERBB signaling pathway (GO:0038127)	3/80	0.0150161	0.280301	0	0	6.12059	25.6981	KRAS;PIK3C2A;CBL	.		Circadian rhythm	1/31	0.181882	0.579748	0	0	5.16693	8.80651	CREB1
negative regulation of stress-activated MAPK cascade (GO:0032873)	2/30	0.0159589	0.281742	0	0	11.1603	46.1784	ITCH;FKTN	.		PI3K-Akt signaling pathway	4/354	0.195475	0.592772	0	0	1.78478	2.91333	CREB1;GNB4;KRAS;GNG12
hippo signaling (GO:0035329)	2/30	0.0159589	0.281742	0	0	11.1603	46.1784	YAP1;AMOTL1	.		Osteoclast differentiation	2/127	0.197676	0.592772	0	0	2.48769	4.03285	CREB1;TAB2
regulation of anatomical structure morphogenesis (GO:0022603)	3/82	0.0160366	0.281742	0	0	5.96504	24.6528	SPARC;DAG1;RC3H1	.		Alanine, aspartate and glutamate metabolism	1/35	0.202819	0.592772	0	0	4.55813	7.27223	GFPT1
extracellular matrix organization (GO:0030198)	5/229	0.016503	0.284359	0	0	3.53669	14.5153	SPARC;LOX;COL12A1;DAG1;DDR2	.		Prion diseases	1/35	0.202819	0.592772	0	0	4.55813	7.27223	PRNP
activation of GTPase activity (GO:0090630)	3/84	0.0170953	0.288723	0	0	5.81717	23.6698	ARHGEF10;TBCK;RALGAPB	.		FoxO signaling pathway	2/132	0.209425	0.592772	0	0	2.3914	3.73869	ATM;KRAS
cellular response to glucagon stimulus (GO:0071377)	2/32	0.0180452	0.288723	0	0	10.4152	41.8158	GNB4;GNG12	.		Aldosterone-regulated sodium reabsorption	1/37	0.213088	0.592772	0	0	4.30447	6.65493	KRAS
positive regulation of telomere maintenance via telomerase (GO:0032212)	2/32	0.0180452	0.288723	0	0	10.4152	41.8158	TNKS2;ATM	.		Thyroid cancer	1/37	0.213088	0.592772	0	0	4.30447	6.65493	KRAS
positive regulation of telomere maintenance (GO:0032206)	2/32	0.0180452	0.288723	0	0	10.4152	41.8158	TNKS2;ATM	.		Estrogen signaling pathway	2/137	0.221245	0.595082	0	0	2.30225	3.47291	CREB1;KRAS
entry into host cell (GO:0030260)	2/33	0.0191293	0.3007	0	0	10.0787	39.8769	ITCH;CBL	.		Ferroptosis	1/40	0.228245	0.595082	0	0	3.97276	5.86909	PRNP
positive regulation of telomere maintenance via telomere lengthening (GO:1904358)	2/34	0.0202402	0.301621	0	0	9.76329	38.0776	TNKS2;ATM	.		Bladder cancer	1/41	0.233233	0.595082	0	0	3.87324	5.63834	KRAS
regulation of JNK cascade (GO:0046328)	3/90	0.0205013	0.301621	0	0	5.41434	21.047	ITCH;TAOK1;FKTN	.		Homologous recombination	1/41	0.233233	0.595082	0	0	3.87324	5.63834	ATM
regulation of receptor-mediated endocytosis (GO:0048259)	2/36	0.0225407	0.301621	0	0	9.18805	34.8451	HIP1;CBL	.		Apoptosis	2/143	0.235498	0.595082	0	0	2.20361	3.18653	ATM;KRAS
regulation of ossification (GO:0030278)	2/38	0.0249437	0.301621	0	0	8.67673	32.027	RBPJ;DDR2	.		Phospholipase D signaling pathway	2/148	0.247416	0.595082	0	0	2.1276	2.97159	KRAS;PLD2
positive regulation of protein kinase activity (GO:0045860)	4/172	0.0253769	0.301621	0	0	3.75295	13.788	PRNP;TAOK1;TAB2;DDR2	.		Retrograde endocannabinoid signaling	2/148	0.247416	0.595082	0	0	2.1276	2.97159	GNB4;GNG12
protein autophosphorylation (GO:0046777)	4/175	0.0268176	0.301621	0	0	3.68655	13.3405	FER;TAOK1;ATM;DDR2	.		Vasopressin-regulated water reabsorption	1/44	0.248005	0.595082	0	0	3.60247	5.02294	CREB1
intraciliary transport involved in cilium assembly (GO:0035735)	2/40	0.0274463	0.301621	0	0	8.21923	29.5524	IFT80;TNPO1	.		Type II diabetes mellitus	1/46	0.257696	0.595082	0	0	3.44201	4.66728	SOCS2
negative regulation of TOR signaling (GO:0032007)	2/40	0.0274463	0.301621	0	0	8.21923	29.5524	ATM;UBR1	.		Amino sugar and nucleotide sugar metabolism	1/48	0.267263	0.595082	0	0	3.29521	4.3481	GFPT1
JAK-STAT cascade (GO:0007259)	2/40	0.0274463	0.301621	0	0	8.21923	29.5524	SOCS2;FER	.		Notch signaling pathway	1/48	0.267263	0.595082	0	0	3.29521	4.3481	RBPJ
negative regulation of protein phosphorylation (GO:0001933)	4/178	0.0283065	0.301621	0	0	3.62244	12.9128	SOCS2;PRNP;DNAJC10;DAG1	.		Cocaine addiction	1/49	0.272001	0.595082	0	0	3.2264	4.20061	CREB1
positive regulation of receptor-mediated endocytosis (GO:0048260)	2/41	0.028734	0.301621	0	0	8.00808	28.4261	HIP1;CBL	.		Mineral absorption	1/51	0.281385	0.595082	0	0	3.09703	3.92713	TRPM7
protein import into nucleus (GO:0006606)	3/103	0.0290681	0.301621	0	0	4.70738	16.6553	IPO11;DAG1;TNPO1	.		Protein processing in endoplasmic reticulum	2/165	0.288023	0.595082	0	0	1.90406	2.37002	SEC23A;DNAJC10
regulation of protein modification process (GO:0031399)	2/42	0.0300455	0.301621	0	0	7.80748	27.3656	FER;FKTN	.		Glycosaminoglycan biosynthesis	1/53	0.290649	0.595082	0	0	2.97761	3.67926	XYLT1
regulation of B cell proliferation (GO:0030888)	2/43	0.0313804	0.301621	0	0	7.61667	26.3657	RC3H1;ATM	.		Endometrial cancer	1/58	0.313294	0.595082	0	0	2.71573	3.15192	KRAS
posttranscriptional regulation of gene expression (GO:0010608)	2/44	0.0327384	0.301621	0	0	7.43495	25.4216	MTPN;RC3H1	.		VEGF signaling pathway	1/59	0.317736	0.595082	0	0	2.66878	3.05985	KRAS
negative regulation of immune response (GO:0050777)	2/44	0.0327384	0.301621	0	0	7.43495	25.4216	FER;RC3H1	.		Viral myocarditis	1/59	0.317736	0.595082	0	0	2.66878	3.05985	DAG1
protein phosphorylation (GO:0006468)	7/470	0.0328134	0.301621	0	0	2.40513	8.21812	FER;GMFB;CREB1;TAOK1;FAM20B;ATM;DDR2	.		NOD-like receptor signaling pathway	2/178	0.318942	0.595082	0	0	1.76226	2.01381	TRPM7;TAB2
cellular response to peptide hormone stimulus (GO:0071375)	3/110	0.0343512	0.301621	0	0	4.39786	14.8257	FER;GNB4;GNG12	.		Long-term depression	1/60	0.322149	0.595082	0	0	2.62341	2.97164	KRAS
intraciliary transport (GO:0042073)	2/46	0.0355223	0.301621	0	0	7.09628	23.6845	IFT80;TNPO1	.		Transcriptional misregulation in cancer	2/186	0.337822	0.595082	0	0	1.68495	1.82857	ELK4;ATM
cellular response to ionizing radiation (GO:0071479)	2/46	0.0355223	0.301621	0	0	7.09628	23.6845	YAP1;ATM	.		Central carbon metabolism in cancer	1/65	0.343796	0.595082	0	0	2.41785	2.58155	KRAS
mitotic spindle assembly (GO:0090307)	2/46	0.0355223	0.301621	0	0	7.09628	23.6845	ARHGEF10;KIF2A	.		Cortisol synthesis and secretion	1/65	0.343796	0.595082	0	0	2.41785	2.58155	CREB1
positive regulation of GTPase activity (GO:0043547)	4/192	0.0358983	0.301621	0	0	3.3503	11.1467	TBCK;ARHGEF10;RALGAPB;SNX13	.		Mitophagy	1/65	0.343796	0.595082	0	0	2.41785	2.58155	KRAS
regulation of organelle organization (GO:0033043)	3/113	0.0367575	0.301621	0	0	4.27727	14.1296	TBCK;CLIC4;TAOK1	.		Acute myeloid leukemia	1/66	0.348042	0.595082	0	0	2.38053	2.51248	KRAS
cerebral cortex cell migration (GO:0021795)	1/6	0.0380858	0.301621	0	0	31.0406	101.438	LHX6	.		Non-small cell lung cancer	1/66	0.348042	0.595082	0	0	2.38053	2.51248	KRAS
neuron projection maintenance (GO:1990535)	1/6	0.0380858	0.301621	0	0	31.0406	101.438	PRNP	.		Long-term potentiation	1/67	0.352261	0.595082	0	0	2.34434	2.44604	KRAS
epithelial to mesenchymal transition involved in endocardial cushion formation (GO:0003198)	1/6	0.0380858	0.301621	0	0	31.0406	101.438	RBPJ	.		Huntington disease	2/193	0.354216	0.595082	0	0	1.62262	1.68404	HIP1;CREB1
vitamin K metabolic process (GO:0042373)	1/6	0.0380858	0.301621	0	0	31.0406	101.438	VKORC1L1	.		Amphetamine addiction	1/68	0.356453	0.595082	0	0	2.30924	2.3821	CREB1
SCF complex assembly (GO:0010265)	1/6	0.0380858	0.301621	0	0	31.0406	101.438	FBXL7	.		Fc epsilon RI signaling pathway	1/68	0.356453	0.595082	0	0	2.30924	2.3821	KRAS
positive regulation of fibroblast migration (GO:0010763)	1/6	0.0380858	0.301621	0	0	31.0406	101.438	DDR2	.		Renal cell carcinoma	1/69	0.360618	0.595082	0	0	2.27516	2.32052	KRAS
regulation of anion channel activity (GO:0010359)	1/6	0.0380858	0.301621	0	0	31.0406	101.438	PRNP	.		Renin secretion	1/69	0.360618	0.595082	0	0	2.27516	2.32052	CREB1
choline catabolic process (GO:0042426)	1/6	0.0380858	0.301621	0	0	31.0406	101.438	SLC44A1	.		B cell receptor signaling pathway	1/71	0.368868	0.595082	0	0	2.20993	2.204	KRAS
endosome to lysosome transport via multivesicular body sorting pathway (GO:0032510)	1/6	0.0380858	0.301621	0	0	31.0406	101.438	LYST	.		Epstein-Barr virus infection	2/201	0.372778	0.595082	0	0	1.55676	1.53617	TAB2;RBPJ
positive regulation of intracellular estrogen receptor signaling pathway (GO:0033148)	1/6	0.0380858	0.301621	0	0	31.0406	101.438	YAP1	.		Proteoglycans in cancer	2/201	0.372778	0.595082	0	0	1.55676	1.53617	KRAS;CBL
peptidyl-serine autophosphorylation (GO:0036289)	1/6	0.0380858	0.301621	0	0	31.0406	101.438	ATM	.		Arrhythmogenic right ventricular cardiomyopathy (ARVC)	1/72	0.372954	0.595082	0	0	2.1787	2.14885	DAG1
dendritic spine maintenance (GO:0097062)	1/6	0.0380858	0.301621	0	0	31.0406	101.438	PRNP	.		p53 signaling pathway	1/72	0.372954	0.595082	0	0	2.1787	2.14885	ATM
fructose 6-phosphate metabolic process (GO:0006002)	1/6	0.0380858	0.301621	0	0	31.0406	101.438	GFPT1	.		Melanoma	1/72	0.372954	0.595082	0	0	2.1787	2.14885	KRAS
endosome to lysosome transport (GO:0008333)	2/48	0.0383943	0.301621	0	0	6.78706	22.1248	HOOK3;LYST	.		Thyroid hormone synthesis	1/74	0.381046	0.595082	0	0	2.11879	2.04429	CREB1
cytoplasmic microtubule organization (GO:0031122)	2/48	0.0383943	0.301621	0	0	6.78706	22.1248	SLAIN2;HOOK3	.		Bacterial invasion of epithelial cells	1/74	0.381046	0.595082	0	0	2.11879	2.04429	CBL
protein K48-linked ubiquitination (GO:0070936)	2/48	0.0383943	0.301621	0	0	6.78706	22.1248	ITCH;UBE2Q2	.		Inositol phosphate metabolism	1/74	0.381046	0.595082	0	0	2.11879	2.04429	PIK3C2A
cilium assembly (GO:0060271)	5/288	0.0389877	0.301621	0	0	2.79095	9.05526	C2CD3;IFT80;BBS7;CEP41;TNPO1	.		Leishmaniasis	1/74	0.381046	0.595082	0	0	2.11879	2.04429	TAB2
phosphorylation (GO:0016310)	6/386	0.0391975	0.301621	0	0	2.50205	8.10451	FER;GMFB;CREB1;TAOK1;FAM20B;ATM	.		Glioma	1/75	0.385053	0.595082	0	0	2.09005	1.9947	KRAS
regulation of cell growth (GO:0001558)	4/201	0.0413434	0.301621	0	0	3.19578	10.1812	SOCS2;MTPN;ITCH;DCBLD2	.		Pancreatic cancer	1/75	0.385053	0.595082	0	0	2.09005	1.9947	KRAS
peptidyl-tyrosine modification (GO:0018212)	2/51	0.042862	0.301621	0	0	6.37056	20.0658	FER;DDR2	.		Antigen processing and presentation	1/77	0.39299	0.601275	0	0	2.03485	1.90049	CREB1
modification by symbiont of host morphology or physiology (GO:0044003)	1/7	0.044292	0.301621	0	0	25.8659	80.6227	DAG1	.		cAMP signaling pathway	2/212	0.397946	0.602828	0	0	1.47439	1.35856	CREB1;PLD2
regulation of transcription from RNA polymerase II promoter involved in heart development (GO:1901213)	1/7	0.044292	0.301621	0	0	25.8659	80.6227	RBPJ	.		Regulation of actin cytoskeleton	2/214	0.402473	0.60371	0	0	1.46033	1.32909	KRAS;GNG12
erythrocyte development (GO:0048821)	1/7	0.044292	0.301621	0	0	25.8659	80.6227	SMIM1	.		ECM-receptor interaction	1/82	0.412391	0.607884	0	0	1.90876	1.69075	DAG1
progesterone receptor signaling pathway (GO:0050847)	1/7	0.044292	0.301621	0	0	25.8659	80.6227	YAP1	.		Hypertrophic cardiomyopathy (HCM)	1/85	0.423734	0.607884	0	0	1.84031	1.58018	DAG1
regulation of dendritic spine maintenance (GO:1902950)	1/7	0.044292	0.301621	0	0	25.8659	80.6227	PRNP	.		Colorectal cancer	1/86	0.427467	0.607884	0	0	1.81857	1.54556	KRAS
regulation of extracellular matrix organization (GO:1903053)	1/7	0.044292	0.301621	0	0	25.8659	80.6227	DDR2	.		Insulin secretion	1/86	0.427467	0.607884	0	0	1.81857	1.54556	CREB1
dorsal aorta development (GO:0035907)	1/7	0.044292	0.301621	0	0	25.8659	80.6227	RBPJ	.		Gap junction	1/88	0.434861	0.607884	0	0	1.77658	1.47941	KRAS
elastic fiber assembly (GO:0048251)	1/7	0.044292	0.301621	0	0	25.8659	80.6227	LOX	.		Thermogenesis	2/231	0.440283	0.607884	0	0	1.35075	1.10808	CREB1;KRAS
positive regulation of extracellular matrix disassembly (GO:0090091)	1/7	0.044292	0.301621	0	0	25.8659	80.6227	DDR2	.		Protein digestion and absorption	1/90	0.44216	0.607884	0	0	1.73648	1.41711	COL12A1
ribosomal protein import into nucleus (GO:0006610)	1/7	0.044292	0.301621	0	0	25.8659	80.6227	TNPO1	.		Dilated cardiomyopathy (DCM)	1/91	0.445774	0.607884	0	0	1.7171	1.38732	DAG1
dorsal aorta morphogenesis (GO:0035912)	1/7	0.044292	0.301621	0	0	25.8659	80.6227	RBPJ	.		Fc gamma R-mediated phagocytosis	1/91	0.445774	0.607884	0	0	1.7171	1.38732	PLD2
vascular smooth muscle contraction (GO:0014829)	1/7	0.044292	0.301621	0	0	25.8659	80.6227	PIK3C2A	.		Pathways in cancer	4/530	0.447184	0.607884	0	0	1.17688	0.947137	GNB4;KRAS;GNG12;CBL
negative regulation of telomere capping (GO:1904354)	1/7	0.044292	0.301621	0	0	25.8659	80.6227	ATM	.		Th1 and Th2 cell differentiation	1/92	0.449365	0.607884	0	0	1.69815	1.35838	RBPJ
miRNA loading onto RISC involved in gene silencing by miRNA (GO:0035280)	1/7	0.044292	0.301621	0	0	25.8659	80.6227	AGO3	.		IL-17 signaling pathway	1/93	0.452933	0.607884	0	0	1.6796	1.33026	TAB2
regulation of transcription from RNA polymerase II promoter involved in myocardial precursor cell differentiation (GO:0003256)	1/7	0.044292	0.301621	0	0	25.8659	80.6227	RBPJ	.		Aldosterone synthesis and secretion	1/98	0.470432	0.610382	0	0	1.59262	1.201	CREB1
regulation of protein deubiquitination (GO:0090085)	1/7	0.044292	0.301621	0	0	25.8659	80.6227	ITCH	.		Phosphatidylinositol signaling system	1/99	0.473865	0.610382	0	0	1.57629	1.17723	PIK3C2A
protein modification by small protein conjugation (GO:0032446)	6/398	0.0443622	0.301621	0	0	2.42397	7.55155	ITCH;UBE2Q2;TRIM24;UBR1;CBL;FBXL7	.		Progesterone-mediated oocyte maturation	1/99	0.473865	0.610382	0	0	1.57629	1.17723	KRAS
protein ubiquitination (GO:0016567)	7/506	0.0458001	0.301621	0	0	2.22747	6.86834	ITCH;TNKS2;UBE2Q2;TRIM24;UBR1;CBL;FBXL7	.		AGE-RAGE signaling pathway in diabetic complications	1/100	0.477275	0.610382	0	0	1.56029	1.15409	KRAS
DNA recombination (GO:0006310)	2/55	0.049103	0.301621	0	0	5.88858	17.7472	ATM;RBPJ	.		T cell receptor signaling pathway	1/101	0.480664	0.610382	0	0	1.54461	1.13156	KRAS
Notch signaling pathway (GO:0007219)	2/55	0.049103	0.301621	0	0	5.88858	17.7472	ITCH;RBPJ	.		Ribosome biogenesis in eukaryotes	1/101	0.480664	0.610382	0	0	1.54461	1.13156	XRN1
positive regulation of DNA biosynthetic process (GO:2000573)	2/55	0.049103	0.301621	0	0	5.88858	17.7472	TNKS2;ATM	.		Glucagon signaling pathway	1/103	0.487375	0.610382	0	0	1.51417	1.08827	CREB1
regulation of mRNA stability (GO:0043488)	3/128	0.0500423	0.301621	0	0	3.76114	11.2642	XRN1;RC3H1;TNPO1	.		Toll-like receptor signaling pathway	1/104	0.490699	0.610382	0	0	1.49939	1.06745	TAB2
positive regulation of NF-kappaB transcription factor activity (GO:0051092)	3/128	0.0500423	0.301621	0	0	3.76114	11.2642	MTPN;FER;TAB2	.		C-type lectin receptor signaling pathway	1/104	0.490699	0.610382	0	0	1.49939	1.06745	KRAS
peptidyl-cysteine modification (GO:0018198)	1/8	0.0504584	0.301621	0	0	22.1696	66.212	TMX3	.		Toxoplasmosis	1/113	0.519665	0.641199	0	0	1.37828	0.902182	TAB2
biomineral tissue development (GO:0031214)	1/8	0.0504584	0.301621	0	0	22.1696	66.212	DDR2	.		Neurotrophin signaling pathway	1/119	0.538061	0.656999	0	0	1.3078	0.810552	KRAS
positive regulation of extracellular matrix assembly (GO:1901203)	1/8	0.0504584	0.301621	0	0	22.1696	66.212	DAG1	.		AMPK signaling pathway	1/120	0.541058	0.656999	0	0	1.29674	0.796496	CREB1
defense response to protozoan (GO:0042832)	1/8	0.0504584	0.301621	0	0	22.1696	66.212	LYST	.		Cell cycle	1/124	0.552856	0.666039	0	0	1.25432	0.743382	ATM
regulation of amyloid precursor protein catabolic process (GO:1902991)	1/8	0.0504584	0.301621	0	0	22.1696	66.212	PRNP	.		Autophagy	1/128	0.564353	0.674578	0	0	1.21457	0.694825	KRAS
cellular biogenic amine catabolic process (GO:0042402)	1/8	0.0504584	0.301621	0	0	22.1696	66.212	SLC44A1	.		Natural killer cell mediated cytotoxicity	1/131	0.572782	0.675433	0	0	1.18636	0.661098	KRAS
ventricular trabecula myocardium morphogenesis (GO:0003222)	1/8	0.0504584	0.301621	0	0	22.1696	66.212	RBPJ	.		MicroRNAs in cancer	2/299	0.577104	0.675433	0	0	1.03789	0.570559	ATM;KRAS
peripheral nervous system axon ensheathment (GO:0032292)	1/8	0.0504584	0.301621	0	0	22.1696	66.212	ARHGEF10	.		Systemic lupus erythematosus	1/133	0.578312	0.675433	0	0	1.16826	0.639791	RO60
negative regulation of T-helper cell differentiation (GO:0045623)	1/8	0.0504584	0.301621	0	0	22.1696	66.212	RC3H1	.		Measles	1/138	0.591827	0.683805	0	0	1.12534	0.590288	TAB2
regulation of muscle organ development (GO:0048634)	1/8	0.0504584	0.301621	0	0	22.1696	66.212	MTPN	.		Signaling pathways regulating pluripotency of stem cells	1/139	0.594478	0.683805	0	0	1.11713	0.580988	KRAS
DNA damage induced protein phosphorylation (GO:0006975)	1/8	0.0504584	0.301621	0	0	22.1696	66.212	ATM	.		Adrenergic signaling in cardiomyocytes	1/145	0.610029	0.683805	0	0	1.07026	0.528974	CREB1
Schwann cell development (GO:0014044)	1/8	0.0504584	0.301621	0	0	22.1696	66.212	ARHGEF10	.		Cell adhesion molecules (CAMs)	1/145	0.610029	0.683805	0	0	1.07026	0.528974	NECTIN3
phosphatidylinositol-3-phosphate biosynthetic process (GO:0036092)	1/8	0.0504584	0.301621	0	0	22.1696	66.212	PIK3C2A	.		Breast cancer	1/147	0.61508	0.683805	0	0	1.05549	0.512972	KRAS
peptidyl-lysine monomethylation (GO:0018026)	1/8	0.0504584	0.301621	0	0	22.1696	66.212	SETD4	.		Gastric cancer	1/149	0.620066	0.683805	0	0	1.04112	0.497583	KRAS
aldehyde biosynthetic process (GO:0046184)	1/8	0.0504584	0.301621	0	0	22.1696	66.212	DDR2	.		Non-alcoholic fatty liver disease (NAFLD)	1/149	0.620066	0.683805	0	0	1.04112	0.497583	ITCH
tyrosine phosphorylation of STAT protein (GO:0007260)	1/8	0.0504584	0.301621	0	0	22.1696	66.212	FER	.		mTOR signaling pathway	1/152	0.627425	0.683805	0	0	1.02028	0.475585	KRAS
protein localization to endosome (GO:0036010)	1/8	0.0504584	0.301621	0	0	22.1696	66.212	ACAP2	.		Oxytocin signaling pathway	1/153	0.629847	0.683805	0	0	1.01352	0.468528	KRAS
positive regulation of sequence-specific DNA binding transcription factor activity (GO:0051091)	4/215	0.0506952	0.301621	0	0	2.98161	8.89094	MTPN;FER;TAB2;DDR2	.		Cushing syndrome	1/155	0.634643	0.683805	0	0	1.00025	0.454808	CREB1
protein glycosylation (GO:0006486)	3/130	0.0519682	0.301621	0	0	3.70154	10.9459	TNKS2;GFPT1;DAG1	.		Hepatitis C	1/155	0.634643	0.683805	0	0	1.00025	0.454808	KRAS
regulation of neurogenesis (GO:0050767)	2/57	0.0523395	0.301621	0	0	5.67387	16.7379	YAP1;HOOK3	.		Hippo signaling pathway	1/160	0.646365	0.686654	0	0	0.968553	0.422667	YAP1
regulation of cell migration (GO:0030334)	5/316	0.0541108	0.301621	0	0	2.53604	7.39693	FER;CLIC4;KIF2A;DAG1;AMOTL1	.		JAK-STAT signaling pathway	1/162	0.650949	0.686654	0	0	0.956425	0.410616	SOCS2
negative regulation of interleukin-17 production (GO:0032700)	1/9	0.0565854	0.301621	0	0	19.3975	55.7096	PRNP	.		Necroptosis	1/162	0.650949	0.686654	0	0	0.956425	0.410616	TRPM7
regulation of striated muscle tissue development (GO:0016202)	1/9	0.0565854	0.301621	0	0	19.3975	55.7096	MTPN	.		RNA transport	1/165	0.657715	0.686654	0	0	0.938786	0.393336	EIF4EBP2
secretory granule organization (GO:0033363)	1/9	0.0565854	0.301621	0	0	19.3975	55.7096	LYST	.		cGMP-PKG signaling pathway	1/166	0.659941	0.686654	0	0	0.933049	0.38778	CREB1
small RNA loading onto RISC (GO:0070922)	1/9	0.0565854	0.301621	0	0	19.3975	55.7096	AGO3	.		Hepatocellular carcinoma	1/168	0.66435	0.686654	0	0	0.921781	0.376959	KRAS
Notch signaling involved in heart development (GO:0061314)	1/9	0.0565854	0.301621	0	0	19.3975	55.7096	RBPJ	.		Tight junction	1/170	0.668702	0.686654	0	0	0.91078	0.366513	AMOTL1
microtubule anchoring at centrosome (GO:0034454)	1/9	0.0565854	0.301621	0	0	19.3975	55.7096	HOOK3	.		Tuberculosis	1/179	0.687606	0.70082	0	0	0.864335	0.323728	CREB1
regulation of leukocyte degranulation (GO:0043300)	1/9	0.0565854	0.301621	0	0	19.3975	55.7096	FER	.		Axon guidance	1/181	0.691659	0.70082	0	0	0.854644	0.315075	KRAS
regulation of mast cell activation involved in immune response (GO:0033006)	1/9	0.0565854	0.301621	0	0	19.3975	55.7096	FER	.		Rap1 signaling pathway	1/206	0.738128	0.742985	0	0	0.749466	0.227566	KRAS
nuclear migration (GO:0007097)	1/9	0.0565854	0.301621	0	0	19.3975	55.7096	HOOK3	.		Herpes simplex virus 1 infection	1/492	0.960184	0.960184	0	0	0.308363	0.0125288	TAB2
regulation of platelet-derived growth factor receptor-beta signaling pathway (GO:2000586)	1/9	0.0565854	0.301621	0	0	19.3975	55.7096	HIP1	.
cellular response to leucine (GO:0071233)	1/9	0.0565854	0.301621	0	0	19.3975	55.7096	UBR1	.
negative regulation of amyloid-beta formation (GO:1902430)	1/9	0.0565854	0.301621	0	0	19.3975	55.7096	PRNP	.
negative regulation of transcription by competitive promoter binding (GO:0010944)	1/9	0.0565854	0.301621	0	0	19.3975	55.7096	CREB1	.
response to leucine (GO:0043201)	1/9	0.0565854	0.301621	0	0	19.3975	55.7096	UBR1	.
protein polyglutamylation (GO:0018095)	1/9	0.0565854	0.301621	0	0	19.3975	55.7096	CEP41	.
neuron projection organization (GO:0106027)	1/9	0.0565854	0.301621	0	0	19.3975	55.7096	PRNP	.
nuclear RNA surveillance (GO:0071027)	1/9	0.0565854	0.301621	0	0	19.3975	55.7096	XRN1	.
cytoskeletal anchoring at plasma membrane (GO:0007016)	1/9	0.0565854	0.301621	0	0	19.3975	55.7096	DAG1	.
regulation of glycoprotein biosynthetic process (GO:0010559)	1/9	0.0565854	0.301621	0	0	19.3975	55.7096	FKTN	.
negative regulation of G2/M transition of mitotic cell cycle (GO:0010972)	2/62	0.0607495	0.301621	0	0	5.19974	14.5644	ATM;FBXL7	.
cellular amide metabolic process (GO:0043603)	2/62	0.0607495	0.301621	0	0	5.19974	14.5644	CPD;CPZ	.
negative regulation of protein modification process (GO:0031400)	2/63	0.0624838	0.301621	0	0	5.11424	14.181	PRNP;DNAJC10	.
vesicle coating (GO:0006901)	2/63	0.0624838	0.301621	0	0	5.11424	14.181	ANKRD28;SEC23A	.
COPII vesicle coating (GO:0048208)	2/63	0.0624838	0.301621	0	0	5.11424	14.181	ANKRD28;SEC23A	.
vesicle targeting, rough ER to cis-Golgi (GO:0048207)	2/63	0.0624838	0.301621	0	0	5.11424	14.181	ANKRD28;SEC23A	.
nuclear-transcribed mRNA catabolic process, deadenylation-dependent decay (GO:0000288)	2/63	0.0624838	0.301621	0	0	5.11424	14.181	TTC37;RC3H1	.
cellular response to growth hormone stimulus (GO:0071378)	1/10	0.0626732	0.301621	0	0	17.2413	47.7554	SOCS2	.
amino sugar metabolic process (GO:0006040)	1/10	0.0626732	0.301621	0	0	17.2413	47.7554	GFPT1	.
3'-UTR-mediated mRNA destabilization (GO:0061158)	1/10	0.0626732	0.301621	0	0	17.2413	47.7554	RC3H1	.
negative regulation of protein maturation (GO:1903318)	1/10	0.0626732	0.301621	0	0	17.2413	47.7554	PRNP	.
mitotic nuclear envelope reassembly (GO:0007084)	1/10	0.0626732	0.301621	0	0	17.2413	47.7554	REEP3	.
cellular copper ion homeostasis (GO:0006878)	1/10	0.0626732	0.301621	0	0	17.2413	47.7554	PRNP	.
positive regulation of intracellular steroid hormone receptor signaling pathway (GO:0033145)	1/10	0.0626732	0.301621	0	0	17.2413	47.7554	YAP1	.
neurotransmitter receptor transport (GO:0099637)	1/10	0.0626732	0.301621	0	0	17.2413	47.7554	HIP1	.
endothelial tube morphogenesis (GO:0061154)	1/10	0.0626732	0.301621	0	0	17.2413	47.7554	RBPJ	.
nuclear mRNA surveillance (GO:0071028)	1/10	0.0626732	0.301621	0	0	17.2413	47.7554	XRN1	.
modification-dependent protein catabolic process (GO:0019941)	3/141	0.0631878	0.301621	0	0	3.40459	9.40226	ITCH;CBL;FBXL7	.
positive regulation of protein polymerization (GO:0032273)	2/64	0.0642348	0.301621	0	0	5.0315	13.8125	FER;SLAIN2	.
positive regulation of endocytosis (GO:0045807)	2/64	0.0642348	0.301621	0	0	5.0315	13.8125	HIP1;CBL	.
cellular protein complex assembly (GO:0043623)	3/144	0.0664275	0.301621	0	0	3.33164	9.03423	HIP1;PIK3C2A;FBXL7	.
intracellular steroid hormone receptor signaling pathway (GO:0030518)	2/66	0.067786	0.301621	0	0	4.87377	13.1173	YAP1;MED13	.
JNK cascade (GO:0007254)	2/66	0.067786	0.301621	0	0	4.87377	13.1173	TAOK1;TAB2	.
negative regulation of defense response to virus (GO:0050687)	1/11	0.0687219	0.301621	0	0	15.5164	41.5481	ITCH	.
replicative senescence (GO:0090399)	1/11	0.0687219	0.301621	0	0	15.5164	41.5481	ATM	.
microtubule anchoring at microtubule organizing center (GO:0072393)	1/11	0.0687219	0.301621	0	0	15.5164	41.5481	HOOK3	.
regulation of myeloid leukocyte mediated immunity (GO:0002886)	1/11	0.0687219	0.301621	0	0	15.5164	41.5481	FER	.
positive regulation of extracellular matrix organization (GO:1903055)	1/11	0.0687219	0.301621	0	0	15.5164	41.5481	DDR2	.
regulation of actin filament depolymerization (GO:0030834)	1/11	0.0687219	0.301621	0	0	15.5164	41.5481	MTPN	.
magnesium ion transport (GO:0015693)	1/11	0.0687219	0.301621	0	0	15.5164	41.5481	NIPAL1	.
negative regulation of translation, ncRNA-mediated (GO:0040033)	1/11	0.0687219	0.301621	0	0	15.5164	41.5481	AGO3	.
protein O-linked mannosylation (GO:0035269)	1/11	0.0687219	0.301621	0	0	15.5164	41.5481	FKTN	.
negative regulation of amyloid precursor protein catabolic process (GO:1902992)	1/11	0.0687219	0.301621	0	0	15.5164	41.5481	PRNP	.
miRNA mediated inhibition of translation (GO:0035278)	1/11	0.0687219	0.301621	0	0	15.5164	41.5481	AGO3	.
protein carboxylation (GO:0018214)	1/11	0.0687219	0.301621	0	0	15.5164	41.5481	VKORC1L1	.
peptidyl-glutamic acid carboxylation (GO:0017187)	1/11	0.0687219	0.301621	0	0	15.5164	41.5481	VKORC1L1	.
UDP-N-acetylglucosamine biosynthetic process (GO:0006048)	1/11	0.0687219	0.301621	0	0	15.5164	41.5481	GFPT1	.
cytoplasmic mRNA processing body assembly (GO:0033962)	1/11	0.0687219	0.301621	0	0	15.5164	41.5481	RC3H1	.
insulin receptor signaling pathway (GO:0008286)	2/67	0.0695856	0.301621	0	0	4.79855	12.7891	FER;PIK3C2A	.
regulation of TOR signaling (GO:0032006)	2/67	0.0695856	0.301621	0	0	4.79855	12.7891	TBCK;UBR1	.
regulation of protein kinase activity (GO:0045859)	3/147	0.0697422	0.301621	0	0	3.26174	8.68585	SOCS2;TAB2;DDR2	.
COPII-coated vesicle budding (GO:0090114)	2/68	0.0714008	0.301621	0	0	4.7256	12.473	ANKRD28;SEC23A	.
regulation of actin filament polymerization (GO:0030833)	2/68	0.0714008	0.301621	0	0	4.7256	12.473	MTPN;FER	.
cargo loading into COPII-coated vesicle (GO:0090110)	1/12	0.074732	0.301621	0	0	14.1051	36.5865	SEC23A	.
vasoconstriction (GO:0042310)	1/12	0.074732	0.301621	0	0	14.1051	36.5865	PIK3C2A	.
signal transduction involved in G2 DNA damage checkpoint (GO:0072425)	1/12	0.074732	0.301621	0	0	14.1051	36.5865	ATM	.
ribose phosphate metabolic process (GO:0019693)	1/12	0.074732	0.301621	0	0	14.1051	36.5865	DDR2	.
regulation of protein glycosylation (GO:0060049)	1/12	0.074732	0.301621	0	0	14.1051	36.5865	FKTN	.
pentose-phosphate shunt (GO:0006098)	1/12	0.074732	0.301621	0	0	14.1051	36.5865	DDR2	.
iron ion transport (GO:0006826)	1/12	0.074732	0.301621	0	0	14.1051	36.5865	IREB2	.
amino sugar biosynthetic process (GO:0046349)	1/12	0.074732	0.301621	0	0	14.1051	36.5865	GFPT1	.
UDP-N-acetylglucosamine metabolic process (GO:0006047)	1/12	0.074732	0.301621	0	0	14.1051	36.5865	GFPT1	.
entry of bacterium into host cell (GO:0035635)	1/12	0.074732	0.301621	0	0	14.1051	36.5865	CBL	.
Golgi localization (GO:0051645)	1/12	0.074732	0.301621	0	0	14.1051	36.5865	HOOK3	.
regulation of antigen receptor-mediated signaling pathway (GO:0050854)	1/12	0.074732	0.301621	0	0	14.1051	36.5865	RC3H1	.
endosome transport via multivesicular body sorting pathway (GO:0032509)	1/12	0.074732	0.301621	0	0	14.1051	36.5865	LYST	.
positive regulation of mRNA metabolic process (GO:1903313)	1/12	0.074732	0.301621	0	0	14.1051	36.5865	RC3H1	.
histone H3 deacetylation (GO:0070932)	1/12	0.074732	0.301621	0	0	14.1051	36.5865	ELK4	.
microtubule anchoring (GO:0034453)	1/12	0.074732	0.301621	0	0	14.1051	36.5865	DAG1	.
positive regulation of intracellular protein transport (GO:0090316)	3/152	0.0754298	0.303072	0	0	3.15149	8.14518	PRNP;FAM20B;SELENOI	.
regulation of cell communication (GO:0010646)	2/71	0.0769374	0.30775	0	0	4.51946	11.5913	SOCS2;EIF4EBP2	.
nucleotide-sugar metabolic process (GO:0009225)	1/13	0.0807035	0.308042	0	0	12.929	32.542	GFPT1	.
positive regulation of cardiac muscle cell proliferation (GO:0060045)	1/13	0.0807035	0.308042	0	0	12.929	32.542	RBPJ	.
synaptic vesicle cycle (GO:0099504)	1/13	0.0807035	0.308042	0	0	12.929	32.542	PLD2	.
negative regulation of epidermal growth factor-activated receptor activity (GO:0007175)	1/13	0.0807035	0.308042	0	0	12.929	32.542	CBL	.
regulation of biomineral tissue development (GO:0070167)	1/13	0.0807035	0.308042	0	0	12.929	32.542	DDR2	.
regulation of macromolecule biosynthetic process (GO:0010556)	1/13	0.0807035	0.308042	0	0	12.929	32.542	MTPN	.
myelination in peripheral nervous system (GO:0022011)	1/13	0.0807035	0.308042	0	0	12.929	32.542	ARHGEF10	.
copper ion homeostasis (GO:0055070)	1/13	0.0807035	0.308042	0	0	12.929	32.542	PRNP	.
pre-miRNA processing (GO:0031054)	1/13	0.0807035	0.308042	0	0	12.929	32.542	AGO3	.
mitotic spindle organization (GO:0007052)	2/74	0.0826051	0.308042	0	0	4.33049	10.7989	ARHGEF10;KIF2A	.
mitotic nuclear division (GO:0140014)	2/74	0.0826051	0.308042	0	0	4.33049	10.7989	ARHGEF10;KIF2A	.
negative regulation of phosphorylation (GO:0042326)	2/75	0.0845222	0.308042	0	0	4.27095	10.5524	PRNP;DNAJC10	.
transcription initiation from RNA polymerase II promoter (GO:0006367)	3/160	0.0849414	0.308042	0	0	2.98969	7.37195	YAP1;MED13;RBPJ	.
regulation of hematopoietic stem cell differentiation (GO:1902036)	2/76	0.0864528	0.308042	0	0	4.21302	10.3141	YAP1;ITCH	.
regulation of fibroblast migration (GO:0010762)	1/14	0.0866368	0.308042	0	0	11.9339	29.1907	DDR2	.
positive regulation of DNA damage response, signal transduction by p53 class mediator (GO:0043517)	1/14	0.0866368	0.308042	0	0	11.9339	29.1907	ATM	.
necroptotic process (GO:0070266)	1/14	0.0866368	0.308042	0	0	11.9339	29.1907	TRPM7	.
regulation of gastrulation (GO:0010470)	1/14	0.0866368	0.308042	0	0	11.9339	29.1907	DAG1	.
regulation of extracellular matrix disassembly (GO:0010715)	1/14	0.0866368	0.308042	0	0	11.9339	29.1907	DDR2	.
regulation of calcineurin-NFAT signaling cascade (GO:0070884)	1/14	0.0866368	0.308042	0	0	11.9339	29.1907	PRNP	.
positive regulation of muscle hypertrophy (GO:0014742)	1/14	0.0866368	0.308042	0	0	11.9339	29.1907	MTPN	.
regulation of protein modification by small protein conjugation or removal (GO:1903320)	1/14	0.0866368	0.308042	0	0	11.9339	29.1907	ITCH	.
cell surface receptor signaling pathway involved in heart development (GO:0061311)	1/14	0.0866368	0.308042	0	0	11.9339	29.1907	RBPJ	.
cardiac left ventricle morphogenesis (GO:0003214)	1/14	0.0866368	0.308042	0	0	11.9339	29.1907	RBPJ	.
regulation of mRNA catabolic process (GO:0061013)	1/14	0.0866368	0.308042	0	0	11.9339	29.1907	RC3H1	.
regulation of defense response to virus (GO:0050688)	1/14	0.0866368	0.308042	0	0	11.9339	29.1907	ITCH	.
negative regulation of T cell receptor signaling pathway (GO:0050860)	1/14	0.0866368	0.308042	0	0	11.9339	29.1907	PRNP	.
smooth muscle contraction (GO:0006939)	1/14	0.0866368	0.308042	0	0	11.9339	29.1907	PIK3C2A	.
regulation of hematopoietic progenitor cell differentiation (GO:1901532)	2/77	0.0883967	0.309179	0	0	4.15664	10.0837	YAP1;ITCH	.
regulation of protein phosphorylation (GO:0001932)	4/261	0.0888143	0.309179	0	0	2.44221	5.9131	PRNP;FER;DNAJC10;KRAS	.
peptidyl-tyrosine phosphorylation (GO:0018108)	2/79	0.0923234	0.309179	0	0	4.04827	9.64483	FER;DDR2	.
regulation of mast cell degranulation (GO:0043304)	1/15	0.0925321	0.309179	0	0	11.0809	26.3748	FER	.
selective autophagy (GO:0061912)	1/15	0.0925321	0.309179	0	0	11.0809	26.3748	STBD1	.
digestive tract morphogenesis (GO:0048546)	1/15	0.0925321	0.309179	0	0	11.0809	26.3748	BBS7	.
response to X-ray (GO:0010165)	1/15	0.0925321	0.309179	0	0	11.0809	26.3748	ATM	.
protein localization to chromosome, telomeric region (GO:0070198)	1/15	0.0925321	0.309179	0	0	11.0809	26.3748	TNKS2	.
negative regulation of TORC1 signaling (GO:1904262)	1/15	0.0925321	0.309179	0	0	11.0809	26.3748	ATM	.
microtubule depolymerization (GO:0007019)	1/15	0.0925321	0.309179	0	0	11.0809	26.3748	KIF2A	.
positive regulation of stress-activated protein kinase signaling cascade (GO:0070304)	1/15	0.0925321	0.309179	0	0	11.0809	26.3748	TAOK1	.
negative regulation of protein processing (GO:0010955)	1/15	0.0925321	0.309179	0	0	11.0809	26.3748	PRNP	.
negative regulation of interleukin-2 production (GO:0032703)	1/15	0.0925321	0.309179	0	0	11.0809	26.3748	PRNP	.
spindle assembly (GO:0051225)	2/80	0.0943056	0.309179	0	0	3.99616	9.4358	ARHGEF10;KIF2A	.
regulation of programmed cell death (GO:0043067)	4/268	0.0955641	0.309179	0	0	2.37661	5.58017	HIP1;TAOK1;TRIM24;ATM	.
positive regulation of protein targeting to mitochondrion (GO:1903955)	2/81	0.0963001	0.309179	0	0	3.94538	9.23332	FAM20B;SELENOI	.
positive regulation of cardiac muscle tissue growth (GO:0055023)	1/16	0.0983897	0.309179	0	0	10.3417	23.9805	RBPJ	.
glucose 6-phosphate metabolic process (GO:0051156)	1/16	0.0983897	0.309179	0	0	10.3417	23.9805	DDR2	.
positive regulation of cell migration involved in sprouting angiogenesis (GO:0090050)	1/16	0.0983897	0.309179	0	0	10.3417	23.9805	PIK3C2A	.
hyaluronan catabolic process (GO:0030214)	1/16	0.0983897	0.309179	0	0	10.3417	23.9805	LYVE1	.
cardiac epithelial to mesenchymal transition (GO:0060317)	1/16	0.0983897	0.309179	0	0	10.3417	23.9805	RBPJ	.
aorta morphogenesis (GO:0035909)	1/16	0.0983897	0.309179	0	0	10.3417	23.9805	RBPJ	.
extracellular matrix assembly (GO:0085029)	1/16	0.0983897	0.309179	0	0	10.3417	23.9805	LOX	.
positive regulation of cardiac muscle hypertrophy (GO:0010613)	1/16	0.0983897	0.309179	0	0	10.3417	23.9805	MTPN	.
negative regulation of translational initiation (GO:0045947)	1/16	0.0983897	0.309179	0	0	10.3417	23.9805	EIF4EBP2	.
programmed necrotic cell death (GO:0097300)	1/16	0.0983897	0.309179	0	0	10.3417	23.9805	TRPM7	.
protein maturation (GO:0051604)	2/83	0.100325	0.309179	0	0	3.84757	8.84688	CPD;CPZ	.
positive regulation of supramolecular fiber organization (GO:1902905)	2/84	0.102355	0.309179	0	0	3.80046	8.66242	FER;SLAIN2	.
nuclear-transcribed mRNA catabolic process (GO:0000956)	3/174	0.102737	0.309179	0	0	2.74297	6.24186	XRN1;RC3H1;ATM	.
positive regulation of macromolecule metabolic process (GO:0010604)	4/276	0.103566	0.309179	0	0	2.30576	5.22842	MTPN;ITCH;KRAS;RBMS3	.
peptidyl-lysine trimethylation (GO:0018023)	1/17	0.10421	0.309179	0	0	9.69482	21.9234	SETD4	.
rRNA catabolic process (GO:0016075)	1/17	0.10421	0.309179	0	0	9.69482	21.9234	XRN1	.
negative regulation of antigen receptor-mediated signaling pathway (GO:0050858)	1/17	0.10421	0.309179	0	0	9.69482	21.9234	PRNP	.
microtubule nucleation (GO:0007020)	1/17	0.10421	0.309179	0	0	9.69482	21.9234	SLAIN2	.
positive regulation of signal transduction by p53 class mediator (GO:1901798)	1/17	0.10421	0.309179	0	0	9.69482	21.9234	ATM	.
positive regulation of nitrogen compound metabolic process (GO:0051173)	1/17	0.10421	0.309179	0	0	9.69482	21.9234	MTPN	.
preassembly of GPI anchor in ER membrane (GO:0016254)	1/17	0.10421	0.309179	0	0	9.69482	21.9234	PIGG	.
long-term memory (GO:0007616)	1/17	0.10421	0.309179	0	0	9.69482	21.9234	PRNP	.
protein mannosylation (GO:0035268)	1/17	0.10421	0.309179	0	0	9.69482	21.9234	FKTN	.
pigment granule transport (GO:0051904)	1/17	0.10421	0.309179	0	0	9.69482	21.9234	BBS7	.
negative regulation of cell development (GO:0010721)	1/17	0.10421	0.309179	0	0	9.69482	21.9234	HOOK3	.
regulation of lamellipodium organization (GO:1902743)	1/17	0.10421	0.309179	0	0	9.69482	21.9234	FER	.
synaptic vesicle transport (GO:0048489)	1/17	0.10421	0.309179	0	0	9.69482	21.9234	PLD2	.
positive regulation of telomere capping (GO:1904355)	1/17	0.10421	0.309179	0	0	9.69482	21.9234	TNKS2	.
melanosome transport (GO:0032402)	1/17	0.10421	0.309179	0	0	9.69482	21.9234	BBS7	.
positive regulation of transcription of Notch receptor target (GO:0007221)	1/17	0.10421	0.309179	0	0	9.69482	21.9234	RBPJ	.
viral entry into host cell (GO:0046718)	1/17	0.10421	0.309179	0	0	9.69482	21.9234	ITCH	.
spindle assembly checkpoint (GO:0071173)	1/17	0.10421	0.309179	0	0	9.69482	21.9234	ATM	.
mitotic spindle assembly checkpoint (GO:0007094)	1/17	0.10421	0.309179	0	0	9.69482	21.9234	ATM	.
mitotic spindle checkpoint (GO:0071174)	1/17	0.10421	0.309179	0	0	9.69482	21.9234	ATM	.
modulation by virus of host morphology or physiology (GO:0019048)	1/18	0.109992	0.310277	0	0	9.12408	20.14	DAG1	.
glucan catabolic process (GO:0009251)	1/18	0.109992	0.310277	0	0	9.12408	20.14	STBD1	.
regulation of cardiac muscle cell proliferation (GO:0060043)	1/18	0.109992	0.310277	0	0	9.12408	20.14	RBPJ	.
establishment of melanosome localization (GO:0032401)	1/18	0.109992	0.310277	0	0	9.12408	20.14	BBS7	.
membrane protein ectodomain proteolysis (GO:0006509)	1/18	0.109992	0.310277	0	0	9.12408	20.14	DAG1	.
regulation of amyloid-beta formation (GO:1902003)	1/18	0.109992	0.310277	0	0	9.12408	20.14	PRNP	.
heart trabecula morphogenesis (GO:0061384)	1/18	0.109992	0.310277	0	0	9.12408	20.14	RBPJ	.
nuclear envelope reassembly (GO:0031468)	1/18	0.109992	0.310277	0	0	9.12408	20.14	REEP3	.
posttranscriptional gene silencing by RNA (GO:0035194)	1/18	0.109992	0.310277	0	0	9.12408	20.14	AGO3	.
calcium-mediated signaling using intracellular calcium source (GO:0035584)	1/18	0.109992	0.310277	0	0	9.12408	20.14	PRNP	.
glycogen catabolic process (GO:0005980)	1/18	0.109992	0.310277	0	0	9.12408	20.14	STBD1	.
glyceraldehyde-3-phosphate metabolic process (GO:0019682)	1/18	0.109992	0.310277	0	0	9.12408	20.14	DDR2	.
establishment or maintenance of apical/basal cell polarity (GO:0035088)	1/18	0.109992	0.310277	0	0	9.12408	20.14	CLIC4	.
mRNA destabilization (GO:0061157)	1/18	0.109992	0.310277	0	0	9.12408	20.14	RC3H1	.
negative regulation of calcium-mediated signaling (GO:0050849)	1/18	0.109992	0.310277	0	0	9.12408	20.14	PRNP	.
regulation of stem cell differentiation (GO:2000736)	2/88	0.110586	0.310277	0	0	3.62296	7.97761	YAP1;ITCH	.
regulation of protein targeting to mitochondrion (GO:1903214)	2/88	0.110586	0.310277	0	0	3.62296	7.97761	FAM20B;SELENOI	.
protein polyubiquitination (GO:0000209)	4/283	0.110813	0.310277	0	0	2.24711	4.94344	ITCH;TNKS2;UBE2Q2;FBXL7	.
Fc-epsilon receptor signaling pathway (GO:0038095)	3/182	0.113517	0.311416	0	0	2.61931	5.6991	FER;TAB2;KRAS	.
transmembrane receptor protein tyrosine kinase signaling pathway (GO:0007169)	5/396	0.113523	0.311416	0	0	2.00891	4.37089	SOCS2;FER;PIK3C2A;CBL;DDR2	.
Fc receptor signaling pathway (GO:0038093)	3/183	0.114894	0.311416	0	0	2.60463	5.63574	FER;TAB2;KRAS	.
cellular response to interleukin-7 (GO:0098761)	1/19	0.115738	0.311416	0	0	8.61675	18.5814	SOCS2	.
protein ADP-ribosylation (GO:0006471)	1/19	0.115738	0.311416	0	0	8.61675	18.5814	TNKS2	.
nucleotide-sugar biosynthetic process (GO:0009226)	1/19	0.115738	0.311416	0	0	8.61675	18.5814	GFPT1	.
cellular polysaccharide catabolic process (GO:0044247)	1/19	0.115738	0.311416	0	0	8.61675	18.5814	STBD1	.
NADP metabolic process (GO:0006739)	1/19	0.115738	0.311416	0	0	8.61675	18.5814	DDR2	.
production of small RNA involved in gene silencing by RNA (GO:0070918)	1/19	0.115738	0.311416	0	0	8.61675	18.5814	AGO3	.
DNA double-strand break processing (GO:0000729)	1/19	0.115738	0.311416	0	0	8.61675	18.5814	ATM	.
interleukin-7-mediated signaling pathway (GO:0038111)	1/19	0.115738	0.311416	0	0	8.61675	18.5814	SOCS2	.
negative regulation of response to biotic stimulus (GO:0002832)	1/19	0.115738	0.311416	0	0	8.61675	18.5814	ITCH	.
positive regulation of neuron apoptotic process (GO:0043525)	1/19	0.115738	0.311416	0	0	8.61675	18.5814	PRNP	.
DNA-templated transcription, initiation (GO:0006352)	3/186	0.119064	0.31541	0	0	2.56154	5.45121	YAP1;MED13;RBPJ	.
proteasome-mediated ubiquitin-dependent protein catabolic process (GO:0043161)	4/291	0.119366	0.31541	0	0	2.18358	4.64134	ITCH;DNAJC10;UBR1;FBXL7	.
cellular transition metal ion homeostasis (GO:0046916)	2/93	0.121109	0.31541	0	0	3.42303	7.22624	PRNP;IREB2	.
proteoglycan metabolic process (GO:0006029)	1/20	0.121447	0.31541	0	0	8.16283	17.2095	FAM20B	.
steroid hormone mediated signaling pathway (GO:0043401)	1/20	0.121447	0.31541	0	0	8.16283	17.2095	MED13	.
response to progesterone (GO:0032570)	1/20	0.121447	0.31541	0	0	8.16283	17.2095	YAP1	.
melanosome localization (GO:0032400)	1/20	0.121447	0.31541	0	0	8.16283	17.2095	BBS7	.
regulation of calcium ion transmembrane transport (GO:1903169)	1/20	0.121447	0.31541	0	0	8.16283	17.2095	PRNP	.
negative regulation of interferon-gamma production (GO:0032689)	1/20	0.121447	0.31541	0	0	8.16283	17.2095	PRNP	.
regulation of cell development (GO:0060284)	1/20	0.121447	0.31541	0	0	8.16283	17.2095	YAP1	.
negative regulation of telomere maintenance via telomerase (GO:0032211)	1/20	0.121447	0.31541	0	0	8.16283	17.2095	XRN1	.
growth hormone receptor signaling pathway (GO:0060396)	1/20	0.121447	0.31541	0	0	8.16283	17.2095	SOCS2	.
regulation of cytoskeleton organization (GO:0051493)	2/95	0.125386	0.315514	0	0	3.34908	6.9539	CLIC4;TAOK1	.
vesicle-mediated transport (GO:0016192)	5/410	0.126255	0.315514	0	0	1.93807	4.01075	ACAP2;HEATR5A;HOOK3;SYT9;PIK3C2A	.
hyaluronan metabolic process (GO:0030212)	1/21	0.127119	0.315514	0	0	7.7543	15.9942	LYVE1	.
positive regulation of transcription from RNA polymerase II promoter involved in cellular response to chemical stimulus (GO:1901522)	1/21	0.127119	0.315514	0	0	7.7543	15.9942	RBPJ	.
negative regulation of protein tyrosine kinase activity (GO:0061099)	1/21	0.127119	0.315514	0	0	7.7543	15.9942	CBL	.
non-motile cilium assembly (GO:1905515)	1/21	0.127119	0.315514	0	0	7.7543	15.9942	C2CD3	.
positive regulation of BMP signaling pathway (GO:0030513)	1/21	0.127119	0.315514	0	0	7.7543	15.9942	RBPJ	.
regulation of interleukin-2 production (GO:0032663)	1/21	0.127119	0.315514	0	0	7.7543	15.9942	PRNP	.
regulation of interleukin-17 production (GO:0032660)	1/21	0.127119	0.315514	0	0	7.7543	15.9942	PRNP	.
energy reserve metabolic process (GO:0006112)	1/21	0.127119	0.315514	0	0	7.7543	15.9942	GFPT1	.
cellular response to copper ion (GO:0071280)	1/21	0.127119	0.315514	0	0	7.7543	15.9942	PRNP	.
positive regulation of lipid metabolic process (GO:0045834)	1/21	0.127119	0.315514	0	0	7.7543	15.9942	CREB1	.
regulation of cardiac muscle hypertrophy (GO:0010611)	1/21	0.127119	0.315514	0	0	7.7543	15.9942	MTPN	.
phospholipid translocation (GO:0045332)	1/21	0.127119	0.315514	0	0	7.7543	15.9942	ATP11B	.
positive regulation of protein metabolic process (GO:0051247)	2/96	0.127537	0.315514	0	0	3.31329	6.8232	MTPN;ITCH	.
ciliary basal body-plasma membrane docking (GO:0097711)	2/96	0.127537	0.315514	0	0	3.31329	6.8232	C2CD3;CEP41	.
cilium organization (GO:0044782)	3/192	0.127568	0.315514	0	0	2.47947	5.10549	IFT80;BBS7;CEP41	.
antigen processing and presentation of exogenous peptide antigen via MHC class II (GO:0019886)	2/97	0.129698	0.315514	0	0	3.27824	6.69596	SEC23A;KIF2A	.
negative regulation of cell motility (GO:2000146)	2/97	0.129698	0.315514	0	0	3.27824	6.69596	CLIC4;DAG1	.
antigen processing and presentation of exogenous peptide antigen (GO:0002478)	2/97	0.129698	0.315514	0	0	3.27824	6.69596	SEC23A;KIF2A	.
phosphatidylinositol biosynthetic process (GO:0006661)	2/98	0.131867	0.315514	0	0	3.24393	6.57208	PIK3C2A;PIGG	.
antigen processing and presentation of peptide antigen via MHC class II (GO:0002495)	2/98	0.131867	0.315514	0	0	3.24393	6.57208	SEC23A;KIF2A	.
regulation of calcium ion transport into cytosol (GO:0010522)	1/22	0.132755	0.315514	0	0	7.38467	14.9115	PRNP	.
STAT cascade (GO:0097696)	1/22	0.132755	0.315514	0	0	7.38467	14.9115	SOCS2	.
regulation of calcium ion import (GO:0090279)	1/22	0.132755	0.315514	0	0	7.38467	14.9115	PRNP	.
cellular response to nerve growth factor stimulus (GO:1990090)	1/22	0.132755	0.315514	0	0	7.38467	14.9115	ACAP2	.
positive regulation of protein targeting to membrane (GO:0090314)	1/22	0.132755	0.315514	0	0	7.38467	14.9115	PRNP	.
early endosome to late endosome transport (GO:0045022)	1/22	0.132755	0.315514	0	0	7.38467	14.9115	HOOK3	.
lipid translocation (GO:0034204)	1/22	0.132755	0.315514	0	0	7.38467	14.9115	ATP11B	.
negative regulation of nervous system development (GO:0051961)	1/22	0.132755	0.315514	0	0	7.38467	14.9115	HOOK3	.
regulation of DNA biosynthetic process (GO:2000278)	1/22	0.132755	0.315514	0	0	7.38467	14.9115	ATM	.
ncRNA catabolic process (GO:0034661)	1/22	0.132755	0.315514	0	0	7.38467	14.9115	XRN1	.
small GTPase mediated signal transduction (GO:0007264)	2/99	0.134045	0.316397	0	0	3.21033	6.45142	KRAS;PLD2	.
cellular response to metal ion (GO:0071248)	2/100	0.13623	0.316397	0	0	3.17741	6.33387	PRNP;CLIC4	.
mitotic G2/M transition checkpoint (GO:0044818)	1/23	0.138355	0.316397	0	0	7.04865	13.9417	TAOK1	.
ammonium transport (GO:0015696)	1/23	0.138355	0.316397	0	0	7.04865	13.9417	SLC44A1	.
microtubule polymerization or depolymerization (GO:0031109)	1/23	0.138355	0.316397	0	0	7.04865	13.9417	KIF2A	.
melanosome organization (GO:0032438)	1/23	0.138355	0.316397	0	0	7.04865	13.9417	LYST	.
cell-cell adhesion mediated by cadherin (GO:0044331)	1/23	0.138355	0.316397	0	0	7.04865	13.9417	FER	.
TOR signaling (GO:0031929)	1/23	0.138355	0.316397	0	0	7.04865	13.9417	EIF4EBP2	.
positive regulation of mRNA catabolic process (GO:0061014)	1/23	0.138355	0.316397	0	0	7.04865	13.9417	RC3H1	.
negative regulation of axonogenesis (GO:0050771)	1/23	0.138355	0.316397	0	0	7.04865	13.9417	LINGO1	.
vesicle-mediated transport between endosomal compartments (GO:0098927)	1/23	0.138355	0.316397	0	0	7.04865	13.9417	HOOK3	.
cellular response to amyloid-beta (GO:1904646)	1/23	0.138355	0.316397	0	0	7.04865	13.9417	PRNP	.
regulation of cell size (GO:0008361)	1/23	0.138355	0.316397	0	0	7.04865	13.9417	MTPN	.
regulation of microtubule cytoskeleton organization (GO:0070507)	1/23	0.138355	0.316397	0	0	7.04865	13.9417	TAOK1	.
protein processing (GO:0016485)	2/101	0.138424	0.316397	0	0	3.14515	6.21933	CPD;CPZ	.
positive regulation of cell proliferation (GO:0008284)	5/424	0.139618	0.318314	0	0	1.87197	3.68562	FER;EIF5A2;KRAS;RBPJ;DDR2	.
positive regulation of microtubule polymerization (GO:0031116)	1/24	0.143919	0.322379	0	0	6.74185	13.0691	SLAIN2	.
dendritic spine organization (GO:0097061)	1/24	0.143919	0.322379	0	0	6.74185	13.0691	PRNP	.
intrinsic apoptotic signaling pathway in response to endoplasmic reticulum stress (GO:0070059)	1/24	0.143919	0.322379	0	0	6.74185	13.0691	DNAJC10	.
regulation of epidermal growth factor-activated receptor activity (GO:0007176)	1/24	0.143919	0.322379	0	0	6.74185	13.0691	CBL	.
positive regulation of microtubule polymerization or depolymerization (GO:0031112)	1/24	0.143919	0.322379	0	0	6.74185	13.0691	SLAIN2	.
proteoglycan biosynthetic process (GO:0030166)	1/24	0.143919	0.322379	0	0	6.74185	13.0691	FAM20B	.
organic cation transport (GO:0015695)	1/24	0.143919	0.322379	0	0	6.74185	13.0691	SLC44A1	.
peptide metabolic process (GO:0006518)	2/104	0.145051	0.324104	0	0	3.05218	5.89276	CPD;CPZ	.
response to copper ion (GO:0046688)	1/25	0.149448	0.325138	0	0	6.46061	12.2804	PRNP	.
negative regulation of insulin receptor signaling pathway (GO:0046627)	1/25	0.149448	0.325138	0	0	6.46061	12.2804	SOCS2	.
protein import into nucleus, translocation (GO:0000060)	1/25	0.149448	0.325138	0	0	6.46061	12.2804	TNPO1	.
protein depolymerization (GO:0051261)	1/25	0.149448	0.325138	0	0	6.46061	12.2804	KIF2A	.
response to amyloid-beta (GO:1904645)	1/25	0.149448	0.325138	0	0	6.46061	12.2804	PRNP	.
regulation of DNA damage response, signal transduction by p53 class mediator (GO:0043516)	1/25	0.149448	0.325138	0	0	6.46061	12.2804	ATM	.
regulation of nervous system development (GO:0051960)	1/25	0.149448	0.325138	0	0	6.46061	12.2804	YAP1	.
positive regulation of embryonic development (GO:0040019)	1/25	0.149448	0.325138	0	0	6.46061	12.2804	DAG1	.
regulation of lamellipodium assembly (GO:0010591)	1/25	0.149448	0.325138	0	0	6.46061	12.2804	FER	.
response to endoplasmic reticulum stress (GO:0034976)	2/106	0.149505	0.325138	0	0	2.99319	5.68832	TMX3;DNAJC10	.
positive regulation of cellular catabolic process (GO:0031331)	2/106	0.149505	0.325138	0	0	2.99319	5.68832	ITCH;RC3H1	.
negative regulation of cellular response to insulin stimulus (GO:1900077)	1/26	0.154941	0.33054	0	0	6.20188	11.5647	SOCS2	.
apoptotic cell clearance (GO:0043277)	1/26	0.154941	0.33054	0	0	6.20188	11.5647	TMX3	.
cytoskeleton-dependent intracellular transport (GO:0030705)	1/26	0.154941	0.33054	0	0	6.20188	11.5647	HOOK3	.
regulation of microtubule-based process (GO:0032886)	1/26	0.154941	0.33054	0	0	6.20188	11.5647	TAOK1	.
fat-soluble vitamin metabolic process (GO:0006775)	1/26	0.154941	0.33054	0	0	6.20188	11.5647	VKORC1L1	.
strand displacement (GO:0000732)	1/26	0.154941	0.33054	0	0	6.20188	11.5647	ATM	.
GPI anchor metabolic process (GO:0006505)	1/26	0.154941	0.33054	0	0	6.20188	11.5647	PIGG	.
response to ketone (GO:1901654)	1/26	0.154941	0.33054	0	0	6.20188	11.5647	YAP1	.
regulation of cell motility (GO:2000145)	2/109	0.156238	0.332516	0	0	2.90882	5.39986	KIF2A;AMOTL1	.
regulation of apoptotic process (GO:0042981)	8/815	0.156657	0.332618	0	0	1.56187	2.89523	SOCS2;ITCH;HIP1;TAOK1;TRIM24;ATM;CBL;DDR2	.
negative regulation of cytokine production (GO:0001818)	2/110	0.158495	0.33345	0	0	2.88174	5.30826	PRNP;ITCH	.
cellular response to insulin stimulus (GO:0032869)	2/110	0.158495	0.33345	0	0	2.88174	5.30826	FER;PIK3C2A	.
positive regulation of establishment of protein localization to mitochondrion (GO:1903749)	2/110	0.158495	0.33345	0	0	2.88174	5.30826	FAM20B;SELENOI	.
phosphatidylinositol phosphorylation (GO:0046854)	1/27	0.160398	0.33345	0	0	5.96304	10.9129	PIK3C2A	.
microtubule polymerization (GO:0046785)	1/27	0.160398	0.33345	0	0	5.96304	10.9129	SLAIN2	.
regulation of protein targeting to membrane (GO:0090313)	1/27	0.160398	0.33345	0	0	5.96304	10.9129	PRNP	.
cargo loading into vesicle (GO:0035459)	1/27	0.160398	0.33345	0	0	5.96304	10.9129	SEC23A	.
transition metal ion transport (GO:0000041)	1/27	0.160398	0.33345	0	0	5.96304	10.9129	IREB2	.
protein localization to chromosome (GO:0034502)	1/27	0.160398	0.33345	0	0	5.96304	10.9129	TNKS2	.
positive regulation of kinase activity (GO:0033674)	2/113	0.165303	0.33463	0	0	2.80343	5.04611	TAB2;DDR2	.
regulation of TORC1 signaling (GO:1903432)	1/28	0.165821	0.33463	0	0	5.7419	10.3173	ATM	.
carboxylic acid catabolic process (GO:0046395)	1/28	0.165821	0.33463	0	0	5.7419	10.3173	LYVE1	.
RNA phosphodiester bond hydrolysis (GO:0090501)	1/28	0.165821	0.33463	0	0	5.7419	10.3173	XRN1	.
production of miRNAs involved in gene silencing by miRNA (GO:0035196)	1/28	0.165821	0.33463	0	0	5.7419	10.3173	AGO3	.
regulation of lipid biosynthetic process (GO:0046890)	1/28	0.165821	0.33463	0	0	5.7419	10.3173	CREB1	.
antigen processing and presentation of peptide antigen via MHC class I (GO:0002474)	1/28	0.165821	0.33463	0	0	5.7419	10.3173	SEC23A	.
positive regulation of sprouting angiogenesis (GO:1903672)	1/28	0.165821	0.33463	0	0	5.7419	10.3173	PIK3C2A	.
positive regulation of lipid biosynthetic process (GO:0046889)	1/28	0.165821	0.33463	0	0	5.7419	10.3173	CREB1	.
positive regulation of protein tyrosine kinase activity (GO:0061098)	1/28	0.165821	0.33463	0	0	5.7419	10.3173	PRNP	.
regulation of cell morphogenesis (GO:0022604)	1/28	0.165821	0.33463	0	0	5.7419	10.3173	SPARC	.
positive regulation of fibroblast proliferation (GO:0048146)	1/28	0.165821	0.33463	0	0	5.7419	10.3173	DDR2	.
lytic vacuole organization (GO:0080171)	1/28	0.165821	0.33463	0	0	5.7419	10.3173	HOOK3	.
protein O-linked glycosylation (GO:0006493)	2/115	0.16987	0.338639	0	0	2.75354	4.88125	DAG1;FKTN	.
cellular response to oxidative stress (GO:0034599)	2/115	0.16987	0.338639	0	0	2.75354	4.88125	VKORC1L1;FER	.
determination of bilateral symmetry (GO:0009855)	1/29	0.171209	0.338639	0	0	5.53655	9.77129	BBS7	.
synaptic vesicle recycling (GO:0036465)	1/29	0.171209	0.338639	0	0	5.53655	9.77129	PLD2	.
protein alkylation (GO:0008213)	1/29	0.171209	0.338639	0	0	5.53655	9.77129	METTL21A	.
MyD88-dependent toll-like receptor signaling pathway (GO:0002755)	1/29	0.171209	0.338639	0	0	5.53655	9.77129	TAB2	.
regulation of embryonic development (GO:0045995)	1/29	0.171209	0.338639	0	0	5.53655	9.77129	DAG1	.
positive regulation of transcription from RNA polymerase II promoter in response to stress (GO:0036003)	1/29	0.171209	0.338639	0	0	5.53655	9.77129	RBPJ	.
carbohydrate derivative biosynthetic process (GO:1901137)	1/29	0.171209	0.338639	0	0	5.53655	9.77129	DDR2	.
activation of MAPK activity (GO:0000187)	2/117	0.174459	0.339138	0	0	2.70537	4.72377	TAOK1;TAB2	.
axonogenesis (GO:0007409)	3/223	0.174607	0.339138	0	0	2.12673	3.7116	LINGO1;CREB1;KRAS	.
regulation of intracellular estrogen receptor signaling pathway (GO:0033146)	1/30	0.176562	0.339138	0	0	5.34537	9.2693	YAP1	.
regulation of cell migration involved in sprouting angiogenesis (GO:0090049)	1/30	0.176562	0.339138	0	0	5.34537	9.2693	PIK3C2A	.
negative regulation of endothelial cell proliferation (GO:0001937)	1/30	0.176562	0.339138	0	0	5.34537	9.2693	SPARC	.
aminoglycan metabolic process (GO:0006022)	1/30	0.176562	0.339138	0	0	5.34537	9.2693	XYLT1	.
phosphatidylinositol 3-kinase signaling (GO:0014065)	1/30	0.176562	0.339138	0	0	5.34537	9.2693	PIK3C2A	.
response to estradiol (GO:0032355)	1/30	0.176562	0.339138	0	0	5.34537	9.2693	SOCS2	.
nuclear envelope organization (GO:0006998)	1/30	0.176562	0.339138	0	0	5.34537	9.2693	REEP3	.
negative regulation of DNA biosynthetic process (GO:2000279)	1/30	0.176562	0.339138	0	0	5.34537	9.2693	XRN1	.
negative regulation of cell morphogenesis involved in differentiation (GO:0010771)	1/30	0.176562	0.339138	0	0	5.34537	9.2693	LINGO1	.
activation of JUN kinase activity (GO:0007257)	1/30	0.176562	0.339138	0	0	5.34537	9.2693	TAOK1	.
regulation of ARF protein signal transduction (GO:0032012)	1/30	0.176562	0.339138	0	0	5.34537	9.2693	ACAP2	.
cytosolic transport (GO:0016482)	2/118	0.17676	0.339138	0	0	2.68192	4.64766	HEATR5A;HOOK3	.
lysosome organization (GO:0007040)	1/31	0.181882	0.346	0	0	5.16693	8.80651	HOOK3	.
regulation of protein tyrosine kinase activity (GO:0061097)	1/31	0.181882	0.346	0	0	5.16693	8.80651	PRNP	.
protein destabilization (GO:0031648)	1/31	0.181882	0.346	0	0	5.16693	8.80651	PRNP	.
gene silencing by miRNA (GO:0035195)	1/31	0.181882	0.346	0	0	5.16693	8.80651	AGO3	.
stimulatory C-type lectin receptor signaling pathway (GO:0002223)	2/121	0.183694	0.34797	0	0	2.61391	4.42922	TAB2;KRAS	.
negative regulation of cell migration (GO:0030336)	2/121	0.183694	0.34797	0	0	2.61391	4.42922	CLIC4;DAG1	.
intracellular protein transport (GO:0006886)	4/347	0.186354	0.348651	0	0	1.82185	3.06092	TBCK;IPO11;SNX13;TNPO1	.
cellular response to amino acid stimulus (GO:0071230)	1/32	0.187167	0.348651	0	0	5	8.37878	UBR1	.
endodermal cell differentiation (GO:0035987)	1/32	0.187167	0.348651	0	0	5	8.37878	COL12A1	.
phosphatidylcholine biosynthetic process (GO:0006656)	1/32	0.187167	0.348651	0	0	5	8.37878	SLC44A1	.
substrate adhesion-dependent cell spreading (GO:0034446)	1/32	0.187167	0.348651	0	0	5	8.37878	FER	.
G2 DNA damage checkpoint (GO:0031572)	1/32	0.187167	0.348651	0	0	5	8.37878	TAOK1	.
negative regulation of receptor activity (GO:2000272)	1/32	0.187167	0.348651	0	0	5	8.37878	CBL	.
GPI anchor biosynthetic process (GO:0006506)	1/32	0.187167	0.348651	0	0	5	8.37878	PIGG	.
innate immune response activating cell surface receptor signaling pathway (GO:0002220)	2/124	0.190667	0.352569	0	0	2.54924	4.22467	TAB2;KRAS	.
platelet degranulation (GO:0002576)	2/124	0.190667	0.352569	0	0	2.54924	4.22467	SPARC;TMX3	.
glycogen metabolic process (GO:0005977)	1/33	0.192418	0.352569	0	0	4.84351	7.98251	STBD1	.
activation of MAPKK activity (GO:0000186)	1/33	0.192418	0.352569	0	0	4.84351	7.98251	TAOK1	.
negative regulation of neurogenesis (GO:0050768)	1/33	0.192418	0.352569	0	0	4.84351	7.98251	HOOK3	.
positive regulation of Notch signaling pathway (GO:0045747)	1/33	0.192418	0.352569	0	0	4.84351	7.98251	RBPJ	.
negative regulation of multi-organism process (GO:0043901)	1/33	0.192418	0.352569	0	0	4.84351	7.98251	ITCH	.
exonucleolytic nuclear-transcribed mRNA catabolic process involved in deadenylation-dependent decay (GO:0043928)	1/33	0.192418	0.352569	0	0	4.84351	7.98251	TTC37	.
G2/M transition of mitotic cell cycle (GO:0000086)	2/126	0.195336	0.356114	0	0	2.50787	4.09544	CEP41;FBXL7	.
cytoskeleton organization (GO:0007010)	2/126	0.195336	0.356114	0	0	2.50787	4.09544	DAG1;PLD2	.
ventricular cardiac muscle tissue morphogenesis (GO:0055010)	1/34	0.197635	0.356114	0	0	4.6965	7.61458	RBPJ	.
regulation of insulin receptor signaling pathway (GO:0046626)	1/34	0.197635	0.356114	0	0	4.6965	7.61458	SOCS2	.
response to peptide (GO:1901652)	1/34	0.197635	0.356114	0	0	4.6965	7.61458	PRNP	.
macromolecule catabolic process (GO:0009057)	1/34	0.197635	0.356114	0	0	4.6965	7.61458	TRIM24	.
vesicle organization (GO:0016050)	2/127	0.197676	0.356114	0	0	2.48769	4.03285	HOOK3;SYT9	.
cell cycle G2/M phase transition (GO:0044839)	2/127	0.197676	0.356114	0	0	2.48769	4.03285	CEP41;FBXL7	.
cellular protein modification process (GO:0006464)	9/1001	0.19793	0.356114	0	0	1.42734	2.31207	SOCS2;FER;GMFB;CREB1;LOX;TAOK1;FAM20B;ATM;FBXL7	.
positive regulation of mitochondrion organization (GO:0010822)	2/128	0.200019	0.357729	0	0	2.46782	3.97156	FAM20B;SELENOI	.
lipid phosphorylation (GO:0046834)	1/35	0.202819	0.357729	0	0	4.55813	7.27223	PIK3C2A	.
nuclear-transcribed mRNA catabolic process, exonucleolytic (GO:0000291)	1/35	0.202819	0.357729	0	0	4.55813	7.27223	TTC37	.
negative regulation of protein kinase B signaling (GO:0051898)	1/35	0.202819	0.357729	0	0	4.55813	7.27223	DAG1	.
regulation of microtubule polymerization (GO:0031113)	1/35	0.202819	0.357729	0	0	4.55813	7.27223	SLAIN2	.
regulation of mitochondrial membrane potential (GO:0051881)	1/35	0.202819	0.357729	0	0	4.55813	7.27223	SLC25A27	.
positive regulation of ATPase activity (GO:0032781)	1/35	0.202819	0.357729	0	0	4.55813	7.27223	DNAJC10	.
membrane protein proteolysis (GO:0033619)	1/35	0.202819	0.357729	0	0	4.55813	7.27223	DAG1	.
positive regulation of osteoblast differentiation (GO:0045669)	1/35	0.202819	0.357729	0	0	4.55813	7.27223	DDR2	.
protein kinase B signaling (GO:0043491)	1/35	0.202819	0.357729	0	0	4.55813	7.27223	CREB1	.
plasma membrane bounded cell projection assembly (GO:0120031)	3/241	0.203863	0.358863	0	0	1.96409	3.1235	IFT80;BBS7;CEP41	.
generation of neurons (GO:0048699)	2/130	0.204716	0.359658	0	0	2.42901	3.85273	YAP1;MTPN	.
endosome organization (GO:0007032)	1/36	0.20797	0.361127	0	0	4.42768	6.95305	HOOK3	.
Wnt signaling pathway, calcium modulating pathway (GO:0007223)	1/36	0.20797	0.361127	0	0	4.42768	6.95305	AGO3	.
endoderm formation (GO:0001706)	1/36	0.20797	0.361127	0	0	4.42768	6.95305	COL12A1	.
organophosphate biosynthetic process (GO:0090407)	1/36	0.20797	0.361127	0	0	4.42768	6.95305	DDR2	.
heart looping (GO:0001947)	1/36	0.20797	0.361127	0	0	4.42768	6.95305	BBS7	.
histone deacetylation (GO:0016575)	1/36	0.20797	0.361127	0	0	4.42768	6.95305	ELK4	.
positive regulation of stress fiber assembly (GO:0051496)	1/37	0.213088	0.36576	0	0	4.30447	6.65493	ARHGEF10	.
epithelial to mesenchymal transition (GO:0001837)	1/37	0.213088	0.36576	0	0	4.30447	6.65493	RBPJ	.
myelination (GO:0042552)	1/37	0.213088	0.36576	0	0	4.30447	6.65493	ARHGEF10	.
regulation of regulated secretory pathway (GO:1903305)	1/37	0.213088	0.36576	0	0	4.30447	6.65493	SYT9	.
response to steroid hormone (GO:0048545)	1/37	0.213088	0.36576	0	0	4.30447	6.65493	YAP1	.
protein K63-linked ubiquitination (GO:0070534)	1/37	0.213088	0.36576	0	0	4.30447	6.65493	ITCH	.
phagocytosis (GO:0006909)	2/135	0.216509	0.370922	0	0	2.3371	3.57605	TMX3;GULP1	.
positive regulation of neuron death (GO:1901216)	1/38	0.218173	0.370935	0	0	4.18792	6.37597	PRNP	.
DNA damage checkpoint (GO:0000077)	1/38	0.218173	0.370935	0	0	4.18792	6.37597	TAOK1	.
regulation of cellular amide metabolic process (GO:0034248)	1/38	0.218173	0.370935	0	0	4.18792	6.37597	MTPN	.
chemical homeostasis (GO:0048878)	1/38	0.218173	0.370935	0	0	4.18792	6.37597	EIF5A2	.
positive regulation of fat cell differentiation (GO:0045600)	1/39	0.223225	0.37475	0	0	4.07751	6.11452	CREB1	.
inositol lipid-mediated signaling (GO:0048017)	1/39	0.223225	0.37475	0	0	4.07751	6.11452	PIK3C2A	.
regulation of plasma membrane bounded cell projection assembly (GO:0120032)	1/39	0.223225	0.37475	0	0	4.07751	6.11452	FER	.
mitotic DNA damage checkpoint (GO:0044773)	1/39	0.223225	0.37475	0	0	4.07751	6.11452	TAOK1	.
ERBB2 signaling pathway (GO:0038128)	1/39	0.223225	0.37475	0	0	4.07751	6.11452	KRAS	.
DNA biosynthetic process (GO:0071897)	1/39	0.223225	0.37475	0	0	4.07751	6.11452	ATM	.
regulation of vesicle-mediated transport (GO:0060627)	2/138	0.223615	0.37475	0	0	2.2852	3.42284	TBCK;HIP1	.
organelle assembly (GO:0070925)	4/376	0.224992	0.37475	0	0	1.67733	2.50206	RC3H1;IFT80;BBS7;CEP41	.
embryonic heart tube morphogenesis (GO:0003143)	1/40	0.228245	0.37475	0	0	3.97276	5.86909	BBS7	.
androgen receptor signaling pathway (GO:0030521)	1/40	0.228245	0.37475	0	0	3.97276	5.86909	MED13	.
response to peptide hormone (GO:0043434)	1/40	0.228245	0.37475	0	0	3.97276	5.86909	CREB1	.
phosphatidic acid biosynthetic process (GO:0006654)	1/40	0.228245	0.37475	0	0	3.97276	5.86909	PLD2	.
negative regulation of epidermal growth factor receptor signaling pathway (GO:0042059)	1/40	0.228245	0.37475	0	0	3.97276	5.86909	CBL	.
ameboidal-type cell migration (GO:0001667)	1/40	0.228245	0.37475	0	0	3.97276	5.86909	AMOTL1	.
regulation of intracellular transport (GO:0032386)	1/40	0.228245	0.37475	0	0	3.97276	5.86909	FER	.
regulation of ATPase activity (GO:0043462)	1/40	0.228245	0.37475	0	0	3.97276	5.86909	DNAJC10	.
determination of heart left/right asymmetry (GO:0061371)	1/40	0.228245	0.37475	0	0	3.97276	5.86909	BBS7	.
response to lipid (GO:0033993)	2/140	0.228363	0.37475	0	0	2.25185	3.32558	SOCS2;FER	.
negative regulation of sequence-specific DNA binding transcription factor activity (GO:0043433)	2/140	0.228363	0.37475	0	0	2.25185	3.32558	PRNP;ITCH	.
mesenchymal cell differentiation (GO:0048762)	1/41	0.233233	0.377897	0	0	3.87324	5.63834	RBPJ	.
phosphatidic acid metabolic process (GO:0046473)	1/41	0.233233	0.377897	0	0	3.87324	5.63834	PLD2	.
cellular response to peptide (GO:1901653)	1/41	0.233233	0.377897	0	0	3.87324	5.63834	PRNP	.
regulation of stress-activated MAPK cascade (GO:0032872)	1/41	0.233233	0.377897	0	0	3.87324	5.63834	TAOK1	.
negative regulation of STAT cascade (GO:1904893)	1/41	0.233233	0.377897	0	0	3.87324	5.63834	SOCS2	.
negative regulation of proteolysis (GO:0045861)	1/41	0.233233	0.377897	0	0	3.87324	5.63834	PRNP	.
negative regulation of cell projection organization (GO:0031345)	1/41	0.233233	0.377897	0	0	3.87324	5.63834	PRNP	.
glycolipid biosynthetic process (GO:0009247)	1/42	0.238189	0.383844	0	0	3.77858	5.4211	PIGG	.
cellular response to calcium ion (GO:0071277)	1/42	0.238189	0.383844	0	0	3.77858	5.4211	CLIC4	.
determination of left/right symmetry (GO:0007368)	1/42	0.238189	0.383844	0	0	3.77858	5.4211	BBS7	.
endocytosis (GO:0006897)	3/263	0.241003	0.385538	0	0	1.79588	2.55544	SPARC;HEATR5A;PIK3C2A	.
cardiac ventricle morphogenesis (GO:0003208)	1/43	0.243113	0.385538	0	0	3.68843	5.21629	RBPJ	.
negative regulation of ERBB signaling pathway (GO:1901185)	1/43	0.243113	0.385538	0	0	3.68843	5.21629	CBL	.
negative regulation of protein metabolic process (GO:0051248)	1/43	0.243113	0.385538	0	0	3.68843	5.21629	PRNP	.
RNA catabolic process (GO:0006401)	1/43	0.243113	0.385538	0	0	3.68843	5.21629	AGO3	.
substantia nigra development (GO:0021762)	1/43	0.243113	0.385538	0	0	3.68843	5.21629	GNB4	.
digestive tract development (GO:0048565)	1/43	0.243113	0.385538	0	0	3.68843	5.21629	BBS7	.
regulation of multicellular organismal development (GO:2000026)	1/43	0.243113	0.385538	0	0	3.68843	5.21629	DAG1	.
regulation of interferon-gamma production (GO:0032649)	1/43	0.243113	0.385538	0	0	3.68843	5.21629	PRNP	.
regulated exocytosis (GO:0045055)	2/148	0.247416	0.389164	0	0	2.1276	2.97159	SPARC;TMX3	.
negative regulation of type I interferon production (GO:0032480)	1/44	0.248005	0.389164	0	0	3.60247	5.02294	ITCH	.
adherens junction organization (GO:0034332)	1/44	0.248005	0.389164	0	0	3.60247	5.02294	NECTIN3	.
microtubule cytoskeleton organization involved in mitosis (GO:1902850)	1/44	0.248005	0.389164	0	0	3.60247	5.02294	KIF2A	.
inorganic anion transport (GO:0015698)	1/44	0.248005	0.389164	0	0	3.60247	5.02294	CLIC4	.
positive regulation of actin filament bundle assembly (GO:0032233)	1/44	0.248005	0.389164	0	0	3.60247	5.02294	ARHGEF10	.
regulation of G2/M transition of mitotic cell cycle (GO:0010389)	2/149	0.249803	0.3913	0	0	2.11302	2.93094	CEP41;FBXL7	.
cellular response to interleukin-1 (GO:0071347)	2/150	0.252191	0.392666	0	0	2.09864	2.89102	RC3H1;TAB2	.
positive regulation of blood vessel endothelial cell migration (GO:0043536)	1/45	0.252866	0.392666	0	0	3.52042	4.8402	PIK3C2A	.
nucleus organization (GO:0006997)	1/45	0.252866	0.392666	0	0	3.52042	4.8402	REEP3	.
peptidyl-tyrosine autophosphorylation (GO:0038083)	1/45	0.252866	0.392666	0	0	3.52042	4.8402	FER	.
negative regulation of ossification (GO:0030279)	1/45	0.252866	0.392666	0	0	3.52042	4.8402	RBPJ	.
protein stabilization (GO:0050821)	2/152	0.256967	0.396048	0	0	2.07045	2.81334	HIP1;CREB1	.
regulation of fibroblast proliferation (GO:0048145)	1/46	0.257696	0.396048	0	0	3.44201	4.66728	DDR2	.
protein methylation (GO:0006479)	1/46	0.257696	0.396048	0	0	3.44201	4.66728	METTL21A	.
RNA secondary structure unwinding (GO:0010501)	1/46	0.257696	0.396048	0	0	3.44201	4.66728	AGO3	.
aminoglycan biosynthetic process (GO:0006023)	1/46	0.257696	0.396048	0	0	3.44201	4.66728	XYLT1	.
negative regulation of autophagy (GO:0010507)	1/46	0.257696	0.396048	0	0	3.44201	4.66728	TAB2	.
heterophilic cell-cell adhesion via plasma membrane cell adhesion molecules (GO:0007157)	1/47	0.262495	0.402044	0	0	3.36702	4.50346	NECTIN3	.
negative regulation of JAK-STAT cascade (GO:0046426)	1/47	0.262495	0.402044	0	0	3.36702	4.50346	SOCS2	.
negative regulation of programmed cell death (GO:0043069)	4/408	0.269767	0.412373	0	0	1.54194	2.02024	SOCS2;ITCH;CBL;DDR2	.
axon guidance (GO:0007411)	2/158	0.271305	0.412373	0	0	1.99021	2.59625	CREB1;KRAS	.
non-recombinational repair (GO:0000726)	1/49	0.272001	0.412373	0	0	3.2264	4.20061	ATM	.
regulation of megakaryocyte differentiation (GO:0045652)	1/49	0.272001	0.412373	0	0	3.2264	4.20061	AGO3	.
protein autoubiquitination (GO:0051865)	1/49	0.272001	0.412373	0	0	3.2264	4.20061	ITCH	.
positive regulation of response to DNA damage stimulus (GO:2001022)	1/49	0.272001	0.412373	0	0	3.2264	4.20061	ATM	.
positive regulation of protein phosphorylation (GO:0001934)	4/412	0.275482	0.415294	0	0	1.52651	1.96803	PRNP;TAB2;KRAS;DDR2	.
regulation of bone mineralization (GO:0030500)	1/50	0.276708	0.415294	0	0	3.1604	4.06045	DDR2	.
regulation of cellular protein metabolic process (GO:0032268)	1/50	0.276708	0.415294	0	0	3.1604	4.06045	MTPN	.
positive regulation of JUN kinase activity (GO:0043507)	1/50	0.276708	0.415294	0	0	3.1604	4.06045	TAOK1	.
wound healing (GO:0042060)	1/50	0.276708	0.415294	0	0	3.1604	4.06045	DCBLD2	.
double-strand break repair via nonhomologous end joining (GO:0006303)	1/50	0.276708	0.415294	0	0	3.1604	4.06045	ATM	.
negative regulation of intracellular signal transduction (GO:1902532)	2/161	0.278472	0.417243	0	0	1.95236	2.49597	DAG1;UBR1	.
negative regulation of neuron projection development (GO:0010977)	1/51	0.281385	0.420201	0	0	3.09703	3.92713	LINGO1	.
positive regulation of actin filament polymerization (GO:0030838)	1/51	0.281385	0.420201	0	0	3.09703	3.92713	FER	.
regulation of protein kinase B signaling (GO:0051896)	2/163	0.283249	0.422281	0	0	1.92791	2.43192	HIP1;DAG1	.
positive regulation of ossification (GO:0045778)	1/52	0.286032	0.425722	0	0	3.03615	3.80021	DDR2	.
positive regulation of phosphatidylinositol 3-kinase signaling (GO:0014068)	1/53	0.290649	0.430449	0	0	2.97761	3.67926	CBL	.
regulation of calcium ion-dependent exocytosis (GO:0017158)	1/53	0.290649	0.430449	0	0	2.97761	3.67926	SYT9	.
embryonic organ development (GO:0048568)	1/53	0.290649	0.430449	0	0	2.97761	3.67926	RBPJ	.
cell morphogenesis involved in differentiation (GO:0000904)	1/54	0.295236	0.436521	0	0	2.92129	3.56391	FER	.
regulation of cellular catabolic process (GO:0031329)	1/55	0.299794	0.441077	0	0	2.86704	3.45381	ATM	.
regulation of axonogenesis (GO:0050770)	1/55	0.299794	0.441077	0	0	2.86704	3.45381	LINGO1	.
fat cell differentiation (GO:0045444)	1/55	0.299794	0.441077	0	0	2.86704	3.45381	BBS7	.
protein import (GO:0017038)	1/56	0.304323	0.442482	0	0	2.81477	3.34864	IPO11	.
phosphatidylinositol-mediated signaling (GO:0048015)	1/56	0.304323	0.442482	0	0	2.81477	3.34864	PIK3C2A	.
negative regulation of cellular catabolic process (GO:0031330)	1/56	0.304323	0.442482	0	0	2.81477	3.34864	TAB2	.
regulation of BMP signaling pathway (GO:0030510)	1/56	0.304323	0.442482	0	0	2.81477	3.34864	RBPJ	.
organonitrogen compound catabolic process (GO:1901565)	1/56	0.304323	0.442482	0	0	2.81477	3.34864	TRIM24	.
cellular iron ion homeostasis (GO:0006879)	1/56	0.304323	0.442482	0	0	2.81477	3.34864	IREB2	.
glycosaminoglycan catabolic process (GO:0006027)	1/56	0.304323	0.442482	0	0	2.81477	3.34864	LYVE1	.
positive regulation of hydrolase activity (GO:0051345)	2/172	0.3047	0.442482	0	0	1.82501	2.16889	DNAJC10;SNX13	.
I-kappaB kinase/NF-kappaB signaling (GO:0007249)	1/57	0.308823	0.44558	0	0	2.76437	3.2481	TAB2	.
IRE1-mediated unfolded protein response (GO:0036498)	1/57	0.308823	0.44558	0	0	2.76437	3.2481	GFPT1	.
positive regulation of cell death (GO:0010942)	1/57	0.308823	0.44558	0	0	2.76437	3.2481	PRNP	.
chloride transmembrane transport (GO:1902476)	1/57	0.308823	0.44558	0	0	2.76437	3.2481	CLIC4	.
phospholipid transport (GO:0015914)	1/58	0.313294	0.45058	0	0	2.71573	3.15192	ATP11B	.
ubiquitin-dependent ERAD pathway (GO:0030433)	1/58	0.313294	0.45058	0	0	2.71573	3.15192	DNAJC10	.
positive regulation of MAP kinase activity (GO:0043406)	2/177	0.316572	0.454566	0	0	1.77242	2.03864	TAOK1;TAB2	.
keratinocyte differentiation (GO:0030216)	1/59	0.317736	0.454778	0	0	2.66878	3.05985	CLIC4	.
regulation of protein metabolic process (GO:0051246)	1/59	0.317736	0.454778	0	0	2.66878	3.05985	MTPN	.
regulation of stress fiber assembly (GO:0051492)	1/60	0.322149	0.458896	0	0	2.62341	2.97164	ARHGEF10	.
response to reactive oxygen species (GO:0000302)	1/60	0.322149	0.458896	0	0	2.62341	2.97164	FER	.
muscle organ development (GO:0007517)	1/60	0.322149	0.458896	0	0	2.62341	2.97164	FKTN	.
actin cytoskeleton reorganization (GO:0031532)	1/61	0.326535	0.462935	0	0	2.57956	2.88709	FER	.
regulation of vesicle fusion (GO:0031338)	1/61	0.326535	0.462935	0	0	2.57956	2.88709	TBCK	.
glycosaminoglycan metabolic process (GO:0030203)	1/61	0.326535	0.462935	0	0	2.57956	2.88709	XYLT1	.
phosphate-containing compound metabolic process (GO:0006796)	2/183	0.330759	0.463973	0	0	1.71314	1.89536	GFPT1;FAM20B	.
stress-activated MAPK cascade (GO:0051403)	1/62	0.330892	0.463973	0	0	2.53714	2.80599	TAB2	.
DNA damage response, signal transduction by p53 class mediator resulting in cell cycle arrest (GO:0006977)	1/62	0.330892	0.463973	0	0	2.53714	2.80599	ATM	.
positive regulation of catabolic process (GO:0009896)	1/62	0.330892	0.463973	0	0	2.53714	2.80599	ITCH	.
establishment of protein localization to organelle (GO:0072594)	1/62	0.330892	0.463973	0	0	2.53714	2.80599	IPO11	.
regulation of actin filament-based process (GO:0032970)	1/62	0.330892	0.463973	0	0	2.53714	2.80599	TAOK1	.
regulation of translational initiation (GO:0006446)	1/62	0.330892	0.463973	0	0	2.53714	2.80599	EIF4EBP2	.
signal transduction involved in mitotic G1 DNA damage checkpoint (GO:0072431)	1/63	0.335221	0.467847	0	0	2.49609	2.72814	ATM	.
iron ion homeostasis (GO:0055072)	1/63	0.335221	0.467847	0	0	2.49609	2.72814	IREB2	.
regulation of proteolysis (GO:0030162)	1/63	0.335221	0.467847	0	0	2.49609	2.72814	ITCH	.
cellular response to cytokine stimulus (GO:0071345)	4/456	0.339373	0.470916	0	0	1.3748	1.48568	SOCS2;FER;RC3H1;CBL	.
glycerophospholipid metabolic process (GO:0006650)	1/64	0.339522	0.470916	0	0	2.45635	2.65339	PIGG	.
inorganic anion transmembrane transport (GO:0098661)	1/64	0.339522	0.470916	0	0	2.45635	2.65339	CLIC4	.
homophilic cell adhesion via plasma membrane adhesion molecules (GO:0007156)	1/64	0.339522	0.470916	0	0	2.45635	2.65339	NECTIN3	.
regulation of cell proliferation (GO:0042127)	6/740	0.343349	0.472456	0	0	1.27181	1.35958	YAP1;FER;AGO3;EIF5A2;KRAS;FKTN	.
DNA synthesis involved in DNA repair (GO:0000731)	1/65	0.343796	0.472456	0	0	2.41785	2.58155	ATM	.
regulation of myeloid cell differentiation (GO:0045637)	1/65	0.343796	0.472456	0	0	2.41785	2.58155	AGO3	.
regulation of JAK-STAT cascade (GO:0046425)	1/65	0.343796	0.472456	0	0	2.41785	2.58155	SOCS2	.
cellular response to reactive oxygen species (GO:0034614)	1/65	0.343796	0.472456	0	0	2.41785	2.58155	FER	.
negative regulation of blood vessel morphogenesis (GO:2000181)	1/65	0.343796	0.472456	0	0	2.41785	2.58155	SPARC	.
protein complex assembly (GO:0006461)	2/189	0.344864	0.473198	0	0	1.65767	1.76476	ANKRD28;SEC23A	.
negative regulation of epithelial cell proliferation (GO:0050680)	1/66	0.348042	0.476829	0	0	2.38053	2.51248	SPARC	.
epidermal cell differentiation (GO:0009913)	1/67	0.352261	0.481872	0	0	2.34434	2.44604	CLIC4	.
regulation of epithelial to mesenchymal transition (GO:0010717)	1/68	0.356453	0.48569	0	0	2.30924	2.3821	DAG1	.
positive regulation of cell differentiation (GO:0045597)	2/194	0.356547	0.48569	0	0	1.61409	1.66459	CREB1;DDR2	.
cellular response to DNA damage stimulus (GO:0006974)	3/329	0.356679	0.48569	0	0	1.42748	1.47161	YAP1;TAOK1;ATM	.
response to organic cyclic compound (GO:0014070)	1/69	0.360618	0.486618	0	0	2.27516	2.32052	SOCS2	.
regulation of endothelial cell migration (GO:0010594)	1/69	0.360618	0.486618	0	0	2.27516	2.32052	SPARC	.
regulation of endocytosis (GO:0030100)	1/69	0.360618	0.486618	0	0	2.27516	2.32052	HIP1	.
negative regulation of angiogenesis (GO:0016525)	1/69	0.360618	0.486618	0	0	2.27516	2.32052	SPARC	.
regulation of osteoblast differentiation (GO:0045667)	1/69	0.360618	0.486618	0	0	2.27516	2.32052	DDR2	.
negative regulation of cell cycle G2/M phase transition (GO:1902750)	1/69	0.360618	0.486618	0	0	2.27516	2.32052	FBXL7	.
positive regulation of endothelial cell migration (GO:0010595)	1/70	0.364757	0.487067	0	0	2.24207	2.26119	SPARC	.
regulation of Notch signaling pathway (GO:0008593)	1/70	0.364757	0.487067	0	0	2.24207	2.26119	RBPJ	.
stress-activated protein kinase signaling cascade (GO:0031098)	1/70	0.364757	0.487067	0	0	2.24207	2.26119	TAOK1	.
negative regulation of developmental process (GO:0051093)	1/70	0.364757	0.487067	0	0	2.24207	2.26119	RC3H1	.
calcium-mediated signaling (GO:0019722)	1/70	0.364757	0.487067	0	0	2.24207	2.26119	PRNP	.
positive regulation of proteasomal ubiquitin-dependent protein catabolic process (GO:0032436)	1/70	0.364757	0.487067	0	0	2.24207	2.26119	BBS7	.
protein ubiquitination involved in ubiquitin-dependent protein catabolic process (GO:0042787)	1/70	0.364757	0.487067	0	0	2.24207	2.26119	ITCH	.
phosphatidylcholine metabolic process (GO:0046470)	1/71	0.368868	0.488914	0	0	2.20993	2.204	SLC44A1	.
organelle membrane fusion (GO:0090174)	1/71	0.368868	0.488914	0	0	2.20993	2.204	SYT9	.
positive regulation of growth (GO:0045927)	1/71	0.368868	0.488914	0	0	2.20993	2.204	MTPN	.
response to insulin (GO:0032868)	1/71	0.368868	0.488914	0	0	2.20993	2.204	FER	.
nuclear import (GO:0051170)	1/71	0.368868	0.488914	0	0	2.20993	2.204	IPO11	.
cell-cell junction organization (GO:0045216)	1/72	0.372954	0.489458	0	0	2.1787	2.14885	NECTIN3	.
glycoprotein biosynthetic process (GO:0009101)	1/72	0.372954	0.489458	0	0	2.1787	2.14885	FAM20B	.
SCF-dependent proteasomal ubiquitin-dependent protein catabolic process (GO:0031146)	1/72	0.372954	0.489458	0	0	2.1787	2.14885	FBXL7	.
lysosomal transport (GO:0007041)	1/72	0.372954	0.489458	0	0	2.1787	2.14885	HOOK3	.
regulation of fat cell differentiation (GO:0045598)	1/72	0.372954	0.489458	0	0	2.1787	2.14885	CREB1	.
regulation of neuron death (GO:1901214)	1/72	0.372954	0.489458	0	0	2.1787	2.14885	PRNP	.
positive regulation of intracellular signal transduction (GO:1902533)	4/479	0.373102	0.489458	0	0	1.30668	1.28826	HIP1;TAB2;CBL;DDR2	.
protein N-linked glycosylation (GO:0006487)	1/73	0.377013	0.491243	0	0	2.14833	2.09564	GFPT1	.
chloride transport (GO:0006821)	1/73	0.377013	0.491243	0	0	2.14833	2.09564	CLIC4	.
positive regulation of proteasomal protein catabolic process (GO:1901800)	1/73	0.377013	0.491243	0	0	2.14833	2.09564	BBS7	.
regulation of autophagy (GO:0010506)	2/203	0.377386	0.491243	0	0	1.54111	1.5018	TAB2;ATM	.
regulation of MAPK cascade (GO:0043408)	2/203	0.377386	0.491243	0	0	1.54111	1.5018	DAG1;DDR2	.
ubiquitin-dependent protein catabolic process (GO:0006511)	3/341	0.377753	0.491243	0	0	1.37595	1.33951	ITCH;CBL;FBXL7	.
positive regulation of gene expression (GO:0010628)	6/771	0.379136	0.492328	0	0	1.2183	1.18158	YAP1;MED13;CREB1;KRAS;FOXN2;RBMS3	.
positive regulation of epithelial cell migration (GO:0010634)	1/74	0.381046	0.49305	0	0	2.11879	2.04429	SPARC	.
nitrogen compound transport (GO:0071705)	1/74	0.381046	0.49305	0	0	2.11879	2.04429	ATP11B	.
transcription from RNA polymerase II promoter (GO:0006366)	4/485	0.381893	0.49305	0	0	1.28998	1.24175	YAP1;MED13;TRIM24;RBPJ	.
negative regulation of apoptotic process (GO:0043066)	4/485	0.381893	0.49305	0	0	1.28998	1.24175	SOCS2;ITCH;CBL;DDR2	.
negative regulation of cellular amide metabolic process (GO:0034249)	1/75	0.385053	0.4957	0	0	2.09005	1.9947	PRNP	.
regulation of actin cytoskeleton organization (GO:0032956)	1/75	0.385053	0.4957	0	0	2.09005	1.9947	TAOK1	.
positive regulation of phosphorylation (GO:0042327)	2/208	0.388845	0.497964	0	0	1.50333	1.42	KRAS;DDR2	.
transforming growth factor beta receptor signaling pathway (GO:0007179)	1/76	0.389034	0.497964	0	0	2.06208	1.94679	CBL	.
positive regulation of JNK cascade (GO:0046330)	1/76	0.389034	0.497964	0	0	2.06208	1.94679	TAOK1	.
response to interleukin-1 (GO:0070555)	1/76	0.389034	0.497964	0	0	2.06208	1.94679	RC3H1	.
ERAD pathway (GO:0036503)	1/77	0.39299	0.50088	0	0	2.03485	1.90049	DNAJC10	.
response to ionizing radiation (GO:0010212)	1/77	0.39299	0.50088	0	0	2.03485	1.90049	ATM	.
positive regulation of cytoskeleton organization (GO:0051495)	1/77	0.39299	0.50088	0	0	2.03485	1.90049	FER	.
fibroblast growth factor receptor signaling pathway (GO:0008543)	1/78	0.39692	0.503028	0	0	2.00832	1.85573	CBL	.
regulation of transcription from RNA polymerase II promoter in response to hypoxia (GO:0061418)	1/78	0.39692	0.503028	0	0	2.00832	1.85573	RBPJ	.
negative regulation of cell communication (GO:0010648)	1/78	0.39692	0.503028	0	0	2.00832	1.85573	DDR2	.
regulation of cellular response to heat (GO:1900034)	1/78	0.39692	0.503028	0	0	2.00832	1.85573	ATM	.
regulation of canonical Wnt signaling pathway (GO:0060828)	2/213	0.400211	0.504409	0	0	1.46733	1.34372	TNKS2;RBMS3	.
negative regulation of mitotic cell cycle phase transition (GO:1901991)	1/79	0.400825	0.504409	0	0	1.98247	1.81243	FBXL7	.
regulation of endothelial cell proliferation (GO:0001936)	1/79	0.400825	0.504409	0	0	1.98247	1.81243	SPARC	.
response to calcium ion (GO:0051592)	1/79	0.400825	0.504409	0	0	1.98247	1.81243	CLIC4	.
activation of cysteine-type endopeptidase activity involved in apoptotic process (GO:0006919)	1/79	0.400825	0.504409	0	0	1.98247	1.81243	HIP1	.
positive regulation of stress-activated MAPK cascade (GO:0032874)	1/80	0.404705	0.505036	0	0	1.95728	1.77055	TAOK1	.
retrograde vesicle-mediated transport, Golgi to ER (GO:0006890)	1/80	0.404705	0.505036	0	0	1.95728	1.77055	KIF2A	.
regulation of phosphatidylinositol 3-kinase signaling (GO:0014066)	1/80	0.404705	0.505036	0	0	1.95728	1.77055	CBL	.
cellular response to hormone stimulus (GO:0032870)	1/80	0.404705	0.505036	0	0	1.95728	1.77055	SOCS2	.
negative regulation of MAPK cascade (GO:0043409)	1/80	0.404705	0.505036	0	0	1.95728	1.77055	DAG1	.
negative regulation of defense response (GO:0031348)	1/80	0.404705	0.505036	0	0	1.95728	1.77055	ITCH	.
positive regulation of nucleic acid-templated transcription (GO:1903508)	4/502	0.406725	0.50685	0	0	1.24485	1.11989	YAP1;MED13;CREB1;FOXN2	.
protein catabolic process (GO:0030163)	1/81	0.40856	0.507726	0	0	1.93271	1.73	TRIM24	.
positive regulation of protein catabolic process (GO:0045732)	1/81	0.40856	0.507726	0	0	1.93271	1.73	ITCH	.
DNA damage response, signal transduction by p53 class mediator (GO:0030330)	1/82	0.412391	0.508256	0	0	1.90876	1.69075	ATM	.
modulation of chemical synaptic transmission (GO:0050804)	1/82	0.412391	0.508256	0	0	1.90876	1.69075	EIF4EBP2	.
negative regulation of NF-kappaB transcription factor activity (GO:0032088)	1/82	0.412391	0.508256	0	0	1.90876	1.69075	ITCH	.
retrograde transport, endosome to Golgi (GO:0042147)	1/82	0.412391	0.508256	0	0	1.90876	1.69075	HEATR5A	.
positive regulation of transmembrane receptor protein serine/threonine kinase signaling pathway (GO:0090100)	1/82	0.412391	0.508256	0	0	1.90876	1.69075	RBPJ	.
positive regulation of cell cycle arrest (GO:0071158)	1/82	0.412391	0.508256	0	0	1.90876	1.69075	ATM	.
negative regulation of signaling (GO:0023057)	1/83	0.416196	0.512242	0	0	1.88538	1.65272	DDR2	.
positive regulation of cell migration (GO:0030335)	2/221	0.418192	0.513287	0	0	1.41315	1.23201	FER;DDR2	.
mitotic cell cycle phase transition (GO:0044772)	2/221	0.418192	0.513287	0	0	1.41315	1.23201	CEP41;FBXL7	.
protein modification process (GO:0036211)	1/84	0.419978	0.514071	0	0	1.86258	1.61588	LOX	.
regulation of cell cycle G2/M phase transition (GO:1902749)	1/84	0.419978	0.514071	0	0	1.86258	1.61588	CEP41	.
regulation of peptidyl-tyrosine phosphorylation (GO:0050730)	1/85	0.423734	0.517256	0	0	1.84031	1.58018	PRNP	.
regulation of type I interferon production (GO:0032479)	1/85	0.423734	0.517256	0	0	1.84031	1.58018	ITCH	.
toll-like receptor signaling pathway (GO:0002224)	1/86	0.427467	0.520395	0	0	1.81857	1.54556	TAB2	.
calcium ion transmembrane transport (GO:0070588)	1/86	0.427467	0.520395	0	0	1.81857	1.54556	TRPM7	.
positive regulation of cellular component biogenesis (GO:0044089)	1/87	0.431176	0.523726	0	0	1.79733	1.51198	ATM	.
positive regulation of cellular process (GO:0048522)	4/519	0.431372	0.523726	0	0	1.2027	1.01121	MTPN;FER;EIF5A2;KRAS	.
regulation of proteasomal ubiquitin-dependent protein catabolic process (GO:0032434)	1/88	0.434861	0.525824	0	0	1.77658	1.47941	BBS7	.
divalent metal ion transport (GO:0070838)	1/88	0.434861	0.525824	0	0	1.77658	1.47941	NIPAL1	.
negative regulation of translation (GO:0017148)	1/88	0.434861	0.525824	0	0	1.77658	1.47941	EIF4EBP2	.
endosomal transport (GO:0016197)	2/229	0.4359	0.52637	0	0	1.36279	1.13158	HEATR5A;HOOK3	.
regulation of neuron apoptotic process (GO:0043523)	1/89	0.438522	0.528824	0	0	1.7563	1.4478	PRNP	.
cell-matrix adhesion (GO:0007160)	1/90	0.44216	0.531779	0	0	1.73648	1.41711	LYVE1	.
regulation of Ras protein signal transduction (GO:0046578)	1/90	0.44216	0.531779	0	0	1.73648	1.41711	ACAP2	.
regulation of signal transduction (GO:0009966)	2/233	0.444647	0.533263	0	0	1.33892	1.08516	SOCS2;DDR2	.
activation of protein kinase activity (GO:0032147)	2/233	0.444647	0.533263	0	0	1.33892	1.08516	TAOK1;TAB2	.
regulation of protein catabolic process (GO:0042176)	1/91	0.445774	0.533263	0	0	1.7171	1.38732	ITCH	.
negative regulation of kinase activity (GO:0033673)	1/91	0.445774	0.533263	0	0	1.7171	1.38732	SOCS2	.
axon development (GO:0061564)	1/94	0.456478	0.543167	0	0	1.66146	1.30294	LINGO1	.
cellular response to fibroblast growth factor stimulus (GO:0044344)	1/94	0.456478	0.543167	0	0	1.66146	1.30294	CBL	.
vesicle fusion (GO:0006906)	1/94	0.456478	0.543167	0	0	1.66146	1.30294	SYT9	.
skin development (GO:0043588)	1/94	0.456478	0.543167	0	0	1.66146	1.30294	CLIC4	.
positive regulation of protein localization to membrane (GO:1905477)	1/95	0.460001	0.545908	0	0	1.6437	1.27638	PRNP	.
interleukin-1-mediated signaling pathway (GO:0070498)	1/95	0.460001	0.545908	0	0	1.6437	1.27638	TAB2	.
protein localization to nucleus (GO:0034504)	1/96	0.4635	0.549334	0	0	1.62632	1.25055	IPO11	.
mRNA metabolic process (GO:0016071)	1/97	0.466977	0.551267	0	0	1.60929	1.22544	AGO3	.
cell morphogenesis involved in neuron differentiation (GO:0048667)	1/97	0.466977	0.551267	0	0	1.60929	1.22544	LINGO1	.
protein localization to organelle (GO:0033365)	1/97	0.466977	0.551267	0	0	1.60929	1.22544	ACAP2	.
positive regulation of transcription from RNA polymerase II promoter (GO:0045944)	6/848	0.467847	0.551567	0	0	1.10243	0.83742	ELK4;YAP1;MED13;CREB1;MACC1;RBPJ	.
positive regulation of cell growth (GO:0030307)	1/98	0.470432	0.553159	0	0	1.59262	1.201	MTPN	.
response to molecule of bacterial origin (GO:0002237)	1/98	0.470432	0.553159	0	0	1.59262	1.201	FER	.
glycosaminoglycan biosynthetic process (GO:0006024)	1/99	0.473865	0.556465	0	0	1.57629	1.17723	XYLT1	.
cellular response to transforming growth factor beta stimulus (GO:0071560)	1/100	0.477275	0.559736	0	0	1.56029	1.15409	CBL	.
regulation of kinase activity (GO:0043549)	1/101	0.480664	0.562238	0	0	1.54461	1.13156	DDR2	.
intrinsic apoptotic signaling pathway (GO:0097193)	1/101	0.480664	0.562238	0	0	1.54461	1.13156	DNAJC10	.
plasma membrane invagination (GO:0099024)	1/103	0.487375	0.569346	0	0	1.51417	1.08827	GULP1	.
regulation of cellular response to stress (GO:0080135)	1/104	0.490699	0.571738	0	0	1.49939	1.06745	ATM	.
phagocytosis, engulfment (GO:0006911)	1/104	0.490699	0.571738	0	0	1.49939	1.06745	GULP1	.
protein deubiquitination (GO:0016579)	2/257	0.495495	0.576576	0	0	1.21143	0.850661	TNKS2;OTUD6B	.
positive regulation of cellular component organization (GO:0051130)	1/106	0.497282	0.577905	0	0	1.47068	1.02742	ATM	.
negative regulation of response to external stimulus (GO:0032102)	1/107	0.500542	0.580188	0	0	1.45674	1.00816	ITCH	.
viral life cycle (GO:0019058)	1/107	0.500542	0.580188	0	0	1.45674	1.00816	ITCH	.
protein modification by small protein removal (GO:0070646)	2/261	0.503683	0.583075	0	0	1.19247	0.817807	TNKS2;OTUD6B	.
circulatory system development (GO:0072359)	1/109	0.506999	0.583896	0	0	1.42962	0.971062	TAB2	.
positive regulation of cysteine-type endopeptidase activity involved in apoptotic process (GO:0043280)	1/109	0.506999	0.583896	0	0	1.42962	0.971062	HIP1	.
Wnt signaling pathway (GO:0016055)	1/109	0.506999	0.583896	0	0	1.42962	0.971062	TNKS2	.
negative regulation of protein kinase activity (GO:0006469)	1/109	0.506999	0.583896	0	0	1.42962	0.971062	SOCS2	.
phosphatidylinositol metabolic process (GO:0046488)	1/112	0.516529	0.594108	0	0	1.39077	0.918774	PIK3C2A	.
positive regulation of developmental process (GO:0051094)	1/113	0.519665	0.596184	0	0	1.37828	0.902182	RBPJ	.
positive regulation of canonical Wnt signaling pathway (GO:0090263)	1/113	0.519665	0.596184	0	0	1.37828	0.902182	TNKS2	.
Golgi vesicle transport (GO:0048193)	2/271	0.523779	0.600135	0	0	1.14756	0.742109	SEC23A;KIF2A	.
peptidyl-lysine modification (GO:0018205)	1/115	0.525876	0.601001	0	0	1.35396	0.870176	METTL21A	.
negative regulation of cell growth (GO:0030308)	1/115	0.525876	0.601001	0	0	1.35396	0.870176	DCBLD2	.
positive regulation of peptidyl-tyrosine phosphorylation (GO:0050731)	1/116	0.528952	0.603746	0	0	1.34212	0.854739	PRNP	.
calcium ion transport (GO:0006816)	1/118	0.535044	0.609923	0	0	1.31904	0.824938	TRPM7	.
regulation of phosphorylation (GO:0042325)	1/119	0.538061	0.612106	0	0	1.3078	0.810552	FER	.
actin filament organization (GO:0007015)	1/120	0.541058	0.612106	0	0	1.29674	0.796496	HIP1	.
enzyme linked receptor protein signaling pathway (GO:0007167)	1/120	0.541058	0.612106	0	0	1.29674	0.796496	FER	.
DNA replication (GO:0006260)	1/120	0.541058	0.612106	0	0	1.29674	0.796496	ATM	.
negative regulation of growth (GO:0045926)	1/120	0.541058	0.612106	0	0	1.29674	0.796496	DCBLD2	.
macromolecular complex assembly (GO:0065003)	1/120	0.541058	0.612106	0	0	1.29674	0.796496	YAP1	.
regulation of cell differentiation (GO:0045595)	1/121	0.544036	0.614699	0	0	1.28587	0.782761	DAG1	.
negative regulation of signal transduction (GO:0009968)	2/283	0.54717	0.617462	0	0	1.09788	0.662015	SOCS2;DDR2	.
negative regulation of macromolecule metabolic process (GO:0010605)	1/124	0.552856	0.623093	0	0	1.25432	0.743382	RBMS3	.
negative regulation of multicellular organismal process (GO:0051241)	1/125	0.555758	0.625577	0	0	1.24414	0.730836	RBPJ	.
positive regulation of MAPK cascade (GO:0043410)	2/289	0.558565	0.627948	0	0	1.0746	0.625829	TAOK1;DDR2	.
positive regulation of protein kinase B signaling (GO:0051897)	1/127	0.561506	0.628102	0	0	1.22427	0.706565	HIP1	.
negative regulation of response to stimulus (GO:0048585)	1/127	0.561506	0.628102	0	0	1.22427	0.706565	DDR2	.
non-canonical Wnt signaling pathway (GO:0035567)	1/127	0.561506	0.628102	0	0	1.22427	0.706565	AGO3	.
protein lipidation (GO:0006497)	1/127	0.561506	0.628102	0	0	1.22427	0.706565	PIGG	.
proteolysis (GO:0006508)	2/291	0.562318	0.628226	0	0	1.06705	0.614288	CPD;CPZ	.
regulation of protein processing (GO:0070613)	1/128	0.564353	0.629713	0	0	1.21457	0.694825	PRNP	.
nervous system development (GO:0007399)	3/455	0.565179	0.629851	0	0	1.02291	0.583688	GMFB;TAOK1;FKTN	.
Fc-gamma receptor signaling pathway involved in phagocytosis (GO:0038096)	1/133	0.578312	0.642887	0	0	1.16826	0.639791	PLD2	.
cellular response to organic substance (GO:0071310)	1/133	0.578312	0.642887	0	0	1.16826	0.639791	SOCS2	.
Fc-gamma receptor signaling pathway (GO:0038094)	1/134	0.58105	0.645131	0	0	1.15942	0.629472	PLD2	.
Fc receptor mediated stimulatory signaling pathway (GO:0002431)	1/135	0.58377	0.646549	0	0	1.15071	0.619368	PLD2	.
mitochondrial transport (GO:0006839)	1/135	0.58377	0.646549	0	0	1.15071	0.619368	SLC25A27	.
cytokine-mediated signaling pathway (GO:0019221)	4/633	0.58654	0.648815	0	0	0.978925	0.52227	SOCS2;FER;TAB2;CBL	.
positive regulation of transcription, DNA-templated (GO:0045893)	7/1120	0.588757	0.650106	0	0	0.967007	0.512263	ELK4;YAP1;MED13;CREB1;MACC1;RBPJ;FOXN2	.
positive regulation of transferase activity (GO:0051347)	1/137	0.589159	0.650106	0	0	1.13367	0.599782	DDR2	.
positive regulation of apoptotic process (GO:0043065)	2/307	0.591526	0.651446	0	0	1.01025	0.530431	PRNP;ATM	.
regulation of signal transduction by p53 class mediator (GO:1901796)	1/138	0.591827	0.651446	0	0	1.12534	0.590288	ATM	.
cellular response to growth factor stimulus (GO:0071363)	1/139	0.594478	0.65276	0	0	1.11713	0.580988	ACAP2	.
neuron differentiation (GO:0030182)	1/139	0.594478	0.65276	0	0	1.11713	0.580988	MTPN	.
positive regulation of Wnt signaling pathway (GO:0030177)	1/140	0.597112	0.654049	0	0	1.10904	0.571877	TNKS2	.
inorganic cation transmembrane transport (GO:0098662)	1/140	0.597112	0.654049	0	0	1.10904	0.571877	TRPM7	.
double-strand break repair (GO:0006302)	1/141	0.599729	0.655827	0	0	1.10106	0.562948	ATM	.
neutrophil degranulation (GO:0043312)	3/479	0.600198	0.655827	0	0	0.970138	0.495251	STBD1;MLEC;ATP11B	.
positive regulation of macromolecule biosynthetic process (GO:0010557)	1/142	0.602329	0.656553	0	0	1.0932	0.554198	MTPN	.
cell-cell adhesion via plasma-membrane adhesion molecules (GO:0098742)	1/142	0.602329	0.656553	0	0	1.0932	0.554198	NECTIN3	.
DNA metabolic process (GO:0006259)	2/314	0.603845	0.657406	0	0	0.98723	0.497995	ATM;RBPJ	.
neutrophil activation involved in immune response (GO:0002283)	3/483	0.605855	0.658794	0	0	0.961855	0.482	STBD1;MLEC;ATP11B	.
transmembrane receptor protein serine/threonine kinase signaling pathway (GO:0007178)	1/144	0.607479	0.659759	0	0	1.0778	0.537215	CBL	.
peptidyl-serine phosphorylation (GO:0018105)	1/145	0.610029	0.661726	0	0	1.07026	0.528974	ATM	.
neutrophil mediated immunity (GO:0002446)	3/487	0.611459	0.662476	0	0	0.953709	0.469136	STBD1;MLEC;ATP11B	.
skeletal system development (GO:0001501)	1/146	0.612562	0.66287	0	0	1.06282	0.520894	COL12A1	.
negative regulation of canonical Wnt signaling pathway (GO:0090090)	1/148	0.617581	0.667494	0	0	1.04826	0.505202	RBMS3	.
heart development (GO:0007507)	1/149	0.620066	0.669372	0	0	1.04112	0.497583	TAB2	.
protein transport (GO:0015031)	2/326	0.624314	0.673147	0	0	0.950083	0.447586	TBCK;SNX13	.
cellular protein localization (GO:0034613)	2/327	0.625982	0.674135	0	0	0.947111	0.443658	TBCK;SNX13	.
spermatogenesis (GO:0007283)	1/153	0.629847	0.677482	0	0	1.01352	0.468528	EIF5A2	.
male gamete generation (GO:0048232)	1/154	0.632253	0.679254	0	0	1.00684	0.461603	EIF5A2	.
response to lipopolysaccharide (GO:0032496)	1/155	0.634643	0.681006	0	0	1.00025	0.454808	FER	.
ribonucleoprotein complex assembly (GO:0022618)	1/156	0.637018	0.682737	0	0	0.99375	0.448139	RC3H1	.
neuron projection morphogenesis (GO:0048812)	1/163	0.653219	0.696767	0	0	0.950473	0.404752	LINGO1	.
positive regulation of I-kappaB kinase/NF-kappaB signaling (GO:0043123)	1/163	0.653219	0.696767	0	0	0.950473	0.404752	TAB2	.
positive regulation of protein modification process (GO:0031401)	1/163	0.653219	0.696767	0	0	0.950473	0.404752	KRAS	.
T cell receptor signaling pathway (GO:0050852)	1/163	0.653219	0.696767	0	0	0.950473	0.404752	TAB2	.
regulation of mitotic cell cycle (GO:0007346)	1/165	0.657715	0.700728	0	0	0.938786	0.393336	TAOK1	.
peptidyl-serine modification (GO:0018209)	1/170	0.668702	0.711588	0	0	0.91078	0.366513	ATM	.
post-translational protein modification (GO:0043687)	2/357	0.673419	0.715757	0	0	0.865742	0.342304	SOCS2;FBXL7	.
negative regulation of Wnt signaling pathway (GO:0030178)	1/174	0.67724	0.718115	0	0	0.889541	0.34668	RBMS3	.
peptide biosynthetic process (GO:0043043)	1/174	0.67724	0.718115	0	0	0.889541	0.34668	EIF4EBP2	.
regulation of angiogenesis (GO:0045765)	1/177	0.6835	0.723896	0	0	0.874245	0.332676	SPARC	.
positive regulation of cell motility (GO:2000147)	1/179	0.687606	0.727069	0	0	0.864335	0.323728	FER	.
cellular macromolecule biosynthetic process (GO:0034645)	2/367	0.688119	0.727069	0	0	0.841592	0.314582	EIF4EBP2;ATM	.
ER to Golgi vesicle-mediated transport (GO:0006888)	1/180	0.689639	0.727817	0	0	0.859462	0.319365	SEC23A	.
organonitrogen compound biosynthetic process (GO:1901566)	1/181	0.691659	0.72909	0	0	0.854644	0.315075	SLC44A1	.
regulation of mitotic cell cycle phase transition (GO:1901990)	1/184	0.697641	0.734531	0	0	0.840505	0.302625	CEP41	.
transmembrane transport (GO:0055085)	2/378	0.703663	0.740003	0	0	0.81651	0.286967	SLC44A1;ATP11B	.
receptor-mediated endocytosis (GO:0006898)	1/188	0.705438	0.740132	0	0	0.82236	0.286951	SPARC	.
regulation of GTPase activity (GO:0043087)	1/188	0.705438	0.740132	0	0	0.82236	0.286951	SNX13	.
protein homooligomerization (GO:0051260)	1/190	0.709262	0.743273	0	0	0.813575	0.279488	PRNP	.
RNA metabolic process (GO:0016070)	1/191	0.711155	0.744386	0	0	0.809252	0.275846	AGO3	.
rRNA metabolic process (GO:0016072)	1/200	0.727653	0.760766	0	0	0.772299	0.245538	XRN1	.
positive regulation of ERK1 and ERK2 cascade (GO:0070374)	1/201	0.729427	0.761733	0	0	0.768398	0.242426	DDR2	.
positive regulation of multicellular organismal process (GO:0051240)	1/202	0.73119	0.762685	0	0	0.764537	0.239363	RBPJ	.
regulation of I-kappaB kinase/NF-kappaB signaling (GO:0043122)	1/204	0.734682	0.765436	0	0	0.756927	0.233374	TAB2	.
positive regulation of signal transduction (GO:0009967)	1/206	0.738128	0.768134	0	0	0.749466	0.227566	RBPJ	.
regulation of translation (GO:0006417)	1/213	0.749846	0.779422	0	0	0.724462	0.208564	MTPN	.
regulation of cell cycle (GO:0051726)	1/215	0.753097	0.781894	0	0	0.717618	0.203489	TAOK1	.
protein oligomerization (GO:0051259)	1/217	0.756306	0.784317	0	0	0.710901	0.198561	PRNP	.
ion transmembrane transport (GO:0034220)	1/219	0.759474	0.785865	0	0	0.704308	0.193776	ATP11B	.
regulation of intracellular signal transduction (GO:1902531)	2/422	0.759553	0.785865	0	0	0.729321	0.200582	TBCK;ATM	.
viral process (GO:0016032)	1/220	0.761042	0.786498	0	0	0.701056	0.191435	DAG1	.
negative regulation of gene expression (GO:0010629)	3/618	0.765379	0.789477	0	0	0.74549	0.199333	AGO3;RBPJ;RBMS3	.
Ras protein signal transduction (GO:0007265)	1/223	0.765687	0.789477	0	0	0.691477	0.184611	KRAS	.
ribosome biogenesis (GO:0042254)	1/226	0.770243	0.793262	0	0	0.682153	0.178076	SETD4	.
ncRNA processing (GO:0034470)	1/227	0.771742	0.793893	0	0	0.6791	0.175958	AGO3	.
apoptotic process (GO:0006915)	1/231	0.777641	0.799044	0	0	0.667154	0.167783	HIP1	.
translation (GO:0006412)	1/232	0.779092	0.799618	0	0	0.664232	0.16581	EIF4EBP2	.
proteasomal protein catabolic process (GO:0010498)	1/237	0.786207	0.805997	0	0	0.649993	0.156346	ITCH	.
defense response to bacterium (GO:0042742)	1/241	0.791735	0.810736	0	0	0.63903	0.149232	LYST	.
regulation of ERK1 and ERK2 cascade (GO:0070372)	1/247	0.799762	0.818021	0	0	0.623253	0.13926	DDR2	.
inflammatory response (GO:0006954)	1/252	0.806216	0.823683	0	0	0.610682	0.131543	ITCH	.
antigen receptor-mediated signaling pathway (GO:0050851)	1/257	0.812464	0.828177	0	0	0.598602	0.12432	TAB2	.
positive regulation of programmed cell death (GO:0043068)	1/257	0.812464	0.828177	0	0	0.598602	0.12432	ATM	.
cellular protein metabolic process (GO:0044267)	2/484	0.822813	0.837774	0	0	0.633483	0.123545	LOX;EIF4EBP2	.
cellular response to oxygen-containing compound (GO:1901701)	1/274	0.832248	0.846418	0	0	0.56084	0.102984	FER	.
MAPK cascade (GO:0000165)	1/278	0.836594	0.849873	0	0	0.552629	0.0985982	KRAS	.
DNA repair (GO:0006281)	1/288	0.846975	0.85908	0	0	0.533101	0.0885396	ATM	.
ion transport (GO:0006811)	1/289	0.847976	0.85908	0	0	0.531223	0.0876	ATP11B	.
regulation of transcription from RNA polymerase II promoter (GO:0006357)	7/1478	0.848534	0.85908	0	0	0.717701	0.117879	ELK4;YAP1;MED13;CREB1;MACC1;BBS7;RBPJ	.
negative regulation of cellular process (GO:0048523)	2/534	0.862574	0.87231	0	0	0.572465	0.0846298	FKTN;DCBLD2	.
negative regulation of transcription from RNA polymerase II promoter (GO:0000122)	2/565	0.882973	0.891932	0	0	0.540076	0.0672185	ELK4;RBPJ	.
regulation of transcription, DNA-templated (GO:0006355)	7/1598	0.898563	0.906658	0	0	0.659241	0.0705116	ELK4;YAP1;MED13;CREB1;BBS7;RBPJ;FOXN2	.
negative regulation of transcription, DNA-templated (GO:0045892)	3/813	0.900003	0.907089	0	0	0.560288	0.0590305	ELK4;CREB1;RBPJ	.
transcription, DNA-templated (GO:0006351)	1/356	0.902156	0.908238	0	0	0.429489	0.0442236	TRIM24	.
negative regulation of cell proliferation (GO:0008285)	1/363	0.906567	0.911265	0	0	0.421033	0.0412995	FKTN	.
regulation of gene expression (GO:0010468)	4/1037	0.907197	0.911265	0	0	0.583559	0.0568359	RC3H1;ATM;KRAS;RBMS3	.
gene expression (GO:0010467)	1/411	0.931932	0.935062	0	0	0.370827	0.0261418	EIF4EBP2	.
negative regulation of nucleic acid-templated transcription (GO:1903507)	1/444	0.945276	0.94739	0	0	0.342621	0.0192822	RBPJ	.
negative regulation of cellular macromolecule biosynthetic process (GO:2000113)	1/512	0.965134	0.966212	0	0	0.295988	0.0105041	RBPJ	.
regulation of cellular macromolecule biosynthetic process (GO:2000112)	1/631	0.984218	0.984218	0	0	0.238604	0.00379559	MTPN	.

## Sheet: darkorange
Supplementary File S11: The complete list of the functional enrichment analysis for hub genes in semi-preserved modules.
Term	Overlap	P-value	Adjusted P-value	Old P-value	Old Adjusted P-value	Odds Ratio	Combined Score	Genes	.	KEGG	Term	Overlap	P-value	Adjusted P-value	Old P-value	Old Adjusted P-value	Odds Ratio	Combined Score	Genes
protein O-linked glycosylation via threonine (GO:0018243)	2/21	0.00145395	0.195156	0	0	40.3381	263.548	GALNT12;GALNT5	.		Mucin type O-glycan biosynthesis	2/31	0.00316432	0.180366	0	0	26.4151	152.041	GALNT12;GALNT5
protein O-linked glycosylation via serine (GO:0018242)	2/22	0.00159658	0.195156	0	0	38.3192	246.772	GALNT12;GALNT5	.		Complement and coagulation cascades	2/79	0.0193064	0.444192	0	0	9.92458	39.1755	THBD;CFI
oligosaccharide biosynthetic process (GO:0009312)	2/33	0.00358066	0.195156	0	0	24.7084	139.163	GALNT12;GALNT5	.		Drug metabolism	2/108	0.0344591	0.444192	0	0	7.19884	24.2456	FMO3;CES1
carbohydrate biosynthetic process (GO:0016051)	2/36	0.00425033	0.195156	0	0	22.5249	123.003	GALNT12;GALNT5	.		Neurotrophin signaling pathway	2/119	0.0410968	0.444192	0	0	6.51841	20.8056	IRAK3;FOXO3
negative regulation of catabolic process (GO:0009895)	2/40	0.00522616	0.195156	0	0	20.1498	105.869	PDE3B;IRAK3	.		Protein export	1/23	0.060322	0.444192	0	0	17.0875	47.9826	IMMP1L
cognition (GO:0050890)	2/40	0.00522616	0.195156	0	0	20.1498	105.869	METTL23;HOXA1	.		Chemokine signaling pathway	2/190	0.0932453	0.444192	0	0	4.04214	9.59007	CXCL12;FOXO3
oligosaccharide metabolic process (GO:0009311)	2/63	0.0125781	0.195156	0	0	12.5378	54.863	GALNT12;GALNT5	.		Type I diabetes mellitus	1/43	0.109862	0.444192	0	0	8.9416	19.7478	PTPRN2
O-glycan processing (GO:0016266)	2/65	0.0133502	0.195156	0	0	12.1386	52.3929	GALNT12;GALNT5	.		cAMP signaling pathway	2/212	0.111964	0.444192	0	0	3.61465	7.91455	PDE3B;HTR4
negative regulation of cAMP-mediated signaling (GO:0043951)	1/6	0.0160929	0.195156	0	0	75.2491	310.732	PDE3B	.		Intestinal immune network for IgA production	1/48	0.121841	0.444192	0	0	7.98836	16.8158	CXCL12
L-amino acid import (GO:0043092)	1/6	0.0160929	0.195156	0	0	75.2491	310.732	SLC36A4	.		Regulation of lipolysis in adipocytes	1/55	0.138346	0.444192	0	0	6.95038	13.7478	PDE3B
negative regulation of cellular extravasation (GO:0002692)	1/6	0.0160929	0.195156	0	0	75.2491	310.732	CXCL12	.		Endometrial cancer	1/58	0.145326	0.444192	0	0	6.58358	12.6982	FOXO3
insulin secretion involved in cellular response to glucose stimulus (GO:0035773)	1/6	0.0160929	0.195156	0	0	75.2491	310.732	PTPRN2	.		Lysine degradation	1/59	0.147641	0.444192	0	0	6.46975	12.3765	AASS
negative regulation of cell adhesion mediated by integrin (GO:0033629)	1/7	0.0187502	0.195156	0	0	62.7044	249.347	PDE3B	.		Glycerolipid metabolism	1/61	0.152251	0.444192	0	0	6.25346	11.7704	GPAT2
L-alanine transport (GO:0015808)	1/7	0.0187502	0.195156	0	0	62.7044	249.347	SLC36A4	.		Basal cell carcinoma	1/63	0.156837	0.444192	0	0	6.05113	11.21	FZD8
negative regulation of dendritic cell apoptotic process (GO:2000669)	1/7	0.0187502	0.195156	0	0	62.7044	249.347	CXCL12	.		Mitophagy	1/65	0.161398	0.444192	0	0	5.86144	10.6906	FOXO3
cAMP catabolic process (GO:0006198)	1/7	0.0187502	0.195156	0	0	62.7044	249.347	PDE3B	.		Non-small cell lung cancer	1/66	0.16367	0.444192	0	0	5.77097	10.4449	FOXO3
integrin activation (GO:0033622)	1/8	0.0214005	0.195156	0	0	53.7439	206.61	CXCL12	.		Staphylococcus aureus infection	1/68	0.168195	0.444192	0	0	5.59814	9.97943	CFI
negative regulation of protein complex disassembly (GO:0043242)	1/8	0.0214005	0.195156	0	0	53.7439	206.61	IRAK3	.		Renin secretion	1/69	0.170448	0.444192	0	0	5.51554	9.75877	PDE3B
glycerol-3-phosphate metabolic process (GO:0006072)	1/8	0.0214005	0.195156	0	0	53.7439	206.61	GPAT2	.		Prolactin signaling pathway	1/70	0.172696	0.444192	0	0	5.43533	9.54565	FOXO3
negative regulation of fibrinolysis (GO:0051918)	1/9	0.0240438	0.195156	0	0	47.0236	175.298	THBD	.		Morphine addiction	1/91	0.218537	0.444192	0	0	4.16268	6.3306	PDE3B
alanine transport (GO:0032328)	1/9	0.0240438	0.195156	0	0	47.0236	175.298	SLC36A4	.		Rheumatoid arthritis	1/91	0.218537	0.444192	0	0	4.16268	6.3306	CXCL12
vacuolar proton-transporting V-type ATPase complex assembly (GO:0070072)	1/9	0.0240438	0.195156	0	0	47.0236	175.298	VMA21	.		NF-kappa B signaling pathway	1/95	0.226982	0.444192	0	0	3.98475	5.90892	CXCL12
mitochondrial protein processing (GO:0034982)	1/9	0.0240438	0.195156	0	0	47.0236	175.298	IMMP1L	.		Glycerophospholipid metabolism	1/97	0.23117	0.444192	0	0	3.90134	5.7139	GPAT2
proton-transporting V-type ATPase complex assembly (GO:0070070)	1/9	0.0240438	0.195156	0	0	47.0236	175.298	VMA21	.		Progesterone-mediated oocyte maturation	1/99	0.235337	0.444192	0	0	3.82133	5.52847	PDE3B
regulation of macrophage cytokine production (GO:0010935)	1/9	0.0240438	0.195156	0	0	47.0236	175.298	IRAK3	.		AGE-RAGE signaling pathway in diabetic complications	1/100	0.237412	0.444192	0	0	3.78254	5.43914	THBD
proline transport (GO:0015824)	1/9	0.0240438	0.195156	0	0	47.0236	175.298	SLC36A4	.		Melanogenesis	1/101	0.239481	0.444192	0	0	3.74453	5.35198	FZD8
cyclic nucleotide catabolic process (GO:0009214)	1/9	0.0240438	0.195156	0	0	47.0236	175.298	PDE3B	.		Longevity regulating pathway	1/102	0.241545	0.444192	0	0	3.70727	5.26692	FOXO3
peptidyl-threonine modification (GO:0018210)	2/89	0.024123	0.195156	0	0	8.7794	32.6997	GALNT12;GALNT5	.		Glucagon signaling pathway	1/103	0.243603	0.444192	0	0	3.67074	5.18387	PDE3B
negative regulation of response to cytokine stimulus (GO:0060761)	1/10	0.0266801	0.195156	0	0	41.7966	151.464	IRAK3	.		Leukocyte transendothelial migration	1/112	0.261883	0.444192	0	0	3.37158	4.51744	CXCL12
induction of positive chemotaxis (GO:0050930)	1/10	0.0266801	0.195156	0	0	41.7966	151.464	CXCL12	.		Serotonergic synapse	1/113	0.263887	0.444192	0	0	3.34131	4.4514	HTR4
regulation of dendritic cell apoptotic process (GO:2000668)	1/10	0.0266801	0.195156	0	0	41.7966	151.464	CXCL12	.		Thyroid hormone signaling pathway	1/116	0.269868	0.444192	0	0	3.25365	4.26171	MED30
positive regulation of calcium ion import (GO:0090280)	1/10	0.0266801	0.195156	0	0	41.7966	151.464	CXCL12	.		AMPK signaling pathway	1/120	0.277767	0.444192	0	0	3.14365	4.02693	FOXO3
regulation of actin filament length (GO:0030832)	1/10	0.0266801	0.195156	0	0	41.7966	151.464	CXCL12	.		Purine metabolism	1/129	0.295236	0.444192	0	0	2.92129	3.56391	PDE3B
medium-chain fatty acid metabolic process (GO:0051791)	1/10	0.0266801	0.195156	0	0	41.7966	151.464	CES1	.		FoxO signaling pathway	1/132	0.300967	0.444192	0	0	2.85395	3.4269	FOXO3
negative regulation of cell activation (GO:0050866)	1/10	0.0266801	0.195156	0	0	41.7966	151.464	THBD	.		Insulin signaling pathway	1/137	0.310416	0.444192	0	0	2.74834	3.21512	PDE3B
cochlea morphogenesis (GO:0090103)	1/11	0.0293093	0.195156	0	0	37.6151	132.776	HOXA1	.		Apelin signaling pathway	1/137	0.310416	0.444192	0	0	2.74834	3.21512	PDE3B
embryonic eye morphogenesis (GO:0048048)	1/11	0.0293093	0.195156	0	0	37.6151	132.776	EFEMP1	.		Fluid shear stress and atherosclerosis	1/139	0.31416	0.444192	0	0	2.70823	3.13573	THBD
transcription from mitochondrial promoter (GO:0006390)	1/12	0.0319316	0.195156	0	0	34.1938	117.769	FOXO3	.		Signaling pathways regulating pluripotency of stem cells	1/139	0.31416	0.444192	0	0	2.70823	3.13573	FZD8
negative regulation of interleukin-12 production (GO:0032695)	1/12	0.0319316	0.195156	0	0	34.1938	117.769	IRAK3	.		Breast cancer	1/147	0.328939	0.444192	0	0	2.5588	2.84508	FZD8
lysine metabolic process (GO:0006553)	1/12	0.0319316	0.195156	0	0	34.1938	117.769	AASS	.		Gastric cancer	1/149	0.332585	0.444192	0	0	2.52397	2.77853	FZD8
negative regulation of chondrocyte differentiation (GO:0032331)	1/12	0.0319316	0.195156	0	0	34.1938	117.769	EFEMP1	.		mTOR signaling pathway	1/152	0.338017	0.444192	0	0	2.47345	2.68285	FZD8
negative regulation of leukocyte apoptotic process (GO:2000107)	1/12	0.0319316	0.195156	0	0	34.1938	117.769	CXCL12	.		Cushing syndrome	1/155	0.343406	0.444192	0	0	2.4249	2.59183	FZD8
lysine catabolic process (GO:0006554)	1/12	0.0319316	0.195156	0	0	34.1938	117.769	AASS	.		Wnt signaling pathway	1/158	0.348751	0.444192	0	0	2.3782	2.50519	FZD8
fatty acid metabolic process (GO:0006631)	2/106	0.0333019	0.195156	0	0	7.33802	24.965	GPAT2;CES1	.		Cellular senescence	1/160	0.352291	0.444192	0	0	2.34805	2.44971	FOXO3
regulation of fibrinolysis (GO:0051917)	1/13	0.034547	0.195156	0	0	31.3428	105.482	THBD	.		Hippo signaling pathway	1/160	0.352291	0.444192	0	0	2.34805	2.44971	FZD8
negative regulation of hemostasis (GO:1900047)	1/13	0.034547	0.195156	0	0	31.3428	105.482	THBD	.		cGMP-PKG signaling pathway	1/166	0.362799	0.444192	0	0	2.26198	2.29344	PDE3B
negative regulation of cartilage development (GO:0061037)	1/13	0.034547	0.195156	0	0	31.3428	105.482	EFEMP1	.		Hepatocellular carcinoma	1/168	0.366264	0.444192	0	0	2.23466	2.2445	FZD8
placenta development (GO:0001890)	1/13	0.034547	0.195156	0	0	31.3428	105.482	ASCL2	.		Axon guidance	1/181	0.38834	0.461154	0	0	2.07191	1.95976	CXCL12
protein O-linked glycosylation (GO:0006493)	2/115	0.0386306	0.195156	0	0	6.75051	21.9642	GALNT12;GALNT5	.		Calcium signaling pathway	1/188	0.399913	0.465204	0	0	1.99364	1.82719	HTR4
negative regulation of platelet activation (GO:0010544)	1/15	0.0397569	0.195156	0	0	26.8625	86.6309	THBD	.		Proteoglycans in cancer	1/201	0.420837	0.470514	0	0	1.86283	1.6123	FZD8
negative regulation of cytokine production involved in immune response (GO:0002719)	1/15	0.0397569	0.195156	0	0	26.8625	86.6309	IRAK3	.		Pathways in cancer	2/530	0.420987	0.470514	0	0	1.41448	1.22374	CXCL12;FZD8
negative regulation of coagulation (GO:0050819)	1/15	0.0397569	0.195156	0	0	26.8625	86.6309	THBD	.		Regulation of actin cytoskeleton	1/214	0.441046	0.483454	0	0	1.74798	1.43091	CXCL12
regulation of protein complex disassembly (GO:0043244)	1/15	0.0397569	0.195156	0	0	26.8625	86.6309	IRAK3	.		Human cytomegalovirus infection	1/225	0.457603	0.492139	0	0	1.66122	1.29866	CXCL12
negative regulation of lipid catabolic process (GO:0050995)	1/15	0.0397569	0.195156	0	0	26.8625	86.6309	PDE3B	.		Cytokine-cytokine receptor interaction	1/294	0.551012	0.581624	0	0	1.26557	0.754276	CXCL12
L-alpha-amino acid transmembrane transport (GO:1902475)	1/15	0.0397569	0.195156	0	0	26.8625	86.6309	SLC36A4	.		Human papillomavirus infection	1/330	0.593281	0.612882	0	0	1.12502	0.587359	FZD8
embryonic cranial skeleton morphogenesis (GO:0048701)	1/15	0.0397569	0.195156	0	0	26.8625	86.6309	HOXA1	.		Neuroactive ligand-receptor interaction	1/338	0.60213	0.612882	0	0	1.09787	0.556928	HTR4
positive regulation of positive chemotaxis (GO:0050927)	1/16	0.0423515	0.195156	0	0	25.0704	79.2665	CXCL12	.		PI3K-Akt signaling pathway	1/354	0.619264	0.619264	0	0	1.04725	0.501867	FOXO3
artery development (GO:0060840)	1/16	0.0423515	0.195156	0	0	25.0704	79.2665	HOXA1	.
regulation of intrinsic apoptotic signaling pathway in response to DNA damage (GO:1902229)	1/16	0.0423515	0.195156	0	0	25.0704	79.2665	CXCL12	.
neuromuscular process (GO:0050905)	1/16	0.0423515	0.195156	0	0	25.0704	79.2665	HOXA1	.
positive regulation of lymphocyte migration (GO:2000403)	1/17	0.0449392	0.195156	0	0	23.5024	72.9148	CXCL12	.
regulation of T cell migration (GO:2000404)	1/17	0.0449392	0.195156	0	0	23.5024	72.9148	CXCL12	.
regulation of lipid catabolic process (GO:0050994)	1/17	0.0449392	0.195156	0	0	23.5024	72.9148	PDE3B	.
positive regulation of monocyte chemotaxis (GO:0090026)	1/17	0.0449392	0.195156	0	0	23.5024	72.9148	CXCL12	.
regulation of cAMP-mediated signaling (GO:0043949)	1/18	0.04752	0.195156	0	0	22.1188	67.3871	PDE3B	.
insulin secretion (GO:0030073)	1/18	0.04752	0.195156	0	0	22.1188	67.3871	PTPRN2	.
piRNA metabolic process (GO:0034587)	1/18	0.04752	0.195156	0	0	22.1188	67.3871	GPAT2	.
generation of neurons (GO:0048699)	2/130	0.048174	0.195156	0	0	5.95493	18.0609	FZD8;ASCL2	.
regulation of platelet activation (GO:0010543)	1/19	0.050094	0.195156	0	0	20.8889	62.5383	THBD	.
triglyceride biosynthetic process (GO:0019432)	1/19	0.050094	0.195156	0	0	20.8889	62.5383	GPAT2	.
gamma-aminobutyric acid signaling pathway (GO:0007214)	1/19	0.050094	0.195156	0	0	20.8889	62.5383	HTR4	.
acylglycerol biosynthetic process (GO:0046463)	1/19	0.050094	0.195156	0	0	20.8889	62.5383	GPAT2	.
aspartate family amino acid catabolic process (GO:0009068)	1/19	0.050094	0.195156	0	0	20.8889	62.5383	AASS	.
negative regulation of lipid metabolic process (GO:0045833)	1/19	0.050094	0.195156	0	0	20.8889	62.5383	PDE3B	.
purine ribonucleotide catabolic process (GO:0009154)	1/19	0.050094	0.195156	0	0	20.8889	62.5383	PDE3B	.
positive regulation of mononuclear cell migration (GO:0071677)	1/19	0.050094	0.195156	0	0	20.8889	62.5383	CXCL12	.
positive regulation of neuron apoptotic process (GO:0043525)	1/19	0.050094	0.195156	0	0	20.8889	62.5383	FOXO3	.
positive regulation of blood coagulation (GO:0030194)	1/19	0.050094	0.195156	0	0	20.8889	62.5383	THBD	.
negative regulation of innate immune response (GO:0045824)	1/20	0.0526612	0.195156	0	0	19.7885	58.2548	IRAK3	.
regulation of cell development (GO:0060284)	1/20	0.0526612	0.195156	0	0	19.7885	58.2548	ASCL2	.
regulation of toll-like receptor signaling pathway (GO:0034121)	1/20	0.0526612	0.195156	0	0	19.7885	58.2548	IRAK3	.
eye morphogenesis (GO:0048592)	1/20	0.0526612	0.195156	0	0	19.7885	58.2548	EFEMP1	.
steroid hormone mediated signaling pathway (GO:0043401)	1/20	0.0526612	0.195156	0	0	19.7885	58.2548	MED30	.
positive regulation of T cell migration (GO:2000406)	1/20	0.0526612	0.195156	0	0	19.7885	58.2548	CXCL12	.
mitochondrial RNA metabolic process (GO:0000959)	1/20	0.0526612	0.195156	0	0	19.7885	58.2548	FOXO3	.
regulation of cellular component organization (GO:0051128)	2/140	0.0549635	0.197817	0	0	5.52062	16.0158	NET1;IRAK3	.
lipid catabolic process (GO:0016042)	1/21	0.0552216	0.197817	0	0	18.7981	54.4469	CES1	.
regulation of monocyte chemotaxis (GO:0090025)	1/22	0.0577752	0.197817	0	0	17.9021	51.0423	CXCL12	.
positive regulation of erythrocyte differentiation (GO:0045648)	1/22	0.0577752	0.197817	0	0	17.9021	51.0423	FOXO3	.
regulation of calcium ion import (GO:0090279)	1/22	0.0577752	0.197817	0	0	17.9021	51.0423	CXCL12	.
digestive system development (GO:0055123)	1/22	0.0577752	0.197817	0	0	17.9021	51.0423	CLMP	.
inner ear morphogenesis (GO:0042472)	1/22	0.0577752	0.197817	0	0	17.9021	51.0423	HOXA1	.
regulation of chondrocyte differentiation (GO:0032330)	1/23	0.060322	0.198072	0	0	17.0875	47.9826	EFEMP1	.
response to dsRNA (GO:0043331)	1/24	0.062862	0.198072	0	0	16.3437	45.22	IRAK3	.
negative regulation of intrinsic apoptotic signaling pathway in response to DNA damage (GO:1902230)	1/24	0.062862	0.198072	0	0	16.3437	45.22	CXCL12	.
camera-type eye development (GO:0043010)	1/24	0.062862	0.198072	0	0	16.3437	45.22	EFEMP1	.
cAMP metabolic process (GO:0046058)	1/24	0.062862	0.198072	0	0	16.3437	45.22	PDE3B	.
negative regulation of interleukin-6 production (GO:0032715)	1/24	0.062862	0.198072	0	0	16.3437	45.22	IRAK3	.
ear morphogenesis (GO:0042471)	1/24	0.062862	0.198072	0	0	16.3437	45.22	HOXA1	.
negative regulation of wound healing (GO:0061045)	1/25	0.0653953	0.198072	0	0	15.6619	42.7149	THBD	.
signal peptide processing (GO:0006465)	1/25	0.0653953	0.198072	0	0	15.6619	42.7149	IMMP1L	.
regulation of nervous system development (GO:0051960)	1/25	0.0653953	0.198072	0	0	15.6619	42.7149	ASCL2	.
neutral amino acid transport (GO:0015804)	1/25	0.0653953	0.198072	0	0	15.6619	42.7149	SLC36A4	.
L-amino acid transport (GO:0015807)	1/25	0.0653953	0.198072	0	0	15.6619	42.7149	SLC36A4	.
cation transmembrane transport (GO:0098655)	1/26	0.0679219	0.201843	0	0	15.0347	40.4343	SLC36A4	.
regulation of supramolecular fiber organization (GO:1902903)	1/26	0.0679219	0.201843	0	0	15.0347	40.4343	CXCL12	.
cellular response to glucose stimulus (GO:0071333)	1/27	0.0704418	0.207034	0	0	14.4557	38.3506	PTPRN2	.
regulation of vasculature development (GO:1901342)	1/28	0.072955	0.207034	0	0	13.9196	36.4404	TSPAN12	.
negative regulation of response to DNA damage stimulus (GO:2001021)	1/28	0.072955	0.207034	0	0	13.9196	36.4404	CXCL12	.
regulation of actin polymerization or depolymerization (GO:0008064)	1/28	0.072955	0.207034	0	0	13.9196	36.4404	CXCL12	.
cellular response to hydrogen peroxide (GO:0070301)	1/28	0.072955	0.207034	0	0	13.9196	36.4404	NET1	.
positive regulation of myeloid cell differentiation (GO:0045639)	1/29	0.0754615	0.208117	0	0	13.4218	34.6838	FOXO3	.
MyD88-dependent toll-like receptor signaling pathway (GO:0002755)	1/29	0.0754615	0.208117	0	0	13.4218	34.6838	IRAK3	.
amino acid transmembrane transport (GO:0003333)	1/29	0.0754615	0.208117	0	0	13.4218	34.6838	SLC36A4	.
peptidyl-serine modification (GO:0018209)	2/170	0.0771455	0.208117	0	0	4.52793	11.6008	GALNT12;GALNT5	.
artery morphogenesis (GO:0048844)	1/30	0.0779614	0.208117	0	0	12.9584	33.0638	HOXA1	.
regulation of cell adhesion mediated by integrin (GO:0033628)	1/30	0.0779614	0.208117	0	0	12.9584	33.0638	PDE3B	.
regulation of blood coagulation (GO:0030193)	1/30	0.0779614	0.208117	0	0	12.9584	33.0638	THBD	.
negative regulation of tumor necrosis factor superfamily cytokine production (GO:1903556)	1/31	0.0804546	0.211193	0	0	12.5258	31.5658	IRAK3	.
negative regulation of toll-like receptor signaling pathway (GO:0034122)	1/31	0.0804546	0.211193	0	0	12.5258	31.5658	IRAK3	.
regulation of angiogenesis (GO:0045765)	2/177	0.0826717	0.213553	0	0	4.34527	10.8322	PDE3B;TSPAN12	.
regulation of erythrocyte differentiation (GO:0045646)	1/32	0.0829412	0.213553	0	0	12.1211	30.177	FOXO3	.
embryonic organ morphogenesis (GO:0048562)	1/33	0.0854213	0.213553	0	0	11.7417	28.8866	EFEMP1	.
regulation of interleukin-12 production (GO:0032655)	1/33	0.0854213	0.213553	0	0	11.7417	28.8866	IRAK3	.
positive regulation of calcium ion transport (GO:0051928)	1/33	0.0854213	0.213553	0	0	11.7417	28.8866	CXCL12	.
response to exogenous dsRNA (GO:0043330)	1/33	0.0854213	0.213553	0	0	11.7417	28.8866	IRAK3	.
carboxylic acid transmembrane transport (GO:1905039)	1/35	0.0903616	0.218201	0	0	11.0499	26.5634	SLC36A4	.
negative regulation of tumor necrosis factor production (GO:0032720)	1/35	0.0903616	0.218201	0	0	11.0499	26.5634	IRAK3	.
protein kinase B signaling (GO:0043491)	1/35	0.0903616	0.218201	0	0	11.0499	26.5634	FOXO3	.
cholesterol biosynthetic process (GO:0006695)	1/35	0.0903616	0.218201	0	0	11.0499	26.5634	CES1	.
cytokine-mediated signaling pathway (GO:0019221)	4/633	0.0911325	0.218201	0	0	2.45685	5.88524	CXCL12;IRAK3;PLP2;FOXO3	.
organophosphate biosynthetic process (GO:0090407)	1/36	0.0928219	0.218201	0	0	10.7337	25.5148	GPAT2	.
secondary alcohol biosynthetic process (GO:1902653)	1/36	0.0928219	0.218201	0	0	10.7337	25.5148	CES1	.
negative regulation of blood coagulation (GO:0030195)	1/36	0.0928219	0.218201	0	0	10.7337	25.5148	THBD	.
phospholipid biosynthetic process (GO:0008654)	1/37	0.0952757	0.22231	0	0	10.435	24.5325	GPAT2	.
regulation of cellular amide metabolic process (GO:0034248)	1/38	0.097723	0.224692	0	0	10.1525	23.6108	FOXO3	.
positive regulation of neuron death (GO:1901216)	1/38	0.097723	0.224692	0	0	10.1525	23.6108	FOXO3	.
negative regulation of protein catabolic process (GO:0042177)	1/39	0.100164	0.226003	0	0	9.88481	22.7444	IRAK3	.
phosphatidic acid biosynthetic process (GO:0006654)	1/40	0.102598	0.226003	0	0	9.63087	21.9289	GPAT2	.
negative regulation of cytokine-mediated signaling pathway (GO:0001960)	1/40	0.102598	0.226003	0	0	9.63087	21.9289	IRAK3	.
regulation of ATPase activity (GO:0043462)	1/40	0.102598	0.226003	0	0	9.63087	21.9289	VMA21	.
sterol biosynthetic process (GO:0016126)	1/40	0.102598	0.226003	0	0	9.63087	21.9289	CES1	.
androgen receptor signaling pathway (GO:0030521)	1/40	0.102598	0.226003	0	0	9.63087	21.9289	MED30	.
phosphatidic acid metabolic process (GO:0046473)	1/41	0.105026	0.229744	0	0	9.38962	21.16	GPAT2	.
cellular response to radiation (GO:0071478)	1/42	0.107447	0.230711	0	0	9.16015	20.434	NET1	.
regulation of interleukin-6 production (GO:0032675)	1/42	0.107447	0.230711	0	0	9.16015	20.434	IRAK3	.
response to hydrogen peroxide (GO:0042542)	1/43	0.109862	0.230711	0	0	8.9416	19.7478	NET1	.
negative regulation of protein metabolic process (GO:0051248)	1/43	0.109862	0.230711	0	0	8.9416	19.7478	IRAK3	.
eye development (GO:0001654)	1/43	0.109862	0.230711	0	0	8.9416	19.7478	EFEMP1	.
digestive tract development (GO:0048565)	1/43	0.109862	0.230711	0	0	8.9416	19.7478	CLMP	.
posttranscriptional regulation of gene expression (GO:0010608)	1/44	0.112271	0.231146	0	0	8.73322	19.0982	FOXO3	.
negative regulation of immune response (GO:0050777)	1/44	0.112271	0.231146	0	0	8.73322	19.0982	IRAK3	.
negative regulation of immune system process (GO:0002683)	1/44	0.112271	0.231146	0	0	8.73322	19.0982	IRAK3	.
mitochondrial gene expression (GO:0140053)	1/45	0.114673	0.234558	0	0	8.53431	18.4825	FOXO3	.
nucleocytoplasmic transport (GO:0006913)	1/46	0.117069	0.234883	0	0	8.34423	17.8983	ATXN1	.
aminoglycan biosynthetic process (GO:0006023)	1/46	0.117069	0.234883	0	0	8.34423	17.8983	GALNT5	.
cellular response to ionizing radiation (GO:0071479)	1/46	0.117069	0.234883	0	0	8.34423	17.8983	NET1	.
pattern recognition receptor signaling pathway (GO:0002221)	1/48	0.121841	0.241383	0	0	7.98836	16.8158	IRAK3	.
amino acid transport (GO:0006865)	1/48	0.121841	0.241383	0	0	7.98836	16.8158	SLC36A4	.
cellular response to cytokine stimulus (GO:0071345)	3/456	0.125125	0.246144	0	0	2.53123	5.26101	IRAK3;PLP2;FOXO3	.
regulation of cellular protein metabolic process (GO:0032268)	1/50	0.126588	0.246144	0	0	7.66153	15.835	FOXO3	.
blood circulation (GO:0008015)	1/50	0.126588	0.246144	0	0	7.66153	15.835	CXCL12	.
peptidyl-tyrosine modification (GO:0018212)	1/51	0.128952	0.247683	0	0	7.50792	15.3786	EFEMP1	.
response to organonitrogen compound (GO:0010243)	1/51	0.128952	0.247683	0	0	7.50792	15.3786	IRAK3	.
chemokine-mediated signaling pathway (GO:0070098)	1/52	0.13131	0.249173	0	0	7.36034	14.9429	CXCL12	.
triglyceride metabolic process (GO:0006641)	1/52	0.13131	0.249173	0	0	7.36034	14.9429	GPAT2	.
negative regulation of cellular component organization (GO:0051129)	1/54	0.136007	0.255013	0	0	7.08188	14.1287	IRAK3	.
protein targeting to mitochondrion (GO:0006626)	1/54	0.136007	0.255013	0	0	7.08188	14.1287	IMMP1L	.
regulation of neurogenesis (GO:0050767)	1/57	0.143006	0.264981	0	0	6.70148	13.0335	ASCL2	.
epidermal growth factor receptor signaling pathway (GO:0007173)	1/57	0.143006	0.264981	0	0	6.70148	13.0335	EFEMP1	.
cell chemotaxis (GO:0060326)	1/60	0.149949	0.273496	0	0	6.35977	12.0674	CXCL12	.
glycosaminoglycan metabolic process (GO:0030203)	1/61	0.152251	0.273496	0	0	6.25346	11.7704	GALNT5	.
positive regulation of leukocyte chemotaxis (GO:0002690)	1/61	0.152251	0.273496	0	0	6.25346	11.7704	CXCL12	.
regulation of tumor necrosis factor production (GO:0032680)	1/61	0.152251	0.273496	0	0	6.25346	11.7704	IRAK3	.
negative regulation of MAP kinase activity (GO:0043407)	1/61	0.152251	0.273496	0	0	6.25346	11.7704	IRAK3	.
positive regulation of programmed cell death (GO:0043068)	2/257	0.152841	0.273496	0	0	2.96998	5.57869	NET1;FOXO3	.
negative regulation of intrinsic apoptotic signaling pathway (GO:2001243)	1/62	0.154547	0.273496	0	0	6.15063	11.4848	CXCL12	.
positive regulation of type I interferon production (GO:0032481)	1/62	0.154547	0.273496	0	0	6.15063	11.4848	LRRFIP1	.
positive regulation of cell adhesion (GO:0045785)	1/64	0.15912	0.279343	0	0	5.95478	10.9454	CXCL12	.
negative regulation of cell adhesion (GO:0007162)	1/65	0.161398	0.279343	0	0	5.86144	10.6906	PDE3B	.
cellular response to reactive oxygen species (GO:0034614)	1/65	0.161398	0.279343	0	0	5.86144	10.6906	NET1	.
negative regulation of blood vessel morphogenesis (GO:2000181)	1/65	0.161398	0.279343	0	0	5.86144	10.6906	PDE3B	.
intracellular steroid hormone receptor signaling pathway (GO:0030518)	1/66	0.16367	0.281726	0	0	5.77097	10.4449	MED30	.
negative regulation of protein serine/threonine kinase activity (GO:0071901)	1/67	0.165935	0.284074	0	0	5.68325	10.208	IRAK3	.
cholesterol metabolic process (GO:0008203)	1/68	0.168195	0.286386	0	0	5.59814	9.97943	CES1	.
regulation of innate immune response (GO:0045088)	1/69	0.170448	0.287119	0	0	5.51554	9.75877	IRAK3	.
negative regulation of angiogenesis (GO:0016525)	1/69	0.170448	0.287119	0	0	5.51554	9.75877	PDE3B	.
phospholipid metabolic process (GO:0006644)	1/70	0.172696	0.289357	0	0	5.43533	9.54565	GPAT2	.
response to insulin (GO:0032868)	1/71	0.174937	0.291562	0	0	5.35741	9.33972	PDE3B	.
negative regulation of transcription, DNA-templated (GO:0045892)	4/813	0.176113	0.291977	0	0	1.89241	3.28642	ATXN1;LRRFIP1;FOXO3;ASCL2	.
lipid biosynthetic process (GO:0008610)	1/72	0.177173	0.292196	0	0	5.28169	9.14065	GPAT2	.
canonical Wnt signaling pathway (GO:0060070)	1/73	0.179403	0.294332	0	0	5.20807	8.94811	FZD8	.
C-terminal protein lipidation (GO:0006501)	1/75	0.183844	0.298807	0	0	5.0668	8.58148	LYPD2	.
nucleic acid-templated transcription (GO:0097659)	1/76	0.186056	0.298807	0	0	4.99899	8.40684	ASCL2	.
response to interleukin-1 (GO:0070555)	1/76	0.186056	0.298807	0	0	4.99899	8.40684	IRAK3	.
response to ionizing radiation (GO:0010212)	1/77	0.188262	0.298807	0	0	4.93297	8.23767	NET1	.
sensory perception of mechanical stimulus (GO:0050954)	1/78	0.190462	0.298807	0	0	4.86866	8.0737	HOXA1	.
visual perception (GO:0007601)	1/78	0.190462	0.298807	0	0	4.86866	8.0737	EFEMP1	.
cation transport (GO:0006812)	1/79	0.192657	0.298807	0	0	4.806	7.91474	SLC36A4	.
peptidyl-tyrosine phosphorylation (GO:0018108)	1/79	0.192657	0.298807	0	0	4.806	7.91474	EFEMP1	.
ERBB signaling pathway (GO:0038127)	1/80	0.194845	0.298807	0	0	4.74492	7.76057	EFEMP1	.
negative regulation of MAPK cascade (GO:0043409)	1/80	0.194845	0.298807	0	0	4.74492	7.76057	IRAK3	.
regulation of hydrolase activity (GO:0051336)	1/80	0.194845	0.298807	0	0	4.74492	7.76057	VMA21	.
negative regulation of defense response (GO:0031348)	1/80	0.194845	0.298807	0	0	4.74492	7.76057	IRAK3	.
negative regulation of transcription from RNA polymerase II promoter (GO:0000122)	3/565	0.195651	0.298807	0	0	2.02889	3.30997	LRRFIP1;FOXO3;ASCL2	.
sensory perception of sound (GO:0007605)	1/81	0.197028	0.298807	0	0	4.68538	7.61098	HOXA1	.
sensory perception of light stimulus (GO:0050953)	1/81	0.197028	0.298807	0	0	4.68538	7.61098	EFEMP1	.
regulation of anatomical structure morphogenesis (GO:0022603)	1/82	0.199205	0.298807	0	0	4.6273	7.46579	TSPAN12	.
C-terminal protein amino acid modification (GO:0018410)	1/82	0.199205	0.298807	0	0	4.6273	7.46579	LYPD2	.
negative regulation of NF-kappaB transcription factor activity (GO:0032088)	1/82	0.199205	0.298807	0	0	4.6273	7.46579	IRAK3	.
positive regulation of apoptotic process (GO:0043065)	2/307	0.20105	0.299214	0	0	2.4768	3.97329	NET1;FOXO3	.
positive regulation of homeostatic process (GO:0032846)	1/83	0.201376	0.299214	0	0	4.57064	7.32483	FOXO3	.
regulation of type I interferon production (GO:0032479)	1/85	0.2057	0.304205	0	0	4.46137	7.05491	LRRFIP1	.
toll-like receptor signaling pathway (GO:0002224)	1/86	0.207854	0.305953	0	0	4.40866	6.92564	IRAK3	.
calcium ion homeostasis (GO:0055074)	1/87	0.210002	0.306253	0	0	4.35717	6.79997	CXCL12	.
regulation of MAP kinase activity (GO:0043405)	1/87	0.210002	0.306253	0	0	4.35717	6.79997	IRAK3	.
regulation of neuron apoptotic process (GO:0043523)	1/89	0.214281	0.309863	0	0	4.25772	6.55887	FOXO3	.
regulation of cytokine-mediated signaling pathway (GO:0001959)	1/90	0.216412	0.309863	0	0	4.20967	6.4432	IRAK3	.
protein tetramerization (GO:0051262)	1/90	0.216412	0.309863	0	0	4.20967	6.4432	AASS	.
positive regulation of response to external stimulus (GO:0032103)	1/90	0.216412	0.309863	0	0	4.20967	6.4432	THBD	.
regulation of protein catabolic process (GO:0042176)	1/91	0.218537	0.31149	0	0	4.16268	6.3306	IRAK3	.
nuclear export (GO:0051168)	1/92	0.220657	0.313094	0	0	4.11673	6.22099	ATXN1	.
interleukin-1-mediated signaling pathway (GO:0070498)	1/95	0.226982	0.320624	0	0	3.98475	5.90892	IRAK3	.
cellular metal ion homeostasis (GO:0006875)	1/96	0.229079	0.32071	0	0	3.9426	5.81017	CXCL12	.
epithelial cell differentiation (GO:0030855)	1/96	0.229079	0.32071	0	0	3.9426	5.81017	CES1	.
mitochondrial respiratory chain complex assembly (GO:0033108)	1/97	0.23117	0.322207	0	0	3.90134	5.7139	IMMP1L	.
response to molecule of bacterial origin (GO:0002237)	1/98	0.233256	0.323682	0	0	3.86092	5.62002	IRAK3	.
glycosaminoglycan biosynthetic process (GO:0006024)	1/99	0.235337	0.325136	0	0	3.82133	5.52847	GALNT5	.
protein processing (GO:0016485)	1/101	0.239481	0.327985	0	0	3.74453	5.35198	IMMP1L	.
cellular divalent inorganic cation homeostasis (GO:0072503)	1/101	0.239481	0.327985	0	0	3.74453	5.35198	CXCL12	.
regulation of cellular macromolecule biosynthetic process (GO:2000112)	3/631	0.242343	0.330468	0	0	1.80948	2.56476	EFEMP1;FOXO3;ASCL2	.
peptide metabolic process (GO:0006518)	1/104	0.245656	0.333541	0	0	3.63491	5.10278	IMMP1L	.
transcription, DNA-templated (GO:0006351)	2/356	0.249803	0.337716	0	0	2.12864	2.9526	FOXO3;ASCL2	.
regulation of protein activation cascade (GO:2000257)	1/108	0.253813	0.338439	0	0	3.49832	4.79676	CFI	.
monocarboxylic acid metabolic process (GO:0032787)	1/108	0.253813	0.338439	0	0	3.49832	4.79676	GPAT2	.
regulation of complement activation (GO:0030449)	1/109	0.255838	0.338439	0	0	3.46576	4.72455	CFI	.
Wnt signaling pathway (GO:0016055)	1/109	0.255838	0.338439	0	0	3.46576	4.72455	FZD8	.
negative regulation of cytokine production (GO:0001818)	1/110	0.257859	0.338439	0	0	3.43379	4.65396	IRAK3	.
cellular response to peptide hormone stimulus (GO:0071375)	1/110	0.257859	0.338439	0	0	3.43379	4.65396	PDE3B	.
cellular response to insulin stimulus (GO:0032869)	1/110	0.257859	0.338439	0	0	3.43379	4.65396	PDE3B	.
regulation of transcription, DNA-templated (GO:0006355)	6/1598	0.260627	0.340654	0	0	1.44111	1.93781	EFEMP1;ATXN1;MED30;LRRFIP1;FOXO3;ASCL2	.
regulation of humoral immune response (GO:0002920)	1/113	0.263887	0.343489	0	0	3.34131	4.4514	CFI	.
regulation of immune effector process (GO:0002697)	1/114	0.265886	0.344416	0	0	3.31157	4.3868	CFI	.
epithelium development (GO:0060429)	1/115	0.267879	0.344416	0	0	3.28236	4.32358	CES1	.
cellular response to oxidative stress (GO:0034599)	1/115	0.267879	0.344416	0	0	3.28236	4.32358	FOXO3	.
brain development (GO:0007420)	1/119	0.2758	0.353159	0	0	3.17045	4.08379	ATXN1	.
regulation of acute inflammatory response (GO:0002673)	1/121	0.279729	0.35674	0	0	3.1173	3.97123	CFI	.
tumor necrosis factor-mediated signaling pathway (GO:0033209)	1/123	0.283637	0.358818	0	0	3.06588	3.8632	FOXO3	.
cellular calcium ion homeostasis (GO:0006874)	1/123	0.283637	0.358818	0	0	3.06588	3.8632	CXCL12	.
dephosphorylation (GO:0016311)	1/124	0.285583	0.359405	0	0	3.0408	3.8108	PTPRN2	.
G-protein coupled receptor signaling pathway, coupled to cyclic nucleotide second messenger (GO:0007187)	1/125	0.287524	0.359405	0	0	3.01613	3.75945	HTR4	.
protein dephosphorylation (GO:0006470)	1/125	0.287524	0.359405	0	0	3.01613	3.75945	PTPRN2	.
non-canonical Wnt signaling pathway (GO:0035567)	1/127	0.291391	0.360916	0	0	2.96795	3.65976	FZD8	.
protein lipidation (GO:0006497)	1/127	0.291391	0.360916	0	0	2.96795	3.65976	LYPD2	.
positive regulation of NF-kappaB transcription factor activity (GO:0051092)	1/128	0.293316	0.360916	0	0	2.94444	3.61137	IRAK3	.
regulation of protein processing (GO:0070613)	1/128	0.293316	0.360916	0	0	2.94444	3.61137	CFI	.
gene expression (GO:0010467)	2/411	0.304971	0.373798	0	0	1.83722	2.18177	ATXN1;ASCL2	.
response to cytokine (GO:0034097)	1/138	0.31229	0.379954	0	0	2.72814	3.17506	IRAK3	.
neuron differentiation (GO:0030182)	1/139	0.31416	0.379954	0	0	2.70823	3.13573	FZD8	.
negative regulation of sequence-specific DNA binding transcription factor activity (GO:0043433)	1/140	0.316025	0.379954	0	0	2.68861	3.0971	IRAK3	.
response to lipid (GO:0033993)	1/140	0.316025	0.379954	0	0	2.68861	3.0971	IRAK3	.
regulation of small GTPase mediated signal transduction (GO:0051056)	1/140	0.316025	0.379954	0	0	2.68861	3.0971	NET1	.
cellular protein complex assembly (GO:0043623)	1/144	0.323434	0.387383	0	0	2.61288	2.94931	IMMP1L	.
cellular response to interleukin-1 (GO:0071347)	1/150	0.334401	0.397495	0	0	2.5069	2.7461	IRAK3	.
negative regulation of cell differentiation (GO:0045596)	1/150	0.334401	0.397495	0	0	2.5069	2.7461	EFEMP1	.
negative regulation of nucleic acid-templated transcription (GO:1903507)	2/444	0.337824	0.400054	0	0	1.69718	1.84183	ATXN1;LRRFIP1	.
response to lipopolysaccharide (GO:0032496)	1/155	0.343406	0.405142	0	0	2.4249	2.59183	IRAK3	.
axon guidance (GO:0007411)	1/158	0.348751	0.409913	0	0	2.3782	2.50519	CXCL12	.
transcription initiation from RNA polymerase II promoter (GO:0006367)	1/160	0.352291	0.412535	0	0	2.34805	2.44971	MED30	.
negative regulation of intracellular signal transduction (GO:1902532)	1/161	0.354054	0.413063	0	0	2.33325	2.42263	PDE3B	.
positive regulation of transcription, DNA-templated (GO:0045893)	4/1120	0.358229	0.416118	0	0	1.34982	1.3857	METTL23;MED30;HOXA1;FOXO3	.
glycerophospholipid biosynthetic process (GO:0046474)	1/164	0.359315	0.416118	0	0	2.28996	2.34391	GPAT2	.
protein phosphorylation (GO:0006468)	2/470	0.363408	0.41908	0	0	1.60076	1.62033	EFEMP1;IRAK3	.
mitochondrion organization (GO:0007005)	1/167	0.364533	0.41908	0	0	2.24824	2.26878	IMMP1L	.
regulation of transcription from RNA polymerase II promoter (GO:0006357)	5/1478	0.369134	0.422827	0	0	1.2797	1.27534	METTL23;HOXA1;LRRFIP1;FOXO3;ASCL2	.
positive regulation of hydrolase activity (GO:0051345)	1/172	0.373138	0.425864	0	0	2.18195	2.15098	NET1	.
cellular protein metabolic process (GO:0044267)	2/484	0.377043	0.428767	0	0	1.55314	1.51493	IMMP1L;BPIFB2	.
positive regulation of cell motility (GO:2000147)	1/179	0.384993	0.436233	0	0	2.0954	2.00012	CXCL12	.
positive regulation of nucleic acid-templated transcription (GO:1903508)	2/502	0.394405	0.445295	0	0	1.49585	1.3917	MED30;FOXO3	.
DNA-templated transcription, initiation (GO:0006352)	1/186	0.396628	0.446207	0	0	2.0154	1.86375	MED30	.
regulation of GTPase activity (GO:0043087)	1/188	0.399913	0.447417	0	0	1.99364	1.82719	NET1	.
protein complex assembly (GO:0006461)	1/189	0.401548	0.447417	0	0	1.98294	1.80929	CXCL12	.
positive regulation of transcription from RNA polymerase II promoter (GO:0045944)	3/848	0.402938	0.447417	0	0	1.32969	1.20865	METTL23;HOXA1;FOXO3	.
negative regulation of cellular macromolecule biosynthetic process (GO:2000113)	2/512	0.40396	0.447417	0	0	1.46576	1.32862	ATXN1;LRRFIP1	.
RNA metabolic process (GO:0016070)	1/191	0.404806	0.447417	0	0	1.96187	1.77421	ATXN1	.
positive regulation of GTPase activity (GO:0043547)	1/192	0.406429	0.44764	0	0	1.9515	1.75702	NET1	.
RNA processing (GO:0006396)	1/193	0.408047	0.447856	0	0	1.94123	1.74007	ATXN1	.
cellular response to tumor necrosis factor (GO:0071356)	1/194	0.409661	0.448067	0	0	1.93108	1.72334	FOXO3	.
regulation of cell growth (GO:0001558)	1/201	0.420837	0.458698	0	0	1.86283	1.6123	NET1	.
regulation of translation (GO:0006417)	1/213	0.439516	0.477405	0	0	1.75632	1.44384	FOXO3	.
positive regulation of sequence-specific DNA binding transcription factor activity (GO:0051091)	1/215	0.442571	0.479069	0	0	1.73973	1.41815	IRAK3	.
protein oligomerization (GO:0051259)	1/217	0.44561	0.479069	0	0	1.72345	1.39308	AASS	.
central nervous system development (GO:0007417)	1/217	0.44561	0.479069	0	0	1.72345	1.39308	ATXN1	.
positive regulation of cytokine production (GO:0001819)	1/220	0.450138	0.482258	0	0	1.69958	1.35661	LRRFIP1	.
positive regulation of cell migration (GO:0030335)	1/221	0.451639	0.482258	0	0	1.69177	1.34474	CXCL12	.
axonogenesis (GO:0007409)	1/223	0.454629	0.483811	0	0	1.67636	1.32143	CXCL12	.
regulation of nucleic acid-templated transcription (GO:1903506)	2/607	0.490941	0.520695	0	0	1.22956	0.874747	EFEMP1;ASCL2	.
negative regulation of gene expression (GO:0010629)	2/618	0.500516	0.529069	0	0	1.20692	0.835327	ATXN1;LRRFIP1	.
cellular protein modification process (GO:0006464)	3/1001	0.511676	0.539056	0	0	1.11682	0.748342	BPIFB2;PTPRN2;IRAK3	.
negative regulation of signal transduction (GO:0009968)	1/283	0.537258	0.564121	0	0	1.31567	0.817396	IRAK3	.
ion transport (GO:0006811)	1/289	0.544811	0.570151	0	0	1.28787	0.782143	PLP2	.
regulation of cell migration (GO:0030334)	1/316	0.577329	0.602181	0	0	1.17586	0.645951	CXCL12	.
positive regulation of gene expression (GO:0010628)	2/771	0.621547	0.644916	0	0	0.959138	0.456112	MED30;FOXO3	.
post-translational protein modification (GO:0043687)	1/357	0.622395	0.644916	0	0	1.03827	0.492325	BPIFB2	.
cellular macromolecule biosynthetic process (GO:0034645)	1/367	0.632651	0.653393	0	0	1.00938	0.462133	ASCL2	.
transmembrane transport (GO:0055085)	1/378	0.643616	0.662546	0	0	0.97938	0.431567	SVOPL	.
phosphorylation (GO:0016310)	1/386	0.651388	0.666838	0	0	0.958638	0.410919	IRAK3	.
regulation of apoptotic process (GO:0042981)	2/815	0.65202	0.666838	0	0	0.905147	0.387114	NET1;FOXO3	.
regulation of intracellular signal transduction (GO:1902531)	1/422	0.684354	0.697643	0	0	0.87505	0.331889	NET1	.
neutrophil degranulation (GO:0043312)	1/479	0.730394	0.741009	0	0	0.768453	0.241426	PTPRN2	.
neutrophil activation involved in immune response (GO:0002283)	1/483	0.733365	0.741009	0	0	0.76192	0.23628	PTPRN2	.
transcription from RNA polymerase II promoter (GO:0006366)	1/485	0.734839	0.741009	0	0	0.758693	0.233757	MED30	.
neutrophil mediated immunity (GO:0002446)	1/487	0.736304	0.741009	0	0	0.755493	0.231266	PTPRN2	.
negative regulation of cellular process (GO:0048523)	1/534	0.768543	0.77099	0	0	0.68721	0.180914	PDE3B	.
regulation of gene expression (GO:0010468)	2/1037	0.777414	0.777414	0	0	0.70275	0.17694	EFEMP1;ASCL2	.

## Sheet: darkred
Supplementary File S11: The complete list of the functional enrichment analysis for hub genes in semi-preserved modules.
Term	Overlap	P-value	Adjusted P-value	Old P-value	Old Adjusted P-value	Odds Ratio	Combined Score	Genes	.	KEGG	Term	Overlap	P-value	Adjusted P-value	Old P-value	Old Adjusted P-value	Odds Ratio	Combined Score	Genes
regulation of receptor recycling (GO:0001919)	3/17	1.52898e-05	0.00787425	0	0	77.6416	860.915	RAB29;AP1AR;SNCA	.		Central carbon metabolism in cancer	2/65	0.0152937	0.479104	0	0	11.2693	47.1091	MYC;FGFR1
positive regulation of cellular biosynthetic process (GO:0031328)	5/159	9.72482e-05	0.0250414	0	0	12.122	111.986	FXR1;NPM1;MYC;EEF2;SNCA	.		Signaling pathways regulating pluripotency of stem cells	2/139	0.0615851	0.479104	0	0	5.16293	14.3908	MYC;FGFR1
ribosomal large subunit export from nucleus (GO:0000055)	2/8	0.000228845	0.0314508	0	0	118.667	994.719	NPM1;RRS1	.		Breast cancer	2/147	0.0679121	0.479104	0	0	4.87611	13.1145	MYC;FGFR1
gas transport (GO:0015669)	2/10	0.000366418	0.0314508	0	0	88.9911	704.074	MYC;AQP5	.		RNA transport	2/165	0.0828819	0.479104	0	0	4.3337	10.7924	FXR1;PABPC4
positive regulation of receptor recycling (GO:0001921)	2/10	0.000366418	0.0314508	0	0	88.9911	704.074	RAB29;SNCA	.		Thyroid cancer	1/37	0.101971	0.479104	0	0	9.70078	22.1476	MYC
regulation of phospholipase activity (GO:0010517)	2/10	0.000366418	0.0314508	0	0	88.9911	704.074	FGFR1;SNCA	.		Nicotine addiction	1/40	0.109776	0.479104	0	0	8.95322	19.7805	GABRB3
ribosomal subunit export from nucleus (GO:0000054)	2/12	0.000535413	0.0393911	0	0	71.1857	536.204	NPM1;RRS1	.		Bladder cancer	1/41	0.112362	0.479104	0	0	8.72895	19.0817	MYC
positive regulation of cellular amide metabolic process (GO:0034250)	3/61	0.000739214	0.0418334	0	0	18.6997	134.823	FXR1;NPM1;EEF2	.		Proteoglycans in cancer	2/201	0.115409	0.479104	0	0	3.54325	7.65086	MYC;FGFR1
positive regulation of macromolecule biosynthetic process (GO:0010557)	4/142	0.000767584	0.0418334	0	0	10.6302	76.2423	FXR1;NPM1;MYC;EEF2	.		Ras signaling pathway	2/232	0.145574	0.479104	0	0	3.06087	5.89851	RASA3;FGFR1
ribosomal large subunit biogenesis (GO:0042273)	3/63	0.0008123	0.0418334	0	0	18.0745	128.612	EBNA1BP2;NPM1;RRS1	.		Glutathione metabolism	1/56	0.15029	0.479104	0	0	6.34354	12.0222	GSR
positive regulation of translation (GO:0045727)	3/78	0.00150902	0.0706494	0	0	14.4487	93.8632	FXR1;NPM1;EEF2	.		Endometrial cancer	1/58	0.155225	0.479104	0	0	6.12034	11.4015	MYC
RNA metabolic process (GO:0016070)	4/191	0.00228696	0.0929547	0	0	7.82531	47.5821	FASTKD1;PCBP3;RBPMS;PABPC4	.		Lysine degradation	1/59	0.157682	0.479104	0	0	6.01452	11.1099	CAMKMT
positive regulation of cellular protein metabolic process (GO:0032270)	3/91	0.00234643	0.0929547	0	0	12.3062	74.5123	FXR1;NPM1;EEF2	.		Acute myeloid leukemia	1/66	0.174685	0.479104	0	0	5.36491	9.36054	MYC
response to gamma radiation (GO:0010332)	2/26	0.00256867	0.0944903	0	0	29.6399	176.783	MYC;CRYAB	.		RIG-I-like receptor signaling pathway	1/70	0.184249	0.479104	0	0	5.05289	8.54678	TBKBP1
protein alkylation (GO:0008213)	2/29	0.00319101	0.109558	0	0	26.3426	151.402	EEF2;CAMKMT	.		Adherens junction	1/72	0.18899	0.479104	0	0	4.91006	8.18044	FGFR1
regulation of microtubule polymerization (GO:0031113)	2/35	0.00462466	0.148066	0	0	21.5465	115.842	CLIP1;SNCA	.		Melanoma	1/72	0.18899	0.479104	0	0	4.91006	8.18044	FGFR1
positive regulation of signaling (GO:0023056)	2/36	0.00488762	0.148066	0	0	20.9118	111.273	RAB29;SNCA	.		Thyroid hormone synthesis	1/74	0.193705	0.479104	0	0	4.77505	7.83788	GSR
negative regulation of transport (GO:0051051)	2/40	0.0060066	0.165712	0	0	18.7068	95.6832	CRYAB;SNCA	.		Chronic myeloid leukemia	1/76	0.198392	0.479104	0	0	4.64725	7.51699	MYC
regulation of mRNA stability (GO:0043488)	3/128	0.00611364	0.165712	0	0	8.64742	44.0779	FXR1;NPM1;FASTKD1	.		RNA degradation	1/79	0.205372	0.479104	0	0	4.46784	7.07228	PABPC4
negative regulation of programmed cell death (GO:0043069)	5/408	0.00651224	0.16769	0	0	4.57395	23.0256	NPM1;MYC;CRYAB;SNCA;FGFR1	.		MAPK signaling pathway	2/295	0.210796	0.479104	0	0	2.39505	3.72877	MYC;FGFR1
metaphase plate congression (GO:0051310)	2/44	0.00723111	0.173516	0	0	16.9218	83.4135	RRS1;GEM	.		ErbB signaling pathway	1/85	0.219155	0.479104	0	0	4.14745	6.29574	MYC
regulation of DNA metabolic process (GO:0051052)	2/46	0.00788215	0.173516	0	0	16.151	78.2217	MYC;ZBTB38	.		Colorectal cancer	1/86	0.221429	0.479104	0	0	4.09845	6.17905	MYC
protein methylation (GO:0006479)	2/46	0.00788215	0.173516	0	0	16.151	78.2217	EEF2;CAMKMT	.		GABAergic synapse	1/89	0.228212	0.479104	0	0	3.95813	5.84806	GABRB3
regulation of release of sequestered calcium ion into cytosol (GO:0051279)	2/49	0.00890634	0.173516	0	0	15.1178	71.3709	JPH3;SNCA	.		TGF-beta signaling pathway	1/90	0.23046	0.479104	0	0	3.91346	5.7437	MYC
negative regulation of supramolecular fiber organization (GO:1902904)	2/54	0.0107378	0.173516	0	0	13.6607	61.9375	CRYAB;SNCA	.		Salivary secretion	1/90	0.23046	0.479104	0	0	3.91346	5.7437	AQP5
protein localization to membrane (GO:0072657)	3/160	0.0112412	0.173516	0	0	6.87377	30.8506	TSPAN15;RAB29;ARL5A	.		Morphine addiction	1/91	0.232702	0.479104	0	0	3.86979	5.64213	GABRB3
chromosome organization (GO:0051276)	2/56	0.011513	0.173516	0	0	13.1534	58.7206	MYC;GEM	.		mRNA surveillance pathway	1/91	0.232702	0.479104	0	0	3.86979	5.64213	PABPC4
ribosome assembly (GO:0042255)	2/56	0.011513	0.173516	0	0	13.1534	58.7206	NPM1;RRS1	.		Small cell lung cancer	1/93	0.237166	0.479104	0	0	3.78528	5.44699	MYC
negative regulation of apoptotic process (GO:0043066)	5/485	0.0131178	0.173516	0	0	3.82508	16.5771	NPM1;MYC;CRYAB;SNCA;FGFR1	.		Prostate cancer	1/97	0.246018	0.479104	0	0	3.62683	5.08608	FGFR1
cellular response to light stimulus (GO:0071482)	2/66	0.0157426	0.173516	0	0	11.0926	46.0498	NPM1;MYC	.		Longevity regulating pathway	1/102	0.256942	0.479104	0	0	3.44641	4.68335	CRYAB
cellular response to UV (GO:0034644)	2/67	0.0161971	0.173516	0	0	10.9214	45.0282	NPM1;MYC	.		Parathyroid hormone synthesis, secretion and action	1/106	0.265568	0.479104	0	0	3.31445	4.39458	FGFR1
regulation of biosynthetic process (GO:0009889)	1/6	0.0172763	0.173516	0	0	69.9544	283.904	SNCA	.		PI3K-Akt signaling pathway	2/354	0.274108	0.479104	0	0	1.98762	2.57245	MYC;FGFR1
ribosomal small subunit export from nucleus (GO:0000056)	1/6	0.0172763	0.173516	0	0	69.9544	283.904	NPM1	.		Serotonergic synapse	1/113	0.280428	0.479104	0	0	3.1062	3.94934	GABRB3
gap junction assembly (GO:0016264)	1/6	0.0172763	0.173516	0	0	69.9544	283.904	GJC1	.		Thyroid hormone signaling pathway	1/116	0.286706	0.479104	0	0	3.02471	3.77877	MYC
protein localization to nucleolus (GO:1902570)	1/6	0.0172763	0.173516	0	0	69.9544	283.904	RRS1	.		AMPK signaling pathway	1/120	0.294993	0.479104	0	0	2.92245	3.56774	EEF2
negative regulation of stress-activated protein kinase signaling cascade (GO:0070303)	1/6	0.0172763	0.173516	0	0	69.9544	283.904	MYC	.		Cell cycle	1/124	0.303185	0.479104	0	0	2.82684	3.37359	MYC
regulation of inositol phosphate biosynthetic process (GO:0010919)	1/6	0.0172763	0.173516	0	0	69.9544	283.904	SNCA	.		Parkinson disease	1/142	0.338907	0.479104	0	0	2.46373	2.66583	SNCA
rRNA transport (GO:0051029)	1/6	0.0172763	0.173516	0	0	69.9544	283.904	NPM1	.		Retrograde endocannabinoid signaling	1/148	0.350409	0.479104	0	0	2.36245	2.4774	GABRB3
regulation of neuron death (GO:1901214)	2/72	0.0185526	0.173516	0	0	10.1388	40.4247	RAB29;SNCA	.		Gastric cancer	1/149	0.352307	0.479104	0	0	2.34637	2.44786	MYC
negative regulation of cellular amide metabolic process (GO:0034249)	2/75	0.0200313	0.173516	0	0	9.72065	38.0122	FXR1;SNCA	.		mTOR signaling pathway	1/152	0.357968	0.479104	0	0	2.29941	2.36221	CLIP1
positive regulation of inositol phosphate biosynthetic process (GO:0060732)	1/7	0.0201271	0.173516	0	0	58.2924	227.672	SNCA	.		Oxytocin signaling pathway	1/153	0.359844	0.479104	0	0	2.28416	2.33461	EEF2
rRNA-containing ribonucleoprotein complex export from nucleus (GO:0071428)	1/7	0.0201271	0.173516	0	0	58.2924	227.672	NPM1	.		Hepatitis C	1/155	0.36358	0.479104	0	0	2.25427	2.28077	MYC
oxygen transport (GO:0015671)	1/7	0.0201271	0.173516	0	0	58.2924	227.672	MYC	.		Wnt signaling pathway	1/158	0.369144	0.479104	0	0	2.21086	2.20327	MYC
regulation of endothelial cell chemotaxis to fibroblast growth factor (GO:2000544)	1/7	0.0201271	0.173516	0	0	58.2924	227.672	FGFR1	.		Cellular senescence	1/160	0.372827	0.479104	0	0	2.18283	2.15367	MYC
endonucleolytic cleavage in ITS1 to separate SSU-rRNA from 5.8S rRNA and LSU-rRNA from tricistronic rRNA transcript (SSU-rRNA, 5.8S rRNA, LSU-rRNA) (GO:0000447)	1/7	0.0201271	0.173516	0	0	58.2924	227.672	RRS1	.		Hippo signaling pathway	1/160	0.372827	0.479104	0	0	2.18283	2.15367	MYC
protein localization to ciliary membrane (GO:1903441)	1/7	0.0201271	0.173516	0	0	58.2924	227.672	RAB29	.		JAK-STAT signaling pathway	1/162	0.376489	0.479104	0	0	2.1555	2.10564	MYC
cellular response to histamine (GO:0071420)	1/7	0.0201271	0.173516	0	0	58.2924	227.672	GABRB3	.		Hepatitis B	1/163	0.378312	0.479104	0	0	2.14208	2.08218	MYC
negative regulation of transporter activity (GO:0032410)	1/7	0.0201271	0.173516	0	0	58.2924	227.672	SNCA	.		Protein processing in endoplasmic reticulum	1/165	0.381942	0.479104	0	0	2.11575	2.03638	CRYAB
negative regulation of protein kinase activity by regulation of protein phosphorylation (GO:0044387)	1/7	0.0201271	0.173516	0	0	58.2924	227.672	NPM1	.		Hepatocellular carcinoma	1/168	0.387348	0.479104	0	0	2.07742	1.97029	MYC
microglial cell activation (GO:0001774)	1/7	0.0201271	0.173516	0	0	58.2924	227.672	SNCA	.		Alzheimer disease	1/171	0.392708	0.479104	0	0	2.04045	1.90719	SNCA
peptidyl-diphthamide biosynthetic process from peptidyl-histidine (GO:0017183)	1/8	0.0229697	0.173516	0	0	49.9624	188.537	EEF2	.		Kaposi sarcoma-associated herpesvirus infection	1/186	0.418823	0.491312	0	0	1.87359	1.6306	MYC
atrial cardiac muscle cell to AV node cell signaling (GO:0086026)	1/8	0.0229697	0.173516	0	0	49.9624	188.537	GJC1	.		Transcriptional misregulation in cancer	1/186	0.418823	0.491312	0	0	1.87359	1.6306	MYC
regulation of chaperone-mediated autophagy (GO:1904714)	1/8	0.0229697	0.173516	0	0	49.9624	188.537	SNCA	.		Epstein-Barr virus infection	1/201	0.443834	0.505608	0	0	1.73175	1.40671	MYC
calcium ion import across plasma membrane (GO:0098703)	1/8	0.0229697	0.173516	0	0	49.9624	188.537	FAM155B	.		Rap1 signaling pathway	1/206	0.451933	0.505608	0	0	1.68909	1.34151	FGFR1
response to epinephrine (GO:0071871)	1/8	0.0229697	0.173516	0	0	49.9624	188.537	SNCA	.		Pathways in cancer	2/530	0.457111	0.505608	0	0	1.31318	1.02799	MYC;FGFR1
regulation of dopamine uptake involved in synaptic transmission (GO:0051584)	1/8	0.0229697	0.173516	0	0	49.9624	188.537	SNCA	.		Regulation of actin cytoskeleton	1/214	0.464652	0.505608	0	0	1.62499	1.2455	FGFR1
negative regulation of protein homooligomerization (GO:0032463)	1/8	0.0229697	0.173516	0	0	49.9624	188.537	CRYAB	.		Human T-cell leukemia virus 1 infection	1/219	0.472454	0.505608	0	0	1.58732	1.1902	MYC
response to magnesium ion (GO:0032026)	1/8	0.0229697	0.173516	0	0	49.9624	188.537	SNCA	.		Human cytomegalovirus infection	1/225	0.481668	0.506582	0	0	1.54433	1.12813	MYC
negative regulation of exocytosis (GO:0045920)	1/8	0.0229697	0.173516	0	0	49.9624	188.537	SNCA	.		Thermogenesis	1/231	0.490724	0.507359	0	0	1.50359	1.07036	FGFR1
positive regulation of metanephros development (GO:0072216)	1/8	0.0229697	0.173516	0	0	49.9624	188.537	MYC	.		MicroRNAs in cancer	1/299	0.583097	0.592815	0	0	1.15648	0.623808	MYC
negative regulation of monooxygenase activity (GO:0032769)	1/8	0.0229697	0.173516	0	0	49.9624	188.537	SNCA	.		Neuroactive ligand-receptor interaction	1/338	0.628423	0.628423	0	0	1.02062	0.474119	GABRB3
peptidyl-diphthamide metabolic process (GO:0017182)	1/8	0.0229697	0.173516	0	0	49.9624	188.537	EEF2	.
cellular response to epinephrine stimulus (GO:0071872)	1/8	0.0229697	0.173516	0	0	49.9624	188.537	SNCA	.
calcium ion import into cytosol (GO:1902656)	1/8	0.0229697	0.173516	0	0	49.9624	188.537	FAM155B	.
regulation of endodeoxyribonuclease activity (GO:0032071)	1/8	0.0229697	0.173516	0	0	49.9624	188.537	NPM1	.
regulation of amyloid fibril formation (GO:1905906)	1/8	0.0229697	0.173516	0	0	49.9624	188.537	CRYAB	.
regulation of translation (GO:0006417)	3/213	0.0239349	0.173516	0	0	5.12519	19.1294	FXR1;NPM1;EEF2	.
negative regulation of signaling (GO:0023057)	2/83	0.0242056	0.173516	0	0	8.75705	32.5865	AP1AR;FGFR1	.
positive regulation of vascular endothelial cell proliferation (GO:1905564)	1/9	0.0258042	0.173516	0	0	43.7149	159.875	FGFR1	.
protein polyglutamylation (GO:0018095)	1/9	0.0258042	0.173516	0	0	43.7149	159.875	TTLL7	.
negative regulation of microtubule polymerization (GO:0031115)	1/9	0.0258042	0.173516	0	0	43.7149	159.875	SNCA	.
negative regulation of peptidyl-lysine acetylation (GO:2000757)	1/9	0.0258042	0.173516	0	0	43.7149	159.875	SNCA	.
ribosome biogenesis (GO:0042254)	3/226	0.0278731	0.173516	0	0	4.82324	17.2676	EBNA1BP2;NPM1;RRS1	.
positive regulation of T cell receptor signaling pathway (GO:0050862)	1/10	0.0286306	0.173516	0	0	38.8558	138.065	RAB29	.
positive regulation of lipase activity (GO:0060193)	1/10	0.0286306	0.173516	0	0	38.8558	138.065	FGFR1	.
regulation of phospholipase C activity (GO:1900274)	1/10	0.0286306	0.173516	0	0	38.8558	138.065	FGFR1	.
negative regulation of centrosome duplication (GO:0010826)	1/10	0.0286306	0.173516	0	0	38.8558	138.065	NPM1	.
regulation of cytoplasmic translational elongation (GO:1900247)	1/10	0.0286306	0.173516	0	0	38.8558	138.065	EEF2	.
response to histamine (GO:0034776)	1/10	0.0286306	0.173516	0	0	38.8558	138.065	GABRB3	.
positive regulation of alcohol biosynthetic process (GO:1902932)	1/10	0.0286306	0.173516	0	0	38.8558	138.065	SNCA	.
regulation of platelet-derived growth factor receptor signaling pathway (GO:0010640)	1/10	0.0286306	0.173516	0	0	38.8558	138.065	SNCA	.
I-kappaB phosphorylation (GO:0007252)	1/10	0.0286306	0.173516	0	0	38.8558	138.065	PRDX4	.
positive regulation of cellular metabolic process (GO:0031325)	2/92	0.029287	0.173516	0	0	7.87778	27.8134	RAB29;SNCA	.
regulation of cysteine-type endopeptidase activity involved in apoptotic process (GO:0043281)	2/93	0.0298758	0.173516	0	0	7.79082	27.3513	MYC;SNCA	.
positive regulation of posttranscriptional gene silencing (GO:0060148)	1/11	0.031449	0.173516	0	0	34.9684	120.969	FXR1	.
positive regulation of cell cycle phase transition (GO:1901989)	1/11	0.031449	0.173516	0	0	34.9684	120.969	NPM1	.
positive regulation of mesenchymal cell proliferation (GO:0002053)	1/11	0.031449	0.173516	0	0	34.9684	120.969	MYC	.
regulation of synaptic vesicle cycle (GO:0098693)	1/11	0.031449	0.173516	0	0	34.9684	120.969	SNCA	.
negative regulation of histone acetylation (GO:0035067)	1/11	0.031449	0.173516	0	0	34.9684	120.969	SNCA	.
negative regulation of cell division (GO:0051782)	1/11	0.031449	0.173516	0	0	34.9684	120.969	MYC	.
endonucleolytic cleavage of tricistronic rRNA transcript (SSU-rRNA, 5.8S rRNA, LSU-rRNA) (GO:0000479)	1/11	0.031449	0.173516	0	0	34.9684	120.969	RRS1	.
regulation of cell death (GO:0010941)	2/96	0.0316704	0.173516	0	0	7.54103	26.0345	RAB29;CRYAB	.
response to UV (GO:0009411)	2/98	0.0328901	0.173516	0	0	7.38318	25.2105	NPM1;MYC	.
regulation of mesenchymal cell proliferation (GO:0010464)	1/12	0.0342593	0.173516	0	0	31.7879	107.246	MYC	.
regulation of vascular endothelial cell proliferation (GO:1905562)	1/12	0.0342593	0.173516	0	0	31.7879	107.246	FGFR1	.
negative regulation of protein oligomerization (GO:0032460)	1/12	0.0342593	0.173516	0	0	31.7879	107.246	CRYAB	.
negative regulation of histone modification (GO:0031057)	1/12	0.0342593	0.173516	0	0	31.7879	107.246	SNCA	.
negative regulation of substrate adhesion-dependent cell spreading (GO:1900025)	1/12	0.0342593	0.173516	0	0	31.7879	107.246	AP1AR	.
negative regulation of oxidoreductase activity (GO:0051354)	1/12	0.0342593	0.173516	0	0	31.7879	107.246	SNCA	.
viral RNA genome replication (GO:0039694)	1/12	0.0342593	0.173516	0	0	31.7879	107.246	RAB29	.
positive regulation of SMAD protein import into nucleus (GO:0060391)	1/12	0.0342593	0.173516	0	0	31.7879	107.246	RBPMS	.
regulation of cellular response to stress (GO:0080135)	2/104	0.0366578	0.173516	0	0	6.94678	22.967	NPM1;CRYAB	.
response to iron ion (GO:0010039)	1/13	0.0370617	0.173516	0	0	29.1374	96.0128	SNCA	.
catecholamine biosynthetic process (GO:0042423)	1/13	0.0370617	0.173516	0	0	29.1374	96.0128	SNCA	.
atrial cardiac muscle cell action potential (GO:0086014)	1/13	0.0370617	0.173516	0	0	29.1374	96.0128	GJC1	.
positive regulation of cellular carbohydrate metabolic process (GO:0010676)	1/13	0.0370617	0.173516	0	0	29.1374	96.0128	SNCA	.
water transport (GO:0006833)	1/13	0.0370617	0.173516	0	0	29.1374	96.0128	AQP5	.
regulation of synaptic vesicle transport (GO:1902803)	1/13	0.0370617	0.173516	0	0	29.1374	96.0128	SNCA	.
establishment of chromosome localization (GO:0051303)	1/13	0.0370617	0.173516	0	0	29.1374	96.0128	GEM	.
positive regulation of endothelial cell chemotaxis (GO:2001028)	1/13	0.0370617	0.173516	0	0	29.1374	96.0128	FGFR1	.
cell communication by electrical coupling involved in cardiac conduction (GO:0086064)	1/14	0.039856	0.177224	0	0	26.8947	86.6678	GJC1	.
fluid transport (GO:0042044)	1/14	0.039856	0.177224	0	0	26.8947	86.6678	AQP5	.
regulation of lipase activity (GO:0060191)	1/14	0.039856	0.177224	0	0	26.8947	86.6678	SNCA	.
regulation of synapse organization (GO:0050807)	1/14	0.039856	0.177224	0	0	26.8947	86.6678	FXR1	.
regulation of monocyte differentiation (GO:0045655)	1/14	0.039856	0.177224	0	0	26.8947	86.6678	MYC	.
positive regulation of cysteine-type endopeptidase activity involved in apoptotic process (GO:0043280)	2/109	0.0399185	0.177224	0	0	6.62049	21.3241	MYC;SNCA	.
regulation of centriole replication (GO:0046599)	1/15	0.0426424	0.179844	0	0	24.9724	78.7857	NPM1	.
regulation of protein homooligomerization (GO:0032462)	1/15	0.0426424	0.179844	0	0	24.9724	78.7857	CRYAB	.
negative regulation of platelet-derived growth factor receptor signaling pathway (GO:0010642)	1/15	0.0426424	0.179844	0	0	24.9724	78.7857	SNCA	.
cellular response to oxidative stress (GO:0034599)	2/115	0.0439709	0.179844	0	0	6.26707	19.5797	GSR;SNCA	.
chromatin remodeling (GO:0006338)	2/116	0.0446607	0.179844	0	0	6.21178	19.3103	NPM1;MYC	.
protein localization to cell periphery (GO:1990778)	2/117	0.0453546	0.179844	0	0	6.15745	19.0465	TSPAN15;RAB29	.
positive regulation of antigen receptor-mediated signaling pathway (GO:0050857)	1/16	0.0454208	0.179844	0	0	23.3064	72.0585	RAB29	.
regulation of SMAD protein import into nucleus (GO:0060390)	1/16	0.0454208	0.179844	0	0	23.3064	72.0585	RBPMS	.
cellular response to dsRNA (GO:0071359)	1/16	0.0454208	0.179844	0	0	23.3064	72.0585	NPM1	.
positive regulation of nitric-oxide synthase activity (GO:0051000)	1/16	0.0454208	0.179844	0	0	23.3064	72.0585	S100A1	.
regulation of dopamine secretion (GO:0014059)	1/16	0.0454208	0.179844	0	0	23.3064	72.0585	SNCA	.
regulation of reactive oxygen species biosynthetic process (GO:1903426)	1/16	0.0454208	0.179844	0	0	23.3064	72.0585	SNCA	.
positive regulation of macromolecule metabolic process (GO:0010604)	3/276	0.0460266	0.179844	0	0	3.92987	12.0982	MYC;RAB29;SNCA	.
positive regulation of protein serine/threonine kinase activity (GO:0071902)	2/118	0.0460525	0.179844	0	0	6.10406	18.7882	SNCA;FGFR1	.
MAPK cascade (GO:0000165)	3/278	0.0468501	0.179844	0	0	3.90089	11.9399	RASA3;MYC;FGFR1	.
protein phosphorylation (GO:0006468)	4/470	0.0472812	0.179844	0	0	3.09585	9.44743	CDK8;PRDX4;STK38L;FGFR1	.
Golgi organization (GO:0007030)	2/121	0.0481698	0.179844	0	0	5.94928	18.0443	UBXN2B;RAB29	.
positive regulation of cell cycle G2/M phase transition (GO:1902751)	1/17	0.0481913	0.179844	0	0	21.8487	66.2578	NPM1	.
embryo development ending in birth or egg hatching (GO:0009792)	1/17	0.0481913	0.179844	0	0	21.8487	66.2578	FGFR1	.
cellular response to gamma radiation (GO:0071480)	1/17	0.0481913	0.179844	0	0	21.8487	66.2578	CRYAB	.
macrophage activation (GO:0042116)	1/17	0.0481913	0.179844	0	0	21.8487	66.2578	SNCA	.
negative regulation of intracellular transport (GO:0032387)	1/17	0.0481913	0.179844	0	0	21.8487	66.2578	CRYAB	.
negative regulation of fibroblast proliferation (GO:0048147)	1/18	0.0509538	0.187437	0	0	20.5624	61.211	MYC	.
nuclear envelope reassembly (GO:0031468)	1/18	0.0509538	0.187437	0	0	20.5624	61.211	UBXN2B	.
regulation of sprouting angiogenesis (GO:1903670)	1/19	0.0537086	0.190758	0	0	19.4191	56.785	S100A1	.
calcium ion transport into cytosol (GO:0060402)	1/19	0.0537086	0.190758	0	0	19.4191	56.785	JPH3	.
positive regulation of phospholipase activity (GO:0010518)	1/19	0.0537086	0.190758	0	0	19.4191	56.785	FGFR1	.
maturation of 5.8S rRNA from tricistronic rRNA transcript (SSU-rRNA, 5.8S rRNA, LSU-rRNA) (GO:0000466)	1/19	0.0537086	0.190758	0	0	19.4191	56.785	RRS1	.
gamma-aminobutyric acid signaling pathway (GO:0007214)	1/19	0.0537086	0.190758	0	0	19.4191	56.785	GABRB3	.
Golgi to endosome transport (GO:0006895)	1/20	0.0564554	0.19128	0	0	18.3961	52.8761	AP1AR	.
ureteric bud morphogenesis (GO:0060675)	1/20	0.0564554	0.19128	0	0	18.3961	52.8761	MYC	.
positive regulation of gene silencing by miRNA (GO:2000637)	1/20	0.0564554	0.19128	0	0	18.3961	52.8761	FXR1	.
negative regulation of ion transport (GO:0043271)	1/20	0.0564554	0.19128	0	0	18.3961	52.8761	SNCA	.
branching involved in ureteric bud morphogenesis (GO:0001658)	1/20	0.0564554	0.19128	0	0	18.3961	52.8761	MYC	.
dopamine metabolic process (GO:0042417)	1/20	0.0564554	0.19128	0	0	18.3961	52.8761	SNCA	.
mitochondrial RNA metabolic process (GO:0000959)	1/20	0.0564554	0.19128	0	0	18.3961	52.8761	FASTKD1	.
ERK1 and ERK2 cascade (GO:0070371)	1/21	0.0591944	0.192119	0	0	17.4754	49.4018	MYC	.
negative regulation of G-protein coupled receptor protein signaling pathway (GO:0045744)	1/21	0.0591944	0.192119	0	0	17.4754	49.4018	SNCA	.
energy reserve metabolic process (GO:0006112)	1/21	0.0591944	0.192119	0	0	17.4754	49.4018	MYC	.
protein-DNA complex disassembly (GO:0032986)	1/21	0.0591944	0.192119	0	0	17.4754	49.4018	MYC	.
cellular response to copper ion (GO:0071280)	1/21	0.0591944	0.192119	0	0	17.4754	49.4018	SNCA	.
muscle contraction (GO:0006936)	2/137	0.0600371	0.192119	0	0	5.23995	14.7389	GJC1;CRYAB	.
positive regulation of transferase activity (GO:0051347)	2/137	0.0600371	0.192119	0	0	5.23995	14.7389	MYC;FGFR1	.
regulation of DNA biosynthetic process (GO:2000278)	1/22	0.0619256	0.192119	0	0	16.6424	46.2963	MYC	.
protein localization to cilium (GO:0061512)	1/22	0.0619256	0.192119	0	0	16.6424	46.2963	RAB29	.
negative regulation of protein polymerization (GO:0032272)	1/22	0.0619256	0.192119	0	0	16.6424	46.2963	SNCA	.
regulation of catecholamine secretion (GO:0050433)	1/22	0.0619256	0.192119	0	0	16.6424	46.2963	SNCA	.
cytosolic calcium ion transport (GO:0060401)	1/22	0.0619256	0.192119	0	0	16.6424	46.2963	JPH3	.
viral genome replication (GO:0019079)	1/22	0.0619256	0.192119	0	0	16.6424	46.2963	RAB29	.
nuclear transport (GO:0051169)	1/22	0.0619256	0.192119	0	0	16.6424	46.2963	NPM1	.
cellular response to catecholamine stimulus (GO:0071870)	1/23	0.064649	0.193571	0	0	15.8852	43.506	SNCA	.
regulation of monooxygenase activity (GO:0032768)	1/23	0.064649	0.193571	0	0	15.8852	43.506	SNCA	.
cellular response to ammonium ion (GO:0071242)	1/23	0.064649	0.193571	0	0	15.8852	43.506	GABRB3	.
positive regulation of monooxygenase activity (GO:0032770)	1/23	0.064649	0.193571	0	0	15.8852	43.506	S100A1	.
melanosome organization (GO:0032438)	1/23	0.064649	0.193571	0	0	15.8852	43.506	RAB29	.
protein localization to Golgi apparatus (GO:0034067)	1/23	0.064649	0.193571	0	0	15.8852	43.506	ARL5A	.
positive regulation of microtubule polymerization (GO:0031116)	1/24	0.0673647	0.198245	0	0	15.1937	40.9872	CLIP1	.
positive regulation of microtubule polymerization or depolymerization (GO:0031112)	1/24	0.0673647	0.198245	0	0	15.1937	40.9872	CLIP1	.
regulation of chromosome organization (GO:0033044)	1/24	0.0673647	0.198245	0	0	15.1937	40.9872	MYC	.
regulation of centrosome duplication (GO:0010824)	1/25	0.0700725	0.198803	0	0	14.5599	38.7036	NPM1	.
positive regulation of calcium ion transmembrane transport (GO:1904427)	1/25	0.0700725	0.198803	0	0	14.5599	38.7036	SNCA	.
regulation of telomere maintenance (GO:0032204)	1/25	0.0700725	0.198803	0	0	14.5599	38.7036	MYC	.
response to copper ion (GO:0046688)	1/25	0.0700725	0.198803	0	0	14.5599	38.7036	SNCA	.
inorganic cation import across plasma membrane (GO:0098659)	1/25	0.0700725	0.198803	0	0	14.5599	38.7036	FAM155B	.
regulation of ryanodine-sensitive calcium-release channel activity (GO:0060314)	1/25	0.0700725	0.198803	0	0	14.5599	38.7036	JPH3	.
cellular response to DNA damage stimulus (GO:0006974)	3/329	0.0702566	0.198803	0	0	3.2821	8.71594	NPM1;MYC;ZBTB38	.
response to growth factor (GO:0070848)	1/26	0.0727727	0.199305	0	0	13.9768	36.6251	MYC	.
regulation of T cell receptor signaling pathway (GO:0050856)	1/26	0.0727727	0.199305	0	0	13.9768	36.6251	RAB29	.
regulation of rhodopsin mediated signaling pathway (GO:0022400)	1/26	0.0727727	0.199305	0	0	13.9768	36.6251	CAMKMT	.
regulation of histone acetylation (GO:0035065)	1/26	0.0727727	0.199305	0	0	13.9768	36.6251	SNCA	.
tRNA methylation (GO:0030488)	1/26	0.0727727	0.199305	0	0	13.9768	36.6251	TRMT1	.
regulation of centrosome cycle (GO:0046605)	1/26	0.0727727	0.199305	0	0	13.9768	36.6251	NPM1	.
ribonucleoprotein complex assembly (GO:0022618)	2/156	0.0752755	0.199305	0	0	4.58905	11.87	NPM1;RRS1	.
regulation of calcium ion transmembrane transporter activity (GO:1901019)	1/27	0.0754652	0.199305	0	0	13.4386	34.7265	JPH3	.
mRNA polyadenylation (GO:0006378)	1/27	0.0754652	0.199305	0	0	13.4386	34.7265	GRSF1	.
negative regulation of myeloid leukocyte differentiation (GO:0002762)	1/27	0.0754652	0.199305	0	0	13.4386	34.7265	MYC	.
peptidyl-glutamic acid modification (GO:0018200)	1/27	0.0754652	0.199305	0	0	13.4386	34.7265	TTLL7	.
negative regulation of microtubule polymerization or depolymerization (GO:0031111)	1/27	0.0754652	0.199305	0	0	13.4386	34.7265	SNCA	.
negative regulation of small GTPase mediated signal transduction (GO:0051058)	1/27	0.0754652	0.199305	0	0	13.4386	34.7265	RASA3	.
RNA polyadenylation (GO:0043631)	1/28	0.0781499	0.201236	0	0	12.9402	32.9863	GRSF1	.
cardiac muscle cell action potential involved in contraction (GO:0086002)	1/28	0.0781499	0.201236	0	0	12.9402	32.9863	GJC1	.
positive regulation of fibroblast proliferation (GO:0048146)	1/28	0.0781499	0.201236	0	0	12.9402	32.9863	MYC	.
positive regulation of phosphate metabolic process (GO:0045937)	1/28	0.0781499	0.201236	0	0	12.9402	32.9863	SNCA	.
positive regulation of sprouting angiogenesis (GO:1903672)	1/28	0.0781499	0.201236	0	0	12.9402	32.9863	S100A1	.
synaptic vesicle endocytosis (GO:0048488)	1/29	0.080827	0.202833	0	0	12.4774	31.3863	SNCA	.
synaptic vesicle recycling (GO:0036465)	1/29	0.080827	0.202833	0	0	12.4774	31.3863	SNCA	.
ribosomal large subunit assembly (GO:0000027)	1/30	0.0834965	0.202833	0	0	12.0466	29.9111	RRS1	.
nuclear envelope organization (GO:0006998)	1/30	0.0834965	0.202833	0	0	12.0466	29.9111	UBXN2B	.
negative regulation of secretion by cell (GO:1903531)	1/30	0.0834965	0.202833	0	0	12.0466	29.9111	SNCA	.
negative regulation of stress-activated MAPK cascade (GO:0032873)	1/30	0.0834965	0.202833	0	0	12.0466	29.9111	MYC	.
beta-catenin-TCF complex assembly (GO:1904837)	1/30	0.0834965	0.202833	0	0	12.0466	29.9111	MYC	.
positive regulation of phospholipase C activity (GO:0010863)	1/30	0.0834965	0.202833	0	0	12.0466	29.9111	FGFR1	.
CENP-A containing nucleosome assembly (GO:0034080)	1/30	0.0834965	0.202833	0	0	12.0466	29.9111	NPM1	.
CENP-A containing chromatin organization (GO:0061641)	1/30	0.0834965	0.202833	0	0	12.0466	29.9111	NPM1	.
negative regulation of cell morphogenesis involved in differentiation (GO:0010771)	1/30	0.0834965	0.202833	0	0	12.0466	29.9111	AP1AR	.
cellular response to drug (GO:0035690)	1/30	0.0834965	0.202833	0	0	12.0466	29.9111	MYC	.
regulation of dendritic spine development (GO:0060998)	1/31	0.0861583	0.203539	0	0	11.6444	28.5472	FXR1	.
skeletal system morphogenesis (GO:0048705)	1/31	0.0861583	0.203539	0	0	11.6444	28.5472	FGFR1	.
anterograde axonal transport (GO:0008089)	1/31	0.0861583	0.203539	0	0	11.6444	28.5472	FXR1	.
positive regulation of release of sequestered calcium ion into cytosol (GO:0051281)	1/31	0.0861583	0.203539	0	0	11.6444	28.5472	SNCA	.
protein destabilization (GO:0031648)	1/31	0.0861583	0.203539	0	0	11.6444	28.5472	SNCA	.
nucleobase-containing small molecule interconversion (GO:0015949)	1/31	0.0861583	0.203539	0	0	11.6444	28.5472	GSR	.
regulation of apoptotic process (GO:0042981)	5/815	0.0868562	0.204251	0	0	2.22828	5.4448	NPM1;MYC;CRYAB;SNCA;FGFR1	.
microtubule bundle formation (GO:0001578)	1/32	0.0888126	0.206029	0	0	11.2683	27.283	CLIP1	.
positive regulation of calcium ion transport into cytosol (GO:0010524)	1/32	0.0888126	0.206029	0	0	11.2683	27.283	SNCA	.
chromatin remodeling at centromere (GO:0031055)	1/32	0.0888126	0.206029	0	0	11.2683	27.283	NPM1	.
regulation of intracellular protein transport (GO:0033157)	1/33	0.0914593	0.211218	0	0	10.9156	26.1085	RAB29	.
negative regulation of cellular metabolic process (GO:0031324)	1/34	0.0940984	0.215896	0	0	10.5843	25.015	AP1AR	.
positive regulation of telomerase activity (GO:0051973)	1/35	0.09673	0.215896	0	0	10.2724	23.9947	MYC	.
negative regulation of cell-substrate adhesion (GO:0010812)	1/35	0.09673	0.215896	0	0	10.2724	23.9947	AP1AR	.
regulation of synapse assembly (GO:0051963)	1/35	0.09673	0.215896	0	0	10.2724	23.9947	SNCA	.
maturation of SSU-rRNA from tricistronic rRNA transcript (SSU-rRNA, 5.8S rRNA, LSU-rRNA) (GO:0000462)	1/35	0.09673	0.215896	0	0	10.2724	23.9947	RRS1	.
centromere complex assembly (GO:0034508)	1/36	0.099354	0.215896	0	0	9.97845	23.0409	NPM1	.
histone exchange (GO:0043486)	1/36	0.099354	0.215896	0	0	9.97845	23.0409	NPM1	.
calcium ion transmembrane import into cytosol (GO:0097553)	1/36	0.099354	0.215896	0	0	9.97845	23.0409	FAM155B	.
regulation of cell morphogenesis involved in differentiation (GO:0010769)	1/36	0.099354	0.215896	0	0	9.97845	23.0409	FXR1	.
regulation of blood circulation (GO:1903522)	1/36	0.099354	0.215896	0	0	9.97845	23.0409	S100A1	.
vesicle-mediated transport in synapse (GO:0099003)	1/36	0.099354	0.215896	0	0	9.97845	23.0409	SNCA	.
regulation of nitric-oxide synthase activity (GO:0050999)	1/36	0.099354	0.215896	0	0	9.97845	23.0409	S100A1	.
axonal transport (GO:0098930)	1/36	0.099354	0.215896	0	0	9.97845	23.0409	FXR1	.
regulation of response to DNA damage stimulus (GO:2001020)	1/36	0.099354	0.215896	0	0	9.97845	23.0409	MYC	.
phosphorylation (GO:0016310)	3/386	0.101483	0.218812	0	0	2.78552	6.37289	CDK8;STK38L;FGFR1	.
negative regulation of Ras protein signal transduction (GO:0046580)	1/37	0.101971	0.218812	0	0	9.70078	22.1476	RASA3	.
regulation of dendrite development (GO:0050773)	1/37	0.101971	0.218812	0	0	9.70078	22.1476	FXR1	.
protein complex assembly (GO:0006461)	2/189	0.104227	0.22164	0	0	3.77292	8.53127	NPM1;MYC	.
positive regulation of neuron death (GO:1901216)	1/38	0.10458	0.22164	0	0	9.43812	21.3094	SNCA	.
homotypic cell-cell adhesion (GO:0034109)	1/38	0.10458	0.22164	0	0	9.43812	21.3094	MEGF11	.
DNA replication-independent nucleosome assembly (GO:0006336)	1/39	0.107181	0.223475	0	0	9.18929	20.5218	NPM1	.
negative regulation of protein catabolic process (GO:0042177)	1/39	0.107181	0.223475	0	0	9.18929	20.5218	SNCA	.
inositol lipid-mediated signaling (GO:0048017)	1/39	0.107181	0.223475	0	0	9.18929	20.5218	FGFR1	.
clathrin-dependent endocytosis (GO:0072583)	1/39	0.107181	0.223475	0	0	9.18929	20.5218	SNCA	.
RNA processing (GO:0006396)	2/193	0.107919	0.224107	0	0	3.69316	8.22233	RBPMS;PABPC4	.
neuron migration (GO:0001764)	1/40	0.109776	0.226138	0	0	8.95322	19.7805	FGFR1	.
regulation of intracellular transport (GO:0032386)	1/40	0.109776	0.226138	0	0	8.95322	19.7805	CRYAB	.
odontogenesis (GO:0042476)	1/41	0.112362	0.226928	0	0	8.72895	19.0817	AQP5	.
regulation of calcium-mediated signaling (GO:0050848)	1/41	0.112362	0.226928	0	0	8.72895	19.0817	JPH3	.
regulation of stress-activated MAPK cascade (GO:0032872)	1/41	0.112362	0.226928	0	0	8.72895	19.0817	MYC	.
negative regulation of cell projection organization (GO:0031345)	1/41	0.112362	0.226928	0	0	8.72895	19.0817	RAB29	.
regulation of substrate adhesion-dependent cell spreading (GO:1900024)	1/41	0.112362	0.226928	0	0	8.72895	19.0817	AP1AR	.
regulation of telomerase activity (GO:0051972)	1/42	0.114942	0.229241	0	0	8.51562	18.4221	MYC	.
gene expression (GO:0010467)	3/411	0.116672	0.229241	0	0	2.6115	5.6105	TSPAN15;RBPMS;PABPC4	.
positive regulation of protein phosphorylation (GO:0001934)	3/412	0.117297	0.229241	0	0	2.60498	5.58258	RBPMS;SNCA;FGFR1	.
substantia nigra development (GO:0021762)	1/43	0.117514	0.229241	0	0	8.31245	17.7986	S100A1	.
nucleobase-containing compound catabolic process (GO:0034655)	1/43	0.117514	0.229241	0	0	8.31245	17.7986	PABPC4	.
mitotic metaphase plate congression (GO:0007080)	1/43	0.117514	0.229241	0	0	8.31245	17.7986	RRS1	.
negative regulation of protein metabolic process (GO:0051248)	1/43	0.117514	0.229241	0	0	8.31245	17.7986	CRYAB	.
branching morphogenesis of an epithelial tube (GO:0048754)	1/43	0.117514	0.229241	0	0	8.31245	17.7986	MYC	.
RNA catabolic process (GO:0006401)	1/43	0.117514	0.229241	0	0	8.31245	17.7986	PABPC4	.
ribosomal small subunit biogenesis (GO:0042274)	1/44	0.120079	0.230748	0	0	8.11873	17.2085	NPM1	.
positive regulation of transport (GO:0051050)	1/44	0.120079	0.230748	0	0	8.11873	17.2085	SNCA	.
regulation of dendrite morphogenesis (GO:0048814)	1/44	0.120079	0.230748	0	0	8.11873	17.2085	FXR1	.
positive regulation of intracellular transport (GO:0032388)	1/44	0.120079	0.230748	0	0	8.11873	17.2085	RAB29	.
positive regulation of blood vessel endothelial cell migration (GO:0043536)	1/45	0.122636	0.234786	0	0	7.93381	16.6494	FGFR1	.
positive regulation of cell proliferation (GO:0008284)	3/424	0.124894	0.235295	0	0	2.52917	5.26141	NPM1;MYC;FGFR1	.
nucleocytoplasmic transport (GO:0006913)	1/46	0.125186	0.235295	0	0	7.75712	16.1189	NPM1	.
negative regulation of autophagy (GO:0010507)	1/46	0.125186	0.235295	0	0	7.75712	16.1189	SNCA	.
cellular response to ionizing radiation (GO:0071479)	1/46	0.125186	0.235295	0	0	7.75712	16.1189	CRYAB	.
regulation of fibroblast proliferation (GO:0048145)	1/46	0.125186	0.235295	0	0	7.75712	16.1189	MYC	.
heterophilic cell-cell adhesion via plasma membrane cell adhesion molecules (GO:0007157)	1/47	0.127729	0.237474	0	0	7.5881	15.6151	CADM4	.
regulation of organelle assembly (GO:1902115)	1/47	0.127729	0.237474	0	0	7.5881	15.6151	NPM1	.
positive regulation of pathway-restricted SMAD protein phosphorylation (GO:0010862)	1/47	0.127729	0.237474	0	0	7.5881	15.6151	RBPMS	.
cellular macromolecule catabolic process (GO:0044265)	1/48	0.130264	0.239664	0	0	7.42628	15.1362	PABPC4	.
pattern recognition receptor signaling pathway (GO:0002221)	1/48	0.130264	0.239664	0	0	7.42628	15.1362	S100A1	.
central nervous system development (GO:0007417)	2/217	0.130768	0.239664	0	0	3.27691	6.66631	FXR1;FGFR1	.
protein oligomerization (GO:0051259)	2/217	0.130768	0.239664	0	0	3.27691	6.66631	NPM1;CRYAB	.
ion transmembrane transport (GO:0034220)	2/219	0.132721	0.239959	0	0	3.24638	6.55608	GABRB3;AQP5	.
positive regulation of response to DNA damage stimulus (GO:2001022)	1/49	0.132793	0.239959	0	0	7.2712	14.6803	MYC	.
glutathione metabolic process (GO:0006749)	1/49	0.132793	0.239959	0	0	7.2712	14.6803	GSR	.
regulation of reactive oxygen species metabolic process (GO:2000377)	1/49	0.132793	0.239959	0	0	7.2712	14.6803	SNCA	.
regulation of ion transport (GO:0043269)	1/50	0.135314	0.241967	0	0	7.12245	14.246	SNCA	.
receptor internalization (GO:0031623)	1/50	0.135314	0.241967	0	0	7.12245	14.246	SNCA	.
regulation of blood vessel endothelial cell migration (GO:0043535)	1/50	0.135314	0.241967	0	0	7.12245	14.246	FGFR1	.
peptidyl-tyrosine modification (GO:0018212)	1/51	0.137828	0.243922	0	0	6.97965	13.8319	FGFR1	.
negative regulation of neuron projection development (GO:0010977)	1/51	0.137828	0.243922	0	0	6.97965	13.8319	RAB29	.
regulation of exocytosis (GO:0017157)	1/51	0.137828	0.243922	0	0	6.97965	13.8319	SNCA	.
positive regulation of phosphatidylinositol 3-kinase signaling (GO:0014068)	1/53	0.142834	0.250738	0	0	6.71053	13.0592	FGFR1	.
positive regulation of protein import into nucleus (GO:0042307)	1/53	0.142834	0.250738	0	0	6.71053	13.0592	RBPMS	.
apoptotic process (GO:0006915)	2/231	0.144576	0.250738	0	0	3.07439	5.94572	FXR1;MYC	.
nervous system development (GO:0007399)	3/455	0.145317	0.250738	0	0	2.35197	4.53658	FXR1;RAB29;FGFR1	.
membrane fusion (GO:0061025)	1/54	0.145326	0.250738	0	0	6.58358	12.6982	UBXN2B	.
RNA modification (GO:0009451)	1/54	0.145326	0.250738	0	0	6.58358	12.6982	TRMT1	.
positive regulation of response to stimulus (GO:0048584)	1/54	0.145326	0.250738	0	0	6.58358	12.6982	MYC	.
translation (GO:0006412)	2/232	0.145574	0.250738	0	0	3.06087	5.89851	PABPC4;EEF2	.
positive regulation of cysteine-type endopeptidase activity (GO:2001056)	1/55	0.147812	0.251792	0	0	6.46134	12.3529	MYC	.
Notch signaling pathway (GO:0007219)	1/55	0.147812	0.251792	0	0	6.46134	12.3529	MYC	.
positive regulation of DNA biosynthetic process (GO:2000573)	1/55	0.147812	0.251792	0	0	6.46134	12.3529	MYC	.
cellular iron ion homeostasis (GO:0006879)	1/56	0.15029	0.251792	0	0	6.34354	12.0222	MYC	.
positive regulation of protein transport (GO:0051222)	1/56	0.15029	0.251792	0	0	6.34354	12.0222	RAB29	.
autophagosome organization (GO:1905037)	1/56	0.15029	0.251792	0	0	6.34354	12.0222	UBXN2B	.
chordate embryonic development (GO:0043009)	1/56	0.15029	0.251792	0	0	6.34354	12.0222	FGFR1	.
phosphatidylinositol-mediated signaling (GO:0048015)	1/56	0.15029	0.251792	0	0	6.34354	12.0222	FGFR1	.
proteasomal protein catabolic process (GO:0010498)	2/237	0.150586	0.251792	0	0	2.99498	5.67016	RMND5A;UBXN2B	.
I-kappaB kinase/NF-kappaB signaling (GO:0007249)	1/57	0.152761	0.252153	0	0	6.22995	11.7053	PRDX4	.
positive regulation of cell death (GO:0010942)	1/57	0.152761	0.252153	0	0	6.22995	11.7053	SNCA	.
chloride transmembrane transport (GO:1902476)	1/57	0.152761	0.252153	0	0	6.22995	11.7053	GABRB3	.
cellular respiration (GO:0045333)	1/57	0.152761	0.252153	0	0	6.22995	11.7053	FASTKD1	.
receptor metabolic process (GO:0043112)	1/58	0.155225	0.25378	0	0	6.12034	11.4015	SNCA	.
autophagosome assembly (GO:0000045)	1/58	0.155225	0.25378	0	0	6.12034	11.4015	UBXN2B	.
tRNA modification (GO:0006400)	1/58	0.155225	0.25378	0	0	6.12034	11.4015	TRMT1	.
regulation of pathway-restricted SMAD protein phosphorylation (GO:0060393)	1/59	0.157682	0.256171	0	0	6.01452	11.1099	RBPMS	.
cell junction assembly (GO:0034329)	1/59	0.157682	0.256171	0	0	6.01452	11.1099	GJC1	.
nucleosome assembly (GO:0006334)	1/60	0.160132	0.259333	0	0	5.91228	10.8299	NPM1	.
regulation of DNA replication (GO:0006275)	1/61	0.162575	0.262464	0	0	5.81345	10.5608	ZBTB38	.
DNA damage response, signal transduction by p53 class mediator resulting in cell cycle arrest (GO:0006977)	1/62	0.165011	0.263915	0	0	5.71786	10.3021	NPM1	.
tRNA processing (GO:0008033)	1/62	0.165011	0.263915	0	0	5.71786	10.3021	TRMT1	.
regulation of translational initiation (GO:0006446)	1/62	0.165011	0.263915	0	0	5.71786	10.3021	NPM1	.
synapse assembly (GO:0007416)	1/63	0.16744	0.264286	0	0	5.62535	10.0533	RAB29	.
signal transduction involved in mitotic G1 DNA damage checkpoint (GO:0072431)	1/63	0.16744	0.264286	0	0	5.62535	10.0533	NPM1	.
iron ion homeostasis (GO:0055072)	1/63	0.16744	0.264286	0	0	5.62535	10.0533	MYC	.
cellular response to decreased oxygen levels (GO:0036294)	1/64	0.169862	0.264286	0	0	5.53578	9.81368	MYC	.
positive regulation of protein polymerization (GO:0032273)	1/64	0.169862	0.264286	0	0	5.53578	9.81368	CLIP1	.
positive regulation of endocytosis (GO:0045807)	1/64	0.169862	0.264286	0	0	5.53578	9.81368	SNCA	.
negative regulation of neuron differentiation (GO:0045665)	1/64	0.169862	0.264286	0	0	5.53578	9.81368	RAB29	.
inorganic anion transmembrane transport (GO:0098661)	1/64	0.169862	0.264286	0	0	5.53578	9.81368	GABRB3	.
homophilic cell adhesion via plasma membrane adhesion molecules (GO:0007156)	1/64	0.169862	0.264286	0	0	5.53578	9.81368	CADM4	.
regulation of cell division (GO:0051302)	1/65	0.172277	0.266434	0	0	5.44901	9.58292	MYC	.
chromatin assembly (GO:0031497)	1/65	0.172277	0.266434	0	0	5.44901	9.58292	NPM1	.
positive regulation of cellular protein localization (GO:1903829)	1/66	0.174685	0.26935	0	0	5.36491	9.36054	RAB29	.
positive regulation of endothelial cell proliferation (GO:0001938)	1/67	0.177086	0.271427	0	0	5.28336	9.14612	FGFR1	.
regulation of gene silencing by miRNA (GO:0060964)	1/67	0.177086	0.271427	0	0	5.28336	9.14612	FXR1	.
negative regulation of cysteine-type endopeptidase activity involved in apoptotic process (GO:0043154)	1/68	0.179481	0.273469	0	0	5.20424	8.93926	SNCA	.
response to interferon-gamma (GO:0034341)	1/68	0.179481	0.273469	0	0	5.20424	8.93926	SNCA	.
positive regulation of neurogenesis (GO:0050769)	1/69	0.181868	0.275477	0	0	5.12745	8.73959	FGFR1	.
regulation of endocytosis (GO:0030100)	1/69	0.181868	0.275477	0	0	5.12745	8.73959	SNCA	.
positive regulation of endothelial cell migration (GO:0010595)	1/70	0.184249	0.276164	0	0	5.05289	8.54678	FGFR1	.
Rab protein signal transduction (GO:0032482)	1/70	0.184249	0.276164	0	0	5.05289	8.54678	RAB29	.
protein ubiquitination involved in ubiquitin-dependent protein catabolic process (GO:0042787)	1/70	0.184249	0.276164	0	0	5.05289	8.54678	RMND5A	.
positive regulation of gene expression (GO:0010628)	4/771	0.184467	0.276164	0	0	1.85185	3.13016	FXR1;NPM1;MYC;EEF2	.
regulation of cation channel activity (GO:2001257)	1/71	0.186623	0.278583	0	0	4.98045	8.3605	JPH3	.
negative regulation of cysteine-type endopeptidase activity (GO:2000117)	1/72	0.18899	0.278883	0	0	4.91006	8.18044	SNCA	.
response to metal ion (GO:0010038)	1/72	0.18899	0.278883	0	0	4.91006	8.18044	SNCA	.
cell-cell junction organization (GO:0045216)	1/72	0.18899	0.278883	0	0	4.91006	8.18044	GJC1	.
regulation of epithelial cell proliferation (GO:0050678)	1/72	0.18899	0.278883	0	0	4.91006	8.18044	MYC	.
positive regulation of cellular process (GO:0048522)	3/519	0.190577	0.279166	0	0	2.05349	3.40407	NPM1;MYC;FGFR1	.
positive regulation of inflammatory response (GO:0050729)	1/73	0.191351	0.279166	0	0	4.84162	8.00633	SNCA	.
chloride transport (GO:0006821)	1/73	0.191351	0.279166	0	0	4.84162	8.00633	GABRB3	.
canonical Wnt signaling pathway (GO:0060070)	1/73	0.191351	0.279166	0	0	4.84162	8.00633	MYC	.
positive regulation of defense response (GO:0031349)	1/74	0.193705	0.280219	0	0	4.77505	7.83788	SNCA	.
mRNA 3'-end processing (GO:0031124)	1/74	0.193705	0.280219	0	0	4.77505	7.83788	GRSF1	.
regulation of G-protein coupled receptor protein signaling pathway (GO:0008277)	1/74	0.193705	0.280219	0	0	4.77505	7.83788	CAMKMT	.
negative regulation of signal transduction (GO:0009968)	2/283	0.198094	0.285396	0	0	2.49886	4.04569	SNCA;FGFR1	.
response to interleukin-1 (GO:0070555)	1/76	0.198392	0.285396	0	0	4.64725	7.51699	SNCA	.
response to ionizing radiation (GO:0010212)	1/77	0.200725	0.287948	0	0	4.58587	7.36408	MYC	.
fibroblast growth factor receptor signaling pathway (GO:0008543)	1/78	0.203052	0.288193	0	0	4.52609	7.21591	FGFR1	.
negative regulation of cell communication (GO:0010648)	1/78	0.203052	0.288193	0	0	4.52609	7.21591	FGFR1	.
regulation of cellular response to heat (GO:1900034)	1/78	0.203052	0.288193	0	0	4.52609	7.21591	CRYAB	.
ion transport (GO:0006811)	2/289	0.204433	0.288193	0	0	2.44587	3.88285	GABRB3;AQP5	.
nucleosome organization (GO:0034728)	1/79	0.205372	0.288193	0	0	4.46784	7.07228	NPM1	.
activation of cysteine-type endopeptidase activity involved in apoptotic process (GO:0006919)	1/79	0.205372	0.288193	0	0	4.46784	7.07228	SNCA	.
cell-cell junction assembly (GO:0007043)	1/79	0.205372	0.288193	0	0	4.46784	7.07228	GJC1	.
peptidyl-tyrosine phosphorylation (GO:0018108)	1/79	0.205372	0.288193	0	0	4.46784	7.07228	FGFR1	.
proteasome-mediated ubiquitin-dependent protein catabolic process (GO:0043161)	2/291	0.206552	0.288297	0	0	2.4287	3.83055	RMND5A;UBXN2B	.
negative regulation of MAPK cascade (GO:0043409)	1/80	0.207686	0.288297	0	0	4.41106	6.93299	MYC	.
regulation of phosphatidylinositol 3-kinase signaling (GO:0014066)	1/80	0.207686	0.288297	0	0	4.41106	6.93299	FGFR1	.
regulation of protein serine/threonine kinase activity (GO:0071900)	1/80	0.207686	0.288297	0	0	4.41106	6.93299	SNCA	.
negative regulation of cell death (GO:0060548)	1/81	0.209993	0.289235	0	0	4.3557	6.79787	SNCA	.
DNA damage response, signal transduction by p53 class mediator (GO:0030330)	1/82	0.212293	0.289235	0	0	4.30171	6.66674	NPM1	.
mitotic sister chromatid segregation (GO:0000070)	1/82	0.212293	0.289235	0	0	4.30171	6.66674	RRS1	.
retrograde transport, endosome to Golgi (GO:0042147)	1/82	0.212293	0.289235	0	0	4.30171	6.66674	RAB29	.
positive regulation of DNA metabolic process (GO:0051054)	1/82	0.212293	0.289235	0	0	4.30171	6.66674	MYC	.
positive regulation of transmembrane receptor protein serine/threonine kinase signaling pathway (GO:0090100)	1/82	0.212293	0.289235	0	0	4.30171	6.66674	RBPMS	.
positive regulation of cell cycle arrest (GO:0071158)	1/82	0.212293	0.289235	0	0	4.30171	6.66674	NPM1	.
positive regulation of peptidyl-serine phosphorylation (GO:0033138)	1/83	0.214587	0.290058	0	0	4.24904	6.53944	SNCA	.
protein maturation (GO:0051604)	1/83	0.214587	0.290058	0	0	4.24904	6.53944	TSPAN15	.
negative regulation of neuron death (GO:1901215)	1/83	0.214587	0.290058	0	0	4.24904	6.53944	SNCA	.
regulation of neuron differentiation (GO:0045664)	1/84	0.216874	0.29086	0	0	4.19763	6.41582	FGFR1	.
positive regulation of supramolecular fiber organization (GO:1902905)	1/84	0.216874	0.29086	0	0	4.19763	6.41582	CLIP1	.
regulation of cell cycle G2/M phase transition (GO:1902749)	1/84	0.216874	0.29086	0	0	4.19763	6.41582	NPM1	.
toll-like receptor signaling pathway (GO:0002224)	1/86	0.221429	0.29543	0	0	4.09845	6.17905	S100A1	.
regulation of peptidyl-serine phosphorylation (GO:0033135)	1/86	0.221429	0.29543	0	0	4.09845	6.17905	SNCA	.
positive regulation of apoptotic process (GO:0043065)	2/307	0.223583	0.296917	0	0	2.29941	3.44446	MYC;SNCA	.
regulation of MAP kinase activity (GO:0043405)	1/87	0.223696	0.296917	0	0	4.05059	6.06562	FGFR1	.
T cell activation (GO:0042110)	1/88	0.225957	0.29838	0	0	4.00383	5.95533	RAB29	.
negative regulation of translation (GO:0017148)	1/88	0.225957	0.29838	0	0	4.00383	5.95533	FXR1	.
negative regulation of cellular protein metabolic process (GO:0032269)	1/89	0.228212	0.300586	0	0	3.95813	5.84806	FXR1	.
positive regulation of response to external stimulus (GO:0032103)	1/90	0.23046	0.30195	0	0	3.91346	5.7437	SNCA	.
regulation of Ras protein signal transduction (GO:0046578)	1/90	0.23046	0.30195	0	0	3.91346	5.7437	RASA3	.
positive regulation of transcription from RNA polymerase II promoter (GO:0045944)	4/848	0.231007	0.30195	0	0	1.67615	2.45607	CDK8;NPM1;MYC;ZBTB38	.
protein-DNA complex assembly (GO:0065004)	1/91	0.232702	0.303396	0	0	3.86979	5.64213	NPM1	.
cell cycle G1/S phase transition (GO:0044843)	1/92	0.234937	0.305537	0	0	3.82707	5.54326	MYC	.
cellular transition metal ion homeostasis (GO:0046916)	1/93	0.237166	0.307659	0	0	3.78528	5.44699	MYC	.
cellular response to fibroblast growth factor stimulus (GO:0044344)	1/94	0.239389	0.309762	0	0	3.74439	5.35322	FGFR1	.
regulation of heart contraction (GO:0008016)	1/95	0.241605	0.311846	0	0	3.70437	5.26187	S100A1	.
protein localization to nucleus (GO:0034504)	1/96	0.243815	0.313305	0	0	3.66519	5.17285	RRS1	.
protein transport (GO:0015031)	2/326	0.243952	0.313305	0	0	2.16248	3.05079	NPM1;RAB29	.
cellular protein localization (GO:0034613)	2/327	0.245027	0.313613	0	0	2.15571	3.03177	NPM1;RAB29	.
cellular response to organonitrogen compound (GO:0071417)	1/97	0.246018	0.313613	0	0	3.62683	5.08608	GABRB3	.
mRNA metabolic process (GO:0016071)	1/97	0.246018	0.313613	0	0	3.62683	5.08608	PCBP3	.
response to molecule of bacterial origin (GO:0002237)	1/98	0.248216	0.314855	0	0	3.58926	5.00148	SNCA	.
positive regulation of neuron differentiation (GO:0045666)	1/98	0.248216	0.314855	0	0	3.58926	5.00148	FGFR1	.
cellular response to metal ion (GO:0071248)	1/100	0.252591	0.319618	0	0	3.51639	4.8385	SNCA	.
regulation of kinase activity (GO:0043549)	1/101	0.25477	0.321584	0	0	3.48105	4.75998	FGFR1	.
positive regulation of angiogenesis (GO:0045766)	1/103	0.259108	0.32626	0	0	3.41245	4.60856	S100A1	.
ubiquitin-dependent protein catabolic process (GO:0006511)	2/341	0.260097	0.326707	0	0	2.06521	2.78122	RMND5A;UBXN2B	.
peptide metabolic process (GO:0006518)	1/104	0.261267	0.327379	0	0	3.37915	4.53554	GSR	.
translational elongation (GO:0006414)	1/105	0.263421	0.328479	0	0	3.34649	4.46423	EEF2	.
G1/S transition of mitotic cell cycle (GO:0000082)	1/105	0.263421	0.328479	0	0	3.34649	4.46423	MYC	.
positive regulation of cellular catabolic process (GO:0031331)	1/106	0.265568	0.32956	0	0	3.31445	4.39458	SNCA	.
positive regulation of cellular component organization (GO:0051130)	1/106	0.265568	0.32956	0	0	3.31445	4.39458	SNCA	.
intracellular protein transport (GO:0006886)	2/347	0.266563	0.329833	0	0	2.02867	2.6822	NPM1;RAB29	.
positive regulation of epithelial cell proliferation (GO:0050679)	1/107	0.267709	0.329833	0	0	3.28302	4.32654	MYC	.
regulation of response to external stimulus (GO:0032101)	1/107	0.267709	0.329833	0	0	3.28302	4.32654	CAMKMT	.
Wnt signaling pathway (GO:0016055)	1/109	0.271973	0.333491	0	0	3.2219	4.19508	MYC	.
negative regulation of protein kinase activity (GO:0006469)	1/109	0.271973	0.333491	0	0	3.2219	4.19508	NPM1	.
positive regulation of kinase activity (GO:0033674)	1/113	0.280428	0.343042	0	0	3.1062	3.94934	FGFR1	.
negative regulation of cell proliferation (GO:0008285)	2/363	0.283806	0.346351	0	0	1.93718	2.43981	NPM1;MYC	.
cellular macromolecule biosynthetic process (GO:0034645)	2/367	0.288114	0.350777	0	0	1.91556	2.38372	PABPC4;EEF2	.
cytosolic transport (GO:0016482)	1/118	0.290861	0.353287	0	0	2.97271	3.67102	RAB29	.
RNA export from nucleus (GO:0006405)	1/119	0.29293	0.354129	0	0	2.94737	3.61884	NPM1	.
regulation of neuron projection development (GO:0010975)	1/119	0.29293	0.354129	0	0	2.94737	3.61884	RAB29	.
regulation of cell differentiation (GO:0045595)	1/121	0.29705	0.358268	0	0	2.89795	3.5177	FGFR1	.
organelle assembly (GO:0070925)	2/376	0.297797	0.358331	0	0	1.8686	2.26352	NPM1;UBXN2B	.
transmembrane transport (GO:0055085)	2/378	0.299947	0.360077	0	0	1.85847	2.23788	GABRB3;AQP5	.
negative regulation of macromolecule metabolic process (GO:0010605)	1/124	0.303185	0.363117	0	0	2.82684	3.37359	AP1AR	.
negative regulation of response to stimulus (GO:0048585)	1/127	0.309268	0.368687	0	0	2.75912	3.23796	FGFR1	.
positive regulation of protein kinase B signaling (GO:0051897)	1/127	0.309268	0.368687	0	0	2.75912	3.23796	FGFR1	.
positive regulation of NF-kappaB transcription factor activity (GO:0051092)	1/128	0.311284	0.370233	0	0	2.73726	3.19452	NPM1	.
regulation of macromolecule metabolic process (GO:0060255)	1/129	0.313294	0.371766	0	0	2.71573	3.15192	MYC	.
generation of neurons (GO:0048699)	1/130	0.315298	0.372428	0	0	2.69455	3.11015	FGFR1	.
protein localization to plasma membrane (GO:0072659)	1/130	0.315298	0.372428	0	0	2.69455	3.11015	TSPAN15	.
cellular response to hypoxia (GO:0071456)	1/132	0.31929	0.376279	0	0	2.65314	3.02898	MYC	.
positive regulation of cytosolic calcium ion concentration (GO:0007204)	1/133	0.321277	0.377757	0	0	2.63291	2.98954	JPH3	.
cellular response to organic cyclic compound (GO:0071407)	1/135	0.325234	0.381539	0	0	2.59335	2.91288	GABRB3	.
regulation of signal transduction by p53 class mediator (GO:1901796)	1/138	0.331127	0.386691	0	0	2.53618	2.80311	RRS1	.
response to cytokine (GO:0034097)	1/138	0.331127	0.386691	0	0	2.53618	2.80311	SNCA	.
neuron differentiation (GO:0030182)	1/139	0.333081	0.388092	0	0	2.51767	2.76785	FXR1	.
response to lipid (GO:0033993)	1/140	0.335028	0.388602	0	0	2.49943	2.73323	SNCA	.
regulation of cellular component organization (GO:0051128)	1/140	0.335028	0.388602	0	0	2.49943	2.73323	STK38L	.
cell-cell adhesion via plasma-membrane adhesion molecules (GO:0098742)	1/142	0.338907	0.392218	0	0	2.46373	2.66583	CADM4	.
neuron development (GO:0048666)	1/144	0.342763	0.395791	0	0	2.42903	2.6008	FXR1	.
peptidyl-serine phosphorylation (GO:0018105)	1/145	0.344683	0.397118	0	0	2.41204	2.56914	STK38L	.
skeletal system development (GO:0001501)	1/146	0.346597	0.398432	0	0	2.39528	2.53802	FGFR1	.
positive regulation of intracellular protein transport (GO:0090316)	1/152	0.357968	0.409674	0	0	2.29941	2.36221	RAB29	.
protein stabilization (GO:0050821)	1/152	0.357968	0.409674	0	0	2.29941	2.36221	CRYAB	.
regulation of cell proliferation (GO:0042127)	3/740	0.363535	0.414256	0	0	1.42136	1.43825	NPM1;MYC;FGFR1	.
response to lipopolysaccharide (GO:0032496)	1/155	0.36358	0.414256	0	0	2.25427	2.28077	SNCA	.
transcription initiation from RNA polymerase II promoter (GO:0006367)	1/160	0.372827	0.423854	0	0	2.18283	2.15367	CDK8	.
[truncated: 62 more rows]

## Sheet: greenyellow
Supplementary File S11: The complete list of the functional enrichment analysis for hub genes in semi-preserved modules.
[truncated: 961 more rows]

[truncated: 6 more sheets: lightcyan, lightgreen, lightyellow, skyblue, steelblue, yellow]
