# Supplementary material for: An integrated analysis of mRNAs, lncRNAs, and miRNAs based on weighted gene co-expression network analysis involved in bovine endometritis
Source: Sci Rep. 2021 Sep 10;11:18050. doi: 10.1038/s41598-021-97319-y (PMC8433134; doi:10.1038/s41598-021-97319-y)
Supplement: Supplementary file 12 — Supplementary File S12. [file 41598_2021_97319_MOESM12_ESM.xlsx]

## Sheet: darkturquoise module
Supplementary File S12: The complete list of the functional enrichment analysis for preserved modules.
Term	Overlap	P-value	Adjusted P-value	Old P-value	Old Adjusted P-value	Odds Ratio	Combined Score	Genes	.	KEGG	Term	Overlap	P-value	Adjusted P-value	Old P-value	Old Adjusted P-value	Odds Ratio	Combined Score	Genes
positive regulation of cell development (GO:0010720)	3/34	0.000508319	0.51879	0	0	19.1816	145.481	BMP4;NUMB;LRP2	.		Vitamin digestion and absorption	2/24	0.00540863	1	0	0	18.1159	94.5609	BTD;SLC23A1
aortic valve morphogenesis (GO:0003180)	2/6	0.000310207	0.527662	0	0	72.4638	585.382	EFNA1;BMP4	.		Sphingolipid signaling pathway	3/119	0.0175759	1	0	0	5.48045	22.1477	PPP2R2B;BCL2;DEGS2
regulation of cell-cell adhesion (GO:0022407)	3/32	0.000424145	0.541103	0	0	20.3804	158.263	CEACAM1;CDH1;SPINT2	.		Hedgehog signaling pathway	2/47	0.0197848	1	0	0	9.25069	36.289	BCL2;LRP2
mesodermal cell differentiation (GO:0048333)	2/9	0.000737831	0.627525	0	0	48.3092	348.396	BMP4;ITGB4	.		Valine, leucine and isoleucine degradation	2/48	0.0205841	1	0	0	9.05797	35.1742	ALDH3A2;BCAT2
transmembrane receptor protein tyrosine phosphatase signaling pathway (GO:0007185)	2/6	0.000310207	0.791493	0	0	72.4638	585.382	PTPRU;PTPRF	.		Cholesterol metabolism	2/50	0.0222224	1	0	0	8.69565	33.1013	ANGPTL8;LRP2
primary alcohol metabolic process (GO:0034308)	2/19	0.00340139	0.913541	0	0	22.8833	130.059	ALDH3A2;DHRS3	.		Hippo signaling pathway	3/160	0.0376309	1	0	0	4.07609	13.3693	BMP4;CDH1;PPP2R2B
branching involved in ureteric bud morphogenesis (GO:0001658)	2/20	0.00376805	0.915635	0	0	21.7391	121.33	BMP4;SIX1	.		Adherens junction	2/72	0.0434601	1	0	0	6.03865	18.9367	CDH1;PTPRF
glycolipid metabolic process (GO:0006664)	3/65	0.00334817	0.949206	0	0	10.0334	57.184	GM2A;B3GNT5;CPTP	.		p53 signaling pathway	2/72	0.0434601	1	0	0	6.03865	18.9367	BCL2;SERPINB5
ureteric bud morphogenesis (GO:0060675)	2/20	0.00376805	0.961417	0	0	21.7391	121.33	BMP4;SIX1	.		PI3K-Akt signaling pathway	4/354	0.0805896	1	0	0	2.4564	6.18616	EFNA1;ITGB4;PPP2R2B;BCL2
homophilic cell adhesion via plasma membrane adhesion molecules (GO:0007156)	3/64	0.00320421	0.961829	0	0	10.1902	58.5254	CEACAM1;CDH1;CDH12	.		Pantothenate and CoA biosynthesis	1/19	0.0839102	1	0	0	11.4416	28.3525	BCAT2
outflow tract septum morphogenesis (GO:0003148)	2/22	0.00455388	0.968269	0	0	19.7628	106.557	BMP4;LRP2	.		Histidine metabolism	1/23	0.100667	1	0	0	9.4518	21.7007	ALDH3A2
positive regulation of morphogenesis of an epithelium (GO:1905332)	2/18	0.00305245	0.973541	0	0	24.1546	139.899	BMP4;SIX1	.		Ascorbate and aldarate metabolism	1/27	0.117121	1	0	0	8.05153	17.2669	ALDH3A2
cell-cell adhesion mediated by cadherin (GO:0044331)	2/23	0.00497272	0.975993	0	0	18.9036	100.261	CDH1;CDH12	.		Insulin signaling pathway	2/137	0.13122	1	0	0	3.1736	6.44519	TRIP10;PTPRF
ureteric bud development (GO:0001657)	2/17	0.00272141	0.991955	0	0	25.5754	151.064	BMP4;SIX1	.		beta-Alanine metabolism	1/31	0.133277	1	0	0	7.01262	14.1327	ALDH3A2
diterpenoid metabolic process (GO:0016101)	3/62	0.00292788	0.996064	0	0	10.5189	61.362	ALDH3A2;LRP2;DHRS3	.		Fluid shear stress and atherosclerosis	2/139	0.134323	1	0	0	3.12793	6.27935	BMP4;BCL2
aortic valve development (GO:0003176)	2/6	0.000310207	1	0	0	72.4638	585.382	EFNA1;BMP4	.		Adrenergic signaling in cardiomyocytes	2/145	0.143731	1	0	0	2.9985	5.81654	PPP2R2B;BCL2
sphingolipid metabolic process (GO:0006665)	4/116	0.00202719	1	0	0	7.49625	46.485	ALDH3A2;GM2A;CPTP;DEGS2	.		Cell adhesion molecules (CAMs)	2/145	0.143731	1	0	0	2.9985	5.81654	CDH1;PTPRF
regulation of branching involved in ureteric bud morphogenesis (GO:0090189)	2/15	0.00211369	1	0	0	28.9855	178.531	BMP4;SIX1	.		Gastric cancer	2/149	0.150078	1	0	0	2.918	5.53428	CDH1;BCL2
regulation of neurogenesis (GO:0050767)	3/57	0.00230297	1	0	0	11.4416	69.4915	NUMB;SIX1;LRP2	.		Aldosterone-regulated sodium reabsorption	1/37	0.156965	1	0	0	5.87544	10.8798	SLC9A3R2
renal system development (GO:0072001)	3/59	0.00254181	1	0	0	11.0538	66.0451	BMP4;ITGB4;SIX1	.		Thyroid cancer	1/37	0.156965	1	0	0	5.87544	10.8798	CDH1
negative regulation of multicellular organismal process (GO:0051241)	4/125	0.00265919	1	0	0	6.95652	41.2503	BMP4;EFNA1;CEACAM1;DKK1	.		MicroRNAs in cancer	3/299	0.1591	1	0	0	2.18118	4.00951	ST14;BCL2;SERPINB5
membrane lipid biosynthetic process (GO:0046467)	3/60	0.00266676	1	0	0	10.8696	64.4227	ALDH3A2;B3GNT5;DEGS2	.		Pyruvate metabolism	1/39	0.164717	1	0	0	5.57414	10.0531	ALDH3A2
mesonephric tubule development (GO:0072164)	2/17	0.00272141	1	0	0	25.5754	151.064	BMP4;SIX1	.		JAK-STAT signaling pathway	2/162	0.171073	1	0	0	2.68384	4.73877	BCL2;IFNLR1
urogenital system development (GO:0001655)	2/22	0.00455388	1	0	0	19.7628	106.557	BMP4;ITGB4	.		Bladder cancer	1/41	0.172399	1	0	0	5.30223	9.32101	CDH1
regulation of ERBB signaling pathway (GO:1901184)	2/22	0.00455388	1	0	0	19.7628	106.557	CEACAM1;NRG2	.		Tryptophan metabolism	1/42	0.176214	1	0	0	5.17598	8.9858	ALDH3A2
metanephros development (GO:0001656)	2/23	0.00497272	1	0	0	18.9036	100.261	BMP4;SIX1	.		Fatty acid degradation	1/44	0.183791	1	0	0	4.94071	8.36934	ALDH3A2
cell-cell junction assembly (GO:0007043)	3/79	0.00578793	1	0	0	8.25537	42.5315	POF1B;CDH1;CDH12	.		ABC transporters	1/45	0.187554	1	0	0	4.83092	8.08544	ABCC3
negative regulation of myeloid leukocyte differentiation (GO:0002762)	2/27	0.00681713	1	0	0	16.1031	80.3272	CEACAM1;TCTA	.		Glycosphingolipid biosynthesis	1/45	0.187554	1	0	0	4.83092	8.08544	B3GNT5
artery morphogenesis (GO:0048844)	2/30	0.00837345	1	0	0	14.4928	69.3143	BMP4;LRP2	.		Sphingolipid metabolism	1/47	0.195029	1	0	0	4.62535	7.56064	DEGS2
bile acid and bile salt transport (GO:0015721)	2/30	0.00837345	1	0	0	14.4928	69.3143	ABCC3;CEACAM1	.		Cysteine and methionine metabolism	1/47	0.195029	1	0	0	4.62535	7.56064	BCAT2
negative regulation of cell-cell adhesion (GO:0022408)	2/31	0.00892433	1	0	0	14.0252	66.1848	CDH1;SPINT2	.		Notch signaling pathway	1/48	0.19874	1	0	0	4.52899	7.31774	NUMB
epithelial cell differentiation (GO:0030855)	3/96	0.0098889	1	0	0	6.79348	31.361	BMP4;SIX1;IRF6	.		Arginine and proline metabolism	1/49	0.202435	1	0	0	4.43656	7.08668	ALDH3A2
positive regulation of cell growth (GO:0030307)	3/98	0.0104579	1	0	0	6.65484	30.3487	BCL2;RASAL1;SLC25A33	.		Amyotrophic lateral sclerosis (ALS)	1/51	0.209774	1	0	0	4.26257	6.65698	BCL2
regulation of mitochondrial membrane potential (GO:0051881)	2/35	0.0112843	1	0	0	12.4224	55.7061	BCL2;SLC25A33	.		Pathogenic Escherichia coli infection	1/55	0.224251	1	0	0	3.95257	5.90904	CDH1
negative regulation of protein complex assembly (GO:0031333)	2/35	0.0112843	1	0	0	12.4224	55.7061	CPTP;DKK1	.		Focal adhesion	2/199	0.232917	1	0	0	2.18484	3.18347	ITGB4;BCL2
organic hydroxy compound transport (GO:0015850)	2/36	0.0119127	1	0	0	12.0773	53.5043	ABCC3;CEACAM1	.		Endometrial cancer	1/58	0.234937	1	0	0	3.74813	5.42892	CDH1
regulation of ossification (GO:0030278)	2/38	0.0132143	1	0	0	11.4416	49.5018	BMP4;DKK1	.		Lysine degradation	1/59	0.238467	1	0	0	3.6846	5.28196	ALDH3A2
regulation of cell motility (GO:2000145)	3/109	0.0139234	1	0	0	5.98325	25.5735	CEACAM1;SPINT2;NRG2	.		Rap1 signaling pathway	2/206	0.244815	1	0	0	2.1106	2.97014	EFNA1;CDH1
cellular response to insulin stimulus (GO:0032869)	3/110	0.014267	1	0	0	5.92885	25.1965	CEACAM1;BAIAP2L1;SLC25A33	.		Glycerolipid metabolism	1/61	0.245478	1	0	0	3.56379	5.00552	ALDH3A2
regulation of protein binding (GO:0043393)	3/111	0.0146153	1	0	0	5.87544	24.8278	BMP4;BCL2;DKK1	.		Basal cell carcinoma	1/63	0.252425	1	0	0	3.45066	4.75032	BMP4
calcium-dependent cell-cell adhesion via plasma membrane cell adhesion molecules (GO:0016339)	2/41	0.015277	1	0	0	10.6045	44.3415	CDH1;CDH12	.		Retinol metabolism	1/67	0.266129	1	0	0	3.24465	4.29518	DHRS3
regulation of cellular metabolic process (GO:0031323)	2/41	0.015277	1	0	0	10.6045	44.3415	ANGPTL8;DKK1	.		Glycolysis / Gluconeogenesis	1/68	0.269516	1	0	0	3.19693	4.19158	ALDH3A2
glycolipid biosynthetic process (GO:0009247)	2/42	0.0159934	1	0	0	10.352	42.8114	B3GNT5;CWH43	.		Arrhythmogenic right ventricular cardiomyopathy (ARVC)	1/72	0.282911	1	0	0	3.01932	3.81227	ITGB4
branching morphogenesis of an epithelial tube (GO:0048754)	2/43	0.0167239	1	0	0	10.1112	41.3642	BMP4;SIX1	.		Bile secretion	1/72	0.282911	1	0	0	3.01932	3.81227	ABCC3
adherens junction organization (GO:0034332)	2/44	0.0174685	1	0	0	9.88142	39.9937	CDH1;CDH12	.		Melanoma	1/72	0.282911	1	0	0	3.01932	3.81227	CDH1
central nervous system development (GO:0007417)	4/217	0.017938	1	0	0	4.00721	16.1123	ALDH3A2;BTD;SLC23A1;B3GNT5	.		Ras signaling pathway	2/232	0.289131	1	0	0	1.87406	2.32548	EFNA1;RASAL1
actin filament organization (GO:0007015)	3/120	0.0179678	1	0	0	5.43478	21.8433	BAIAP2L1;POF1B;MYBPHL	.		Thyroid hormone synthesis	1/74	0.289517	1	0	0	2.93772	3.64143	LRP2
negative regulation of autophagy (GO:0010507)	2/46	0.0189991	1	0	0	9.4518	37.4609	CPTP;BCL2	.		Bacterial invasion of epithelial cells	1/74	0.289517	1	0	0	2.93772	3.64143	CDH1
protein dephosphorylation (GO:0006470)	3/125	0.02	1	0	0	5.21739	20.4106	PTPRU;PPP2R2B;PTPRF	.		Inositol phosphate metabolism	1/74	0.289517	1	0	0	2.93772	3.64143	MTMR1
neurogenesis (GO:0022008)	2/50	0.0222224	1	0	0	8.69565	33.1013	CDH1;SIX1	.		ECM-receptor interaction	1/82	0.315344	1	0	0	2.65111	3.05963	ITGB4
positive regulation of nervous system development (GO:0051962)	2/52	0.0239129	1	0	0	8.3612	31.2152	NUMB;LRP2	.		ErbB signaling pathway	1/85	0.324788	1	0	0	2.55754	2.87617	NRG2
positive regulation of protein import into nucleus (GO:0042307)	2/53	0.0247774	1	0	0	8.20345	30.3349	BMP4;CDH1	.		Hypertrophic cardiomyopathy (HCM)	1/85	0.324788	1	0	0	2.55754	2.87617	ITGB4
monocarboxylic acid transport (GO:0015718)	2/53	0.0247774	1	0	0	8.20345	30.3349	ABCC3;CEACAM1	.		Colorectal cancer	1/86	0.327907	1	0	0	2.52781	2.81857	BCL2
cell morphogenesis involved in differentiation (GO:0000904)	2/54	0.0256545	1	0	0	8.05153	29.493	EFNA1;POF1B	.		TGF-beta signaling pathway	1/90	0.340242	1	0	0	2.41546	2.6041	BMP4
glycosphingolipid metabolic process (GO:0006687)	2/54	0.0256545	1	0	0	8.05153	29.493	GM2A;CPTP	.		mRNA surveillance pathway	1/91	0.343291	1	0	0	2.38892	2.55417	PPP2R2B
negative regulation of cell proliferation (GO:0008285)	5/363	0.0261203	1	0	0	2.99437	10.9146	BMP4;PTPRU;IFNLR1;IRF6;ZBTB7C	.		Dilated cardiomyopathy (DCM)	1/91	0.343291	1	0	0	2.38892	2.55417	ITGB4
type B pancreatic cell development (GO:0003323)	1/6	0.0272877	1	0	0	36.2319	130.483	BMP4	.		Small cell lung cancer	1/93	0.349346	1	0	0	2.33754	2.45837	BCL2
positive regulation of kidney development (GO:0090184)	1/6	0.0272877	1	0	0	36.2319	130.483	BMP4	.		NF-kappa B signaling pathway	1/95	0.355346	1	0	0	2.28833	2.36765	BCL2
regulation of biosynthetic process (GO:0009889)	1/6	0.0272877	1	0	0	36.2319	130.483	SLC25A33	.		Prostate cancer	1/97	0.361292	1	0	0	2.24115	2.28164	BCL2
smooth muscle tissue development (GO:0048745)	1/6	0.0272877	1	0	0	36.2319	130.483	BMP4	.		Phosphatidylinositol signaling system	1/99	0.367183	1	0	0	2.19587	2.20003	MTMR1
pyrimidine-containing compound transmembrane transport (GO:0072531)	1/6	0.0272877	1	0	0	36.2319	130.483	SLC25A33	.		AGE-RAGE signaling pathway in diabetic complications	1/100	0.370109	1	0	0	2.17391	2.16078	BCL2
bile acid secretion (GO:0032782)	1/6	0.0272877	1	0	0	36.2319	130.483	ABCC3	.		HIF-1 signaling pathway	1/100	0.370109	1	0	0	2.17391	2.16078	BCL2
negative regulation of dendritic spine development (GO:0061000)	1/6	0.0272877	1	0	0	36.2319	130.483	EFNA1	.		Inflammatory mediator regulation of TRP channels	1/100	0.370109	1	0	0	2.17391	2.16078	P2RY2
regulation of lysosomal protein catabolic process (GO:1905165)	1/6	0.0272877	1	0	0	36.2319	130.483	LRP2	.		Chagas disease (American trypanosomiasis)	1/103	0.378805	1	0	0	2.1106	2.04883	PPP2R2B
collecting duct development (GO:0072044)	1/6	0.0272877	1	0	0	36.2319	130.483	BMP4	.		Parathyroid hormone synthesis, secretion and action	1/106	0.387382	1	0	0	2.05086	1.94492	BCL2
glandular epithelial cell development (GO:0002068)	1/6	0.0272877	1	0	0	36.2319	130.483	BMP4	.		Cytokine-cytokine receptor interaction	2/294	0.392809	1	0	0	1.47885	1.38189	BMP4;IFNLR1
intracellular pH elevation (GO:0051454)	1/6	0.0272877	1	0	0	36.2319	130.483	BCL2	.		Insulin resistance	1/108	0.393036	1	0	0	2.01288	1.87974	PTPRF
positive regulation of aspartic-type peptidase activity (GO:1905247)	1/6	0.0272877	1	0	0	36.2319	130.483	EFNA1	.		Cholinergic synapse	1/112	0.404187	1	0	0	1.94099	1.7583	BCL2
blood vessel endothelial cell proliferation involved in sprouting angiogenesis (GO:0002043)	1/6	0.0272877	1	0	0	36.2319	130.483	BMP4	.		Toxoplasmosis	1/113	0.406944	1	0	0	1.92382	1.72967	BCL2
negative regulation of T cell differentiation in thymus (GO:0033085)	1/6	0.0272877	1	0	0	36.2319	130.483	BMP4	.		Thyroid hormone signaling pathway	1/116	0.415137	1	0	0	1.87406	1.64758	BMP4
ventricular compact myocardium morphogenesis (GO:0003223)	1/6	0.0272877	1	0	0	36.2319	130.483	LRP2	.		Neurotrophin signaling pathway	1/119	0.423218	1	0	0	1.82682	1.57082	BCL2
regulation of blood vessel remodeling (GO:0060312)	1/6	0.0272877	1	0	0	36.2319	130.483	CEACAM1	.		AMPK signaling pathway	1/120	0.425887	1	0	0	1.81159	1.54634	PPP2R2B
negative regulation of vasculature development (GO:1901343)	1/6	0.0272877	1	0	0	36.2319	130.483	BMP4	.		Lysosome	1/123	0.433821	1	0	0	1.76741	1.476	GM2A
regulation of thymocyte apoptotic process (GO:0070243)	1/6	0.0272877	1	0	0	36.2319	130.483	BMP4	.		Pathways in cancer	3/530	0.441959	1	0	0	1.23052	1.00476	BMP4;CDH1;BCL2
negative regulation of leukocyte degranulation (GO:0043301)	1/6	0.0272877	1	0	0	36.2319	130.483	CEACAM1	.		Autophagy	1/128	0.446804	1	0	0	1.69837	1.36827	BCL2
lymphoid progenitor cell differentiation (GO:0002320)	1/6	0.0272877	1	0	0	36.2319	130.483	BMP4	.		Human papillomavirus infection	2/330	0.450001	1	0	0	1.31752	1.05205	ITGB4;PPP2R2B
ceramide transport (GO:0035627)	1/6	0.0272877	1	0	0	36.2319	130.483	CPTP	.		Dopaminergic synapse	1/131	0.454452	1	0	0	1.65948	1.30877	PPP2R2B
muscle tissue development (GO:0060537)	1/6	0.0272877	1	0	0	36.2319	130.483	BMP4	.		Apelin signaling pathway	1/137	0.469436	1	0	0	1.5868	1.19997	CDH1
coronary vasculature development (GO:0060976)	1/6	0.0272877	1	0	0	36.2319	130.483	BMP4	.		Estrogen signaling pathway	1/137	0.469436	1	0	0	1.5868	1.19997	BCL2
mesenchymal to epithelial transition involved in metanephros morphogenesis (GO:0003337)	1/6	0.0272877	1	0	0	36.2319	130.483	BMP4	.		Measles	1/138	0.471894	1	0	0	1.5753	1.18305	BCL2
positive regulation of aspartic-type endopeptidase activity involved in amyloid precursor protein catabolic process (GO:1902961)	1/6	0.0272877	1	0	0	36.2319	130.483	EFNA1	.		Signaling pathways regulating pluripotency of stem cells	1/139	0.47434	1	0	0	1.56397	1.16645	BMP4
regulation of BMP signaling pathway (GO:0030510)	2/56	0.0274462	1	0	0	7.76398	27.9156	BMP4;LRP2	.		Apoptosis	1/143	0.484013	1	0	0	1.52022	1.10314	BCL2
negative regulation of cellular catabolic process (GO:0031330)	2/56	0.0274462	1	0	0	7.76398	27.9156	CPTP;BCL2	.		Hepatitis C	1/155	0.511988	1	0	0	1.40252	0.938925	PPP2R2B
cell-cell adhesion via plasma-membrane adhesion molecules (GO:0098742)	3/142	0.0278212	1	0	0	4.59277	16.4511	CEACAM1;CDH1;CDH12	.		Wnt signaling pathway	1/158	0.518744	1	0	0	1.37589	0.903061	DKK1
positive regulation of cell death (GO:0010942)	2/57	0.0283605	1	0	0	7.62777	27.1759	BMP4;DKK1	.		Necroptosis	1/162	0.527609	1	0	0	1.34192	0.858025	BCL2
cell morphogenesis (GO:0000902)	2/59	0.0302254	1	0	0	7.3692	25.7854	CDH1;CDH12	.		Hepatitis B	1/163	0.529799	1	0	0	1.33369	0.847235	BCL2
regulation of pathway-restricted SMAD protein phosphorylation (GO:0060393)	2/59	0.0302254	1	0	0	7.3692	25.7854	BMP4;DKK1	.		Protein processing in endoplasmic reticulum	1/165	0.534151	1	0	0	1.31752	0.826189	BCL2
cell junction assembly (GO:0034329)	2/59	0.0302254	1	0	0	7.3692	25.7854	CDH1;CDH12	.		Tight junction	1/170	0.544856	1	0	0	1.27877	0.776515	PPP2R2B
valine metabolic process (GO:0006573)	1/7	0.0317635	1	0	0	31.0559	107.125	BCAT2	.		NOD-like receptor signaling pathway	1/178	0.56148	1	0	0	1.2213	0.704909	BCL2
regulation of transcription from RNA polymerase II promoter involved in heart development (GO:1901213)	1/7	0.0317635	1	0	0	31.0559	107.125	BMP4	.		Tuberculosis	1/179	0.563515	1	0	0	1.21448	0.696577	BCL2
negative regulation of dendrite morphogenesis (GO:0050774)	1/7	0.0317635	1	0	0	31.0559	107.125	EFNA1	.		Axon guidance	1/181	0.567558	1	0	0	1.20106	0.680294	EFNA1
negative regulation of cardiocyte differentiation (GO:1905208)	1/7	0.0317635	1	0	0	31.0559	107.125	DKK1	.		Transcriptional misregulation in cancer	1/186	0.577503	1	0	0	1.16877	0.641704	SIX1
negative regulation of T cell mediated immunity (GO:0002710)	1/7	0.0317635	1	0	0	31.0559	107.125	CEACAM1	.		Epstein-Barr virus infection	1/201	0.606001	1	0	0	1.08155	0.541719	BCL2
regulation of Wnt signaling pathway, planar cell polarity pathway (GO:2000095)	1/7	0.0317635	1	0	0	31.0559	107.125	DKK1	.		Human immunodeficiency virus 1 infection	1/212	0.625683	1	0	0	1.02543	0.480836	BCL2
negative regulation of cardiac muscle tissue development (GO:0055026)	1/7	0.0317635	1	0	0	31.0559	107.125	DKK1	.		Regulation of actin cytoskeleton	1/214	0.629156	1	0	0	1.01585	0.47072	ITGB4
ion homeostasis (GO:0050801)	1/7	0.0317635	1	0	0	31.0559	107.125	P2RY2	.		MAPK signaling pathway	1/295	0.745956	1	0	0	0.73692	0.215983	EFNA1
cellular ion homeostasis (GO:0006873)	1/7	0.0317635	1	0	0	31.0559	107.125	P2RY2	.		Neuroactive ligand-receptor interaction	1/338	0.792306	1	0	0	0.64317	0.149734	P2RY2
mitral valve development (GO:0003174)	1/7	0.0317635	1	0	0	31.0559	107.125	EFNA1	.		Herpes simplex virus 1 infection	1/492	0.899418	1	0	0	0.441852	0.0468395	BCL2
regulation of protein heterodimerization activity (GO:0043497)	1/7	0.0317635	1	0	0	31.0559	107.125	BCL2	.
female genitalia development (GO:0030540)	1/7	0.0317635	1	0	0	31.0559	107.125	LRP2	.
vesicle transport along actin filament (GO:0030050)	1/7	0.0317635	1	0	0	31.0559	107.125	MLPH	.
folic acid transport (GO:0015884)	1/7	0.0317635	1	0	0	31.0559	107.125	LRP2	.
pharyngeal arch artery morphogenesis (GO:0061626)	1/7	0.0317635	1	0	0	31.0559	107.125	BMP4	.
negative regulation of striated muscle tissue development (GO:0045843)	1/7	0.0317635	1	0	0	31.0559	107.125	BMP4	.
negative regulation of cardiac muscle cell differentiation (GO:2000726)	1/7	0.0317635	1	0	0	31.0559	107.125	DKK1	.
leucine metabolic process (GO:0006551)	1/7	0.0317635	1	0	0	31.0559	107.125	BCAT2	.
epithelial cell differentiation involved in kidney development (GO:0035850)	1/7	0.0317635	1	0	0	31.0559	107.125	BMP4	.
negative regulation of peptidase activity (GO:0010466)	2/62	0.0331114	1	0	0	7.01262	23.8982	SERPINB12;SERPINB5	.
kidney development (GO:0001822)	2/63	0.0340966	1	0	0	6.90131	23.3165	BMP4;SIX1	.
negative regulation of neuron apoptotic process (GO:0043524)	2/63	0.0340966	1	0	0	6.90131	23.3165	BCL2;SIX1	.
negative regulation of apoptotic signaling pathway (GO:2001234)	2/65	0.0361009	1	0	0	6.68896	22.217	BMP4;BCL2	.
negative regulation of cell adhesion (GO:0007162)	2/65	0.0361009	1	0	0	6.68896	22.217	CDH1;SPINT2	.
positive regulation of vasculogenesis (GO:2001214)	1/8	0.036219	1	0	0	27.1739	90.1677	CEACAM1	.
desensitization of G-protein coupled receptor protein signaling pathway (GO:0002029)	1/8	0.036219	1	0	0	27.1739	90.1677	LY6G6E	.
fatty acid alpha-oxidation (GO:0001561)	1/8	0.036219	1	0	0	27.1739	90.1677	ALDH3A2	.
alpha-amino acid biosynthetic process (GO:1901607)	1/8	0.036219	1	0	0	27.1739	90.1677	BCAT2	.
insulin metabolic process (GO:1901142)	1/8	0.036219	1	0	0	27.1739	90.1677	CEACAM1	.
mammary gland epithelial cell differentiation (GO:0060644)	1/8	0.036219	1	0	0	27.1739	90.1677	IRF6	.
negative regulation of interleukin-1 production (GO:0032692)	1/8	0.036219	1	0	0	27.1739	90.1677	CEACAM1	.
negative regulation of leukocyte mediated cytotoxicity (GO:0001911)	1/8	0.036219	1	0	0	27.1739	90.1677	CEACAM1	.
negative regulation of platelet aggregation (GO:0090331)	1/8	0.036219	1	0	0	27.1739	90.1677	CEACAM1	.
coronary vasculature morphogenesis (GO:0060977)	1/8	0.036219	1	0	0	27.1739	90.1677	LRP2	.
negative regulation of biosynthetic process (GO:0009890)	1/8	0.036219	1	0	0	27.1739	90.1677	CEACAM1	.
positive regulation of non-canonical Wnt signaling pathway (GO:2000052)	1/8	0.036219	1	0	0	27.1739	90.1677	DKK1	.
regulation of receptor binding (GO:1900120)	1/8	0.036219	1	0	0	27.1739	90.1677	PTPRF	.
endochondral ossification (GO:0001958)	1/8	0.036219	1	0	0	27.1739	90.1677	BMP4	.
transepithelial transport (GO:0070633)	1/8	0.036219	1	0	0	27.1739	90.1677	SLC23A1	.
negative regulation of vascular permeability (GO:0043116)	1/8	0.036219	1	0	0	27.1739	90.1677	CEACAM1	.
regulation of aspartic-type endopeptidase activity involved in amyloid precursor protein catabolic process (GO:1902959)	1/8	0.036219	1	0	0	27.1739	90.1677	EFNA1	.
kidney mesenchyme development (GO:0072074)	1/8	0.036219	1	0	0	27.1739	90.1677	SIX1	.
positive regulation of production of miRNAs involved in gene silencing by miRNA (GO:1903800)	1/8	0.036219	1	0	0	27.1739	90.1677	BMP4	.
negative regulation of cellular process (GO:0048523)	6/534	0.0366195	1	0	0	2.4426	8.0781	BMP4;PTPRU;BCL2;IFNLR1;IRF6;ZBTB7C	.
sphingolipid biosynthetic process (GO:0030148)	2/66	0.0371198	1	0	0	6.58762	21.697	ALDH3A2;DEGS2	.
negative regulation of protein binding (GO:0032091)	2/67	0.0381497	1	0	0	6.48929	21.1956	DKK1;PTPRF	.
regulation of endopeptidase activity (GO:0052548)	2/68	0.0391905	1	0	0	6.39386	20.7118	SERPINB12;SERPINB5	.
regulation of endothelial cell migration (GO:0010594)	2/69	0.040242	1	0	0	6.3012	20.2448	BMP4;CEACAM1	.
positive regulation of neurogenesis (GO:0050769)	2/69	0.040242	1	0	0	6.3012	20.2448	NUMB;LRP2	.
regulation of striated muscle tissue development (GO:0016202)	1/9	0.0406541	1	0	0	24.1546	77.3588	BMP4	.
regulation of oxidative phosphorylation (GO:0002082)	1/9	0.0406541	1	0	0	24.1546	77.3588	SLC25A33	.
type B pancreatic cell differentiation (GO:0003309)	1/9	0.0406541	1	0	0	24.1546	77.3588	BMP4	.
mitral valve morphogenesis (GO:0003183)	1/9	0.0406541	1	0	0	24.1546	77.3588	EFNA1	.
positive regulation of protein maturation (GO:1903319)	1/9	0.0406541	1	0	0	24.1546	77.3588	ANGPTL8	.
poly-N-acetyllactosamine biosynthetic process (GO:0030311)	1/9	0.0406541	1	0	0	24.1546	77.3588	B3GNT5	.
L-ascorbic acid metabolic process (GO:0019852)	1/9	0.0406541	1	0	0	24.1546	77.3588	SLC23A1	.
actin crosslink formation (GO:0051764)	1/9	0.0406541	1	0	0	24.1546	77.3588	BAIAP2L1	.
microtubule anchoring at centrosome (GO:0034454)	1/9	0.0406541	1	0	0	24.1546	77.3588	CCDC120	.
negative regulation of T cell apoptotic process (GO:0070233)	1/9	0.0406541	1	0	0	24.1546	77.3588	BMP4	.
negative regulation of mitotic nuclear division (GO:0045839)	1/9	0.0406541	1	0	0	24.1546	77.3588	BMP4	.
respiratory chain complex III assembly (GO:0017062)	1/9	0.0406541	1	0	0	24.1546	77.3588	SLC25A33	.
regulation of endothelial cell differentiation (GO:0045601)	1/9	0.0406541	1	0	0	24.1546	77.3588	CEACAM1	.
mitochondrial respiratory chain complex III assembly (GO:0034551)	1/9	0.0406541	1	0	0	24.1546	77.3588	SLC25A33	.
negative regulation of natural killer cell mediated cytotoxicity (GO:0045953)	1/9	0.0406541	1	0	0	24.1546	77.3588	CEACAM1	.
positive regulation of epidermis development (GO:0045684)	1/9	0.0406541	1	0	0	24.1546	77.3588	BMP4	.
vitamin transmembrane transport (GO:0035461)	1/9	0.0406541	1	0	0	24.1546	77.3588	LRP2	.
negative regulation of developmental process (GO:0051093)	2/70	0.0413042	1	0	0	6.21118	19.7937	BMP4;CEACAM1	.
negative regulation of signal transduction (GO:0009968)	4/283	0.0416765	1	0	0	3.07267	9.76438	ARRDC1;BCL2;NRG2;DKK1	.
positive regulation of growth (GO:0045927)	2/71	0.042377	1	0	0	6.1237	19.3579	BCL2;SLC25A33	.
response to insulin (GO:0032868)	2/71	0.042377	1	0	0	6.1237	19.3579	CEACAM1;SLC25A33	.
cell-cell junction organization (GO:0045216)	2/72	0.0434601	1	0	0	6.03865	18.9367	CDH1;CDH12	.
negative regulation of pathway-restricted SMAD protein phosphorylation (GO:0060394)	1/10	0.0450691	1	0	0	21.7391	67.3817	DKK1	.
peptidyl-serine dephosphorylation (GO:0070262)	1/10	0.0450691	1	0	0	21.7391	67.3817	PPP2R2B	.
cell differentiation involved in metanephros development (GO:0072202)	1/10	0.0450691	1	0	0	21.7391	67.3817	BMP4	.
negative regulation of cellular protein catabolic process (GO:1903363)	1/10	0.0450691	1	0	0	21.7391	67.3817	EFNA1	.
thyroid gland development (GO:0030878)	1/10	0.0450691	1	0	0	21.7391	67.3817	SIX1	.
poly-N-acetyllactosamine metabolic process (GO:0030309)	1/10	0.0450691	1	0	0	21.7391	67.3817	B3GNT5	.
regulation of granulocyte differentiation (GO:0030852)	1/10	0.0450691	1	0	0	21.7391	67.3817	CEACAM1	.
negative regulation of homotypic cell-cell adhesion (GO:0034111)	1/10	0.0450691	1	0	0	21.7391	67.3817	CEACAM1	.
endothelial tube morphogenesis (GO:0061154)	1/10	0.0450691	1	0	0	21.7391	67.3817	BMP4	.
actin filament-based transport (GO:0099515)	1/10	0.0450691	1	0	0	21.7391	67.3817	MLPH	.
negative regulation of interleukin-1 beta secretion (GO:0050713)	1/10	0.0450691	1	0	0	21.7391	67.3817	CPTP	.
positive regulation of amyloid-beta formation (GO:1902004)	1/10	0.0450691	1	0	0	21.7391	67.3817	EFNA1	.
regulation of natural killer cell mediated cytotoxicity directed against tumor cell target (GO:0002858)	1/10	0.0450691	1	0	0	21.7391	67.3817	CEACAM1	.
regulation of phospholipid metabolic process (GO:1903725)	1/10	0.0450691	1	0	0	21.7391	67.3817	MTMR1	.
muscle cell migration (GO:0014812)	1/10	0.0450691	1	0	0	21.7391	67.3817	SIX1	.
regulation of NLRP3 inflammasome complex assembly (GO:1900225)	1/10	0.0450691	1	0	0	21.7391	67.3817	CPTP	.
pulmonary valve development (GO:0003177)	1/10	0.0450691	1	0	0	21.7391	67.3817	BMP4	.
mesenchymal to epithelial transition (GO:0060231)	1/10	0.0450691	1	0	0	21.7391	67.3817	BMP4	.
mitochondrial respiratory chain complex III biogenesis (GO:0097033)	1/10	0.0450691	1	0	0	21.7391	67.3817	SLC25A33	.
smooth muscle cell differentiation (GO:0051145)	1/10	0.0450691	1	0	0	21.7391	67.3817	BMP4	.
regulation of mitochondrial depolarization (GO:0051900)	1/10	0.0450691	1	0	0	21.7391	67.3817	BCL2	.
positive regulation of cardiac muscle cell differentiation (GO:2000727)	1/10	0.0450691	1	0	0	21.7391	67.3817	BMP4	.
epithelial cell morphogenesis (GO:0003382)	1/10	0.0450691	1	0	0	21.7391	67.3817	POF1B	.
gland development (GO:0048732)	2/75	0.0467708	1	0	0	5.7971	17.7536	SIX1;LSR	.
retinoid metabolic process (GO:0001523)	2/75	0.0467708	1	0	0	5.7971	17.7536	LRP2;DHRS3	.
negative regulation of extrinsic apoptotic signaling pathway (GO:2001237)	2/76	0.0478945	1	0	0	5.72082	17.3842	BMP4;BCL2	.
negative regulation of transmembrane receptor protein serine/threonine kinase signaling pathway (GO:0090101)	2/77	0.0490279	1	0	0	5.64653	17.0263	LRP2;DKK1	.
water-soluble vitamin metabolic process (GO:0006767)	2/77	0.0490279	1	0	0	5.64653	17.0263	BTD;SLC23A1	.
negative regulation of morphogenesis of an epithelium (GO:1905331)	1/11	0.049464	1	0	0	19.7628	59.4172	BMP4	.
phosphatidylinositol dephosphorylation (GO:0046856)	1/11	0.049464	1	0	0	19.7628	59.4172	MTMR1	.
regulation of cardiac muscle cell differentiation (GO:2000725)	1/11	0.049464	1	0	0	19.7628	59.4172	DKK1	.
microtubule anchoring at microtubule organizing center (GO:0072393)	1/11	0.049464	1	0	0	19.7628	59.4172	CCDC120	.
hemidesmosome assembly (GO:0031581)	1/11	0.049464	1	0	0	19.7628	59.4172	ITGB4	.
drug transmembrane transport (GO:0006855)	1/11	0.049464	1	0	0	19.7628	59.4172	ABCC3	.
mononuclear cell differentiation (GO:1903131)	1/11	0.049464	1	0	0	19.7628	59.4172	BMP4	.
import across plasma membrane (GO:0098739)	1/11	0.049464	1	0	0	19.7628	59.4172	LRP2	.
monocyte differentiation (GO:0030224)	1/11	0.049464	1	0	0	19.7628	59.4172	BMP4	.
negative regulation of nuclear division (GO:0051784)	1/11	0.049464	1	0	0	19.7628	59.4172	BMP4	.
metanephric mesenchyme development (GO:0072075)	1/11	0.049464	1	0	0	19.7628	59.4172	SIX1	.
negative regulation of T cell differentiation (GO:0045581)	1/11	0.049464	1	0	0	19.7628	59.4172	BMP4	.
mesonephros development (GO:0001823)	1/11	0.049464	1	0	0	19.7628	59.4172	BMP4	.
negative regulation of fatty acid biosynthetic process (GO:0045717)	1/11	0.049464	1	0	0	19.7628	59.4172	CEACAM1	.
cell-substrate junction assembly (GO:0007044)	1/11	0.049464	1	0	0	19.7628	59.4172	ITGB4	.
myosin filament assembly (GO:0031034)	1/11	0.049464	1	0	0	19.7628	59.4172	MYBPHL	.
biotin metabolic process (GO:0006768)	1/11	0.049464	1	0	0	19.7628	59.4172	BTD	.
macrophage differentiation (GO:0030225)	1/11	0.049464	1	0	0	19.7628	59.4172	BMP4	.
negative regulation of receptor binding (GO:1900121)	1/11	0.049464	1	0	0	19.7628	59.4172	PTPRF	.
epidermis development (GO:0008544)	2/81	0.053658	1	0	0	5.36769	15.7012	ALDH3A2;ZNF750	.
pulmonary valve morphogenesis (GO:0003184)	1/12	0.0538388	1	0	0	18.1159	52.9304	BMP4	.
regulation of vasculogenesis (GO:2001212)	1/12	0.0538388	1	0	0	18.1159	52.9304	CEACAM1	.
transcription from mitochondrial promoter (GO:0006390)	1/12	0.0538388	1	0	0	18.1159	52.9304	SLC25A33	.
regulation of T cell differentiation in thymus (GO:0033081)	1/12	0.0538388	1	0	0	18.1159	52.9304	BMP4	.
positive regulation of amyloid precursor protein catabolic process (GO:1902993)	1/12	0.0538388	1	0	0	18.1159	52.9304	EFNA1	.
regulation of DNA-dependent DNA replication (GO:0090329)	1/12	0.0538388	1	0	0	18.1159	52.9304	BMP4	.
retinol metabolic process (GO:0042572)	1/12	0.0538388	1	0	0	18.1159	52.9304	DHRS3	.
positive regulation of branching involved in ureteric bud morphogenesis (GO:0090190)	1/12	0.0538388	1	0	0	18.1159	52.9304	SIX1	.
entry of bacterium into host cell (GO:0035635)	1/12	0.0538388	1	0	0	18.1159	52.9304	CDH1	.
negative regulation of myoblast differentiation (GO:0045662)	1/12	0.0538388	1	0	0	18.1159	52.9304	BMP4	.
endochondral bone morphogenesis (GO:0060350)	1/12	0.0538388	1	0	0	18.1159	52.9304	BMP4	.
plasminogen activation (GO:0031639)	1/12	0.0538388	1	0	0	18.1159	52.9304	ST14	.
positive regulation of DNA-dependent DNA replication (GO:2000105)	1/12	0.0538388	1	0	0	18.1159	52.9304	BMP4	.
negative regulation of interleukin-1 secretion (GO:0050711)	1/12	0.0538388	1	0	0	18.1159	52.9304	CPTP	.
negative regulation of fatty acid metabolic process (GO:0045922)	1/12	0.0538388	1	0	0	18.1159	52.9304	CEACAM1	.
positive regulation of SMAD protein import into nucleus (GO:0060391)	1/12	0.0538388	1	0	0	18.1159	52.9304	BMP4	.
positive regulation of transmembrane receptor protein serine/threonine kinase signaling pathway (GO:0090100)	2/82	0.054839	1	0	0	5.30223	15.3942	BMP4;GIPC1	.
negative regulation of endopeptidase activity (GO:0010951)	2/83	0.0560291	1	0	0	5.23834	15.0963	SERPINB12;SERPINB5	.
negative regulation of neuron death (GO:1901215)	2/83	0.0560291	1	0	0	5.23834	15.0963	BCL2;SIX1	.
regulation of neuron differentiation (GO:0045664)	2/84	0.0572284	1	0	0	5.17598	14.807	SIX1;DKK1	.
response to iron ion (GO:0010039)	1/13	0.0581938	1	0	0	16.7224	47.5581	BCL2	.
mitochondrial genome maintenance (GO:0000002)	1/13	0.0581938	1	0	0	16.7224	47.5581	SLC25A33	.
mammary gland epithelium development (GO:0061180)	1/13	0.0581938	1	0	0	16.7224	47.5581	IRF6	.
striated muscle myosin thick filament assembly (GO:0071688)	1/13	0.0581938	1	0	0	16.7224	47.5581	MYBPHL	.
regulation of retinoic acid receptor signaling pathway (GO:0048385)	1/13	0.0581938	1	0	0	16.7224	47.5581	DHRS3	.
regulation of production of miRNAs involved in gene silencing by miRNA (GO:1903798)	1/13	0.0581938	1	0	0	16.7224	47.5581	BMP4	.
nervous system development (GO:0007399)	5/455	0.0588369	1	0	0	2.38892	6.76777	ALDH3A2;BTD;CDH1;B3GNT5;SDCBP2	.
monosaccharide transport (GO:0015749)	1/14	0.0625289	1	0	0	15.528	43.0454	SLC23A1	.
quinone biosynthetic process (GO:1901663)	1/14	0.0625289	1	0	0	15.528	43.0454	COQ10A	.
positive regulation of neural precursor cell proliferation (GO:2000179)	1/14	0.0625289	1	0	0	15.528	43.0454	LRP2	.
cell surface receptor signaling pathway involved in heart development (GO:0061311)	1/14	0.0625289	1	0	0	15.528	43.0454	BMP4	.
thymus development (GO:0048538)	1/14	0.0625289	1	0	0	15.528	43.0454	SIX1	.
ubiquinone metabolic process (GO:0006743)	1/14	0.0625289	1	0	0	15.528	43.0454	COQ10A	.
epiboly involved in wound healing (GO:0090505)	1/14	0.0625289	1	0	0	15.528	43.0454	CEACAM1	.
regulation of lipase activity (GO:0060191)	1/14	0.0625289	1	0	0	15.528	43.0454	ANGPTL8	.
regulation of nucleocytoplasmic transport (GO:0046822)	1/14	0.0625289	1	0	0	15.528	43.0454	BMP4	.
regulation of defense response to virus (GO:0050688)	1/14	0.0625289	1	0	0	15.528	43.0454	IFNLR1	.
negative regulation of T cell receptor signaling pathway (GO:0050860)	1/14	0.0625289	1	0	0	15.528	43.0454	CEACAM1	.
regulation of platelet aggregation (GO:0090330)	1/14	0.0625289	1	0	0	15.528	43.0454	CEACAM1	.
negative regulation of interleukin-1 beta production (GO:0032691)	1/14	0.0625289	1	0	0	15.528	43.0454	CPTP	.
regulation of neuron apoptotic process (GO:0043523)	2/89	0.063357	1	0	0	4.8852	13.4781	BCL2;SIX1	.
regulation of cell growth (GO:0001558)	3/201	0.0656215	1	0	0	3.24465	8.83794	CEACAM1;BCL2;SLC25A33	.
lipid transport (GO:0006869)	2/91	0.0658682	1	0	0	4.77783	12.9962	ABCC3;CEACAM1	.
atrioventricular valve morphogenesis (GO:0003181)	1/15	0.0668443	1	0	0	14.4928	39.2085	EFNA1	.
positive regulation of collagen biosynthetic process (GO:0032967)	1/15	0.0668443	1	0	0	14.4928	39.2085	BMP4	.
ubiquinone biosynthetic process (GO:0006744)	1/15	0.0668443	1	0	0	14.4928	39.2085	COQ10A	.
negative regulation of muscle cell differentiation (GO:0051148)	1/15	0.0668443	1	0	0	14.4928	39.2085	BMP4	.
vitamin D metabolic process (GO:0042359)	1/15	0.0668443	1	0	0	14.4928	39.2085	LRP2	.
regulation of T cell mediated cytotoxicity (GO:0001914)	1/15	0.0668443	1	0	0	14.4928	39.2085	CEACAM1	.
embryonic cranial skeleton morphogenesis (GO:0048701)	1/15	0.0668443	1	0	0	14.4928	39.2085	SIX1	.
positive regulation of mesonephros development (GO:0061213)	1/15	0.0668443	1	0	0	14.4928	39.2085	SIX1	.
negative regulation of platelet activation (GO:0010544)	1/15	0.0668443	1	0	0	14.4928	39.2085	CEACAM1	.
negative regulation of anoikis (GO:2000811)	1/15	0.0668443	1	0	0	14.4928	39.2085	BCL2	.
positive regulation of collagen metabolic process (GO:0010714)	1/15	0.0668443	1	0	0	14.4928	39.2085	BMP4	.
filopodium assembly (GO:0046847)	1/15	0.0668443	1	0	0	14.4928	39.2085	VSTM5	.
regulation of cartilage development (GO:0061035)	1/15	0.0668443	1	0	0	14.4928	39.2085	BMP4	.
negative regulation of cellular component movement (GO:0051271)	1/15	0.0668443	1	0	0	14.4928	39.2085	SPINT2	.
negative regulation of insulin secretion (GO:0046676)	1/15	0.0668443	1	0	0	14.4928	39.2085	FAM3D	.
skin development (GO:0043588)	2/94	0.0696967	1	0	0	4.62535	12.3201	ST14;ITGB4	.
regulation of SMAD protein import into nucleus (GO:0060390)	1/16	0.07114	1	0	0	13.587	35.9118	BMP4	.
negative regulation of peptide hormone secretion (GO:0090278)	1/16	0.07114	1	0	0	13.587	35.9118	FAM3D	.
regulation of protein homodimerization activity (GO:0043496)	1/16	0.07114	1	0	0	13.587	35.9118	BCL2	.
neuron apoptotic process (GO:0051402)	1/16	0.07114	1	0	0	13.587	35.9118	BCL2	.
mesenchyme development (GO:0060485)	1/16	0.07114	1	0	0	13.587	35.9118	BMP4	.
regulation of reactive oxygen species biosynthetic process (GO:1903426)	1/16	0.07114	1	0	0	13.587	35.9118	SLC25A33	.
epithelial cell development (GO:0002064)	1/16	0.07114	1	0	0	13.587	35.9118	POF1B	.
negative regulation of striated muscle cell differentiation (GO:0051154)	1/16	0.07114	1	0	0	13.587	35.9118	DKK1	.
regulation of cell death (GO:0010941)	2/96	0.0722888	1	0	0	4.52899	11.898	BMP4;DKK1	.
protein localization to nucleus (GO:0034504)	2/96	0.0722888	1	0	0	4.52899	11.898	BMP4;SIX1	.
negative regulation of cell motility (GO:2000146)	2/97	0.0735966	1	0	0	4.48229	11.695	PTPRU;SPINT2	.
protein localization to organelle (GO:0033365)	2/97	0.0735966	1	0	0	4.48229	11.695	BMP4;SIX1	.
phosphatidylinositol biosynthetic process (GO:0006661)	2/98	0.074912	1	0	0	4.43656	11.4971	MTMR1;CWH43	.
positive regulation of protein processing (GO:0010954)	1/17	0.0754162	1	0	0	12.7877	33.0529	ANGPTL8	.
negative regulation of lipid biosynthetic process (GO:0051055)	1/17	0.0754162	1	0	0	12.7877	33.0529	CEACAM1	.
positive regulation of dendrite extension (GO:1903861)	1/17	0.0754162	1	0	0	12.7877	33.0529	RASAL1	.
regulation of collagen biosynthetic process (GO:0032965)	1/17	0.0754162	1	0	0	12.7877	33.0529	BMP4	.
regulation of tissue remodeling (GO:0034103)	1/17	0.0754162	1	0	0	12.7877	33.0529	CEACAM1	.
pharyngeal system development (GO:0060037)	1/17	0.0754162	1	0	0	12.7877	33.0529	BMP4	.
pigment granule transport (GO:0051904)	1/17	0.0754162	1	0	0	12.7877	33.0529	MLPH	.
melanosome transport (GO:0032402)	1/17	0.0754162	1	0	0	12.7877	33.0529	MLPH	.
negative regulation of antigen receptor-mediated signaling pathway (GO:0050858)	1/17	0.0754162	1	0	0	12.7877	33.0529	CEACAM1	.
positive regulation of cartilage development (GO:0061036)	1/17	0.0754162	1	0	0	12.7877	33.0529	BMP4	.
positive regulation of epidermal cell differentiation (GO:0045606)	1/17	0.0754162	1	0	0	12.7877	33.0529	BMP4	.
metal ion transport (GO:0030001)	2/101	0.0789031	1	0	0	4.30478	10.9321	SLC23A1;LRP2	.
establishment of melanosome localization (GO:0032401)	1/18	0.0796729	1	0	0	12.0773	30.5535	MLPH	.
regulation of mitochondrial membrane permeability (GO:0046902)	1/18	0.0796729	1	0	0	12.0773	30.5535	BCL2	.
regulation of epithelial cell differentiation (GO:0030856)	1/18	0.0796729	1	0	0	12.0773	30.5535	CEACAM1	.
regulation of amyloid-beta formation (GO:1902003)	1/18	0.0796729	1	0	0	12.0773	30.5535	EFNA1	.
negative regulation of peptidyl-serine phosphorylation (GO:0033137)	1/18	0.0796729	1	0	0	12.0773	30.5535	DKK1	.
regulation of dendrite extension (GO:1903859)	1/18	0.0796729	1	0	0	12.0773	30.5535	RASAL1	.
regulation of dephosphorylation (GO:0035303)	1/18	0.0796729	1	0	0	12.0773	30.5535	MTMR1	.
positive regulation of actin cytoskeleton reorganization (GO:2000251)	1/18	0.0796729	1	0	0	12.0773	30.5535	BAIAP2L1	.
negative regulation of osteoclast differentiation (GO:0045671)	1/18	0.0796729	1	0	0	12.0773	30.5535	TCTA	.
release of cytochrome c from mitochondria (GO:0001836)	1/18	0.0796729	1	0	0	12.0773	30.5535	BCL2	.
endoplasmic reticulum calcium ion homeostasis (GO:0032469)	1/18	0.0796729	1	0	0	12.0773	30.5535	BCL2	.
positive regulation of transforming growth factor beta receptor signaling pathway (GO:0030511)	1/19	0.0839102	1	0	0	11.4416	28.3525	GIPC1	.
drug transport (GO:0015893)	1/19	0.0839102	1	0	0	11.4416	28.3525	ABCC3	.
regulation of sprouting angiogenesis (GO:1903670)	1/19	0.0839102	1	0	0	11.4416	28.3525	CEACAM1	.
negative regulation of phosphate metabolic process (GO:0045936)	1/19	0.0839102	1	0	0	11.4416	28.3525	BMP4	.
endocardial cushion development (GO:0003197)	1/19	0.0839102	1	0	0	11.4416	28.3525	BMP4	.
negative regulation of protein localization to plasma membrane (GO:1903077)	1/19	0.0839102	1	0	0	11.4416	28.3525	NUMB	.
negative regulation of lipid metabolic process (GO:0045833)	1/19	0.0839102	1	0	0	11.4416	28.3525	CEACAM1	.
negative regulation of protein localization to cell periphery (GO:1904376)	1/19	0.0839102	1	0	0	11.4416	28.3525	NUMB	.
positive regulation of epithelial cell differentiation (GO:0030858)	1/19	0.0839102	1	0	0	11.4416	28.3525	BMP4	.
regulation of transcription factor import into nucleus (GO:0042990)	1/19	0.0839102	1	0	0	11.4416	28.3525	CDH1	.
acetylcholine receptor signaling pathway (GO:0095500)	1/19	0.0839102	1	0	0	11.4416	28.3525	LY6G6E	.
negative regulation of proteolysis involved in cellular protein catabolic process (GO:1903051)	1/19	0.0839102	1	0	0	11.4416	28.3525	EFNA1	.
extrinsic apoptotic signaling pathway in absence of ligand (GO:0097192)	1/19	0.0839102	1	0	0	11.4416	28.3525	BCL2	.
mitochondrial membrane organization (GO:0007006)	1/19	0.0839102	1	0	0	11.4416	28.3525	BCL2	.
positive regulation of cellular response to transforming growth factor beta stimulus (GO:1903846)	1/19	0.0839102	1	0	0	11.4416	28.3525	GIPC1	.
cellular polysaccharide biosynthetic process (GO:0033692)	1/19	0.0839102	1	0	0	11.4416	28.3525	B3GNT5	.
mesoderm formation (GO:0001707)	1/20	0.0881282	1	0	0	10.8696	26.4018	ITGB4	.
regulation of anoikis (GO:2000209)	1/20	0.0881282	1	0	0	10.8696	26.4018	BCL2	.
regulation of epidermal cell differentiation (GO:0045604)	1/20	0.0881282	1	0	0	10.8696	26.4018	BMP4	.
cellular response to steroid hormone stimulus (GO:0071383)	1/20	0.0881282	1	0	0	10.8696	26.4018	BMP4	.
steroid hormone mediated signaling pathway (GO:0043401)	1/20	0.0881282	1	0	0	10.8696	26.4018	BMP4	.
wound healing, spreading of cells (GO:0044319)	1/20	0.0881282	1	0	0	10.8696	26.4018	CEACAM1	.
positive regulation of gene silencing by miRNA (GO:2000637)	1/20	0.0881282	1	0	0	10.8696	26.4018	BMP4	.
regulation of lipoprotein lipase activity (GO:0051004)	1/20	0.0881282	1	0	0	10.8696	26.4018	ANGPTL8	.
melanosome localization (GO:0032400)	1/20	0.0881282	1	0	0	10.8696	26.4018	MLPH	.
vesicle cytoskeletal trafficking (GO:0099518)	1/20	0.0881282	1	0	0	10.8696	26.4018	MLPH	.
mitochondrial RNA metabolic process (GO:0000959)	1/20	0.0881282	1	0	0	10.8696	26.4018	SLC25A33	.
positive regulation of establishment of protein localization to mitochondrion (GO:1903749)	2/110	0.0912588	1	0	0	3.95257	9.46267	DTWD2;BCL2	.
cellular response to peptide hormone stimulus (GO:0071375)	2/110	0.0912588	1	0	0	3.95257	9.46267	CEACAM1;SLC25A33	.
embryonic skeletal system development (GO:0048706)	1/21	0.092327	1	0	0	10.352	24.6627	SIX1	.
positive regulation of BMP signaling pathway (GO:0030513)	1/21	0.092327	1	0	0	10.352	24.6627	BMP4	.
response to nicotine (GO:0035094)	1/21	0.092327	1	0	0	10.352	24.6627	BCL2	.
phosphatidylserine acyl-chain remodeling (GO:0036150)	1/21	0.092327	1	0	0	10.352	24.6627	OSBPL10	.
negative regulation of G-protein coupled receptor protein signaling pathway (GO:0045744)	1/21	0.092327	1	0	0	10.352	24.6627	LY6G6E	.
embryonic skeletal system morphogenesis (GO:0048704)	1/21	0.092327	1	0	0	10.352	24.6627	SIX1	.
hepaticobiliary system development (GO:0061008)	1/21	0.092327	1	0	0	10.352	24.6627	LSR	.
branched-chain amino acid catabolic process (GO:0009083)	1/21	0.092327	1	0	0	10.352	24.6627	BCAT2	.
phosphatidylinositol metabolic process (GO:0046488)	2/112	0.0940778	1	0	0	3.88199	9.17559	MTMR1;ZFYVE21	.
branched-chain amino acid metabolic process (GO:0009081)	1/22	0.0965067	1	0	0	9.88142	23.1042	BCAT2	.
peripheral nervous system development (GO:0007422)	1/22	0.0965067	1	0	0	9.88142	23.1042	ALDH3A2	.
regulation of transcription from RNA polymerase III promoter (GO:0006359)	1/22	0.0965067	1	0	0	9.88142	23.1042	BRF2	.
acylglycerol homeostasis (GO:0055090)	1/22	0.0965067	1	0	0	9.88142	23.1042	ANGPTL8	.
protein localization to cell surface (GO:0034394)	1/22	0.0965067	1	0	0	9.88142	23.1042	PTPRU	.
digestive system development (GO:0055123)	1/22	0.0965067	1	0	0	9.88142	23.1042	ITGB4	.
hematopoietic progenitor cell differentiation (GO:0002244)	1/22	0.0965067	1	0	0	9.88142	23.1042	BMP4	.
inner ear morphogenesis (GO:0042472)	1/22	0.0965067	1	0	0	9.88142	23.1042	SIX1	.
response to alkaloid (GO:0043279)	1/23	0.100667	1	0	0	9.4518	21.7007	BCL2	.
phospholipid dephosphorylation (GO:0046839)	1/23	0.100667	1	0	0	9.4518	21.7007	MTMR1	.
vitamin transport (GO:0051180)	1/23	0.100667	1	0	0	9.4518	21.7007	SLC23A1	.
negative regulation of signal transduction in absence of ligand (GO:1901099)	1/23	0.100667	1	0	0	9.4518	21.7007	BCL2	.
negative regulation of extrinsic apoptotic signaling pathway in absence of ligand (GO:2001240)	1/23	0.100667	1	0	0	9.4518	21.7007	BCL2	.
regulation of dendritic spine morphogenesis (GO:0061001)	1/23	0.100667	1	0	0	9.4518	21.7007	EFNA1	.
regulation of proteolysis involved in cellular protein catabolic process (GO:1903050)	1/23	0.100667	1	0	0	9.4518	21.7007	EFNA1	.
cellular amino acid catabolic process (GO:0009063)	1/23	0.100667	1	0	0	9.4518	21.7007	BCAT2	.
regulation of phosphorylation (GO:0042325)	2/119	0.104137	1	0	0	3.65364	8.26468	BMP4;SLC25A33	.
brain development (GO:0007420)	2/119	0.104137	1	0	0	3.65364	8.26468	SLC23A1;B3GNT5	.
intrinsic apoptotic signaling pathway in response to endoplasmic reticulum stress (GO:0070059)	1/24	0.104809	1	0	0	9.05797	20.4313	BCL2	.
negative regulation of protein localization to membrane (GO:1905476)	1/24	0.104809	1	0	0	9.05797	20.4313	NUMB	.
positive regulation of endopeptidase activity (GO:0010950)	1/24	0.104809	1	0	0	9.05797	20.4313	EFNA1	.
mucosal immune response (GO:0002385)	1/24	0.104809	1	0	0	9.05797	20.4313	IFNLR1	.
limb development (GO:0060173)	1/24	0.104809	1	0	0	9.05797	20.4313	DKK1	.
ear morphogenesis (GO:0042471)	1/24	0.104809	1	0	0	9.05797	20.4313	SIX1	.
regulation of transmembrane transport (GO:0034762)	1/24	0.104809	1	0	0	9.05797	20.4313	BCL2	.
negative regulation of proteasomal ubiquitin-dependent protein catabolic process (GO:0032435)	1/24	0.104809	1	0	0	9.05797	20.4313	GIPC1	.
enzyme linked receptor protein signaling pathway (GO:0007167)	2/120	0.105598	1	0	0	3.62319	8.14535	PTPRU;PTPRF	.
negative regulation of locomotion (GO:0040013)	1/25	0.108932	1	0	0	8.69565	19.2785	SPINT2	.
regulation of apoptotic signaling pathway (GO:2001233)	1/25	0.108932	1	0	0	8.69565	19.2785	BCL2	.
peptidyl-tyrosine dephosphorylation (GO:0035335)	1/25	0.108932	1	0	0	8.69565	19.2785	PTPRF	.
positive regulation of embryonic development (GO:0040019)	1/25	0.108932	1	0	0	8.69565	19.2785	SIX1	.
respiratory tube development (GO:0030323)	1/25	0.108932	1	0	0	8.69565	19.2785	BMP4	.
negative regulation of epithelial to mesenchymal transition (GO:0010719)	1/25	0.108932	1	0	0	8.69565	19.2785	EFNA1	.
regulation of protein import into nucleus (GO:0042306)	1/25	0.108932	1	0	0	8.69565	19.2785	BMP4	.
positive regulation of synapse assembly (GO:0051965)	1/26	0.113036	1	0	0	8.3612	18.2278	VSTM5	.
GPI anchor metabolic process (GO:0006505)	1/26	0.113036	1	0	0	8.3612	18.2278	CWH43	.
regulation of T cell receptor signaling pathway (GO:0050856)	1/26	0.113036	1	0	0	8.3612	18.2278	CEACAM1	.
endocrine system development (GO:0035270)	1/26	0.113036	1	0	0	8.3612	18.2278	SIX1	.
fat-soluble vitamin metabolic process (GO:0006775)	1/26	0.113036	1	0	0	8.3612	18.2278	LRP2	.
protein lipidation (GO:0006497)	2/127	0.115974	1	0	0	3.42349	7.37552	CWH43;LY6E	.
phosphatidylserine metabolic process (GO:0006658)	1/27	0.117121	1	0	0	8.05153	17.2669	OSBPL10	.
regulation of extrinsic apoptotic signaling pathway in absence of ligand (GO:2001239)	1/27	0.117121	1	0	0	8.05153	17.2669	BCL2	.
phosphatidylinositol phosphorylation (GO:0046854)	1/27	0.117121	1	0	0	8.05153	17.2669	ZFYVE21	.
extrinsic apoptotic signaling pathway via death domain receptors (GO:0008625)	1/27	0.117121	1	0	0	8.05153	17.2669	BCL2	.
negative regulation of small GTPase mediated signal transduction (GO:0051058)	1/27	0.117121	1	0	0	8.05153	17.2669	RASAL1	.
regulation of protein localization to nucleus (GO:1900180)	1/27	0.117121	1	0	0	8.05153	17.2669	BMP4	.
regulation of macromolecule metabolic process (GO:0060255)	2/129	0.118985	1	0	0	3.37041	7.17478	MTMR1;DKK1	.
generation of neurons (GO:0048699)	2/130	0.120498	1	0	0	3.34448	7.07733	CDH1;SIX1	.
regulation of fatty acid biosynthetic process (GO:0042304)	1/28	0.121188	1	0	0	7.76398	16.3852	CEACAM1	.
cellular response to alcohol (GO:0097306)	1/28	0.121188	1	0	0	7.76398	16.3852	CDH1	.
positive regulation of protein tyrosine kinase activity (GO:0061098)	1/28	0.121188	1	0	0	7.76398	16.3852	EFNA1	.
negative regulation of homeostatic process (GO:0032845)	1/28	0.121188	1	0	0	7.76398	16.3852	BCL2	.
negative regulation of proteasomal protein catabolic process (GO:1901799)	1/28	0.121188	1	0	0	7.76398	16.3852	GIPC1	.
cellular amino acid biosynthetic process (GO:0008652)	1/28	0.121188	1	0	0	7.76398	16.3852	BCAT2	.
regulation of lipid biosynthetic process (GO:0046890)	1/28	0.121188	1	0	0	7.76398	16.3852	CEACAM1	.
triglyceride homeostasis (GO:0070328)	1/28	0.121188	1	0	0	7.76398	16.3852	ANGPTL8	.
primary neural tube formation (GO:0014020)	1/28	0.121188	1	0	0	7.76398	16.3852	LRP2	.
regulation of transmembrane receptor protein serine/threonine kinase signaling pathway (GO:0090092)	1/28	0.121188	1	0	0	7.76398	16.3852	BMP4	.
regulation of receptor internalization (GO:0002090)	1/28	0.121188	1	0	0	7.76398	16.3852	DKK1	.
bicellular tight junction assembly (GO:0070830)	1/28	0.121188	1	0	0	7.76398	16.3852	POF1B	.
chondrocyte differentiation (GO:0002062)	1/28	0.121188	1	0	0	7.76398	16.3852	BMP4	.
negative regulation of Notch signaling pathway (GO:0045746)	1/29	0.125236	1	0	0	7.49625	15.5739	ARRDC1	.
skeletal muscle organ development (GO:0060538)	1/29	0.125236	1	0	0	7.49625	15.5739	SIX1	.
tube closure (GO:0060606)	1/29	0.125236	1	0	0	7.49625	15.5739	LRP2	.
respiratory system development (GO:0060541)	1/29	0.125236	1	0	0	7.49625	15.5739	BMP4	.
lung development (GO:0030324)	1/29	0.125236	1	0	0	7.49625	15.5739	BMP4	.
B cell proliferation (GO:0042100)	1/29	0.125236	1	0	0	7.49625	15.5739	BCL2	.
carbohydrate derivative biosynthetic process (GO:1901137)	1/29	0.125236	1	0	0	7.49625	15.5739	B3GNT5	.
striated muscle tissue development (GO:0014706)	1/29	0.125236	1	0	0	7.49625	15.5739	SIX1	.
regulation of myoblast differentiation (GO:0045661)	1/29	0.125236	1	0	0	7.49625	15.5739	BMP4	.
regulation of cell proliferation (GO:0042127)	6/740	0.125643	1	0	0	1.76263	3.65625	BMP4;PTPRU;IFNLR1;IRF6;SLC25A33;ZBTB7C	.
mitochondrial transport (GO:0006839)	2/135	0.128134	1	0	0	3.22061	6.61733	BCL2;SLC25A33	.
regulation of actin cytoskeleton reorganization (GO:2000249)	1/30	0.129266	1	0	0	7.24638	14.8252	BAIAP2L1	.
positive regulation of protein insertion into mitochondrial membrane involved in apoptotic signaling pathway (GO:1900740)	1/30	0.129266	1	0	0	7.24638	14.8252	BCL2	.
regulation of protein insertion into mitochondrial membrane involved in apoptotic signaling pathway (GO:1900739)	1/30	0.129266	1	0	0	7.24638	14.8252	BCL2	.
regulation of developmental growth (GO:0048638)	1/30	0.129266	1	0	0	7.24638	14.8252	SIX1	.
positive regulation of B cell proliferation (GO:0030890)	1/30	0.129266	1	0	0	7.24638	14.8252	BCL2	.
smoothened signaling pathway (GO:0007224)	1/30	0.129266	1	0	0	7.24638	14.8252	BMP4	.
regulation of defense response to virus by host (GO:0050691)	1/30	0.129266	1	0	0	7.24638	14.8252	IFNLR1	.
regulation of cell adhesion mediated by integrin (GO:0033628)	1/30	0.129266	1	0	0	7.24638	14.8252	EFNA1	.
response to cytokine (GO:0034097)	2/138	0.132769	1	0	0	3.1506	6.3615	BCL2;IFNLR1	.
skeletal system morphogenesis (GO:0048705)	1/31	0.133277	1	0	0	7.01262	14.1327	SIX1	.
sarcomere organization (GO:0045214)	1/31	0.133277	1	0	0	7.01262	14.1327	MYBPHL	.
liver development (GO:0001889)	1/31	0.133277	1	0	0	7.01262	14.1327	LSR	.
positive regulation of bone mineralization (GO:0030501)	1/31	0.133277	1	0	0	7.01262	14.1327	BMP4	.
regulation of protein tyrosine kinase activity (GO:0061097)	1/31	0.133277	1	0	0	7.01262	14.1327	EFNA1	.
MAPK cascade (GO:0000165)	3/278	0.136488	1	0	0	2.34595	4.67199	RASAL1;NRG2;SPTBN2	.
mitochondrial transmembrane transport (GO:1990542)	1/32	0.13727	1	0	0	6.79348	13.4905	SLC25A33	.
negative regulation of BMP signaling pathway (GO:0030514)	1/32	0.13727	1	0	0	6.79348	13.4905	LRP2	.
GPI anchor biosynthetic process (GO:0006506)	1/32	0.13727	1	0	0	6.79348	13.4905	CWH43	.
substrate adhesion-dependent cell spreading (GO:0034446)	1/32	0.13727	1	0	0	6.79348	13.4905	EFNA1	.
positive regulation of transcription factor import into nucleus (GO:0042993)	1/32	0.13727	1	0	0	6.79348	13.4905	CDH1	.
ceramide biosynthetic process (GO:0046513)	1/32	0.13727	1	0	0	6.79348	13.4905	DEGS2	.
positive regulation of biomineral tissue development (GO:0070169)	1/33	0.141245	1	0	0	6.58762	12.8937	BMP4	.
activation of MAPKK activity (GO:0000186)	1/33	0.141245	1	0	0	6.58762	12.8937	BMP4	.
positive regulation of intrinsic apoptotic signaling pathway (GO:2001244)	1/33	0.141245	1	0	0	6.58762	12.8937	BCL2	.
regulation of intracellular protein transport (GO:0033157)	1/33	0.141245	1	0	0	6.58762	12.8937	BMP4	.
entry into host cell (GO:0030260)	1/33	0.141245	1	0	0	6.58762	12.8937	CDH1	.
embryonic organ morphogenesis (GO:0048562)	1/33	0.141245	1	0	0	6.58762	12.8937	SIX1	.
neural tube closure (GO:0001843)	1/33	0.141245	1	0	0	6.58762	12.8937	LRP2	.
carboxylic acid metabolic process (GO:0019752)	1/33	0.141245	1	0	0	6.58762	12.8937	SLC23A1	.
epithelial tube morphogenesis (GO:0060562)	1/34	0.145202	1	0	0	6.39386	12.3378	BMP4	.
regulation of interleukin-1 beta secretion (GO:0050706)	1/34	0.145202	1	0	0	6.39386	12.3378	CPTP	.
positive regulation of cytokinesis (GO:0032467)	1/34	0.145202	1	0	0	6.39386	12.3378	GIPC1	.
apoptotic mitochondrial changes (GO:0008637)	1/34	0.145202	1	0	0	6.39386	12.3378	BCL2	.
ventricular cardiac muscle tissue morphogenesis (GO:0055010)	1/34	0.145202	1	0	0	6.39386	12.3378	LRP2	.
regulation of JUN kinase activity (GO:0043506)	1/34	0.145202	1	0	0	6.39386	12.3378	DKK1	.
negative regulation of T cell activation (GO:0050868)	1/34	0.145202	1	0	0	6.39386	12.3378	CEACAM1	.
positive regulation of RNA metabolic process (GO:0051254)	1/35	0.149141	1	0	0	6.21118	11.819	BMP4	.
lipid phosphorylation (GO:0046834)	1/35	0.149141	1	0	0	6.21118	11.819	ZFYVE21	.
carboxylic acid transmembrane transport (GO:1905039)	1/35	0.149141	1	0	0	6.21118	11.819	LRP2	.
positive regulation of DNA replication (GO:0045740)	1/35	0.149141	1	0	0	6.21118	11.819	BMP4	.
endothelial cell migration (GO:0043542)	1/35	0.149141	1	0	0	6.21118	11.819	GIPC1	.
actin filament bundle organization (GO:0061572)	1/35	0.149141	1	0	0	6.21118	11.819	BAIAP2L1	.
apical junction assembly (GO:0043297)	1/35	0.149141	1	0	0	6.21118	11.819	POF1B	.
positive regulation of osteoblast differentiation (GO:0045669)	1/35	0.149141	1	0	0	6.21118	11.819	BMP4	.
regulation of receptor-mediated endocytosis (GO:0048259)	1/36	0.153062	1	0	0	6.03865	11.334	DKK1	.
epithelial cell migration (GO:0010631)	1/36	0.153062	1	0	0	6.03865	11.334	GIPC1	.
lymphocyte proliferation (GO:0046651)	1/36	0.153062	1	0	0	6.03865	11.334	BCL2	.
zymogen activation (GO:0031638)	1/36	0.153062	1	0	0	6.03865	11.334	ST14	.
negative regulation of Ras protein signal transduction (GO:0046580)	1/37	0.156965	1	0	0	5.87544	10.8798	RASAL1	.
actin filament bundle assembly (GO:0051017)	1/37	0.156965	1	0	0	5.87544	10.8798	BAIAP2L1	.
regulation of metal ion transport (GO:0010959)	1/37	0.156965	1	0	0	5.87544	10.8798	BCL2	.
positive regulation of smooth muscle cell proliferation (GO:0048661)	1/37	0.156965	1	0	0	5.87544	10.8798	BMP4	.
regulation of osteoclast differentiation (GO:0045670)	1/37	0.156965	1	0	0	5.87544	10.8798	TCTA	.
positive regulation of mitochondrial outer membrane permeabilization involved in apoptotic signaling pathway (GO:1901030)	1/37	0.156965	1	0	0	5.87544	10.8798	BCL2	.
positive regulation of neuron death (GO:1901216)	1/38	0.16085	1	0	0	5.72082	10.4536	DKK1	.
axon guidance (GO:0007411)	2/158	0.164559	1	0	0	2.75179	4.96557	EFNA1;SPTBN2	.
negative regulation of protein catabolic process (GO:0042177)	1/39	0.164717	1	0	0	5.57414	10.0531	SERPINB12	.
ERBB2 signaling pathway (GO:0038128)	1/39	0.164717	1	0	0	5.57414	10.0531	NRG2	.
skeletal muscle tissue development (GO:0007519)	1/39	0.164717	1	0	0	5.57414	10.0531	SIX1	.
negative regulation of catabolic process (GO:0009895)	1/40	0.168567	1	0	0	5.43478	9.67621	SERPINB12	.
odontogenesis (GO:0042476)	1/41	0.172399	1	0	0	5.30223	9.32101	BMP4	.
peptide transport (GO:0015833)	1/41	0.172399	1	0	0	5.30223	9.32101	ARRDC1	.
positive regulation of cell division (GO:0051781)	1/41	0.172399	1	0	0	5.30223	9.32101	GIPC1	.
negative regulation of proteolysis (GO:0045861)	1/41	0.172399	1	0	0	5.30223	9.32101	EFNA1	.
positive regulation of protein modification process (GO:0031401)	2/163	0.172709	1	0	0	2.66738	4.68432	BMP4;EFNA1	.
negative regulation of protein secretion (GO:0050709)	1/42	0.176214	1	0	0	5.17598	8.9858	FAM3D	.
ceramide metabolic process (GO:0006672)	1/42	0.176214	1	0	0	5.17598	8.9858	DEGS2	.
regulation of cell migration (GO:0030334)	3/316	0.178191	1	0	0	2.06384	3.55992	PTPRU;CEACAM1;NUMB	.
regulation of ATP metabolic process (GO:1903578)	1/43	0.180011	1	0	0	5.05561	8.66904	SLC25A33	.
regulation of B cell proliferation (GO:0030888)	1/43	0.180011	1	0	0	5.05561	8.66904	BCL2	.
development of primary male sexual characteristics (GO:0046546)	1/43	0.180011	1	0	0	5.05561	8.66904	LRP2	.
negative regulation of ERBB signaling pathway (GO:1901185)	1/43	0.180011	1	0	0	5.05561	8.66904	NRG2	.
male gonad development (GO:0008584)	1/43	0.180011	1	0	0	5.05561	8.66904	LRP2	.
negative regulation of protein metabolic process (GO:0051248)	1/43	0.180011	1	0	0	5.05561	8.66904	SERPINB12	.
digestive tract development (GO:0048565)	1/43	0.180011	1	0	0	5.05561	8.66904	ITGB4	.
inorganic anion transport (GO:0015698)	1/44	0.183791	1	0	0	4.94071	8.36934	CLIC3	.
sprouting angiogenesis (GO:0002040)	1/44	0.183791	1	0	0	4.94071	8.36934	BMP4	.
regulation of smooth muscle cell proliferation (GO:0048660)	1/44	0.183791	1	0	0	4.94071	8.36934	BMP4	.
amide biosynthetic process (GO:0043604)	1/44	0.183791	1	0	0	4.94071	8.36934	DEGS2	.
negative regulation of apoptotic process (GO:0043066)	4/485	0.184511	1	0	0	1.79292	3.03012	BMP4;BCL2;SIX1;DKK1	.
positive regulation of protein kinase activity (GO:0045860)	2/172	0.187539	1	0	0	2.52781	4.23096	EFNA1;DKK1	.
mitochondrial gene expression (GO:0140053)	1/45	0.187554	1	0	0	4.83092	8.08544	SLC25A33	.
negative regulation of ossification (GO:0030279)	1/45	0.187554	1	0	0	4.83092	8.08544	DKK1	.
protein transport (GO:0015031)	3/326	0.189707	1	0	0	2.00053	3.32543	ARRDC1;RUNDC1;TMED4	.
cellular protein localization (GO:0034613)	3/327	0.19087	1	0	0	1.99442	3.30308	PTPRU;RUNDC1;TMED4	.
aminoglycan biosynthetic process (GO:0006023)	1/46	0.1913	1	0	0	4.7259	7.81622	B3GNT5	.
regulation of cellular component movement (GO:0051270)	1/46	0.1913	1	0	0	4.7259	7.81622	NRG2	.
regulation of generation of precursor metabolites and energy (GO:0043467)	1/46	0.1913	1	0	0	4.7259	7.81622	SLC25A33	.
cartilage development (GO:0051216)	1/46	0.1913	1	0	0	4.7259	7.81622	BMP4	.
negative regulation of cellular biosynthetic process (GO:0031327)	1/47	0.195029	1	0	0	4.62535	7.56064	CEACAM1	.
positive regulation of pathway-restricted SMAD protein phosphorylation (GO:0010862)	1/47	0.195029	1	0	0	4.62535	7.56064	BMP4	.
myofibril assembly (GO:0030239)	1/47	0.195029	1	0	0	4.62535	7.56064	MYBPHL	.
regulation of intrinsic apoptotic signaling pathway (GO:2001242)	1/47	0.195029	1	0	0	4.62535	7.56064	BCL2	.
positive regulation of transcription from RNA polymerase II promoter (GO:0045944)	6/848	0.195472	1	0	0	1.53815	2.51077	BMP4;CITED4;SIX1;IRF6;GLIS1;ZNF750	.
positive regulation of MAP kinase activity (GO:0043406)	2/177	0.195856	1	0	0	2.4564	4.00486	BMP4;DKK1	.
negative regulation of protein phosphorylation (GO:0001933)	2/178	0.197525	1	0	0	2.4426	3.96163	CEACAM1;DKK1	.
negative regulation of mitotic cell cycle (GO:0045930)	1/48	0.19874	1	0	0	4.52899	7.31774	BMP4	.
intrinsic apoptotic signaling pathway in response to DNA damage (GO:0008630)	1/48	0.19874	1	0	0	4.52899	7.31774	BCL2	.
regulation of cell cycle arrest (GO:0071156)	1/48	0.19874	1	0	0	4.52899	7.31774	SLC25A33	.
regulation of epithelial cell migration (GO:0010632)	1/48	0.19874	1	0	0	4.52899	7.31774	CEACAM1	.
positive regulation of nucleic acid-templated transcription (GO:1903508)	4/502	0.200371	1	0	0	1.7322	2.78466	BMP4;CDH1;SIX1;IRF6	.
ER to Golgi vesicle-mediated transport (GO:0006888)	2/180	0.200868	1	0	0	2.41546	3.87707	TMED4;SPTBN2	.
regulation of reactive oxygen species metabolic process (GO:2000377)	1/49	0.202435	1	0	0	4.43656	7.08668	SLC25A33	.
gonad development (GO:0008406)	1/49	0.202435	1	0	0	4.43656	7.08668	LRP2	.
organonitrogen compound biosynthetic process (GO:1901566)	2/181	0.202543	1	0	0	2.40211	3.83571	ALDH3A2;DEGS2	.
regulation of bone mineralization (GO:0030500)	1/50	0.206113	1	0	0	4.34783	6.86666	BMP4	.
fatty acid oxidation (GO:0019395)	1/50	0.206113	1	0	0	4.34783	6.86666	ALDH3A2	.
myeloid leukocyte differentiation (GO:0002573)	1/50	0.206113	1	0	0	4.34783	6.86666	BMP4	.
receptor internalization (GO:0031623)	1/50	0.206113	1	0	0	4.34783	6.86666	CEACAM1	.
positive regulation of JUN kinase activity (GO:0043507)	1/50	0.206113	1	0	0	4.34783	6.86666	DKK1	.
positive regulation of developmental growth (GO:0048639)	1/51	0.209774	1	0	0	4.26257	6.65698	RASAL1	.
carboxylic acid transport (GO:0046942)	1/51	0.209774	1	0	0	4.26257	6.65698	SLC23A1	.
positive regulation of actin filament polymerization (GO:0030838)	1/51	0.209774	1	0	0	4.26257	6.65698	BAIAP2L1	.
positive regulation of proteolysis (GO:0045862)	1/52	0.213418	1	0	0	4.1806	6.45695	ANGPTL8	.
regulation of calcium ion transport (GO:0051924)	1/52	0.213418	1	0	0	4.1806	6.45695	BCL2	.
positive regulation of ossification (GO:0045778)	1/52	0.213418	1	0	0	4.1806	6.45695	BMP4	.
intracellular protein transport (GO:0006886)	3/347	0.214482	1	0	0	1.87946	2.89349	GIPC1;RUNDC1;TMED4	.
positive regulation of cellular process (GO:0048522)	4/519	0.216634	1	0	0	1.67546	2.5627	BMP4;BCL2;DKK1;SLC25A33	.
positive regulation of response to stimulus (GO:0048584)	1/54	0.220657	1	0	0	4.02576	6.08352	BMP4	.
negative regulation of cellular response to growth factor stimulus (GO:0090288)	1/55	0.224251	1	0	0	3.95257	5.90904	LRP2	.
positive regulation of cell differentiation (GO:0045597)	2/194	0.224442	1	0	0	2.24115	3.34859	BMP4;CEACAM1	.
cellular respiration (GO:0045333)	1/57	0.231392	1	0	0	3.81388	5.58216	COQ10A	.
phospholipid transport (GO:0015914)	1/58	0.234937	1	0	0	3.74813	5.42892	CPTP	.
regulation of epidermal growth factor receptor signaling pathway (GO:0042058)	1/58	0.234937	1	0	0	3.74813	5.42892	CEACAM1	.
sodium ion transport (GO:0006814)	1/58	0.234937	1	0	0	3.74813	5.42892	SLC23A1	.
integrin-mediated signaling pathway (GO:0007229)	1/58	0.234937	1	0	0	3.74813	5.42892	CEACAM1	.
keratinocyte differentiation (GO:0030216)	1/59	0.238467	1	0	0	3.6846	5.28196	ST14	.
regulation of protein metabolic process (GO:0051246)	1/59	0.238467	1	0	0	3.6846	5.28196	ANGPTL8	.
regulation of extrinsic apoptotic signaling pathway (GO:2001236)	1/59	0.238467	1	0	0	3.6846	5.28196	BMP4	.
regulation of autophagy (GO:0010506)	2/203	0.239712	1	0	0	2.14179	3.05915	CPTP;BCL2	.
regulation of MAPK cascade (GO:0043408)	2/203	0.239712	1	0	0	2.14179	3.05915	BMP4;CEACAM1	.
positive regulation of protein binding (GO:0032092)	1/60	0.24198	1	0	0	3.62319	5.14094	BMP4	.
striated muscle contraction (GO:0006941)	1/61	0.245478	1	0	0	3.56379	5.00552	MYBPHL	.
positive regulation of cellular amide metabolic process (GO:0034250)	1/61	0.245478	1	0	0	3.56379	5.00552	EFNA1	.
negative regulation of MAP kinase activity (GO:0043407)	1/61	0.245478	1	0	0	3.56379	5.00552	BMP4	.
regulation of vesicle fusion (GO:0031338)	1/61	0.245478	1	0	0	3.56379	5.00552	RUNDC1	.
positive regulation of phosphorylation (GO:0042327)	2/208	0.24822	1	0	0	2.0903	2.91271	BMP4;EFNA1	.
negative regulation of intrinsic apoptotic signaling pathway (GO:2001243)	1/62	0.248959	1	0	0	3.50631	4.87541	BCL2	.
cellular amide metabolic process (GO:0043603)	1/62	0.248959	1	0	0	3.50631	4.87541	BTD	.
synapse assembly (GO:0007416)	1/63	0.252425	1	0	0	3.45066	4.75032	CDH1	.
positive regulation of protein polymerization (GO:0032273)	1/64	0.255874	1	0	0	3.39674	4.62999	BAIAP2L1	.
positive regulation of transcription, DNA-templated (GO:0045893)	7/1120	0.256271	1	0	0	1.3587	1.84989	BMP4;CDH1;CITED4;SIX1;IRF6;GLIS1;ZNF750	.
O-glycan processing (GO:0016266)	1/65	0.259308	1	0	0	3.34448	4.51417	B3GNT5	.
cellular response to type I interferon (GO:0071357)	1/65	0.259308	1	0	0	3.34448	4.51417	IRF6	.
type I interferon signaling pathway (GO:0060337)	1/65	0.259308	1	0	0	3.34448	4.51417	IRF6	.
fatty acid catabolic process (GO:0009062)	1/65	0.259308	1	0	0	3.34448	4.51417	ALDH3A2	.
negative regulation of transcription from RNA polymerase II promoter (GO:0000122)	4/565	0.262286	1	0	0	1.53905	2.05975	BMP4;EFNA1;DKK1;GLIS1	.
negative regulation of epithelial cell proliferation (GO:0050680)	1/66	0.262727	1	0	0	3.29381	4.40264	CEACAM1	.
positive regulation of endothelial cell proliferation (GO:0001938)	1/67	0.266129	1	0	0	3.24465	4.29518	BMP4	.
epidermal cell differentiation (GO:0009913)	1/67	0.266129	1	0	0	3.24465	4.29518	ST14	.
insulin receptor signaling pathway (GO:0008286)	1/67	0.266129	1	0	0	3.24465	4.29518	BAIAP2L1	.
extrinsic apoptotic signaling pathway (GO:0097191)	1/67	0.266129	1	0	0	3.24465	4.29518	BCL2	.
negative regulation of protein serine/threonine kinase activity (GO:0071901)	1/67	0.266129	1	0	0	3.24465	4.29518	BMP4	.
regulation of protein localization to plasma membrane (GO:1903076)	1/67	0.266129	1	0	0	3.24465	4.29518	NUMB	.
regulation of actin filament polymerization (GO:0030833)	1/68	0.269516	1	0	0	3.19693	4.19158	BAIAP2L1	.
regulation of epithelial to mesenchymal transition (GO:0010717)	1/68	0.269516	1	0	0	3.19693	4.19158	EFNA1	.
response to organic cyclic compound (GO:0014070)	1/69	0.272888	1	0	0	3.1506	4.09166	BCL2	.
regulation of osteoblast differentiation (GO:0045667)	1/69	0.272888	1	0	0	3.1506	4.09166	BMP4	.
axonogenesis (GO:0007409)	2/223	0.273792	1	0	0	1.9497	2.52561	EFNA1;SPTBN2	.
positive regulation of endothelial cell migration (GO:0010595)	1/70	0.276244	1	0	0	3.10559	3.99525	BMP4	.
regulation of Notch signaling pathway (GO:0008593)	1/70	0.276244	1	0	0	3.10559	3.99525	ARRDC1	.
interferon-gamma-mediated signaling pathway (GO:0060333)	1/70	0.276244	1	0	0	3.10559	3.99525	IRF6	.
actomyosin structure organization (GO:0031032)	1/71	0.279585	1	0	0	3.06185	3.90217	MYBPHL	.
positive regulation of lymphocyte proliferation (GO:0050671)	1/71	0.279585	1	0	0	3.06185	3.90217	BCL2	.
positive regulation of gene expression (GO:0010628)	5/771	0.281424	1	0	0	1.4098	1.78748	BMP4;CDH1;SIX1;IRF6;DKK1	.
response to metal ion (GO:0010038)	1/72	0.282911	1	0	0	3.01932	3.81227	BCL2	.
regulation of neuron death (GO:1901214)	1/72	0.282911	1	0	0	3.01932	3.81227	DKK1	.
regulation of epithelial cell proliferation (GO:0050678)	1/72	0.282911	1	0	0	3.01932	3.81227	BMP4	.
glycoprotein biosynthetic process (GO:0009101)	1/72	0.282911	1	0	0	3.01932	3.81227	B3GNT5	.
negative regulation of cell cycle (GO:0045786)	1/72	0.282911	1	0	0	3.01932	3.81227	BMP4	.
extracellular matrix organization (GO:0030198)	2/229	0.284021	1	0	0	1.89861	2.3898	ITGB4;CDH1	.
B cell activation (GO:0042113)	1/73	0.286222	1	0	0	2.97796	3.7254	BCL2	.
chloride transport (GO:0006821)	1/73	0.286222	1	0	0	2.97796	3.7254	CLIC3	.
canonical Wnt signaling pathway (GO:0060070)	1/73	0.286222	1	0	0	2.97796	3.7254	PTPRU	.
positive regulation of epithelial cell migration (GO:0010634)	1/74	0.289517	1	0	0	2.93772	3.64143	BMP4	.
nitrogen compound transport (GO:0071705)	1/74	0.289517	1	0	0	2.93772	3.64143	SLC23A1	.
negative regulation of programmed cell death (GO:0043069)	3/408	0.289575	1	0	0	1.59847	1.98105	BMP4;BCL2;DKK1	.
vesicle-mediated transport (GO:0016192)	3/410	0.292085	1	0	0	1.59067	1.95765	ZFYVE21;LRP2;SPTBN2	.
negative regulation of phosphorylation (GO:0042326)	1/75	0.292797	1	0	0	2.89855	3.56022	BMP4	.
C-terminal protein lipidation (GO:0006501)	1/75	0.292797	1	0	0	2.89855	3.56022	LY6E	.
hemopoiesis (GO:0030097)	1/76	0.296063	1	0	0	2.86041	3.48165	BMP4	.
positive regulation of JNK cascade (GO:0046330)	1/76	0.296063	1	0	0	2.86041	3.48165	DKK1	.
positive regulation of apoptotic signaling pathway (GO:2001235)	1/76	0.296063	1	0	0	2.86041	3.48165	BCL2	.
positive regulation of cytoskeleton organization (GO:0051495)	1/77	0.299313	1	0	0	2.82326	3.4056	BAIAP2L1	.
regulation of cytokinesis (GO:0032465)	1/77	0.299313	1	0	0	2.82326	3.4056	GIPC1	.
sensory perception of mechanical stimulus (GO:0050954)	1/78	0.302549	1	0	0	2.78707	3.33198	LRP2	.
extracellular matrix disassembly (GO:0022617)	1/78	0.302549	1	0	0	2.78707	3.33198	CDH1	.
visual perception (GO:0007601)	1/78	0.302549	1	0	0	2.78707	3.33198	DHRS3	.
regulation of endothelial cell proliferation (GO:0001936)	1/79	0.30577	1	0	0	2.75179	3.26066	BMP4	.
cation transport (GO:0006812)	1/79	0.30577	1	0	0	2.75179	3.26066	LRP2	.
regulation of transforming growth factor beta receptor signaling pathway (GO:0017015)	1/79	0.30577	1	0	0	2.75179	3.26066	GIPC1	.
regulation of intracellular signal transduction (GO:1902531)	3/422	0.30718	1	0	0	1.54544	1.82411	BMP4;CEACAM1;TRIP10	.
ERBB signaling pathway (GO:0038127)	1/80	0.308976	1	0	0	2.71739	3.19156	NRG2	.
negative regulation of MAPK cascade (GO:0043409)	1/80	0.308976	1	0	0	2.71739	3.19156	BMP4	.
regulation of phosphatidylinositol 3-kinase signaling (GO:0014066)	1/80	0.308976	1	0	0	2.71739	3.19156	CEACAM1	.
sensory perception of sound (GO:0007605)	1/81	0.312167	1	0	0	2.68384	3.12457	LRP2	.
positive regulation of binding (GO:0051099)	1/81	0.312167	1	0	0	2.68384	3.12457	BMP4	.
protein catabolic process (GO:0030163)	1/81	0.312167	1	0	0	2.68384	3.12457	CEACAM1	.
positive regulation of protein targeting to mitochondrion (GO:1903955)	1/81	0.312167	1	0	0	2.68384	3.12457	DTWD2	.
BMP signaling pathway (GO:0030509)	1/81	0.312167	1	0	0	2.68384	3.12457	BMP4	.
negative regulation of cell death (GO:0060548)	1/81	0.312167	1	0	0	2.68384	3.12457	BMP4	.
negative regulation of cell cycle process (GO:0010948)	1/81	0.312167	1	0	0	2.68384	3.12457	BMP4	.
sensory perception of light stimulus (GO:0050953)	1/81	0.312167	1	0	0	2.68384	3.12457	DHRS3	.
regulation of anatomical structure morphogenesis (GO:0022603)	1/82	0.315344	1	0	0	2.65111	3.05963	CEACAM1	.
negative regulation of binding (GO:0051100)	1/82	0.315344	1	0	0	2.65111	3.05963	DKK1	.
retrograde transport, endosome to Golgi (GO:0042147)	1/82	0.315344	1	0	0	2.65111	3.05963	ZFYVE21	.
ephrin receptor signaling pathway (GO:0048013)	1/82	0.315344	1	0	0	2.65111	3.05963	EFNA1	.
C-terminal protein amino acid modification (GO:0018410)	1/82	0.315344	1	0	0	2.65111	3.05963	LY6E	.
regulation of mitotic nuclear division (GO:0007088)	1/84	0.321654	1	0	0	2.58799	2.9355	BMP4	.
positive regulation of supramolecular fiber organization (GO:1902905)	1/84	0.321654	1	0	0	2.58799	2.9355	BAIAP2L1	.
activation of GTPase activity (GO:0090630)	1/84	0.321654	1	0	0	2.58799	2.9355	RUNDC1	.
regulation of peptidyl-tyrosine phosphorylation (GO:0050730)	1/85	0.324788	1	0	0	2.55754	2.87617	EFNA1	.
regulation of peptidyl-serine phosphorylation (GO:0033135)	1/86	0.327907	1	0	0	2.52781	2.81857	DKK1	.
cellular response to BMP stimulus (GO:0071773)	1/87	0.331012	1	0	0	2.49875	2.76262	BMP4	.
regulation of MAP kinase activity (GO:0043405)	1/87	0.331012	1	0	0	2.49875	2.76262	BMP4	.
organic substance transport (GO:0071702)	1/87	0.331012	1	0	0	2.49875	2.76262	SLC23A1	.
cytokine-mediated signaling pathway (GO:0019221)	4/633	0.332612	1	0	0	1.37372	1.51216	CEACAM1;BCL2;IFNLR1;IRF6	.
regulation of protein targeting to mitochondrion (GO:1903214)	1/88	0.334103	1	0	0	2.47036	2.70827	DTWD2	.
regulation of proteasomal ubiquitin-dependent protein catabolic process (GO:0032434)	1/88	0.334103	1	0	0	2.47036	2.70827	GIPC1	.
regulation of protein phosphorylation (GO:0001932)	2/261	0.338219	1	0	0	1.66583	1.80587	BMP4;EFNA1	.
regulation of cell cycle process (GO:0010564)	1/90	0.340242	1	0	0	2.41546	2.6041	SLC25A33	.
cell-matrix adhesion (GO:0007160)	1/90	0.340242	1	0	0	2.41546	2.6041	ITGB4	.
regulation of Ras protein signal transduction (GO:0046578)	1/90	0.340242	1	0	0	2.41546	2.6041	RASAL1	.
negative regulation of kinase activity (GO:0033673)	1/91	0.343291	1	0	0	2.38892	2.55417	CEACAM1	.
regulation of protein catabolic process (GO:0042176)	1/91	0.343291	1	0	0	2.38892	2.55417	SERPINB12	.
Golgi vesicle transport (GO:0048193)	2/271	0.354939	1	0	0	1.60436	1.66181	TMED4;SPTBN2	.
positive regulation of protein localization to membrane (GO:1905477)	1/95	0.355346	1	0	0	2.28833	2.36765	BCL2	.
cellular response to organonitrogen compound (GO:0071417)	1/97	0.361292	1	0	0	2.24115	2.28164	CDH1	.
positive regulation of neuron projection development (GO:0010976)	1/97	0.361292	1	0	0	2.24115	2.28164	RASAL1	.
antigen processing and presentation of exogenous peptide antigen (GO:0002478)	1/97	0.361292	1	0	0	2.24115	2.28164	SPTBN2	.
mitochondrial respiratory chain complex assembly (GO:0033108)	1/97	0.361292	1	0	0	2.24115	2.28164	SLC25A33	.
antigen processing and presentation of exogenous peptide antigen via MHC class II (GO:0019886)	1/97	0.361292	1	0	0	2.24115	2.28164	SPTBN2	.
positive regulation of macromolecule metabolic process (GO:0010604)	2/276	0.363246	1	0	0	1.5753	1.59527	BMP4;DKK1	.
regulation of insulin secretion (GO:0050796)	1/98	0.364244	1	0	0	2.21828	2.24031	FAM3D	.
antigen processing and presentation of peptide antigen via MHC class II (GO:0002495)	1/98	0.364244	1	0	0	2.21828	2.24031	SPTBN2	.
steroid metabolic process (GO:0008202)	1/99	0.367183	1	0	0	2.19587	2.20003	LRP2	.
regulation of transcription from RNA polymerase II promoter (GO:0006357)	8/1478	0.369992	1	0	0	1.17668	1.16994	BMP4;EFNA1;CITED4;SIX1;IRF6;DKK1;GLIS1;ZNF750	.
regulation of lipid metabolic process (GO:0019216)	1/100	0.370109	1	0	0	2.17391	2.16078	ANGPTL8	.
cellular response to metal ion (GO:0071248)	1/100	0.370109	1	0	0	2.17391	2.16078	CDH1	.
intrinsic apoptotic signaling pathway (GO:0097193)	1/101	0.373021	1	0	0	2.15239	2.12252	BCL2	.
positive regulation of intracellular signal transduction (GO:1902533)	3/479	0.378962	1	0	0	1.36153	1.32112	BCL2;NRG2;TMED4	.
neutrophil degranulation (GO:0043312)	3/479	0.378962	1	0	0	1.36153	1.32112	CEACAM1;SERPINB12;GM2A	.
monovalent inorganic cation transport (GO:0015672)	1/104	0.381677	1	0	0	2.0903	2.01334	SLC23A1	.
positive regulation of vasculature development (GO:1904018)	1/104	0.381677	1	0	0	2.0903	2.01334	CEACAM1	.
B cell receptor signaling pathway (GO:0050853)	1/104	0.381677	1	0	0	2.0903	2.01334	BCL2	.
neutrophil activation involved in immune response (GO:0002283)	3/483	0.383966	1	0	0	1.35026	1.29247	CEACAM1;SERPINB12;GM2A	.
response to endoplasmic reticulum stress (GO:0034976)	1/106	0.387382	1	0	0	2.05086	1.94492	BCL2	.
neutrophil mediated immunity (GO:0002446)	3/487	0.388961	1	0	0	1.33917	1.26454	CEACAM1;SERPINB12;GM2A	.
positive regulation of epithelial cell proliferation (GO:0050679)	1/107	0.390215	1	0	0	2.03169	1.91194	BMP4	.
positive regulation of cell cycle process (GO:0090068)	1/107	0.390215	1	0	0	2.03169	1.91194	GIPC1	.
monocarboxylic acid metabolic process (GO:0032787)	1/108	0.393036	1	0	0	2.01288	1.87974	BTD	.
Wnt signaling pathway (GO:0016055)	1/109	0.395843	1	0	0	1.99442	1.8483	PTPRU	.
regulation of Wnt signaling pathway (GO:0030111)	1/109	0.395843	1	0	0	1.99442	1.8483	DKK1	.
negative regulation of protein kinase activity (GO:0006469)	1/109	0.395843	1	0	0	1.99442	1.8483	CEACAM1	.
negative regulation of cytokine production (GO:0001818)	1/110	0.398637	1	0	0	1.97628	1.8176	CEACAM1	.
positive regulation of developmental process (GO:0051094)	1/113	0.406944	1	0	0	1.92382	1.72967	BMP4	.
regulation of organelle organization (GO:0033043)	1/113	0.406944	1	0	0	1.92382	1.72967	RUNDC1	.
protein O-linked glycosylation (GO:0006493)	1/115	0.412418	1	0	0	1.89036	1.67432	B3GNT5	.
epithelium development (GO:0060429)	1/115	0.412418	1	0	0	1.89036	1.67432	SIX1	.
cellular response to oxidative stress (GO:0034599)	1/115	0.412418	1	0	0	1.89036	1.67432	BRF2	.
protein ubiquitination (GO:0016567)	3/506	0.412555	1	0	0	1.28888	1.14116	ARRDC1;BCL2;KLHDC7A	.
positive regulation of peptidyl-tyrosine phosphorylation (GO:0050731)	1/116	0.415137	1	0	0	1.87406	1.64758	EFNA1	.
cellular response to interferon-gamma (GO:0071346)	1/116	0.415137	1	0	0	1.87406	1.64758	IRF6	.
protein localization to cell periphery (GO:1990778)	1/117	0.417843	1	0	0	1.85805	1.62142	CDH1	.
cytosolic transport (GO:0016482)	1/118	0.420536	1	0	0	1.8423	1.59584	ZFYVE21	.
positive regulation of B cell activation (GO:0050871)	1/119	0.423218	1	0	0	1.82682	1.57082	BCL2	.
macromolecular complex assembly (GO:0065003)	1/120	0.425887	1	0	0	1.81159	1.54634	SLC9A3R2	.
negative regulation of cell migration (GO:0030336)	1/121	0.428544	1	0	0	1.79662	1.52239	PTPRU	.
regulation of cell differentiation (GO:0045595)	1/121	0.428544	1	0	0	1.79662	1.52239	BMP4	.
Golgi organization (GO:0007030)	1/121	0.428544	1	0	0	1.79662	1.52239	TMED4	.
cellular calcium ion homeostasis (GO:0006874)	1/123	0.433821	1	0	0	1.76741	1.476	BCL2	.
dephosphorylation (GO:0016311)	1/124	0.436442	1	0	0	1.75316	1.45354	PTPRU	.
organic anion transport (GO:0015711)	1/124	0.436442	1	0	0	1.75316	1.45354	SLC23A1	.
positive regulation of protein kinase B signaling (GO:0051897)	1/127	0.444231	1	0	0	1.71174	1.38892	NRG2	.
positive regulation of mitochondrion organization (GO:0010822)	1/128	0.446804	1	0	0	1.69837	1.36827	DTWD2	.
regulation of protein processing (GO:0070613)	1/128	0.446804	1	0	0	1.69837	1.36827	ANGPTL8	.
protein glycosylation (GO:0006486)	1/130	0.451915	1	0	0	1.67224	1.3282	B3GNT5	.
protein localization to plasma membrane (GO:0072659)	1/130	0.451915	1	0	0	1.67224	1.3282	CDH1	.
protein targeting (GO:0006605)	1/133	0.459493	1	0	0	1.63452	1.27106	GIPC1	.
cellular response to organic cyclic compound (GO:0071407)	1/135	0.464487	1	0	0	1.61031	1.23482	CDH1	.
muscle contraction (GO:0006936)	1/137	0.469436	1	0	0	1.5868	1.19997	MYBPHL	.
regulation of vesicle-mediated transport (GO:0060627)	1/138	0.471894	1	0	0	1.5753	1.18305	RUNDC1	.
cellular response to growth factor stimulus (GO:0071363)	1/139	0.47434	1	0	0	1.56397	1.16645	BMP4	.
regulation of primary metabolic process (GO:0080090)	1/139	0.47434	1	0	0	1.56397	1.16645	ANGPTL8	.
regulation of small GTPase mediated signal transduction (GO:0051056)	1/140	0.476775	1	0	0	1.5528	1.15017	TRIP10	.
regulation of cellular component organization (GO:0051128)	1/140	0.476775	1	0	0	1.5528	1.15017	CEACAM1	.
modification-dependent protein catabolic process (GO:0019941)	1/141	0.479199	1	0	0	1.54178	1.1342	ARRDC1	.
positive regulation of macromolecule biosynthetic process (GO:0010557)	1/142	0.481611	1	0	0	1.53092	1.11852	BMP4	.
transmembrane receptor protein serine/threonine kinase signaling pathway (GO:0007178)	1/144	0.486404	1	0	0	1.50966	1.08804	BMP4	.
transcription, DNA-templated (GO:0006351)	2/356	0.489411	1	0	0	1.2213	0.872684	SLC25A33;GLIS1	.
regulation of protein kinase activity (GO:0045859)	1/147	0.49351	1	0	0	1.47885	1.04438	CEACAM1	.
negative regulation of canonical Wnt signaling pathway (GO:0090090)	1/148	0.495857	1	0	0	1.46886	1.03036	DKK1	.
heart development (GO:0007507)	1/149	0.498193	1	0	0	1.459	1.01658	BMP4	.
negative regulation of cell differentiation (GO:0045596)	1/150	0.500519	1	0	0	1.44928	1.00306	EFNA1	.
positive regulation of intracellular protein transport (GO:0090316)	1/152	0.505138	1	0	0	1.43021	0.976721	DTWD2	.
protein stabilization (GO:0050821)	1/152	0.505138	1	0	0	1.43021	0.976721	EFNA1	.
negative regulation of transcription, DNA-templated (GO:0045892)	4/813	0.517644	1	0	0	1.06958	0.704281	BMP4;EFNA1;DKK1;GLIS1	.
protein localization to membrane (GO:0072657)	1/160	0.523197	1	0	0	1.3587	0.88016	CDH1	.
negative regulation of intracellular signal transduction (GO:1902532)	1/161	0.525408	1	0	0	1.35026	0.868999	BCL2	.
positive regulation of I-kappaB kinase/NF-kappaB signaling (GO:0043123)	1/163	0.529799	1	0	0	1.33369	0.847235	TMED4	.
neuron projection morphogenesis (GO:0048812)	1/163	0.529799	1	0	0	1.33369	0.847235	LRP2	.
regulation of protein kinase B signaling (GO:0051896)	1/163	0.529799	1	0	0	1.33369	0.847235	NRG2	.
glycerophospholipid biosynthetic process (GO:0046474)	1/164	0.53198	1	0	0	1.32556	0.836624	MTMR1	.
mitochondrion organization (GO:0007005)	1/167	0.538462	1	0	0	1.30174	0.805829	SLC25A33	.
transmembrane receptor protein tyrosine kinase signaling pathway (GO:0007169)	2/396	0.54653	1	0	0	1.09794	0.663336	EFNA1;BAIAP2L1	.
protein modification by small protein conjugation (GO:0032446)	2/398	0.549269	1	0	0	1.09242	0.654542	ARRDC1;KLHDC7A	.
negative regulation of Wnt signaling pathway (GO:0030178)	1/174	0.553244	1	0	0	1.24938	0.739575	DKK1	.
regulation of angiogenesis (GO:0045765)	1/177	0.559435	1	0	0	1.2282	0.713373	CEACAM1	.
positive regulation of cell motility (GO:2000147)	1/179	0.563515	1	0	0	1.21448	0.696577	NUMB	.
positive regulation of protein phosphorylation (GO:0001934)	2/412	0.568119	1	0	0	1.0553	0.596691	BMP4;EFNA1	.
receptor-mediated endocytosis (GO:0006898)	1/188	0.581417	1	0	0	1.15634	0.627066	LRP2	.
positive regulation of cell proliferation (GO:0008284)	2/424	0.583827	1	0	0	1.02543	0.551836	BMP4;SLC25A33	.
protein homooligomerization (GO:0051260)	1/190	0.585296	1	0	0	1.14416	0.612858	VSTM5	.
positive regulation of GTPase activity (GO:0043547)	1/192	0.589139	1	0	0	1.13225	0.599064	RUNDC1	.
positive regulation of multicellular organismal process (GO:0051240)	1/202	0.607832	1	0	0	1.07619	0.535791	BMP4	.
regulation of I-kappaB kinase/NF-kappaB signaling (GO:0043122)	1/204	0.611468	1	0	0	1.06564	0.524182	TMED4	.
cellular response to cytokine stimulus (GO:0071345)	2/456	0.62367	1	0	0	0.953471	0.450166	BCL2;IFNLR1	.
regulation of canonical Wnt signaling pathway (GO:0060828)	1/213	0.627423	1	0	0	1.02062	0.475744	DKK1	.
regulation of cell cycle (GO:0051726)	1/215	0.63088	1	0	0	1.01112	0.465763	BMP4	.
protein oligomerization (GO:0051259)	1/217	0.634305	1	0	0	1.0018	0.456046	VSTM5	.
positive regulation of cell migration (GO:0030335)	1/221	0.641061	1	0	0	0.983671	0.437371	NUMB	.
endosomal transport (GO:0016197)	1/229	0.654204	1	0	0	0.949307	0.402825	ZFYVE21	.
apoptotic process (GO:0006915)	1/231	0.657415	1	0	0	0.941088	0.39473	BCL2	.
regulation of signal transduction (GO:0009966)	1/233	0.660596	1	0	0	0.93301	0.386838	DHRS3	.
activation of protein kinase activity (GO:0032147)	1/233	0.660596	1	0	0	0.93301	0.386838	BMP4	.
anterograde trans-synaptic signaling (GO:0098916)	1/240	0.671502	1	0	0	0.905797	0.360723	GIPC1	.
plasma membrane bounded cell projection assembly (GO:0120031)	1/241	0.673031	1	0	0	0.902039	0.357174	VSTM5	.
regulation of ERK1 and ERK2 cascade (GO:0070372)	1/247	0.682061	1	0	0	0.880127	0.336768	CEACAM1	.
antigen receptor-mediated signaling pathway (GO:0050851)	1/257	0.696566	1	0	0	0.845881	0.305864	BCL2	.
protein deubiquitination (GO:0016579)	1/257	0.696566	1	0	0	0.845881	0.305864	USP31	.
positive regulation of programmed cell death (GO:0043068)	1/257	0.696566	1	0	0	0.845881	0.305864	BMP4	.
protein modification by small protein removal (GO:0070646)	1/261	0.702183	1	0	0	0.832917	0.294487	USP31	.
endocytosis (GO:0006897)	1/263	0.704953	1	0	0	0.826583	0.288994	LRP2	.
regulation of programmed cell death (GO:0043067)	1/268	0.711766	1	0	0	0.811162	0.2758	BMP4	.
regulation of apoptotic process (GO:0042981)	3/815	0.729432	1	0	0	0.800213	0.252458	BMP4;BCL2;DKK1	.
protein polyubiquitination (GO:0000209)	1/283	0.731286	1	0	0	0.768167	0.240398	BCL2	.
chemical synaptic transmission (GO:0007268)	1/289	0.738723	1	0	0	0.752219	0.227797	GIPC1	.
proteolysis (GO:0006508)	1/291	0.741156	1	0	0	0.747049	0.223774	ST14	.
regulation of transcription, DNA-templated (GO:0006355)	6/1598	0.753676	1	0	0	0.816238	0.230826	BMP4;BRF2;CDH1;CITED4;SIX1;IRF6	.
positive regulation of apoptotic process (GO:0043065)	1/307	0.759833	1	0	0	0.708115	0.194489	BMP4	.
cellular response to DNA damage stimulus (GO:0006974)	1/329	0.783354	1	0	0	0.660764	0.161339	BCL2	.
ubiquitin-dependent protein catabolic process (GO:0006511)	1/341	0.795208	1	0	0	0.637511	0.146086	ARRDC1	.
post-translational protein modification (GO:0043687)	1/357	0.810021	1	0	0	0.608939	0.1283	BMP4	.
transmembrane transport (GO:0055085)	1/378	0.827866	1	0	0	0.575109	0.108641	ABCC3	.
cellular protein modification process (GO:0006464)	3/1001	0.845495	1	0	0	0.651522	0.109347	BMP4;PTPRU;B3GNT5	.
regulation of gene expression (GO:0010468)	3/1037	0.86224	1	0	0	0.628904	0.0932176	BMP4;SIX1;DKK1	.
negative regulation of nucleic acid-templated transcription (GO:1903507)	1/444	0.873835	1	0	0	0.48962	0.0660317	BMP4	.
protein phosphorylation (GO:0006468)	1/470	0.888402	1	0	0	0.462535	0.0547324	BMP4	.
cellular protein metabolic process (GO:0044267)	1/484	0.895543	1	0	0	0.449156	0.0495533	BMP4	.
transcription from RNA polymerase II promoter (GO:0006366)	1/485	0.896035	1	0	0	0.448229	0.0492048	GLIS1	.
negative regulation of cellular macromolecule biosynthetic process (GO:2000113)	1/512	0.908496	1	0	0	0.424592	0.040746	BMP4	.
regulation of nucleic acid-templated transcription (GO:1903506)	1/607	0.941691	1	0	0	0.358141	0.0215166	SIX1	.
negative regulation of gene expression (GO:0010629)	1/618	0.944663	1	0	0	0.351766	0.020025	BMP4	.
regulation of cellular macromolecule biosynthetic process (GO:2000112)	1/631	0.947983	1	0	0	0.344519	0.0184038	SIX1	.

## Sheet: magenta module
Supplementary File S12: The complete list of the functional enrichment analysis for preserved modules.
Term	Overlap	P-value	Adjusted P-value	Old P-value	Old Adjusted P-value	Odds Ratio	Combined Score	Genes	;	KEGG	Term	Overlap	P-value	Adjusted P-value	Old P-value	Old Adjusted P-value	Odds Ratio	Combined Score	Genes
T cell activation (GO:0042110)	15/88	1.29077e-12	6.58679e-09	0	0	12.219	334.504	BLK;ITK;PTPN22;CD3G;NLRC3;CD3E;SLA2;CD3D;CD2;CD4;IRF4;LCK;TNFRSF4;GPR18;LAT	;		T cell receptor signaling pathway	13/101	1.56578e-09	4.8226e-07	0	0	9.22673	187.071	ITK;CD3G;CD3E;CD3D;CD4;CD40LG;LCK;GRAP2;CTLA4;CD247;ICOS;MAP3K14;LAT
regulation of T cell activation (GO:0050863)	10/44	3.88028e-10	9.90054e-07	0	0	16.292	353.046	CCDC88B;CD2;CD4;SIT1;LCK;TBX21;PTPN22;TIGIT;LAX1;LAT	;		Primary immunodeficiency	8/37	3.52693e-08	5.43147e-06	0	0	15.4994	265.973	CD79A;CD4;CD40LG;LCK;TNFRSF13C;CD3E;ICOS;CD3D
antigen receptor-mediated signaling pathway (GO:0050851)	17/257	1.34343e-07	0.000228518	0	0	4.74178	75.0286	BLK;ITK;THEMIS;CD3G;PTPN22;SLA2;CD3E;CD3D;PSMB9;CD79B;CD79A;CD4;LCK;GRAP2;CTLA4;CD247;LAT	;		Th1 and Th2 cell differentiation	10/92	6.26e-07	6.42694e-05	0	0	7.7918	111.297	CD4;LCK;TBX21;STAT4;CD3G;CD247;CD3E;IL12RB1;CD3D;LAT
regulation of lymphocyte activation (GO:0051249)	5/13	5.98563e-07	0.000763617	0	0	27.571	395.057	CD4;LCK;SIT1;IKZF3;LAT	;		Th17 cell differentiation	10/107	2.53905e-06	0.000195507	0	0	6.69949	86.3144	CD4;IRF4;LCK;TBX21;CD3G;CD247;CD3E;IL12RB1;CD3D;LAT
lymphocyte differentiation (GO:0030098)	9/73	7.82363e-07	0.00079848	0	0	8.83783	124.268	BLK;CD79B;CD79A;CD4;FLT3;LCK;PTPN22;CD3D;GPR18	;		Cytokine-cytokine receptor interaction	16/294	4.10839e-06	0.000253077	0	0	3.9012	48.3846	IL33;TNFRSF18;TNFRSF13C;CXCR6;CXCL13;CD4;CD40LG;LTA;CD27;CCR8;TNFRSF17;LTB;IL12RB1;CCR4;TNFRSF4;CCR10
T cell receptor signaling pathway (GO:0050852)	12/163	3.20912e-06	0.00272935	0	0	5.27739	66.7565	ITK;CD4;LCK;GRAP2;THEMIS;PTPN22;CD3G;CD247;CD3E;CD3D;LAT;PSMB9	;		Hematopoietic cell lineage	9/97	8.60491e-06	0.000441718	0	0	6.65115	77.5735	CD2;CD4;FLT3;CD5;CD3G;CD3E;CD3D;MS4A1;CD22
tumor necrosis factor-mediated signaling pathway (GO:0033209)	10/123	8.91534e-06	0.00649929	0	0	5.82802	67.7666	CD40LG;TNFRSF18;LTA;TNFRSF17;CD27;TNFRSF13C;LTB;TNFRSF4;MAP3K14;PSMB9	;		Intestinal immune network for IgA production	6/48	5.24014e-05	0.00230566	0	0	8.96057	88.3206	CD40LG;TNFRSF17;TNFRSF13C;ICOS;MAP3K14;CCR10
T cell differentiation (GO:0030217)	6/38	1.32489e-05	0.00751215	0	0	11.3186	127.126	BLK;CD4;LCK;PTPN22;CD3D;GPR18	;		Cell adhesion molecules (CAMs)	9/145	0.000204169	0.00786051	0	0	4.44939	37.8045	CD2;CD4;CD40LG;CD6;PECAM1;CTLA4;ICOS;TIGIT;CD22
regulation of immune response (GO:0050776)	14/251	1.25171e-05	0.00798435	0	0	3.99834	45.135	CD96;SH2D1A;CRTAM;CD3G;PTPN22;SLA2;CD3E;CXCL13;CD3D;NCR3;CD40LG;IRF4;CD247;B2M	;		NF-kappa B signaling pathway	7/95	0.000370172	0.0126681	0	0	5.28202	41.7361	CD40LG;LCK;LTA;TNFRSF13C;LTB;MAP3K14;LAT
regulation of T cell receptor signaling pathway (GO:0050856)	5/26	2.63675e-05	0.0134553	0	0	13.7855	145.346	TESPA1;PVRIG;LCK;PTPN22;UBASH3A	;		Human T-cell leukemia virus 1 infection	10/219	0.00105015	0.0323446	0	0	3.27327	22.4508	CD4;LCK;LTA;E2F2;CD3G;TNFRSF13C;CD3E;B2M;CD3D;MAP3K14
cytokine-mediated signaling pathway (GO:0019221)	22/633	8.56974e-05	0.0397558	0	0	2.49141	23.3313	IL33;SERPINB2;RSAD2;FLT3;TNFRSF18;TNFRSF13C;CXCL13;PSMB9;POMC;CD4;CD40LG;IRF4;STAT4;LTA;CD27;TNFRSF17;LTB;IL12RB1;B2M;TNFRSF4;MAP3K14;TRIM34	;		Epstein-Barr virus infection	8/201	0.00739196	0.206975	0	0	2.85312	14.0013	CDKN1B;E2F2;CD3G;CD247;CD3E;B2M;CD3D;MAP3K14
negative regulation of lymphocyte activation (GO:0051250)	4/19	0.000121776	0.0517852	0	0	15.0915	136.025	PTPN22;SLA2;TIGIT;LAX1	;		Chemokine signaling pathway	7/190	0.0175141	0.449528	0	0	2.64101	10.6822	ITK;CCR8;CXCR6;CXCL13;RASGRP2;CCR4;CCR10
lymphocyte proliferation (GO:0046651)	5/36	0.000134839	0.0529294	0	0	9.95619	88.7239	CD79A;CD40LG;FLT3;TNFRSF4;MS4A1	;		Ether lipid metabolism	3/47	0.0277402	0.657229	0	0	4.57561	16.403	PLA2G2A;PLD4;GDPD3
enzyme linked receptor protein signaling pathway (GO:0007167)	8/120	0.000283097	0.103189	0	0	4.77897	39.0429	BLK;ITK;CD4;FLT3;LCK;GRAP2;SLA2;CD3E	;		Natural killer cell mediated cytotoxicity	5/131	0.0367603	0.808726	0	0	2.73605	9.03811	NCR3;LCK;SH2D1A;CD247;LAT
cellular response to tumor necrosis factor (GO:0071356)	10/194	0.000411614	0.116693	0	0	3.69508	28.8047	CD40LG;TNFRSF18;LTA;CD27;TNFRSF17;TNFRSF13C;LTB;TNFRSF4;MAP3K14;PSMB9	;		Measles	5/138	0.0443389	0.910426	0	0	2.59727	8.09281	CDKN1B;CD3G;CD3E;CD3D;SLAMF1
negative regulation of leukocyte cell-cell adhesion (GO:1903038)	3/11	0.000407856	0.122429	0	0	19.5503	152.583	PTPN22;TIGIT;LAX1	;		Chagas disease (American trypanosomiasis)	4/103	0.0562027	1	0	0	2.78387	8.01417	CD3G;CD247;CD3E;CD3D
regulation of leukocyte cell-cell adhesion (GO:1903037)	3/11	0.000407856	0.13008	0	0	19.5503	152.583	CD4;SIT1;LAT	;		Inflammatory bowel disease (IBD)	3/65	0.0623952	1	0	0	3.30852	9.17872	TBX21;STAT4;IL12RB1
peptidyl-tyrosine autophosphorylation (GO:0038083)	5/45	0.000394509	0.134212	0	0	7.96495	62.4283	BLK;ITK;LCK;GRAP2;SLA2	;		Glyoxylate and dicarboxylate metabolism	2/30	0.0653192	1	0	0	4.77897	13.0393	GLYCTK;ACSS1
B cell activation (GO:0042113)	6/73	0.000543497	0.145972	0	0	5.89188	44.2922	CD79B;CD79A;CD40LG;FLT3;LAX1;MS4A1	;		Pentose phosphate pathway	2/30	0.0653192	1	0	0	4.77897	13.0393	GLYCTK;IDNK
regulation of defense response to virus by virus (GO:0050690)	4/28	0.000582803	0.148702	0	0	10.2407	76.2689	CD4;LCK;CD247;B2M	;		B cell receptor signaling pathway	3/71	0.076924	1	0	0	3.02893	7.76901	CD79B;CD79A;CD22
negative regulation of T cell receptor signaling pathway (GO:0050860)	3/14	0.000872269	0.178048	0	0	15.361	108.209	PVRIG;PTPN22;UBASH3A	;		Human immunodeficiency virus 1 infection	6/212	0.077211	1	0	0	2.02881	5.19621	CD4;CD3G;CD247;CD3E;B2M;CD3D
regulation of lymphocyte differentiation (GO:0045619)	3/14	0.000872269	0.185466	0	0	15.361	108.209	CD2;TBX21;IKZF3	;		Riboflavin metabolism	1/8	0.106318	1	0	0	8.96057	20.0835	ENPP3
peptidyl-tyrosine phosphorylation (GO:0018108)	6/79	0.000827852	0.192024	0	0	5.4444	38.6371	BLK;ITK;FLT3;LCK;GRAP2;SLA2	;		Tryptophan metabolism	2/42	0.116172	1	0	0	3.41355	7.34829	ASMT;IDO1
negative regulation of tumor necrosis factor superfamily cytokine production (GO:1903556)	4/31	0.000866704	0.192295	0	0	9.24962	65.2174	POMC;PTPN22;NLRC3;SLAMF1	;		Malaria	2/49	0.149188	1	0	0	2.9259	5.56666	CD40LG;PECAM1
response to lipid (GO:0033993)	8/140	0.000792402	0.192554	0	0	4.09626	29.2491	CDKN2D;CD6;TNFRSF18;CD27;PTPN22;CXCL13;AQP3;TNFRSF4	;		Autoimmune thyroid disease	2/53	0.168806	1	0	0	2.70508	4.81235	CD40LG;CTLA4
regulation of T cell differentiation (GO:0045580)	4/33	0.00110277	0.208424	0	0	8.68904	59.1717	CD2;TBX21;TNFRSF18;CTLA4	;		Nitrogen metabolism	1/17	0.212518	1	0	0	4.21674	6.53058	CA12
regulation of lymphocyte proliferation (GO:0050670)	3/15	0.00107913	0.211801	0	0	14.3369	97.944	MZB1;PTPN22;IKZF3	;		Ras signaling pathway	5/232	0.224105	1	0	0	1.54493	2.31066	FLT3;PLA2G2A;RASAL3;RASGRP2;LAT
negative regulation of tumor necrosis factor production (GO:0032720)	4/35	0.0013806	0.251614	0	0	8.19252	53.9497	POMC;PTPN22;NLRC3;SLAMF1	;		Pantothenate and CoA biosynthesis	1/19	0.234355	1	0	0	3.77287	5.47413	ENPP3
regulation of tumor necrosis factor production (GO:0032680)	5/61	0.00160286	0.263851	0	0	5.87579	37.8164	CD2;POMC;PTPN22;NLRC3;SLAMF1	;		Cell cycle	3/124	0.249915	1	0	0	1.7343	2.40485	CDKN2D;CDKN1B;E2F2
positive regulation of T cell proliferation (GO:0042102)	5/61	0.00160286	0.272646	0	0	5.87579	37.8164	CCDC88B;CD40LG;CD6;CD3E;IL12RB1	;		Calcium signaling pathway	4/188	0.26793	1	0	0	1.5252	2.00874	CYSLTR1;HTR6;ITPKA;SLC8A2
negative regulation of antigen receptor-mediated signaling pathway (GO:0050858)	3/17	0.00157983	0.277996	0	0	12.6502	81.5994	PVRIG;PTPN22;UBASH3A	;		Mismatch repair	1/23	0.276234	1	0	0	3.11672	4.00968	POLD3
regulation of protein K63-linked ubiquitination (GO:1900044)	2/6	0.00280289	0.39731	0	0	23.8949	140.433	PARP10;PTPN22	;		Proximal tubule bicarbonate reclamation	1/23	0.276234	1	0	0	3.11672	4.00968	ATP1A1
positive regulation of T cell activation (GO:0050870)	5/68	0.00259545	0.40135	0	0	5.27093	31.3831	CCDC88B;CD40LG;CD6;LCK;CD3E	;		FoxO signaling pathway	3/132	0.280027	1	0	0	1.6292	2.07375	CDKN2D;CDKN1B;KLF2
response to molecule of bacterial origin (GO:0002237)	6/98	0.00251727	0.401426	0	0	4.38885	26.2654	CD6;TNFRSF18;CD27;PTPN22;CXCL13;TNFRSF4	;		Chronic myeloid leukemia	2/76	0.286556	1	0	0	1.88644	2.35771	CDKN1B;E2F2
regulation of T-helper 17 cell lineage commitment (GO:2000328)	2/6	0.00280289	0.408661	0	0	23.8949	140.433	TBX21;IL12RB1	;		Antigen processing and presentation	2/77	0.291723	1	0	0	1.86194	2.29381	CD4;B2M
regulation of B cell proliferation (GO:0030888)	4/43	0.00298244	0.411335	0	0	6.66833	38.7764	MZB1;CTLA4;IKZF3;TNFRSF4	;		alpha-Linolenic acid metabolism	1/25	0.29631	1	0	0	2.86738	3.48774	PLA2G2A
positive regulation of interferon-gamma secretion (GO:1902715)	2/6	0.00280289	0.420681	0	0	23.8949	140.433	CD2;PTPN22	;		Cardiac muscle contraction	2/78	0.296886	1	0	0	1.83807	2.23216	COX4I2;ATP1A1
positive regulation of lymphocyte proliferation (GO:0050671)	5/71	0.00313415	0.420883	0	0	5.04821	29.1049	CCDC88B;CD40LG;CD6;CD3E;TNFRSF4	;		Maturity onset diabetes of the young	1/26	0.306139	1	0	0	2.7571	3.26363	BHLHA15
positive regulation of interleukin-10 production (GO:0032733)	3/22	0.00339839	0.43355	0	0	9.77517	55.5665	CD40LG;IRF4;TIGIT	;		Linoleic acid metabolism	1/29	0.334812	1	0	0	2.47188	2.7047	PLA2G2A
B cell receptor signaling pathway (GO:0050853)	6/104	0.00338655	0.443117	0	0	4.13565	23.5233	BLK;CD79B;CD79A;ITK;LCK;CTLA4	;		Nicotinate and nicotinamide metabolism	1/30	0.344104	1	0	0	2.38949	2.54913	ENPP3
heterophilic cell-cell adhesion via plasma membrane cell adhesion molecules (GO:0007157)	4/47	0.00412727	0.513694	0	0	6.10082	33.4943	NCR3;CD6;CRTAM;TIGIT	;		Gastric cancer	3/149	0.344783	1	0	0	1.44331	1.5369	FRAT1;CDKN1B;E2F2
transition metal ion homeostasis (GO:0055076)	3/24	0.00437568	0.519281	0	0	8.96057	48.6711	SLC25A28;TMC8;B2M	;		Asthma	1/31	0.353268	1	0	0	2.31241	2.40612	CD40LG
negative regulation of interleukin-6 production (GO:0032715)	3/24	0.00437568	0.531645	0	0	8.96057	48.6711	PTPN22;NLRC3;SLAMF1	;		Protein digestion and absorption	2/90	0.358168	1	0	0	1.59299	1.63561	ATP1A1;SLC8A2
B cell mediated immunity (GO:0019724)	2/8	0.00513638	0.546061	0	0	17.9211	94.4697	CD27;SLA2	;		Propanoate metabolism	1/32	0.362304	1	0	0	2.24014	2.27436	ACSS1
response to vitamin D (GO:0033280)	2/8	0.00513638	0.55768	0	0	17.9211	94.4697	CDKN2D;AQP3	;		Rheumatoid arthritis	2/91	0.363197	1	0	0	1.57549	1.59567	CTLA4;LTB
regulation of T-helper 2 cell cytokine production (GO:2000551)	2/8	0.00513638	0.569803	0	0	17.9211	94.4697	RSAD2;TBX21	;		Cushing syndrome	3/155	0.367605	1	0	0	1.38744	1.38848	POMC;CDKN1B;E2F2
positive regulation of leukocyte mediated cytotoxicity (GO:0001912)	3/25	0.00492162	0.570796	0	0	8.60215	45.7128	NCR3;CRTAM;IL12RB1	;		Base excision repair	1/33	0.371214	1	0	0	2.17226	2.15266	POLD3
positive regulation of interleukin-2 biosynthetic process (GO:0045086)	2/8	0.00513638	0.582466	0	0	17.9211	94.4697	CD4;IRF4	;		Small cell lung cancer	2/93	0.373211	1	0	0	1.5416	1.51942	CDKN1B;E2F2
response to vitamin (GO:0033273)	2/9	0.00654336	0.618347	0	0	15.9299	80.1164	CDKN2D;AQP3	;		Glycerophospholipid metabolism	2/97	0.393043	1	0	0	1.47803	1.38024	PLA2G2A;PLD4
positive regulation of natural killer cell mediated immune response to tumor cell (GO:0002857)	2/9	0.00654336	0.630014	0	0	15.9299	80.1164	NCR3;CRTAM	;		Prostate cancer	2/97	0.393043	1	0	0	1.47803	1.38024	CDKN1B;E2F2
response to lipopolysaccharide (GO:0032496)	7/155	0.00616128	0.641653	0	0	3.23737	16.4765	CD6;GFI1;TNFRSF18;CD27;PTPN22;CXCL13;TNFRSF4	;		Starch and sucrose metabolism	1/36	0.397207	1	0	0	1.99124	1.83851	ENPP3
positive regulation of natural killer cell mediated cytotoxicity directed against tumor cell target (GO:0002860)	2/9	0.00654336	0.64213	0	0	15.9299	80.1164	NCR3;CRTAM	;		DNA replication	1/36	0.397207	1	0	0	1.99124	1.83851	POLD3
regulation of interferon-gamma secretion (GO:1902713)	2/9	0.00654336	0.654721	0	0	15.9299	80.1164	CD2;PTPN22	;		Aldosterone synthesis and secretion	2/98	0.397957	1	0	0	1.46295	1.34798	POMC;ATP1A1
interleukin-23-mediated signaling pathway (GO:0038155)	2/9	0.00654336	0.667815	0	0	15.9299	80.1164	STAT4;IL12RB1	;		Pancreatic secretion	2/98	0.397957	1	0	0	1.46295	1.34798	PLA2G2A;ATP1A1
B cell proliferation (GO:0042100)	3/29	0.00750521	0.696347	0	0	7.41565	36.2785	CD79A;CD40LG;MS4A1	;		African trypanosomiasis	1/37	0.405631	1	0	0	1.93742	1.74816	IDO1
regulation of natural killer cell mediated cytotoxicity directed against tumor cell target (GO:0002858)	2/10	0.00810428	0.725546	0	0	14.3369	69.0375	NCR3;CRTAM	;		Aldosterone-regulated sodium reabsorption	1/37	0.405631	1	0	0	1.93742	1.74816	ATP1A1
positive regulation of T cell receptor signaling pathway (GO:0050862)	2/10	0.00810428	0.738502	0	0	14.3369	69.0375	TESPA1;LCK	;		Allograft rejection	1/38	0.413938	1	0	0	1.88644	1.66391	CD40LG
inflammatory response (GO:0006954)	9/252	0.00913761	0.803952	0	0	2.56016	12.0209	NCR3;CD40LG;CD6;TNFRSF18;CD27;CXCL13;TNFRSF4;APOL3;LAT	;		Pyruvate metabolism	1/39	0.422129	1	0	0	1.83807	1.58523	ACSS1
negative regulation of MAP kinase activity (GO:0043407)	4/61	0.0103789	0.897689	0	0	4.70063	21.4724	RGS3;RGS14;PTPN22;LAX1	;		C-type lectin receptor signaling pathway	2/104	0.42704	1	0	0	1.37855	1.17298	CLEC4E;MAP3K14
negative regulation of T cell activation (GO:0050868)	3/34	0.0116795	0.903038	0	0	6.32511	28.1462	PTPN22;TIGIT;LAX1	;		Glycine, serine and threonine metabolism	1/40	0.430206	1	0	0	1.79211	1.51163	GLYCTK
regulation of interleukin-12 production (GO:0032655)	3/33	0.010758	0.914971	0	0	6.51678	29.5347	CD40LG;TIGIT;SLAMF1	;		Bladder cancer	1/41	0.43817	1	0	0	1.7484	1.44269	E2F2
positive regulation of T cell cytokine production (GO:0002726)	2/12	0.0116699	0.916175	0	0	11.9474	53.175	RSAD2;B2M	;		Fat digestion and absorption	1/41	0.43817	1	0	0	1.7484	1.44269	PLA2G2A
regulation of T cell proliferation (GO:0042129)	4/62	0.0109758	0.918191	0	0	4.62481	20.8674	CCDC88B;CD40LG;CD6;CD3E	;		Homologous recombination	1/41	0.43817	1	0	0	1.7484	1.44269	POLD3
positive regulation of cytokine production (GO:0001819)	8/220	0.0123274	0.925097	0	0	2.60671	11.4589	CCDC88B;IL33;CD40LG;CD6;CRTAM;PTPN22;IL12RB1;TIGIT	;		Type I diabetes mellitus	1/43	0.453768	1	0	0	1.66708	1.31728	LTA
negative regulation of interleukin-12 production (GO:0032695)	2/12	0.0116699	0.930491	0	0	11.9474	53.175	TIGIT;SLAMF1	;		TNF signaling pathway	2/110	0.455374	1	0	0	1.30336	1.02527	LTA;MAP3K14
homophilic cell adhesion via plasma membrane adhesion molecules (GO:0007156)	4/64	0.012235	0.931868	0	0	4.48029	19.7287	NCR3;CRTAM;PECAM1;TIGIT	;		Vasopressin-regulated water reabsorption	1/44	0.461404	1	0	0	1.6292	1.26015	AQP3
regulation of interleukin-2 biosynthetic process (GO:0045076)	2/12	0.0116699	0.94526	0	0	11.9474	53.175	CD4;IRF4	;		Carbohydrate digestion and absorption	1/44	0.461404	1	0	0	1.6292	1.26015	ATP1A1
regulation of antigen receptor-mediated signaling pathway (GO:0050854)	2/12	0.0116699	0.960507	0	0	11.9474	53.175	BLK;PTPN22	;		Fatty acid degradation	1/44	0.461404	1	0	0	1.6292	1.26015	ECI2
positive regulation of T cell mediated cytotoxicity (GO:0001916)	2/13	0.0136658	1	0	0	11.0284	47.3434	NCR3;IL12RB1	;		Leukocyte transendothelial migration	2/112	0.464639	1	0	0	1.28008	0.981175	ITK;PECAM1
negative regulation of sequence-specific DNA binding transcription factor activity (GO:0043433)	6/140	0.0138685	1	0	0	3.0722	13.1433	PARP10;FOXS1;GFI1;NLRC5;NLRC3;TNFRSF4	;		ABC transporters	1/45	0.468934	1	0	0	1.59299	1.20636	ABCA13
myeloid dendritic cell activation (GO:0001773)	2/14	0.015798	1	0	0	10.2407	42.4769	UBD;SLAMF1	;		Proteasome	1/45	0.468934	1	0	0	1.59299	1.20636	PSMB9
regulation of B cell differentiation (GO:0045577)	2/15	0.0180625	1	0	0	9.55795	38.3648	CD27;IKZF3	;		Kaposi sarcoma-associated herpesvirus infection	3/186	0.481975	1	0	0	1.1562	0.843871	CCR8;E2F2;CCR4
positive regulation of interleukin-4 production (GO:0032753)	2/15	0.0180625	1	0	0	9.55795	38.3648	CD40LG;IRF4	;		Nucleotide excision repair	1/47	0.483681	1	0	0	1.5252	1.1078	POLD3
positive regulation of cytokine biosynthetic process (GO:0042108)	3/40	0.0181427	1	0	0	5.37634	21.5564	CD4;IRF4;LTB	;		Endocrine and other factor-regulated calcium reabsorption	1/48	0.490901	1	0	0	1.49343	1.06259	ATP1A1
positive regulation of cytokine secretion (GO:0050715)	4/73	0.0190289	1	0	0	3.92792	15.5616	CD2;IL33;CRTAM;PTPN22	;		Neuroactive ligand-receptor interaction	5/338	0.510217	1	0	0	1.06042	0.713579	POMC;HTR6;P2RY10;CYSLTR1;CHRNE
negative regulation of cytokine production (GO:0001818)	5/110	0.0190607	1	0	0	3.25839	12.9036	TBX21;NLRC5;NLRC3;TIGIT;SLAMF1	;		Mineral absorption	1/51	0.511962	1	0	0	1.40558	0.941044	ATP1A1
lipopolysaccharide-mediated signaling pathway (GO:0031663)	2/16	0.0204551	1	0	0	8.96057	34.8524	CD6;PTPN22	;		Osteoclast differentiation	2/127	0.53104	1	0	0	1.12889	0.714496	LCK;MAP3K14
positive regulation of antigen receptor-mediated signaling pathway (GO:0050857)	2/16	0.0204551	1	0	0	8.96057	34.8524	TESPA1;LCK	;		Viral carcinogenesis	3/201	0.533788	1	0	0	1.06992	0.671648	CDKN1B;CCR8;CCR4
positive regulation of immune system process (GO:0002684)	2/16	0.0204551	1	0	0	8.96057	34.8524	TNFRSF18;AQP3	;		Rap1 signaling pathway	3/206	0.550404	1	0	0	1.04395	0.623346	RGS14;RASGRP2;LAT
positive regulation of leukocyte activation (GO:0002696)	2/16	0.0204551	1	0	0	8.96057	34.8524	CD2;IL33	;		Pyrimidine metabolism	1/57	0.551514	1	0	0	1.25762	0.748397	ENPP3
positive regulation of interferon-gamma production (GO:0032729)	3/43	0.0219835	1	0	0	5.00125	19.0921	CD2;PTPN22;IL12RB1	;		VEGF signaling pathway	1/59	0.563975	1	0	0	1.21499	0.695882	SH2D2A
positive regulation of natural killer cell mediated cytotoxicity (GO:0045954)	2/17	0.0229718	1	0	0	8.43348	31.8236	NCR3;CRTAM	;		Viral myocarditis	1/59	0.563975	1	0	0	1.21499	0.695882	CD40LG
negative regulation of B cell activation (GO:0050869)	2/17	0.0229718	1	0	0	8.43348	31.8236	CTLA4;SLA2	;		cAMP signaling pathway	3/212	0.569876	1	0	0	1.0144	0.570436	POMC;HTR6;ATP1A1
regulation of B cell receptor signaling pathway (GO:0050855)	2/17	0.0229718	1	0	0	8.43348	31.8236	BLK;PTPN22	;		Apelin signaling pathway	2/137	0.572098	1	0	0	1.04649	0.584408	KLF2;SLC8A2
positive regulation of natural killer cell mediated immunity (GO:0002717)	2/17	0.0229718	1	0	0	8.43348	31.8236	NCR3;CRTAM	;		Glycerolipid metabolism	1/61	0.576091	1	0	0	1.17516	0.648087	GLYCTK
transmembrane receptor protein tyrosine kinase signaling pathway (GO:0007169)	11/396	0.0237797	1	0	0	1.99124	7.44509	CYFIP2;BLK;ITK;CD4;RGS14;FLT3;LCK;SH2D2A;GRAP2;SLA2;CD3E	;		Fluid shear stress and atherosclerosis	2/139	0.579991	1	0	0	1.03143	0.561866	PECAM1;KLF2
negative regulation of fibroblast proliferation (GO:0048147)	2/18	0.0256087	1	0	0	7.96495	29.1901	PARP10;NLRC3	;		Arachidonic acid metabolism	1/63	0.587872	1	0	0	1.13785	0.60448	PLA2G2A
interleukin-12-mediated signaling pathway (GO:0035722)	3/46	0.026233	1	0	0	4.67508	17.0207	SERPINB2;STAT4;IL12RB1	;		Cytosolic DNA-sensing pathway	1/63	0.587872	1	0	0	1.13785	0.60448	IL33
cellular response to interleukin-12 (GO:0071349)	3/46	0.026233	1	0	0	4.67508	17.0207	SERPINB2;STAT4;IL12RB1	;		MAPK signaling pathway	4/295	0.591763	1	0	0	0.971994	0.509956	FLT3;PTPN7;RASGRP2;MAP3K14
negative regulation of NF-kappaB transcription factor activity (GO:0032088)	4/82	0.0277753	1	0	0	3.49681	12.5312	PARP10;GFI1;NLRC5;NLRC3	;		Central carbon metabolism in cancer	1/65	0.599326	1	0	0	1.10284	0.564599	FLT3
regulation of sprouting angiogenesis (GO:1903670)	2/19	0.028362	1	0	0	7.54575	26.8833	E2F2;KLF2	;		Cortisol synthesis and secretion	1/65	0.599326	1	0	0	1.10284	0.564599	POMC
negative regulation of phosphate metabolic process (GO:0045936)	2/19	0.028362	1	0	0	7.54575	26.8833	CDKN2D;CDKN1B	;		Acute myeloid leukemia	1/66	0.604933	1	0	0	1.08613	0.545929	FLT3
positive regulation of immunoglobulin production (GO:0002639)	2/19	0.028362	1	0	0	7.54575	26.8833	MZB1;TNFRSF4	;		Non-small cell lung cancer	1/66	0.604933	1	0	0	1.08613	0.545929	E2F2
positive regulation of toll-like receptor signaling pathway (GO:0034123)	2/19	0.028362	1	0	0	7.54575	26.8833	RSAD2;PTPN22	;		Breast cancer	2/147	0.610491	1	0	0	0.975301	0.481302	FRAT1;E2F2
negative regulation of innate immune response (GO:0045824)	2/20	0.0312281	1	0	0	7.16846	24.849	NLRC5;NLRC3	;		Pathways in cancer	7/530	0.611105	1	0	0	0.946778	0.466275	FRAT1;CDKN1B;FLT3;STAT4;E2F2;IL12RB1;RASGRP2
positive regulation of interleukin-2 production (GO:0032743)	2/20	0.0312281	1	0	0	7.16846	24.849	CD4;IRF4	;		Epithelial cell signaling in Helicobacter pylori infection	1/68	0.615915	1	0	0	1.05419	0.510907	MAP3K14
regulation of regulatory T cell differentiation (GO:0045589)	2/20	0.0312281	1	0	0	7.16846	24.849	TNFRSF18;CTLA4	;		Fc epsilon RI signaling pathway	1/68	0.615915	1	0	0	1.05419	0.510907	LAT
inactivation of MAPK activity (GO:0000188)	2/20	0.0312281	1	0	0	7.16846	24.849	RGS3;LAX1	;		Glycolysis / Gluconeogenesis	1/68	0.615915	1	0	0	1.05419	0.510907	ACSS1
immune response-activating cell surface receptor signaling pathway (GO:0002429)	2/20	0.0312281	1	0	0	7.16846	24.849	NCR3;SLA2	;		Adipocytokine signaling pathway	1/69	0.621291	1	0	0	1.03891	0.494473	POMC
dendritic cell differentiation (GO:0097028)	2/21	0.0342031	1	0	0	6.8271	23.0445	FLT3;UBD	;		Bile secretion	1/72	0.636974	1	0	0	0.995619	0.44905	ATP1A1
positive regulation of leukocyte cell-cell adhesion (GO:1903039)	2/21	0.0342031	1	0	0	6.8271	23.0445	CCDC88B;LCK	;		Melanoma	1/72	0.636974	1	0	0	0.995619	0.44905	E2F2
positive regulation of T cell mediated immunity (GO:0002711)	2/21	0.0342031	1	0	0	6.8271	23.0445	IL12RB1;B2M	;		Hepatitis C	2/155	0.639281	1	0	0	0.924962	0.413839	RSAD2;E2F2
long-term synaptic potentiation (GO:0060291)	2/21	0.0342031	1	0	0	6.8271	23.0445	RGS14;SLC8A2	;		Thyroid hormone synthesis	1/74	0.647068	1	0	0	0.968711	0.421683	ATP1A1
regulation of programmed cell death (GO:0043067)	8/268	0.0349303	1	0	0	2.13984	7.17787	FLT3;LCK;TNFRSF18;CD27;CD3E;IKZF3;TNFRSF4;MAP3K14	;		Inositol phosphate metabolism	1/74	0.647068	1	0	0	0.968711	0.421683	ITPKA
B cell differentiation (GO:0030183)	3/52	0.0359516	1	0	0	4.13565	13.7534	CD79B;CD79A;FLT3	;		Gastric acid secretion	1/75	0.65201	1	0	0	0.955795	0.408789	ATP1A1
protein autophosphorylation (GO:0046777)	6/175	0.0363877	1	0	0	2.45776	8.14384	BLK;ITK;FLT3;LCK;GRAP2;SLA2	;		Glioma	1/75	0.65201	1	0	0	0.955795	0.408789	E2F2
regulation of natural killer cell mediated cytotoxicity (GO:0042269)	2/22	0.0372836	1	0	0	6.51678	21.435	NCR3;CRTAM	;		Pancreatic cancer	1/75	0.65201	1	0	0	0.955795	0.408789	E2F2
hematopoietic progenitor cell differentiation (GO:0002244)	2/22	0.0372836	1	0	0	6.51678	21.435	FLT3;PLD4	;		JAK-STAT signaling pathway	2/162	0.663081	1	0	0	0.884995	0.363608	STAT4;IL12RB1
negative regulation of sprouting angiogenesis (GO:1903671)	2/22	0.0372836	1	0	0	6.51678	21.435	E2F2;KLF2	;		Necroptosis	2/162	0.663081	1	0	0	0.884995	0.363608	IL33;STAT4
regulation of cytokine production involved in inflammatory response (GO:1900015)	2/22	0.0372836	1	0	0	6.51678	21.435	CD6;NLRC3	;		Hepatitis B	2/163	0.666376	1	0	0	0.879565	0.357017	STAT4;E2F2
positive regulation of cytosolic calcium ion concentration (GO:0007204)	5/133	0.0388375	1	0	0	2.69491	8.75406	CYSLTR1;P2RY10;CXCL13;CCR4;GPR18	;		Complement and coagulation cascades	1/79	0.671097	1	0	0	0.9074	0.361909	SERPINB2
regulation of protein oligomerization (GO:0032459)	2/23	0.040466	1	0	0	6.23344	19.9925	TMC8;JCHAIN	;		cGMP-PKG signaling pathway	2/166	0.676107	1	0	0	0.86367	0.338044	ATP1A1;SLC8A2
regulation of interleukin-8 secretion (GO:2000482)	2/23	0.040466	1	0	0	6.23344	19.9925	CD2;PTPN22	;		Hepatocellular carcinoma	2/168	0.682465	1	0	0	0.853388	0.326032	FRAT1;E2F2
cellular defense response (GO:0006968)	3/56	0.0433198	1	0	0	3.84025	12.0551	ITK;FCMR;SH2D1A	;		Peroxisome	1/83	0.68914	1	0	0	0.86367	0.321554	ECI2
negative regulation of cyclin-dependent protein serine/threonine kinase activity (GO:0045736)	2/24	0.0437469	1	0	0	5.97372	18.6938	CDKN2D;CDKN1B	;		Influenza A	2/171	0.691811	1	0	0	0.838416	0.308908	IL33;RSAD2
respiratory chain complex IV assembly (GO:0008535)	2/25	0.047123	1	0	0	5.73477	17.5197	SMIM20;COA6	;		ErbB signaling pathway	1/85	0.697788	1	0	0	0.843348	0.30347	CDKN1B
positive regulation of interleukin-12 production (GO:0032735)	2/25	0.047123	1	0	0	5.73477	17.5197	CD40LG;LTB	;		Insulin secretion	1/86	0.702022	1	0	0	0.833542	0.294899	ATP1A1
positive regulation of Rho protein signal transduction (GO:0035025)	2/25	0.047123	1	0	0	5.73477	17.5197	P2RY10;GPR18	;		Salivary secretion	1/90	0.718375	1	0	0	0.796495	0.263452	ATP1A1
regulation of interleukin-10 production (GO:0032653)	2/25	0.047123	1	0	0	5.73477	17.5197	CD40LG;TIGIT	;		Fc gamma R-mediated phagocytosis	1/91	0.722321	1	0	0	0.787743	0.256241	LAT
cell-cell adhesion via plasma-membrane adhesion molecules (GO:0098742)	5/142	0.0490596	1	0	0	2.52411	7.60947	NCR3;CD6;CRTAM;PECAM1;TIGIT	;		Transcriptional misregulation in cancer	2/186	0.735192	1	0	0	0.770802	0.237117	CDKN1B;FLT3
protein homooligomerization (GO:0051260)	6/190	0.0507126	1	0	0	2.26372	6.74948	CD79B;CD79A;CD3G;CD247;CD3E;CD3D	;		Phosphatidylinositol signaling system	1/99	0.751972	1	0	0	0.724087	0.206406	ITPKA
regulation of kinase activity (GO:0043549)	4/101	0.0530074	1	0	0	2.83899	8.33904	CD4;CDKN1B;FLT3;NLRC5	;		AGE-RAGE signaling pathway in diabetic complications	1/100	0.755449	1	0	0	0.716846	0.201035	CDKN1B
leukocyte cell-cell adhesion (GO:0007159)	2/27	0.0541478	1	0	0	5.30997	15.4841	CD40LG;PECAM1	;		HIF-1 signaling pathway	1/100	0.755449	1	0	0	0.716846	0.201035	CDKN1B
regulation of NIK/NF-kappaB signaling (GO:1901222)	2/28	0.0577901	1	0	0	5.12033	14.5977	PTPN22;NLRC3	;		Melanogenesis	1/101	0.758877	1	0	0	0.709748	0.19583	POMC
RNA phosphodiester bond hydrolysis (GO:0090501)	2/28	0.0577901	1	0	0	5.12033	14.5977	RNASE4;RNASE1	;		Toxoplasmosis	1/113	0.796469	1	0	0	0.634377	0.144363	CD40LG
positive regulation of cytosolic calcium ion concentration involved in phospholipase C-activating G-protein coupled signaling pathway (GO:0051482)	2/28	0.0577901	1	0	0	5.12033	14.5977	P2RY10;GPR18	;		Serotonergic synapse	1/113	0.796469	1	0	0	0.634377	0.144363	HTR6
zinc ion homeostasis (GO:0055069)	2/31	0.0692002	1	0	0	4.62481	12.3517	LCK;TMC8	;		Thyroid hormone signaling pathway	1/116	0.804916	1	0	0	0.617971	0.134111	ATP1A1
response to organic cyclic compound (GO:0014070)	3/69	0.0719276	1	0	0	3.11672	8.20351	CDKN2D;CHRNE;AQP3	;		Lysosome	1/123	0.823291	1	0	0	0.582802	0.113323	LAMP3
regulation of innate immune response (GO:0045088)	3/69	0.0719276	1	0	0	3.11672	8.20351	GFI1;PTPN22;NLRC3	;		Human cytomegalovirus infection	2/225	0.824309	1	0	0	0.637196	0.123112	E2F2;B2M
positive regulation of T cell differentiation (GO:0045582)	2/32	0.0731548	1	0	0	4.48029	11.7167	TESPA1;IL12RB1	;		Platelet activation	1/124	0.825772	1	0	0	0.578102	0.11067	RASGRP2
protein trimerization (GO:0070206)	2/32	0.0731548	1	0	0	4.48029	11.7167	CD247;TRIM34	;		Thermogenesis	2/231	0.835347	1	0	0	0.620646	0.111659	COX4I2;COA6
neuropeptide signaling pathway (GO:0007218)	3/70	0.074407	1	0	0	3.0722	7.9822	POMC;CYSLTR1;PTGDR2	;		Autophagy	1/128	0.835351	1	0	0	0.560036	0.100752	ATG4D
interferon-gamma-mediated signaling pathway (GO:0060333)	3/70	0.074407	1	0	0	3.0722	7.9822	IRF4;B2M;TRIM34	;		Purine metabolism	1/129	0.837662	1	0	0	0.555694	0.0984357	ENPP3
positive regulation of cytokine-mediated signaling pathway (GO:0001961)	2/33	0.0771804	1	0	0	4.34452	11.129	GFI1;NLRC5	;		Vascular smooth muscle contraction	1/132	0.844405	1	0	0	0.543065	0.0918447	PLA2G2A
cellular response to interferon-gamma (GO:0071346)	4/116	0.0794128	1	0	0	2.47188	6.26151	IRF4;IL12RB1;B2M;TRIM34	;		Systemic lupus erythematosus	1/133	0.84659	1	0	0	0.538982	0.0897613	CD40LG
negative regulation of cysteine-type endopeptidase activity (GO:2000117)	3/72	0.0794781	1	0	0	2.98686	7.56354	CDKN2D;LAMP3;CST7	;		Oxidative phosphorylation	1/133	0.84659	1	0	0	0.538982	0.0897613	COX4I2
positive regulation of catecholamine secretion (GO:0033605)	1/6	0.0808442	1	0	0	11.9474	30.0506	KCNB1	;		Estrogen signaling pathway	1/137	0.855028	1	0	0	0.523245	0.081951	POMC
cerebral cortex cell migration (GO:0021795)	1/6	0.0808442	1	0	0	11.9474	30.0506	HTR6	;		Parkinson disease	1/142	0.864929	1	0	0	0.504821	0.0732537	COX4I2
immunological synapse formation (GO:0001771)	1/6	0.0808442	1	0	0	11.9474	30.0506	CD6	;		Apoptosis	1/143	0.866826	1	0	0	0.501291	0.0716428	MAP3K14
response to granulocyte macrophage colony-stimulating factor (GO:0097012)	1/6	0.0808442	1	0	0	11.9474	30.0506	CD4	;		Adrenergic signaling in cardiomyocytes	1/145	0.870542	1	0	0	0.494376	0.0685398	ATP1A1
mesodermal cell fate commitment (GO:0001710)	1/6	0.0808442	1	0	0	11.9474	30.0506	EYA2	;		Non-alcoholic fatty liver disease (NAFLD)	1/149	0.877667	1	0	0	0.481105	0.0627782	COX4I2
regulation of lymphocyte apoptotic process (GO:0070228)	1/6	0.0808442	1	0	0	11.9474	30.0506	CD3G	;		Wnt signaling pathway	1/158	0.892302	1	0	0	0.4537	0.0516993	FRAT1
B cell chemotaxis (GO:0035754)	1/6	0.0808442	1	0	0	11.9474	30.0506	CXCL13	;		Cellular senescence	1/160	0.89531	1	0	0	0.448029	0.0495456	E2F2
positive regulation of toll-like receptor 3 signaling pathway (GO:0034141)	1/6	0.0808442	1	0	0	11.9474	30.0506	PTPN22	;		Protein processing in endoplasmic reticulum	1/165	0.902467	1	0	0	0.434452	0.0445848	DERL3
positive regulation of T cell differentiation in thymus (GO:0033089)	1/6	0.0808442	1	0	0	11.9474	30.0506	TESPA1	;		RNA transport	1/165	0.902467	1	0	0	0.434452	0.0445848	CYFIP2
positive regulation of T-helper 17 type immune response (GO:2000318)	1/6	0.0808442	1	0	0	11.9474	30.0506	IL12RB1	;		Alzheimer disease	1/171	0.910415	1	0	0	0.419208	0.0393446	COX4I2
cellular response to iron ion (GO:0071281)	1/6	0.0808442	1	0	0	11.9474	30.0506	B2M	;		Tuberculosis	1/179	0.920018	1	0	0	0.400473	0.0333844	CLEC4E
T-helper 17 cell lineage commitment (GO:0072540)	1/6	0.0808442	1	0	0	11.9474	30.0506	IRF4	;		Axon guidance	1/181	0.922253	1	0	0	0.396047	0.0320542	RGS3
telencephalon cell migration (GO:0022029)	1/6	0.0808442	1	0	0	11.9474	30.0506	HTR6	;		MicroRNAs in cancer	2/299	0.923117	1	0	0	0.479496	0.0383594	CDKN1B;E2F2
negative regulation of type I interferon-mediated signaling pathway (GO:0060339)	1/6	0.0808442	1	0	0	11.9474	30.0506	NLRC5	;		Huntington disease	1/193	0.934419	1	0	0	0.371423	0.0251937	COX4I2
indolalkylamine metabolic process (GO:0006586)	1/6	0.0808442	1	0	0	11.9474	30.0506	ASMT	;		Regulation of actin cytoskeleton	1/214	0.951322	1	0	0	0.334975	0.0167163	CYFIP2
positive regulation of receptor binding (GO:1900122)	1/6	0.0808442	1	0	0	11.9474	30.0506	B2M	;		PI3K-Akt signaling pathway	2/354	0.959625	1	0	0	0.404998	0.016691	CDKN1B;FLT3
negative regulation of cytokinesis (GO:0032466)	1/6	0.0808442	1	0	0	11.9474	30.0506	ZFYVE19	;		Herpes simplex virus 1 infection	3/492	0.969433	1	0	0	0.437101	0.0135694	LTA;ZNF853;B2M
regulation of MHC class I biosynthetic process (GO:0045343)	1/6	0.0808442	1	0	0	11.9474	30.0506	NLRC5	;		Human papillomavirus infection	1/330	0.99067	1	0	0	0.217226	0.00203629	CDKN1B
glomerulus vasculature development (GO:0072012)	1/6	0.0808442	1	0	0	11.9474	30.0506	PECAM1	;		Olfactory transduction	1/444	0.998176	1	0	0	0.161452	0.000294811	SLC8A2
regulation of natural killer cell proliferation (GO:0032817)	1/6	0.0808442	1	0	0	11.9474	30.0506	PTPN22	;
positive regulation of memory T cell differentiation (GO:0043382)	1/6	0.0808442	1	0	0	11.9474	30.0506	IL12RB1	;
cellular response to granulocyte macrophage colony-stimulating factor stimulus (GO:0097011)	1/6	0.0808442	1	0	0	11.9474	30.0506	CD4	;
nucleoside phosphate catabolic process (GO:1901292)	1/6	0.0808442	1	0	0	11.9474	30.0506	ENPP3	;
antigen processing and presentation of endogenous peptide antigen (GO:0002483)	1/6	0.0808442	1	0	0	11.9474	30.0506	B2M	;
negative regulation of interleukin-6 secretion (GO:1900165)	1/6	0.0808442	1	0	0	11.9474	30.0506	PTPN22	;
single strand break repair (GO:0000012)	1/6	0.0808442	1	0	0	11.9474	30.0506	APLF	;
signal complex assembly (GO:0007172)	1/6	0.0808442	1	0	0	11.9474	30.0506	CD3E	;
neutrophil extravasation (GO:0072672)	1/6	0.0808442	1	0	0	11.9474	30.0506	PECAM1	;
lymphoid progenitor cell differentiation (GO:0002320)	1/6	0.0808442	1	0	0	11.9474	30.0506	FLT3	;
alpha-beta T cell activation (GO:0046631)	1/6	0.0808442	1	0	0	11.9474	30.0506	RSAD2	;
acetyl-CoA biosynthetic process (GO:0006085)	1/6	0.0808442	1	0	0	11.9474	30.0506	ACSS1	;
positive regulation of leukocyte migration (GO:0002687)	2/34	0.0812743	1	0	0	4.21674	10.5837	TNFRSF18;CXCL13	;
positive regulation of inflammatory response (GO:0050729)	3/73	0.0820688	1	0	0	2.94594	7.36544	IL33;CD6;PLA2G2A	;
regulation of cyclin-dependent protein kinase activity (GO:1904029)	2/35	0.0854336	1	0	0	4.09626	10.0769	CDKN2D;CDKN1B	;
negative regulation of protein complex assembly (GO:0031333)	2/35	0.0854336	1	0	0	4.09626	10.0769	TMC8;NLRC3	;
viral process (GO:0016032)	6/220	0.0884718	1	0	0	1.95503	4.7411	CD4;LCK;GFI1;CXCR6;CD247;B2M	;
natural killer cell activation (GO:0030101)	2/36	0.0896559	1	0	0	3.98248	9.60484	CD2;NCR3	;
regulation of cysteine-type endopeptidase activity (GO:2000116)	2/36	0.0896559	1	0	0	3.98248	9.60484	CST7;PSMB9	;
hemopoiesis (GO:0030097)	3/76	0.0900553	1	0	0	2.82965	6.81192	FLT3;LCK;PLD4	;
positive regulation of NK T cell activation (GO:0051135)	1/7	0.0936702	1	0	0	10.2407	24.2496	RASAL3	;
membrane fusion involved in viral entry into host cell (GO:0039663)	1/7	0.0936702	1	0	0	10.2407	24.2496	CD4	;
ATP hydrolysis coupled proton transport (GO:0015991)	1/7	0.0936702	1	0	0	10.2407	24.2496	ATP1A1	;
membrane raft polarization (GO:0001766)	1/7	0.0936702	1	0	0	10.2407	24.2496	CD2	;
regulation of vitamin D biosynthetic process (GO:0060556)	1/7	0.0936702	1	0	0	10.2407	24.2496	GFI1	;
ATP hydrolysis coupled cation transmembrane transport (GO:0099132)	1/7	0.0936702	1	0	0	10.2407	24.2496	ATP1A1	;
regulation of chromatin assembly or disassembly (GO:0001672)	1/7	0.0936702	1	0	0	10.2407	24.2496	PARP10	;
negative regulation of interleukin-8 secretion (GO:2000483)	1/7	0.0936702	1	0	0	10.2407	24.2496	PTPN22	;
cellular response to laminar fluid shear stress (GO:0071499)	1/7	0.0936702	1	0	0	10.2407	24.2496	KLF2	;
regulation of endothelial cell chemotaxis to fibroblast growth factor (GO:2000544)	1/7	0.0936702	1	0	0	10.2407	24.2496	CXCL13	;
regulation of toll-like receptor 3 signaling pathway (GO:0034139)	1/7	0.0936702	1	0	0	10.2407	24.2496	PTPN22	;
regulation of norepinephrine secretion (GO:0014061)	1/7	0.0936702	1	0	0	10.2407	24.2496	KCNB1	;
negative regulation of type 2 immune response (GO:0002829)	1/7	0.0936702	1	0	0	10.2407	24.2496	TBX21	;
fusion of virus membrane with host plasma membrane (GO:0019064)	1/7	0.0936702	1	0	0	10.2407	24.2496	CD4	;
membrane raft distribution (GO:0031580)	1/7	0.0936702	1	0	0	10.2407	24.2496	CD2	;
L-alanine transport (GO:0015808)	1/7	0.0936702	1	0	0	10.2407	24.2496	SLC1A4	;
regulation of toll-like receptor 9 signaling pathway (GO:0034163)	1/7	0.0936702	1	0	0	10.2407	24.2496	RSAD2	;
regulation of cell-cell adhesion mediated by integrin (GO:0033632)	1/7	0.0936702	1	0	0	10.2407	24.2496	CXCL13	;
regulation of calcidiol 1-monooxygenase activity (GO:0060558)	1/7	0.0936702	1	0	0	10.2407	24.2496	GFI1	;
negative regulation of T cell cytokine production (GO:0002725)	1/7	0.0936702	1	0	0	10.2407	24.2496	TBX21	;
regulation of T-helper 17 type immune response (GO:2000316)	1/7	0.0936702	1	0	0	10.2407	24.2496	IL12RB1	;
regulation of RNA polymerase II regulatory region sequence-specific DNA binding (GO:1903025)	1/7	0.0936702	1	0	0	10.2407	24.2496	ZNF593	;
positive regulation of type I interferon-mediated signaling pathway (GO:0060340)	1/7	0.0936702	1	0	0	10.2407	24.2496	NLRC5	;
positive regulation of B cell differentiation (GO:0045579)	1/7	0.0936702	1	0	0	10.2407	24.2496	CD27	;
regulation of memory T cell differentiation (GO:0043380)	1/7	0.0936702	1	0	0	10.2407	24.2496	IL12RB1	;
positive regulation of lymphocyte apoptotic process (GO:0070230)	1/7	0.0936702	1	0	0	10.2407	24.2496	IDO1	;
negative regulation of cyclin-dependent protein serine/threonine kinase activity involved in G1/S transition of mitotic cell cycle (GO:0031658)	1/7	0.0936702	1	0	0	10.2407	24.2496	CDKN2D	;
regulation of metal ion transport (GO:0010959)	2/37	0.0939385	1	0	0	3.87484	9.16445	CD4;ATP1A1	;
retina homeostasis (GO:0001895)	2/38	0.0982791	1	0	0	3.77287	8.75285	B2M;JCHAIN	;
regulation of protein serine/threonine kinase activity (GO:0071900)	3/80	0.101185	1	0	0	2.68817	6.15808	CDKN2D;CDKN1B;TRIB2	;
DNA biosynthetic process (GO:0071897)	2/39	0.102675	1	0	0	3.67613	8.36756	POLD3;CDKN2D	;
positive regulation of monocyte differentiation (GO:0045657)	1/8	0.106318	1	0	0	8.96057	20.0835	CD4	;
positive regulation of vasculogenesis (GO:2001214)	1/8	0.106318	1	0	0	8.96057	20.0835	TMEM100	;
ribosomal large subunit export from nucleus (GO:0000055)	1/8	0.106318	1	0	0	8.96057	20.0835	ZNF593	;
defense response to protozoan (GO:0042832)	1/8	0.106318	1	0	0	8.96057	20.0835	IRF4	;
mRNA cleavage (GO:0006379)	1/8	0.106318	1	0	0	8.96057	20.0835	RNASE4	;
integrin activation (GO:0033622)	1/8	0.106318	1	0	0	8.96057	20.0835	MZB1	;
cellular response to interleukin-21 (GO:0098757)	1/8	0.106318	1	0	0	8.96057	20.0835	STAT4	;
T-helper 17 cell differentiation (GO:0072539)	1/8	0.106318	1	0	0	8.96057	20.0835	IRF4	;
regulation of sensory perception (GO:0051931)	1/8	0.106318	1	0	0	8.96057	20.0835	TMEM100	;
positive regulation of toll-like receptor 4 signaling pathway (GO:0034145)	1/8	0.106318	1	0	0	8.96057	20.0835	PTPN22	;
interleukin-21-mediated signaling pathway (GO:0038114)	1/8	0.106318	1	0	0	8.96057	20.0835	STAT4	;
negative regulation of monooxygenase activity (GO:0032769)	1/8	0.106318	1	0	0	8.96057	20.0835	GFI1	;
negative regulation of T-helper cell differentiation (GO:0045623)	1/8	0.106318	1	0	0	8.96057	20.0835	TBX21	;
positive regulation of respiratory burst (GO:0060267)	1/8	0.106318	1	0	0	8.96057	20.0835	JCHAIN	;
negative regulation of glucose import (GO:0046325)	1/8	0.106318	1	0	0	8.96057	20.0835	MZB1	;
regulation of long term synaptic depression (GO:1900452)	1/8	0.106318	1	0	0	8.96057	20.0835	KCNB1	;
positive regulation of chemokine secretion (GO:0090197)	1/8	0.106318	1	0	0	8.96057	20.0835	IL33	;
positive regulation of viral entry into host cell (GO:0046598)	1/8	0.106318	1	0	0	8.96057	20.0835	CD4	;
T-helper cell lineage commitment (GO:0002295)	1/8	0.106318	1	0	0	8.96057	20.0835	IRF4	;
central nervous system myelination (GO:0022010)	1/8	0.106318	1	0	0	8.96057	20.0835	SOX10	;
negative regulation of retrograde protein transport, ER to cytosol (GO:1904153)	1/8	0.106318	1	0	0	8.96057	20.0835	DERL3	;
immunoglobulin mediated immune response (GO:0016064)	1/8	0.106318	1	0	0	8.96057	20.0835	CD27	;
regulation of chemokine secretion (GO:0090196)	1/8	0.106318	1	0	0	8.96057	20.0835	IL33	;
regulation of receptor binding (GO:1900120)	1/8	0.106318	1	0	0	8.96057	20.0835	B2M	;
positive regulation of protein secretion (GO:0050714)	3/82	0.106946	1	0	0	2.62261	5.86266	BLK;CRTAM;TNFRSF4	;
positive regulation of Ras protein signal transduction (GO:0046579)	2/40	0.107124	1	0	0	3.58423	8.00633	P2RY10;GPR18	;
positive regulation of MAPK cascade (GO:0043410)	7/289	0.110994	1	0	0	1.7363	3.81688	CD4;FLT3;PLA2G2A;CD27;PTPN22;TNFRSF4;SLAMF1	;
regulation of interleukin-6 production (GO:0032675)	2/42	0.116172	1	0	0	3.41355	7.34829	NLRC3;SLAMF1	;
negative regulation of protein secretion (GO:0050709)	2/42	0.116172	1	0	0	3.41355	7.34829	RSAD2;KCNB1	;
regulation of immunoglobulin secretion (GO:0051023)	1/9	0.11879	1	0	0	7.96495	16.9685	TNFRSF4	;
negative regulation of NIK/NF-kappaB signaling (GO:1901223)	1/9	0.11879	1	0	0	7.96495	16.9685	NLRC3	;
alanine transport (GO:0032328)	1/9	0.11879	1	0	0	7.96495	16.9685	SLC1A4	;
negative regulation of cytokine production involved in inflammatory response (GO:1900016)	1/9	0.11879	1	0	0	7.96495	16.9685	NLRC3	;
negative regulation of alcohol biosynthetic process (GO:1902931)	1/9	0.11879	1	0	0	7.96495	16.9685	GFI1	;
regulation of natural killer cell activation (GO:0032814)	1/9	0.11879	1	0	0	7.96495	16.9685	PTPN22	;
regulation of T-helper 1 type immune response (GO:0002825)	1/9	0.11879	1	0	0	7.96495	16.9685	IL12RB1	;
endothelial cell chemotaxis (GO:0035767)	1/9	0.11879	1	0	0	7.96495	16.9685	CXCL13	;
regulation of leukocyte activation (GO:0002694)	1/9	0.11879	1	0	0	7.96495	16.9685	LCK	;
negative regulation of interferon-beta production (GO:0032688)	1/9	0.11879	1	0	0	7.96495	16.9685	NLRC3	;
regulation of endothelial cell differentiation (GO:0045601)	1/9	0.11879	1	0	0	7.96495	16.9685	TMEM100	;
protein modification by small protein conjugation or removal (GO:0070647)	1/9	0.11879	1	0	0	7.96495	16.9685	UBD	;
indolalkylamine catabolic process (GO:0046218)	1/9	0.11879	1	0	0	7.96495	16.9685	IDO1	;
positive regulation of immunoglobulin secretion (GO:0051024)	1/9	0.11879	1	0	0	7.96495	16.9685	TNFRSF4	;
somatic recombination of immunoglobulin genes involved in immune response (GO:0002204)	1/9	0.11879	1	0	0	7.96495	16.9685	CD40LG	;
potassium ion import across plasma membrane (GO:1990573)	1/9	0.11879	1	0	0	7.96495	16.9685	ATP1A1	;
positive regulation of cytokine production involved in inflammatory response (GO:1900017)	1/9	0.11879	1	0	0	7.96495	16.9685	CD6	;
regulation of integrin activation (GO:0033623)	1/9	0.11879	1	0	0	7.96495	16.9685	CXCL13	;
ATP synthesis coupled electron transport (GO:0042773)	1/9	0.11879	1	0	0	7.96495	16.9685	COA6	;
negative regulation of protein exit from endoplasmic reticulum (GO:0070862)	1/9	0.11879	1	0	0	7.96495	16.9685	DERL3	;
proline transport (GO:0015824)	1/9	0.11879	1	0	0	7.96495	16.9685	SLC1A4	;
regulation of sensory perception of pain (GO:0051930)	1/9	0.11879	1	0	0	7.96495	16.9685	TMEM100	;
antigen processing and presentation of exogenous peptide antigen via MHC class I, TAP-independent (GO:0002480)	1/9	0.11879	1	0	0	7.96495	16.9685	B2M	;
negative regulation of phosphatidylinositol 3-kinase signaling (GO:0014067)	1/9	0.11879	1	0	0	7.96495	16.9685	NLRC3	;
positive regulation of T cell chemotaxis (GO:0010820)	1/9	0.11879	1	0	0	7.96495	16.9685	CXCL13	;
response to muramyl dipeptide (GO:0032495)	1/9	0.11879	1	0	0	7.96495	16.9685	PTPN22	;
establishment of epithelial cell apical/basal polarity (GO:0045198)	1/9	0.11879	1	0	0	7.96495	16.9685	SYNE4	;
regulation of MAP kinase activity (GO:0043405)	3/87	0.121886	1	0	0	2.47188	5.20249	RGS14;FLT3;TRIB2	;
negative regulation of type I interferon production (GO:0032480)	2/44	0.125406	1	0	0	3.25839	6.76508	NLRC5;NLRC3	;
protein N-linked glycosylation via asparagine (GO:0018279)	2/44	0.125406	1	0	0	3.25839	6.76508	ST6GALNAC2;DERL3	;
response to cytokine (GO:0034097)	4/138	0.127648	1	0	0	2.07781	4.27713	FLT3;LAMP3;UBD;PTPN7	;
peptidyl-asparagine modification (GO:0018196)	2/45	0.130086	1	0	0	3.18598	6.49799	ST6GALNAC2;DERL3	;
glomerular filtration (GO:0003094)	1/10	0.131088	1	0	0	7.16846	14.5655	JCHAIN	;
endothelium development (GO:0003158)	1/10	0.131088	1	0	0	7.16846	14.5655	PECAM1	;
cytochrome complex assembly (GO:0017004)	1/10	0.131088	1	0	0	7.16846	14.5655	COA6	;
chloride ion homeostasis (GO:0055064)	1/10	0.131088	1	0	0	7.16846	14.5655	CA12	;
energy coupled proton transmembrane transport, against electrochemical gradient (GO:0015988)	1/10	0.131088	1	0	0	7.16846	14.5655	ATP1A1	;
polarized epithelial cell differentiation (GO:0030859)	1/10	0.131088	1	0	0	7.16846	14.5655	SYNE4	;
mesoderm morphogenesis (GO:0048332)	1/10	0.131088	1	0	0	7.16846	14.5655	EOMES	;
response to laminar fluid shear stress (GO:0034616)	1/10	0.131088	1	0	0	7.16846	14.5655	KLF2	;
regulation of respiratory burst (GO:0060263)	1/10	0.131088	1	0	0	7.16846	14.5655	JCHAIN	;
regulation of NLRP3 inflammasome complex assembly (GO:1900225)	1/10	0.131088	1	0	0	7.16846	14.5655	NLRC3	;
tryptophan metabolic process (GO:0006568)	1/10	0.131088	1	0	0	7.16846	14.5655	IDO1	;
positive regulation of interleukin-13 production (GO:0032736)	1/10	0.131088	1	0	0	7.16846	14.5655	IRF4	;
positive regulation of T cell apoptotic process (GO:0070234)	1/10	0.131088	1	0	0	7.16846	14.5655	IDO1	;
negative regulation of B cell proliferation (GO:0030889)	1/10	0.131088	1	0	0	7.16846	14.5655	CTLA4	;
positive regulation of adaptive immune response based on somatic recombination of immune receptors built from immunoglobulin superfamily domains (GO:0002824)	1/10	0.131088	1	0	0	7.16846	14.5655	IL12RB1	;
tryptophan catabolic process (GO:0006569)	1/10	0.131088	1	0	0	7.16846	14.5655	IDO1	;
regulation of T cell apoptotic process (GO:0070232)	1/10	0.131088	1	0	0	7.16846	14.5655	IDO1	;
myeloid dendritic cell differentiation (GO:0043011)	1/10	0.131088	1	0	0	7.16846	14.5655	UBD	;
positive regulation of type 2 immune response (GO:0002830)	1/10	0.131088	1	0	0	7.16846	14.5655	RSAD2	;
regulation of T cell chemotaxis (GO:0010819)	1/10	0.131088	1	0	0	7.16846	14.5655	CXCL13	;
regulation of ERK1 and ERK2 cascade (GO:0070372)	6/247	0.132613	1	0	0	1.74133	3.51804	CD4;RGS14;FLT3;PLA2G2A;PTPN22;SLAMF1	;
cellular response to lipopolysaccharide (GO:0071222)	3/91	0.134354	1	0	0	2.36323	4.74365	CD6;GFI1;PTPN22	;
phospholipase C-activating G-protein coupled receptor signaling pathway (GO:0007200)	3/91	0.134354	1	0	0	2.36323	4.74365	CYSLTR1;P2RY10;GPR18	;
positive regulation of intracellular signal transduction (GO:1902533)	10/479	0.134681	1	0	0	1.49655	3.00034	HTR6;CD4;FLT3;LCK;UBD;CD27;ICOS;TNFRSF4;MAP3K14;APOL3	;
regulation of fibroblast proliferation (GO:0048145)	2/46	0.134807	1	0	0	3.11672	6.24564	PARP10;NLRC3	;
polyol metabolic process (GO:0019751)	2/47	0.139565	1	0	0	3.05041	6.00693	ITPKA;PLD4	;
inositol phosphate metabolic process (GO:0043647)	2/47	0.139565	1	0	0	3.05041	6.00693	ITPKA;PLD4	;
isotype switching (GO:0045190)	1/11	0.143216	1	0	0	6.51678	12.6647	CD40LG	;
positive regulation of endothelial cell apoptotic process (GO:2000353)	1/11	0.143216	1	0	0	6.51678	12.6647	CD40LG	;
import across plasma membrane (GO:0098739)	1/11	0.143216	1	0	0	6.51678	12.6647	ATP1A1	;
immune response-regulating cell surface receptor signaling pathway (GO:0002768)	1/11	0.143216	1	0	0	6.51678	12.6647	NCR3	;
negative regulation of T cell differentiation (GO:0045581)	1/11	0.143216	1	0	0	6.51678	12.6647	CTLA4	;
negative regulation of JUN kinase activity (GO:0043508)	1/11	0.143216	1	0	0	6.51678	12.6647	PTPN22	;
cell-substrate junction assembly (GO:0007044)	1/11	0.143216	1	0	0	6.51678	12.6647	KRT5	;
carbohydrate phosphorylation (GO:0046835)	1/11	0.143216	1	0	0	6.51678	12.6647	IDNK	;
low-density lipoprotein particle remodeling (GO:0034374)	1/11	0.143216	1	0	0	6.51678	12.6647	PLA2G2A	;
myeloid cell activation involved in immune response (GO:0002275)	1/11	0.143216	1	0	0	6.51678	12.6647	SLAMF1	;
relaxation of cardiac muscle (GO:0055119)	1/11	0.143216	1	0	0	6.51678	12.6647	ATP1A1	;
hemidesmosome assembly (GO:0031581)	1/11	0.143216	1	0	0	6.51678	12.6647	KRT5	;
negative regulation of peptide secretion (GO:0002792)	1/11	0.143216	1	0	0	6.51678	12.6647	RSAD2	;
lymphocyte mediated immunity (GO:0002449)	1/11	0.143216	1	0	0	6.51678	12.6647	SLA2	;
negative regulation of myotube differentiation (GO:0010832)	1/11	0.143216	1	0	0	6.51678	12.6647	BHLHA15	;
T cell proliferation (GO:0042098)	1/11	0.143216	1	0	0	6.51678	12.6647	TNFRSF4	;
renal filtration (GO:0097205)	1/11	0.143216	1	0	0	6.51678	12.6647	JCHAIN	;
regulation of short-term neuronal synaptic plasticity (GO:0048172)	1/11	0.143216	1	0	0	6.51678	12.6647	SLC8A2	;
interleukin-35-mediated signaling pathway (GO:0070757)	1/11	0.143216	1	0	0	6.51678	12.6647	STAT4	;
response to corticosteroid (GO:0031960)	1/11	0.143216	1	0	0	6.51678	12.6647	PDCD7	;
negative regulation of cell division (GO:0051782)	1/11	0.143216	1	0	0	6.51678	12.6647	ZFYVE19	;
cardiac muscle cell membrane repolarization (GO:0099622)	1/11	0.143216	1	0	0	6.51678	12.6647	ATP1A1	;
membrane repolarization during action potential (GO:0086011)	1/11	0.143216	1	0	0	6.51678	12.6647	ATP1A1	;
relaxation of muscle (GO:0090075)	1/11	0.143216	1	0	0	6.51678	12.6647	ATP1A1	;
negative regulation of receptor binding (GO:1900121)	1/11	0.143216	1	0	0	6.51678	12.6647	B2M	;
regulation of B cell activation (GO:0050864)	3/95	0.147242	1	0	0	2.26372	4.33657	MZB1;SLA2;IKZF3	;
positive regulation of ERK1 and ERK2 cascade (GO:0070374)	5/201	0.150665	1	0	0	1.7832	3.37506	CD4;FLT3;PLA2G2A;PTPN22;SLAMF1	;
regulation of cell growth (GO:0001558)	5/201	0.150665	1	0	0	1.7832	3.37506	CDKN2D;N6AMT1;CDKN1B;TMC8;RASGRP2	;
negative regulation of viral genome replication (GO:0045071)	2/50	0.154049	1	0	0	2.86738	5.3634	PARP10;RSAD2	;
regulation of cell proliferation (GO:0042127)	14/740	0.154628	1	0	0	1.35619	2.53165	CDKN2D;BLK;ITK;CDKN1B;FLT3;TNFRSF18;SLA2;CXCL13;LCK;GRAP2;MZB1;CD27;TNFRSF4;SLAMF1	;
regulation of MAPK cascade (GO:0043408)	5/203	0.15506	1	0	0	1.76563	3.29104	CD4;FLT3;CD27;TRIB2;TNFRSF4	;
regulation of retrograde protein transport, ER to cytosol (GO:1904152)	1/12	0.155174	1	0	0	5.97372	11.1303	DERL3	;
cellular response to fluid shear stress (GO:0071498)	1/12	0.155174	1	0	0	5.97372	11.1303	KLF2	;
regulation of vasculogenesis (GO:2001212)	1/12	0.155174	1	0	0	5.97372	11.1303	TMEM100	;
activation of cysteine-type endopeptidase activity (GO:0097202)	1/12	0.155174	1	0	0	5.97372	11.1303	CYFIP2	;
negative regulation of protein oligomerization (GO:0032460)	1/12	0.155174	1	0	0	5.97372	11.1303	TMC8	;
establishment of apical/basal cell polarity (GO:0035089)	1/12	0.155174	1	0	0	5.97372	11.1303	SYNE4	;
regulation of viral life cycle (GO:1903900)	1/12	0.155174	1	0	0	5.97372	11.1303	LAMP3	;
negative regulation of ERAD pathway (GO:1904293)	1/12	0.155174	1	0	0	5.97372	11.1303	DERL3	;
negative regulation of vascular smooth muscle cell proliferation (GO:1904706)	1/12	0.155174	1	0	0	5.97372	11.1303	CDKN1B	;
regulation of protein import into nucleus, translocation (GO:0033158)	1/12	0.155174	1	0	0	5.97372	11.1303	PARP10	;
iron ion transport (GO:0006826)	1/12	0.155174	1	0	0	5.97372	11.1303	SLC25A28	;
modification-dependent macromolecule catabolic process (GO:0043632)	1/12	0.155174	1	0	0	5.97372	11.1303	UBD	;
ribosomal subunit export from nucleus (GO:0000054)	1/12	0.155174	1	0	0	5.97372	11.1303	ZNF593	;
epithelial structure maintenance (GO:0010669)	1/12	0.155174	1	0	0	5.97372	11.1303	MUC13	;
oligodendrocyte development (GO:0014003)	1/12	0.155174	1	0	0	5.97372	11.1303	SOX10	;
positive regulation of T-helper 1 type immune response (GO:0002827)	1/12	0.155174	1	0	0	5.97372	11.1303	IL12RB1	;
aromatic compound biosynthetic process (GO:0019438)	1/12	0.155174	1	0	0	5.97372	11.1303	ASMT	;
regulation of T cell differentiation in thymus (GO:0033081)	1/12	0.155174	1	0	0	5.97372	11.1303	TESPA1	;
regulation of I-kappaB kinase/NF-kappaB signaling (GO:0043122)	5/204	0.157277	1	0	0	1.75698	3.24996	CD4;UBD;NLRC3;MAP3K14;APOL3	;
peptidyl-tyrosine modification (GO:0018212)	2/51	0.15894	1	0	0	2.81116	5.17037	FLT3;LCK	;
small GTPase mediated signal transduction (GO:0007264)	3/99	0.160512	1	0	0	2.17226	3.9739	GRAP2;RASGRP2;LAT	;
cellular response to metal ion (GO:0071248)	3/100	0.163885	1	0	0	2.15054	3.88944	CDKN1B;RASGRP2;B2M	;
modulation by virus of host process (GO:0019054)	1/13	0.166967	1	0	0	5.5142	9.8702	CD4	;
response to iron ion (GO:0010039)	1/13	0.166967	1	0	0	5.5142	9.8702	B2M	;
sodium ion export from cell (GO:0036376)	1/13	0.166967	1	0	0	5.5142	9.8702	ATP1A1	;
regulation of plasma membrane bounded cell projection organization (GO:0120035)	1/13	0.166967	1	0	0	5.5142	9.8702	ZNF804A	;
water transport (GO:0006833)	1/13	0.166967	1	0	0	5.5142	9.8702	AQP3	;
regulation of glucose import in response to insulin stimulus (GO:2001273)	1/13	0.166967	1	0	0	5.5142	9.8702	MZB1	;
maintenance of gastrointestinal epithelium (GO:0030277)	1/13	0.166967	1	0	0	5.5142	9.8702	MUC13	;
regulation of T cell cytokine production (GO:0002724)	1/13	0.166967	1	0	0	5.5142	9.8702	B2M	;
regulation of DNA-templated transcription in response to stress (GO:0043620)	1/13	0.166967	1	0	0	5.5142	9.8702	RGS14	;
positive regulation of alpha-beta T cell proliferation (GO:0046641)	1/13	0.166967	1	0	0	5.5142	9.8702	RASAL3	;
sodium ion export (GO:0071436)	1/13	0.166967	1	0	0	5.5142	9.8702	ATP1A1	;
interleukin-15-mediated signaling pathway (GO:0035723)	1/13	0.166967	1	0	0	5.5142	9.8702	CD4	;
cellular potassium ion homeostasis (GO:0030007)	1/13	0.166967	1	0	0	5.5142	9.8702	ATP1A1	;
regulation of leukocyte migration (GO:0002685)	1/13	0.166967	1	0	0	5.5142	9.8702	TNFRSF18	;
cellular response to interleukin-15 (GO:0071350)	1/13	0.166967	1	0	0	5.5142	9.8702	CD4	;
B cell activation involved in immune response (GO:0002312)	1/13	0.166967	1	0	0	5.5142	9.8702	CD40LG	;
leukocyte differentiation (GO:0002521)	1/13	0.166967	1	0	0	5.5142	9.8702	FLT3	;
negative regulation of interleukin-10 production (GO:0032693)	1/13	0.166967	1	0	0	5.5142	9.8702	TRIB2	;
membrane repolarization (GO:0086009)	1/13	0.166967	1	0	0	5.5142	9.8702	ATP1A1	;
positive regulation of tyrosine phosphorylation of STAT protein (GO:0042531)	2/53	0.168806	1	0	0	2.70508	4.81235	FLT3;TNFRSF18	;
fluid transport (GO:0042044)	1/14	0.178595	1	0	0	5.12033	8.82046	AQP3	;
mitotic cell cycle arrest (GO:0071850)	1/14	0.178595	1	0	0	5.12033	8.82046	CDKN1B	;
positive regulation of cell adhesion mediated by integrin (GO:0033630)	1/14	0.178595	1	0	0	5.12033	8.82046	CXCL13	;
clathrin coat assembly (GO:0048268)	1/14	0.178595	1	0	0	5.12033	8.82046	FCHO1	;
acetyl-CoA metabolic process (GO:0006084)	1/14	0.178595	1	0	0	5.12033	8.82046	ACSS1	;
adaptive immune response based on somatic recombination of immune receptors built from immunoglobulin superfamily domains (GO:0002460)	1/14	0.178595	1	0	0	5.12033	8.82046	SLA2	;
regulation of transferase activity (GO:0051338)	1/14	0.178595	1	0	0	5.12033	8.82046	NLRC5	;
stem cell development (GO:0048864)	1/14	0.178595	1	0	0	5.12033	8.82046	KBTBD8	;
regulation of monocyte differentiation (GO:0045655)	1/14	0.178595	1	0	0	5.12033	8.82046	CD4	;
acyl-CoA biosynthetic process (GO:0071616)	1/14	0.178595	1	0	0	5.12033	8.82046	ACSS1	;
modified amino acid transport (GO:0072337)	1/14	0.178595	1	0	0	5.12033	8.82046	SLC1A4	;
nucleoside triphosphate metabolic process (GO:0009141)	1/14	0.178595	1	0	0	5.12033	8.82046	ENPP3	;
cell communication by electrical coupling involved in cardiac conduction (GO:0086064)	1/14	0.178595	1	0	0	5.12033	8.82046	ATP1A1	;
oligodendrocyte differentiation (GO:0048709)	1/14	0.178595	1	0	0	5.12033	8.82046	SOX10	;
positive regulation of calcium ion-dependent exocytosis (GO:0045956)	1/14	0.178595	1	0	0	5.12033	8.82046	KCNB1	;
cellular protein complex disassembly (GO:0043624)	1/14	0.178595	1	0	0	5.12033	8.82046	N6AMT1	;
positive regulation of interleukin-8 secretion (GO:2000484)	1/14	0.178595	1	0	0	5.12033	8.82046	CD2	;
regulation of cyclin-dependent protein serine/threonine kinase activity involved in G1/S transition of mitotic cell cycle (GO:0031657)	1/14	0.178595	1	0	0	5.12033	8.82046	CDKN2D	;
G1/S transition of mitotic cell cycle (GO:0000082)	3/105	0.181056	1	0	0	2.04813	3.50015	CDKN2D;CDKN1B;GFI1	;
protein oligomerization (GO:0051259)	5/217	0.187234	1	0	0	1.65172	2.76728	CD79B;CD3G;CD3E;CD3D;TRIM34	;
I-kappaB kinase/NF-kappaB signaling (GO:0007249)	2/57	0.188826	1	0	0	2.51525	4.19274	NLRC3;MAP3K14	;
regulation of Rho protein signal transduction (GO:0035023)	2/57	0.188826	1	0	0	2.51525	4.19274	P2RY10;GPR18	;
protein homotetramerization (GO:0051289)	2/57	0.188826	1	0	0	2.51525	4.19274	CD79A;CD247	;
response to retinoic acid (GO:0032526)	2/57	0.188826	1	0	0	2.51525	4.19274	CDKN2D;AQP3	;
neural crest cell differentiation (GO:0014033)	1/15	0.190062	1	0	0	4.77897	7.93504	KBTBD8	;
NAD biosynthesis via nicotinamide riboside salvage pathway (GO:0034356)	1/15	0.190062	1	0	0	4.77897	7.93504	PARP10	;
membrane repolarization during cardiac muscle cell action potential (GO:0086013)	1/15	0.190062	1	0	0	4.77897	7.93504	ATP1A1	;
mesenchymal cell development (GO:0014031)	1/15	0.190062	1	0	0	4.77897	7.93504	KBTBD8	;
fatty acid beta-oxidation using acyl-CoA oxidase (GO:0033540)	1/15	0.190062	1	0	0	4.77897	7.93504	ECI2	;
negative regulation of insulin secretion (GO:0046676)	1/15	0.190062	1	0	0	4.77897	7.93504	KCNB1	;
positive regulation of cytokine production involved in immune response (GO:0002720)	1/15	0.190062	1	0	0	4.77897	7.93504	B2M	;
regulation of interleukin-4 production (GO:0032673)	1/15	0.190062	1	0	0	4.77897	7.93504	CD40LG	;
monovalent inorganic anion homeostasis (GO:0055083)	1/15	0.190062	1	0	0	4.77897	7.93504	CA12	;
regulation of T cell mediated cytotoxicity (GO:0001914)	1/15	0.190062	1	0	0	4.77897	7.93504	IL12RB1	;
negative regulation of interleukin-2 production (GO:0032703)	1/15	0.190062	1	0	0	4.77897	7.93504	TBX21	;
endoderm development (GO:0007492)	1/15	0.190062	1	0	0	4.77897	7.93504	EOMES	;
cellular sodium ion homeostasis (GO:0006883)	1/15	0.190062	1	0	0	4.77897	7.93504	ATP1A1	;
cellular biogenic amine biosynthetic process (GO:0042401)	1/15	0.190062	1	0	0	4.77897	7.93504	ASMT	;
positive regulation of I-kappaB kinase/NF-kappaB signaling (GO:0043123)	4/163	0.193706	1	0	0	1.75913	2.88746	CD4;UBD;MAP3K14;APOL3	;
regulation of mitotic cell cycle (GO:0007346)	4/165	0.199398	1	0	0	1.73781	2.80213	CDKN1B;UBD;USP2;MAP3K14	;
positive regulation of epithelial cell apoptotic process (GO:1904037)	1/16	0.201369	1	0	0	4.48029	7.18019	CD40LG	;
fibrinolysis (GO:0042730)	1/16	0.201369	1	0	0	4.48029	7.18019	SERPINB2	;
sialylation (GO:0097503)	1/16	0.201369	1	0	0	4.48029	7.18019	ST6GALNAC2	;
regulation of toll-like receptor 4 signaling pathway (GO:0034143)	1/16	0.201369	1	0	0	4.48029	7.18019	PTPN22	;
negative regulation of peptide hormone secretion (GO:0090278)	1/16	0.201369	1	0	0	4.48029	7.18019	KCNB1	;
positive regulation of regulated secretory pathway (GO:1903307)	1/16	0.201369	1	0	0	4.48029	7.18019	KCNB1	;
phosphatidylinositol acyl-chain remodeling (GO:0036149)	1/16	0.201369	1	0	0	4.48029	7.18019	PLA2G2A	;
regulation of cell cycle phase transition (GO:1901987)	1/16	0.201369	1	0	0	4.48029	7.18019	UBD	;
negative regulation of striated muscle cell differentiation (GO:0051154)	1/16	0.201369	1	0	0	4.48029	7.18019	BHLHA15	;
negative regulation of steroid biosynthetic process (GO:0010894)	1/16	0.201369	1	0	0	4.48029	7.18019	GFI1	;
positive regulation of lymphocyte differentiation (GO:0045621)	1/16	0.201369	1	0	0	4.48029	7.18019	CD27	;
guanosine-containing compound metabolic process (GO:1901068)	1/16	0.201369	1	0	0	4.48029	7.18019	GIMAP7	;
negative regulation of transcription regulatory region DNA binding (GO:2000678)	1/16	0.201369	1	0	0	4.48029	7.18019	ZNF593	;
positive regulation of macrophage derived foam cell differentiation (GO:0010744)	1/16	0.201369	1	0	0	4.48029	7.18019	PLA2G2A	;
regulation of interferon-alpha production (GO:0032647)	1/16	0.201369	1	0	0	4.48029	7.18019	NLRC3	;
regulation of intrinsic apoptotic signaling pathway in response to DNA damage (GO:1902229)	1/16	0.201369	1	0	0	4.48029	7.18019	CDKN2D	;
regulation of tyrosine phosphorylation of STAT protein (GO:0042509)	2/61	0.209147	1	0	0	2.35031	3.67758	FLT3;TNFRSF18	;
negative regulation of viral life cycle (GO:1903901)	2/61	0.209147	1	0	0	2.35031	3.67758	PARP10;RSAD2	;
positive regulation of kinase activity (GO:0033674)	3/113	0.209454	1	0	0	1.90313	2.97507	CD4;FLT3;LAT	;
response to interferon-alpha (GO:0035455)	1/17	0.212518	1	0	0	4.21674	6.53058	LAMP3	;
positive regulation of nitrogen compound metabolic process (GO:0051173)	1/17	0.212518	1	0	0	4.21674	6.53058	KLF2	;
cardiac muscle cell contraction (GO:0086003)	1/17	0.212518	1	0	0	4.21674	6.53058	ATP1A1	;
positive regulation of macrophage activation (GO:0043032)	1/17	0.212518	1	0	0	4.21674	6.53058	IL33	;
long-term memory (GO:0007616)	1/17	0.212518	1	0	0	4.21674	6.53058	RGS14	;
gastrulation (GO:0007369)	1/17	0.212518	1	0	0	4.21674	6.53058	EOMES	;
negative regulation of interleukin-8 production (GO:0032717)	1/17	0.212518	1	0	0	4.21674	6.53058	PTPN22	;
platelet-derived growth factor receptor signaling pathway (GO:0048008)	1/17	0.212518	1	0	0	4.21674	6.53058	RGS14	;
cellular monovalent inorganic cation homeostasis (GO:0030004)	1/17	0.212518	1	0	0	4.21674	6.53058	ATP1A1	;
negative regulation of G2/M transition of mitotic cell cycle (GO:0010972)	2/62	0.214263	1	0	0	2.31241	3.56238	ZFYVE19;PSMB9	;
second-messenger-mediated signaling (GO:0019932)	2/62	0.214263	1	0	0	2.31241	3.56238	PTGDR2;LAT	;
iron ion homeostasis (GO:0055072)	2/63	0.219391	1	0	0	2.2757	3.45201	SLC25A28;B2M	;
regulation of viral genome replication (GO:0045069)	2/63	0.219391	1	0	0	2.2757	3.45201	PARP10;RSAD2	;
regulation of viral process (GO:0050792)	1/18	0.223513	1	0	0	3.98248	5.96689	LAMP3	;
response to nutrient levels (GO:0031667)	1/18	0.223513	1	0	0	3.98248	5.96689	KCNB1	;
phosphatidylglycerol acyl-chain remodeling (GO:0036148)	1/18	0.223513	1	0	0	3.98248	5.96689	PLA2G2A	;
negative regulation of protein transport (GO:0051224)	1/18	0.223513	1	0	0	3.98248	5.96689	RSAD2	;
establishment of epithelial cell polarity (GO:0090162)	1/18	0.223513	1	0	0	3.98248	5.96689	SYNE4	;
glyceraldehyde-3-phosphate metabolic process (GO:0019682)	1/18	0.223513	1	0	0	3.98248	5.96689	GLYCTK	;
positive regulation of metabolic process (GO:0009893)	1/18	0.223513	1	0	0	3.98248	5.96689	JCHAIN	;
DNA ligation (GO:0006266)	1/18	0.223513	1	0	0	3.98248	5.96689	POLD3	;
negative regulation of calcium-mediated signaling (GO:0050849)	1/18	0.223513	1	0	0	3.98248	5.96689	SLA2	;
positive regulation of JAK-STAT cascade (GO:0046427)	2/64	0.224529	1	0	0	2.24014	3.34622	FLT3;TNFRSF18	;
regulation of signal transduction (GO:0009966)	5/233	0.226638	1	0	0	1.5383	2.28345	RGS3;FLT3;GFI1;UBASH3A;CD3E	;
O-glycan processing (GO:0016266)	2/65	0.229676	1	0	0	2.20568	3.24475	ST6GALNAC2;MUC13	;
cellular response to type I interferon (GO:0071357)	2/65	0.229676	1	0	0	2.20568	3.24475	RSAD2;IRF4	;
DNA synthesis involved in DNA repair (GO:0000731)	2/65	0.229676	1	0	0	2.20568	3.24475	POLD3;CDKN2D	;
type I interferon signaling pathway (GO:0060337)	2/65	0.229676	1	0	0	2.20568	3.24475	RSAD2;IRF4	;
regulation of phosphorylation (GO:0042325)	3/119	0.231357	1	0	0	1.80717	2.64533	CDKN2D;CDKN1B;NLRC5	;
protein ADP-ribosylation (GO:0006471)	1/19	0.234355	1	0	0	3.77287	5.47413	PARP10	;
positive regulation of activated T cell proliferation (GO:0042104)	1/19	0.234355	1	0	0	3.77287	5.47413	IL12RB1	;
negative regulation of proteolysis involved in cellular protein catabolic process (GO:1903051)	1/19	0.234355	1	0	0	3.77287	5.47413	LAMP3	;
regulation of myotube differentiation (GO:0010830)	1/19	0.234355	1	0	0	3.77287	5.47413	BHLHA15	;
positive regulation of epithelial cell differentiation (GO:0030858)	1/19	0.234355	1	0	0	3.77287	5.47413	TMEM100	;
JNK cascade (GO:0007254)	2/66	0.234831	1	0	0	2.17226	3.14737	CD40LG;SH2D3C	;
stimulatory C-type lectin receptor signaling pathway (GO:0002223)	3/121	0.238751	1	0	0	1.7773	2.54569	MUC13;CLEC4E;PSMB9	;
regulation of cyclin-dependent protein serine/threonine kinase activity (GO:0000079)	2/67	0.239992	1	0	0	2.13984	3.05387	CDKN2D;CDKN1B	;
negative regulation of protein serine/threonine kinase activity (GO:0071901)	2/67	0.239992	1	0	0	2.13984	3.05387	CDKN1B;RGS14	;
positive regulation of synaptic transmission (GO:0050806)	2/67	0.239992	1	0	0	2.13984	3.05387	RGS14;SLC8A2	;
negative regulation of protein binding (GO:0032091)	2/67	0.239992	1	0	0	2.13984	3.05387	TMC8;B2M	;
regulation of cardiac conduction (GO:1903779)	2/67	0.239992	1	0	0	2.13984	3.05387	ATP1A1;SLC8A2	;
cell projection assembly (GO:0030031)	1/20	0.245046	1	0	0	3.58423	5.04054	CYFIP2	;
mesoderm formation (GO:0001707)	1/20	0.245046	1	0	0	3.58423	5.04054	EOMES	;
aromatic amino acid family catabolic process (GO:0009074)	1/20	0.245046	1	0	0	3.58423	5.04054	IDO1	;
regulation of epidermal cell differentiation (GO:0045604)	1/20	0.245046	1	0	0	3.58423	5.04054	AQP3	;
regulation of toll-like receptor signaling pathway (GO:0034121)	1/20	0.245046	1	0	0	3.58423	5.04054	GFI1	;
positive regulation of T cell migration (GO:2000406)	1/20	0.245046	1	0	0	3.58423	5.04054	CXCL13	;
mitochondrial respiratory chain complex IV assembly (GO:0033617)	1/20	0.245046	1	0	0	3.58423	5.04054	SMIM20	;
autophagy of nucleus (GO:0044804)	1/20	0.245046	1	0	0	3.58423	5.04054	ATG4D	;
cellular response to steroid hormone stimulus (GO:0071383)	1/20	0.245046	1	0	0	3.58423	5.04054	ATP1A1	;
entrainment of circadian clock by photoperiod (GO:0043153)	1/20	0.245046	1	0	0	3.58423	5.04054	USP2	;
glial cell development (GO:0021782)	1/20	0.245046	1	0	0	3.58423	5.04054	SOX10	;
striated muscle cell development (GO:0055002)	1/20	0.245046	1	0	0	3.58423	5.04054	MYOZ3	;
negative regulation of cysteine-type endopeptidase activity involved in apoptotic process (GO:0043154)	2/68	0.245159	1	0	0	2.10837	2.96405	CDKN2D;LAMP3	;
response to interferon-gamma (GO:0034341)	2/68	0.245159	1	0	0	2.10837	2.96405	UBD;IL12RB1	;
regulation of endopeptidase activity (GO:0052548)	2/68	0.245159	1	0	0	2.10837	2.96405	SERPINB2;PSMB9	;
Fc-epsilon receptor signaling pathway (GO:0038095)	4/182	0.249593	1	0	0	1.57549	2.18665	ITK;GRAP2;LAT;PSMB9	;
innate immune response activating cell surface receptor signaling pathway (GO:0002220)	3/124	0.249915	1	0	0	1.7343	2.40485	MUC13;CLEC4E;PSMB9	;
negative regulation of macromolecule metabolic process (GO:0010605)	3/124	0.249915	1	0	0	1.7343	2.40485	PARP10;PTPN22;CD3E	;
negative regulation of angiogenesis (GO:0016525)	2/69	0.25033	1	0	0	2.07781	2.87772	E2F2;KLF2	;
phosphate-containing compound metabolic process (GO:0006796)	4/183	0.252631	1	0	0	1.56688	2.15575	ITPKA;PLA2G2A;PLD4;ENPP3	;
Fc receptor signaling pathway (GO:0038093)	4/183	0.252631	1	0	0	1.56688	2.15575	ITK;GRAP2;LAT;PSMB9	;
protein dephosphorylation (GO:0006470)	3/125	0.253654	1	0	0	1.72043	2.36006	EYA2;PTPN22;PTPN7	;
G-protein coupled receptor signaling pathway, coupled to cyclic nucleotide second messenger (GO:0007187)	3/125	0.253654	1	0	0	1.72043	2.36006	CYSLTR1;HTR6;PTGDR2	;
vascular endothelial growth factor receptor signaling pathway (GO:0048010)	2/70	0.255504	1	0	0	2.04813	2.79471	CYFIP2;SH2D2A	;
calcium-mediated signaling (GO:0019722)	2/70	0.255504	1	0	0	2.04813	2.79471	PTGDR2;LAT	;
regulation of interleukin-2 production (GO:0032663)	1/21	0.255588	1	0	0	3.41355	4.65673	TBX21	;
GTP metabolic process (GO:0046039)	1/21	0.255588	1	0	0	3.41355	4.65673	GIMAP7	;
response to nicotine (GO:0035094)	1/21	0.255588	1	0	0	3.41355	4.65673	CHRNE	;
negative regulation of viral process (GO:0048525)	1/21	0.255588	1	0	0	3.41355	4.65673	TRIM14	;
positive regulation of defense response to virus by host (GO:0002230)	1/21	0.255588	1	0	0	3.41355	4.65673	IL12RB1	;
mitochondrial electron transport, cytochrome c to oxygen (GO:0006123)	1/21	0.255588	1	0	0	3.41355	4.65673	COX4I2	;
cellular response to hexose stimulus (GO:0071331)	1/21	0.255588	1	0	0	3.41355	4.65673	KCNB1	;
mesoderm development (GO:0007498)	1/21	0.255588	1	0	0	3.41355	4.65673	IKZF3	;
mitochondrial respiratory chain complex IV biogenesis (GO:0097034)	1/21	0.255588	1	0	0	3.41355	4.65673	SMIM20	;
negative regulation of cyclin-dependent protein kinase activity (GO:1904030)	1/21	0.255588	1	0	0	3.41355	4.65673	CDKN1B	;
photoperiodism (GO:0009648)	1/21	0.255588	1	0	0	3.41355	4.65673	USP2	;
phosphatidylserine acyl-chain remodeling (GO:0036150)	1/21	0.255588	1	0	0	3.41355	4.65673	PLA2G2A	;
negative regulation of cytokine biosynthetic process (GO:0042036)	1/21	0.255588	1	0	0	3.41355	4.65673	TRIB2	;
synaptic transmission, glutamatergic (GO:0035249)	1/21	0.255588	1	0	0	3.41355	4.65673	SLC1A4	;
regulation of macrophage activation (GO:0043030)	1/21	0.255588	1	0	0	3.41355	4.65673	IL33	;
STAT cascade (GO:0097696)	1/22	0.265983	1	0	0	3.25839	4.31516	STAT4	;
regulation of interferon-gamma-mediated signaling pathway (GO:0060334)	1/22	0.265983	1	0	0	3.25839	4.31516	NLRC5	;
beta-catenin destruction complex disassembly (GO:1904886)	1/22	0.265983	1	0	0	3.25839	4.31516	FRAT1	;
NAD biosynthetic process (GO:0009435)	1/22	0.265983	1	0	0	3.25839	4.31516	PARP10	;
protein homotrimerization (GO:0070207)	1/22	0.265983	1	0	0	3.25839	4.31516	CD247	;
negative regulation of protein import into nucleus (GO:0042308)	1/22	0.265983	1	0	0	3.25839	4.31516	PARP10	;
regulation of catecholamine secretion (GO:0050433)	1/22	0.265983	1	0	0	3.25839	4.31516	KCNB1	;
positive regulation of protein targeting to membrane (GO:0090314)	1/22	0.265983	1	0	0	3.25839	4.31516	KCNB1	;
activation of phospholipase C activity (GO:0007202)	1/22	0.265983	1	0	0	3.25839	4.31516	ITK	;
viral genome replication (GO:0019079)	1/22	0.265983	1	0	0	3.25839	4.31516	CXCR6	;
nuclear transport (GO:0051169)	1/22	0.265983	1	0	0	3.25839	4.31516	RGS14	;
phosphatidylglycerol metabolic process (GO:0046471)	1/22	0.265983	1	0	0	3.25839	4.31516	PLA2G2A	;
protein N-linked glycosylation (GO:0006487)	2/73	0.271035	1	0	0	1.96396	2.56397	ST6GALNAC2;DERL3	;
nucleic acid phosphodiester bond hydrolysis (GO:0090305)	2/73	0.271035	1	0	0	1.96396	2.56397	POLD3;RNASE1	;
positive regulation of defense response (GO:0031349)	2/74	0.276211	1	0	0	1.93742	2.49267	IL33;PLA2G2A	;
negative regulation of viral transcription (GO:0032897)	1/23	0.276234	1	0	0	3.11672	4.00968	TRIM14	;
nucleotide-excision repair, DNA gap filling (GO:0006297)	1/23	0.276234	1	0	0	3.11672	4.00968	POLD3	;
negative regulation of signal transduction in absence of ligand (GO:1901099)	1/23	0.276234	1	0	0	3.11672	4.00968	EYA2	;
negative regulation of extrinsic apoptotic signaling pathway in absence of ligand (GO:2001240)	1/23	0.276234	1	0	0	3.11672	4.00968	EYA2	;
positive regulation of protein oligomerization (GO:0032461)	1/23	0.276234	1	0	0	3.11672	4.00968	JCHAIN	;
response to alkaloid (GO:0043279)	1/23	0.276234	1	0	0	3.11672	4.00968	CHRNE	;
divalent inorganic cation homeostasis (GO:0072507)	1/23	0.276234	1	0	0	3.11672	4.00968	TMC8	;
antigen processing and presentation of exogenous peptide antigen via MHC class I, TAP-dependent (GO:0002479)	2/75	0.281385	1	0	0	1.91159	2.42395	B2M;PSMB9	;
negative regulation of phosphorylation (GO:0042326)	2/75	0.281385	1	0	0	1.91159	2.42395	CDKN2D;CDKN1B	;
Fc-gamma receptor signaling pathway involved in phagocytosis (GO:0038096)	3/133	0.283817	1	0	0	1.61695	2.03642	CYFIP2;CD3G;CD247	;
positive regulation of immune effector process (GO:0002699)	1/24	0.286342	1	0	0	2.98686	3.73527	IL12RB1	;
response to glucocorticoid (GO:0051384)	1/24	0.286342	1	0	0	2.98686	3.73527	PDCD7	;
regulation of neuronal synaptic plasticity (GO:0048168)	1/24	0.286342	1	0	0	2.98686	3.73527	SLC8A2	;
negative regulation of sequestering of calcium ion (GO:0051283)	1/24	0.286342	1	0	0	2.98686	3.73527	LCK	;
proteasomal ubiquitin-independent protein catabolic process (GO:0010499)	1/24	0.286342	1	0	0	2.98686	3.73527	PSMB9	;
macromolecule modification (GO:0043412)	1/24	0.286342	1	0	0	2.98686	3.73527	ST6GALNAC2	;
neuromuscular synaptic transmission (GO:0007274)	1/24	0.286342	1	0	0	2.98686	3.73527	CHRNE	;
negative regulation of intrinsic apoptotic signaling pathway in response to DNA damage (GO:1902230)	1/24	0.286342	1	0	0	2.98686	3.73527	CDKN2D	;
positive regulation of JNK cascade (GO:0046330)	2/76	0.286556	1	0	0	1.88644	2.35771	CD27;SLAMF1	;
Fc-gamma receptor signaling pathway (GO:0038094)	3/134	0.287612	1	0	0	1.60488	1.99991	CYFIP2;CD3G;CD247	;
Fc receptor mediated stimulatory signaling pathway (GO:0002431)	3/135	0.291411	1	0	0	1.59299	1.96419	CYFIP2;CD3G;CD247	;
heterotypic cell-cell adhesion (GO:0034113)	1/25	0.29631	1	0	0	2.86738	3.48774	CD2	;
positive regulation of phosphatidylinositol 3-kinase activity (GO:0043552)	1/25	0.29631	1	0	0	2.86738	3.48774	FLT3	;
glial cell differentiation (GO:0010001)	1/25	0.29631	1	0	0	2.86738	3.48774	SOX10	;
potassium ion homeostasis (GO:0055075)	1/25	0.29631	1	0	0	2.86738	3.48774	ATP1A1	;
neutral amino acid transport (GO:0015804)	1/25	0.29631	1	0	0	2.86738	3.48774	SLC1A4	;
regulation of vascular smooth muscle cell proliferation (GO:1904705)	1/25	0.29631	1	0	0	2.86738	3.48774	CDKN1B	;
L-amino acid transport (GO:0015807)	1/25	0.29631	1	0	0	2.86738	3.48774	SLC1A4	;
positive regulation of nitric oxide biosynthetic process (GO:0045429)	1/25	0.29631	1	0	0	2.86738	3.48774	KLF2	;
positive regulation of nitric oxide metabolic process (GO:1904407)	1/25	0.29631	1	0	0	2.86738	3.48774	KLF2	;
antigen processing and presentation of exogenous peptide antigen via MHC class I (GO:0042590)	2/78	0.296886	1	0	0	1.83807	2.23216	B2M;PSMB9	;
negative regulation of cell communication (GO:0010648)	2/78	0.296886	1	0	0	1.83807	2.23216	FLT3;UBASH3A	;
positive regulation of transcription from RNA polymerase II promoter (GO:0045944)	14/848	0.297024	1	0	0	1.18347	1.43667	EOMES;IL33;ZNF593;NLRC5;IKZF3;CD3D;KLF2;SPIB;POMC;TOX2;KLF5;IRF4;POU2AF1;E2F2	;
regulation of cytosolic calcium ion concentration (GO:0051480)	3/137	0.299019	1	0	0	1.56974	1.89506	CYSLTR1;CXCL13;CCR4	;
response to calcium ion (GO:0051592)	2/79	0.302042	1	0	0	1.8148	2.17266	RASGRP2;AQP3	;
sodium ion homeostasis (GO:0055078)	1/26	0.306139	1	0	0	2.7571	3.26363	ATP1A1	;
regulation of transcription involved in G1/S transition of mitotic cell cycle (GO:0000083)	1/26	0.306139	1	0	0	2.7571	3.26363	GFI1	;
negative regulation of cellular response to insulin stimulus (GO:1900077)	1/26	0.306139	1	0	0	2.7571	3.26363	MZB1	;
cytoskeleton-dependent intracellular transport (GO:0030705)	1/26	0.306139	1	0	0	2.7571	3.26363	CCDC88B	;
regulation of viral entry into host cell (GO:0046596)	1/26	0.306139	1	0	0	2.7571	3.26363	CD4	;
regulation of p38MAPK cascade (GO:1900744)	1/26	0.306139	1	0	0	2.7571	3.26363	PTPN22	;
phosphatidylethanolamine acyl-chain remodeling (GO:0036152)	1/26	0.306139	1	0	0	2.7571	3.26363	PLA2G2A	;
tRNA methylation (GO:0030488)	1/26	0.306139	1	0	0	2.7571	3.26363	METTL1	;
positive regulation of stress-activated MAPK cascade (GO:0032874)	2/80	0.307193	1	0	0	1.79211	2.1152	CD27;SLAMF1	;
regulation of phosphatidylinositol 3-kinase signaling (GO:0014066)	2/80	0.307193	1	0	0	1.79211	2.1152	FLT3;NLRC3	;
NIK/NF-kappaB signaling (GO:0038061)	2/80	0.307193	1	0	0	1.79211	2.1152	MAP3K14;PSMB9	;
phosphatidylcholine acyl-chain remodeling (GO:0036151)	1/27	0.31583	1	0	0	2.65498	3.06	PLA2G2A	;
positive regulation of lipid kinase activity (GO:0090218)	1/27	0.31583	1	0	0	2.65498	3.06	FLT3	;
negative regulation of smooth muscle cell proliferation (GO:0048662)	1/27	0.31583	1	0	0	2.65498	3.06	CDKN1B	;
negative regulation of small GTPase mediated signal transduction (GO:0051058)	1/27	0.31583	1	0	0	2.65498	3.06	RASAL3	;
phosphatidylserine metabolic process (GO:0006658)	1/27	0.31583	1	0	0	2.65498	3.06	PLA2G2A	;
regulation of extrinsic apoptotic signaling pathway in absence of ligand (GO:2001239)	1/27	0.31583	1	0	0	2.65498	3.06	EYA2	;
regulation of protein targeting to membrane (GO:0090313)	1/27	0.31583	1	0	0	2.65498	3.06	KCNB1	;
release of sequestered calcium ion into cytosol (GO:0051209)	1/27	0.31583	1	0	0	2.65498	3.06	LCK	;
cellular response to glucose stimulus (GO:0071333)	1/27	0.31583	1	0	0	2.65498	3.06	KCNB1	;
positive regulation of DNA metabolic process (GO:0051054)	2/82	0.31747	1	0	0	1.7484	2.00607	EYA2;APLF	;
positive regulation of cell cycle (GO:0045787)	2/82	0.31747	1	0	0	1.7484	2.00607	CDKN1B;USP2	;
negative regulation of signaling (GO:0023057)	2/83	0.322596	1	0	0	1.72734	1.95423	FLT3;UBASH3A	;
negative regulation of endopeptidase activity (GO:0010951)	2/83	0.322596	1	0	0	1.72734	1.95423	SERPINB2;CST7	;
regulation of transcription from RNA polymerase II promoter (GO:0006357)	23/1478	0.322982	1	0	0	1.11552	1.26072	EOMES;IL33;ZNF593;GFI1;USP2;NLRC5;SLA2;IKZF3;SOX10;CD3D;KLF2;SPIB;TMEM100;POMC;TOX2;FOXS1;KLF5;IRF4;TBX21;POU2AF1;E2F2;ZNF831;NFKBID	;
regulation of vasculature development (GO:1901342)	1/28	0.325388	1	0	0	2.56016	2.87439	CXCL13	;
positive regulation of phospholipid metabolic process (GO:1903727)	1/28	0.325388	1	0	0	2.56016	2.87439	FLT3	;
negative regulation of JNK cascade (GO:0046329)	1/28	0.325388	1	0	0	2.56016	2.87439	PTPN22	;
cardiac muscle cell action potential involved in contraction (GO:0086002)	1/28	0.325388	1	0	0	2.56016	2.87439	ATP1A1	;
negative regulation of proteasomal protein catabolic process (GO:1901799)	1/28	0.325388	1	0	0	2.56016	2.87439	LAMP3	;
acute inflammatory response (GO:0002526)	1/28	0.325388	1	0	0	2.56016	2.87439	CD6	;
synaptic transmission, cholinergic (GO:0007271)	1/28	0.325388	1	0	0	2.56016	2.87439	CHRNE	;
negative regulation of response to DNA damage stimulus (GO:2001021)	1/28	0.325388	1	0	0	2.56016	2.87439	CDKN2D	;
antigen processing and presentation of peptide antigen via MHC class I (GO:0002474)	1/28	0.325388	1	0	0	2.56016	2.87439	B2M	;
protein K63-linked deubiquitination (GO:0070536)	1/28	0.325388	1	0	0	2.56016	2.87439	OTUD1	;
cellular protein complex assembly (GO:0043623)	3/144	0.325711	1	0	0	1.49343	1.67525	TESPA1;FCHO1;CD3E	;
activation of GTPase activity (GO:0090630)	2/84	0.327712	1	0	0	1.70678	1.90411	TBC1D10C;CXCL13	;
regulation of type I interferon production (GO:0032479)	2/85	0.332818	1	0	0	1.6867	1.85563	NLRC5;PTPN22	;
regulation of macrophage derived foam cell differentiation (GO:0010743)	1/29	0.334812	1	0	0	2.47188	2.7047	PLA2G2A	;
regulation of keratinocyte differentiation (GO:0045616)	1/29	0.334812	1	0	0	2.47188	2.7047	AQP3	;
cardiac muscle cell action potential (GO:0086001)	1/29	0.334812	1	0	0	2.47188	2.7047	ATP1A1	;
regulation of activated T cell proliferation (GO:0046006)	1/29	0.334812	1	0	0	2.47188	2.7047	IL12RB1	;
positive regulation of transcription from RNA polymerase II promoter in response to stress (GO:0036003)	1/29	0.334812	1	0	0	2.47188	2.7047	KLF2	;
negative regulation of lymphocyte proliferation (GO:0050672)	1/29	0.334812	1	0	0	2.47188	2.7047	CTLA4	;
regulation of protein kinase activity (GO:0045859)	3/147	0.337157	1	0	0	1.46295	1.59053	CD4;TRIB2;LAT	;
positive regulation of macromolecule metabolic process (GO:0010604)	5/276	0.341488	1	0	0	1.29863	1.39531	LAMP3;ZNF804A;PTPN22;CD3E;KLF2	;
negative regulation of stress-activated MAPK cascade (GO:0032873)	1/30	0.344104	1	0	0	2.38949	2.54913	PTPN22	;
regulation of defense response to virus by host (GO:0050691)	1/30	0.344104	1	0	0	2.38949	2.54913	IL12RB1	;
hippo signaling (GO:0035329)	1/30	0.344104	1	0	0	2.38949	2.54913	MAP3K14	;
positive regulation of phospholipase C activity (GO:0010863)	1/30	0.344104	1	0	0	2.38949	2.54913	ITK	;
negative regulation of transferase activity (GO:0051348)	1/30	0.344104	1	0	0	2.38949	2.54913	CDKN1B	;
regulation of leukocyte chemotaxis (GO:0002688)	1/30	0.344104	1	0	0	2.38949	2.54913	CXCL13	;
positive regulation of B cell proliferation (GO:0030890)	1/30	0.344104	1	0	0	2.38949	2.54913	TNFRSF4	;
negative regulation of secretion by cell (GO:1903531)	1/30	0.344104	1	0	0	2.38949	2.54913	RSAD2	;
activation of JUN kinase activity (GO:0007257)	1/30	0.344104	1	0	0	2.38949	2.54913	CD40LG	;
positive regulation of reactive oxygen species biosynthetic process (GO:1903428)	1/30	0.344104	1	0	0	2.38949	2.54913	KLF2	;
positive regulation of protein complex assembly (GO:0031334)	2/88	0.348066	1	0	0	1.6292	1.71939	CXCL13;JCHAIN	;
cellular zinc ion homeostasis (GO:0006882)	1/31	0.353268	1	0	0	2.31241	2.40612	LCK	;
positive regulation of insulin secretion (GO:0032024)	1/31	0.353268	1	0	0	2.31241	2.40612	BLK	;
renal water homeostasis (GO:0003091)	1/31	0.353268	1	0	0	2.31241	2.40612	AQP3	;
regulation of cytokine secretion (GO:0050707)	1/31	0.353268	1	0	0	2.31241	2.40612	CRTAM	;
positive regulation of response to external stimulus (GO:0032103)	2/90	0.358168	1	0	0	1.59299	1.63561	IL33;PLA2G2A	;
protein tetramerization (GO:0051262)	2/90	0.358168	1	0	0	1.59299	1.63561	CD79A;CD247	;
regulation of JNK cascade (GO:0046328)	2/90	0.358168	1	0	0	1.59299	1.63561	CD27;SLAMF1	;
positive regulation of TOR signaling (GO:0032008)	1/32	0.362304	1	0	0	2.24014	2.27436	HTR6	;
purine ribonucleoside triphosphate metabolic process (GO:0009205)	1/32	0.362304	1	0	0	2.24014	2.27436	GIMAP7	;
negative regulation of fat cell differentiation (GO:0045599)	1/32	0.362304	1	0	0	2.24014	2.27436	TRIB2	;
G2 DNA damage checkpoint (GO:0031572)	1/32	0.362304	1	0	0	2.24014	2.27436	MAP3K14	;
regulation of nitric oxide biosynthetic process (GO:0045428)	1/32	0.362304	1	0	0	2.24014	2.27436	KLF2	;
mismatch repair (GO:0006298)	1/32	0.362304	1	0	0	2.24014	2.27436	POLD3	;
positive regulation of myeloid leukocyte differentiation (GO:0002763)	1/32	0.362304	1	0	0	2.24014	2.27436	CD4	;
positive regulation of tumor necrosis factor superfamily cytokine production (GO:1903557)	1/32	0.362304	1	0	0	2.24014	2.27436	CD2	;
negative regulation of kinase activity (GO:0033673)	2/91	0.363197	1	0	0	1.57549	1.59567	CDKN1B;TRIB2	;
cell cycle G1/S phase transition (GO:0044843)	2/92	0.368212	1	0	0	1.55836	1.55695	CDKN2D;CDKN1B	;
activation of MAPKK activity (GO:0000186)	1/33	0.371214	1	0	0	2.17226	2.15266	MAP3K14	;
regulation of phosphatidylinositol 3-kinase activity (GO:0043551)	1/33	0.371214	1	0	0	2.17226	2.15266	FLT3	;
positive regulation of cell-cell adhesion (GO:0022409)	1/33	0.371214	1	0	0	2.17226	2.15266	CXCL13	;
entry into host cell (GO:0030260)	1/33	0.371214	1	0	0	2.17226	2.15266	CD4	;
cellular glucose homeostasis (GO:0001678)	1/33	0.371214	1	0	0	2.17226	2.15266	KCNB1	;
positive regulation of intrinsic apoptotic signaling pathway (GO:2001244)	1/33	0.371214	1	0	0	2.17226	2.15266	LCK	;
cellular response to glucose starvation (GO:0042149)	1/33	0.371214	1	0	0	2.17226	2.15266	BHLHA15	;
establishment or maintenance of epithelial cell apical/basal polarity (GO:0045197)	1/33	0.371214	1	0	0	2.17226	2.15266	SYNE4	;
regulation of transcription from RNA polymerase II promoter in response to stress (GO:0043618)	2/93	0.373211	1	0	0	1.5416	1.51942	KLF2;PSMB9	;
regulation of cysteine-type endopeptidase activity involved in apoptotic process (GO:0043281)	2/93	0.373211	1	0	0	1.5416	1.51942	CDKN2D;LAMP3	;
proteolysis involved in cellular protein catabolic process (GO:0051603)	2/93	0.373211	1	0	0	1.5416	1.51942	UBD;PSMB9	;
Ras protein signal transduction (GO:0007265)	4/223	0.377877	1	0	0	1.28582	1.25134	RAB37;GRAP2;RASGRP2;LAT	;
positive regulation of cell development (GO:0010720)	1/34	0.38	1	0	0	2.10837	2.04003	RGS14	;
positive regulation of chemokine production (GO:0032722)	1/34	0.38	1	0	0	2.10837	2.04003	IL33	;
regulation of JUN kinase activity (GO:0043506)	1/34	0.38	1	0	0	2.10837	2.04003	PTPN22	;
regulation of interferon-beta production (GO:0032648)	1/34	0.38	1	0	0	2.10837	2.04003	NLRC3	;
regulation of heart contraction (GO:0008016)	2/95	0.383161	1	0	0	1.50915	1.44773	ATP1A1;SLC8A2	;
regulation of cell death (GO:0010941)	2/96	0.388111	1	0	0	1.49343	1.41348	CDKN1B;AGR3	;
positive regulation of protein metabolic process (GO:0051247)	2/96	0.388111	1	0	0	1.49343	1.41348	CDKN1B;KLF2	;
cellular metal ion homeostasis (GO:0006875)	2/96	0.388111	1	0	0	1.49343	1.41348	ATP1A1;SLC8A2	;
antibacterial humoral response (GO:0019731)	1/35	0.388664	1	0	0	2.04813	1.93557	JCHAIN	;
regulation of endothelial cell apoptotic process (GO:2000351)	1/35	0.388664	1	0	0	2.04813	1.93557	CD40LG	;
anatomical structure homeostasis (GO:0060249)	1/35	0.388664	1	0	0	2.04813	1.93557	POLD3	;
neural crest cell development (GO:0014032)	1/35	0.388664	1	0	0	2.04813	1.93557	KBTBD8	;
protein kinase B signaling (GO:0043491)	1/35	0.388664	1	0	0	2.04813	1.93557	CDKN1B	;
regulation of sodium ion transport (GO:0002028)	1/35	0.388664	1	0	0	2.04813	1.93557	ATP1A1	;
positive regulation of transcription, DNA-templated (GO:0045893)	17/1120	0.395361	1	0	0	1.08807	1.00968	EOMES;IL33;ZNF593;NLRC5;IKZF3;SOX10;CD3D;KLF2;SPIB;POMC;TOX2;CD4;KLF5;IRF4;TBX21;POU2AF1;E2F2	;
regulation of receptor-mediated endocytosis (GO:0048259)	1/36	0.397207	1	0	0	1.99124	1.83851	B2M	;
endoderm formation (GO:0001706)	1/36	0.397207	1	0	0	1.99124	1.83851	EOMES	;
sodium ion transmembrane transport (GO:0035725)	1/36	0.397207	1	0	0	1.99124	1.83851	SLC8A2	;
negative regulation of blood coagulation (GO:0030195)	1/36	0.397207	1	0	0	1.99124	1.83851	SERPINB2	;
calcium ion transmembrane import into cytosol (GO:0097553)	1/36	0.397207	1	0	0	1.99124	1.83851	LCK	;
glutamate receptor signaling pathway (GO:0007215)	1/36	0.397207	1	0	0	1.99124	1.83851	KCNB1	;
zymogen activation (GO:0031638)	1/36	0.397207	1	0	0	1.99124	1.83851	CYFIP2	;
regulation of insulin secretion (GO:0050796)	2/98	0.397957	1	0	0	1.46295	1.34798	BLK;KCNB1	;
epithelial to mesenchymal transition (GO:0001837)	1/37	0.405631	1	0	0	1.93742	1.74816	EOMES	;
protein monoubiquitination (GO:0006513)	1/37	0.405631	1	0	0	1.93742	1.74816	KBTBD8	;
myelination (GO:0042552)	1/37	0.405631	1	0	0	1.93742	1.74816	SOX10	;
regulation of DNA repair (GO:0006282)	1/37	0.405631	1	0	0	1.93742	1.74816	EYA2	;
negative regulation of Ras protein signal transduction (GO:0046580)	1/37	0.405631	1	0	0	1.93742	1.74816	RASAL3	;
response to steroid hormone (GO:0048545)	1/37	0.405631	1	0	0	1.93742	1.74816	ATP1A1	;
nucleotide-excision repair, DNA incision, 5'-to lesion (GO:0006296)	1/37	0.405631	1	0	0	1.93742	1.74816	POLD3	;
phospholipid biosynthetic process (GO:0008654)	1/37	0.405631	1	0	0	1.93742	1.74816	ZNF593	;
regulation of inflammatory response (GO:0050727)	3/166	0.409039	1	0	0	1.2955	1.15811	IL33;PLA2G2A;NLRC3	;
cellular divalent inorganic cation homeostasis (GO:0072503)	2/101	0.412587	1	0	0	1.4195	1.25669	LCK;SLC8A2	;
potassium ion import (GO:0010107)	1/38	0.413938	1	0	0	1.88644	1.66391	ATP1A1	;
DNA damage checkpoint (GO:0000077)	1/38	0.413938	1	0	0	1.88644	1.66391	MAP3K14	;
positive regulation of innate immune response (GO:0045089)	1/38	0.413938	1	0	0	1.88644	1.66391	NLRC5	;
mitochondrion disassembly (GO:0061726)	1/38	0.413938	1	0	0	1.88644	1.66391	ATG4D	;
regulation of cellular amide metabolic process (GO:0034248)	1/38	0.413938	1	0	0	1.88644	1.66391	CYFIP2	;
positive regulation of DNA repair (GO:0045739)	1/38	0.413938	1	0	0	1.88644	1.66391	EYA2	;
regulation of extrinsic apoptotic signaling pathway via death domain receptors (GO:1902041)	1/39	0.422129	1	0	0	1.83807	1.58523	TMC8	;
regulation of type I interferon-mediated signaling pathway (GO:0060338)	1/39	0.422129	1	0	0	1.83807	1.58523	NLRC5	;
regulation of proteasomal protein catabolic process (GO:0061136)	1/39	0.422129	1	0	0	1.83807	1.58523	LAMP3	;
clathrin-dependent endocytosis (GO:0072583)	1/39	0.422129	1	0	0	1.83807	1.58523	FCHO1	;
alpha-amino acid catabolic process (GO:1901606)	1/39	0.422129	1	0	0	1.83807	1.58523	IDO1	;
positive regulation of peptide hormone secretion (GO:0090277)	1/39	0.422129	1	0	0	1.83807	1.58523	BLK	;
positive regulation of lymphocyte activation (GO:0051251)	2/104	0.42704	1	0	0	1.37855	1.17298	CCDC88B;LCK	;
negative regulation of ERK1 and ERK2 cascade (GO:0070373)	1/40	0.430206	1	0	0	1.79211	1.51163	RGS14	;
nucleotide-excision repair, DNA incision (GO:0033683)	1/40	0.430206	1	0	0	1.79211	1.51163	POLD3	;
phosphatidic acid biosynthetic process (GO:0006654)	1/40	0.430206	1	0	0	1.79211	1.51163	PLA2G2A	;
negative regulation of cytokine-mediated signaling pathway (GO:0001960)	1/40	0.430206	1	0	0	1.79211	1.51163	NLRC5	;
cognition (GO:0050890)	1/40	0.430206	1	0	0	1.79211	1.51163	SLC1A4	;
autophagy of mitochondrion (GO:0000422)	1/40	0.430206	1	0	0	1.79211	1.51163	ATG4D	;
regulation of viral transcription (GO:0046782)	1/40	0.430206	1	0	0	1.79211	1.51163	TRIM14	;
JAK-STAT cascade (GO:0007259)	1/40	0.430206	1	0	0	1.79211	1.51163	STAT4	;
negative regulation of cytokine secretion (GO:0050710)	1/40	0.430206	1	0	0	1.79211	1.51163	PTPN22	;
positive regulation of protein kinase activity (GO:0045860)	3/172	0.431303	1	0	0	1.25031	1.05144	CD4;MAP3K14;LAT	;
odontogenesis (GO:0042476)	1/41	0.43817	1	0	0	1.7484	1.44269	AQP3	;
bicarbonate transport (GO:0015701)	1/41	0.43817	1	0	0	1.7484	1.44269	CA12	;
phosphatidic acid metabolic process (GO:0046473)	1/41	0.43817	1	0	0	1.7484	1.44269	PLA2G2A	;
cellular response to peptide (GO:1901653)	1/41	0.43817	1	0	0	1.7484	1.44269	PTPN22	;
regulation of calcium-mediated signaling (GO:0050848)	1/41	0.43817	1	0	0	1.7484	1.44269	SLA2	;
peptide transport (GO:0015833)	1/41	0.43817	1	0	0	1.7484	1.44269	CD3G	;
telomere organization (GO:0032200)	1/41	0.43817	1	0	0	1.7484	1.44269	POLD3	;
positive regulation of receptor-mediated endocytosis (GO:0048260)	1/41	0.43817	1	0	0	1.7484	1.44269	B2M	;
negative regulation of cell projection organization (GO:0031345)	1/41	0.43817	1	0	0	1.7484	1.44269	GFI1	;
regulation of protein secretion (GO:0050708)	2/107	0.441305	1	0	0	1.3399	1.09606	RSAD2;KCNB1	;
regulation of cytokine production (GO:0001817)	2/108	0.446017	1	0	0	1.32749	1.07182	CCDC88B;IL33	;
glycolipid biosynthetic process (GO:0009247)	1/42	0.446024	1	0	0	1.70678	1.37802	ZNF593	;
cellular response to calcium ion (GO:0071277)	1/42	0.446024	1	0	0	1.70678	1.37802	RASGRP2	;
translesion synthesis (GO:0019985)	1/42	0.446024	1	0	0	1.70678	1.37802	POLD3	;
negative regulation of protein kinase activity (GO:0006469)	2/109	0.450707	1	0	0	1.31531	1.04822	CDKN1B;TRIB2	;
cellular response to cytokine stimulus (GO:0071345)	7/456	0.45255	1	0	0	1.10042	0.872477	POMC;CD4;FLT3;IRF4;STAT4;PTPN7;IL12RB1	;
regulation of interferon-gamma production (GO:0032649)	1/43	0.453768	1	0	0	1.66708	1.31728	IL12RB1	;
regulation of protein binding (GO:0043393)	2/111	0.460018	1	0	0	1.29161	1.00293	TMC8;B2M	;
lymphocyte chemotaxis (GO:0048247)	1/44	0.461404	1	0	0	1.6292	1.26015	CXCL13	;
amide biosynthetic process (GO:0043604)	1/44	0.461404	1	0	0	1.6292	1.26015	ASMT	;
positive regulation of viral life cycle (GO:1903902)	1/44	0.461404	1	0	0	1.6292	1.26015	CD4	;
posttranscriptional regulation of gene expression (GO:0010608)	1/44	0.461404	1	0	0	1.6292	1.26015	CYFIP2	;
positive regulation of interleukin-8 production (GO:0032757)	1/44	0.461404	1	0	0	1.6292	1.26015	CD2	;
negative regulation of immune response (GO:0050777)	1/44	0.461404	1	0	0	1.6292	1.26015	NLRC3	;
regulation of apoptotic process (GO:0042981)	12/815	0.465905	1	0	0	1.05548	0.806146	FCMR;CD40LG;FLT3;LCK;UBD;TNFRSF18;CD27;CTLA4;CD3E;IKZF3;TNFRSF4;MAP3K14	;
protein complex disassembly (GO:0043241)	1/46	0.47636	1	0	0	1.55836	1.15565	FRAT1	;
nucleocytoplasmic transport (GO:0006913)	1/46	0.47636	1	0	0	1.55836	1.15565	RGS14	;
negative regulation of autophagy (GO:0010507)	1/46	0.47636	1	0	0	1.55836	1.15565	PTPN22	;
protein O-linked glycosylation (GO:0006493)	2/115	0.478362	1	0	0	1.24669	0.919293	ST6GALNAC2;MUC13	;
negative regulation of cell growth (GO:0030308)	2/115	0.478362	1	0	0	1.24669	0.919293	CDKN2D;CDKN1B	;
positive regulation of peptidyl-tyrosine phosphorylation (GO:0050731)	2/116	0.482888	1	0	0	1.23594	0.899727	FLT3;TNFRSF18	;
protein deubiquitination (GO:0016579)	4/257	0.483291	1	0	0	1.11571	0.811275	IL33;USP2;OTUD1;PSMB9	;
response to glucose (GO:0009749)	1/47	0.483681	1	0	0	1.5252	1.1078	KCNB1	;
myofibril assembly (GO:0030239)	1/47	0.483681	1	0	0	1.5252	1.1078	MYOZ3	;
negative regulation of I-kappaB kinase/NF-kappaB signaling (GO:0043124)	1/47	0.483681	1	0	0	1.5252	1.1078	NLRC3	;
regulation of intrinsic apoptotic signaling pathway (GO:2001242)	1/47	0.483681	1	0	0	1.5252	1.1078	LCK	;
negative regulation of cellular biosynthetic process (GO:0031327)	1/47	0.483681	1	0	0	1.5252	1.1078	GFI1	;
positive regulation of tumor necrosis factor production (GO:0032760)	1/47	0.483681	1	0	0	1.5252	1.1078	CD2	;
postreplication repair (GO:0006301)	1/47	0.483681	1	0	0	1.5252	1.1078	POLD3	;
protein localization to cell periphery (GO:1990778)	2/117	0.487391	1	0	0	1.22538	0.880665	RAB37;KCNB1	;
negative regulation of mitotic cell cycle (GO:0045930)	1/48	0.490901	1	0	0	1.49343	1.06259	CDKN1B	;
cytoplasmic microtubule organization (GO:0031122)	1/48	0.490901	1	0	0	1.49343	1.06259	CCDC88B	;
positive regulation of chemotaxis (GO:0050921)	1/48	0.490901	1	0	0	1.49343	1.06259	CXCL13	;
amino acid transport (GO:0006865)	1/48	0.490901	1	0	0	1.49343	1.06259	SLC1A4	;
cellular response to mechanical stimulus (GO:0071260)	1/48	0.490901	1	0	0	1.49343	1.06259	MAP3K14	;
positive regulation of B cell activation (GO:0050871)	2/119	0.496322	1	0	0	1.20478	0.843988	CD27;TNFRSF4	;
regulation of neuron projection development (GO:0010975)	2/119	0.496322	1	0	0	1.20478	0.843988	GFI1;ZNF804A	;
RNA methylation (GO:0001510)	1/49	0.49802	1	0	0	1.46295	1.01985	METTL1	;
positive regulation of response to DNA damage stimulus (GO:2001022)	1/49	0.49802	1	0	0	1.46295	1.01985	EYA2	;
negative regulation of growth (GO:0045926)	2/120	0.50075	1	0	0	1.19474	0.826342	CDKN2D;CDKN1B	;
macromolecular complex assembly (GO:0065003)	2/120	0.50075	1	0	0	1.19474	0.826342	CD3G;CD3E	;
endocytosis (GO:0006897)	4/263	0.501228	1	0	0	1.09026	0.753036	RINL;PECAM1;PLD4;JCHAIN	;
positive regulation of GTPase activity (GO:0043547)	3/192	0.503038	1	0	0	1.12007	0.76959	TBC1D10C;CXCL13;RASGRP2	;
regulation of cellular protein metabolic process (GO:0032268)	1/50	0.50504	1	0	0	1.43369	0.979381	CYFIP2	;
myeloid leukocyte differentiation (GO:0002573)	1/50	0.50504	1	0	0	1.43369	0.979381	UBD	;
fatty acid beta-oxidation (GO:0006635)	1/50	0.50504	1	0	0	1.43369	0.979381	ECI2	;
positive regulation of JUN kinase activity (GO:0043507)	1/50	0.50504	1	0	0	1.43369	0.979381	CD40LG	;
regulation of cellular amine metabolic process (GO:0033238)	1/51	0.511962	1	0	0	1.40558	0.941044	PSMB9	;
negative regulation of neuron projection development (GO:0010977)	1/51	0.511962	1	0	0	1.40558	0.941044	GFI1	;
telomere maintenance (GO:0000723)	1/51	0.511962	1	0	0	1.40558	0.941044	POLD3	;
regulation of exocytosis (GO:0017157)	1/51	0.511962	1	0	0	1.40558	0.941044	RAB37	;
regulation of cellular amino acid metabolic process (GO:0006521)	1/51	0.511962	1	0	0	1.40558	0.941044	PSMB9	;
carboxylic acid transport (GO:0046942)	1/51	0.511962	1	0	0	1.40558	0.941044	SLC1A4	;
dephosphorylation (GO:0016311)	2/124	0.518212	1	0	0	1.1562	0.760054	PTPN22;PTPN7	;
positive regulation of proteolysis (GO:0045862)	1/52	0.518787	1	0	0	1.37855	0.90469	CYFIP2	;
positive regulation of nervous system development (GO:0051962)	1/52	0.518787	1	0	0	1.37855	0.90469	RGS14	;
chemokine-mediated signaling pathway (GO:0070098)	1/52	0.518787	1	0	0	1.37855	0.90469	CXCL13	;
positive regulation of mitotic cell cycle (GO:0045931)	1/52	0.518787	1	0	0	1.37855	0.90469	USP2	;
regulation of calcium ion transport (GO:0051924)	1/52	0.518787	1	0	0	1.37855	0.90469	CD4	;
positive regulation of secretion by cell (GO:1903532)	1/52	0.518787	1	0	0	1.37855	0.90469	KCNB1	;
positive regulation of phosphatidylinositol 3-kinase signaling (GO:0014068)	1/53	0.525517	1	0	0	1.35254	0.870186	FLT3	;
regulation of calcium ion-dependent exocytosis (GO:0017158)	1/53	0.525517	1	0	0	1.35254	0.870186	KCNB1	;
positive regulation of protein kinase B signaling (GO:0051897)	2/127	0.53104	1	0	0	1.12889	0.714496	LCK;ICOS	;
negative regulation of response to stimulus (GO:0048585)	2/127	0.53104	1	0	0	1.12889	0.714496	FLT3;UBASH3A	;
RNA modification (GO:0009451)	1/54	0.532154	1	0	0	1.32749	0.837412	METTL1	;
cellular response to nutrient levels (GO:0031669)	1/54	0.532154	1	0	0	1.32749	0.837412	KCNB1	;
action potential (GO:0001508)	1/54	0.532154	1	0	0	1.32749	0.837412	KCNB1	;
positive regulation of immune response (GO:0050778)	1/54	0.532154	1	0	0	1.32749	0.837412	IL12RB1	;
positive regulation of NF-kappaB transcription factor activity (GO:0051092)	2/128	0.535264	1	0	0	1.12007	0.70004	CD40LG;TRIM14	;
regulation of cellular catabolic process (GO:0031329)	1/55	0.538698	1	0	0	1.30336	0.806256	LAMP3	;
positive regulation of cysteine-type endopeptidase activity (GO:2001056)	1/55	0.538698	1	0	0	1.30336	0.806256	CYFIP2	;
protein glycosylation (GO:0006486)	2/130	0.543634	1	0	0	1.10284	0.672158	PARP10;ST6GALNAC2	;
protein localization to plasma membrane (GO:0072659)	2/130	0.543634	1	0	0	1.10284	0.672158	RAB37;KCNB1	;
MAPK cascade (GO:0000165)	4/278	0.544825	1	0	0	1.03143	0.626379	GFRA1;RASAL3;LAT;PSMB9	;
regulation of secretion by cell (GO:1903530)	1/56	0.545151	1	0	0	1.28008	0.776616	RAB37	;
negative regulation of cellular catabolic process (GO:0031330)	1/56	0.545151	1	0	0	1.28008	0.776616	PTPN22	;
autophagosome organization (GO:1905037)	1/56	0.545151	1	0	0	1.28008	0.776616	ATG4D	;
regulation of neurogenesis (GO:0050767)	1/57	0.551514	1	0	0	1.25762	0.748397	RGS14	;
positive regulation of cell death (GO:0010942)	1/57	0.551514	1	0	0	1.25762	0.748397	CDKN1B	;
cellular respiration (GO:0045333)	1/57	0.551514	1	0	0	1.25762	0.748397	COX4I2	;
cellular response to hypoxia (GO:0071456)	2/132	0.551899	1	0	0	1.08613	0.645586	AQP3;PSMB9	;
cellular response to organic substance (GO:0071310)	2/133	0.555992	1	0	0	1.07796	0.632767	FLT3;PTPN7	;
neutrophil migration (GO:1990266)	1/58	0.557788	1	0	0	1.23594	0.721513	PECAM1	;
response to light stimulus (GO:0009416)	1/58	0.557788	1	0	0	1.23594	0.721513	CDKN2D	;
sodium ion transport (GO:0006814)	1/58	0.557788	1	0	0	1.23594	0.721513	SLC8A2	;
ubiquitin-dependent ERAD pathway (GO:0030433)	1/58	0.557788	1	0	0	1.23594	0.721513	DERL3	;
tRNA modification (GO:0006400)	1/58	0.557788	1	0	0	1.23594	0.721513	METTL1	;
autophagosome assembly (GO:0000045)	1/58	0.557788	1	0	0	1.23594	0.721513	ATG4D	;
integrin-mediated signaling pathway (GO:0007229)	1/58	0.557788	1	0	0	1.23594	0.721513	LAT	;
regulation of protein metabolic process (GO:0051246)	1/59	0.563975	1	0	0	1.21499	0.695882	KLF2	;
cell morphogenesis (GO:0000902)	1/59	0.563975	1	0	0	1.21499	0.695882	CYFIP2	;
regulation of extrinsic apoptotic signaling pathway (GO:2001236)	1/59	0.563975	1	0	0	1.21499	0.695882	TMC8	;
phagocytosis (GO:0006909)	2/135	0.564098	1	0	0	1.06199	0.608021	PECAM1;PLD4	;
mitochondrial transport (GO:0006839)	2/135	0.564098	1	0	0	1.06199	0.608021	SLC25A28;SLC25A53	;
positive regulation of protein binding (GO:0032092)	1/60	0.570076	1	0	0	1.19474	0.671429	B2M	;
positive regulation of transferase activity (GO:0051347)	2/137	0.572098	1	0	0	1.04649	0.584408	CD4;FLT3	;
DNA repair (GO:0006281)	4/288	0.572777	1	0	0	0.995619	0.554818	CDKN2D;POLD3;IRF4;APLF	;
chemical synaptic transmission (GO:0007268)	4/289	0.575519	1	0	0	0.992174	0.548159	HTR6;PTGDR2;CHRNE;SLC1A4	;
regulation of vesicle-mediated transport (GO:0060627)	2/138	0.576057	1	0	0	1.03891	0.573007	RAB37;TBC1D10C	;
potassium ion transport (GO:0006813)	1/61	0.576091	1	0	0	1.17516	0.648087	KCNA3	;
regulation of vesicle fusion (GO:0031338)	1/61	0.576091	1	0	0	1.17516	0.648087	TBC1D10C	;
positive regulation of leukocyte chemotaxis (GO:0002690)	1/61	0.576091	1	0	0	1.17516	0.648087	CXCL13	;
regulation of cellular ketone metabolic process (GO:0010565)	1/61	0.576091	1	0	0	1.17516	0.648087	PSMB9	;
protein targeting to membrane (GO:0006612)	1/61	0.576091	1	0	0	1.17516	0.648087	ATG4D	;
positive regulation of sequence-specific DNA binding transcription factor activity (GO:0051091)	3/215	0.579416	1	0	0	1.00025	0.545871	CD40LG;TRIM14;TRIM34	;
stress-activated MAPK cascade (GO:0051403)	1/62	0.582023	1	0	0	1.1562	0.62579	SH2D3C	;
DNA damage response, signal transduction by p53 class mediator resulting in cell cycle arrest (GO:0006977)	1/62	0.582023	1	0	0	1.1562	0.62579	CDKN1B	;
tRNA processing (GO:0008033)	1/62	0.582023	1	0	0	1.1562	0.62579	METTL1	;
negative regulation of peptidase activity (GO:0010466)	1/62	0.582023	1	0	0	1.1562	0.62579	SERPINB2	;
positive regulation of type I interferon production (GO:0032481)	1/62	0.582023	1	0	0	1.1562	0.62579	PTPN22	;
positive regulation of catabolic process (GO:0009896)	1/62	0.582023	1	0	0	1.1562	0.62579	CDKN1B	;
negative regulation of intrinsic apoptotic signaling pathway (GO:2001243)	1/62	0.582023	1	0	0	1.1562	0.62579	CDKN2D	;
regulation of cellular component organization (GO:0051128)	2/140	0.583897	1	0	0	1.02407	0.550979	TMC8;RASGRP2	;
oligosaccharide metabolic process (GO:0009311)	1/63	0.587872	1	0	0	1.13785	0.60448	ST6GALNAC2	;
carbohydrate homeostasis (GO:0033500)	1/63	0.587872	1	0	0	1.13785	0.60448	KCNB1	;
signal transduction involved in mitotic G1 DNA damage checkpoint (GO:0072431)	1/63	0.587872	1	0	0	1.13785	0.60448	CDKN1B	;
regulation of proteolysis (GO:0030162)	1/63	0.587872	1	0	0	1.13785	0.60448	CYFIP2	;
positive regulation of cell projection organization (GO:0031346)	1/63	0.587872	1	0	0	1.13785	0.60448	ZNF804A	;
positive regulation of macromolecule biosynthetic process (GO:0010557)	2/142	0.591629	1	0	0	1.00964	0.529936	MZB1;NLRC5	;
glycerophospholipid metabolic process (GO:0006650)	1/64	0.593639	1	0	0	1.12007	0.5841	PLA2G2A	;
positive regulation of endocytosis (GO:0045807)	1/64	0.593639	1	0	0	1.12007	0.5841	B2M	;
cellular response to decreased oxygen levels (GO:0036294)	1/64	0.593639	1	0	0	1.12007	0.5841	AQP3	;
negative regulation of neuron differentiation (GO:0045665)	1/64	0.593639	1	0	0	1.12007	0.5841	GFI1	;
positive regulation of cell adhesion (GO:0045785)	1/64	0.593639	1	0	0	1.12007	0.5841	TNFRSF18	;
defense response to Gram-positive bacterium (GO:0050830)	1/65	0.599326	1	0	0	1.10284	0.564599	PLA2G2A	;
purine ribonucleotide metabolic process (GO:0009150)	1/66	0.604933	1	0	0	1.08613	0.545929	GIMAP7	;
negative regulation of epithelial cell proliferation (GO:0050680)	1/66	0.604933	1	0	0	1.08613	0.545929	NLRC3	;
extrinsic apoptotic signaling pathway (GO:0097191)	1/67	0.610463	1	0	0	1.06992	0.528046	CD27	;
regulation of TOR signaling (GO:0032006)	1/67	0.610463	1	0	0	1.06992	0.528046	HTR6	;
positive regulation of neurogenesis (GO:0050769)	1/69	0.621291	1	0	0	1.03891	0.494473	RGS14	;
negative regulation of cell cycle G2/M phase transition (GO:1902750)	1/69	0.621291	1	0	0	1.03891	0.494473	PSMB9	;
phospholipid metabolic process (GO:0006644)	1/70	0.626593	1	0	0	1.02407	0.478708	PLA2G2A	;
Rab protein signal transduction (GO:0032482)	1/70	0.626593	1	0	0	1.02407	0.478708	RAB37	;
stress-activated protein kinase signaling cascade (GO:0031098)	1/70	0.626593	1	0	0	1.02407	0.478708	MAP3K14	;
positive regulation of proteasomal ubiquitin-dependent protein catabolic process (GO:0032436)	1/70	0.626593	1	0	0	1.02407	0.478708	TRIB2	;
apoptotic process (GO:0006915)	3/231	0.628	1	0	0	0.930969	0.4331	CYFIP2;CD2;LTA	;
actomyosin structure organization (GO:0031032)	1/71	0.63182	1	0	0	1.00964	0.463578	MYOZ3	;
phosphatidylcholine metabolic process (GO:0046470)	1/71	0.63182	1	0	0	1.00964	0.463578	PLA2G2A	;
negative regulation of ubiquitin-protein ligase activity involved in mitotic cell cycle (GO:0051436)	1/71	0.63182	1	0	0	1.00964	0.463578	PSMB9	;
positive regulation of growth (GO:0045927)	1/71	0.63182	1	0	0	1.00964	0.463578	N6AMT1	;
negative regulation of gene expression (GO:0010629)	8/618	0.634567	1	0	0	0.927956	0.422045	PARP10;FOXS1;CDKN1B;GFI1;TBX21;PTPN22;CD3E;TNFRSF4	;
response to metal ion (GO:0010038)	1/72	0.636974	1	0	0	0.995619	0.44905	AQP3	;
glycoprotein biosynthetic process (GO:0009101)	1/72	0.636974	1	0	0	0.995619	0.44905	ST6GALNAC2	;
SCF-dependent proteasomal ubiquitin-dependent protein catabolic process (GO:0031146)	1/72	0.636974	1	0	0	0.995619	0.44905	PSMB9	;
regulation of fat cell differentiation (GO:0045598)	1/72	0.636974	1	0	0	0.995619	0.44905	TRIB2	;
regulation of ubiquitin-protein ligase activity involved in mitotic cell cycle (GO:0051439)	1/72	0.636974	1	0	0	0.995619	0.44905	PSMB9	;
regulation of epithelial cell proliferation (GO:0050678)	1/72	0.636974	1	0	0	0.995619	0.44905	NLRC3	;
negative regulation of cell cycle (GO:0045786)	1/72	0.636974	1	0	0	0.995619	0.44905	CDKN1B	;
positive regulation of gene expression (GO:0010628)	10/771	0.637679	1	0	0	0.929761	0.418318	EOMES;CD4;IRF4;LAMP3;TBX21;ZNF804A;PTPN22;CD3E;SOX10;KLF2	;
transcription-coupled nucleotide-excision repair (GO:0006283)	1/73	0.642057	1	0	0	0.981981	0.435095	POLD3	;
canonical Wnt signaling pathway (GO:0060070)	1/73	0.642057	1	0	0	0.981981	0.435095	FRAT1	;
regulation of peptide hormone secretion (GO:0090276)	1/73	0.642057	1	0	0	0.981981	0.435095	KCNB1	;
positive regulation of proteasomal protein catabolic process (GO:1901800)	1/73	0.642057	1	0	0	0.981981	0.435095	TRIB2	;
glucose homeostasis (GO:0042593)	1/74	0.647068	1	0	0	0.968711	0.421683	KCNB1	;
regulation of G-protein coupled receptor protein signaling pathway (GO:0008277)	1/74	0.647068	1	0	0	0.968711	0.421683	RGS3	;
nitrogen compound transport (GO:0071705)	1/74	0.647068	1	0	0	0.968711	0.421683	SLC1A4	;
axon guidance (GO:0007411)	2/158	0.649638	1	0	0	0.9074	0.391397	CYFIP2;GFRA1	;
C-terminal protein lipidation (GO:0006501)	1/75	0.65201	1	0	0	0.955795	0.408789	ATG4D	;
regulation of defense response (GO:0031347)	1/75	0.65201	1	0	0	0.955795	0.408789	PTPN22	;
anterograde trans-synaptic signaling (GO:0098916)	3/240	0.653583	1	0	0	0.896057	0.381081	HTR6;PTGDR2;CHRNE	;
defense response to bacterium (GO:0042742)	3/241	0.656346	1	0	0	0.892339	0.375734	PLA2G2A;CXCL13;JCHAIN	;
protein localization to membrane (GO:0072657)	2/160	0.656412	1	0	0	0.896057	0.37721	RAB37;KCNB1	;
negative regulation of extrinsic apoptotic signaling pathway (GO:2001237)	1/76	0.656883	1	0	0	0.943218	0.396387	EYA2	;
regulation of hematopoietic stem cell differentiation (GO:1902036)	1/76	0.656883	1	0	0	0.943218	0.396387	PSMB9	;
positive regulation of apoptotic signaling pathway (GO:2001235)	1/76	0.656883	1	0	0	0.943218	0.396387	LCK	;
positive regulation of ubiquitin-protein ligase activity involved in regulation of mitotic cell cycle transition (GO:0051437)	1/76	0.656883	1	0	0	0.943218	0.396387	PSMB9	;
negative regulation of intracellular signal transduction (GO:1902532)	2/161	0.659759	1	0	0	0.890492	0.370338	NLRC3;SLA2	;
neutrophil degranulation (GO:0043312)	6/479	0.661335	1	0	0	0.897928	0.371289	RAB37;TBC1D10C;PECAM1;TMC6;ABCA13;B2M	;
ERAD pathway (GO:0036503)	1/77	0.661687	1	0	0	0.930969	0.384455	DERL3	;
regulation of hematopoietic progenitor cell differentiation (GO:1901532)	1/77	0.661687	1	0	0	0.930969	0.384455	PSMB9	;
regulation of cytokinesis (GO:0032465)	1/77	0.661687	1	0	0	0.930969	0.384455	ZFYVE19	;
negative regulation of ubiquitin protein ligase activity (GO:1904667)	1/77	0.661687	1	0	0	0.930969	0.384455	PSMB9	;
regulation of protein kinase B signaling (GO:0051896)	2/163	0.666376	1	0	0	0.879565	0.357017	LCK;ICOS	;
regulation of transcription from RNA polymerase II promoter in response to hypoxia (GO:0061418)	1/78	0.666425	1	0	0	0.919033	0.372969	PSMB9	;
negative regulation of inflammatory response (GO:0050728)	1/78	0.666425	1	0	0	0.919033	0.372969	NLRC3	;
neutrophil activation involved in immune response (GO:0002283)	6/483	0.66915	1	0	0	0.890492	0.357752	RAB37;TBC1D10C;PECAM1;TMC6;ABCA13;B2M	;
negative regulation of mitotic cell cycle phase transition (GO:1901991)	1/79	0.671097	1	0	0	0.9074	0.361909	PSMB9	;
cation transport (GO:0006812)	1/79	0.671097	1	0	0	0.9074	0.361909	SLC1A4	;
anaphase-promoting complex-dependent catabolic process (GO:0031145)	1/79	0.671097	1	0	0	0.9074	0.361909	PSMB9	;
activation of cysteine-type endopeptidase activity involved in apoptotic process (GO:0006919)	1/79	0.671097	1	0	0	0.9074	0.361909	LCK	;
negative regulation of apoptotic process (GO:0043066)	6/485	0.673016	1	0	0	0.88682	0.351169	CDKN2D;FCMR;CD40LG;FLT3;LAMP3;CD27	;
cellular response to hormone stimulus (GO:0032870)	1/80	0.675703	1	0	0	0.896057	0.351256	ATP1A1	;
negative regulation of MAPK cascade (GO:0043409)	1/80	0.675703	1	0	0	0.896057	0.351256	RGS14	;
negative regulation of defense response (GO:0031348)	1/80	0.675703	1	0	0	0.896057	0.351256	NLRC3	;
neutrophil mediated immunity (GO:0002446)	6/487	0.676852	1	0	0	0.883178	0.344706	RAB37;TBC1D10C;PECAM1;TMC6;ABCA13;B2M	;
negative regulation of transcription from RNA polymerase II promoter (GO:0000122)	7/565	0.67702	1	0	0	0.888128	0.346419	EOMES;GFI1;TBX21;USP2;ZNF831;SLA2;KLF2	;
positive regulation of binding (GO:0051099)	1/81	0.680245	1	0	0	0.884995	0.34099	B2M	;
protein catabolic process (GO:0030163)	1/81	0.680245	1	0	0	0.884995	0.34099	PSMB9	;
epidermis development (GO:0008544)	1/81	0.680245	1	0	0	0.884995	0.34099	KRT5	;
BMP signaling pathway (GO:0030509)	1/81	0.680245	1	0	0	0.884995	0.34099	TMEM100	;
positive regulation of protein catabolic process (GO:0045732)	1/81	0.680245	1	0	0	0.884995	0.34099	CDKN1B	;
negative regulation of cell death (GO:0060548)	1/81	0.680245	1	0	0	0.884995	0.34099	AGR3	;
negative regulation of cell cycle process (GO:0010948)	1/81	0.680245	1	0	0	0.884995	0.34099	ZFYVE19	;
positive regulation of protein phosphorylation (GO:0001934)	5/412	0.684124	1	0	0	0.869959	0.33025	CD4;FLT3;CD27;TNFRSF4;LAT	;
regulation of anatomical structure morphogenesis (GO:0022603)	1/82	0.684724	1	0	0	0.874202	0.331095	CXCL13	;
DNA damage response, signal transduction by p53 class mediator (GO:0030330)	1/82	0.684724	1	0	0	0.874202	0.331095	CDKN1B	;
retrograde transport, endosome to Golgi (GO:0042147)	1/82	0.684724	1	0	0	0.874202	0.331095	TBC1D10C	;
C-terminal protein amino acid modification (GO:0018410)	1/82	0.684724	1	0	0	0.874202	0.331095	ATG4D	;
positive regulation of ubiquitin protein ligase activity (GO:1904668)	1/82	0.684724	1	0	0	0.874202	0.331095	PSMB9	;
negative regulation of binding (GO:0051100)	1/82	0.684724	1	0	0	0.874202	0.331095	TMC8	;
positive regulation of cell cycle arrest (GO:0071158)	1/82	0.684724	1	0	0	0.874202	0.331095	CDKN1B	;
establishment of protein localization to membrane (GO:0090150)	1/83	0.68914	1	0	0	0.86367	0.321554	ATG4D	;
regulation of neuron differentiation (GO:0045664)	1/84	0.693495	1	0	0	0.853388	0.31235	ZNF804A	;
cellular response to molecule of bacterial origin (GO:0071219)	1/84	0.693495	1	0	0	0.853388	0.31235	GFI1	;
mitochondrial ATP synthesis coupled electron transport (GO:0042775)	1/85	0.697788	1	0	0	0.843348	0.30347	COX4I2	;
negative regulation of transcription, DNA-templated (GO:0045892)	10/813	0.701968	1	0	0	0.881729	0.312015	EOMES;FOXS1;CDKN1B;GFI1;TBX21;USP2;ZNF831;SLA2;TNFRSF4;KLF2	;
calcium ion transmembrane transport (GO:0070588)	1/86	0.702022	1	0	0	0.833542	0.294899	SLC8A2	;
positive regulation of nucleic acid-templated transcription (GO:1903508)	6/502	0.7047	1	0	0	0.856788	0.299861	EOMES;CD4;IRF4;TBX21;SOX10;KLF2	;
cellular response to BMP stimulus (GO:0071773)	1/87	0.706197	1	0	0	0.823961	0.286624	TMEM100	;
calcium ion homeostasis (GO:0055074)	1/87	0.706197	1	0	0	0.823961	0.286624	SLC8A2	;
organic substance transport (GO:0071702)	1/87	0.706197	1	0	0	0.823961	0.286624	ABCA13	;
positive regulation of protein ubiquitination involved in ubiquitin-dependent protein catabolic process (GO:2000060)	1/87	0.706197	1	0	0	0.823961	0.286624	PSMB9	;
protein modification by small protein removal (GO:0070646)	3/261	0.708305	1	0	0	0.823961	0.284167	IL33;USP2;PSMB9	;
positive regulation of MAP kinase activity (GO:0043406)	2/177	0.709825	1	0	0	0.809995	0.277615	FLT3;MAP3K14	;
regulation of stem cell differentiation (GO:2000736)	1/88	0.710313	1	0	0	0.814598	0.278632	PSMB9	;
regulation of proteasomal ubiquitin-dependent protein catabolic process (GO:0032434)	1/88	0.710313	1	0	0	0.814598	0.278632	TRIB2	;
Wnt signaling pathway, planar cell polarity pathway (GO:0060071)	1/88	0.710313	1	0	0	0.814598	0.278632	PSMB9	;
cellular response to lipid (GO:0071396)	2/178	0.71274	1	0	0	0.805445	0.272754	GFI1;ATP1A1	;
regulation of establishment of planar polarity (GO:0090175)	1/89	0.714372	1	0	0	0.805445	0.270912	PSMB9	;
regulation of neuron apoptotic process (GO:0043523)	1/89	0.714372	1	0	0	0.805445	0.270912	KCNB1	;
cell-matrix adhesion (GO:0007160)	1/90	0.718375	1	0	0	0.796495	0.263452	CD96	;
regulation of Ras protein signal transduction (GO:0046578)	1/90	0.718375	1	0	0	0.796495	0.263452	RASAL3	;
lipid transport (GO:0006869)	1/91	0.722321	1	0	0	0.787743	0.256241	ABCA13	;
positive regulation of cellular protein metabolic process (GO:0032270)	1/91	0.722321	1	0	0	0.787743	0.256241	CYFIP2	;
regulation of protein catabolic process (GO:0042176)	1/91	0.722321	1	0	0	0.787743	0.256241	CDKN1B	;
cellular response to acid chemical (GO:0071229)	1/91	0.722321	1	0	0	0.787743	0.256241	KLF2	;
regulation of mitotic cell cycle phase transition (GO:1901990)	2/184	0.729723	1	0	0	0.77918	0.245512	UBD;PSMB9	;
cellular transition metal ion homeostasis (GO:0046916)	1/93	0.730049	1	0	0	0.770802	0.242528	LCK	;
respiratory electron transport chain (GO:0022904)	1/94	0.733833	1	0	0	0.762602	0.236006	COX4I2	;
positive regulation of protein localization to membrane (GO:1905477)	1/95	0.737563	1	0	0	0.754575	0.229695	KCNB1	;
interleukin-1-mediated signaling pathway (GO:0070498)	1/95	0.737563	1	0	0	0.754575	0.229695	PSMB9	;
receptor-mediated endocytosis (GO:0006898)	2/188	0.740567	1	0	0	0.762602	0.229039	FCHO1;JCHAIN	;
translational termination (GO:0006415)	1/96	0.741242	1	0	0	0.746714	0.223588	N6AMT1	;
mRNA metabolic process (GO:0016071)	1/97	0.744869	1	0	0	0.739016	0.217675	RNASE4	;
positive regulation of neuron projection development (GO:0010976)	1/97	0.744869	1	0	0	0.739016	0.217675	ZNF804A	;
antigen processing and presentation of exogenous peptide antigen via MHC class II (GO:0019886)	1/97	0.744869	1	0	0	0.739016	0.217675	LAG3	;
response to tumor necrosis factor (GO:0034612)	1/97	0.744869	1	0	0	0.739016	0.217675	UBD	;
antigen processing and presentation of exogenous peptide antigen (GO:0002478)	1/97	0.744869	1	0	0	0.739016	0.217675	LAG3	;
mitochondrial respiratory chain complex assembly (GO:0033108)	1/97	0.744869	1	0	0	0.739016	0.217675	SMIM20	;
negative regulation of nucleic acid-templated transcription (GO:1903507)	5/444	0.745049	1	0	0	0.807259	0.237581	FOXS1;CDKN1B;GFI1;TBX21;TNFRSF4	;
negative regulation of cell proliferation (GO:0008285)	4/363	0.748379	1	0	0	0.789913	0.228952	PARP10;CDKN2D;CDKN1B;NLRC3	;
positive regulation of cell growth (GO:0030307)	1/98	0.748445	1	0	0	0.731475	0.21195	N6AMT1	;
antigen processing and presentation of peptide antigen via MHC class II (GO:0002495)	1/98	0.748445	1	0	0	0.731475	0.21195	LAG3	;
histone modification (GO:0016570)	1/98	0.748445	1	0	0	0.731475	0.21195	EYA2	;
response to UV (GO:0009411)	1/98	0.748445	1	0	0	0.731475	0.21195	CDKN2D	;
positive regulation of neuron differentiation (GO:0045666)	1/98	0.748445	1	0	0	0.731475	0.21195	ZNF804A	;
positive regulation of cell differentiation (GO:0045597)	2/194	0.756137	1	0	0	0.739016	0.206579	TMEM100;PLA2G2A	;
negative regulation of signal transduction (GO:0009968)	3/283	0.758287	1	0	0	0.759907	0.210262	FLT3;UBASH3A;SLAMF1	;
metal ion transport (GO:0030001)	1/101	0.758877	1	0	0	0.709748	0.19583	KCNA3	;
monovalent inorganic cation transport (GO:0015672)	1/104	0.768879	1	0	0	0.689275	0.181157	KCNA3	;
positive regulation of vasculature development (GO:1904018)	1/104	0.768879	1	0	0	0.689275	0.181157	TMEM100	;
ion transport (GO:0006811)	3/289	0.770659	1	0	0	0.744131	0.193853	CHRNE;ATP1A1;SLC8A2	;
proteasome-mediated ubiquitin-dependent protein catabolic process (GO:0043161)	3/291	0.774667	1	0	0	0.739016	0.188687	DERL3;TBX21;PSMB9	;
RNA splicing (GO:0008380)	1/106	0.775315	1	0	0	0.67627	0.172101	PDCD7	;
positive regulation of multicellular organismal process (GO:0051240)	2/202	0.77564	1	0	0	0.709748	0.180323	CCDC88B;IL33	;
regulation of autophagy (GO:0010506)	2/203	0.77798	1	0	0	0.706252	0.177308	LAMP3;PTPN22	;
negative regulation of response to external stimulus (GO:0032102)	1/107	0.778466	1	0	0	0.669949	0.167775	NLRC3	;
viral life cycle (GO:0019058)	1/107	0.778466	1	0	0	0.669949	0.167775	CXCR6	;
cellular response to starvation (GO:0009267)	1/107	0.778466	1	0	0	0.669949	0.167775	BHLHA15	;
nucleotide-excision repair (GO:0006289)	1/108	0.781573	1	0	0	0.663746	0.163578	POLD3	;
positive regulation of cysteine-type endopeptidase activity involved in apoptotic process (GO:0043280)	1/109	0.784637	1	0	0	0.657657	0.159504	LCK	;
positive regulation of phosphorylation (GO:0042327)	2/208	0.789363	1	0	0	0.689275	0.163034	CD4;FLT3	;
phosphatidylinositol metabolic process (GO:0046488)	1/112	0.793573	1	0	0	0.640041	0.147984	PLA2G2A	;
regulation of organelle organization (GO:0033043)	1/113	0.796469	1	0	0	0.634377	0.144363	TBC1D10C	;
positive regulation of canonical Wnt signaling pathway (GO:0090263)	1/113	0.796469	1	0	0	0.634377	0.144363	PSMB9	;
regulation of humoral immune response (GO:0002920)	1/113	0.796469	1	0	0	0.634377	0.144363	CXCL13	;
regulation of immune effector process (GO:0002697)	1/114	0.799324	1	0	0	0.628812	0.140847	IRF4	;
regulation of cell cycle (GO:0051726)	2/215	0.804436	1	0	0	0.666833	0.145112	CDKN1B;MAP3K14	;
chromatin remodeling (GO:0006338)	1/116	0.804916	1	0	0	0.617971	0.134111	TOX2	;
activation of MAPK activity (GO:0000187)	1/117	0.807653	1	0	0	0.612689	0.130884	CD40LG	;
central nervous system development (GO:0007417)	2/217	0.808563	1	0	0	0.660687	0.140394	EOMES;SOX10	;
calcium ion transport (GO:0006816)	1/118	0.810352	1	0	0	0.607497	0.127748	SLC8A2	;
cytosolic transport (GO:0016482)	1/118	0.810352	1	0	0	0.607497	0.127748	TBC1D10C	;
positive regulation of protein serine/threonine kinase activity (GO:0071902)	1/118	0.810352	1	0	0	0.607497	0.127748	FLT3	;
ion transmembrane transport (GO:0034220)	2/219	0.812613	1	0	0	0.654654	0.135841	CHRNE;ATP1A1	;
brain development (GO:0007420)	1/119	0.813013	1	0	0	0.602391	0.1247	EOMES	;
mitotic cell cycle phase transition (GO:0044772)	2/221	0.816587	1	0	0	0.648729	0.131447	CDKN2D;CDKN1B	;
axonogenesis (GO:0007409)	2/223	0.820485	1	0	0	0.642911	0.127206	CYFIP2;GFRA1	;
cellular calcium ion homeostasis (GO:0006874)	1/123	0.823291	1	0	0	0.582802	0.113323	SLC8A2	;
negative regulation of programmed cell death (GO:0043069)	4/408	0.823894	1	0	0	0.70279	0.13614	FCMR;CD40LG;FLT3;CD27	;
platelet degranulation (GO:0002576)	1/124	0.825772	1	0	0	0.578102	0.11067	PECAM1	;
organic anion transport (GO:0015711)	1/124	0.825772	1	0	0	0.578102	0.11067	CA12	;
non-canonical Wnt signaling pathway (GO:0035567)	1/127	0.833006	1	0	0	0.564446	0.103132	PSMB9	;
protein lipidation (GO:0006497)	1/127	0.833006	1	0	0	0.564446	0.103132	ATG4D	;
regulation of mRNA stability (GO:0043488)	1/128	0.835351	1	0	0	0.560036	0.100752	PSMB9	;
protein transport (GO:0015031)	3/326	0.835945	1	0	0	0.659674	0.118209	RAB37;TBC1D10C;CD3G	;
translation (GO:0006412)	2/232	0.837125	1	0	0	0.617971	0.109864	N6AMT1;ASMT	;
cellular response to DNA damage stimulus (GO:0006974)	3/329	0.840465	1	0	0	0.653659	0.113606	IRF4;APLF;CTLA4	;
negative regulation of cellular macromolecule biosynthetic process (GO:2000113)	5/512	0.844959	1	0	0	0.700045	0.117935	FOXS1;CDKN1B;GFI1;TBX21;TNFRSF4	;
proteasomal protein catabolic process (GO:0010498)	2/237	0.845757	1	0	0	0.604933	0.101341	TBX21;PSMB9	;
protein targeting (GO:0006605)	1/133	0.84659	1	0	0	0.538982	0.0897613	ATG4D	;
adenylate cyclase-modulating G-protein coupled receptor signaling pathway (GO:0007188)	1/134	0.848744	1	0	0	0.53496	0.0877319	CYSLTR1	;
cellular response to organic cyclic compound (GO:0071407)	1/135	0.850869	1	0	0	0.530997	0.0857547	ATP1A1	;
muscle contraction (GO:0006936)	1/137	0.855028	1	0	0	0.523245	0.081951	CHRNE	;
ubiquitin-dependent protein catabolic process (GO:0006511)	3/341	0.857486	1	0	0	0.630656	0.0969637	UBD;TBX21;PSMB9	;
cellular response to growth factor stimulus (GO:0071363)	1/139	0.859072	1	0	0	0.515716	0.0783384	TMEM100	;
regulation of primary metabolic process (GO:0080090)	1/139	0.859072	1	0	0	0.515716	0.0783384	PSMB9	;
positive regulation of Wnt signaling pathway (GO:0030177)	1/140	0.861052	1	0	0	0.512033	0.0766003	PSMB9	;
inorganic cation transmembrane transport (GO:0098662)	1/140	0.861052	1	0	0	0.512033	0.0766003	SLC8A2	;
double-strand break repair (GO:0006302)	1/141	0.863004	1	0	0	0.508401	0.0749058	APLF	;
modification-dependent protein catabolic process (GO:0019941)	1/141	0.863004	1	0	0	0.508401	0.0749058	UBD	;
transmembrane receptor protein serine/threonine kinase signaling pathway (GO:0007178)	1/144	0.868697	1	0	0	0.49781	0.0700718	TMEM100	;
negative regulation of canonical Wnt signaling pathway (GO:0090090)	1/148	0.875924	1	0	0	0.484355	0.0641656	PSMB9	;
regulated exocytosis (GO:0045055)	1/148	0.875924	1	0	0	0.484355	0.0641656	PECAM1	;
positive regulation of programmed cell death (GO:0043068)	2/257	0.876284	1	0	0	0.557857	0.0736736	UBD;CTLA4	;
transcription, DNA-templated (GO:0006351)	3/356	0.876519	1	0	0	0.604084	0.0796164	KLF5;POU2AF1;ZNF831	;
regulation of G2/M transition of mitotic cell cycle (GO:0010389)	1/149	0.877667	1	0	0	0.481105	0.0627782	PSMB9	;
post-translational protein modification (GO:0043687)	3/357	0.877704	1	0	0	0.602391	0.0785794	UBD;KBTBD8;PSMB9	;
negative regulation of cell differentiation (GO:0045596)	1/150	0.879387	1	0	0	0.477897	0.0614244	TRIB2	;
cellular response to interleukin-1 (GO:0071347)	1/150	0.879387	1	0	0	0.477897	0.0614244	PSMB9	;
positive regulation of intracellular protein transport (GO:0090316)	1/152	0.882753	1	0	0	0.471609	0.0588141	KCNB1	;
protein stabilization (GO:0050821)	1/152	0.882753	1	0	0	0.471609	0.0588141	USP2	;
spermatogenesis (GO:0007283)	1/153	0.884402	1	0	0	0.468527	0.0575557	WFDC2	;
male gamete generation (GO:0048232)	1/154	0.886027	1	0	0	0.465484	0.0563275	WFDC2	;
positive regulation of cellular biosynthetic process (GO:0031328)	1/159	0.893816	1	0	0	0.450846	0.0506097	KLF2	;
transcription initiation from RNA polymerase II promoter (GO:0006367)	1/160	0.89531	1	0	0	0.448029	0.0495456	E2F2	;
positive regulation of protein modification process (GO:0031401)	1/163	0.899664	1	0	0	0.439783	0.0464997	CD4	;
transmembrane transport (GO:0055085)	3/378	0.90037	1	0	0	0.568925	0.0597086	CHRNE;ATP1A1;PSMB9	;
glycerophospholipid biosynthetic process (GO:0046474)	1/164	0.901076	1	0	0	0.437101	0.0455311	PLA2G2A	;
regulation of transcription, DNA-templated (GO:0006355)	17/1598	0.9053	1	0	0	0.762602	0.0758706	EOMES;CDKN1B;RGS14;GFI1;IKZF3;SOX10;KLF2;SPIB;TOX2;FOXS1;CD4;IRF4;TBX21;GPBP1L1;ZNF831;TNFRSF4;NFKBID	;
phosphorylation (GO:0016310)	3/386	0.907962	1	0	0	0.557134	0.0537931	LCK;GLYCTK;IDNK	;
transcription from RNA polymerase II promoter (GO:0006366)	4/485	0.909446	1	0	0	0.591213	0.0561178	KLF5;POU2AF1;E2F2;ZNF831	;
positive regulation of hydrolase activity (GO:0051345)	1/172	0.911676	1	0	0	0.416771	0.0385392	RASGRP2	;
negative regulation of Wnt signaling pathway (GO:0030178)	1/174	0.914144	1	0	0	0.41198	0.0369824	PSMB9	;
peptide biosynthetic process (GO:0043043)	1/174	0.914144	1	0	0	0.41198	0.0369824	ASMT	;
proteolysis (GO:0006508)	2/291	0.915725	1	0	0	0.492678	0.043375	UBD;WFDC2	;
regulation of angiogenesis (GO:0045765)	1/177	0.917718	1	0	0	0.404998	0.0347753	CXCL13	;
negative regulation of protein phosphorylation (GO:0001933)	1/178	0.918876	1	0	0	0.402722	0.0340721	TRIB2	;
DNA-templated transcription, initiation (GO:0006352)	1/186	0.927574	1	0	0	0.385401	0.0289754	E2F2	;
regulation of GTPase activity (GO:0043087)	1/188	0.929599	1	0	0	0.381301	0.0278355	RASGRP2	;
positive regulation of apoptotic process (GO:0043065)	2/307	0.929897	1	0	0	0.467001	0.0339425	UBD;CTLA4	;
protein complex assembly (GO:0006461)	1/189	0.930591	1	0	0	0.379284	0.027284	MZB1	;
RNA metabolic process (GO:0016070)	1/191	0.932532	1	0	0	0.375312	0.0262162	RNASE1	;
positive regulation of cellular process (GO:0048522)	4/519	0.933737	1	0	0	0.552482	0.0378782	N6AMT1;CDKN1B;FLT3;SLAMF1	;
RNA processing (GO:0006396)	1/193	0.934419	1	0	0	0.371423	0.0251937	PDCD7	;
DNA metabolic process (GO:0006259)	2/314	0.935363	1	0	0	0.45659	0.0305097	POLD3;IRF4	;
regulation of cellular macromolecule biosynthetic process (GO:2000112)	5/631	0.942074	1	0	0	0.568024	0.0338947	CYFIP2;TOX2;TBX21;GPBP1L1;ZNF831	;
cellular protein modification process (GO:0006464)	9/1001	0.9427	1	0	0	0.644517	0.0380313	ST6GALNAC2;LCK;GLYCTK;UBD;PTPN22;PTPN7;KBTBD8;PSMB9;ATG4D	;
cellular protein localization (GO:0034613)	2/327	0.944462	1	0	0	0.438438	0.0250521	RAB37;TBC1D10C	;
regulation of canonical Wnt signaling pathway (GO:0060828)	1/213	0.950625	1	0	0	0.336547	0.0170411	PSMB9	;
regulation of translation (GO:0006417)	1/213	0.950625	1	0	0	0.336547	0.0170411	CYFIP2	;
positive regulation of cell migration (GO:0030335)	1/221	0.955928	1	0	0	0.324365	0.0146199	TNFRSF18	;
regulation of gene expression (GO:0010468)	9/1037	0.956003	1	0	0	0.622142	0.0279929	PARP10;TOX2;LAMP3;TBX21;ZNF804A;GPBP1L1;PTPN22;ZNF831;CD3E	;
intracellular protein transport (GO:0006886)	2/347	0.956125	1	0	0	0.413168	0.0185373	RAB37;TBC1D10C	;
endosomal transport (GO:0016197)	1/229	0.960664	1	0	0	0.313033	0.0125623	TBC1D10C	;
extracellular matrix organization (GO:0030198)	1/229	0.960664	1	0	0	0.313033	0.0125623	PECAM1	;
protein phosphorylation (GO:0006468)	3/470	0.961299	1	0	0	0.457561	0.0180599	FLT3;LCK;GLYCTK	;
activation of protein kinase activity (GO:0032147)	1/233	0.962837	1	0	0	0.307659	0.0116513	MAP3K14	;
RNA splicing, via transesterification reactions with bulged adenosine as nucleophile (GO:0000377)	1/236	0.964389	1	0	0	0.303748	0.0110141	PDCD7	;
organelle assembly (GO:0070925)	2/376	0.968968	1	0	0	0.381301	0.0120198	MYOZ3;ATG4D	;
regulation of nucleic acid-templated transcription (GO:1903506)	4/607	0.971742	1	0	0	0.472386	0.0135411	TOX2;TBX21;GPBP1L1;ZNF831	;
protein ubiquitination (GO:0016567)	3/506	0.97374	1	0	0	0.425007	0.01131	UBD;KBTBD8;PSMB9	;
mRNA splicing, via spliceosome (GO:0000398)	1/261	0.975046	1	0	0	0.274654	0.0069407	PDCD7	;
regulation of protein phosphorylation (GO:0001932)	1/261	0.975046	1	0	0	0.274654	0.0069407	CD4	;
protein modification by small protein conjugation (GO:0032446)	2/398	0.976216	1	0	0	0.360224	0.0086712	UBD;KBTBD8	;
cellular response to oxygen-containing compound (GO:1901701)	1/274	0.979263	1	0	0	0.261623	0.00548244	GFI1	;
vesicle-mediated transport (GO:0016192)	2/410	0.97945	1	0	0	0.349681	0.00726077	RINL;TBC1D10C	;
negative regulation of cellular process (GO:0048523)	3/534	0.980691	1	0	0	0.402722	0.00785236	CDKN2D;CDKN1B;AGR3	;
mRNA processing (GO:0006397)	1/283	0.981758	1	0	0	0.253302	0.00466342	PDCD7	;
protein polyubiquitination (GO:0000209)	1/283	0.981758	1	0	0	0.253302	0.00466342	PSMB9	;
positive regulation of cell proliferation (GO:0008284)	2/424	0.982688	1	0	0	0.338135	0.00590513	FLT3;SLAMF1	;
cellular protein metabolic process (GO:0044267)	2/484	0.99178	1	0	0	0.296217	0.00244491	ASMT;B2M	;
cellular macromolecule biosynthetic process (GO:0034645)	1/367	0.994502	1	0	0	0.195326	0.00107689	ASMT	;
gene expression (GO:0010467)	1/411	0.997072	1	0	0	0.174415	0.000511477	ASMT	;
regulation of intracellular signal transduction (GO:1902531)	1/422	0.997499	1	0	0	0.169869	0.00042539	PTPN22	;
nervous system development (GO:0007399)	1/455	0.998442	1	0	0	0.157549	0.000245648	GFRA1	;

## Sheet: midnightblue module
Supplementary File S12: The complete list of the functional enrichment analysis for preserved modules.
Term	Overlap	P-value	Adjusted P-value	Old P-value	Old Adjusted P-value	Odds Ratio	Combined Score	Genes	;	KEGG	Term	Overlap	P-value	Adjusted P-value	Old P-value	Old Adjusted P-value	Odds Ratio	Combined Score	Genes
mitotic sister chromatid segregation (GO:0000070)	16/82	4.24782e-18	2.16766e-14	0	0	24.0891	963.568	CEP57;SPAG5;NCAPG;CDCA8;KIF23;KIF22;SMC4;NCAPH;ZWINT;NDC80;PSRC1;KIF18B;ESPL1;KIFC1;NUSAP1;DLGAP5	;		Cell cycle	10/124	6.79555e-08	2.09303e-05	0	0	9.95619	164.321	CDC20;CCNA2;CCNB2;CCND2;PTTG1;ORC1;ESPL1;MCM3;BUB1B;BUB1
mitotic nuclear division (GO:0140014)	15/74	2.64601e-17	6.75129e-14	0	0	25.025	955.228	CEP57;SPAG5;UBE2C;CDCA8;KIF11;SMC4;ZWINT;NDC80;TPX2;KIF18B;ESPL1;KIFC1;NUSAP1;BIRC5;MYBL2	;		Fanconi anemia pathway	6/54	4.82006e-06	0.000742289	0	0	13.7174	167.939	FANCI;RAD51;FANCD2;HES1;BRCA1;BRCA2
microtubule cytoskeleton organization involved in mitosis (GO:1902850)	12/44	8.89622e-16	9.07948e-13	0	0	33.67	1166.86	STIL;ESPL1;KIF4A;NUF2;STMN1;NUSAP1;TACC3;KIF11;EML1;AURKB;NDC80;AURKA	;		Oocyte meiosis	8/125	8.21277e-06	0.000843177	0	0	7.90123	92.522	CDC20;SGO1;CCNB2;PTTG1;ESPL1;FBXO5;BUB1;AURKA
mitotic spindle organization (GO:0007052)	14/74	8.8644e-16	1.13088e-12	0	0	23.3567	809.527	STIL;KIF23;KIF11;EML1;AURKB;NDC80;AURKA;TPX2;KIFC1;KIF4A;NUF2;STMN1;BIRC5;MYBL2	;		Lysine degradation	4/59	0.00133496	0.0822333	0	0	8.36995	55.3995	SUV39H2;NSD2;SETDB2;EZH2
sister chromatid segregation (GO:0000819)	11/32	7.7775e-16	1.32295e-12	0	0	42.4383	1476.43	TOP2A;CEP57;KIF18B;SPAG5;ESPL1;KIFC1;NUSAP1;CDCA8;SMC4;ZWINT;NDC80	;		Progesterone-mediated oocyte maturation	5/99	0.00127043	0.0978228	0	0	6.23519	41.5788	CCNA2;CCNB2;KIF22;BUB1;AURKA
mitotic cytokinesis (GO:0000281)	12/59	4.25495e-14	3.61884e-11	0	0	25.1099	773.085	ESPL1;RACGAP1;KIF4A;STMN1;NUSAP1;KIF23;KIF20A;CNTROB;BRCA2;ECT2;CENPA;CEP55	;		Human T-cell leukemia virus 1 infection	7/219	0.00208778	0.107173	0	0	3.94611	24.354	CDC20;CCNA2;CCNB2;CCND2;PTTG1;ESPL1;BUB1B
cytoskeleton-dependent cytokinesis (GO:0061640)	12/70	3.74614e-13	2.73094e-10	0	0	21.164	605.564	ESPL1;RACGAP1;KIF4A;STMN1;NUSAP1;KIF23;KIF20A;BRCA2;ECT2;CENPA;CEP55;AURKB	;		Homologous recombination	3/41	0.00443761	0.195255	0	0	9.03342	48.9398	RAD51;BRCA1;BRCA2
mitotic spindle assembly (GO:0090307)	9/46	1.02293e-10	6.52503e-08	0	0	24.1546	555.632	TPX2;RACGAP1;KIFC1;KIF4A;BIRC5;MYBL2;KIF23;KIF11;AURKB	;		Pathways in cancer	10/530	0.0112923	0.434755	0	0	2.32937	10.444	CCND2;RAD51;LAMA1;NCOA3;CKS2;BIRC5;HES1;BRCA2;RASGRP1;CKS1B
positive regulation of cell cycle process (GO:0090068)	11/107	1.10969e-09	6.29193e-07	0	0	12.6918	261.695	GEN1;RACGAP1;SPAG5;NUSAP1;KIF23;BRCA1;ECT2;NDC80;AURKB;AURKA;E2F8	;		p53 signaling pathway	3/72	0.0207023	0.579663	0	0	5.14403	19.9461	CCNB2;CCND2;MDM4
kinetochore organization (GO:0051383)	5/12	2.4791e-08	1.26509e-05	0	0	51.4403	900.863	CENPF;CENPW;NUF2;CENPA;NDC80	;		Collecting duct acid secretion	2/27	0.0200441	0.617357	0	0	9.14495	35.7551	ATP6V1G2;CA2
metaphase plate congression (GO:0051310)	7/44	5.9829e-08	2.77552e-05	0	0	19.6409	326.662	CENPF;PSRC1;KIFC1;CDCA8;KIF22;FAM83D;NDC80	;		Maturity onset diabetes of the young	2/26	0.0186573	0.638494	0	0	9.49668	37.8112	HES1;HNF1B
regulation of chromosome segregation (GO:0051983)	6/29	1.04777e-07	4.45562e-05	0	0	25.5428	410.509	RACGAP1;SPAG5;MKI67;ECT2;BUB1;AURKB	;		Breast cancer	4/147	0.0317734	0.815517	0	0	3.35937	11.5869	NCOA3;HES1;BRCA1;BRCA2
mitotic cell cycle phase transition (GO:0044772)	12/221	2.57759e-07	0.00010118	0	0	6.70354	101.701	PLK4;CEP57;CCNA2;CCNB2;MELK;ORC1;UBE2C;CNTRL;MCM3;TACC3;AURKA;CDKN3	;		MicroRNAs in cancer	6/299	0.0351788	0.833466	0	0	2.47739	8.29261	CCND2;STMN1;MDM4;KIF23;BRCA1;EZH2
regulation of cell cycle process (GO:0010564)	8/90	6.87611e-07	0.000250634	0	0	10.9739	155.721	RACGAP1;SPAG5;FBXO5;KIF20A;MKI67;ECT2;AURKB;AURKA	;		Cellular senescence	4/160	0.0413336	0.848716	0	0	3.08642	9.83358	CCNA2;CCNB2;CCND2;MYBL2
mitotic spindle midzone assembly (GO:0051256)	4/10	8.38556e-07	0.000285277	0	0	49.3827	690.942	RACGAP1;KIF4A;KIF23;AURKB	;		Small cell lung cancer	3/93	0.0398797	0.877353	0	0	3.98248	12.8311	LAMA1;CKS2;CKS1B
chromosome condensation (GO:0030261)	5/23	9.80075e-07	0.000312583	0	0	26.8384	371.327	TOP2A;NUSAP1;NCAPG;SMC4;NCAPH	;		Phosphatidylinositol signaling system	3/99	0.0465638	0.896352	0	0	3.74111	11.4737	SYNJ1;DGKB;PPIP5K2
mitotic metaphase plate congression (GO:0007080)	6/43	1.22452e-06	0.000367572	0	0	17.2265	234.504	PSRC1;KIFC1;NUF2;CDCA8;KIF22;NDC80	;		FoxO signaling pathway	3/132	0.0921042	1	0	0	2.80584	6.69146	PLK4;CCNB2;CCND2
mitotic spindle elongation (GO:0000022)	4/11	1.30942e-06	0.00037122	0	0	44.8934	608.122	RACGAP1;KIF4A;KIF23;AURKB	;		Ubiquitin mediated proteolysis	3/137	0.100179	1	0	0	2.70343	6.22004	CDC20;UBE2C;BRCA1
establishment of chromosome localization (GO:0051303)	4/13	2.80141e-06	0.000680742	0	0	37.9867	485.675	CENPF;KIF22;FAM83D;NDC80	;		Renin secretion	2/69	0.107736	1	0	0	3.57846	7.97307	PDE3A;CACNA1C
regulation of cytokinesis (GO:0032465)	7/77	3.00182e-06	0.000696286	0	0	11.2233	142.719	RACGAP1;KIF23;KIF20A;ECT2;AURKB;AURKA;E2F8	;		Pancreatic cancer	2/75	0.123595	1	0	0	3.29218	6.88312	RAD51;BRCA2
double-strand break repair via homologous recombination (GO:0000724)	7/76	2.74748e-06	0.000701018	0	0	11.371	145.604	GEN1;RAD51AP1;RECQL4;GINS2;RAD51;BRCA1;BRCA2	;		Nitrogen metabolism	1/17	0.129176	1	0	0	7.26216	14.8626	CA2
regulation of mitotic cell cycle phase transition (GO:1901990)	10/184	2.62792e-06	0.000705804	0	0	6.70961	86.2139	CDC20;PLK4;CEP57;TPX2;CENPF;UBE2C;CNTRL;BUB1B;FBXO5;AURKA	;		Human papillomavirus infection	5/330	0.130667	1	0	0	1.87056	3.80678	CCNA2;CCND2;ATP6V1G2;LAMA1;HES1
DNA recombination (GO:0006310)	6/55	5.37427e-06	0.0011427	0	0	13.468	163.419	GEN1;RAD51AP1;RECQL4;RAD51;BRCA1;BRCA2	;		Taste transduction	2/83	0.145533	1	0	0	2.97486	5.73361	SCNN1G;CACNA1C
mitotic chromosome condensation (GO:0007076)	4/15	5.28092e-06	0.00117168	0	0	32.9218	400.046	NUSAP1;NCAPG;SMC4;NCAPH	;		Proximal tubule bicarbonate reclamation	1/23	0.17069	1	0	0	5.36769	9.48956	CA2
chromosome organization (GO:0051276)	6/56	5.97914e-06	0.00122046	0	0	13.2275	159.09	TOP2A;CENPW;NUF2;CDCA8;BRCA2;NDC80	;		Amoebiasis	2/96	0.182653	1	0	0	2.57202	4.37286	GNAL;LAMA1
centromeric sister chromatid cohesion (GO:0070601)	3/6	1.02482e-05	0.00186774	0	0	61.7284	709.161	SGO1;BUB1B;BUB1	;		alpha-Linolenic acid metabolism	1/25	0.184086	1	0	0	4.93827	8.35729	PLA2G2F
centromere complex assembly (GO:0034508)	5/36	1.00856e-05	0.00190617	0	0	17.1468	197.263	CENPF;CENPW;MIS18A;MIS18BP1;CENPA	;		Glycerophospholipid metabolism	2/97	0.185566	1	0	0	2.5455	4.2875	PLA2G2F;DGKB
DNA metabolic process (GO:0006259)	12/314	1.00137e-05	0.00196538	0	0	4.71809	54.3126	GEN1;RAD51AP1;TOP2A;RECQL4;DUT;RAD51;ORC1;FANCD2;PCLAF;MCM3;BRCA1;BRCA2	;		Pancreatic secretion	2/98	0.188486	1	0	0	2.51953	4.20442	PLA2G2F;CA2
establishment of mitotic spindle localization (GO:0040001)	4/18	1.16162e-05	0.00204405	0	0	27.4348	311.745	ESPL1;NUSAP1;CENPA;NDC80	;		Butanoate metabolism	1/28	0.203778	1	0	0	4.40917	7.01377	ALDH5A1
antigen processing and presentation of exogenous peptide antigen (GO:0002478)	7/97	1.40054e-05	0.00230547	0	0	8.90925	99.5704	DCTN6;RACGAP1;KIF4A;KIF23;KIF11;KIF22;KIF15	;		Linoleic acid metabolism	1/29	0.210237	1	0	0	4.25713	6.63909	PLA2G2F
antigen processing and presentation of exogenous peptide antigen via MHC class II (GO:0019886)	7/97	1.40054e-05	0.00238232	0	0	8.90925	99.5704	DCTN6;RACGAP1;KIF4A;KIF23;KIF11;KIF22;KIF15	;		Viral carcinogenesis	3/201	0.223027	1	0	0	1.84264	2.76481	CDC20;CCNA2;CCND2
antigen processing and presentation of peptide antigen via MHC class II (GO:0002495)	7/98	1.49811e-05	0.00238902	0	0	8.81834	97.9605	DCTN6;RACGAP1;KIF4A;KIF23;KIF11;KIF22;KIF15	;		Epstein-Barr virus infection	3/201	0.223027	1	0	0	1.84264	2.76481	CCNA2;CCND2;HES1
recombinational repair (GO:0000725)	6/71	2.38631e-05	0.00369011	0	0	10.433	111.04	GEN1;RAD51AP1;RECQL4;RAD51;BRCA1;BRCA2	;		Base excision repair	1/33	0.235554	1	0	0	3.74111	5.40896	NEIL3
kinetochore assembly (GO:0051382)	3/8	2.83545e-05	0.00425568	0	0	46.2963	484.756	CENPF;CENPW;CENPA	;		cAMP signaling pathway	3/212	0.246601	1	0	0	1.74703	2.44582	PDE3A;CACNA1C;SSTR1
anaphase-promoting complex-dependent catabolic process (GO:0031145)	6/79	4.39105e-05	0.00640215	0	0	9.37647	94.0774	CDC20;PTTG1;UBE2C;BUB1B;AURKB;AURKA	;		Alanine, aspartate and glutamate metabolism	1/35	0.247908	1	0	0	3.52734	4.91956	ALDH5A1
retrograde vesicle-mediated transport, Golgi to ER (GO:0006890)	6/80	4.71558e-05	0.00668433	0	0	9.25926	92.2412	RACGAP1;KIF4A;KIF23;KIF11;KIF22;KIF15	;		DNA replication	1/36	0.254011	1	0	0	3.42936	4.69951	MCM3
negative regulation of cell cycle process (GO:0010948)	6/81	5.05903e-05	0.00697736	0	0	9.14495	90.4595	RAD51;BRCA1;FBXO5;AURKB;E2F8;EZH2	;		Aldosterone-regulated sodium reabsorption	1/37	0.260064	1	0	0	3.33667	4.49392	SCNN1G
strand displacement (GO:0000732)	4/26	5.39567e-05	0.00706002	0	0	18.9934	186.654	RAD51AP1;RAD51;BRCA1;BRCA2	;		Fat digestion and absorption	1/41	0.283794	1	0	0	3.01114	3.79256	PLA2G2F
positive regulation of cyclin-dependent protein kinase activity (GO:1904031)	4/26	5.39567e-05	0.00724581	0	0	18.9934	186.654	CCND2;PSRC1;CKS2;CKS1B	;		Dopaminergic synapse	2/131	0.286857	1	0	0	1.88484	2.35373	GNAL;CACNA1C
positive regulation of mitotic cell cycle (GO:0045931)	5/52	6.26361e-05	0.00726436	0	0	11.8708	114.888	GEN1;NUSAP1;HES1;NDC80;AURKA	;		Vascular smooth muscle contraction	2/132	0.289853	1	0	0	1.87056	2.31646	PLA2G2F;CACNA1C
regulation of cell cycle G2/M phase transition (GO:1902749)	6/84	6.21109e-05	0.00737097	0	0	8.81834	85.4197	CEP57;PLK4;TPX2;CENPF;CNTRL;AURKA	;		Vasopressin-regulated water reabsorption	1/44	0.301093	1	0	0	2.80584	3.36795	DCTN6
regulation of mitotic cell cycle (GO:0007346)	8/165	6.09518e-05	0.00740564	0	0	5.98578	58.0946	TPX2;PSRC1;CKS2;TACC3;BIRC5;FBXO5;MKI67;CKS1B	;		Type II diabetes mellitus	1/46	0.312394	1	0	0	2.68384	3.12262	CACNA1C
establishment of spindle localization (GO:0051293)	3/10	6.0039e-05	0.00747266	0	0	37.037	360.019	ESPL1;SPAG5;NUSAP1	;		Ether lipid metabolism	1/47	0.317977	1	0	0	2.62674	3.00966	PLA2G2F
regulation of attachment of spindle microtubules to kinetochore (GO:0051988)	3/10	6.0039e-05	0.00765948	0	0	37.037	360.019	RACGAP1;SPAG5;ECT2	;		Hedgehog signaling pathway	1/47	0.317977	1	0	0	2.62674	3.00966	CCND2
G2/M transition of mitotic cell cycle (GO:0000086)	7/126	7.56742e-05	0.00858146	0	0	6.85871	65.0828	PLK4;CEP57;CCNA2;CCNB2;MELK;CNTRL;AURKA	;		Notch signaling pathway	1/48	0.323514	1	0	0	2.57202	2.90255	HES1
cell cycle G2/M phase transition (GO:0044839)	7/127	7.955e-05	0.00882486	0	0	6.8047	64.2305	PLK4;CEP57;CCNA2;CCNB2;MELK;CNTRL;AURKA	;		Vibrio cholerae infection	1/50	0.334455	1	0	0	2.46914	2.70433	ATP6V1G2
CENP-A containing chromatin organization (GO:0061641)	4/30	9.64449e-05	0.010044	0	0	16.4609	152.206	CENPW;MIS18A;MIS18BP1;CENPA	;		Pyrimidine metabolism	1/57	0.371382	1	0	0	2.16591	2.14538	DUT
CENP-A containing nucleosome assembly (GO:0034080)	4/30	9.64449e-05	0.0102533	0	0	16.4609	152.206	CENPW;MIS18A;MIS18BP1;CENPA	;		Hippo signaling pathway	2/160	0.372596	1	0	0	1.54321	1.52355	CCND2;BIRC5
positive regulation of cyclin-dependent protein serine/threonine kinase activity (GO:0045737)	4/30	9.64449e-05	0.0104715	0	0	16.4609	152.206	CCND2;PSRC1;CKS2;CKS1B	;		JAK-STAT signaling pathway	2/162	0.378378	1	0	0	1.52416	1.48127	CCND2;IL20RB
chromatin remodeling at centromere (GO:0031055)	4/32	0.000124967	0.0127541	0	0	15.4321	138.695	CENPW;MIS18A;MIS18BP1;CENPA	;		Hepatitis B	2/163	0.381261	1	0	0	1.51481	1.46068	CCNA2;BIRC5
double-strand break repair (GO:0006302)	7/141	0.000153082	0.0153172	0	0	6.12906	53.841	GEN1;RAD51AP1;RECQL4;RAD51;NSD2;BRCA1;BRCA2	;		cGMP-PKG signaling pathway	2/166	0.389877	1	0	0	1.48743	1.40105	PDE3A;CACNA1C
positive regulation of cytokinesis (GO:0032467)	4/34	0.000159147	0.0156178	0	0	14.5243	127.025	RACGAP1;KIF23;ECT2;AURKB	;		Glycerolipid metabolism	1/61	0.391562	1	0	0	2.02388	1.89762	DGKB
regulation of cell division (GO:0051302)	5/65	0.000182911	0.0172851	0	0	9.49668	81.7332	KIF18B;NCOA3;KIF20A;AURKB;AURKA	;		Arachidonic acid metabolism	1/63	0.401409	1	0	0	1.95963	1.7887	PLA2G2F
DNA synthesis involved in DNA repair (GO:0000731)	5/65	0.000182911	0.0176113	0	0	9.49668	81.7332	RAD51AP1;RAD51;PCLAF;BRCA1;BRCA2	;		Cortisol synthesis and secretion	1/65	0.411097	1	0	0	1.89934	1.68837	CACNA1C
histone exchange (GO:0043486)	4/36	0.000199613	0.0185204	0	0	13.7174	116.861	CENPW;MIS18A;MIS18BP1;CENPA	;		Long-term potentiation	1/67	0.42063	1	0	0	1.84264	1.59573	CACNA1C
regulation of centriole replication (GO:0046599)	3/15	0.000220965	0.0187931	0	0	24.6914	207.84	PLK4;STIL;BRCA1	;		Amphetamine addiction	1/68	0.425338	1	0	0	1.81554	1.55205	CACNA1C
protein localization to chromosome, centromeric region (GO:0071459)	3/15	0.000220965	0.0191116	0	0	24.6914	207.84	BUB1B;CENPA;AURKB	;		Epithelial cell signaling in Helicobacter pylori infection	1/68	0.425338	1	0	0	1.81554	1.55205	ATP6V1G2
regulation of cyclin-dependent protein serine/threonine kinase activity (GO:0000079)	5/67	0.000211101	0.0192366	0	0	9.21319	77.9729	CCND2;PSRC1;CKS2;CKS1B;CDKN3	;		MAPK signaling pathway	3/295	0.428702	1	0	0	1.25549	1.06339	STMN1;CACNA1C;RASGRP1
regulation of mitotic metaphase/anaphase transition (GO:0030071)	3/15	0.000220965	0.0194411	0	0	24.6914	207.84	ESPL1;UBE2C;DLGAP5	;		Prolactin signaling pathway	1/70	0.434642	1	0	0	1.76367	1.46955	CCND2
regulation of mitotic sister chromatid separation (GO:0010965)	3/15	0.000220965	0.0197822	0	0	24.6914	207.84	PTTG1;UBE2C;TACC3	;		Arrhythmogenic right ventricular cardiomyopathy (ARVC)	1/72	0.443796	1	0	0	1.71468	1.39299	CACNA1C
DNA biosynthetic process (GO:0071897)	4/39	0.000273514	0.022512	0	0	12.6622	103.883	RAD51AP1;RAD51;BRCA1;BRCA2	;		Bile secretion	1/72	0.443796	1	0	0	1.71468	1.39299	CA2
DNA replication-independent nucleosome assembly (GO:0006336)	4/39	0.000273514	0.022881	0	0	12.6622	103.883	CENPW;MIS18A;MIS18BP1;CENPA	;		Transcriptional misregulation in cancer	2/186	0.445849	1	0	0	1.32749	1.07231	CCND2;NSD2
positive regulation of mitotic cell cycle phase transition (GO:1901992)	4/40	0.000301999	0.0244619	0	0	12.3457	100.063	CCND2;ESPL1;UBE2C;DLGAP5	;		Calcium signaling pathway	2/188	0.451292	1	0	0	1.31337	1.04497	GNAL;CACNA1C
mitotic spindle checkpoint (GO:0071174)	3/17	0.000326325	0.0252309	0	0	21.7865	174.894	CENPF;BUB1B;BUB1	;		Inositol phosphate metabolism	1/74	0.452802	1	0	0	1.66834	1.32182	SYNJ1
positive regulation of cell division (GO:0051781)	4/41	0.00033255	0.0253284	0	0	12.0446	96.4616	RACGAP1;KIF23;ECT2;AURKB	;		Gastric acid secretion	1/75	0.457251	1	0	0	1.64609	1.2881	CA2
mitotic spindle assembly checkpoint (GO:0007094)	3/17	0.000326325	0.025619	0	0	21.7865	174.894	CENPF;BUB1B;BUB1	;		Synaptic vesicle cycle	1/78	0.470383	1	0	0	1.58278	1.19375	ATP6V1G2
spindle assembly checkpoint (GO:0071173)	3/17	0.000326325	0.0260193	0	0	21.7865	174.894	CENPF;BUB1B;BUB1	;		Cardiac muscle contraction	1/78	0.470383	1	0	0	1.58278	1.19375	CACNA1C
regulation of cell cycle (GO:0051726)	8/215	0.000375376	0.0281697	0	0	4.59374	36.2335	CCNB2;CENPF;PCLAF;CKS2;BIRC5;MYBL2;FBXO5;CKS1B	;		Focal adhesion	2/199	0.480679	1	0	0	1.24077	0.908934	CCND2;LAMA1
regulation of spindle organization (GO:0090224)	3/18	0.000389267	0.0287888	0	0	20.5761	161.548	TPX2;PSRC1;TACC3	;		ECM-receptor interaction	1/82	0.487402	1	0	0	1.50557	1.082	LAMA1
response to ionizing radiation (GO:0010212)	5/77	0.00040471	0.0290878	0	0	8.01667	62.629	RAD51AP1;RAD51;FANCD2;BRCA1;ECT2	;		Hypertrophic cardiomyopathy (HCM)	1/85	0.499808	1	0	0	1.45243	1.00731	CACNA1C
positive regulation of protein serine/threonine kinase activity (GO:0071902)	6/118	0.000401723	0.0292856	0	0	6.27746	49.0882	CCND2;PSRC1;CKS2;RASGRP1;EZH2;CKS1B	;		Colorectal cancer	1/86	0.503877	1	0	0	1.43554	0.983954	BIRC5
DNA replication (GO:0006260)	6/120	0.000439456	0.0311464	0	0	6.17284	47.7159	RECQL4;DUT;ORC1;PCLAF;MCM3;BRCA1	;		Insulin secretion	1/86	0.503877	1	0	0	1.43554	0.983954	CACNA1C
spindle assembly (GO:0051225)	5/80	0.000482931	0.0337588	0	0	7.71605	58.917	TPX2;KIFC1;BIRC5;MYBL2;KIF11	;		GABAergic synapse	1/89	0.515887	1	0	0	1.38715	0.918112	CACNA1C
interstrand cross-link repair (GO:0036297)	4/48	0.000611473	0.0416046	0	0	10.2881	76.128	RAD51AP1;FANCI;RAD51;FANCD2	;		Regulation of actin cytoskeleton	2/214	0.519168	1	0	0	1.1538	0.756348	DIAPH3;IQGAP3
regulation of mitotic nuclear division (GO:0007088)	5/84	0.000604294	0.0416718	0	0	7.34862	54.4639	NUSAP1;KIF11;FBXO5;MKI67;AURKA	;		Dilated cardiomyopathy (DCM)	1/91	0.523733	1	0	0	1.35667	0.877456	CACNA1C
establishment of spindle orientation (GO:0051294)	3/21	0.000623252	0.0418481	0	0	17.6367	130.169	SPAG5;CENPA;NDC80	;		Morphine addiction	1/91	0.523733	1	0	0	1.35667	0.877456	PDE3A
regulation of microtubule cytoskeleton organization (GO:0070507)	3/23	0.000820108	0.0543508	0	0	16.1031	114.43	STMN1;SKA1;AURKA	;		Rheumatoid arthritis	1/91	0.523733	1	0	0	1.35667	0.877456	ATP6V1G2
negative regulation of cytokinesis (GO:0032466)	2/6	0.000957419	0.0626373	0	0	41.1523	286.06	AURKB;E2F8	;		GnRH signaling pathway	1/93	0.531453	1	0	0	1.32749	0.839163	CACNA1C
regulation of centrosome duplication (GO:0010824)	3/25	0.00105251	0.0679866	0	0	14.8148	101.579	GEN1;STIL;CEP120	;		Circadian entrainment	1/97	0.54652	1	0	0	1.27275	0.768975	CACNA1C
regulation of centrosome cycle (GO:0046605)	3/26	0.00118275	0.0754449	0	0	14.245	96.0101	GEN1;KIF11;AURKA	;		PI3K-Akt signaling pathway	3/354	0.549081	1	0	0	1.04624	0.627233	CCND2;LAMA1;BRCA1
positive regulation of mitotic cell cycle spindle assembly checkpoint (GO:0090267)	2/7	0.00133326	0.0819712	0	0	35.2734	233.514	GEN1;NDC80	;		Aldosterone synthesis and secretion	1/98	0.550211	1	0	0	1.25976	0.752649	CACNA1C
regulation of G2/M transition of mitotic cell cycle (GO:0010389)	6/149	0.00136302	0.0828032	0	0	4.97141	32.8017	PLK4;CEP57;TPX2;CENPF;CNTRL;AURKA	;		Choline metabolism in cancer	1/99	0.553873	1	0	0	1.24704	0.736776	DGKB
positive regulation of metaphase/anaphase transition of cell cycle (GO:1902101)	2/7	0.00133326	0.0829709	0	0	35.2734	233.514	ESPL1;DLGAP5	;		T cell receptor signaling pathway	1/101	0.561107	1	0	0	1.22234	0.706325	RASGRP1
positive regulation of mitotic sister chromatid separation (GO:1901970)	2/7	0.00133326	0.0839952	0	0	35.2734	233.514	ESPL1;DLGAP5	;		Ras signaling pathway	2/232	0.562801	1	0	0	1.06428	0.611781	PLA2G2F;RASGRP1
positive regulation of spindle checkpoint (GO:0090232)	2/8	0.00176823	0.104922	0	0	30.8642	195.61	GEN1;NDC80	;		Chagas disease (American trypanosomiasis)	1/103	0.568224	1	0	0	1.19861	0.677502	GNAL
positive regulation of mitotic metaphase/anaphase transition (GO:0045842)	2/8	0.00176823	0.106156	0	0	30.8642	195.61	ESPL1;DLGAP5	;		Drug metabolism	1/108	0.585519	1	0	0	1.14312	0.611862	DUT
positive regulation of ubiquitin-protein transferase activity (GO:0051443)	3/31	0.0019851	0.116437	0	0	11.9474	74.3379	CDC20;UBE2C;FBXO5	;		Cholinergic synapse	1/112	0.598858	1	0	0	1.10229	0.56518	CACNA1C
protein sumoylation (GO:0016925)	4/68	0.00225801	0.130939	0	0	7.26216	44.2503	TOP2A;BIRC5;CDCA8;AURKB	;		Toxoplasmosis	1/113	0.602125	1	0	0	1.09254	0.554233	LAMA1
regulation of intracellular signal transduction (GO:1902531)	10/422	0.00236655	0.135691	0	0	2.92552	17.6886	ARHGAP11A;TPX2;RACGAP1;NCOA3;MDM4;BRCA1;FAM83D;ECT2;AURKB;AURKA	;		Serotonergic synapse	1/113	0.602125	1	0	0	1.09254	0.554233	CACNA1C
DNA repair (GO:0006281)	8/288	0.00245423	0.139155	0	0	3.42936	20.6102	RAD51AP1;FANCI;RECQL4;NEIL3;RAD51;FANCD2;BRCA1;BRCA2	;		Glutamatergic synapse	1/114	0.605367	1	0	0	1.08295	0.543558	CACNA1C
negative regulation of ubiquitin-protein ligase activity involved in mitotic cell cycle (GO:0051436)	4/71	0.00264402	0.148269	0	0	6.95531	41.2829	CDC20;UBE2C;BUB1B;FBXO5	;		Thyroid hormone signaling pathway	1/116	0.61177	1	0	0	1.06428	0.522987	NCOA3
regulation of mitotic spindle organization (GO:0060236)	3/35	0.00282284	0.153244	0	0	10.582	62.1165	TPX2;PSRC1;TACC3	;		AMPK signaling pathway	1/120	0.624269	1	0	0	1.02881	0.484746	CCNA2
glycerolipid metabolic process (GO:0046486)	2/10	0.00281169	0.15428	0	0	24.6914	145.036	ALDH5A1;DGKB	;		Platelet activation	1/124	0.636369	1	0	0	0.995619	0.449997	RASGRP1
regulation of ubiquitin-protein ligase activity involved in mitotic cell cycle (GO:0051439)	4/72	0.00278214	0.154318	0	0	6.85871	40.3603	CDC20;UBE2C;BUB1B;FBXO5	;		Purine metabolism	1/129	0.650949	1	0	0	0.957029	0.410875	PDE3A
regulation of ubiquitin protein ligase activity (GO:1904666)	3/36	0.00306132	0.164441	0	0	10.2881	59.5567	CDC20;UBE2C;FBXO5	;		Oxidative phosphorylation	1/133	0.662194	1	0	0	0.928247	0.38262	ATP6V1G2
negative regulation of G0 to G1 transition (GO:0070317)	3/37	0.00331182	0.176044	0	0	10.01	57.1597	RAD51;BRCA1;EZH2	;		Estrogen signaling pathway	1/137	0.673079	1	0	0	0.901144	0.356756	NCOA3
negative regulation of cell division (GO:0051782)	2/11	0.00341828	0.176197	0	0	22.4467	127.466	AURKB;E2F8	;		Measles	1/138	0.675745	1	0	0	0.894614	0.350634	CCND2
attachment of mitotic spindle microtubules to kinetochore (GO:0051315)	2/11	0.00341828	0.177995	0	0	22.4467	127.466	NUF2;NDC80	;		Signaling pathways regulating pluripotency of stem cells	1/139	0.67839	1	0	0	0.888178	0.344642	RIF1
positive regulation of ubiquitin-protein ligase activity involved in regulation of mitotic cell cycle transition (GO:0051437)	4/76	0.00338406	0.178029	0	0	6.49773	36.9635	CDC20;UBE2C;BUB1B;FBXO5	;		Parkinson disease	1/142	0.686196	1	0	0	0.869414	0.327414	GNAL
negative regulation of ubiquitin protein ligase activity (GO:1904667)	4/77	0.00354731	0.181019	0	0	6.41334	36.1813	CDC20;UBE2C;BUB1B;FBXO5	;		Apoptosis	1/143	0.688756	1	0	0	0.863334	0.321909	BIRC5
regulation of G0 to G1 transition (GO:0070316)	3/39	0.0038496	0.1945	0	0	9.49668	52.7995	RAD51;BRCA1;EZH2	;		Adrenergic signaling in cardiomyocytes	1/145	0.693814	1	0	0	0.851426	0.31124	CACNA1C
positive regulation of mitotic nuclear division (GO:0045840)	3/40	0.00413724	0.20107	0	0	9.25926	50.8123	UBE2C;NUSAP1;AURKA	;		Phospholipase D signaling pathway	1/148	0.701248	1	0	0	0.834168	0.296041	DGKB
regulation of sister chromatid cohesion (GO:0007063)	2/12	0.00408018	0.202147	0	0	20.5761	113.202	ESPL1;BUB1	;		Retrograde endocannabinoid signaling	1/148	0.701248	1	0	0	0.834168	0.296041	CACNA1C
embryonic heart tube morphogenesis (GO:0003143)	3/40	0.00413724	0.203003	0	0	9.25926	50.8123	STIL;SETDB2;HES1	;		mTOR signaling pathway	1/152	0.710882	1	0	0	0.812216	0.277168	ATP6V1G2
protein localization to kinetochore (GO:0034501)	2/12	0.00408018	0.204129	0	0	20.5761	113.202	BUB1B;AURKB	;		Phagosome	1/152	0.710882	1	0	0	0.812216	0.277168	ATP6V1G2
positive regulation of cell cycle arrest (GO:0071158)	4/82	0.00444422	0.208063	0	0	6.02228	32.6176	MDM4;BRCA1;AURKA;E2F8	;		Oxytocin signaling pathway	1/153	0.713242	1	0	0	0.806907	0.272682	CACNA1C
positive regulation of ubiquitin protein ligase activity (GO:1904668)	4/82	0.00444422	0.20999	0	0	6.02228	32.6176	CDC20;UBE2C;BUB1B;FBXO5	;		Ribosome	1/153	0.713242	1	0	0	0.806907	0.272682	RPL22L1
positive regulation of cell cycle (GO:0045787)	4/82	0.00444422	0.211952	0	0	6.02228	32.6176	CCND2;PSRC1;CKS2;CKS1B	;		Cushing syndrome	1/155	0.717904	1	0	0	0.796495	0.263974	CACNA1C
DNA damage response, signal transduction by p53 class mediator (GO:0030330)	4/82	0.00444422	0.213952	0	0	6.02228	32.6176	MDM4;BRCA1;AURKA;E2F8	;		Wnt signaling pathway	1/158	0.724756	1	0	0	0.781372	0.251539	CCND2
cellular response to radiation (GO:0071478)	3/42	0.00475087	0.220397	0	0	8.81834	47.1731	RAD51AP1;RAD51;ECT2	;		RNA transport	1/165	0.740109	1	0	0	0.748223	0.225183	TACC3
cellular response to organic cyclic compound (GO:0071407)	5/135	0.00488296	0.224484	0	0	4.57247	24.3347	RAD51;NCOA3;PDE3A;BRCA1;SSTR1	;		Alzheimer disease	1/171	0.752589	1	0	0	0.72197	0.20521	CACNA1C
regulation of signal transduction by p53 class mediator (GO:1901796)	5/138	0.00535498	0.243986	0	0	4.47307	23.393	TPX2;MDM4;BRCA1;AURKB;AURKA	;		Huntington disease	1/193	0.793463	1	0	0	0.639672	0.147987	RCOR1
regulation of mitotic cell cycle spindle assembly checkpoint (GO:0090266)	2/14	0.00556626	0.246997	0	0	17.6367	91.5526	GEN1;NDC80	;		Human immunodeficiency virus 1 infection	1/212	0.823314	1	0	0	0.582343	0.113218	CCNB2
positive regulation of protein ubiquitination involved in ubiquitin-dependent protein catabolic process (GO:2000060)	4/87	0.00548267	0.247593	0	0	5.67617	29.5511	CDC20;UBE2C;BUB1B;FBXO5	;		Cytokine-cytokine receptor interaction	1/294	0.910081	1	0	0	0.419921	0.0395659	IL20RB
establishment of mitotic spindle orientation (GO:0000132)	2/14	0.00556626	0.249164	0	0	17.6367	91.5526	CENPA;NDC80	;		Neuroactive ligand-receptor interaction	1/338	0.937491	1	0	0	0.365257	0.0235767	SSTR1
cellular response to ionizing radiation (GO:0071479)	3/46	0.00613579	0.269922	0	0	8.05153	41.0114	RAD51AP1;RAD51;ECT2	;		Olfactory transduction	1/444	0.974054	1	0	0	0.278056	0.00730974	GNAL
microtubule depolymerization (GO:0007019)	2/15	0.00638862	0.278642	0	0	16.4609	83.1809	KIF18B;STMN1	;		Herpes simplex virus 1 infection	1/492	0.982603	1	0	0	0.250928	0.00440385	ZFP1
positive regulation of organelle assembly (GO:1902117)	3/47	0.00651568	0.281776	0	0	7.88022	39.6654	PLK4;SPAG5;CEP120	;
Golgi vesicle transport (GO:0048193)	7/271	0.00668116	0.284117	0	0	3.18892	15.9716	DCTN6;RACGAP1;KIF4A;KIF23;KIF11;KIF22;KIF15	;
cell cycle G1/S phase transition (GO:0044843)	4/92	0.00667193	0.286108	0	0	5.36769	26.8913	CCNA2;ORC1;MCM3;CDKN3	;
protein localization to microtubule organizing center (GO:1905508)	2/16	0.00726266	0.306292	0	0	15.4321	76.0032	STIL;SPAG5	;
regulation of microtubule polymerization or depolymerization (GO:0031110)	2/18	0.0091623	0.377058	0	0	13.7174	64.3712	STMN1;SKA1	;
protein localization to centrosome (GO:0071539)	2/18	0.0091623	0.380124	0	0	13.7174	64.3712	STIL;SPAG5	;
mitotic recombination (GO:0006312)	2/18	0.0091623	0.383239	0	0	13.7174	64.3712	GEN1;RAD51	;
DNA-dependent DNA replication (GO:0006261)	3/56	0.0105653	0.427893	0	0	6.61376	30.0938	GINS2;RAD51;ORC1	;
G1/S transition of mitotic cell cycle (GO:0000082)	4/105	0.010531	0.429918	0	0	4.70312	21.4153	ORC1;MCM3;FBXO5;CDKN3	;
cellular response to estradiol stimulus (GO:0071392)	2/20	0.0112582	0.452369	0	0	12.3457	55.3908	NCOA3;SSTR1	;
renal system development (GO:0072001)	3/59	0.0121747	0.485369	0	0	6.27746	27.6736	CENPF;HNF1B;CEP55	;
regulation of nuclear division (GO:0051783)	2/21	0.0123777	0.48964	0	0	11.7578	51.6385	FBXO5;MKI67	;
histone lysine methylation (GO:0034968)	2/22	0.0135438	0.531645	0	0	11.2233	48.2809	SETDB2;EZH2	;
DNA damage response, signal transduction by p53 class mediator resulting in cell cycle arrest (GO:0006977)	3/62	0.0139171	0.542131	0	0	5.97372	25.5355	MDM4;AURKA;E2F8	;
peptidyl-lysine modification (GO:0018205)	4/115	0.0143181	0.553526	0	0	4.29415	18.2339	TOP2A;CDCA8;BIRC5;AURKB	;
signal transduction involved in mitotic G1 DNA damage checkpoint (GO:0072431)	3/63	0.0145278	0.557408	0	0	5.87889	24.8777	MDM4;AURKA;E2F8	;
microtubule polymerization or depolymerization (GO:0031109)	2/23	0.0147555	0.557759	0	0	10.7354	45.2618	KIF18B;STMN1	;
positive regulation of cell cycle G1/S phase transition (GO:1902808)	2/23	0.0147555	0.561922	0	0	10.7354	45.2618	CCND2;FAM83D	;
positive regulation of protein polymerization (GO:0032273)	3/64	0.0151534	0.568588	0	0	5.78704	24.245	PSRC1;NCOA3;CDC42EP3	;
regulation of protein import into nucleus (GO:0042306)	2/25	0.0173131	0.635603	0	0	9.87654	40.0621	CABP1;ECT2	;
positive regulation of nuclear division (GO:0051785)	2/25	0.0173131	0.640208	0	0	9.87654	40.0621	NUSAP1;AURKA	;
protein depolymerization (GO:0051261)	2/25	0.0173131	0.644881	0	0	9.87654	40.0621	KIF18B;STMN1	;
cellular response to DNA damage stimulus (GO:0006974)	7/329	0.0179262	0.653411	0	0	2.62674	10.5634	RAD51AP1;TOP2A;RECQL4;RAD51;FANCD2;PCLAF;BRCA1	;
regulation of transcription involved in G1/S transition of mitotic cell cycle (GO:0000083)	2/26	0.0186573	0.665792	0	0	9.49668	37.8112	ORC1;FBXO5	;
regulation of GTPase activity (GO:0043087)	5/188	0.0186187	0.669095	0	0	3.28343	13.0798	DOCK11;RACGAP1;ECT2;RASGRP1;EZH2	;
positive regulation of plasma membrane bounded cell projection assembly (GO:0120034)	3/69	0.0185078	0.669825	0	0	5.36769	21.4147	DOCK11;CEP120;CDC42EP3	;
regulation of double-strand break repair via homologous recombination (GO:0010569)	2/27	0.0200441	0.710312	0	0	9.14495	35.7551	RAD51AP1;RAD51	;
cellular response to alcohol (GO:0097306)	2/28	0.0214726	0.755689	0	0	8.81834	33.871	RAD51;BRCA1	;
response to estradiol (GO:0032355)	2/30	0.0244522	0.848839	0	0	8.23045	30.5435	NCOA3;SSTR1	;
positive regulation of cytoskeleton organization (GO:0051495)	3/77	0.0246638	0.8504	0	0	4.81	17.8087	SPAG5;NCOA3;CDC42EP3	;
replication fork processing (GO:0031297)	2/30	0.0244522	0.854653	0	0	8.23045	30.5435	RAD51;BRCA2	;
positive regulation of viral genome replication (GO:0045070)	2/31	0.0260016	0.884575	0	0	7.96495	29.0689	TOP2A;YTHDC2	;
liver development (GO:0001889)	2/31	0.0260016	0.890512	0	0	7.96495	29.0689	AURKA;E2F8	;
regulation of small GTPase mediated signal transduction (GO:0051056)	4/140	0.0272272	0.920134	0	0	3.52734	12.7109	ARHGAP11A;RACGAP1;NCOA3;ECT2	;
microtubule bundle formation (GO:0001578)	2/32	0.0275899	0.920204	0	0	7.71605	27.703	PSRC1;KIF20A	;
G2 DNA damage checkpoint (GO:0031572)	2/32	0.0275899	0.926258	0	0	7.71605	27.703	FANCI;BRCA1	;
negative regulation of nucleic acid-templated transcription (GO:1903507)	8/444	0.028466	0.94326	0	0	2.22445	7.9169	SUV39H2;CENPF;SETDB2;BIRC5;HES1;BRCA1;RCOR1;EZH2	;
regulation of DNA recombination (GO:0000018)	2/33	0.0292163	0.961875	0	0	7.48223	26.4349	RAD51AP1;RAD51	;
positive regulation of supramolecular fiber organization (GO:1902905)	3/84	0.0308475	1	0	0	4.40917	15.3382	PSRC1;NCOA3;CDC42EP3	;
regulation of double-strand break repair (GO:2000779)	2/34	0.03088	1	0	0	7.26216	25.2552	RAD51AP1;RAD51	;
proteasome-mediated ubiquitin-dependent protein catabolic process (GO:0043161)	6/291	0.031437	1	0	0	2.5455	8.80685	CDC20;PTTG1;UBE2C;BUB1B;AURKB;AURKA	;
regulation of microtubule polymerization (GO:0031113)	2/35	0.0325805	1	0	0	7.05467	24.1555	PSRC1;STMN1	;
negative regulation of transcription, DNA-templated (GO:0045892)	12/813	0.0330294	1	0	0	1.82224	6.21449	SUV39H2;CENPF;TRPS1;SETDB2;BIRC5;MDM4;HES1;BRCA1;RCOR1;AURKB;EZH2;E2F8	;
heart looping (GO:0001947)	2/36	0.0343169	1	0	0	6.85871	23.1284	STIL;SETDB2	;
base-excision repair (GO:0006284)	2/37	0.0360886	1	0	0	6.67334	22.1674	RECQL4;NEIL3	;
androgen receptor signaling pathway (GO:0030521)	2/40	0.0416088	1	0	0	6.17284	19.6262	NCOA3;BRCA1	;
determination of heart left/right asymmetry (GO:0061371)	2/40	0.0416088	1	0	0	6.17284	19.6262	STIL;SETDB2	;
ciliary basal body-plasma membrane docking (GO:0097711)	3/96	0.0431564	1	0	0	3.85802	12.1255	CEP57;PLK4;CNTRL	;
DNA duplex unwinding (GO:0032508)	2/41	0.043515	1	0	0	6.02228	18.8777	RECQL4;RAD51	;
histone modification (GO:0016570)	3/98	0.0454136	1	0	0	3.77929	11.6854	CCNA2;AURKB;EZH2	;
positive regulation of interferon-gamma secretion (GO:1902715)	1/6	0.047632	1	0	0	20.5761	62.6389	RASGRP1	;
histone-serine phosphorylation (GO:0035404)	1/6	0.047632	1	0	0	20.5761	62.6389	AURKB	;
negative regulation of chromosome organization (GO:2001251)	1/6	0.047632	1	0	0	20.5761	62.6389	TOP2A	;
protein geranylgeranylation (GO:0018344)	1/6	0.047632	1	0	0	20.5761	62.6389	CHML	;
galactosylceramide metabolic process (GO:0006681)	1/6	0.047632	1	0	0	20.5761	62.6389	ALDH5A1	;
dosage compensation by inactivation of X chromosome (GO:0009048)	1/6	0.047632	1	0	0	20.5761	62.6389	BRCA1	;
vascular smooth muscle cell differentiation (GO:0035886)	1/6	0.047632	1	0	0	20.5761	62.6389	HES1	;
negative regulation of oligodendrocyte differentiation (GO:0048715)	1/6	0.047632	1	0	0	20.5761	62.6389	HES1	;
negative regulation of meiotic cell cycle (GO:0051447)	1/6	0.047632	1	0	0	20.5761	62.6389	FBXO5	;
vascular smooth muscle cell development (GO:0097084)	1/6	0.047632	1	0	0	20.5761	62.6389	HES1	;
positive regulation of centrosome cycle (GO:0046607)	1/6	0.047632	1	0	0	20.5761	62.6389	CEP120	;
negative regulation of meiotic nuclear division (GO:0045835)	1/6	0.047632	1	0	0	20.5761	62.6389	FBXO5	;
nucleus localization (GO:0051647)	1/6	0.047632	1	0	0	20.5761	62.6389	SYNE2	;
sterol import (GO:0035376)	1/6	0.047632	1	0	0	20.5761	62.6389	STARD4	;
negative regulation of glial cell proliferation (GO:0060253)	1/6	0.047632	1	0	0	20.5761	62.6389	HES1	;
glutamate catabolic process (GO:0006538)	1/6	0.047632	1	0	0	20.5761	62.6389	ALDH5A1	;
pronephros development (GO:0048793)	1/6	0.047632	1	0	0	20.5761	62.6389	HNF1B	;
establishment of protein localization to telomere (GO:0070200)	1/6	0.047632	1	0	0	20.5761	62.6389	BRCA2	;
pyrimidine deoxyribonucleotide biosynthetic process (GO:0009221)	1/6	0.047632	1	0	0	20.5761	62.6389	DUT	;
cholesterol import (GO:0070508)	1/6	0.047632	1	0	0	20.5761	62.6389	STARD4	;
protein import into nucleus (GO:0006606)	3/103	0.0513073	1	0	0	3.59583	10.6793	CEP57;TRPS1;HES1	;
protein complex subunit organization (GO:0071822)	2/45	0.0514535	1	0	0	5.48697	16.2803	NUF2;NDC80	;
positive regulation of hydrolase activity (GO:0051345)	4/172	0.0514546	1	0	0	2.87109	8.51868	DOCK11;ECT2;RASGRP1;EZH2	;
positive regulation of nucleic acid-templated transcription (GO:1903508)	8/502	0.0521162	1	0	0	1.96744	5.81237	PSRC1;NCOA3;CKS2;HNF1B;MYBL2;BRCA1;BRCA2;CKS1B	;
angiotensin-activated signaling pathway (GO:0038166)	1/7	0.0553485	1	0	0	17.6367	51.0424	CA2	;
inositol phosphate dephosphorylation (GO:0046855)	1/7	0.0553485	1	0	0	17.6367	51.0424	SYNJ1	;
intracellular sterol transport (GO:0032366)	1/7	0.0553485	1	0	0	17.6367	51.0424	STARD4	;
AV node cell action potential (GO:0086016)	1/7	0.0553485	1	0	0	17.6367	51.0424	CACNA1C	;
positive regulation of transmembrane transport (GO:0034764)	1/7	0.0553485	1	0	0	17.6367	51.0424	CA2	;
regulation of RNA biosynthetic process (GO:2001141)	1/7	0.0553485	1	0	0	17.6367	51.0424	NCOA3	;
regulation of meiotic nuclear division (GO:0040020)	1/7	0.0553485	1	0	0	17.6367	51.0424	FBXO5	;
regulation of DNA endoreduplication (GO:0032875)	1/7	0.0553485	1	0	0	17.6367	51.0424	E2F8	;
radial glial cell differentiation (GO:0060019)	1/7	0.0553485	1	0	0	17.6367	51.0424	HES1	;
negative regulation of B cell apoptotic process (GO:0002903)	1/7	0.0553485	1	0	0	17.6367	51.0424	AURKB	;
positive regulation of histone H4 acetylation (GO:0090240)	1/7	0.0553485	1	0	0	17.6367	51.0424	BRCA1	;
pharyngeal arch artery morphogenesis (GO:0061626)	1/7	0.0553485	1	0	0	17.6367	51.0424	HES1	;
left/right pattern formation (GO:0060972)	1/7	0.0553485	1	0	0	17.6367	51.0424	SETDB2	;
regulation of anion transport (GO:0044070)	1/7	0.0553485	1	0	0	17.6367	51.0424	CA2	;
adenylate cyclase-activating dopamine receptor signaling pathway (GO:0007191)	1/7	0.0553485	1	0	0	17.6367	51.0424	GNAL	;
strand invasion (GO:0042148)	1/7	0.0553485	1	0	0	17.6367	51.0424	RAD51	;
cleavage furrow formation (GO:0036089)	1/7	0.0553485	1	0	0	17.6367	51.0424	AURKB	;
negative regulation of retinoic acid receptor signaling pathway (GO:0048387)	1/7	0.0553485	1	0	0	17.6367	51.0424	EZH2	;
phosphorylated carbohydrate dephosphorylation (GO:0046838)	1/7	0.0553485	1	0	0	17.6367	51.0424	SYNJ1	;
marginal zone B cell differentiation (GO:0002315)	1/7	0.0553485	1	0	0	17.6367	51.0424	DOCK11	;
cAMP catabolic process (GO:0006198)	1/7	0.0553485	1	0	0	17.6367	51.0424	PDE3A	;
glycosylceramide metabolic process (GO:0006677)	1/7	0.0553485	1	0	0	17.6367	51.0424	ALDH5A1	;
regulation of histone H3-K9 acetylation (GO:2000615)	1/7	0.0553485	1	0	0	17.6367	51.0424	BRCA1	;
polyol metabolic process (GO:0019751)	2/47	0.0556022	1	0	0	5.25348	15.1801	SYNJ1;PPIP5K2	;
inositol phosphate metabolic process (GO:0043647)	2/47	0.0556022	1	0	0	5.25348	15.1801	SYNJ1;PPIP5K2	;
postreplication repair (GO:0006301)	2/47	0.0556022	1	0	0	5.25348	15.1801	PCLAF;BRCA1	;
negative regulation of cellular macromolecule biosynthetic process (GO:2000113)	8/512	0.0571854	1	0	0	1.92901	5.51979	SUV39H2;CENPF;SETDB2;BIRC5;HES1;BRCA1;RCOR1;EZH2	;
regulation of transcription, DNA-templated (GO:0006355)	19/1598	0.0588099	1	0	0	1.46788	4.15917	ZNF660;SUV39H2;ZFP1;NCOA3;SETDB2;HNF1B;BRCA1;BRCA2;CKS1B;CENPF;PSRC1;ORC1;CKS2;BIRC5;MYBL2;HES1;FBXO5;RCOR1;EZH2	;
non-recombinational repair (GO:0000726)	2/49	0.0598641	1	0	0	5.03905	14.1884	NSD2;BRCA1	;
double-strand break repair via nonhomologous end joining (GO:0006303)	2/50	0.062036	1	0	0	4.93827	13.7286	NSD2;BRCA1	;
cGMP-mediated signaling (GO:0019934)	1/8	0.0630028	1	0	0	15.4321	42.6632	PDE3A	;
DNA recombinase assembly (GO:0000730)	1/8	0.0630028	1	0	0	15.4321	42.6632	RAD51	;
negative regulation of glial cell differentiation (GO:0045686)	1/8	0.0630028	1	0	0	15.4321	42.6632	HES1	;
cellular response to angiotensin (GO:1904385)	1/8	0.0630028	1	0	0	15.4321	42.6632	CA2	;
positive regulation of steroid biosynthetic process (GO:0010893)	1/8	0.0630028	1	0	0	15.4321	42.6632	STARD4	;
cytoskeletal anchoring at nuclear membrane (GO:0090286)	1/8	0.0630028	1	0	0	15.4321	42.6632	SYNE2	;
DNA repair complex assembly (GO:0090735)	1/8	0.0630028	1	0	0	15.4321	42.6632	RAD51	;
regulation of muscle organ development (GO:0048634)	1/8	0.0630028	1	0	0	15.4321	42.6632	CENPF	;
protein K6-linked ubiquitination (GO:0085020)	1/8	0.0630028	1	0	0	15.4321	42.6632	BRCA1	;
negative regulation of vascular permeability (GO:0043116)	1/8	0.0630028	1	0	0	15.4321	42.6632	PDE3A	;
multi-ciliated epithelial cell differentiation (GO:1903251)	1/8	0.0630028	1	0	0	15.4321	42.6632	PLK4	;
telomeric D-loop disassembly (GO:0061820)	1/8	0.0630028	1	0	0	15.4321	42.6632	RECQL4	;
regulation of metaphase/anaphase transition of cell cycle (GO:1902099)	1/8	0.0630028	1	0	0	15.4321	42.6632	UBE2C	;
protein localization to microtubule cytoskeleton (GO:0072698)	1/8	0.0630028	1	0	0	15.4321	42.6632	FAM83D	;
negative regulation of centriole replication (GO:0046600)	1/8	0.0630028	1	0	0	15.4321	42.6632	BRCA1	;
histone H4 deacetylation (GO:0070933)	1/8	0.0630028	1	0	0	15.4321	42.6632	RCOR1	;
succinate metabolic process (GO:0006105)	1/8	0.0630028	1	0	0	15.4321	42.6632	ALDH5A1	;
polyol biosynthetic process (GO:0046173)	1/8	0.0630028	1	0	0	15.4321	42.6632	PPIP5K2	;
double-strand break repair via synthesis-dependent strand annealing (GO:0045003)	1/8	0.0630028	1	0	0	15.4321	42.6632	RAD51	;
inositol phosphate catabolic process (GO:0071545)	1/8	0.0630028	1	0	0	15.4321	42.6632	SYNJ1	;
telomere maintenance (GO:0000723)	2/51	0.0642345	1	0	0	4.84144	13.2908	RECQL4;RAD51	;
positive regulation of actin filament polymerization (GO:0030838)	2/51	0.0642345	1	0	0	4.84144	13.2908	NCOA3;CDC42EP3	;
regulation of striated muscle tissue development (GO:0016202)	1/9	0.0705955	1	0	0	13.7174	36.362	CENPF	;
negative regulation of circadian rhythm (GO:0042754)	1/9	0.0705955	1	0	0	13.7174	36.362	SUV39H2	;
inositol metabolic process (GO:0006020)	1/9	0.0705955	1	0	0	13.7174	36.362	PPIP5K2	;
regulation of bile acid biosynthetic process (GO:0070857)	1/9	0.0705955	1	0	0	13.7174	36.362	STARD4	;
engulfment of apoptotic cell (GO:0043652)	1/9	0.0705955	1	0	0	13.7174	36.362	NCOA3	;
negative regulation of lymphocyte apoptotic process (GO:0070229)	1/9	0.0705955	1	0	0	13.7174	36.362	AURKB	;
short-chain fatty acid metabolic process (GO:0046459)	1/9	0.0705955	1	0	0	13.7174	36.362	ALDH5A1	;
regulation of interferon-gamma secretion (GO:1902713)	1/9	0.0705955	1	0	0	13.7174	36.362	RASGRP1	;
mature B cell differentiation involved in immune response (GO:0002313)	1/9	0.0705955	1	0	0	13.7174	36.362	DOCK11	;
embryonic forelimb morphogenesis (GO:0035115)	1/9	0.0705955	1	0	0	13.7174	36.362	CACNA1C	;
positive regulation of synapse maturation (GO:0090129)	1/9	0.0705955	1	0	0	13.7174	36.362	CDC20	;
nuclear migration (GO:0007097)	1/9	0.0705955	1	0	0	13.7174	36.362	SYNE2	;
positive regulation of cholesterol esterification (GO:0010873)	1/9	0.0705955	1	0	0	13.7174	36.362	STARD4	;
mitochondrion morphogenesis (GO:0070584)	1/9	0.0705955	1	0	0	13.7174	36.362	NUBPL	;
B cell homeostasis (GO:0001782)	1/9	0.0705955	1	0	0	13.7174	36.362	DOCK11	;
negative regulation of microtubule polymerization (GO:0031115)	1/9	0.0705955	1	0	0	13.7174	36.362	STMN1	;
positive regulation of astrocyte differentiation (GO:0048711)	1/9	0.0705955	1	0	0	13.7174	36.362	HES1	;
histone phosphorylation (GO:0016572)	1/9	0.0705955	1	0	0	13.7174	36.362	CCNA2	;
DNA topological change (GO:0006265)	1/9	0.0705955	1	0	0	13.7174	36.362	TOP2A	;
negative regulation of histone methylation (GO:0031061)	1/9	0.0705955	1	0	0	13.7174	36.362	BRCA1	;
negative regulation of peptidyl-lysine acetylation (GO:2000757)	1/9	0.0705955	1	0	0	13.7174	36.362	BRCA1	;
cyclic nucleotide catabolic process (GO:0009214)	1/9	0.0705955	1	0	0	13.7174	36.362	PDE3A	;
negative regulation of supramolecular fiber organization (GO:1902904)	2/54	0.0709835	1	0	0	4.57247	12.0956	PLEKHH2;STMN1	;
positive regulation of GTPase activity (GO:0043547)	4/192	0.0710566	1	0	0	2.57202	6.80113	DOCK11;ECT2;RASGRP1;EZH2	;
Notch signaling pathway (GO:0007219)	2/55	0.0732826	1	0	0	4.48934	11.7326	HES1;DLGAP5	;
chordate embryonic development (GO:0043009)	2/56	0.0756055	1	0	0	4.40917	11.3855	STIL;BRCA1	;
cellular respiration (GO:0045333)	2/57	0.0779516	1	0	0	4.33182	11.0534	ALDH5A1;MTFR2	;
regulation of B cell apoptotic process (GO:0002902)	1/10	0.0781271	1	0	0	12.3457	31.4743	AURKB	;
regulation of synapse maturation (GO:0090128)	1/10	0.0781271	1	0	0	12.3457	31.4743	CDC20	;
regulation of chromatin organization (GO:1902275)	1/10	0.0781271	1	0	0	12.3457	31.4743	MKI67	;
positive regulation of steroid metabolic process (GO:0045940)	1/10	0.0781271	1	0	0	12.3457	31.4743	STARD4	;
negative regulation of centrosome duplication (GO:0010826)	1/10	0.0781271	1	0	0	12.3457	31.4743	BRCA1	;
regulation of mammary gland epithelial cell proliferation (GO:0033599)	1/10	0.0781271	1	0	0	12.3457	31.4743	BRCA2	;
negative regulation of stem cell differentiation (GO:2000737)	1/10	0.0781271	1	0	0	12.3457	31.4743	HES1	;
telomere maintenance via recombination (GO:0000722)	1/10	0.0781271	1	0	0	12.3457	31.4743	RAD51	;
actin filament-based transport (GO:0099515)	1/10	0.0781271	1	0	0	12.3457	31.4743	SYNE2	;
negative regulation of intracellular estrogen receptor signaling pathway (GO:0033147)	1/10	0.0781271	1	0	0	12.3457	31.4743	BRCA1	;
regulation of single stranded viral RNA replication via double stranded DNA intermediate (GO:0045091)	1/10	0.0781271	1	0	0	12.3457	31.4743	TOP2A	;
glutamine metabolic process (GO:0006541)	1/10	0.0781271	1	0	0	12.3457	31.4743	ALDH5A1	;
positive regulation of glial cell differentiation (GO:0045687)	1/10	0.0781271	1	0	0	12.3457	31.4743	HES1	;
cell-cell junction maintenance (GO:0045217)	1/10	0.0781271	1	0	0	12.3457	31.4743	PLEKHA7	;
peptidyl-lysine dimethylation (GO:0018027)	1/10	0.0781271	1	0	0	12.3457	31.4743	SUV39H2	;
regulation of astrocyte differentiation (GO:0048710)	1/10	0.0781271	1	0	0	12.3457	31.4743	HES1	;
telomeric loop disassembly (GO:0090657)	1/10	0.0781271	1	0	0	12.3457	31.4743	RECQL4	;
forelimb morphogenesis (GO:0035136)	1/10	0.0781271	1	0	0	12.3457	31.4743	CACNA1C	;
protein prenylation (GO:0018342)	1/10	0.0781271	1	0	0	12.3457	31.4743	CHML	;
intracellular cholesterol transport (GO:0032367)	1/10	0.0781271	1	0	0	12.3457	31.4743	STARD4	;
cellular macromolecule biosynthetic process (GO:0034645)	6/367	0.0785131	1	0	0	2.01837	5.13571	RECQL4;DUT;ORC1;PCLAF;MCM3;BRCA1	;
regulation of cholesterol esterification (GO:0010872)	1/11	0.085598	1	0	0	11.2233	27.588	STARD4	;
regulation of stem cell population maintenance (GO:2000036)	1/11	0.085598	1	0	0	11.2233	27.588	NCOA3	;
regulation of histone H3-K9 methylation (GO:0051570)	1/11	0.085598	1	0	0	11.2233	27.588	BRCA1	;
cell part morphogenesis (GO:0032990)	1/11	0.085598	1	0	0	11.2233	27.588	NUBPL	;
positive regulation of cell cycle phase transition (GO:1901989)	1/11	0.085598	1	0	0	11.2233	27.588	FAM83D	;
negative regulation of protein localization to nucleus (GO:1900181)	1/11	0.085598	1	0	0	11.2233	27.588	CABP1	;
positive regulation by host of viral process (GO:0044794)	1/11	0.085598	1	0	0	11.2233	27.588	YTHDC2	;
negative regulation of nuclear division (GO:0051784)	1/11	0.085598	1	0	0	11.2233	27.588	FBXO5	;
negative regulation of fatty acid biosynthetic process (GO:0045717)	1/11	0.085598	1	0	0	11.2233	27.588	BRCA1	;
modulation by host of viral genome replication (GO:0044827)	1/11	0.085598	1	0	0	11.2233	27.588	YTHDC2	;
establishment of synaptic vesicle localization (GO:0097480)	1/11	0.085598	1	0	0	11.2233	27.588	SYNJ1	;
regulation of actin filament depolymerization (GO:0030834)	1/11	0.085598	1	0	0	11.2233	27.588	PLEKHH2	;
regulation of mitotic centrosome separation (GO:0046602)	1/11	0.085598	1	0	0	11.2233	27.588	KIF11	;
inhibition of cysteine-type endopeptidase activity involved in apoptotic process (GO:1990001)	1/11	0.085598	1	0	0	11.2233	27.588	BIRC5	;
regulation of ventricular cardiac muscle cell action potential (GO:0098911)	1/11	0.085598	1	0	0	11.2233	27.588	CACNA1C	;
epithelial cell-cell adhesion (GO:0090136)	1/11	0.085598	1	0	0	11.2233	27.588	PLEKHA7	;
phosphatidylinositol dephosphorylation (GO:0046856)	1/11	0.085598	1	0	0	11.2233	27.588	SYNJ1	;
negative regulation of peptide secretion (GO:0002792)	1/11	0.085598	1	0	0	11.2233	27.588	RHBDF2	;
negative regulation of histone acetylation (GO:0035067)	1/11	0.085598	1	0	0	11.2233	27.588	BRCA1	;
negative regulation of nucleocytoplasmic transport (GO:0046823)	1/11	0.085598	1	0	0	11.2233	27.588	CABP1	;
hepatocyte growth factor receptor signaling pathway (GO:0048012)	1/11	0.085598	1	0	0	11.2233	27.588	STMN1	;
tRNA processing (GO:0008033)	2/62	0.0900131	1	0	0	3.98248	9.58901	QTRT1;ADAT1	;
negative regulation of G2/M transition of mitotic cell cycle (GO:0010972)	2/62	0.0900131	1	0	0	3.98248	9.58901	AURKB;AURKA	;
kidney development (GO:0001822)	2/63	0.092488	1	0	0	3.91926	9.3305	CENPF;HNF1B	;
positive regulation of pseudopodium assembly (GO:0031274)	1/12	0.0930087	1	0	0	10.2881	24.4348	CDC42EP3	;
signal transduction involved in G2 DNA damage checkpoint (GO:0072425)	1/12	0.0930087	1	0	0	10.2881	24.4348	BRCA1	;
regulation of pseudopodium assembly (GO:0031272)	1/12	0.0930087	1	0	0	10.2881	24.4348	CDC42EP3	;
regulation of oligodendrocyte differentiation (GO:0048713)	1/12	0.0930087	1	0	0	10.2881	24.4348	HES1	;
negative regulation of histone modification (GO:0031057)	1/12	0.0930087	1	0	0	10.2881	24.4348	BRCA1	;
positive regulation of DNA-dependent DNA replication (GO:2000105)	1/12	0.0930087	1	0	0	10.2881	24.4348	E2F8	;
positive regulation of keratinocyte differentiation (GO:0045618)	1/12	0.0930087	1	0	0	10.2881	24.4348	NCOA3	;
pyrimidine deoxyribonucleotide catabolic process (GO:0009223)	1/12	0.0930087	1	0	0	10.2881	24.4348	DUT	;
exit from mitosis (GO:0010458)	1/12	0.0930087	1	0	0	10.2881	24.4348	UBE2C	;
negative regulation of fatty acid metabolic process (GO:0045922)	1/12	0.0930087	1	0	0	10.2881	24.4348	BRCA1	;
regulation of catabolic process (GO:0009894)	1/12	0.0930087	1	0	0	10.2881	24.4348	FAM83D	;
positive regulation of granulocyte macrophage colony-stimulating factor production (GO:0032725)	1/12	0.0930087	1	0	0	10.2881	24.4348	RASGRP1	;
phosphorylation (GO:0016310)	6/386	0.0943799	1	0	0	1.91902	4.5297	PLK4;MELK;DGKB;BIRC5;AURKB;AURKA	;
glycerophospholipid metabolic process (GO:0006650)	2/64	0.0949827	1	0	0	3.85802	9.08203	ALDH5A1;SYNJ1	;
cellular response to decreased oxygen levels (GO:0036294)	2/64	0.0949827	1	0	0	3.85802	9.08203	SUV39H2;MDM4	;
positive regulation of protein modification by small protein conjugation or removal (GO:1903322)	2/65	0.0974966	1	0	0	3.79867	8.84307	FANCI;BRCA1	;
intracellular steroid hormone receptor signaling pathway (GO:0030518)	2/66	0.100029	1	0	0	3.74111	8.61314	NCOA3;BRCA1	;
protein oligomerization (GO:0051259)	4/217	0.100152	1	0	0	2.2757	5.23653	RAD51;TRPS1;ECT2;RASGRP1	;
DNA strand elongation (GO:0022616)	1/13	0.10036	1	0	0	9.49668	21.8328	GINS2	;
positive regulation of histone H3-K4 methylation (GO:0051571)	1/13	0.10036	1	0	0	9.49668	21.8328	BRCA1	;
signal transduction involved in DNA damage checkpoint (GO:0072422)	1/13	0.10036	1	0	0	9.49668	21.8328	BRCA1	;
atrial cardiac muscle cell action potential (GO:0086014)	1/13	0.10036	1	0	0	9.49668	21.8328	CACNA1C	;
muscle cell development (GO:0055001)	1/13	0.10036	1	0	0	9.49668	21.8328	HES1	;
chromatin assembly or disassembly (GO:0006333)	1/13	0.10036	1	0	0	9.49668	21.8328	SUV39H2	;
regulation of macromolecule biosynthetic process (GO:0010556)	1/13	0.10036	1	0	0	9.49668	21.8328	NCOA3	;
placenta development (GO:0001890)	1/13	0.10036	1	0	0	9.49668	21.8328	E2F8	;
regulation of retinoic acid receptor signaling pathway (GO:0048385)	1/13	0.10036	1	0	0	9.49668	21.8328	EZH2	;
DNA damage response, signal transduction by p53 class mediator resulting in transcription of p21 class mediator (GO:0006978)	1/13	0.10036	1	0	0	9.49668	21.8328	BRCA1	;
regulation of transcription initiation from RNA polymerase II promoter (GO:0060260)	1/13	0.10036	1	0	0	9.49668	21.8328	HNF1B	;
regulation of granulocyte macrophage colony-stimulating factor production (GO:0032645)	1/13	0.10036	1	0	0	9.49668	21.8328	RASGRP1	;
synaptic vesicle localization (GO:0097479)	1/13	0.10036	1	0	0	9.49668	21.8328	SYNJ1	;
mitotic DNA integrity checkpoint (GO:0044774)	1/13	0.10036	1	0	0	9.49668	21.8328	TOP2A	;
negative regulation of protein binding (GO:0032091)	2/67	0.10258	1	0	0	3.68528	8.39178	AURKB;AURKA	;
regulation of actin filament polymerization (GO:0030833)	2/68	0.105149	1	0	0	3.63108	8.17856	NCOA3;CDC42EP3	;
protein modification by small protein conjugation (GO:0032446)	6/398	0.105228	1	0	0	1.86116	4.19062	TOP2A;UBE2C;CDCA8;BIRC5;BRCA1;AURKB	;
metallo-sulfur cluster assembly (GO:0031163)	1/14	0.107652	1	0	0	8.81834	19.6548	NUBPL	;
positive regulation of cell adhesion mediated by integrin (GO:0033630)	1/14	0.107652	1	0	0	8.81834	19.6548	NCOA3	;
DNA damage response, signal transduction resulting in transcription (GO:0042772)	1/14	0.107652	1	0	0	8.81834	19.6548	BRCA1	;
negative regulation of Rho protein signal transduction (GO:0035024)	1/14	0.107652	1	0	0	8.81834	19.6548	STMN1	;
cell communication by electrical coupling involved in cardiac conduction (GO:0086064)	1/14	0.107652	1	0	0	8.81834	19.6548	CACNA1C	;
thymus development (GO:0048538)	1/14	0.107652	1	0	0	8.81834	19.6548	HES1	;
regulation of neural precursor cell proliferation (GO:2000177)	1/14	0.107652	1	0	0	8.81834	19.6548	SHCBP1	;
establishment of protein localization to chromosome (GO:0070199)	1/14	0.107652	1	0	0	8.81834	19.6548	BRCA2	;
negative regulation of cell cycle G2/M phase transition (GO:1902750)	2/69	0.107736	1	0	0	3.57846	7.97307	BRCA1;AURKA	;
cellular protein complex assembly (GO:0043623)	3/144	0.111942	1	0	0	2.57202	5.63214	CENPF;CENPW;CENPA	;
positive regulation of peptidyl-lysine acetylation (GO:2000758)	1/15	0.114885	1	0	0	8.23045	17.8093	BRCA1	;
regulation of exit from mitosis (GO:0007096)	1/15	0.114885	1	0	0	8.23045	17.8093	UBE2C	;
embryonic axis specification (GO:0000578)	1/15	0.114885	1	0	0	8.23045	17.8093	STIL	;
mitotic sister chromatid cohesion (GO:0007064)	1/15	0.114885	1	0	0	8.23045	17.8093	SGO1	;
protein localization to chromosome, telomeric region (GO:0070198)	1/15	0.114885	1	0	0	8.23045	17.8093	BRCA2	;
positive regulation of small GTPase mediated signal transduction (GO:0051057)	1/15	0.114885	1	0	0	8.23045	17.8093	RASGRP1	;
positive regulation of protein import (GO:1904591)	1/15	0.114885	1	0	0	8.23045	17.8093	ECT2	;
sulfate transport (GO:0008272)	1/15	0.114885	1	0	0	8.23045	17.8093	RACGAP1	;
regulation of peptide secretion (GO:0002791)	1/15	0.114885	1	0	0	8.23045	17.8093	RHBDF2	;
inhibition of cysteine-type endopeptidase activity (GO:0097340)	1/15	0.114885	1	0	0	8.23045	17.8093	BIRC5	;
regulation of cartilage development (GO:0061035)	1/15	0.114885	1	0	0	8.23045	17.8093	TRPS1	;
Rho protein signal transduction (GO:0007266)	2/72	0.115595	1	0	0	3.42936	7.39941	NCOA3;CDC42EP3	;
neural tube development (GO:0021915)	1/16	0.122059	1	0	0	7.71605	16.2288	STIL	;
DNA strand elongation involved in DNA replication (GO:0006271)	1/16	0.122059	1	0	0	7.71605	16.2288	GINS2	;
establishment of skin barrier (GO:0061436)	1/16	0.122059	1	0	0	7.71605	16.2288	STMN1	;
phosphatidylinositol acyl-chain remodeling (GO:0036149)	1/16	0.122059	1	0	0	7.71605	16.2288	PLA2G2F	;
positive regulation of G1/S transition of mitotic cell cycle (GO:1900087)	1/16	0.122059	1	0	0	7.71605	16.2288	CCND2	;
regulation of water loss via skin (GO:0033561)	1/16	0.122059	1	0	0	7.71605	16.2288	STMN1	;
cardiac ventricle development (GO:0003231)	1/16	0.122059	1	0	0	7.71605	16.2288	HES1	;
artery development (GO:0060840)	1/16	0.122059	1	0	0	7.71605	16.2288	HES1	;
regulation of histone H3-K4 methylation (GO:0051569)	1/16	0.122059	1	0	0	7.71605	16.2288	BRCA1	;
embryonic heart tube development (GO:0035050)	1/16	0.122059	1	0	0	7.71605	16.2288	HES1	;
neurotransmitter transport (GO:0006836)	1/16	0.122059	1	0	0	7.71605	16.2288	SYNJ1	;
positive regulation of DNA-templated transcription, initiation (GO:2000144)	1/16	0.122059	1	0	0	7.71605	16.2288	HNF1B	;
positive regulation of cilium assembly (GO:0045724)	1/16	0.122059	1	0	0	7.71605	16.2288	CEP120	;
cAMP-mediated signaling (GO:0019933)	2/75	0.123595	1	0	0	3.29218	6.88312	GNAL;PDE3A	;
positive regulation of intracellular protein transport (GO:0090316)	3/152	0.125995	1	0	0	2.43665	5.04755	MIS18A;HES1;ECT2	;
spermatogenesis (GO:0007283)	3/153	0.127795	1	0	0	2.42072	4.98022	ADGRG2;PTTG1;RACGAP1	;
peptidyl-lysine trimethylation (GO:0018023)	1/17	0.129176	1	0	0	7.26216	14.8626	SUV39H2	;
pharyngeal system development (GO:0060037)	1/17	0.129176	1	0	0	7.26216	14.8626	HES1	;
positive regulation of transcription initiation from RNA polymerase II promoter (GO:0060261)	1/17	0.129176	1	0	0	7.26216	14.8626	HNF1B	;
embryo development ending in birth or egg hatching (GO:0009792)	1/17	0.129176	1	0	0	7.26216	14.8626	BRCA1	;
positive regulation of epidermal cell differentiation (GO:0045606)	1/17	0.129176	1	0	0	7.26216	14.8626	NCOA3	;
positive regulation of natural killer cell mediated cytotoxicity (GO:0045954)	1/17	0.129176	1	0	0	7.26216	14.8626	RASGRP1	;
cardiac muscle cell contraction (GO:0086003)	1/17	0.129176	1	0	0	7.26216	14.8626	CACNA1C	;
negative regulation of lipid biosynthetic process (GO:0051055)	1/17	0.129176	1	0	0	7.26216	14.8626	BRCA1	;
regulation of cardiac muscle contraction by regulation of the release of sequestered calcium ion (GO:0010881)	1/17	0.129176	1	0	0	7.26216	14.8626	CACNA1C	;
synaptic vesicle transport (GO:0048489)	1/17	0.129176	1	0	0	7.26216	14.8626	SYNJ1	;
positive regulation of telomere capping (GO:1904355)	1/17	0.129176	1	0	0	7.26216	14.8626	AURKB	;
positive regulation of transcription of Notch receptor target (GO:0007221)	1/17	0.129176	1	0	0	7.26216	14.8626	DLGAP5	;
negative regulation of reactive oxygen species metabolic process (GO:2000378)	1/17	0.129176	1	0	0	7.26216	14.8626	BRCA1	;
membrane depolarization during cardiac muscle cell action potential (GO:0086012)	1/17	0.129176	1	0	0	7.26216	14.8626	CACNA1C	;
negative regulation of stress fiber assembly (GO:0051497)	1/17	0.129176	1	0	0	7.26216	14.8626	STMN1	;
positive regulation of natural killer cell mediated immunity (GO:0002717)	1/17	0.129176	1	0	0	7.26216	14.8626	RASGRP1	;
mitotic G2 DNA damage checkpoint (GO:0007095)	1/17	0.129176	1	0	0	7.26216	14.8626	FANCI	;
male gamete generation (GO:0048232)	3/154	0.129604	1	0	0	2.405	4.91408	ADGRG2;PTTG1;RACGAP1	;
negative regulation of gene expression (GO:0010629)	8/618	0.12982	1	0	0	1.59815	3.26278	SUV39H2;CENPF;SETDB2;BIRC5;HES1;BRCA1;RCOR1;EZH2	;
fibroblast growth factor receptor signaling pathway (GO:0008543)	2/78	0.131724	1	0	0	3.16556	6.41673	CEP57;SHCBP1	;
tRNA metabolic process (GO:0006399)	1/18	0.136236	1	0	0	6.85871	13.6719	ADAT1	;
homologous chromosome segregation (GO:0045143)	1/18	0.136236	1	0	0	6.85871	13.6719	PTTG1	;
iron-sulfur cluster assembly (GO:0016226)	1/18	0.136236	1	0	0	6.85871	13.6719	NUBPL	;
phosphatidylglycerol acyl-chain remodeling (GO:0036148)	1/18	0.136236	1	0	0	6.85871	13.6719	PLA2G2F	;
DNA conformation change (GO:0071103)	1/18	0.136236	1	0	0	6.85871	13.6719	TOP2A	;
negative regulation of protein transport (GO:0051224)	1/18	0.136236	1	0	0	6.85871	13.6719	RHBDF2	;
DNA ligation (GO:0006266)	1/18	0.136236	1	0	0	6.85871	13.6719	TOP2A	;
regulation of protein serine/threonine kinase activity (GO:0071900)	2/80	0.137211	1	0	0	3.08642	6.13036	CDKN3;EZH2	;
positive regulation of binding (GO:0051099)	2/81	0.139973	1	0	0	3.04832	5.99392	STMN1;HES1	;
positive regulation of protein targeting to mitochondrion (GO:1903955)	2/81	0.139973	1	0	0	3.04832	5.99392	MIS18A;HES1	;
positive regulation of DNA metabolic process (GO:0051054)	2/82	0.142747	1	0	0	3.01114	5.86173	RAD51;BRCA1	;
negative regulation of binding (GO:0051100)	2/82	0.142747	1	0	0	3.01114	5.86173	AURKB;AURKA	;
protein ADP-ribosylation (GO:0006471)	1/19	0.143239	1	0	0	6.49773	12.6267	PARP8	;
histone methylation (GO:0016571)	1/19	0.143239	1	0	0	6.49773	12.6267	EZH2	;
calcium ion transport into cytosol (GO:0060402)	1/19	0.143239	1	0	0	6.49773	12.6267	CACNA1C	;
positive regulation of STAT cascade (GO:1904894)	1/19	0.143239	1	0	0	6.49773	12.6267	HES1	;
production of small RNA involved in gene silencing by RNA (GO:0070918)	1/19	0.143239	1	0	0	6.49773	12.6267	ZC3H7A	;
sulfur compound transport (GO:0072348)	1/19	0.143239	1	0	0	6.49773	12.6267	RACGAP1	;
DNA double-strand break processing (GO:0000729)	1/19	0.143239	1	0	0	6.49773	12.6267	BRCA1	;
Rac protein signal transduction (GO:0016601)	1/19	0.143239	1	0	0	6.49773	12.6267	NCOA3	;
purine ribonucleotide catabolic process (GO:0009154)	1/19	0.143239	1	0	0	6.49773	12.6267	PDE3A	;
positive regulation of protein ubiquitination (GO:0031398)	2/83	0.145533	1	0	0	2.97486	5.73361	FANCI;BRCA1	;
positive regulation of protein modification process (GO:0031401)	3/163	0.146282	1	0	0	2.27221	4.36768	CCND2;CDCA2;RASGRP1	;
regulation of cell proliferation (GO:0042127)	9/740	0.147357	1	0	0	1.5015	2.87522	CCND2;BIRC5;MDM4;HES1;BRCA1;SSTR1;BRCA2;SHCBP1;CDKN3	;
activation of GTPase activity (GO:0090630)	2/84	0.14833	1	0	0	2.93945	5.60939	ECT2;RASGRP1	;
cell projection assembly (GO:0030031)	1/20	0.150185	1	0	0	6.17284	11.703	NCOA3	;
negative regulation of intracellular protein transport (GO:0090317)	1/20	0.150185	1	0	0	6.17284	11.703	CABP1	;
covalent chromatin modification (GO:0016569)	1/20	0.150185	1	0	0	6.17284	11.703	AURKB	;
negative regulation of actin filament bundle assembly (GO:0032232)	1/20	0.150185	1	0	0	6.17284	11.703	STMN1	;
negative regulation of protein depolymerization (GO:1901880)	1/20	0.150185	1	0	0	6.17284	11.703	PLEKHH2	;
protein deubiquitination (GO:0016579)	4/257	0.156078	1	0	0	1.92151	3.569	CDC20;CCNA2;MDM4;BRCA1	;
regulation of MAP kinase activity (GO:0043405)	2/87	0.156786	1	0	0	2.83809	5.25861	RASGRP1;EZH2	;
ventricular septum morphogenesis (GO:0060412)	1/21	0.157076	1	0	0	5.87889	10.882	HES1	;
meiosis I (GO:0007127)	1/21	0.157076	1	0	0	5.87889	10.882	PTTG1	;
regulation of cardiac muscle contraction by calcium ion signaling (GO:0010882)	1/21	0.157076	1	0	0	5.87889	10.882	CACNA1C	;
cellular response to alkaloid (GO:0071312)	1/21	0.157076	1	0	0	5.87889	10.882	RAD51	;
mitochondrial fission (GO:0000266)	1/21	0.157076	1	0	0	5.87889	10.882	MTFR2	;
positive regulation of histone acetylation (GO:0035066)	1/21	0.157076	1	0	0	5.87889	10.882	BRCA1	;
phosphatidylserine acyl-chain remodeling (GO:0036150)	1/21	0.157076	1	0	0	5.87889	10.882	PLA2G2F	;
negative regulation of G-protein coupled receptor protein signaling pathway (GO:0045744)	1/21	0.157076	1	0	0	5.87889	10.882	STMN1	;
glutamate metabolic process (GO:0006536)	1/21	0.157076	1	0	0	5.87889	10.882	ALDH5A1	;
regulation of protein targeting to mitochondrion (GO:1903214)	2/88	0.159625	1	0	0	2.80584	5.1485	MIS18A;HES1	;
protein modification by small protein removal (GO:0070646)	4/261	0.162218	1	0	0	1.89206	3.4413	CDC20;CCNA2;MDM4;BRCA1	;
positive regulation of protein kinase activity (GO:0045860)	3/172	0.163619	1	0	0	2.15332	3.89796	TPX2;ECT2;EZH2	;
regulation of natural killer cell mediated cytotoxicity (GO:0042269)	1/22	0.16391	1	0	0	5.61167	10.1483	RASGRP1	;
negative regulation of protein polymerization (GO:0032272)	1/22	0.16391	1	0	0	5.61167	10.1483	STMN1	;
urogenital system development (GO:0001655)	1/22	0.16391	1	0	0	5.61167	10.1483	CEP55	;
negative regulation of protein import into nucleus (GO:0042308)	1/22	0.16391	1	0	0	5.61167	10.1483	CABP1	;
regulation of ERBB signaling pathway (GO:1901184)	1/22	0.16391	1	0	0	5.61167	10.1483	RHBDF2	;
protein complex localization (GO:0031503)	1/22	0.16391	1	0	0	5.61167	10.1483	BIRC5	;
regulation of transcription from RNA polymerase III promoter (GO:0006359)	1/22	0.16391	1	0	0	5.61167	10.1483	BRCA1	;
cytosolic calcium ion transport (GO:0060401)	1/22	0.16391	1	0	0	5.61167	10.1483	CACNA1C	;
NLS-bearing protein import into nucleus (GO:0006607)	1/22	0.16391	1	0	0	5.61167	10.1483	TRPS1	;
phosphatidylglycerol metabolic process (GO:0046471)	1/22	0.16391	1	0	0	5.61167	10.1483	PLA2G2F	;
regulation of protein catabolic process (GO:0042176)	2/91	0.168198	1	0	0	2.71334	4.83683	MDM4;FAM83D	;
protein-DNA complex assembly (GO:0065004)	2/91	0.168198	1	0	0	2.71334	4.83683	RAD51;CENPA	;
protein autophosphorylation (GO:0046777)	3/175	0.169531	1	0	0	2.1164	3.75602	MELK;AURKB;AURKA	;
mitotic G2/M transition checkpoint (GO:0044818)	1/23	0.17069	1	0	0	5.36769	9.48956	FANCI	;
phospholipid dephosphorylation (GO:0046839)	1/23	0.17069	1	0	0	5.36769	9.48956	SYNJ1	;
apoptotic nuclear changes (GO:0030262)	1/23	0.17069	1	0	0	5.36769	9.48956	TOP2A	;
regulation of telomere capping (GO:1904353)	1/23	0.17069	1	0	0	5.36769	9.48956	AURKB	;
cellular amino acid catabolic process (GO:0009063)	1/23	0.17069	1	0	0	5.36769	9.48956	ALDH5A1	;
glutamine family amino acid metabolic process (GO:0009064)	1/23	0.17069	1	0	0	5.36769	9.48956	ALDH5A1	;
regulation of release of sequestered calcium ion into cytosol by sarcoplasmic reticulum (GO:0010880)	1/23	0.17069	1	0	0	5.36769	9.48956	CACNA1C	;
regulation of chondrocyte differentiation (GO:0032330)	1/23	0.17069	1	0	0	5.36769	9.48956	TRPS1	;
negative regulation of transcription from RNA polymerase II promoter (GO:0000122)	7/565	0.17539	1	0	0	1.52955	2.66256	SUV39H2;TRPS1;MDM4;HES1;AURKB;EZH2;E2F8	;
cellular response to fibroblast growth factor stimulus (GO:0044344)	2/94	0.176848	1	0	0	2.62674	4.55074	CEP57;SHCBP1	;
positive regulation of histone methylation (GO:0031062)	1/24	0.177415	1	0	0	5.14403	8.89538	BRCA1	;
positive regulation of microtubule polymerization (GO:0031116)	1/24	0.177415	1	0	0	5.14403	8.89538	PSRC1	;
positive regulation of dephosphorylation (GO:0035306)	1/24	0.177415	1	0	0	5.14403	8.89538	CDCA2	;
negative regulation of cytoskeleton organization (GO:0051494)	1/24	0.177415	1	0	0	5.14403	8.89538	PLEKHH2	;
regulation of chromosome organization (GO:0033044)	1/24	0.177415	1	0	0	5.14403	8.89538	MKI67	;
DNA replication initiation (GO:0006270)	1/24	0.177415	1	0	0	5.14403	8.89538	ORC1	;
positive regulation of vascular endothelial growth factor production (GO:0010575)	1/24	0.177415	1	0	0	5.14403	8.89538	BRCA1	;
camera-type eye development (GO:0043010)	1/24	0.177415	1	0	0	5.14403	8.89538	CACNA1C	;
positive regulation of microtubule polymerization or depolymerization (GO:0031112)	1/24	0.177415	1	0	0	5.14403	8.89538	PSRC1	;
DNA geometric change (GO:0032392)	1/24	0.177415	1	0	0	5.14403	8.89538	RECQL4	;
regulation of cardiac muscle cell action potential (GO:0098901)	1/24	0.177415	1	0	0	5.14403	8.89538	CACNA1C	;
regulation of cell cycle G1/S phase transition (GO:1902806)	1/24	0.177415	1	0	0	5.14403	8.89538	FAM83D	;
cAMP metabolic process (GO:0046058)	1/24	0.177415	1	0	0	5.14403	8.89538	PDE3A	;
protein phosphorylation (GO:0006468)	6/470	0.182623	1	0	0	1.57604	2.6798	PLK4;CCNA2;MELK;BIRC5;AURKB;AURKA	;
regulation of spindle assembly (GO:0090169)	1/25	0.184086	1	0	0	4.93827	8.35729	SPAG5	;
protein import into nucleus, translocation (GO:0000060)	1/25	0.184086	1	0	0	4.93827	8.35729	CEP57	;
negative regulation of gene expression, epigenetic (GO:0045814)	1/25	0.184086	1	0	0	4.93827	8.35729	EZH2	;
in utero embryonic development (GO:0001701)	1/25	0.184086	1	0	0	4.93827	8.35729	STIL	;
positive regulation of filopodium assembly (GO:0051491)	1/25	0.184086	1	0	0	4.93827	8.35729	DOCK11	;
positive regulation of embryonic development (GO:0040019)	1/25	0.184086	1	0	0	4.93827	8.35729	HES1	;
positive regulation of leukocyte mediated cytotoxicity (GO:0001912)	1/25	0.184086	1	0	0	4.93827	8.35729	RASGRP1	;
monocarboxylic acid catabolic process (GO:0072329)	1/25	0.184086	1	0	0	4.93827	8.35729	ALDH5A1	;
signal transduction in response to DNA damage (GO:0042770)	1/25	0.184086	1	0	0	4.93827	8.35729	MDM4	;
response to tumor necrosis factor (GO:0034612)	2/97	0.185566	1	0	0	2.5455	4.2875	YTHDC2;BRCA1	;
cellular response to organonitrogen compound (GO:0071417)	2/97	0.185566	1	0	0	2.5455	4.2875	PDE3A;BRCA1	;
response to UV (GO:0009411)	2/98	0.188486	1	0	0	2.51953	4.20442	PCLAF;AURKB	;
sodium ion homeostasis (GO:0055078)	1/26	0.190703	1	0	0	4.74834	7.86817	SCNN1G	;
apoptotic cell clearance (GO:0043277)	1/26	0.190703	1	0	0	4.74834	7.86817	NCOA3	;
regulation of cardiac muscle cell contraction (GO:0086004)	1/26	0.190703	1	0	0	4.74834	7.86817	CACNA1C	;
regulation of histone acetylation (GO:0035065)	1/26	0.190703	1	0	0	4.74834	7.86817	BRCA1	;
response to gamma radiation (GO:0010332)	1/26	0.190703	1	0	0	4.74834	7.86817	FANCD2	;
monovalent inorganic cation homeostasis (GO:0055067)	1/26	0.190703	1	0	0	4.74834	7.86817	SCNN1G	;
lipid modification (GO:0030258)	1/26	0.190703	1	0	0	4.74834	7.86817	DGKB	;
phosphatidylethanolamine acyl-chain remodeling (GO:0036152)	1/26	0.190703	1	0	0	4.74834	7.86817	PLA2G2F	;
phosphatidylcholine acyl-chain remodeling (GO:0036151)	1/27	0.197267	1	0	0	4.57247	7.42202	PLA2G2F	;
telomere maintenance via telomere lengthening (GO:0010833)	1/27	0.197267	1	0	0	4.57247	7.42202	RAD51	;
regulation of cilium assembly (GO:1902017)	1/27	0.197267	1	0	0	4.57247	7.42202	CEP120	;
negative regulation of microtubule polymerization or depolymerization (GO:0031111)	1/27	0.197267	1	0	0	4.57247	7.42202	STMN1	;
regulation of protein transport (GO:0051223)	1/27	0.197267	1	0	0	4.57247	7.42202	RHBDF2	;
phosphatidylserine metabolic process (GO:0006658)	1/27	0.197267	1	0	0	4.57247	7.42202	PLA2G2F	;
phagosome acidification (GO:0090383)	1/27	0.197267	1	0	0	4.57247	7.42202	ATP6V1G2	;
positive regulation of substrate adhesion-dependent cell spreading (GO:1900026)	1/27	0.197267	1	0	0	4.57247	7.42202	NCOA3	;
regulation of vascular endothelial growth factor production (GO:0010574)	1/27	0.197267	1	0	0	4.57247	7.42202	BRCA1	;
negative regulation of organelle assembly (GO:1902116)	1/27	0.197267	1	0	0	4.57247	7.42202	BRCA1	;
protein localization to chromosome (GO:0034502)	1/27	0.197267	1	0	0	4.57247	7.42202	CENPA	;
regulation of protein ubiquitination (GO:0031396)	2/101	0.197282	1	0	0	2.44469	3.96802	FANCI;BRCA1	;
protein homooligomerization (GO:0051260)	3/190	0.199951	1	0	0	1.94932	3.13779	ALDH5A1;RAD51;ECT2	;
negative regulation of intracellular steroid hormone receptor signaling pathway (GO:0033144)	1/28	0.203778	1	0	0	4.40917	7.01377	BRCA1	;
cellular response to hydrogen peroxide (GO:0070301)	1/28	0.203778	1	0	0	4.40917	7.01377	ECT2	;
cardiac muscle cell action potential involved in contraction (GO:0086002)	1/28	0.203778	1	0	0	4.40917	7.01377	CACNA1C	;
production of miRNAs involved in gene silencing by miRNA (GO:0035196)	1/28	0.203778	1	0	0	4.40917	7.01377	ZC3H7A	;
aerobic respiration (GO:0009060)	1/28	0.203778	1	0	0	4.40917	7.01377	MTFR2	;
dopamine receptor signaling pathway (GO:0007212)	1/28	0.203778	1	0	0	4.40917	7.01377	GNAL	;
regulation of fatty acid biosynthetic process (GO:0042304)	1/28	0.203778	1	0	0	4.40917	7.01377	BRCA1	;
ventricular septum development (GO:0003281)	1/28	0.203778	1	0	0	4.40917	7.01377	HES1	;
calcium ion import (GO:0070509)	1/28	0.203778	1	0	0	4.40917	7.01377	CACNA1C	;
organelle fission (GO:0048285)	1/28	0.203778	1	0	0	4.40917	7.01377	MTFR2	;
primary neural tube formation (GO:0014020)	1/28	0.203778	1	0	0	4.40917	7.01377	STIL	;
bicellular tight junction assembly (GO:0070830)	1/28	0.203778	1	0	0	4.40917	7.01377	ECT2	;
protein K11-linked ubiquitination (GO:0070979)	1/28	0.203778	1	0	0	4.40917	7.01377	UBE2C	;
cilium assembly (GO:0060271)	4/288	0.205779	1	0	0	1.71468	2.71083	PLK4;CEP57;CNTRL;KIF27	;
regulation of keratinocyte differentiation (GO:0045616)	1/29	0.210237	1	0	0	4.25713	6.63909	NCOA3	;
synaptic vesicle endocytosis (GO:0048488)	1/29	0.210237	1	0	0	4.25713	6.63909	SYNJ1	;
tube closure (GO:0060606)	1/29	0.210237	1	0	0	4.25713	6.63909	STIL	;
determination of bilateral symmetry (GO:0009855)	1/29	0.210237	1	0	0	4.25713	6.63909	STIL	;
cardiac muscle cell action potential (GO:0086001)	1/29	0.210237	1	0	0	4.25713	6.63909	CACNA1C	;
synaptic vesicle recycling (GO:0036465)	1/29	0.210237	1	0	0	4.25713	6.63909	SYNJ1	;
positive regulation of histone modification (GO:0031058)	1/29	0.210237	1	0	0	4.25713	6.63909	BRCA1	;
regulation of embryonic development (GO:0045995)	1/29	0.210237	1	0	0	4.25713	6.63909	RACGAP1	;
regulation of cellular biosynthetic process (GO:0031326)	1/29	0.210237	1	0	0	4.25713	6.63909	NCOA3	;
regulation of protein secretion (GO:0050708)	2/107	0.215017	1	0	0	2.3076	3.54687	RHBDF2;CACNA1C	;
regulation of intracellular estrogen receptor signaling pathway (GO:0033146)	1/30	0.216643	1	0	0	4.11523	6.29426	BRCA1	;
smoothened signaling pathway (GO:0007224)	1/30	0.216643	1	0	0	4.11523	6.29426	STIL	;
artery morphogenesis (GO:0048844)	1/30	0.216643	1	0	0	4.11523	6.29426	HES1	;
negative regulation of secretion by cell (GO:1903531)	1/30	0.216643	1	0	0	4.11523	6.29426	RHBDF2	;
regulation of sodium ion transmembrane transport (GO:1902305)	1/30	0.216643	1	0	0	4.11523	6.29426	FXYD6	;
regulation of cell adhesion mediated by integrin (GO:0033628)	1/30	0.216643	1	0	0	4.11523	6.29426	NCOA3	;
nucleobase-containing small molecule interconversion (GO:0015949)	1/31	0.222998	1	0	0	3.98248	5.97608	DUT	;
positive regulation of protein dephosphorylation (GO:0035307)	1/31	0.222998	1	0	0	3.98248	5.97608	CDCA2	;
anterograde axonal transport (GO:0008089)	1/31	0.222998	1	0	0	3.98248	5.97608	KIF4A	;
negative regulation of extrinsic apoptotic signaling pathway via death domain receptors (GO:1902042)	1/31	0.222998	1	0	0	3.98248	5.97608	BRCA1	;
gene silencing by miRNA (GO:0035195)	1/31	0.222998	1	0	0	3.98248	5.97608	ZC3H7A	;
cofactor biosynthetic process (GO:0051188)	1/31	0.222998	1	0	0	3.98248	5.97608	NUBPL	;
positive regulation of establishment of protein localization to mitochondrion (GO:1903749)	2/110	0.223941	1	0	0	2.24467	3.35886	MIS18A;HES1	;
regulation of protein binding (GO:0043393)	2/111	0.226922	1	0	0	2.22445	3.29918	AURKB;AURKA	;
activation of adenylate cyclase activity (GO:0007190)	1/32	0.229301	1	0	0	3.85802	5.68179	GNAL	;
positive regulation of telomere maintenance via telomerase (GO:0032212)	1/32	0.229301	1	0	0	3.85802	5.68179	AURKB	;
positive regulation of telomere maintenance (GO:0032206)	1/32	0.229301	1	0	0	3.85802	5.68179	AURKB	;
cyclic-nucleotide-mediated signaling (GO:0019935)	1/32	0.229301	1	0	0	3.85802	5.68179	PDE3A	;
positive regulation of tumor necrosis factor superfamily cytokine production (GO:1903557)	1/32	0.229301	1	0	0	3.85802	5.68179	RASGRP1	;
phagosome maturation (GO:0090382)	1/32	0.229301	1	0	0	3.85802	5.68179	ATP6V1G2	;
phosphatidylinositol metabolic process (GO:0046488)	2/112	0.229907	1	0	0	2.20459	3.24092	PLA2G2F;SYNJ1	;
intracellular pH reduction (GO:0051452)	1/33	0.235554	1	0	0	3.74111	5.40896	ATP6V1G2	;
positive regulation of adenylate cyclase activity (GO:0045762)	1/33	0.235554	1	0	0	3.74111	5.40896	GNAL	;
protein acetylation (GO:0006473)	1/33	0.235554	1	0	0	3.74111	5.40896	ESCO2	;
positive regulation of nucleocytoplasmic transport (GO:0046824)	1/33	0.235554	1	0	0	3.74111	5.40896	ECT2	;
neural tube closure (GO:0001843)	1/33	0.235554	1	0	0	3.74111	5.40896	STIL	;
positive regulation of organelle organization (GO:0010638)	1/33	0.235554	1	0	0	3.74111	5.40896	SYNJ1	;
embryonic organ morphogenesis (GO:0048562)	1/33	0.235554	1	0	0	3.74111	5.40896	HES1	;
epithelial tube morphogenesis (GO:0060562)	1/34	0.241756	1	0	0	3.63108	5.1555	HES1	;
embryonic limb morphogenesis (GO:0030326)	1/34	0.241756	1	0	0	3.63108	5.1555	CACNA1C	;
negative regulation of cellular metabolic process (GO:0031324)	1/34	0.241756	1	0	0	3.63108	5.1555	BRCA1	;
positive regulation of telomere maintenance via telomere lengthening (GO:1904358)	1/34	0.241756	1	0	0	3.63108	5.1555	AURKB	;
positive regulation of DNA binding (GO:0043388)	1/34	0.241756	1	0	0	3.63108	5.1555	HES1	;
lipid phosphorylation (GO:0046834)	1/35	0.247908	1	0	0	3.52734	4.91956	DGKB	;
regulation of cyclin-dependent protein kinase activity (GO:1904029)	1/35	0.247908	1	0	0	3.52734	4.91956	CDKN3	;
regulation of heart rate by cardiac conduction (GO:0086091)	1/35	0.247908	1	0	0	3.52734	4.91956	CACNA1C	;
anatomical structure homeostasis (GO:0060249)	1/35	0.247908	1	0	0	3.52734	4.91956	RECQL4	;
apical junction assembly (GO:0043297)	1/35	0.247908	1	0	0	3.52734	4.91956	ECT2	;
positive regulation of telomerase activity (GO:0051973)	1/35	0.247908	1	0	0	3.52734	4.91956	AURKB	;
DNA-dependent DNA replication maintenance of fidelity (GO:0045005)	1/35	0.247908	1	0	0	3.52734	4.91956	RAD51	;
brain development (GO:0007420)	2/119	0.250857	1	0	0	2.0749	2.86933	CENPF;EML1	;
macromolecular complex assembly (GO:0065003)	2/120	0.253856	1	0	0	2.05761	2.82096	MDM4;HES1	;
ferric iron transport (GO:0015682)	1/36	0.254011	1	0	0	3.42936	4.69951	ATP6V1G2	;
transferrin transport (GO:0033572)	1/36	0.254011	1	0	0	3.42936	4.69951	ATP6V1G2	;
axonal transport (GO:0098930)	1/36	0.254011	1	0	0	3.42936	4.69951	KIF4A	;
sodium ion transmembrane transport (GO:0035725)	1/36	0.254011	1	0	0	3.42936	4.69951	SCNN1G	;
regulation of filopodium assembly (GO:0051489)	1/36	0.254011	1	0	0	3.42936	4.69951	DOCK11	;
organophosphate biosynthetic process (GO:0090407)	1/36	0.254011	1	0	0	3.42936	4.69951	PPIP5K2	;
histone deacetylation (GO:0016575)	1/36	0.254011	1	0	0	3.42936	4.69951	RCOR1	;
vesicle-mediated transport in synapse (GO:0099003)	1/36	0.254011	1	0	0	3.42936	4.69951	SYNJ1	;
spermatid development (GO:0007286)	1/36	0.254011	1	0	0	3.42936	4.69951	CEP57	;
epithelial to mesenchymal transition (GO:0001837)	1/37	0.260064	1	0	0	3.33667	4.49392	FAM83D	;
regulation of DNA repair (GO:0006282)	1/37	0.260064	1	0	0	3.33667	4.49392	BRCA1	;
positive regulation of receptor activity (GO:2000273)	1/37	0.260064	1	0	0	3.33667	4.49392	NCOA3	;
negative regulation of Ras protein signal transduction (GO:0046580)	1/37	0.260064	1	0	0	3.33667	4.49392	STMN1	;
regulation of sodium ion transmembrane transporter activity (GO:2000649)	1/37	0.260064	1	0	0	3.33667	4.49392	FXYD6	;
ion transmembrane transport (GO:0034220)	3/219	0.261803	1	0	0	1.69119	2.26647	SCNN1G;ATP6V1G2;FXYD6	;
membrane depolarization during action potential (GO:0086010)	1/38	0.266069	1	0	0	3.24886	4.30149	CACNA1C	;
regulation of cellular pH (GO:0030641)	1/38	0.266069	1	0	0	3.24886	4.30149	CA2	;
positive regulation of DNA repair (GO:0045739)	1/38	0.266069	1	0	0	3.24886	4.30149	BRCA1	;
G-protein coupled receptor signaling pathway, coupled to cyclic nucleotide second messenger (GO:0007187)	2/125	0.268859	1	0	0	1.97531	2.5947	GNAL;SSTR1	;
Ras protein signal transduction (GO:0007265)	3/223	0.270544	1	0	0	1.66085	2.17127	CCNA2;NCOA3;CDC42EP3	;
signal transduction by p53 class mediator (GO:0072331)	1/39	0.272025	1	0	0	3.16556	4.12112	MDM4	;
negative regulation of protein catabolic process (GO:0042177)	1/39	0.272025	1	0	0	3.16556	4.12112	MDM4	;
regulation of extrinsic apoptotic signaling pathway via death domain receptors (GO:1902041)	1/39	0.272025	1	0	0	3.16556	4.12112	BRCA1	;
clathrin-dependent endocytosis (GO:0072583)	1/39	0.272025	1	0	0	3.16556	4.12112	SYNJ1	;
regulation of RNA metabolic process (GO:0051252)	1/39	0.272025	1	0	0	3.16556	4.12112	NCOA3	;
mitotic DNA damage checkpoint (GO:0044773)	1/39	0.272025	1	0	0	3.16556	4.12112	FANCI	;
positive regulation of mitochondrion organization (GO:0010822)	2/128	0.277861	1	0	0	1.92901	2.47036	MIS18A;HES1	;
regulation of cellular localization (GO:0060341)	1/40	0.277933	1	0	0	3.08642	3.95177	SPAG5	;
phosphatidic acid biosynthetic process (GO:0006654)	1/40	0.277933	1	0	0	3.08642	3.95177	PLA2G2F	;
negative regulation of catabolic process (GO:0009895)	1/40	0.277933	1	0	0	3.08642	3.95177	MDM4	;
positive regulation of epithelial to mesenchymal transition (GO:0010718)	1/40	0.277933	1	0	0	3.08642	3.95177	EZH2	;
regulation of protein dephosphorylation (GO:0035304)	1/40	0.277933	1	0	0	3.08642	3.95177	CDCA2	;
regulation of intracellular transport (GO:0032386)	1/40	0.277933	1	0	0	3.08642	3.95177	SPAG5	;
positive regulation of Ras protein signal transduction (GO:0046579)	1/40	0.277933	1	0	0	3.08642	3.95177	RASGRP1	;
JAK-STAT cascade (GO:0007259)	1/40	0.277933	1	0	0	3.08642	3.95177	HES1	;
bicarbonate transport (GO:0015701)	1/41	0.283794	1	0	0	3.01114	3.79256	CA2	;
mesenchymal cell differentiation (GO:0048762)	1/41	0.283794	1	0	0	3.01114	3.79256	FAM83D	;
phosphatidic acid metabolic process (GO:0046473)	1/41	0.283794	1	0	0	3.01114	3.79256	PLA2G2F	;
peptide transport (GO:0015833)	1/41	0.283794	1	0	0	3.01114	3.79256	CENPF	;
telomere organization (GO:0032200)	1/41	0.283794	1	0	0	3.01114	3.79256	RECQL4	;
regulation of substrate adhesion-dependent cell spreading (GO:1900024)	1/41	0.283794	1	0	0	3.01114	3.79256	NCOA3	;
positive regulation of gene expression (GO:0010628)	8/771	0.287771	1	0	0	1.281	1.59561	PSRC1;NCOA3;CKS2;HNF1B;MYBL2;BRCA1;BRCA2;CKS1B	;
apoptotic process (GO:0006915)	3/231	0.288121	1	0	0	1.60333	1.99515	MELK;ESPL1;BRCA1	;
regulation of ion transmembrane transporter activity (GO:0032412)	1/42	0.289607	1	0	0	2.93945	3.64265	FXYD6	;
cellular response to calcium ion (GO:0071277)	1/42	0.289607	1	0	0	2.93945	3.64265	ECT2	;
determination of left/right symmetry (GO:0007368)	1/42	0.289607	1	0	0	2.93945	3.64265	STIL	;
regulation of telomerase activity (GO:0051972)	1/42	0.289607	1	0	0	2.93945	3.64265	AURKB	;
positive regulation of protein localization to nucleus (GO:1900182)	1/42	0.289607	1	0	0	2.93945	3.64265	ECT2	;
negative regulation of protein secretion (GO:0050709)	1/42	0.289607	1	0	0	2.93945	3.64265	RHBDF2	;
translesion synthesis (GO:0019985)	1/42	0.289607	1	0	0	2.93945	3.64265	PCLAF	;
cellular response to hypoxia (GO:0071456)	2/132	0.289853	1	0	0	1.87056	2.31646	SUV39H2;MDM4	;
positive regulation of interferon-gamma production (GO:0032729)	1/43	0.295373	1	0	0	2.87109	3.50134	RASGRP1	;
negative regulation of protein metabolic process (GO:0051248)	1/43	0.295373	1	0	0	2.87109	3.50134	MDM4	;
membrane depolarization (GO:0051899)	1/43	0.295373	1	0	0	2.87109	3.50134	CACNA1C	;
eye development (GO:0001654)	1/43	0.295373	1	0	0	2.87109	3.50134	CACNA1C	;
histone H3 acetylation (GO:0043966)	1/43	0.295373	1	0	0	2.87109	3.50134	BRCA2	;
response to hydrogen peroxide (GO:0042542)	1/43	0.295373	1	0	0	2.87109	3.50134	ECT2	;
regulation of multicellular organismal development (GO:2000026)	1/43	0.295373	1	0	0	2.87109	3.50134	RACGAP1	;
positive regulation of transcription, DNA-templated (GO:0045893)	11/1120	0.298815	1	0	0	1.21252	1.46464	PSRC1;NCOA3;CKS2;HNF1B;MYBL2;HES1;CEBPZ;BRCA1;BRCA2;CKS1B;E2F8	;
positive regulation of transport (GO:0051050)	1/44	0.301093	1	0	0	2.80584	3.36795	SPAG5	;
sprouting angiogenesis (GO:0002040)	1/44	0.301093	1	0	0	2.80584	3.36795	E2F8	;
cholesterol transport (GO:0030301)	1/44	0.301093	1	0	0	2.80584	3.36795	STARD4	;
positive regulation of viral life cycle (GO:1903902)	1/44	0.301093	1	0	0	2.80584	3.36795	TOP2A	;
regulation of intracellular pH (GO:0051453)	1/44	0.301093	1	0	0	2.80584	3.36795	CA2	;
mitotic nuclear envelope disassembly (GO:0007077)	1/44	0.301093	1	0	0	2.80584	3.36795	CCNB2	;
inorganic anion transport (GO:0015698)	1/44	0.301093	1	0	0	2.80584	3.36795	RACGAP1	;
posttranscriptional regulation of gene expression (GO:0010608)	1/44	0.301093	1	0	0	2.80584	3.36795	ZC3H7A	;
positive regulation of intracellular transport (GO:0032388)	1/44	0.301093	1	0	0	2.80584	3.36795	SPAG5	;
proteasomal protein catabolic process (GO:0010498)	3/237	0.301363	1	0	0	1.56274	1.87442	CDC20;UBE2C;BUB1B	;
hexose metabolic process (GO:0019318)	1/45	0.306766	1	0	0	2.74348	3.24189	ALDH5A1	;
protein polymerization (GO:0051258)	1/45	0.306766	1	0	0	2.74348	3.24189	UBE2C	;
metal ion homeostasis (GO:0055065)	1/45	0.306766	1	0	0	2.74348	3.24189	SCNN1G	;
regulation of G1/S transition of mitotic cell cycle (GO:2000045)	1/46	0.312394	1	0	0	2.68384	3.12262	CCND2	;
protein methylation (GO:0006479)	1/46	0.312394	1	0	0	2.68384	3.12262	EZH2	;
nuclear envelope disassembly (GO:0051081)	1/46	0.312394	1	0	0	2.68384	3.12262	CCNB2	;
regulation of DNA metabolic process (GO:0051052)	1/46	0.312394	1	0	0	2.68384	3.12262	ESCO2	;
inorganic cation transmembrane transport (GO:0098662)	2/140	0.313757	1	0	0	1.76367	2.04433	SCNN1G;CACNA1C	;
histone H4 acetylation (GO:0043967)	1/47	0.317977	1	0	0	2.62674	3.00966	BRCA2	;
negative regulation of cellular biosynthetic process (GO:0031327)	1/47	0.317977	1	0	0	2.62674	3.00966	BRCA1	;
positive regulation of tumor necrosis factor production (GO:0032760)	1/47	0.317977	1	0	0	2.62674	3.00966	RASGRP1	;
regulation of organelle assembly (GO:1902115)	1/47	0.317977	1	0	0	2.62674	3.00966	STIL	;
intrinsic apoptotic signaling pathway in response to DNA damage (GO:0008630)	1/48	0.323514	1	0	0	2.57202	2.90255	BRCA1	;
protein K48-linked ubiquitination (GO:0070936)	1/48	0.323514	1	0	0	2.57202	2.90255	UBE2C	;
regulation of cell cycle arrest (GO:0071156)	1/48	0.323514	1	0	0	2.57202	2.90255	BRCA1	;
protein autoubiquitination (GO:0051865)	1/49	0.329007	1	0	0	2.51953	2.8009	BRCA1	;
protein heterooligomerization (GO:0051291)	1/49	0.329007	1	0	0	2.51953	2.8009	TRPS1	;
positive regulation of response to DNA damage stimulus (GO:2001022)	1/49	0.329007	1	0	0	2.51953	2.8009	BRCA1	;
glutathione metabolic process (GO:0006749)	1/49	0.329007	1	0	0	2.51953	2.8009	ALDH5A1	;
regulation of reactive oxygen species metabolic process (GO:2000377)	1/49	0.329007	1	0	0	2.51953	2.8009	BRCA1	;
regulation of ion transport (GO:0043269)	1/50	0.334455	1	0	0	2.46914	2.70433	CA2	;
heart morphogenesis (GO:0003007)	1/50	0.334455	1	0	0	2.46914	2.70433	HES1	;
negative regulation of cell proliferation (GO:0008285)	4/363	0.339192	1	0	0	1.36041	1.47085	MDM4;HES1;SSTR1;CDKN3	;
regulation of telomere maintenance via telomerase (GO:0032210)	1/51	0.33986	1	0	0	2.42072	2.6125	AURKB	;
plasma membrane bounded cell projection morphogenesis (GO:0120039)	1/52	0.34522	1	0	0	2.37417	2.5251	NCOA3	;
positive regulation of nervous system development (GO:0051962)	1/52	0.34522	1	0	0	2.37417	2.5251	CDC20	;
positive regulation of cell-substrate adhesion (GO:0010811)	1/52	0.34522	1	0	0	2.37417	2.5251	NCOA3	;
regulation of DNA binding (GO:0051101)	1/52	0.34522	1	0	0	2.37417	2.5251	HES1	;
positive regulation of programmed cell death (GO:0043068)	3/257	0.345639	1	0	0	1.44113	1.531	TOP2A;MELK;ECT2	;
positive regulation of tyrosine phosphorylation of STAT protein (GO:0042531)	1/53	0.350538	1	0	0	2.32937	2.44185	HES1	;
positive regulation of protein import into nucleus (GO:0042307)	1/53	0.350538	1	0	0	2.32937	2.44185	ECT2	;
embryonic organ development (GO:0048568)	1/53	0.350538	1	0	0	2.32937	2.44185	STIL	;
regulation of protein phosphorylation (GO:0001932)	3/261	0.354483	1	0	0	1.41904	1.47168	CCND2;ECT2;RASGRP1	;
sensory perception (GO:0007600)	1/54	0.355813	1	0	0	2.28624	2.36249	GNAL	;
RNA modification (GO:0009451)	1/54	0.355813	1	0	0	2.28624	2.36249	QTRT1	;
action potential (GO:0001508)	1/54	0.355813	1	0	0	2.28624	2.36249	CACNA1C	;
cytoplasmic translation (GO:0002181)	1/54	0.355813	1	0	0	2.28624	2.36249	RPL22L1	;
positive regulation of DNA biosynthetic process (GO:2000573)	1/55	0.361045	1	0	0	2.24467	2.28676	AURKB	;
organelle assembly (GO:0070925)	4/376	0.363096	1	0	0	1.31337	1.33056	CENPF;CENPW;CENPA;KIF27	;
regulation of secretion by cell (GO:1903530)	1/56	0.366234	1	0	0	2.20459	2.21447	RHBDF2	;
regulation of Rho protein signal transduction (GO:0035023)	1/57	0.371382	1	0	0	2.16591	2.14538	STMN1	;
protein homotetramerization (GO:0051289)	1/57	0.371382	1	0	0	2.16591	2.14538	ALDH5A1	;
positive regulation of cell morphogenesis involved in differentiation (GO:0010770)	1/58	0.376489	1	0	0	2.12857	2.07933	NCOA3	;
response to light stimulus (GO:0009416)	1/58	0.376489	1	0	0	2.12857	2.07933	PCLAF	;
sodium ion transport (GO:0006814)	1/58	0.376489	1	0	0	2.12857	2.07933	SCNN1G	;
tRNA modification (GO:0006400)	1/58	0.376489	1	0	0	2.12857	2.07933	QTRT1	;
regulation of epidermal growth factor receptor signaling pathway (GO:0042058)	1/58	0.376489	1	0	0	2.12857	2.07933	RHBDF2	;
positive regulation of transcription from RNA polymerase II promoter (GO:0045944)	8/848	0.381184	1	0	0	1.16469	1.12331	NCOA3;HNF1B;MYBL2;HES1;CEBPZ;BRCA1;DLGAP5;E2F8	;
regulation of protein metabolic process (GO:0051246)	1/59	0.381554	1	0	0	2.09249	2.01612	FAM83D	;
cell morphogenesis (GO:0000902)	1/59	0.381554	1	0	0	2.09249	2.01612	NCOA3	;
dicarboxylic acid metabolic process (GO:0043648)	1/59	0.381554	1	0	0	2.09249	2.01612	ALDH5A1	;
cellular response to oxygen-containing compound (GO:1901701)	3/274	0.38311	1	0	0	1.35172	1.29688	NCOA3;PDE3A;SSTR1	;
glycerophospholipid biosynthetic process (GO:0046474)	2/164	0.384139	1	0	0	1.50557	1.44046	PLA2G2F;SYNJ1	;
regulation of stress fiber assembly (GO:0051492)	1/60	0.386578	1	0	0	2.05761	1.9556	STMN1	;
nucleosome assembly (GO:0006334)	1/60	0.386578	1	0	0	2.05761	1.9556	CENPA	;
actin cytoskeleton reorganization (GO:0031532)	1/61	0.391562	1	0	0	2.02388	1.89762	NCOA3	;
regulation of tyrosine phosphorylation of STAT protein (GO:0042509)	1/61	0.391562	1	0	0	2.02388	1.89762	HES1	;
regulation of DNA replication (GO:0006275)	1/61	0.391562	1	0	0	2.02388	1.89762	ESCO2	;
regulation of tumor necrosis factor production (GO:0032680)	1/61	0.391562	1	0	0	2.02388	1.89762	RASGRP1	;
neuron projection development (GO:0031175)	2/167	0.392737	1	0	0	1.47852	1.38185	NCOA3;STMN1	;
mitochondrion organization (GO:0007005)	2/167	0.392737	1	0	0	1.47852	1.38185	NUBPL;MTFR2	;
transmembrane receptor protein tyrosine kinase signaling pathway (GO:0007169)	4/396	0.399799	1	0	0	1.24704	1.14328	CEP57;ATP6V1G2;STMN1;SHCBP1	;
adenylate cyclase-inhibiting G-protein coupled receptor signaling pathway (GO:0007193)	1/63	0.401409	1	0	0	1.95963	1.7887	GNAL	;
regulation of viral genome replication (GO:0045069)	1/63	0.401409	1	0	0	1.95963	1.7887	TOP2A	;
positive regulation of JAK-STAT cascade (GO:0046427)	1/64	0.406272	1	0	0	1.92901	1.73752	HES1	;
NADH dehydrogenase complex assembly (GO:0010257)	1/64	0.406272	1	0	0	1.92901	1.73752	NUBPL	;
glucose metabolic process (GO:0006006)	1/64	0.406272	1	0	0	1.92901	1.73752	ALDH5A1	;
negative regulation of neuron differentiation (GO:0045665)	1/64	0.406272	1	0	0	1.92901	1.73752	HES1	;
mitochondrial respiratory chain complex I biogenesis (GO:0097031)	1/64	0.406272	1	0	0	1.92901	1.73752	NUBPL	;
mitochondrial respiratory chain complex I assembly (GO:0032981)	1/64	0.406272	1	0	0	1.92901	1.73752	NUBPL	;
positive regulation of cell adhesion (GO:0045785)	1/64	0.406272	1	0	0	1.92901	1.73752	NCOA3	;
chromatin assembly (GO:0031497)	1/65	0.411097	1	0	0	1.89934	1.68837	CENPA	;
regulation of JAK-STAT cascade (GO:0046425)	1/65	0.411097	1	0	0	1.89934	1.68837	HES1	;
cellular response to reactive oxygen species (GO:0034614)	1/65	0.411097	1	0	0	1.89934	1.68837	ECT2	;
ion transport (GO:0006811)	3/289	0.415781	1	0	0	1.28156	1.12469	SCNN1G;ATP6V1G2;FXYD6	;
cellular response to light stimulus (GO:0071482)	1/66	0.415883	1	0	0	1.87056	1.64114	AURKB	;
negative regulation of epithelial cell proliferation (GO:0050680)	1/66	0.415883	1	0	0	1.87056	1.64114	BRCA2	;
positive regulation of cellular protein localization (GO:1903829)	1/66	0.415883	1	0	0	1.87056	1.64114	NDC80	;
regulation of transcription from RNA polymerase II promoter (GO:0006357)	13/1478	0.420575	1	0	0	1.08589	0.940519	SUV39H2;NCOA3;HNF1B;BRCA1;AURKB;TRPS1;MDM4;MYBL2;HES1;CEBPZ;RCOR1;EZH2;E2F8	;
insulin receptor signaling pathway (GO:0008286)	1/67	0.42063	1	0	0	1.84264	1.59573	ATP6V1G2	;
regulation of cardiac conduction (GO:1903779)	1/67	0.42063	1	0	0	1.84264	1.59573	FXYD6	;
cellular response to UV (GO:0034644)	1/67	0.42063	1	0	0	1.84264	1.59573	AURKB	;
regulation of TOR signaling (GO:0032006)	1/67	0.42063	1	0	0	1.84264	1.59573	FAM83D	;
positive regulation of MAP kinase activity (GO:0043406)	2/177	0.420996	1	0	0	1.39499	1.20685	RASGRP1;EZH2	;
cellular response to lipid (GO:0071396)	2/178	0.423785	1	0	0	1.38715	1.19091	NCOA3;SSTR1	;
regulation of epithelial to mesenchymal transition (GO:0010717)	1/68	0.425338	1	0	0	1.81554	1.55205	EZH2	;
negative regulation of cysteine-type endopeptidase activity involved in apoptotic process (GO:0043154)	1/68	0.425338	1	0	0	1.81554	1.55205	BIRC5	;
positive regulation of cell motility (GO:2000147)	2/179	0.426568	1	0	0	1.37941	1.17523	ARHGEF39;SYNE2	;
positive regulation of neurogenesis (GO:0050769)	1/69	0.430009	1	0	0	1.78923	1.51002	ECT2	;
phospholipid metabolic process (GO:0006644)	1/70	0.434642	1	0	0	1.76367	1.46955	ALDH5A1	;
neuropeptide signaling pathway (GO:0007218)	1/70	0.434642	1	0	0	1.76367	1.46955	SSTR1	;
negative regulation of developmental process (GO:0051093)	1/70	0.434642	1	0	0	1.76367	1.46955	BRCA2	;
calcium-mediated signaling (GO:0019722)	1/70	0.434642	1	0	0	1.76367	1.46955	CACNA1C	;
phosphate-containing compound metabolic process (GO:0006796)	2/183	0.437629	1	0	0	1.34925	1.115	SYNJ1;PPIP5K2	;
regulation of cell communication (GO:0010646)	1/71	0.439237	1	0	0	1.73883	1.43056	BIRC5	;
phosphatidylcholine metabolic process (GO:0046470)	1/71	0.439237	1	0	0	1.73883	1.43056	PLA2G2F	;
histone acetylation (GO:0016573)	1/71	0.439237	1	0	0	1.73883	1.43056	BRCA2	;
regulation of peptide hormone secretion (GO:0090276)	1/73	0.448317	1	0	0	1.69119	1.35676	CACNA1C	;
positive regulation of cytokine secretion (GO:0050715)	1/73	0.448317	1	0	0	1.69119	1.35676	RASGRP1	;
regulation of gene expression, epigenetic (GO:0040029)	1/74	0.452802	1	0	0	1.66834	1.32182	EZH2	;
positive regulation of apoptotic process (GO:0043065)	3/307	0.454234	1	0	0	1.20642	0.952037	TOP2A;MELK;ECT2	;
gland development (GO:0048732)	1/75	0.457251	1	0	0	1.64609	1.2881	HES1	;
negative regulation of extrinsic apoptotic signaling pathway (GO:2001237)	1/76	0.461664	1	0	0	1.62443	1.25555	BRCA1	;
positive regulation of JNK cascade (GO:0046330)	1/76	0.461664	1	0	0	1.62443	1.25555	RASGRP1	;
hemopoiesis (GO:0030097)	1/76	0.461664	1	0	0	1.62443	1.25555	MELK	;
response to interleukin-1 (GO:0070555)	1/76	0.461664	1	0	0	1.62443	1.25555	YTHDC2	;
adenylate cyclase-activating G-protein coupled receptor signaling pathway (GO:0007189)	1/78	0.470383	1	0	0	1.58278	1.19375	GNAL	;
sensory perception of mechanical stimulus (GO:0050954)	1/78	0.470383	1	0	0	1.58278	1.19375	BIRC5	;
nucleosome organization (GO:0034728)	1/79	0.474689	1	0	0	1.56274	1.16439	CENPA	;
negative regulation of mitotic cell cycle phase transition (GO:1901991)	1/79	0.474689	1	0	0	1.56274	1.16439	AURKA	;
response to calcium ion (GO:0051592)	1/79	0.474689	1	0	0	1.56274	1.16439	ECT2	;
cell-cell junction assembly (GO:0007043)	1/79	0.474689	1	0	0	1.56274	1.16439	ECT2	;
positive regulation of stress-activated MAPK cascade (GO:0032874)	1/80	0.478961	1	0	0	1.54321	1.13601	RASGRP1	;
regulation of hydrolase activity (GO:0051336)	1/80	0.478961	1	0	0	1.54321	1.13601	RACGAP1	;
cellular response to hormone stimulus (GO:0032870)	1/80	0.478961	1	0	0	1.54321	1.13601	NCOA3	;
sensory perception of sound (GO:0007605)	1/81	0.483199	1	0	0	1.52416	1.10856	BIRC5	;
positive regulation of multicellular organismal process (GO:0051240)	2/202	0.488527	1	0	0	1.22234	0.87564	NCOA3;EZH2	;
regulation of MAPK cascade (GO:0043408)	2/203	0.491126	1	0	0	1.21632	0.864872	FAM83D;RASGRP1	;
protein maturation (GO:0051604)	1/83	0.491571	1	0	0	1.48743	1.0563	RHBDF2	;
regulation of apoptotic process (GO:0042981)	7/815	0.491709	1	0	0	1.06037	0.752719	TOP2A;STIL;CCND2;MELK;BIRC5;BRCA1;ECT2	;
regulation of neuron differentiation (GO:0045664)	1/84	0.495706	1	0	0	1.46972	1.03141	ECT2	;
calcium ion transmembrane transport (GO:0070588)	1/86	0.503877	1	0	0	1.43554	0.983954	CACNA1C	;
positive regulation of phosphorylation (GO:0042327)	2/208	0.503999	1	0	0	1.18708	0.813368	CCND2;RASGRP1	;
nervous system development (GO:0007399)	4/455	0.505037	1	0	0	1.08533	0.741418	STIL;ALDH5A1;PCDH10;HES1	;
regulation of stem cell differentiation (GO:2000736)	1/88	0.511916	1	0	0	1.40292	0.939385	HES1	;
divalent metal ion transport (GO:0070838)	1/88	0.511916	1	0	0	1.40292	0.939385	CACNA1C	;
protein tetramerization (GO:0051262)	1/90	0.519826	1	0	0	1.37174	0.897477	ALDH5A1	;
regulation of Ras protein signal transduction (GO:0046578)	1/90	0.519826	1	0	0	1.37174	0.897477	RASGRP1	;
regulation of JNK cascade (GO:0046328)	1/90	0.519826	1	0	0	1.37174	0.897477	RASGRP1	;
ubiquitin-dependent protein catabolic process (GO:0006511)	3/341	0.523778	1	0	0	1.08613	0.702386	CDC20;UBE2C;BUB1B	;
central nervous system development (GO:0007417)	2/217	0.526637	1	0	0	1.13785	0.729639	ALDH5A1;EML1	;
positive regulation of cellular metabolic process (GO:0031325)	1/92	0.527609	1	0	0	1.34192	0.858025	STARD4	;
positive regulation of cytokine production (GO:0001819)	2/220	0.534028	1	0	0	1.12233	0.704048	BRCA1;RASGRP1	;
skin development (GO:0043588)	1/94	0.535266	1	0	0	1.31337	0.820846	STMN1	;
respiratory electron transport chain (GO:0022904)	1/94	0.535266	1	0	0	1.31337	0.820846	ALDH5A1	;
positive regulation of cell migration (GO:0030335)	2/221	0.536475	1	0	0	1.11726	0.695756	ARHGEF39;SYNE2	;
regulation of heart contraction (GO:0008016)	1/95	0.539048	1	0	0	1.29955	0.803056	FXYD6	;
regulation of cytoskeleton organization (GO:0051493)	1/95	0.539048	1	0	0	1.29955	0.803056	STMN1	;
epithelial cell differentiation (GO:0030855)	1/96	0.542799	1	0	0	1.28601	0.785771	E2F8	;
mitochondrial respiratory chain complex assembly (GO:0033108)	1/97	0.54652	1	0	0	1.27275	0.768975	NUBPL	;
phosphatidylinositol biosynthetic process (GO:0006661)	1/98	0.550211	1	0	0	1.25976	0.752649	SYNJ1	;
regulation of insulin secretion (GO:0050796)	1/98	0.550211	1	0	0	1.25976	0.752649	CACNA1C	;
positive regulation of neuron differentiation (GO:0045666)	1/98	0.550211	1	0	0	1.25976	0.752649	ECT2	;
transcription, DNA-templated (GO:0006351)	3/356	0.552904	1	0	0	1.04037	0.616491	PTTG1;TRPS1;CEBPZ	;
small GTPase mediated signal transduction (GO:0007264)	1/99	0.553873	1	0	0	1.24704	0.736776	CCNA2	;
cellular response to metal ion (GO:0071248)	1/100	0.557504	1	0	0	1.23457	0.72134	ECT2	;
cellular response to transforming growth factor beta stimulus (GO:0071560)	1/100	0.557504	1	0	0	1.23457	0.72134	PDE3A	;
protein processing (GO:0016485)	1/101	0.561107	1	0	0	1.22234	0.706325	RHBDF2	;
metal ion transport (GO:0030001)	1/101	0.561107	1	0	0	1.22234	0.706325	SCNN1G	;
regulation of kinase activity (GO:0043549)	1/101	0.561107	1	0	0	1.22234	0.706325	ECT2	;
intrinsic apoptotic signaling pathway (GO:0097193)	1/101	0.561107	1	0	0	1.22234	0.706325	BRCA1	;
activation of protein kinase activity (GO:0032147)	2/233	0.565141	1	0	0	1.05971	0.604759	TPX2;ECT2	;
positive regulation of angiogenesis (GO:0045766)	1/103	0.568224	1	0	0	1.19861	0.677502	BRCA1	;
plasma membrane invagination (GO:0099024)	1/103	0.568224	1	0	0	1.19861	0.677502	AURKB	;
monovalent inorganic cation transport (GO:0015672)	1/104	0.571739	1	0	0	1.18708	0.663666	SCNN1G	;
positive regulation of vasculature development (GO:1904018)	1/104	0.571739	1	0	0	1.18708	0.663666	BRCA1	;
peptide metabolic process (GO:0006518)	1/104	0.571739	1	0	0	1.18708	0.663666	ALDH5A1	;
phagocytosis, engulfment (GO:0006911)	1/104	0.571739	1	0	0	1.18708	0.663666	NCOA3	;
fatty acid metabolic process (GO:0006631)	1/106	0.578685	1	0	0	1.16469	0.63708	ALDH5A1	;
positive regulation of cellular component organization (GO:0051130)	1/106	0.578685	1	0	0	1.16469	0.63708	CDC20	;
regulation of cellular macromolecule biosynthetic process (GO:2000112)	5/631	0.582602	1	0	0	0.978263	0.528508	ZNF660;ZFP1;ESCO2;BRCA2;EZH2	;
nucleotide-excision repair (GO:0006289)	1/108	0.585519	1	0	0	1.14312	0.611862	BRCA2	;
monocarboxylic acid metabolic process (GO:0032787)	1/108	0.585519	1	0	0	1.14312	0.611862	ALDH5A1	;
circulatory system development (GO:0072359)	1/109	0.588894	1	0	0	1.13263	0.599738	CACNA1C	;
cellular response to insulin stimulus (GO:0032869)	1/110	0.592243	1	0	0	1.12233	0.587922	ATP6V1G2	;
transmembrane transport (GO:0055085)	3/378	0.593674	1	0	0	0.979816	0.510901	SCNN1G;ATP6V1G2;FXYD6	;
regulation of ERK1 and ERK2 cascade (GO:0070372)	2/247	0.596959	1	0	0	0.99965	0.515726	FAM83D;RASGRP1	;
regulation of organelle organization (GO:0033043)	1/113	0.602125	1	0	0	1.09254	0.554233	STMN1	;
positive regulation of developmental process (GO:0051094)	1/113	0.602125	1	0	0	1.09254	0.554233	NCOA3	;
negative regulation of cell growth (GO:0030308)	1/115	0.608581	1	0	0	1.07354	0.533145	PSRC1	;
epithelium development (GO:0060429)	1/115	0.608581	1	0	0	1.07354	0.533145	STIL	;
regulation of macroautophagy (GO:0016241)	1/116	0.61177	1	0	0	1.06428	0.522987	ATP6V1G2	;
positive regulation of peptidyl-tyrosine phosphorylation (GO:0050731)	1/116	0.61177	1	0	0	1.06428	0.522987	HES1	;
chromatin remodeling (GO:0006338)	1/116	0.61177	1	0	0	1.06428	0.522987	SUV39H2	;
calcium ion transport (GO:0006816)	1/118	0.618071	1	0	0	1.04624	0.503403	CACNA1C	;
plasma membrane bounded cell projection organization (GO:0120036)	1/118	0.618071	1	0	0	1.04624	0.503403	STMN1	;
actin filament organization (GO:0007015)	1/120	0.624269	1	0	0	1.02881	0.484746	NCOA3	;
negative regulation of growth (GO:0045926)	1/120	0.624269	1	0	0	1.02881	0.484746	PSRC1	;
regulation of cell differentiation (GO:0045595)	1/121	0.627331	1	0	0	1.0203	0.475748	TRPS1	;
negative regulation of cellular process (GO:0048523)	4/534	0.631551	1	0	0	0.92477	0.425003	PSRC1;MDM4;SSTR1;CDKN3	;
organic anion transport (GO:0015711)	1/124	0.636369	1	0	0	0.995619	0.449997	CA2	;
negative regulation of multicellular organismal process (GO:0051241)	1/125	0.639332	1	0	0	0.987654	0.441808	BRCA2	;
regulation of programmed cell death (GO:0043067)	2/268	0.641382	1	0	0	0.921319	0.409186	BIRC5;BRCA1	;
cytoskeleton organization (GO:0007010)	1/126	0.642272	1	0	0	0.979816	0.433807	SYNE2	;
negative regulation of programmed cell death (GO:0043069)	3/408	0.645288	1	0	0	0.907771	0.397657	STIL;CCND2;BIRC5	;
vesicle-mediated transport (GO:0016192)	3/410	0.64856	1	0	0	0.903342	0.391147	NCOA3;TVP23A;KIF20A	;
protein glycosylation (GO:0006486)	1/130	0.653795	1	0	0	0.949668	0.403572	PARP8	;
positive regulation of macromolecule metabolic process (GO:0010604)	2/276	0.657269	1	0	0	0.894614	0.375436	NCOA3;BRCA1	;
positive regulation of cytosolic calcium ion concentration (GO:0007204)	1/133	0.662194	1	0	0	0.928247	0.38262	CACNA1C	;
cellular response to organic substance (GO:0071310)	1/133	0.662194	1	0	0	0.928247	0.38262	NCOA3	;
adenylate cyclase-modulating G-protein coupled receptor signaling pathway (GO:0007188)	1/134	0.664949	1	0	0	0.921319	0.37594	GNAL	;
protein polyubiquitination (GO:0000209)	2/283	0.670707	1	0	0	0.872486	0.348491	UBE2C;BRCA1	;
positive regulation of cell proliferation (GO:0008284)	3/424	0.670872	1	0	0	0.873515	0.348687	CCND2;BIRC5;HES1	;
regulation of cytosolic calcium ion concentration (GO:0051480)	1/137	0.673079	1	0	0	0.901144	0.356756	CACNA1C	;
positive regulation of transferase activity (GO:0051347)	1/137	0.673079	1	0	0	0.901144	0.356756	AURKB	;
response to cytokine (GO:0034097)	1/138	0.675745	1	0	0	0.894614	0.350634	YTHDC2	;
cellular response to growth factor stimulus (GO:0071363)	1/139	0.67839	1	0	0	0.888178	0.344642	PDE3A	;
positive regulation of MAPK cascade (GO:0043410)	2/289	0.681886	1	0	0	0.854372	0.327133	RASGRP1;EZH2	;
modification-dependent protein catabolic process (GO:0019941)	1/141	0.683615	1	0	0	0.87558	0.333035	UBE2C	;
proteolysis (GO:0006508)	2/291	0.685544	1	0	0	0.8485	0.320345	RHBDF2;ADAM33	;
neuron development (GO:0048666)	1/144	0.691296	1	0	0	0.857339	0.316519	STMN1	;
skeletal system development (GO:0001501)	1/146	0.696312	1	0	0	0.845594	0.306069	TRPS1	;
regulation of protein kinase activity (GO:0045859)	1/147	0.69879	1	0	0	0.839842	0.301003	ECT2	;
heart development (GO:0007507)	1/149	0.703686	1	0	0	0.828569	0.291178	CACNA1C	;
negative regulation of cell differentiation (GO:0045596)	1/150	0.706104	1	0	0	0.823045	0.286414	HES1	;
protein stabilization (GO:0050821)	1/152	0.710882	1	0	0	0.812216	0.277168	MDM4	;
cellular response to cytokine stimulus (GO:0071345)	3/456	0.717955	1	0	0	0.812216	0.269127	IL20RB;BIRC5;BRCA1	;
positive regulation of cellular biosynthetic process (GO:0031328)	1/159	0.727004	1	0	0	0.776458	0.247553	STARD4	;
regulation of cell migration (GO:0030334)	2/316	0.728418	1	0	0	0.781372	0.247601	ARHGEF39;SYNE2	;
regulation of nucleic acid-templated transcription (GO:1903506)	4/607	0.728489	1	0	0	0.813554	0.25772	ZNF660;ZFP1;BRCA2;EZH2	;
neuron projection morphogenesis (GO:0048812)	1/163	0.735812	1	0	0	0.757404	0.232357	NCOA3	;
positive regulation of I-kappaB kinase/NF-kappaB signaling (GO:0043123)	1/163	0.735812	1	0	0	0.757404	0.232357	ECT2	;
regulation of gene expression (GO:0010468)	7/1037	0.741047	1	0	0	0.833363	0.249751	ZNF660;ZFP1;ZC3H7A;NCOA3;BRCA1;BRCA2;EZH2	;
protein transport (GO:0015031)	2/326	0.744141	1	0	0	0.757404	0.223832	CENPF;ATP6V1G2	;
transcription from RNA polymerase II promoter (GO:0006366)	3/485	0.756	1	0	0	0.76365	0.213604	PTTG1;TRPS1;CEBPZ	;
negative regulation of apoptotic process (GO:0043066)	3/485	0.756	1	0	0	0.76365	0.213604	STIL;CCND2;BIRC5	;
regulation of angiogenesis (GO:0045765)	1/177	0.764473	1	0	0	0.697496	0.187325	BRCA1	;
ER to Golgi vesicle-mediated transport (GO:0006888)	1/180	0.770201	1	0	0	0.685871	0.179084	DCTN6	;
protein ubiquitination (GO:0016567)	3/506	0.780908	1	0	0	0.731957	0.181011	UBE2C;BIRC5;BRCA1	;
protein complex assembly (GO:0006461)	1/189	0.786566	1	0	0	0.653211	0.156822	RASGRP1	;
post-translational protein modification (GO:0043687)	2/357	0.788032	1	0	0	0.691635	0.164759	ESCO2;CHML	;
RNA metabolic process (GO:0016070)	1/191	0.790043	1	0	0	0.646371	0.152329	YTHDC2	;
cilium organization (GO:0044782)	1/192	0.79176	1	0	0	0.643004	0.15014	KIF27	;
RNA processing (GO:0006396)	1/193	0.793463	1	0	0	0.639672	0.147987	YTHDC2	;
cellular response to tumor necrosis factor (GO:0071356)	1/194	0.795152	1	0	0	0.636375	0.145871	BRCA1	;
positive regulation of cell differentiation (GO:0045597)	1/194	0.795152	1	0	0	0.636375	0.145871	EZH2	;
positive regulation of cellular process (GO:0048522)	3/519	0.795261	1	0	0	0.713623	0.16348	CCND2;BIRC5;HES1	;
positive regulation of ERK1 and ERK2 cascade (GO:0070374)	1/201	0.806598	1	0	0	0.614213	0.132012	RASGRP1	;
regulation of cell growth (GO:0001558)	1/201	0.806598	1	0	0	0.614213	0.132012	PSRC1	;
regulation of autophagy (GO:0010506)	1/203	0.80975	1	0	0	0.608162	0.12834	ATP6V1G2	;
regulation of I-kappaB kinase/NF-kappaB signaling (GO:0043122)	1/204	0.811307	1	0	0	0.60518	0.126548	ECT2	;
cellular protein modification process (GO:0006464)	6/1001	0.826536	1	0	0	0.740001	0.140979	PLK4;MELK;BIRC5;CHML;AURKB;AURKA	;
ncRNA processing (GO:0034470)	1/227	0.843818	1	0	0	0.543863	0.0923579	ADAT1	;
extracellular matrix organization (GO:0030198)	1/229	0.846367	1	0	0	0.539113	0.0899254	LAMA1	;
positive regulation of protein phosphorylation (GO:0001934)	2/412	0.849856	1	0	0	0.599305	0.0974998	CCND2;RASGRP1	;
translation (GO:0006412)	1/232	0.850112	1	0	0	0.532141	0.0864126	RPL22L1	;
regulation of signal transduction (GO:0009966)	1/233	0.851341	1	0	0	0.529857	0.0852767	BIRC5	;
plasma membrane bounded cell projection assembly (GO:0120031)	1/241	0.860814	1	0	0	0.512269	0.0767772	KIF27	;
sensory perception of smell (GO:0007608)	1/241	0.860814	1	0	0	0.512269	0.0767772	GNAL	;
endocytosis (GO:0006897)	1/263	0.883883	1	0	0	0.469417	0.0579406	NCOA3	;
MAPK cascade (GO:0000165)	1/278	0.89739	1	0	0	0.444089	0.048079	RASGRP1	;
negative regulation of signal transduction (GO:0009968)	1/283	0.901536	1	0	0	0.436243	0.0452187	EZH2	;
sensory perception of chemical stimulus (GO:0007606)	1/327	0.931537	1	0	0	0.377544	0.026775	GNAL	;
intracellular protein transport (GO:0006886)	1/347	0.941977	1	0	0	0.355783	0.0212667	CEP57	;
gene expression (GO:0010467)	1/411	0.965867	1	0	0	0.300381	0.0104321	YTHDC2	;
cytokine-mediated signaling pathway (GO:0019221)	2/633	0.966115	1	0	0	0.390069	0.0134465	IL20RB;BIRC5	;
positive regulation of intracellular signal transduction (GO:1902533)	1/479	0.980612	1	0	0	0.257739	0.00504613	ECT2	;

## Sheet: pink module
Supplementary File S12: The complete list of the functional enrichment analysis for preserved modules.
Term	Overlap	P-value	Adjusted P-value	Old P-value	Old Adjusted P-value	Odds Ratio	Combined Score	Genes	;	KEGG	Term	Overlap	P-value	Adjusted P-value	Old P-value	Old Adjusted P-value	Odds Ratio	Combined Score	Genes
SRP-dependent cotranslational protein targeting to membrane (GO:0006614)	62/89	1.64722e-95	8.40579e-92	0	0	48.5456	10594.9	RPL5;RPL30;RPL3;RPL32;RPL34;RPLP1;RPLP0;RPL10A;RPL8;RPL9;RPL6;RPL7;RPS4X;RPS15;RPL7A;RPS14;RPS17;RPS19;RPS18;RPL36;RPL35;RPL38;RPL37;RPS10;RPS13;RPS9;RPL21;RPS7;RPS8;RPL23;RPS5;RPS6;RPL13A;RPS3A;RPSA;RPL37A;RPL24;RPL27;RPL26;RPL29;RPL28;RPL10;RPL12;RPL11;RPL36A;RPL14;RPS3;RPL13;RPS2;RPL18;RPS27A;RPL17;RPL19;RPL23A;RPS26;RPS28;RPS29;RPL27A;RPS20;RPS21;RPS24;RPS23	;		Ribosome	66/153	4.93203e-82	1.51907e-79	0	0	30.0608	5627.87	RPL5;RPL30;RPL3;RPL32;RPL34;RPLP1;RPLP0;RPL8;RPL10A;RPL9;RPL6;RPL7;RPS15;RPS4X;RPS14;MRPL3;RPL7A;RPS17;RPS19;RPS18;RPL36;RPL35;RPL38;RPL37;RPS10;RPS13;RPS12;RPS9;RPL21;RPS7;RPS8;RPL23;RPS5;RPS6;RPL13A;RPSA;RPS3A;RPL37A;RPL24;RPL27;RPL26;RPL29;RPL28;RPL10;RPL12;RPL11;RPL36A;MRPL10;RPL14;RPS3;RPL13;RPS2;RPL18;RPS27A;RPL17;RPL19;RPL23A;RPS26;RPS28;RPS29;RPL27A;RPS20;FAU;RPS21;RPS24;RPS23
cotranslational protein targeting to membrane (GO:0006613)	62/93	1.463e-93	3.73283e-90	0	0	46.4576	9930.77	RPL5;RPL30;RPL3;RPL32;RPL34;RPLP1;RPLP0;RPL10A;RPL8;RPL9;RPL6;RPL7;RPS4X;RPS15;RPL7A;RPS14;RPS17;RPS19;RPS18;RPL36;RPL35;RPL38;RPL37;RPS10;RPS13;RPS9;RPL21;RPS7;RPS8;RPL23;RPS5;RPS6;RPL13A;RPS3A;RPSA;RPL37A;RPL24;RPL27;RPL26;RPL29;RPL28;RPL10;RPL12;RPL11;RPL36A;RPL14;RPS3;RPL13;RPS2;RPL18;RPS27A;RPL17;RPL19;RPL23A;RPS26;RPS28;RPS29;RPL27A;RPS20;RPS21;RPS24;RPS23	;		RNA transport	7/165	0.00991347	1	0	0	2.95639	13.6404	EEF1A1;POP7;EIF2S3;EIF3H;EIF3E;EIF3F;EIF3D
protein targeting to ER (GO:0045047)	62/97	9.2653e-92	1.57603e-88	0	0	44.5418	9336.48	RPL5;RPL30;RPL3;RPL32;RPL34;RPLP1;RPLP0;RPL8;RPL10A;RPL9;RPL6;RPL7;RPS15;RPS4X;RPS14;RPL7A;RPS17;RPS19;RPS18;RPL36;RPL35;RPL38;RPL37;RPS10;RPS13;RPS9;RPL21;RPS7;RPS8;RPL23;RPS5;RPS6;RPL13A;RPSA;RPS3A;RPL37A;RPL24;RPL27;RPL26;RPL29;RPL28;RPL10;RPL12;RPL11;RPL36A;RPL14;RPS3;RPL13;RPS2;RPL18;RPS27A;RPL17;RPL19;RPL23A;RPS26;RPS28;RPS29;RPL27A;RPS20;RPS21;RPS24;RPS23	;		Valine, leucine and isoleucine degradation	3/48	0.0314766	1	0	0	4.3554	15.0632	BCKDHA;ACAD8;HADH
nuclear-transcribed mRNA catabolic process, nonsense-mediated decay (GO:0000184)	63/112	4.96763e-88	6.33745e-85	0	0	39.1986	7879.88	RPL5;RPL30;RPL3;RPL32;RPL34;RPLP1;RPLP0;RPL8;RPL10A;RPL9;RPL6;RPL7;RPS15;RPS4X;RPS14;RPL7A;RPS17;RPS19;RPS18;RPL36;RPL35;RPL38;RPL37;RPS10;RPS13;RPS9;RPL21;RPS7;RPS8;RPL23;RPS5;RPS6;RPL13A;RPSA;RPS3A;RPL37A;RPL24;RPL27;RPL26;RPL29;RPL28;RPL10;RPL12;RPL11;RPL36A;RPL14;RPS3;RPL13;RPS2;RPL18;RPS27A;RPL17;RPL19;RPL23A;RPS26;RPS28;RPS29;RPL27A;RPS20;EIF3E;RPS21;RPS24;RPS23	;		Non-homologous end-joining	1/13	0.17135	1	0	0	5.36049	9.45615	NHEJ1
viral gene expression (GO:0019080)	62/110	1.1035e-86	1.12623e-83	0	0	39.2778	7774.01	RPL5;RPL30;RPL3;RPL32;RPL34;RPLP1;RPLP0;RPL8;RPL10A;RPL9;RPL6;RPL7;RPS15;RPS4X;RPS14;RPL7A;RPS17;RPS19;RPS18;RPL36;RPL35;RPL38;RPL37;RPS10;RPS13;RPS9;RPL21;RPS7;RPS8;RPL23;RPS5;RPS6;RPL13A;RPSA;RPS3A;RPL37A;RPL24;RPL27;RPL26;RPL29;RPL28;RPL10;RPL12;RPL11;RPL36A;RPL14;RPS3;RPL13;RPS2;RPL18;RPS27A;RPL17;RPL19;RPL23A;RPS26;RPS28;RPS29;RPL27A;RPS20;RPS21;RPS24;RPS23	;		Legionellosis	2/55	0.18668	1	0	0	2.53405	4.25304	EEF1A1;EEF1G
viral transcription (GO:0019083)	62/113	1.20023e-85	1.02079e-82	0	0	38.235	7476.37	RPL5;RPL30;RPL3;RPL32;RPL34;RPLP1;RPLP0;RPL8;RPL10A;RPL9;RPL6;RPL7;RPS15;RPS4X;RPS14;RPL7A;RPS17;RPS19;RPS18;RPL36;RPL35;RPL38;RPL37;RPS10;RPS13;RPS9;RPL21;RPS7;RPS8;RPL23;RPS5;RPS6;RPL13A;RPSA;RPS3A;RPL37A;RPL24;RPL27;RPL26;RPL29;RPL28;RPL10;RPL12;RPL11;RPL36A;RPL14;RPS3;RPL13;RPS2;RPL18;RPS27A;RPL17;RPL19;RPL23A;RPS26;RPS28;RPS29;RPL27A;RPS20;RPS21;RPS24;RPS23	;		Aminoacyl-tRNA biosynthesis	2/66	0.2446	1	0	0	2.11171	2.97357	MTFMT;KARS
peptide biosynthetic process (GO:0043043)	65/174	1.06927e-75	7.79496e-73	0	0	26.0323	4493.87	RPL5;RPL30;RPL3;RPL32;RPL34;RPLP1;RPLP0;RPL8;RPL10A;RPL9;RPL6;RPL7;RPS15;RPS4X;RPS14;MRPL3;RPL7A;RPS17;RPS19;RPS18;RPL36;RPL35;RPL38;RPL37;RPS10;RPS13;RPS9;RPL21;RPS7;RPS8;RPL23;RPS5;RPS6;RPL13A;RPSA;RPS3A;EEF1A1;RPL37A;RPL24;RPL27;RPL26;RPL29;RPL28;RPL10;RPL12;RPL11;RPL36A;MRPL10;RPL14;RPS3;RPL13;RPS2;RPL18;RPS27A;RPL17;RPL19;RPL23A;RPS26;RPS28;RPS29;RPL27A;RPS20;RPS21;RPS24;RPS23	;		One carbon pool by folate	1/20	0.25115	1	0	0	3.48432	4.8143	MTFMT
translation (GO:0006412)	70/232	5.28839e-74	3.37333e-71	0	0	21.0261	3547.64	RPL5;RPL30;RPL3;RPL32;RPL34;RPLP1;RPLP0;RPL8;RPL10A;RPL9;RPL6;RPL7;RPS15;EEF1B2;RPS4X;RPS14;MRPL3;RPL7A;RPS17;RPS19;RPS18;RPL36;RPL35;RPL38;RPL37;RPS10;RPS13;RPS9;RPL21;RPS7;RPS8;RPL23;RPS5;RPS6;RPL13A;RPSA;RPS3A;EEF1A1;EEF1G;KARS;EEF1D;RPL37A;RPL24;RPL27;RPL26;RPL29;RPL28;RPL10;RPL12;RPL11;RPL36A;MRPL10;RPL14;RPS3;RPL13;RPS2;RPL18;RPS27A;RPL17;RPL19;RPL23A;RPS26;AIMP1;RPS28;RPS29;RPL27A;RPS20;RP…	;		Terpenoid backbone biosynthesis	1/22	0.27251	1	0	0	3.16756	4.11809	MVK
nuclear-transcribed mRNA catabolic process (GO:0000956)	63/174	2.80946e-72	1.59296e-69	0	0	25.2313	4156.93	RPL5;RPL30;RPL3;RPL32;RPL34;RPLP1;RPLP0;RPL8;RPL10A;RPL9;RPL6;RPL7;RPS15;RPS4X;RPS14;RPL7A;RPS17;RPS19;RPS18;RPL36;RPL35;RPL38;RPL37;RPS10;RPS13;RPS9;RPL21;RPS7;RPS8;RPL23;RPS5;RPS6;RPL13A;RPSA;RPS3A;RPL37A;RPL24;RPL27;RPL26;RPL29;RPL28;RPL10;RPL12;RPL11;RPL36A;RPL14;RPS3;RPL13;RPS2;RPL18;RPS27A;RPL17;RPL19;RPL23A;RPS26;RPS28;RPS29;RPL27A;RPS20;EIF3E;RPS21;RPS24;RPS23	;		Other types of O-glycan biosynthesis	1/22	0.27251	1	0	0	3.16756	4.11809	RFNG
viral process (GO:0016032)	65/220	6.89689e-68	3.51948e-65	0	0	20.5892	3184.01	RPL5;RPL30;RPL3;RPL32;RPL34;RPLP1;RPLP0;RPL8;RPL10A;RPL9;RPL6;RPL7;RPS15;RPS4X;RPS14;RPL7A;RPS17;RPS19;RPS18;RPL36;RPL35;RPL38;RPL37;RPS10;RPS13;RPS9;RPL21;RPS7;RPS8;RPL23;RPS5;RPS6;RPL13A;RPSA;RPS3A;RPL37A;RPL24;RPL27;RPL26;RPL29;RPL28;RPL10;RPL12;RPL11;RPL36A;RPL14;RPS3;RPL13;RPS2;RPL18;RPS27A;RPL17;RPL19;MCTS1;RPL23A;RPS26;RPS28;RPS29;RPL27A;RPS20;EIF3F;RPS21;EIF3D;RPS24;RPS23	;		Protein export	1/23	0.282961	1	0	0	3.02984	3.82502	IMMP2L
rRNA processing (GO:0006364)	63/202	1.87981e-67	8.72061e-65	0	0	21.7339	3339.24	RPL5;RPL30;RPL3;RPL32;RPL34;RPLP1;RPLP0;RPL8;RPL10A;RPL9;RPL6;RPL7;RPS15;RPS4X;RPS14;RPL7A;RPS17;RPS19;RPS18;RPL36;RPL35;RPL38;RPL37;RPS10;RPS13;RPS9;RPL21;RPS7;RPS8;RPL23;RPS5;RPS6;RPL13A;RPSA;RPS3A;NSA2;RPL37A;RPL24;RPL27;RPL26;RPL29;RPL28;RPL10;RPL12;RPL11;RPL36A;RPL14;RPS3;RPL13;RPS2;RPL18;RPS27A;RPL17;RPL19;RPL23A;RPS26;RPS28;RPS29;RPL27A;RPS20;RPS21;RPS24;RPS23	;		alpha-Linolenic acid metabolism	1/25	0.303416	1	0	0	2.78746	3.32446	FADS2
rRNA metabolic process (GO:0016072)	62/200	3.61141e-66	1.53575e-63	0	0	21.6028	3255.25	RPL5;RPL30;RPL3;RPL32;RPL34;RPLP1;RPLP0;RPL8;RPL10A;RPL9;RPL6;RPL7;RPS15;RPS4X;RPS14;RPL7A;RPS17;RPS19;RPS18;RPL36;RPL35;RPL38;RPL37;RPS10;RPS13;RPS9;RPL21;RPS7;RPS8;RPL23;RPS5;RPS6;RPL13A;RPSA;RPS3A;RPL37A;RPL24;RPL27;RPL26;RPL29;RPL28;RPL10;RPL12;RPL11;RPL36A;RPL14;RPS3;RPL13;RPS2;RPL18;RPS27A;RPL17;RPL19;RPL23A;RPS26;RPS28;RPS29;RPL27A;RPS20;RPS21;RPS24;RPS23	;		Measles	3/138	0.317914	1	0	0	1.51492	1.73606	CSNK2A2;RACK1;EIF3H
ncRNA processing (GO:0034470)	64/227	2.46172e-65	9.66319e-63	0	0	19.6473	2922.87	RPL5;RPL30;POP7;RPL3;RPL32;RPL34;RPLP1;RPLP0;RPL8;RPL10A;RPL9;RPL6;RPL7;RPS15;RPS4X;RPS14;RPL7A;RPS17;RPS19;RPS18;RPL36;RPL35;RPL38;RPL37;RPS10;RPS13;RPS9;RPL21;RPS7;RPS8;RPL23;RPS5;RPS6;RPL13A;RPSA;RPS3A;KARS;RPL37A;RPL24;RPL27;RPL26;RPL29;RPL28;RPL10;RPL12;RPL11;RPL36A;RPL14;RPS3;RPL13;RPS2;RPL18;RPS27A;RPL17;RPL19;RPL23A;RPS26;RPS28;RPS29;RPL27A;RPS20;RPS21;RPS24;RPS23	;		Biosynthesis of unsaturated fatty acids	1/27	0.32329	1	0	0	2.58098	2.91446	FADS2
ribosome biogenesis (GO:0042254)	62/226	2.0498e-62	7.47151e-60	0	0	19.1175	2715.5	RPL5;RPL30;RPL3;RPL32;RPL34;RPLP1;RPLP0;RPL8;RPL10A;RPL9;RPL6;RPL7;RPS15;RPS4X;RPS14;RPL7A;RPS17;RPS19;RPS18;RPL36;RPL35;RPL38;RPL37;RPS10;RPS13;RPS9;RPL21;RPS7;RPS8;RPL23;RPS5;RPS6;RPL13A;RPSA;RPS3A;RPL37A;RPL24;RPL27;RPL26;RPL29;RPL28;RPL10;RPL12;RPL11;RPL36A;RPL14;RPS3;RPL13;RPS2;RPL18;RPS27A;RPL17;RPL19;RPL23A;RPS26;RPS28;RPS29;RPL27A;RPS20;RPS21;RPS24;RPS23	;		Fatty acid elongation	1/27	0.32329	1	0	0	2.58098	2.91446	HADH
cellular macromolecule biosynthetic process (GO:0034645)	69/367	2.22347e-57	7.56425e-55	0	0	13.1018	1709.11	RPL5;RPL30;RPL3;RPL32;RPL34;RPLP1;RPLP0;RPL8;RPL10A;RPL9;RPL6;RPL7;RPS15;EEF1B2;RPS4X;RPS14;RPL7A;MRPL3;RPS17;RPS19;RPS18;RPL36;RPL35;RPL38;RPL37;RPS10;RPS13;RPS9;RPL21;RPS7;RPS8;RPL23;RPS5;RPS6;RPL13A;RPSA;RPS3A;EEF1A1;EEF1G;EEF1D;RPL37A;RPL24;RPL27;RPL26;RPL29;RPL28;RPL10;RPL12;RPL11;RPL36A;MRPL10;RPL14;RPS3;RPL13;RPS2;RPL18;RPS27A;RPL17;RPL19;NAP1L1;RPL23A;RPS26;RPS28;RPS29;RPL27A;RPS20;RPS21;…	;		Butanoate metabolism	1/28	0.333013	1	0	0	2.4888	2.73662	HADH
gene expression (GO:0010467)	66/411	3.90773e-50	1.24632e-47	0	0	11.1905	1273.1	RPL5;RPL30;RPL3;RPL32;RPL34;RPLP1;RPLP0;RPL8;RPL10A;RPL9;RPL6;RPL7;RPS15;RPS4X;RPS14;RPL7A;MRPL3;RPS17;RPS19;RPS18;RPL36;RPL35;RPL38;RPL37;RPS10;RPS13;RPS9;RPL21;RPS7;RPS8;RPL23;RPS5;RPS6;RPL13A;RPSA;RPS3A;EEF1A1;RPL37A;RPL24;RPL27;RPL26;RPL29;RPL28;RPL10;RPL12;RPL11;RPL36A;TSPAN33;MRPL10;RPL14;RPS3;RPL13;RPS2;RPL18;RPS27A;RPL17;RPL19;RPL23A;RPS26;RPS28;RPS29;RPL27A;RPS20;RPS21;RPS24;RPS23	;		Circadian rhythm	1/31	0.361358	1	0	0	2.24795	2.28816	NPAS2
cellular protein metabolic process (GO:0044267)	68/484	1.00175e-47	3.00702e-45	0	0	9.79065	1059.54	RPL5;RPL30;RPL3;RPL32;RPL34;RPLP1;RPLP0;RPL8;RPL10A;RPL9;RPL6;RPL7;RPS15;RPS4X;RPS14;RPL7A;MRPL3;RPS17;IMMP2L;RPS19;RPS18;RPL36;RPL35;RPL38;RPL37;RPS10;RPS13;RPS9;RPL21;RPS7;RPS8;RPL23;RPS5;RPS6;RPL13A;RPSA;RPS3A;EEF1A1;RPL37A;RPL24;RPL27;RPL26;RPL29;RPL28;RPL10;RPL12;RPL11;RPL36A;MRPL10;RPL14;RPS3;RPL13;IGFBP7;RPS2;RPL18;RPS27A;LCMT1;RPL17;RPL19;RPL23A;RPS26;RPS28;RPS29;RPL27A;RPS20;RPS21;RPS24;…	;		RNA polymerase	1/31	0.361358	1	0	0	2.24795	2.28816	POLR3C
cytoplasmic translation (GO:0002181)	30/54	1.11531e-41	3.16192e-39	0	0	38.7147	3650.67	RPL30;RPL32;RPLP1;RPLP0;RPL11;RPL36A;RPL10A;RPL8;RPL9;RPL6;RPL7;RPL36;RPS3;RPL38;RPL18;RPL17;RPL19;RPS7;RPS3A;RPS26;RPS28;EIF3M;RPS29;RPL27A;RPL24;RPS20;RPL26;RPL29;RPS21;RPS23	;		Propanoate metabolism	1/32	0.370536	1	0	0	2.1777	2.16203	BCKDHA
ribosome assembly (GO:0042255)	17/56	1.70957e-18	4.59156e-16	0	0	21.1548	865.449	RPL5;RPL3;RPL10;RPS5;RPL12;RPL11;RPSA;RPL23A;RPL6;RPS15;RPS14;RPS17;RPS28;RPS19;RPL24;RPS10;NOP53	;		mTOR signaling pathway	3/152	0.37276	1	0	0	1.37539	1.35726	FZD3;STRADB;RPS6
ribonucleoprotein complex assembly (GO:0022618)	22/156	7.51253e-16	1.91682e-13	0	0	9.82757	342.243	MCTS1;RPL5;RPL3;RPL10;RPS5;RPL12;RPL11;RPSA;RPL23A;NOL3;RPL6;RPS15;RPS14;RPS17;RPS28;EIF2S3;RPS19;RPL24;RPL38;RPS10;NOP53;RPS23	;		Prion diseases	1/35	0.397291	1	0	0	1.99104	1.8379	C5
ribosomal large subunit biogenesis (GO:0042273)	15/63	1.02889e-14	2.5002e-12	0	0	16.592	534.39	RPL5;RPL3;RPL10;RPL12;RPL11;RPL23A;RPL10A;RPL6;RPL7;RPL7A;NSA2;RPL14;RPL24;RPL26;NOP53	;		DNA replication	1/36	0.405955	1	0	0	1.93573	1.74509	PRIM2
ribosomal small subunit biogenesis (GO:0042274)	11/44	2.21063e-11	5.12765e-09	0	0	17.4216	427.442	RPS15;RPS14;RPS17;RPS28;RPS19;RPS7;RPS5;RPS6;RPSA;RPS10;RPS24	;		Phosphatidylinositol signaling system	2/99	0.416665	1	0	0	1.40781	1.2325	ITPK1;DGKH
ribosomal small subunit assembly (GO:0000028)	8/19	1.07495e-10	2.38499e-08	0	0	29.3416	673.496	RPS15;RPS14;RPS17;RPS28;RPS19;RPS5;RPSA;RPS10	;		Ribosome biogenesis in eukaryotes	2/101	0.426562	1	0	0	1.37993	1.1757	POP7;CSNK2A2
ribosomal large subunit assembly (GO:0000027)	9/30	2.50098e-10	5.31771e-08	0	0	20.9059	462.213	RPL5;RPL3;RPL10;RPL12;RPL11;RPL24;RPL23A;NOP53;RPL6	;		Tryptophan metabolism	1/42	0.455394	1	0	0	1.6592	1.30511	HADH
negative regulation of proteolysis involved in cellular protein catabolic process (GO:1903051)	5/19	5.79425e-06	0.00118272	0	0	18.3385	221.138	RPL5;RPS7;RPL23;RPL11;PSMF1	;		Drug metabolism	2/108	0.460489	1	0	0	1.29049	1.00073	NME7;GSTA2
maturation of SSU-rRNA from tricistronic rRNA transcript (SSU-rRNA, 5.8S rRNA, LSU-rRNA) (GO:0000462)	6/35	9.47869e-06	0.00186038	0	0	11.9462	138.176	RPS14;RPS19;RPS8;RPSA;RPS21;RPS24	;		Carbohydrate digestion and absorption	1/44	0.470945	1	0	0	1.58378	1.19261	SLC2A5
maturation of LSU-rRNA (GO:0000470)	5/22	1.26672e-05	0.00230859	0	0	15.8378	178.595	RPL7A;NSA2;RPL35;RPL10A;RPL7	;		Fatty acid degradation	1/44	0.470945	1	0	0	1.58378	1.19261	HADH
negative regulation of protein ubiquitination involved in ubiquitin-dependent protein catabolic process (GO:2000059)	4/11	1.26572e-05	0.00239221	0	0	25.3405	285.772	RPL5;RPS7;RPL23;RPL11	;		Proteasome	1/45	0.478553	1	0	0	1.54859	1.14129	PSMF1
cytoplasmic translational initiation (GO:0002183)	4/12	1.87716e-05	0.00330315	0	0	23.2288	252.803	MCTS1;EIF3M;EIF2S3;EIF3D	;		Cysteine and methionine metabolism	1/47	0.493445	1	0	0	1.48269	1.04729	AHCY
negative regulation of ubiquitin-protein transferase activity (GO:0051444)	4/13	2.68087e-05	0.00456015	0	0	21.442	225.715	RPL5;RPS7;RPL23;RPL11	;		Intestinal immune network for IgA production	1/48	0.500731	1	0	0	1.4518	1.00419	IL15
positive regulation of cellular amide metabolic process (GO:0034250)	6/61	0.000237312	0.0390647	0	0	6.8544	57.2077	RPS4X;RPL5;RACK1;EIF3E;RPL26;EIF3D	;		Notch signaling pathway	1/48	0.500731	1	0	0	1.4518	1.00419	RFNG
IRES-dependent viral translational initiation (GO:0075522)	3/10	0.000325647	0.0519305	0	0	20.9059	167.868	MCTS1;EIF3F;EIF3D	;		Malaria	1/49	0.507913	1	0	0	1.42217	0.963443	THBS4
regulation of protein ubiquitination involved in ubiquitin-dependent protein catabolic process (GO:2000058)	4/25	0.000414106	0.0640359	0	0	11.1498	86.8503	RPL5;RPS7;RPL23;RPL11	;		Huntington disease	3/193	0.52548	1	0	0	1.08321	0.696983	ATP5MC2;NRF1;UQCRH
maturation of SSU-rRNA (GO:0030490)	5/46	0.000497743	0.0747054	0	0	7.57461	57.6081	RPS14;RPS28;RPS19;RPS8;RPS24	;		Glutathione metabolism	1/56	0.555383	1	0	0	1.2444	0.731827	GSTA2
viral translation (GO:0019081)	3/13	0.000751725	0.103677	0	0	16.0815	115.676	MCTS1;EIF3F;EIF3D	;		Pyrimidine metabolism	1/57	0.561782	1	0	0	1.22257	0.704985	NME7
protein alkylation (GO:0008213)	4/29	0.000743233	0.105353	0	0	9.61192	69.2491	EEF1A1;EEF2KMT;RPS2;LCMT1	;		Oxidative phosphorylation	2/133	0.571384	1	0	0	1.04792	0.586512	ATP5MC2;UQCRH
negative regulation of protein ubiquitination (GO:0031397)	5/50	0.000734291	0.10706	0	0	6.96864	50.2899	RPL5;RPS7;RPL23;RPL11;RPS3	;		Lysine degradation	1/59	0.574304	1	0	0	1.18113	0.655048	HADH
translational elongation (GO:0006414)	7/105	0.000800027	0.107435	0	0	4.64576	33.1283	EEF1B2;EEF1A1;EEF1G;MRPL3;EEF1D;RACK1;MRPL10	;		Steroid hormone biosynthesis	1/60	0.580431	1	0	0	1.16144	0.631806	SRD5A1
negative regulation of ubiquitin protein ligase activity (GO:1904667)	6/77	0.000837065	0.109527	0	0	5.43011	38.4756	RPL5;RPS7;RPL23;RPL11;PSMF1;RPS27A	;		Glycerolipid metabolism	1/61	0.58647	1	0	0	1.1424	0.609624	DGKH
positive regulation of translation (GO:0045727)	6/78	0.000896078	0.114317	0	0	5.36049	37.6172	RPS4X;RPL5;RPS9;EIF3E;RPL26;EIF3D	;		Apelin signaling pathway	2/137	0.587527	1	0	0	1.01732	0.541044	RPS6;NRF1
regulation of translation (GO:0006417)	10/213	0.00105328	0.131095	0	0	3.27166	22.43	RPS4X;RPL5;RPL10;RACK1;RPS3;RPL13A;EIF3H;EIF3E;RPL26;EIF3D	;		Basal cell carcinoma	1/63	0.598289	1	0	0	1.10613	0.5682	FZD3
regulation of ubiquitin protein ligase activity (GO:1904666)	4/36	0.00170381	0.207014	0	0	7.74293	49.3603	RPL5;RPS7;RPL23;RPL11	;		Cytosolic DNA-sensing pathway	1/63	0.598289	1	0	0	1.10613	0.5682	POLR3C
plasma membrane bounded cell projection assembly (GO:0120031)	10/241	0.00262224	0.311192	0	0	2.89155	17.1866	BBS2;OFD1;DMTN;TTC30B;FAM161A;WDR5B;POC1B;WDPCP;DZIP1;MTSS1	;		Parkinson disease	2/142	0.607068	1	0	0	0.981499	0.489881	ATP5MC2;UQCRH
positive regulation of RNA binding (GO:1905216)	2/6	0.00296305	0.343646	0	0	23.2288	135.227	EIF3E;EIF3D	;		Mitophagy	1/65	0.609771	1	0	0	1.0721	0.530336	CSNK2A2
formation of translation preinitiation complex (GO:0001731)	2/7	0.00410905	0.446138	0	0	19.9104	109.399	MCTS1;EIF2S3	;		Breast cancer	2/147	0.6259	1	0	0	0.948114	0.444253	FZD3;PGR
protein methylation (GO:0006479)	4/46	0.0042202	0.44866	0	0	6.05969	33.1336	EEF1A1;EEF2KMT;RPS2;LCMT1	;		Staphylococcus aureus infection	1/68	0.626385	1	0	0	1.0248	0.479392	C5
positive regulation of mRNA binding (GO:1902416)	2/7	0.00410905	0.455836	0	0	19.9104	109.399	EIF3E;EIF3D	;		RIG-I-like receptor signaling pathway	1/70	0.637067	1	0	0	0.99552	0.448861	MAP3K1
endonucleolytic cleavage in ITS1 to separate SSU-rRNA from 5.8S rRNA and LSU-rRNA from tricistronic rRNA transcript (SSU-rRNA, 5.8S rRNA, LSU-rRNA) (GO:0000447)	2/7	0.00410905	0.465966	0	0	19.9104	109.399	RPSA;RPS21	;		Thermogenesis	3/231	0.646961	1	0	0	0.905018	0.394107	RPS6;ATP5MC2;UQCRH
sympathetic ganglion development (GO:0061549)	2/9	0.00691173	0.69158	0	0	15.4859	77.035	NELL2;FZD3	;		Adherens junction	1/72	0.647445	1	0	0	0.967867	0.420753	CSNK2A2
cilium organization (GO:0044782)	8/192	0.00667362	0.69501	0	0	2.9036	14.5459	BBS2;OFD1;FAM161A;TTC30B;WDR5B;POC1B;WDPCP;DZIP1	;		Cushing syndrome	2/155	0.654568	1	0	0	0.899179	0.381055	FZD3;WDR5B
maturation of LSU-rRNA from tricistronic rRNA transcript (SSU-rRNA, 5.8S rRNA, LSU-rRNA) (GO:0000463)	2/9	0.00691173	0.705412	0	0	15.4859	77.035	RPL35;RPL7	;		Inositol phosphate metabolism	1/74	0.657527	1	0	0	0.941708	0.39483	ITPK1
negative regulation of proteasomal protein catabolic process (GO:1901799)	3/28	0.00734697	0.720992	0	0	7.4664	36.6859	RPL11;PSMF1;NOP53	;		Metabolism of xenobiotics by cytochrome P450	1/74	0.657527	1	0	0	0.941708	0.39483	GSTA2
ganglion development (GO:0061548)	2/10	0.00855826	0.779872	0	0	13.9373	66.3534	NELL2;FZD3	;		PPAR signaling pathway	1/74	0.657527	1	0	0	0.941708	0.39483	FADS2
regulation of chromosome segregation (GO:0051983)	3/29	0.00810894	0.780753	0	0	7.20894	34.7095	CSNK2A2;KIF2C;KNSTRN	;		Wnt signaling pathway	2/158	0.664858	1	0	0	0.882106	0.360059	FZD3;CSNK2A2
positive regulation of T cell receptor signaling pathway (GO:0050862)	2/10	0.00855826	0.794051	0	0	13.9373	66.3534	TRAT1;RPS3	;		Pertussis	1/76	0.667321	1	0	0	0.916926	0.370882	C5
organelle assembly (GO:0070925)	12/376	0.00842211	0.795889	0	0	2.22403	10.624	BBS2;OFD1;TTC30B;FAM161A;WDR5B;RPS3;POC1B;WDPCP;ATG14;DZIP1;VPS25;RPS23	;		Synaptic vesicle cycle	1/78	0.676837	1	0	0	0.893416	0.348723	SLC6A2
positive regulation of cellular protein metabolic process (GO:0032270)	5/91	0.0100295	0.897908	0	0	3.82892	17.6215	RPS4X;RPL5;EIF3E;RPL26;EIF3D	;		Cardiac muscle contraction	1/78	0.676837	1	0	0	0.893416	0.348723	UQCRH
endonucleolytic cleavage of tricistronic rRNA transcript (SSU-rRNA, 5.8S rRNA, LSU-rRNA) (GO:0000479)	2/11	0.0103617	0.911647	0	0	12.6703	57.8986	RPSA;RPS21	;		Complement and coagulation cascades	1/79	0.681492	1	0	0	0.882106	0.338262	C5
positive regulation of intrinsic apoptotic signaling pathway (GO:2001244)	3/33	0.0116099	1	0	0	6.33513	28.2287	RPS7;RPS3;RACK1	;		Chemical carcinogenesis	1/82	0.695062	1	0	0	0.849834	0.309131	GSTA2
rRNA 3'-end processing (GO:0031125)	2/12	0.0123171	1	0	0	11.6144	51.0658	RPSA;RPS21	;		ECM-receptor interaction	1/82	0.695062	1	0	0	0.849834	0.309131	THBS4
ribosomal subunit export from nucleus (GO:0000054)	2/12	0.0123171	1	0	0	11.6144	51.0658	RPS15;NOP53	;		Hepatocellular carcinoma	2/168	0.697387	1	0	0	0.8296	0.299001	FZD3;GSTA2
erythrocyte differentiation (GO:0030218)	3/35	0.0136384	1	0	0	5.97312	25.6537	RPS14;DMTN;RPS19	;		Peroxisome	1/83	0.699455	1	0	0	0.839595	0.300116	MVK
regulation of signal transduction by p53 class mediator (GO:1901796)	6/138	0.0147529	1	0	0	3.02984	12.7748	RPL5;RPL23;CSNK2A2;RPL11;RPS27A;NOP53	;		Alzheimer disease	2/171	0.706623	1	0	0	0.815046	0.283031	ATP5MC2;UQCRH
negative regulation of hydrogen peroxide-induced cell death (GO:1903206)	2/14	0.0166655	1	0	0	9.9552	40.7607	RACK1;GPR37L1	;		Rheumatoid arthritis	1/91	0.732409	1	0	0	0.765785	0.238478	IL15
positive regulation of DNA repair (GO:0045739)	3/38	0.017036	1	0	0	5.50156	22.4047	RPS3;FOXM1;NPAS2	;		GnRH signaling pathway	1/93	0.740069	1	0	0	0.749316	0.225553	MAP3K1
regulation of macrophage chemotaxis (GO:0010758)	2/15	0.0190493	1	0	0	9.29152	36.8012	C5;KARS	;		NF-kappa B signaling pathway	1/95	0.74751	1	0	0	0.733541	0.213466	CSNK2A2
negative regulation of RNA metabolic process (GO:0051253)	2/15	0.0190493	1	0	0	9.29152	36.8012	RPS26;RPS13	;		Glycerophospholipid metabolism	1/97	0.754738	1	0	0	0.718417	0.202151	DGKH
positive regulation of double-strand break repair (GO:2000781)	2/15	0.0190493	1	0	0	9.29152	36.8012	MRNIP;FOXM1	;		Choline metabolism in cancer	1/99	0.761761	1	0	0	0.703903	0.191548	DGKH
regulation of protein complex assembly (GO:0043254)	4/73	0.0208649	1	0	0	3.81843	14.7761	HJURP;RPS3;LCMT1;NOP53	;		Progesterone-mediated oocyte maturation	1/99	0.761761	1	0	0	0.703903	0.191548	PGR
macroautophagy (GO:0016236)	5/110	0.0212405	1	0	0	3.16756	12.201	CSNK2A2;ATG14;RPS27A;TOMM20;VPS25	;		HIF-1 signaling pathway	1/100	0.765197	1	0	0	0.696864	0.186497	RPS6
sympathetic nervous system development (GO:0048485)	2/16	0.0215669	1	0	0	8.7108	33.4198	NELL2;FZD3	;		Melanogenesis	1/101	0.768583	1	0	0	0.689964	0.181603	FZD3
positive regulation of antigen receptor-mediated signaling pathway (GO:0050857)	2/16	0.0215669	1	0	0	8.7108	33.4198	TRAT1;RPS3	;		Parathyroid hormone synthesis, secretion and action	1/106	0.784798	1	0	0	0.657419	0.159311	NACA
regulation of tissue remodeling (GO:0034103)	2/17	0.0242141	1	0	0	8.1984	30.5048	IL15;THBS4	;		Proteoglycans in cancer	2/201	0.786614	1	0	0	0.693397	0.166428	FZD3;RPS6
positive regulation of signal transduction by p53 class mediator (GO:1901798)	2/17	0.0242141	1	0	0	8.1984	30.5048	RPS7;RPL23	;		TNF signaling pathway	1/110	0.796951	1	0	0	0.633513	0.143783	IL15
mitotic G2 DNA damage checkpoint (GO:0007095)	2/17	0.0242141	1	0	0	8.1984	30.5048	MRNIP;NOP53	;		Neurotrophin signaling pathway	1/119	0.821853	1	0	0	0.5856	0.114891	MAP3K1
tRNA metabolic process (GO:0006399)	2/18	0.0269867	1	0	0	7.74293	27.9707	POP7;KARS	;		AMPK signaling pathway	1/120	0.824425	1	0	0	0.58072	0.112119	STRADB
negative regulation of peptidyl-serine phosphorylation (GO:0033137)	2/18	0.0269867	1	0	0	7.74293	27.9707	DMTN;RACK1	;		Human T-cell leukemia virus 1 infection	2/219	0.824851	1	0	0	0.636406	0.122542	MAP3K1;IL15
negative regulation of RNA splicing (GO:0033119)	2/18	0.0269867	1	0	0	7.74293	27.9707	RPS26;RPS13	;		Oocyte meiosis	1/125	0.836739	1	0	0	0.557491	0.0993693	PGR
negative regulation of protein modification by small protein conjugation or removal (GO:1903321)	3/46	0.0282048	1	0	0	4.54477	16.2169	RPL5;RPL11;RPS3	;		Autophagy	1/128	0.84371	1	0	0	0.544425	0.0925232	ATG14
protein import into mitochondrial matrix (GO:0030150)	2/19	0.0298804	1	0	0	7.33541	25.7513	TIMM44;TOMM20	;		Purine metabolism	1/129	0.845967	1	0	0	0.540205	0.0903627	NME7
maturation of 5.8S rRNA from tricistronic rRNA transcript (SSU-rRNA, 5.8S rRNA, LSU-rRNA) (GO:0000466)	2/19	0.0298804	1	0	0	7.33541	25.7513	RPSA;RPS21	;		Systemic lupus erythematosus	1/133	0.854675	1	0	0	0.523958	0.0822789	C5
positive regulation of response to DNA damage stimulus (GO:2001022)	3/49	0.0331838	1	0	0	4.26651	14.5304	NSMCE1;RPS3;NPAS2	;		Human papillomavirus infection	3/330	0.855387	1	0	0	0.633513	0.0989555	FZD3;RFNG;THBS4
cellular response to hexose stimulus (GO:0071331)	2/21	0.0360156	1	0	0	6.6368	22.0594	RACK1;SLC2A5	;		Ubiquitin mediated proteolysis	1/137	0.862893	1	0	0	0.50866	0.0750092	MAP3K1
branched-chain amino acid catabolic process (GO:0009083)	2/21	0.0360156	1	0	0	6.6368	22.0594	BCKDHA;ACAD8	;		Estrogen signaling pathway	1/137	0.862893	1	0	0	0.50866	0.0750092	PGR
negative regulation of translation (GO:0017148)	4/88	0.0379224	1	0	0	3.16756	10.3649	RACK1;RPS3;RPL13A;EIF3E	;		Insulin signaling pathway	1/137	0.862893	1	0	0	0.50866	0.0750092	RPS6
branched-chain amino acid metabolic process (GO:0009081)	2/22	0.0392492	1	0	0	6.33513	20.512	BCKDHA;ACAD8	;		Fluid shear stress and atherosclerosis	1/139	0.866827	1	0	0	0.501341	0.0716497	GSTA2
regulation of cytokine production involved in inflammatory response (GO:1900015)	2/22	0.0392492	1	0	0	6.33513	20.512	CUEDC2;KARS	;		Signaling pathways regulating pluripotency of stem cells	1/139	0.866827	1	0	0	0.501341	0.0716497	FZD3
protein targeting to mitochondrion (GO:0006626)	3/54	0.0424248	1	0	0	3.87147	12.2339	IMMP2L;TIMM44;TOMM20	;		Phospholipase D signaling pathway	1/148	0.883181	1	0	0	0.470854	0.0584918	DGKH
negative regulation of cellular component organization (GO:0051129)	3/54	0.0424248	1	0	0	3.87147	12.2339	RPL13A;LCMT1;NOP53	;		Gastric cancer	1/149	0.88487	1	0	0	0.467694	0.0572057	FZD3
mitotic G2/M transition checkpoint (GO:0044818)	2/23	0.0425885	1	0	0	6.05969	19.1254	MRNIP;NOP53	;		Non-alcoholic fatty liver disease (NAFLD)	1/149	0.88487	1	0	0	0.467694	0.0572057	UQCRH
cellular amino acid catabolic process (GO:0009063)	2/23	0.0425885	1	0	0	6.05969	19.1254	ACAD8;BCKDHA	;		Phagosome	1/152	0.889792	1	0	0	0.458463	0.0535336	THBS4
negative regulation of developmental growth (GO:0048640)	2/24	0.0460298	1	0	0	5.8072	17.8773	BBS2;DUSP10	;		Hepatitis C	1/155	0.894504	1	0	0	0.44959	0.0501229	EIF3E
negative regulation of proteasomal ubiquitin-dependent protein catabolic process (GO:0032435)	2/24	0.0460298	1	0	0	5.8072	17.8773	RPL11;NOP53	;		Cellular senescence	1/160	0.901916	1	0	0	0.43554	0.0449627	FOXM1
negative regulation of oxidative stress-induced cell death (GO:1903202)	2/24	0.0460298	1	0	0	5.8072	17.8773	GPR37L1;NOL3	;		Hippo signaling pathway	1/160	0.901916	1	0	0	0.43554	0.0449627	FZD3
cellular respiration (GO:0045333)	3/57	0.0485232	1	0	0	3.66771	11.0974	ETFRF1;ETFA;UQCRH	;		JAK-STAT signaling pathway	1/162	0.904733	1	0	0	0.430163	0.043066	IL15
regulation of p38MAPK cascade (GO:1900744)	2/26	0.053204	1	0	0	5.36049	15.7257	DUSP10;KARS	;		Hepatitis B	1/163	0.906111	1	0	0	0.427524	0.042151	MAP3K1
regulation of T cell receptor signaling pathway (GO:0050856)	2/26	0.053204	1	0	0	5.36049	15.7257	TRAT1;RPS3	;		Protein processing in endoplasmic reticulum	1/165	0.908808	1	0	0	0.422342	0.0403848	SSR4
positive regulation of macromolecule biosynthetic process (GO:0010557)	5/142	0.0541397	1	0	0	2.45375	7.15559	RPS4X;RPL5;EIF3E;RPL26;EIF3D	;		Tight junction	1/170	0.915218	1	0	0	0.40992	0.0363161	MAP3K1
cilium assembly (GO:0060271)	8/288	0.0567302	1	0	0	1.93573	5.55449	BBS2;OFD1;TTC30B;FAM161A;WDR5B;POC1B;WDPCP;DZIP1	;		Cytokine-cytokine receptor interaction	2/294	0.926094	1	0	0	0.474057	0.036398	IL15;CXCR3
peptide metabolic process (GO:0006518)	4/104	0.0628424	1	0	0	2.68025	7.41658	EEF1G;IMMP2L;GSTA2;TRHDE	;		MAPK signaling pathway	2/295	0.926966	1	0	0	0.47245	0.03583	MAP3K1;DUSP10
MyD88-dependent toll-like receptor signaling pathway (GO:0002755)	2/29	0.064643	1	0	0	4.80596	13.1629	MAP3K1;RPS27A	;		Axon guidance	1/181	0.927783	1	0	0	0.385008	0.0288593	FZD3
protein stabilization (GO:0050821)	5/152	0.0683388	1	0	0	2.29232	6.15092	RPL5;RPS7;RPL23;RPL11;NOP53	;		Kaposi sarcoma-associated herpesvirus infection	1/186	0.932863	1	0	0	0.374658	0.0260377	ATG14
negative regulation of stress-activated MAPK cascade (GO:0032873)	2/30	0.0686235	1	0	0	4.64576	12.4466	DUSP10;FOXM1	;		Chemokine signaling pathway	1/190	0.936669	1	0	0	0.366771	0.0239961	CXCR3
negative regulation of epithelial cell proliferation (GO:0050680)	3/66	0.0691971	1	0	0	3.16756	8.45992	AIMP1;DUSP10;MTSS1	;		Focal adhesion	1/199	0.944465	1	0	0	0.350183	0.0200082	THBS4
G2 DNA damage checkpoint (GO:0031572)	2/32	0.076817	1	0	0	4.3554	11.1774	MRNIP;NOP53	;		Neuroactive ligand-receptor interaction	2/338	0.956478	1	0	0	0.412346	0.0183485	C5;MCHR1
positive regulation of cellular biosynthetic process (GO:0031328)	5/159	0.0793923	1	0	0	2.1914	5.55158	RPS4X;RPL5;EIF3E;RPL26;EIF3D	;		PI3K-Akt signaling pathway	2/354	0.964222	1	0	0	0.393709	0.0143441	RPS6;THBS4
stress-activated protein kinase signaling cascade (GO:0031098)	3/70	0.0794681	1	0	0	2.98656	7.56317	MAP3K1;STRADB;RPS27A	;		Endocytosis	1/244	0.971231	1	0	0	0.2856	0.00833694	VPS25
release of sequestered calcium ion into cytosol by sarcoplasmic reticulum (GO:0014808)	1/6	0.0830794	1	0	0	11.6144	28.8962	NOL3	;		Pathways in cancer	3/530	0.982933	1	0	0	0.394451	0.00679006	FZD3;IL15;GSTA2
ribosomal small subunit export from nucleus (GO:0000056)	1/6	0.0830794	1	0	0	11.6144	28.8962	RPS15	;		MicroRNAs in cancer	1/299	0.987149	1	0	0	0.233065	0.00301457	FZD3
regulation of mitotic spindle checkpoint (GO:1903504)	1/6	0.0830794	1	0	0	11.6144	28.8962	LCMT1	;		Herpes simplex virus 1 infection	1/492	0.999251	1	0	0	0.141639	0.000106114	C5
regulation of tooth mineralization (GO:0070170)	1/6	0.0830794	1	0	0	11.6144	28.8962	ASPN	;
regulation of intrinsic apoptotic signaling pathway by p53 class mediator (GO:1902253)	1/6	0.0830794	1	0	0	11.6144	28.8962	RPS7	;
catecholamine transport (GO:0051937)	1/6	0.0830794	1	0	0	11.6144	28.8962	SLC6A2	;
negative regulation of cellular response to hypoxia (GO:1900038)	1/6	0.0830794	1	0	0	11.6144	28.8962	NOL3	;
negative regulation of stress-activated protein kinase signaling cascade (GO:0070303)	1/6	0.0830794	1	0	0	11.6144	28.8962	FOXM1	;
negative regulation of protein targeting to membrane (GO:0090315)	1/6	0.0830794	1	0	0	11.6144	28.8962	DMTN	;
vesicle fusion with endoplasmic reticulum-Golgi intermediate compartment (ERGIC) membrane (GO:1990668)	1/6	0.0830794	1	0	0	11.6144	28.8962	SEC14L3	;
lipoprotein catabolic process (GO:0042159)	1/6	0.0830794	1	0	0	11.6144	28.8962	LYPLAL1	;
positive regulation of fibroblast migration (GO:0010763)	1/6	0.0830794	1	0	0	11.6144	28.8962	DMTN	;
rRNA transport (GO:0051029)	1/6	0.0830794	1	0	0	11.6144	28.8962	RPSA	;
positive regulation of protein acetylation (GO:1901985)	1/6	0.0830794	1	0	0	11.6144	28.8962	FAM161A	;
male genitalia development (GO:0030539)	1/6	0.0830794	1	0	0	11.6144	28.8962	SRD5A1	;
negative regulation of DNA repair (GO:0045738)	1/6	0.0830794	1	0	0	11.6144	28.8962	RPS3	;
monoamine transport (GO:0015844)	1/6	0.0830794	1	0	0	11.6144	28.8962	SLC6A2	;
rescue of stalled ribosome (GO:0072344)	1/6	0.0830794	1	0	0	11.6144	28.8962	RACK1	;
ammonium transmembrane transport (GO:0072488)	1/6	0.0830794	1	0	0	11.6144	28.8962	RHCG	;
regulation of atrial cardiac muscle cell membrane depolarization (GO:0060371)	1/6	0.0830794	1	0	0	11.6144	28.8962	SCN3B	;
antigen processing and presentation of endogenous peptide antigen (GO:0002483)	1/6	0.0830794	1	0	0	11.6144	28.8962	SEC14L3	;
regulation of double-strand break repair (GO:2000779)	2/34	0.0853003	1	0	0	4.0992	10.0905	MRNIP;FOXM1	;
regulation of JUN kinase activity (GO:0043506)	2/34	0.0853003	1	0	0	4.0992	10.0905	DUSP10;RPS3	;
positive regulation of inflammatory response (GO:0050729)	3/73	0.0875798	1	0	0	2.86383	6.974	RPS19;KARS;IL15	;
negative regulation of protein kinase B signaling (GO:0051898)	2/35	0.0896435	1	0	0	3.98208	9.60444	RACK1;NOP53	;
negative regulation of protein complex assembly (GO:0031333)	2/35	0.0896435	1	0	0	3.98208	9.60444	LCMT1;NOP53	;
regulation of cell cycle (GO:0051726)	6/215	0.0901731	1	0	0	1.94474	4.67908	MAP3K1;STRADB;GMNN;RACK1;FOXM1;NOP53	;
negative regulation of cellular amide metabolic process (GO:0034249)	3/75	0.0931738	1	0	0	2.78746	6.61544	RACK1;RPS3;RPL13A	;
regulation of response to DNA damage stimulus (GO:2001020)	2/36	0.0940505	1	0	0	3.87147	9.15185	NSMCE1;NPAS2	;
membrane raft polarization (GO:0001766)	1/7	0.0962411	1	0	0	9.9552	23.3041	MAL2	;
regulation of cyclic-nucleotide phosphodiesterase activity (GO:0051342)	1/7	0.0962411	1	0	0	9.9552	23.3041	RACK1	;
erythrocyte development (GO:0048821)	1/7	0.0962411	1	0	0	9.9552	23.3041	DMTN	;
positive regulation of sphingolipid biosynthetic process (GO:0090154)	1/7	0.0962411	1	0	0	9.9552	23.3041	RACK1	;
rRNA-containing ribonucleoprotein complex export from nucleus (GO:0071428)	1/7	0.0962411	1	0	0	9.9552	23.3041	RPSA	;
ion homeostasis (GO:0050801)	1/7	0.0962411	1	0	0	9.9552	23.3041	RHCG	;
cellular ion homeostasis (GO:0006873)	1/7	0.0962411	1	0	0	9.9552	23.3041	RHCG	;
regulation of mitochondrial membrane permeability involved in apoptotic process (GO:1902108)	1/7	0.0962411	1	0	0	9.9552	23.3041	STPG1	;
positive regulation of neuroblast proliferation (GO:0002052)	1/7	0.0962411	1	0	0	9.9552	23.3041	FZD3	;
female genitalia development (GO:0030540)	1/7	0.0962411	1	0	0	9.9552	23.3041	SRD5A1	;
protein localization to ciliary membrane (GO:1903441)	1/7	0.0962411	1	0	0	9.9552	23.3041	BBS2	;
ribosomal protein import into nucleus (GO:0006610)	1/7	0.0962411	1	0	0	9.9552	23.3041	RPL23	;
reproductive system development (GO:0061458)	1/7	0.0962411	1	0	0	9.9552	23.3041	SRD5A1	;
release of sequestered calcium ion into cytosol by endoplasmic reticulum (GO:1903514)	1/7	0.0962411	1	0	0	9.9552	23.3041	NOL3	;
positive regulation of ceramide biosynthetic process (GO:2000304)	1/7	0.0962411	1	0	0	9.9552	23.3041	RACK1	;
membrane raft distribution (GO:0031580)	1/7	0.0962411	1	0	0	9.9552	23.3041	MAL2	;
epithelial cell differentiation involved in kidney development (GO:0035850)	1/7	0.0962411	1	0	0	9.9552	23.3041	MTSS1	;
SA node cell action potential (GO:0086015)	1/7	0.0962411	1	0	0	9.9552	23.3041	SCN3B	;
positive regulation of membrane depolarization (GO:1904181)	1/7	0.0962411	1	0	0	9.9552	23.3041	RACK1	;
positive regulation of macrophage chemotaxis (GO:0010759)	1/7	0.0962411	1	0	0	9.9552	23.3041	KARS	;
outer mitochondrial membrane organization (GO:0007008)	1/7	0.0962411	1	0	0	9.9552	23.3041	TOMM20	;
positive regulation of protein deubiquitination (GO:1903003)	1/7	0.0962411	1	0	0	9.9552	23.3041	NOP53	;
L-cysteine metabolic process (GO:0046439)	1/7	0.0962411	1	0	0	9.9552	23.3041	AHCY	;
positive regulation of macrophage migration (GO:1905523)	1/7	0.0962411	1	0	0	9.9552	23.3041	KARS	;
positive regulation of gastrulation (GO:2000543)	1/7	0.0962411	1	0	0	9.9552	23.3041	RACK1	;
regulation of DNA repair (GO:0006282)	2/37	0.0985188	1	0	0	3.76683	8.72966	RPS3;NPAS2	;
response to ionizing radiation (GO:0010212)	3/77	0.0989114	1	0	0	2.71505	6.28136	MRNIP;EEF1D;NHEJ1	;
negative regulation of inflammatory response (GO:0050728)	3/78	0.101833	1	0	0	2.68025	6.12282	CUEDC2;MVK;RPS19	;
positive regulation of innate immune response (GO:0045089)	2/38	0.103046	1	0	0	3.66771	8.33517	RPS19;POLR3C	;
regulation of cellular amide metabolic process (GO:0034248)	2/38	0.103046	1	0	0	3.66771	8.33517	EEF1A1;RPL10	;
regulation of endothelial cell proliferation (GO:0001936)	3/79	0.104788	1	0	0	2.64632	5.96961	NELL2;AIMP1;THBS4	;
mitotic DNA damage checkpoint (GO:0044773)	2/39	0.107628	1	0	0	3.57366	7.96594	MRNIP;NOP53	;
G2/M transition of mitotic cell cycle (GO:0000086)	4/126	0.108	1	0	0	2.21227	4.92368	OFD1;FOXM1;RPS27A;LCMT1	;
neuron projection extension involved in neuron projection guidance (GO:1902284)	1/8	0.109215	1	0	0	8.7108	19.2896	NELL2	;
negative regulation of appetite (GO:0032099)	1/8	0.109215	1	0	0	8.7108	19.2896	BBS2	;
positive regulation of tissue remodeling (GO:0034105)	1/8	0.109215	1	0	0	8.7108	19.2896	IL15	;
ribosomal large subunit export from nucleus (GO:0000055)	1/8	0.109215	1	0	0	8.7108	19.2896	NOP53	;
regulation of chaperone-mediated autophagy (GO:1904714)	1/8	0.109215	1	0	0	8.7108	19.2896	EEF1A1	;
leptin-mediated signaling pathway (GO:0033210)	1/8	0.109215	1	0	0	8.7108	19.2896	BBS2	;
positive regulation of chromatin binding (GO:0035563)	1/8	0.109215	1	0	0	8.7108	19.2896	GMNN	;
positive regulation of DNA recombination (GO:0045911)	1/8	0.109215	1	0	0	8.7108	19.2896	MRNIP	;
positive regulation of mitochondrial membrane permeability involved in apoptotic process (GO:1902110)	1/8	0.109215	1	0	0	8.7108	19.2896	STPG1	;
positive regulation of respiratory burst (GO:0060267)	1/8	0.109215	1	0	0	8.7108	19.2896	RPS19	;
negative regulation of execution phase of apoptosis (GO:1900118)	1/8	0.109215	1	0	0	8.7108	19.2896	FZD3	;
transepithelial transport (GO:0070633)	1/8	0.109215	1	0	0	8.7108	19.2896	RHCG	;
regulation of endodeoxyribonuclease activity (GO:0032071)	1/8	0.109215	1	0	0	8.7108	19.2896	RPS3	;
isoprenoid metabolic process (GO:0006720)	1/8	0.109215	1	0	0	8.7108	19.2896	MVK	;
axon extension involved in axon guidance (GO:0048846)	1/8	0.109215	1	0	0	8.7108	19.2896	NELL2	;
positive regulation of chemokine secretion (GO:0090197)	1/8	0.109215	1	0	0	8.7108	19.2896	C5	;
positive regulation of protein homodimerization activity (GO:0090073)	1/8	0.109215	1	0	0	8.7108	19.2896	STPG1	;
atrial cardiac muscle cell to AV node cell signaling (GO:0086026)	1/8	0.109215	1	0	0	8.7108	19.2896	SCN3B	;
ribosome disassembly (GO:0032790)	1/8	0.109215	1	0	0	8.7108	19.2896	MCTS1	;
isoprenoid biosynthetic process (GO:0008299)	1/8	0.109215	1	0	0	8.7108	19.2896	MVK	;
regulation of chemokine secretion (GO:0090196)	1/8	0.109215	1	0	0	8.7108	19.2896	C5	;
tyrosine phosphorylation of STAT protein (GO:0007260)	1/8	0.109215	1	0	0	8.7108	19.2896	IL15	;
late endosome to vacuole transport via multivesicular body sorting pathway (GO:0032511)	1/8	0.109215	1	0	0	8.7108	19.2896	VPS25	;
positive regulation of regulatory T cell differentiation (GO:0045591)	1/8	0.109215	1	0	0	8.7108	19.2896	DUSP10	;
cell cycle G2/M phase transition (GO:0044839)	4/127	0.110329	1	0	0	2.19485	4.83808	OFD1;FOXM1;RPS27A;LCMT1	;
negative regulation of epidermal growth factor receptor signaling pathway (GO:0042059)	2/40	0.112265	1	0	0	3.48432	7.61985	RPS27A;VPS25	;
tRNA aminoacylation (GO:0043039)	2/40	0.112265	1	0	0	3.48432	7.61985	AIMP1;KARS	;
DNA damage response, signal transduction by p53 class mediator (GO:0030330)	3/82	0.113853	1	0	0	2.5495	5.53969	RPL26;FOXM1;RPS27A	;
positive regulation of cell cycle arrest (GO:0071158)	3/82	0.113853	1	0	0	2.5495	5.53969	RPL23;RPL26;RPS27A	;
regulation of protein localization (GO:0032880)	2/41	0.116952	1	0	0	3.39934	7.29495	RACK1;WDPCP	;
regulation of protein modification process (GO:0031399)	2/42	0.121688	1	0	0	3.3184	6.98954	ATG14;NOP53	;
inositol metabolic process (GO:0006020)	1/9	0.122002	1	0	0	7.74293	16.2889	ITPK1	;
negative regulation of leukocyte chemotaxis (GO:0002689)	1/9	0.122002	1	0	0	7.74293	16.2889	C5	;
negative regulation of cytokine production involved in inflammatory response (GO:1900016)	1/9	0.122002	1	0	0	7.74293	16.2889	CUEDC2	;
negative regulation of phagocytosis (GO:0050765)	1/9	0.122002	1	0	0	7.74293	16.2889	RACK1	;
mitochondrial protein processing (GO:0034982)	1/9	0.122002	1	0	0	7.74293	16.2889	IMMP2L	;
regulation of protein acetylation (GO:1901983)	1/9	0.122002	1	0	0	7.74293	16.2889	FAM161A	;
regulation of macrophage cytokine production (GO:0010935)	1/9	0.122002	1	0	0	7.74293	16.2889	CUEDC2	;
negative regulation of response to reactive oxygen species (GO:1901032)	1/9	0.122002	1	0	0	7.74293	16.2889	GPR37L1	;
actin filament reorganization (GO:0090527)	1/9	0.122002	1	0	0	7.74293	16.2889	DMTN	;
positive regulation of hemostasis (GO:1900048)	1/9	0.122002	1	0	0	7.74293	16.2889	DMTN	;
sarcoplasmic reticulum calcium ion transport (GO:0070296)	1/9	0.122002	1	0	0	7.74293	16.2889	NOL3	;
positive regulation of coagulation (GO:0050820)	1/9	0.122002	1	0	0	7.74293	16.2889	DMTN	;
positive regulation of cytokine production involved in inflammatory response (GO:1900017)	1/9	0.122002	1	0	0	7.74293	16.2889	KARS	;
regulation of endoplasmic reticulum unfolded protein response (GO:1900101)	1/9	0.122002	1	0	0	7.74293	16.2889	RACK1	;
positive regulation of protein homooligomerization (GO:0032464)	1/9	0.122002	1	0	0	7.74293	16.2889	RACK1	;
epithelial cilium movement involved in determination of left/right asymmetry (GO:0060287)	1/9	0.122002	1	0	0	7.74293	16.2889	OFD1	;
negative regulation of phosphatidylinositol 3-kinase signaling (GO:0014067)	1/9	0.122002	1	0	0	7.74293	16.2889	NOP53	;
regulation of cytokine secretion involved in immune response (GO:0002739)	1/9	0.122002	1	0	0	7.74293	16.2889	KARS	;
protein transmembrane import into intracellular organelle (GO:0044743)	2/43	0.12647	1	0	0	3.24123	6.70206	TIMM44;TOMM20	;
negative regulation of DNA metabolic process (GO:0051053)	2/43	0.12647	1	0	0	3.24123	6.70206	GMNN;RPS3	;
posttranscriptional regulation of gene expression (GO:0010608)	2/44	0.131296	1	0	0	3.16756	6.43111	RPL10;ATG14	;
myeloid cell differentiation (GO:0030099)	2/44	0.131296	1	0	0	3.16756	6.43111	RPS14;RPS19	;
regulation of proteasomal ubiquitin-dependent protein catabolic process (GO:0032434)	3/88	0.132822	1	0	0	2.37567	4.79588	RPL11;RACK1;NOP53	;
Wnt signaling pathway, planar cell polarity pathway (GO:0060071)	3/88	0.132822	1	0	0	2.37567	4.79588	FZD3;PSMF1;RPS27A	;
regulation of cellular respiration (GO:0043457)	1/10	0.134607	1	0	0	6.96864	13.9749	NOP53	;
negative regulation of oxidative stress-induced neuron death (GO:1903204)	1/10	0.134607	1	0	0	6.96864	13.9749	RACK1	;
regulation of attachment of spindle microtubules to kinetochore (GO:0051988)	1/10	0.134607	1	0	0	6.96864	13.9749	KNSTRN	;
muscle cell migration (GO:0014812)	1/10	0.134607	1	0	0	6.96864	13.9749	THBS4	;
negative regulation of embryonic development (GO:0045992)	1/10	0.134607	1	0	0	6.96864	13.9749	FZD3	;
regulation of mitochondrial depolarization (GO:0051900)	1/10	0.134607	1	0	0	6.96864	13.9749	RACK1	;
RNA phosphodiester bond hydrolysis, endonucleolytic (GO:0090502)	1/10	0.134607	1	0	0	6.96864	13.9749	POP7	;
androgen biosynthetic process (GO:0006702)	1/10	0.134607	1	0	0	6.96864	13.9749	SRD5A1	;
positive regulation of execution phase of apoptosis (GO:1900119)	1/10	0.134607	1	0	0	6.96864	13.9749	RPS3	;
regulation of neuroblast proliferation (GO:1902692)	1/10	0.134607	1	0	0	6.96864	13.9749	FZD3	;
negative regulation of endoplasmic reticulum unfolded protein response (GO:1900102)	1/10	0.134607	1	0	0	6.96864	13.9749	RACK1	;
negative regulation of lipopolysaccharide-mediated signaling pathway (GO:0031665)	1/10	0.134607	1	0	0	6.96864	13.9749	NFKBIL1	;
negative regulation of cellular protein metabolic process (GO:0032269)	3/89	0.136085	1	0	0	2.34898	4.68498	RACK1;RPS3;RPL13A	;
regulation of establishment of planar polarity (GO:0090175)	3/89	0.136085	1	0	0	2.34898	4.68498	FZD3;PSMF1;RPS27A	;
regulation of cell cycle process (GO:0010564)	3/90	0.139376	1	0	0	2.32288	4.57742	CSNK2A2;FOXM1;KNSTRN	;
cellular response to ionizing radiation (GO:0071479)	2/46	0.141071	1	0	0	3.02984	5.93393	EEF1D;RPL26	;
interleukin-12-mediated signaling pathway (GO:0035722)	2/46	0.141071	1	0	0	3.02984	5.93393	GSTA2;RPLP0	;
tRNA aminoacylation for protein translation (GO:0006418)	2/46	0.141071	1	0	0	3.02984	5.93393	AIMP1;KARS	;
cellular response to interleukin-12 (GO:0071349)	2/46	0.141071	1	0	0	3.02984	5.93393	GSTA2;RPLP0	;
double-strand break repair (GO:0006302)	4/141	0.145176	1	0	0	1.97692	3.81508	NSMCE1;MND1;AP5S1;NHEJ1	;
postreplication repair (GO:0006301)	2/47	0.146015	1	0	0	2.96538	5.70552	NSMCE1;RPS27A	;
methionine metabolic process (GO:0006555)	1/11	0.147032	1	0	0	6.33513	12.1451	AHCY	;
morphogenesis of an epithelial sheet (GO:0002011)	1/11	0.147032	1	0	0	6.33513	12.1451	ARHGAP12	;
mononuclear cell differentiation (GO:1903131)	1/11	0.147032	1	0	0	6.33513	12.1451	PIR	;
regulation of hydrogen peroxide-induced cell death (GO:1903205)	1/11	0.147032	1	0	0	6.33513	12.1451	GPR37L1	;
negative regulation of JUN kinase activity (GO:0043508)	1/11	0.147032	1	0	0	6.33513	12.1451	DUSP10	;
carbohydrate phosphorylation (GO:0046835)	1/11	0.147032	1	0	0	6.33513	12.1451	ITPK1	;
brain morphogenesis (GO:0048854)	1/11	0.147032	1	0	0	6.33513	12.1451	BBS2	;
inhibition of cysteine-type endopeptidase activity involved in apoptotic process (GO:1990001)	1/11	0.147032	1	0	0	6.33513	12.1451	NOL3	;
myeloid cell activation involved in immune response (GO:0002275)	1/11	0.147032	1	0	0	6.33513	12.1451	KARS	;
attachment of mitotic spindle microtubules to kinetochore (GO:0051315)	1/11	0.147032	1	0	0	6.33513	12.1451	KIF2C	;
epithelial cell-cell adhesion (GO:0090136)	1/11	0.147032	1	0	0	6.33513	12.1451	THBS4	;
regulation of integrin-mediated signaling pathway (GO:2001044)	1/11	0.147032	1	0	0	6.33513	12.1451	DMTN	;
oxidative phosphorylation (GO:0006119)	1/11	0.147032	1	0	0	6.33513	12.1451	UQCRH	;
negative regulation of peptide secretion (GO:0002792)	1/11	0.147032	1	0	0	6.33513	12.1451	SERGEF	;
stress granule assembly (GO:0034063)	1/11	0.147032	1	0	0	6.33513	12.1451	RPS23	;
monocyte differentiation (GO:0030224)	1/11	0.147032	1	0	0	6.33513	12.1451	PIR	;
regulation of ceramide biosynthetic process (GO:2000303)	1/11	0.147032	1	0	0	6.33513	12.1451	RACK1	;
regulation of chromatin binding (GO:0035561)	1/11	0.147032	1	0	0	6.33513	12.1451	GMNN	;
progesterone metabolic process (GO:0042448)	1/11	0.147032	1	0	0	6.33513	12.1451	SRD5A1	;
regulation of cell cycle arrest (GO:0071156)	2/48	0.150995	1	0	0	2.9036	5.48928	RPL23;FOXM1	;
respiratory electron transport chain (GO:0022904)	3/94	0.1528	1	0	0	2.22403	4.17812	ETFRF1;ETFA;UQCRH	;
establishment of protein localization to mitochondrion (GO:0072655)	2/49	0.156008	1	0	0	2.84434	5.28435	TIMM44;TOMM20	;
glutathione metabolic process (GO:0006749)	2/49	0.156008	1	0	0	2.84434	5.28435	EEF1G;GSTA2	;
antimicrobial humoral immune response mediated by antimicrobial peptide (GO:0061844)	2/49	0.156008	1	0	0	2.84434	5.28435	RPL30;RPS19	;
regulation of systemic arterial blood pressure (GO:0003073)	1/12	0.159279	1	0	0	5.8072	10.6684	SLC2A5	;
cellular response to fluid shear stress (GO:0071498)	1/12	0.159279	1	0	0	5.8072	10.6684	MTSS1	;
regulation of double-strand break repair via nonhomologous end joining (GO:2001032)	1/12	0.159279	1	0	0	5.8072	10.6684	MRNIP	;
regulation of transcription of nuclear large rRNA transcript from RNA polymerase I promoter (GO:1901836)	1/12	0.159279	1	0	0	5.8072	10.6684	NOP53	;
regulation of mononuclear cell migration (GO:0071675)	1/12	0.159279	1	0	0	5.8072	10.6684	KARS	;
regulation of DNA-dependent DNA replication (GO:0090329)	1/12	0.159279	1	0	0	5.8072	10.6684	GMNN	;
positive regulation of peptidase activity (GO:0010952)	1/12	0.159279	1	0	0	5.8072	10.6684	KARS	;
modification-dependent macromolecule catabolic process (GO:0043632)	1/12	0.159279	1	0	0	5.8072	10.6684	RPS27A	;
regulation of intrinsic apoptotic signaling pathway in response to DNA damage by p53 class mediator (GO:1902165)	1/12	0.159279	1	0	0	5.8072	10.6684	RPL26	;
entry of bacterium into host cell (GO:0035635)	1/12	0.159279	1	0	0	5.8072	10.6684	RPS27A	;
negative regulation of substrate adhesion-dependent cell spreading (GO:1900025)	1/12	0.159279	1	0	0	5.8072	10.6684	DMTN	;
protein kinase C-activating G-protein coupled receptor signaling pathway (GO:0007205)	1/12	0.159279	1	0	0	5.8072	10.6684	DGKH	;
tRNA 5'-leader removal (GO:0001682)	1/12	0.159279	1	0	0	5.8072	10.6684	POP7	;
fatty acid beta-oxidation (GO:0006635)	2/50	0.161053	1	0	0	2.78746	5.08996	ETFA;HADH	;
regulation of necrotic cell death (GO:0010939)	1/13	0.17135	1	0	0	5.36049	9.45615	RPS27A	;
regulation of granulocyte chemotaxis (GO:0071622)	1/13	0.17135	1	0	0	5.36049	9.45615	KARS	;
positive regulation of sodium ion transport (GO:0010765)	1/13	0.17135	1	0	0	5.36049	9.45615	SCN3B	;
atrial cardiac muscle cell action potential (GO:0086014)	1/13	0.17135	1	0	0	5.36049	9.45615	SCN3B	;
intestinal absorption (GO:0050892)	1/13	0.17135	1	0	0	5.36049	9.45615	SLC2A5	;
regulation of cell aging (GO:0090342)	1/13	0.17135	1	0	0	5.36049	9.45615	FOXM1	;
semaphorin-plexin signaling pathway involved in neuron projection guidance (GO:1902285)	1/13	0.17135	1	0	0	5.36049	9.45615	NELL2	;
negative regulation of epidermal growth factor-activated receptor activity (GO:0007175)	1/13	0.17135	1	0	0	5.36049	9.45615	VPS25	;
positive regulation of interleukin-17 production (GO:0032740)	1/13	0.17135	1	0	0	5.36049	9.45615	IL15	;
DNA damage response, signal transduction by p53 class mediator resulting in transcription of p21 class mediator (GO:0006978)	1/13	0.17135	1	0	0	5.36049	9.45615	FOXM1	;
interleukin-15-mediated signaling pathway (GO:0035723)	1/13	0.17135	1	0	0	5.36049	9.45615	IL15	;
alpha-linolenic acid metabolic process (GO:0036109)	1/13	0.17135	1	0	0	5.36049	9.45615	FADS2	;
high-density lipoprotein particle assembly (GO:0034380)	1/13	0.17135	1	0	0	5.36049	9.45615	APOM	;
cellular response to interleukin-15 (GO:0071350)	1/13	0.17135	1	0	0	5.36049	9.45615	IL15	;
regulation of execution phase of apoptosis (GO:1900117)	1/13	0.17135	1	0	0	5.36049	9.45615	FZD3	;
ribonucleoprotein complex disassembly (GO:0032988)	1/13	0.17135	1	0	0	5.36049	9.45615	MCTS1	;
establishment of chromosome localization (GO:0051303)	1/13	0.17135	1	0	0	5.36049	9.45615	KIF2C	;
negative regulation of cellular response to transforming growth factor beta stimulus (GO:1903845)	2/53	0.176356	1	0	0	2.62968	4.56315	RPS27A;ASPN	;
regulation of fibroblast migration (GO:0010762)	1/14	0.183249	1	0	0	4.9776	8.44653	DMTN	;
positive regulation of DNA damage response, signal transduction by p53 class mediator (GO:0043517)	1/14	0.183249	1	0	0	4.9776	8.44653	RPL26	;
positive regulation of neural precursor cell proliferation (GO:2000179)	1/14	0.183249	1	0	0	4.9776	8.44653	FZD3	;
DNA damage response, signal transduction resulting in transcription (GO:0042772)	1/14	0.183249	1	0	0	4.9776	8.44653	FOXM1	;
acetyl-CoA metabolic process (GO:0006084)	1/14	0.183249	1	0	0	4.9776	8.44653	MVK	;
regulation of gastrulation (GO:0010470)	1/14	0.183249	1	0	0	4.9776	8.44653	RACK1	;
regulation of platelet aggregation (GO:0090330)	1/14	0.183249	1	0	0	4.9776	8.44653	DMTN	;
mitochondrial electron transport, ubiquinol to cytochrome c (GO:0006122)	1/14	0.183249	1	0	0	4.9776	8.44653	UQCRH	;
positive regulation of heart rate (GO:0010460)	1/14	0.183249	1	0	0	4.9776	8.44653	SCN3B	;
negative regulation of focal adhesion assembly (GO:0051895)	1/14	0.183249	1	0	0	4.9776	8.44653	DMTN	;
negative regulation of biomineral tissue development (GO:0070168)	1/14	0.183249	1	0	0	4.9776	8.44653	ASPN	;
regulation of mitotic cell cycle spindle assembly checkpoint (GO:0090266)	1/14	0.183249	1	0	0	4.9776	8.44653	LCMT1	;
negative regulation of transforming growth factor beta receptor signaling pathway (GO:0030512)	2/55	0.18668	1	0	0	2.53405	4.25304	RPS27A;ASPN	;
regulation of RNA splicing (GO:0043484)	2/55	0.18668	1	0	0	2.53405	4.25304	RPS26;RPS13	;
regulation of programmed cell death (GO:0043067)	6/268	0.18881	1	0	0	1.56014	2.60078	MAP3K1;STRADB;RPS3;RPS27A;LCMT1;NOP53	;
regulation of tumor necrosis factor-mediated signaling pathway (GO:0010803)	2/56	0.191874	1	0	0	2.4888	4.1088	RACK1;RPS27A	;
myeloid cell development (GO:0061515)	1/15	0.194978	1	0	0	4.64576	7.59522	DMTN	;
negative regulation of peptidyl-threonine phosphorylation (GO:0010801)	1/15	0.194978	1	0	0	4.64576	7.59522	DMTN	;
selective autophagy (GO:0061912)	1/15	0.194978	1	0	0	4.64576	7.59522	ATG14	;
positive regulation of response to wounding (GO:1903036)	1/15	0.194978	1	0	0	4.64576	7.59522	DMTN	;
negative regulation of adherens junction organization (GO:1903392)	1/15	0.194978	1	0	0	4.64576	7.59522	DMTN	;
regulation of protein homooligomerization (GO:0032462)	1/15	0.194978	1	0	0	4.64576	7.59522	RACK1	;
epithelial cilium movement (GO:0003351)	1/15	0.194978	1	0	0	4.64576	7.59522	OFD1	;
negative regulation of cytokine production involved in immune response (GO:0002719)	1/15	0.194978	1	0	0	4.64576	7.59522	CUEDC2	;
negative regulation of DNA-dependent DNA replication (GO:2000104)	1/15	0.194978	1	0	0	4.64576	7.59522	GMNN	;
microtubule depolymerization (GO:0007019)	1/15	0.194978	1	0	0	4.64576	7.59522	KIF2C	;
transport along microtubule (GO:0010970)	1/15	0.194978	1	0	0	4.64576	7.59522	COPG2	;
positive regulation of cytokine production involved in immune response (GO:0002720)	1/15	0.194978	1	0	0	4.64576	7.59522	KARS	;
ventricular cardiac muscle cell action potential (GO:0086005)	1/15	0.194978	1	0	0	4.64576	7.59522	SCN3B	;
regulation of establishment of cell polarity (GO:2000114)	1/15	0.194978	1	0	0	4.64576	7.59522	RACK1	;
protein O-linked fucosylation (GO:0036066)	1/15	0.194978	1	0	0	4.64576	7.59522	RFNG	;
negative regulation of cell aging (GO:0090344)	1/15	0.194978	1	0	0	4.64576	7.59522	FOXM1	;
cytoplasmic sequestering of protein (GO:0051220)	1/15	0.194978	1	0	0	4.64576	7.59522	NFKBIL1	;
inhibition of cysteine-type endopeptidase activity (GO:0097340)	1/15	0.194978	1	0	0	4.64576	7.59522	NOL3	;
negative regulation of release of cytochrome c from mitochondria (GO:0090201)	1/15	0.194978	1	0	0	4.64576	7.59522	NOL3	;
fatty acid beta-oxidation using acyl-CoA dehydrogenase (GO:0033539)	1/15	0.194978	1	0	0	4.64576	7.59522	ETFA	;
I-kappaB kinase/NF-kappaB signaling (GO:0007249)	2/57	0.197087	1	0	0	2.44514	3.97117	NFKBIL1;RPS27A	;
negative regulation of intracellular signal transduction (GO:1902532)	4/161	0.201151	1	0	0	1.73134	2.77655	EPM2A;RACK1;NOP53;ARHGAP12	;
Wnt signaling pathway (GO:0016055)	3/109	0.206287	1	0	0	1.91797	3.0275	FZD3;VRK3;RPS27A	;
peptidyl-threonine dephosphorylation (GO:0035970)	1/16	0.206538	1	0	0	4.3554	6.86964	DUSP10	;
glucose transmembrane transport (GO:1904659)	1/16	0.206538	1	0	0	4.3554	6.86964	SLC2A5	;
genitalia development (GO:0048806)	1/16	0.206538	1	0	0	4.3554	6.86964	SRD5A1	;
negative regulation of immune effector process (GO:0002698)	1/16	0.206538	1	0	0	4.3554	6.86964	RPS19	;
protein transport along microtubule (GO:0098840)	1/16	0.206538	1	0	0	4.3554	6.86964	TTC30B	;
regulation of membrane depolarization (GO:0003254)	1/16	0.206538	1	0	0	4.3554	6.86964	SCN3B	;
regulation of protein homodimerization activity (GO:0043496)	1/16	0.206538	1	0	0	4.3554	6.86964	STPG1	;
mRNA transcription from RNA polymerase II promoter (GO:0042789)	1/16	0.206538	1	0	0	4.3554	6.86964	TFCP2	;
regulation of RIG-I signaling pathway (GO:0039535)	1/16	0.206538	1	0	0	4.3554	6.86964	NOP53	;
cytoplasmic sequestering of transcription factor (GO:0042994)	1/16	0.206538	1	0	0	4.3554	6.86964	NFKBIL1	;
protein deacylation (GO:0035601)	1/16	0.206538	1	0	0	4.3554	6.86964	LYPLAL1	;
regulation of necroptotic process (GO:0060544)	1/16	0.206538	1	0	0	4.3554	6.86964	RPS27A	;
protein localization to chromatin (GO:0071168)	1/16	0.206538	1	0	0	4.3554	6.86964	MRNIP	;
negative regulation of translational initiation (GO:0045947)	1/16	0.206538	1	0	0	4.3554	6.86964	EIF3E	;
positive regulation of leukocyte activation (GO:0002696)	1/16	0.206538	1	0	0	4.3554	6.86964	KARS	;
linoleic acid metabolic process (GO:0043651)	1/16	0.206538	1	0	0	4.3554	6.86964	FADS2	;
hexose transport (GO:0008645)	1/16	0.206538	1	0	0	4.3554	6.86964	SLC2A5	;
peptidyl-lysine methylation (GO:0018022)	1/16	0.206538	1	0	0	4.3554	6.86964	EEF2KMT	;
regulation of intrinsic apoptotic signaling pathway in response to DNA damage (GO:1902229)	1/16	0.206538	1	0	0	4.3554	6.86964	RPS3	;
negative regulation of DNA replication (GO:0008156)	1/16	0.206538	1	0	0	4.3554	6.86964	GMNN	;
positive regulation of cytokine production (GO:0001819)	5/220	0.209848	1	0	0	1.58378	2.47287	C5;KARS;IL15;POLR3C;RPS3	;
mitotic cell cycle phase transition (GO:0044772)	5/221	0.212402	1	0	0	1.57662	2.44261	OFD1;PRIM2;RPS27A;FOXM1;LCMT1	;
positive regulation of protein binding (GO:0032092)	2/60	0.212823	1	0	0	2.32288	3.59418	STPG1;RPL11	;
positive regulation of cellular process (GO:0048522)	10/519	0.213997	1	0	0	1.34271	2.07017	MCTS1;RPS4X;RPS9;RPS19;IL15;RPL23;NSMCE1;RACK1;NAP1L1;FOXM1	;
peptidyl-lysine trimethylation (GO:0018023)	1/17	0.217934	1	0	0	4.0992	6.2454	EEF2KMT	;
regulation of multicellular organism growth (GO:0040014)	1/17	0.217934	1	0	0	4.0992	6.2454	BBS2	;
high-density lipoprotein particle remodeling (GO:0034375)	1/17	0.217934	1	0	0	4.0992	6.2454	APOM	;
regulation of receptor recycling (GO:0001919)	1/17	0.217934	1	0	0	4.0992	6.2454	TRAT1	;
reverse cholesterol transport (GO:0043691)	1/17	0.217934	1	0	0	4.0992	6.2454	APOM	;
DNA catabolic process (GO:0006308)	1/17	0.217934	1	0	0	4.0992	6.2454	TATDN1	;
cellular response to gamma radiation (GO:0071480)	1/17	0.217934	1	0	0	4.0992	6.2454	RPL26	;
cardiac muscle cell contraction (GO:0086003)	1/17	0.217934	1	0	0	4.0992	6.2454	SCN3B	;
positive regulation of macrophage activation (GO:0043032)	1/17	0.217934	1	0	0	4.0992	6.2454	KARS	;
virion assembly (GO:0019068)	1/17	0.217934	1	0	0	4.0992	6.2454	RPS27A	;
pigment granule transport (GO:0051904)	1/17	0.217934	1	0	0	4.0992	6.2454	BBS2	;
regulation of lamellipodium organization (GO:1902743)	1/17	0.217934	1	0	0	4.0992	6.2454	DMTN	;
regulation of establishment or maintenance of cell polarity (GO:0032878)	1/17	0.217934	1	0	0	4.0992	6.2454	RACK1	;
melanosome transport (GO:0032402)	1/17	0.217934	1	0	0	4.0992	6.2454	BBS2	;
positive regulation of stem cell proliferation (GO:2000648)	1/17	0.217934	1	0	0	4.0992	6.2454	FZD3	;
maturation of 5.8S rRNA (GO:0000460)	1/17	0.217934	1	0	0	4.0992	6.2454	NSA2	;
membrane depolarization during cardiac muscle cell action potential (GO:0086012)	1/17	0.217934	1	0	0	4.0992	6.2454	SCN3B	;
striated muscle contraction (GO:0006941)	2/61	0.218095	1	0	0	2.2848	3.47935	SMPX;SCN3B	;
DNA damage response, signal transduction by p53 class mediator resulting in cell cycle arrest (GO:0006977)	2/62	0.223379	1	0	0	2.24795	3.36941	RPL26;RPS27A	;
tRNA processing (GO:0008033)	2/62	0.223379	1	0	0	2.24795	3.36941	POP7;KARS	;
negative regulation of G2/M transition of mitotic cell cycle (GO:0010972)	2/62	0.223379	1	0	0	2.24795	3.36941	PSMF1;RPS27A	;
regulation of translational initiation (GO:0006446)	2/62	0.223379	1	0	0	2.24795	3.36941	EIF3H;EIF3E	;
adenylate cyclase-inhibiting G-protein coupled receptor signaling pathway (GO:0007193)	2/63	0.228673	1	0	0	2.21227	3.26412	GPR37L1;MCHR1	;
signal transduction involved in mitotic G1 DNA damage checkpoint (GO:0072431)	2/63	0.228673	1	0	0	2.21227	3.26412	RPL26;RPS27A	;
establishment of melanosome localization (GO:0032401)	1/18	0.229166	1	0	0	3.87147	5.70387	BBS2	;
positive regulation of p38MAPK cascade (GO:1900745)	1/18	0.229166	1	0	0	3.87147	5.70387	KARS	;
glucan biosynthetic process (GO:0009250)	1/18	0.229166	1	0	0	3.87147	5.70387	RPS27A	;
calcium-mediated signaling using intracellular calcium source (GO:0035584)	1/18	0.229166	1	0	0	3.87147	5.70387	DMTN	;
glycogen biosynthetic process (GO:0005978)	1/18	0.229166	1	0	0	3.87147	5.70387	RPS27A	;
negative regulation of oxidative stress-induced intrinsic apoptotic signaling pathway (GO:1902176)	1/18	0.229166	1	0	0	3.87147	5.70387	NOL3	;
negative regulation of protein transport (GO:0051224)	1/18	0.229166	1	0	0	3.87147	5.70387	SERGEF	;
regulation of lipopolysaccharide-mediated signaling pathway (GO:0031664)	1/18	0.229166	1	0	0	3.87147	5.70387	NFKBIL1	;
ubiquitin-dependent protein catabolic process via the multivesicular body sorting pathway (GO:0043162)	1/18	0.229166	1	0	0	3.87147	5.70387	VPS25	;
regulation of oxidative stress-induced intrinsic apoptotic signaling pathway (GO:1902175)	1/18	0.229166	1	0	0	3.87147	5.70387	NOL3	;
positive regulation of protein kinase activity (GO:0045860)	4/172	0.234318	1	0	0	1.62061	2.35163	MRNIP;MAP3K1;RPLP1;STRADB	;
activation of MAPK activity (GO:0000187)	3/117	0.236351	1	0	0	1.78683	2.57739	C5;KARS;RPS27A	;
protein localization to cell periphery (GO:1990778)	3/117	0.236351	1	0	0	1.78683	2.57739	BBS2;SCN3B;TSPAN33	;
error-free translesion synthesis (GO:0070987)	1/19	0.240237	1	0	0	3.66771	5.23062	RPS27A	;
negative regulation of cell junction assembly (GO:1901889)	1/19	0.240237	1	0	0	3.66771	5.23062	DMTN	;
macromolecule biosynthetic process (GO:0009059)	1/19	0.240237	1	0	0	3.66771	5.23062	RPS23	;
positive regulation of blood coagulation (GO:0030194)	1/19	0.240237	1	0	0	3.66771	5.23062	DMTN	;
positive regulation of heart contraction (GO:0045823)	1/19	0.240237	1	0	0	3.66771	5.23062	SCN3B	;
endoplasmic reticulum mannose trimming (GO:1904380)	1/19	0.240237	1	0	0	3.66771	5.23062	RPS27A	;
positive regulation of activated T cell proliferation (GO:0042104)	1/19	0.240237	1	0	0	3.66771	5.23062	RPS3	;
morphogenesis of an epithelium (GO:0002009)	1/19	0.240237	1	0	0	3.66771	5.23062	ARHGAP12	;
negative regulation of response to biotic stimulus (GO:0002832)	1/19	0.240237	1	0	0	3.66771	5.23062	NFKBIL1	;
hexose transmembrane transport (GO:0035428)	1/19	0.240237	1	0	0	3.66771	5.23062	SLC2A5	;
activation of protein kinase activity (GO:0032147)	5/233	0.243772	1	0	0	1.49542	2.11081	C5;MAP3K1;KARS;STRADB;RPS27A	;
positive regulation of MAP kinase activity (GO:0043406)	4/177	0.249814	1	0	0	1.57483	2.18436	C5;KARS;RPS3;RPS27A	;
positive regulation of endothelial cell proliferation (GO:0001938)	2/67	0.24992	1	0	0	2.08019	2.88443	NELL2;THBS4	;
negative regulation of innate immune response (GO:0045824)	1/20	0.25115	1	0	0	3.48432	4.8143	RPS19	;
positive regulation of interleukin-2 production (GO:0032743)	1/20	0.25115	1	0	0	3.48432	4.8143	RPS3	;
negative regulation of intracellular protein transport (GO:0090317)	1/20	0.25115	1	0	0	3.48432	4.8143	DMTN	;
regulation of toll-like receptor signaling pathway (GO:0034121)	1/20	0.25115	1	0	0	3.48432	4.8143	NFKBIL1	;
regulation of regulatory T cell differentiation (GO:0045589)	1/20	0.25115	1	0	0	3.48432	4.8143	DUSP10	;
inactivation of MAPK activity (GO:0000188)	1/20	0.25115	1	0	0	3.48432	4.8143	DUSP10	;
melanosome localization (GO:0032400)	1/20	0.25115	1	0	0	3.48432	4.8143	BBS2	;
error-prone translesion synthesis (GO:0042276)	1/20	0.25115	1	0	0	3.48432	4.8143	RPS27A	;
axon extension (GO:0048675)	1/20	0.25115	1	0	0	3.48432	4.8143	NELL2	;
androgen metabolic process (GO:0008209)	1/20	0.25115	1	0	0	3.48432	4.8143	SRD5A1	;
regulation of cell development (GO:0060284)	1/20	0.25115	1	0	0	3.48432	4.8143	RPS19	;
regulation of transport (GO:0051049)	1/20	0.25115	1	0	0	3.48432	4.8143	TRAT1	;
organelle disassembly (GO:1903008)	1/20	0.25115	1	0	0	3.48432	4.8143	MCTS1	;
negative regulation of protein phosphorylation (GO:0001933)	4/178	0.252939	1	0	0	1.56599	2.15261	DMTN;RACK1;ATG14;ASPN	;
tumor necrosis factor-mediated signaling pathway (GO:0033209)	3/123	0.259371	1	0	0	1.69967	2.29369	KARS;PSMF1;RPS27A	;
negative regulation of cell cycle G2/M phase transition (GO:1902750)	2/69	0.260568	1	0	0	2.0199	2.71654	PSMF1;RPS27A	;
negative regulation of protein tyrosine kinase activity (GO:0061099)	1/21	0.261907	1	0	0	3.3184	4.44588	VPS25	;
positive regulation of cellular component movement (GO:0051272)	1/21	0.261907	1	0	0	3.3184	4.44588	RPS19	;
mRNA transcription (GO:0009299)	1/21	0.261907	1	0	0	3.3184	4.44588	TFCP2	;
regulation of interleukin-2 production (GO:0032663)	1/21	0.261907	1	0	0	3.3184	4.44588	RPS3	;
establishment of protein localization to vacuole (GO:0072666)	1/21	0.261907	1	0	0	3.3184	4.44588	VPS25	;
regulation of interleukin-17 production (GO:0032660)	1/21	0.261907	1	0	0	3.3184	4.44588	IL15	;
protein-DNA complex disassembly (GO:0032986)	1/21	0.261907	1	0	0	3.3184	4.44588	RPL23	;
ERK1 and ERK2 cascade (GO:0070371)	1/21	0.261907	1	0	0	3.3184	4.44588	KARS	;
negative regulation of cell cycle arrest (GO:0071157)	1/21	0.261907	1	0	0	3.3184	4.44588	RPL23	;
regulation of macrophage activation (GO:0043030)	1/21	0.261907	1	0	0	3.3184	4.44588	KARS	;
negative regulation of macromolecule metabolic process (GO:0010605)	3/124	0.263238	1	0	0	1.68596	2.25025	TRAT1;RACK1;PGR	;
regulation of Notch signaling pathway (GO:0008593)	2/70	0.265895	1	0	0	1.99104	2.63744	RFNG;RPS27A	;
positive regulation of proteasomal ubiquitin-dependent protein catabolic process (GO:0032436)	2/70	0.265895	1	0	0	1.99104	2.63744	RACK1;NOP53	;
negative regulation of multicellular organismal process (GO:0051241)	3/125	0.267112	1	0	0	1.67247	2.20781	BBS2;DUSP10;RPS19	;
recombinational repair (GO:0000725)	2/71	0.271221	1	0	0	1.963	2.56136	NSMCE1;AP5S1	;
negative regulation of ubiquitin-protein ligase activity involved in mitotic cell cycle (GO:0051436)	2/71	0.271221	1	0	0	1.963	2.56136	PSMF1;RPS27A	;
defense response to Gram-negative bacterium (GO:0050829)	2/71	0.271221	1	0	0	1.963	2.56136	RPL30;RPS19	;
protein localization to cilium (GO:0061512)	1/22	0.27251	1	0	0	3.16756	4.11809	BBS2	;
glutathione derivative biosynthetic process (GO:1901687)	1/22	0.27251	1	0	0	3.16756	4.11809	GSTA2	;
protein complex localization (GO:0031503)	1/22	0.27251	1	0	0	3.16756	4.11809	TTC30B	;
C21-steroid hormone metabolic process (GO:0008207)	1/22	0.27251	1	0	0	3.16756	4.11809	SRD5A1	;
outflow tract septum morphogenesis (GO:0003148)	1/22	0.27251	1	0	0	3.16756	4.11809	NELL2	;
negative regulation of response to endoplasmic reticulum stress (GO:1903573)	1/22	0.27251	1	0	0	3.16756	4.11809	RACK1	;
regulation of transcription from RNA polymerase III promoter (GO:0006359)	1/22	0.27251	1	0	0	3.16756	4.11809	POLR3C	;
sulfur amino acid metabolic process (GO:0000096)	1/22	0.27251	1	0	0	3.16756	4.11809	AHCY	;
glutathione derivative metabolic process (GO:1901685)	1/22	0.27251	1	0	0	3.16756	4.11809	GSTA2	;
nucleotide-excision repair, DNA duplex unwinding (GO:0000717)	1/22	0.27251	1	0	0	3.16756	4.11809	RPS27A	;
glucose transport (GO:0015758)	1/22	0.27251	1	0	0	3.16756	4.11809	SLC2A5	;
non-canonical Wnt signaling pathway (GO:0035567)	3/127	0.27488	1	0	0	1.64614	2.12585	FZD3;PSMF1;RPS27A	;
lipid biosynthetic process (GO:0008610)	2/72	0.276546	1	0	0	1.93573	2.48815	MVK;SRD5A1	;
SCF-dependent proteasomal ubiquitin-dependent protein catabolic process (GO:0031146)	2/72	0.276546	1	0	0	1.93573	2.48815	PSMF1;RPS27A	;
regulation of ubiquitin-protein ligase activity involved in mitotic cell cycle (GO:0051439)	2/72	0.276546	1	0	0	1.93573	2.48815	PSMF1;RPS27A	;
regulation of epithelial cell proliferation (GO:0050678)	2/72	0.276546	1	0	0	1.93573	2.48815	DUSP10;MTSS1	;
positive regulation of cytokine secretion (GO:0050715)	2/73	0.281869	1	0	0	1.90922	2.41766	C5;KARS	;
positive regulation of proteasomal protein catabolic process (GO:1901800)	2/73	0.281869	1	0	0	1.90922	2.41766	RACK1;NOP53	;
cholesterol efflux (GO:0033344)	1/23	0.282961	1	0	0	3.02984	3.82502	APOM	;
nucleotide-excision repair, DNA gap filling (GO:0006297)	1/23	0.282961	1	0	0	3.02984	3.82502	RPS27A	;
ammonium transport (GO:0015696)	1/23	0.282961	1	0	0	3.02984	3.82502	RHCG	;
microtubule polymerization or depolymerization (GO:0031109)	1/23	0.282961	1	0	0	3.02984	3.82502	KIF2C	;
positive regulation of ERBB signaling pathway (GO:1901186)	1/23	0.282961	1	0	0	3.02984	3.82502	RPS27A	;
positive regulation of protein oligomerization (GO:0032461)	1/23	0.282961	1	0	0	3.02984	3.82502	RACK1	;
TOR signaling (GO:0031929)	1/23	0.282961	1	0	0	3.02984	3.82502	RPS6	;
lamellipodium assembly (GO:0030032)	1/23	0.282961	1	0	0	3.02984	3.82502	DMTN	;
autophagosome maturation (GO:0097352)	1/23	0.282961	1	0	0	3.02984	3.82502	ATG14	;
negative regulation of transcription factor import into nucleus (GO:0042992)	1/23	0.282961	1	0	0	3.02984	3.82502	NFKBIL1	;
nucleotide-excision repair, DNA damage recognition (GO:0000715)	1/23	0.282961	1	0	0	3.02984	3.82502	RPS27A	;
protein localization to plasma membrane (GO:0072659)	3/130	0.286574	1	0	0	1.60815	2.0098	BBS2;SCN3B;TSPAN33	;
positive regulation of defense response (GO:0031349)	2/74	0.287189	1	0	0	1.88342	2.34978	IL15;POLR3C	;
nitrogen compound transport (GO:0071705)	2/74	0.287189	1	0	0	1.88342	2.34978	RHCG;SLC6A2	;
antigen processing and presentation of exogenous peptide antigen via MHC class I, TAP-dependent (GO:0002479)	2/75	0.292505	1	0	0	1.8583	2.28437	SEC14L3;PSMF1	;
positive regulation of microtubule polymerization (GO:0031116)	1/24	0.293262	1	0	0	2.9036	3.56181	RPS3	;
positive regulation of neutrophil chemotaxis (GO:0090023)	1/24	0.293262	1	0	0	2.9036	3.56181	THBS4	;
positive regulation of immune effector process (GO:0002699)	1/24	0.293262	1	0	0	2.9036	3.56181	RPS19	;
negative regulation of protein localization to membrane (GO:1905476)	1/24	0.293262	1	0	0	2.9036	3.56181	DMTN	;
DNA replication initiation (GO:0006270)	1/24	0.293262	1	0	0	2.9036	3.56181	PRIM2	;
positive regulation of vascular endothelial growth factor production (GO:0010575)	1/24	0.293262	1	0	0	2.9036	3.56181	C5	;
Golgi to plasma membrane protein transport (GO:0043001)	1/24	0.293262	1	0	0	2.9036	3.56181	BBS2	;
regulation of epidermal growth factor-activated receptor activity (GO:0007176)	1/24	0.293262	1	0	0	2.9036	3.56181	VPS25	;
positive regulation of microtubule polymerization or depolymerization (GO:0031112)	1/24	0.293262	1	0	0	2.9036	3.56181	RPS3	;
mRNA splice site selection (GO:0006376)	1/24	0.293262	1	0	0	2.9036	3.56181	NOL3	;
protein alpha-1,2-demannosylation (GO:0036508)	1/24	0.293262	1	0	0	2.9036	3.56181	RPS27A	;
cytoplasmic pattern recognition receptor signaling pathway (GO:0002753)	1/24	0.293262	1	0	0	2.9036	3.56181	RPS27A	;
organic cation transport (GO:0015695)	1/24	0.293262	1	0	0	2.9036	3.56181	RHCG	;
cellular response to hypoxia (GO:0071456)	3/132	0.294392	1	0	0	1.58378	1.93672	PSMF1;RPS27A;NOP53	;
DNA metabolic process (GO:0006259)	6/314	0.296762	1	0	0	1.33159	1.61764	PRIM2;TATDN1;RPS3;NAP1L1;RPS27A;NOP53	;
double-strand break repair via homologous recombination (GO:0000724)	2/76	0.297815	1	0	0	1.83385	2.22132	NSMCE1;AP5S1	;
regulation of hematopoietic stem cell differentiation (GO:1902036)	2/76	0.297815	1	0	0	1.83385	2.22132	PSMF1;RPS27A	;
positive regulation of apoptotic signaling pathway (GO:2001235)	2/76	0.297815	1	0	0	1.83385	2.22132	RACK1;RPS3	;
positive regulation of ubiquitin-protein ligase activity involved in regulation of mitotic cell cycle transition (GO:0051437)	2/76	0.297815	1	0	0	1.83385	2.22132	PSMF1;RPS27A	;
protein targeting (GO:0006605)	3/133	0.298306	1	0	0	1.57187	1.90139	RPL11;TIMM44;TOMM20	;
negative regulation of transmembrane receptor protein serine/threonine kinase signaling pathway (GO:0090101)	2/77	0.303119	1	0	0	1.81004	2.16051	RPS27A;ASPN	;
regulation of hematopoietic progenitor cell differentiation (GO:1901532)	2/77	0.303119	1	0	0	1.81004	2.16051	PSMF1;RPS27A	;
cellular response to epidermal growth factor stimulus (GO:0071364)	1/25	0.303416	1	0	0	2.78746	3.32446	EEF1A1	;
negative regulation of wound healing (GO:0061045)	1/25	0.303416	1	0	0	2.78746	3.32446	DUSP10	;
regulation of apoptotic signaling pathway (GO:2001233)	1/25	0.303416	1	0	0	2.78746	3.32446	RPS3	;
signal peptide processing (GO:0006465)	1/25	0.303416	1	0	0	2.78746	3.32446	IMMP2L	;
positive regulation of phosphatidylinositol 3-kinase activity (GO:0043552)	1/25	0.303416	1	0	0	2.78746	3.32446	ATG14	;
lamellipodium organization (GO:0097581)	1/25	0.303416	1	0	0	2.78746	3.32446	DMTN	;
nucleotide-binding domain, leucine rich repeat containing receptor signaling pathway (GO:0035872)	1/25	0.303416	1	0	0	2.78746	3.32446	RPS27A	;
positive regulation of neutrophil migration (GO:1902624)	1/25	0.303416	1	0	0	2.78746	3.32446	THBS4	;
peptide catabolic process (GO:0043171)	1/25	0.303416	1	0	0	2.78746	3.32446	TRHDE	;
protein depolymerization (GO:0051261)	1/25	0.303416	1	0	0	2.78746	3.32446	KIF2C	;
peptidyl-tyrosine dephosphorylation (GO:0035335)	1/25	0.303416	1	0	0	2.78746	3.32446	DUSP10	;
positive regulation of embryonic development (GO:0040019)	1/25	0.303416	1	0	0	2.78746	3.32446	RACK1	;
regulation of cellular protein localization (GO:1903827)	1/25	0.303416	1	0	0	2.78746	3.32446	KCNAB2	;
regulation of lamellipodium assembly (GO:0010591)	1/25	0.303416	1	0	0	2.78746	3.32446	DMTN	;
cellular response to tumor necrosis factor (GO:0071356)	4/194	0.303876	1	0	0	1.43683	1.71147	KARS;RPS3;PSMF1;RPS27A	;
antigen processing and presentation of exogenous peptide antigen via MHC class I (GO:0042590)	2/78	0.308416	1	0	0	1.78683	2.10186	SEC14L3;PSMF1	;
regulation of transcription from RNA polymerase II promoter in response to hypoxia (GO:0061418)	2/78	0.308416	1	0	0	1.78683	2.10186	PSMF1;RPS27A	;
response to growth factor (GO:0070848)	1/26	0.313424	1	0	0	2.68025	3.10961	RACK1	;
response to gamma radiation (GO:0010332)	1/26	0.313424	1	0	0	2.68025	3.10961	RPL26	;
positive regulation of interferon-beta production (GO:0032728)	1/26	0.313424	1	0	0	2.68025	3.10961	POLR3C	;
positive regulation of granulocyte chemotaxis (GO:0071624)	1/26	0.313424	1	0	0	2.68025	3.10961	THBS4	;
positive regulation of wound healing (GO:0090303)	1/26	0.313424	1	0	0	2.68025	3.10961	DMTN	;
cation transmembrane transport (GO:0098655)	1/26	0.313424	1	0	0	2.68025	3.10961	RHCG	;
positive regulation of cAMP metabolic process (GO:0030816)	1/26	0.313424	1	0	0	2.68025	3.10961	RACK1	;
negative regulation of mitotic cell cycle phase transition (GO:1901991)	2/79	0.313705	1	0	0	1.76421	2.04526	PSMF1;RPS27A	;
anaphase-promoting complex-dependent catabolic process (GO:0031145)	2/79	0.313705	1	0	0	1.76421	2.04526	PSMF1;RPS27A	;
regulation of transforming growth factor beta receptor signaling pathway (GO:0017015)	2/79	0.313705	1	0	0	1.76421	2.04526	RPS27A;ASPN	;
retrograde vesicle-mediated transport, Golgi to ER (GO:0006890)	2/80	0.318985	1	0	0	1.74216	1.99061	KIF2C;COPG2	;
NIK/NF-kappaB signaling (GO:0038061)	2/80	0.318985	1	0	0	1.74216	1.99061	PSMF1;RPS27A	;
negative regulation of MAPK cascade (GO:0043409)	2/80	0.318985	1	0	0	1.74216	1.99061	DUSP10;FOXM1	;
negative regulation of cell-matrix adhesion (GO:0001953)	1/27	0.32329	1	0	0	2.58098	2.91446	DMTN	;
negative regulation of peptidyl-tyrosine phosphorylation (GO:0050732)	1/27	0.32329	1	0	0	2.58098	2.91446	DMTN	;
positive regulation of lipid kinase activity (GO:0090218)	1/27	0.32329	1	0	0	2.58098	2.91446	ATG14	;
response to hexose (GO:0009746)	1/27	0.32329	1	0	0	2.58098	2.91446	SLC2A5	;
negative regulation of small GTPase mediated signal transduction (GO:0051058)	1/27	0.32329	1	0	0	2.58098	2.91446	ARHGAP12	;
regulation of double-strand break repair via homologous recombination (GO:0010569)	1/27	0.32329	1	0	0	2.58098	2.91446	MRNIP	;
positive regulation of substrate adhesion-dependent cell spreading (GO:1900026)	1/27	0.32329	1	0	0	2.58098	2.91446	DMTN	;
regulation of protein targeting to membrane (GO:0090313)	1/27	0.32329	1	0	0	2.58098	2.91446	DMTN	;
regulation of vascular endothelial growth factor production (GO:0010574)	1/27	0.32329	1	0	0	2.58098	2.91446	C5	;
protein localization to chromosome (GO:0034502)	1/27	0.32329	1	0	0	2.58098	2.91446	MRNIP	;
regulation of autophagy of mitochondrion (GO:1903146)	1/27	0.32329	1	0	0	2.58098	2.91446	CSNK2A2	;
regulation of protein localization to cell surface (GO:2000008)	1/27	0.32329	1	0	0	2.58098	2.91446	KCNAB2	;
cellular response to glucose stimulus (GO:0071333)	1/27	0.32329	1	0	0	2.58098	2.91446	RACK1	;
positive regulation of binding (GO:0051099)	2/81	0.324256	1	0	0	1.72065	1.93784	GMNN;RPL11	;
mitotic sister chromatid segregation (GO:0000070)	2/82	0.329516	1	0	0	1.69967	1.88685	KIF2C;KNSTRN	;
positive regulation of DNA metabolic process (GO:0051054)	2/82	0.329516	1	0	0	1.69967	1.88685	RPS3;NPAS2	;
positive regulation of ubiquitin protein ligase activity (GO:1904668)	2/82	0.329516	1	0	0	1.69967	1.88685	PSMF1;RPS27A	;
negative regulation of endocytosis (GO:0045806)	1/28	0.333013	1	0	0	2.4888	2.73662	RACK1	;
neuron projection extension (GO:1990138)	1/28	0.333013	1	0	0	2.4888	2.73662	NELL2	;
positive regulation of phospholipid metabolic process (GO:1903727)	1/28	0.333013	1	0	0	2.4888	2.73662	ATG14	;
cellular response to hydrogen peroxide (GO:0070301)	1/28	0.333013	1	0	0	2.4888	2.73662	RPS3	;
regulation of NIK/NF-kappaB signaling (GO:1901222)	1/28	0.333013	1	0	0	2.4888	2.73662	RPS3	;
RNA phosphodiester bond hydrolysis (GO:0090501)	1/28	0.333013	1	0	0	2.4888	2.73662	POP7	;
negative regulation of JNK cascade (GO:0046329)	1/28	0.333013	1	0	0	2.4888	2.73662	DUSP10	;
cardiac muscle cell action potential involved in contraction (GO:0086002)	1/28	0.333013	1	0	0	2.4888	2.73662	SCN3B	;
positive regulation of calcium-mediated signaling (GO:0050850)	1/28	0.333013	1	0	0	2.4888	2.73662	TRAT1	;
negative regulation of response to DNA damage stimulus (GO:2001021)	1/28	0.333013	1	0	0	2.4888	2.73662	RPS3	;
antigen processing and presentation of peptide antigen via MHC class I (GO:0002474)	1/28	0.333013	1	0	0	2.4888	2.73662	SEC14L3	;
aerobic respiration (GO:0009060)	1/28	0.333013	1	0	0	2.4888	2.73662	UQCRH	;
nucleotide-binding oligomerization domain containing signaling pathway (GO:0070423)	1/28	0.333013	1	0	0	2.4888	2.73662	RPS27A	;
protein export from nucleus (GO:0006611)	1/28	0.333013	1	0	0	2.4888	2.73662	STRADB	;
nucleotide-excision repair, preincision complex assembly (GO:0006294)	1/29	0.342598	1	0	0	2.40298	2.57407	RPS27A	;
TRIF-dependent toll-like receptor signaling pathway (GO:0035666)	1/29	0.342598	1	0	0	2.40298	2.57407	RPS27A	;
cardiac muscle cell action potential (GO:0086001)	1/29	0.342598	1	0	0	2.40298	2.57407	SCN3B	;
regulation of activated T cell proliferation (GO:0046006)	1/29	0.342598	1	0	0	2.40298	2.57407	RPS3	;
negative regulation of Notch signaling pathway (GO:0045746)	1/29	0.342598	1	0	0	2.40298	2.57407	RPS27A	;
positive regulation of epidermal growth factor receptor signaling pathway (GO:0045742)	1/29	0.342598	1	0	0	2.40298	2.57407	RPS27A	;
semaphorin-plexin signaling pathway (GO:0071526)	1/29	0.342598	1	0	0	2.40298	2.57407	NELL2	;
regulation of embryonic development (GO:0045995)	1/29	0.342598	1	0	0	2.40298	2.57407	WDPCP	;
regulation of neutrophil chemotaxis (GO:0090022)	1/29	0.342598	1	0	0	2.40298	2.57407	THBS4	;
regulation of peptidyl-tyrosine phosphorylation (GO:0050730)	2/85	0.345226	1	0	0	1.63968	1.74389	DMTN;THBS4	;
regulation of type I interferon production (GO:0032479)	2/85	0.345226	1	0	0	1.63968	1.74389	POLR3C;RPS27A	;
toll-like receptor signaling pathway (GO:0002224)	2/86	0.350436	1	0	0	1.62061	1.69934	MAP3K1;RPS27A	;
regulation of peptidyl-serine phosphorylation (GO:0033135)	2/86	0.350436	1	0	0	1.62061	1.69934	DMTN;RACK1	;
negative regulation of endothelial cell proliferation (GO:0001937)	1/30	0.352046	1	0	0	2.32288	2.42508	AIMP1	;
cellular response to cAMP (GO:0071320)	1/30	0.352046	1	0	0	2.32288	2.42508	DMTN	;
regulation of blood coagulation (GO:0030193)	1/30	0.352046	1	0	0	2.32288	2.42508	DMTN	;
negative regulation of secretion by cell (GO:1903531)	1/30	0.352046	1	0	0	2.32288	2.42508	SERGEF	;
multivesicular body assembly (GO:0036258)	1/30	0.352046	1	0	0	2.32288	2.42508	VPS25	;
CENP-A containing nucleosome assembly (GO:0034080)	1/30	0.352046	1	0	0	2.32288	2.42508	HJURP	;
CENP-A containing chromatin organization (GO:0061641)	1/30	0.352046	1	0	0	2.32288	2.42508	HJURP	;
regulation of sodium ion transmembrane transport (GO:1902305)	1/30	0.352046	1	0	0	2.32288	2.42508	SCN3B	;
negative regulation of cell morphogenesis involved in differentiation (GO:0010771)	1/30	0.352046	1	0	0	2.32288	2.42508	DMTN	;
regulation of cation transmembrane transport (GO:1904062)	1/30	0.352046	1	0	0	2.32288	2.42508	KCNAB2	;
MyD88-independent toll-like receptor signaling pathway (GO:0002756)	1/30	0.352046	1	0	0	2.32288	2.42508	RPS27A	;
regulation of protein kinase activity (GO:0045859)	3/147	0.353223	1	0	0	1.42217	1.47999	MRNIP;RPLP1;ASPN	;
mitochondrial translational elongation (GO:0070125)	2/87	0.355633	1	0	0	1.60199	1.65623	MRPL3;MRPL10	;
organic substance transport (GO:0071702)	2/87	0.355633	1	0	0	1.60199	1.65623	RHCG;SLC6A2	;
positive regulation of protein ubiquitination involved in ubiquitin-dependent protein catabolic process (GO:2000060)	2/87	0.355633	1	0	0	1.60199	1.65623	PSMF1;RPS27A	;
regulation of stem cell differentiation (GO:2000736)	2/88	0.360814	1	0	0	1.58378	1.61449	PSMF1;RPS27A	;
regulation of G2/M transition of mitotic cell cycle (GO:0010389)	3/149	0.361049	1	0	0	1.40308	1.42938	OFD1;PSMF1;RPS27A	;
negative regulation of toll-like receptor signaling pathway (GO:0034122)	1/31	0.361358	1	0	0	2.24795	2.28816	NFKBIL1	;
positive regulation of ubiquitin-protein transferase activity (GO:0051443)	1/31	0.361358	1	0	0	2.24795	2.28816	RPS2	;
negative regulation of tumor necrosis factor superfamily cytokine production (GO:1903556)	1/31	0.361358	1	0	0	2.24795	2.28816	NFKBIL1	;
regulation of ubiquitin-protein transferase activity (GO:0051438)	1/31	0.361358	1	0	0	2.24795	2.28816	RPS2	;
organelle transport along microtubule (GO:0072384)	1/31	0.361358	1	0	0	2.24795	2.28816	COPG2	;
nucleobase-containing small molecule interconversion (GO:0015949)	1/31	0.361358	1	0	0	2.24795	2.28816	NME7	;
multivesicular body organization (GO:0036257)	1/31	0.361358	1	0	0	2.24795	2.28816	VPS25	;
positive regulation of macromolecule metabolic process (GO:0010604)	5/276	0.363329	1	0	0	1.26243	1.27815	RPL5;RPS7;RPL23;RPL11;RPS3	;
mitochondrial translational termination (GO:0070126)	2/89	0.36598	1	0	0	1.56599	1.57409	MRPL3;MRPL10	;
phosphatidylcholine biosynthetic process (GO:0006656)	1/32	0.370536	1	0	0	2.1777	2.16203	CSNK2A2	;
positive regulation of T cell differentiation (GO:0045582)	1/32	0.370536	1	0	0	2.1777	2.16203	DUSP10	;
sister chromatid segregation (GO:0000819)	1/32	0.370536	1	0	0	2.1777	2.16203	KNSTRN	;
chromatin remodeling at centromere (GO:0031055)	1/32	0.370536	1	0	0	2.1777	2.16203	HJURP	;
regulation of potassium ion transmembrane transport (GO:1901379)	1/32	0.370536	1	0	0	2.1777	2.16203	KCNAB2	;
negative regulation of receptor activity (GO:2000272)	1/32	0.370536	1	0	0	2.1777	2.16203	VPS25	;
global genome nucleotide-excision repair (GO:0070911)	1/32	0.370536	1	0	0	2.1777	2.16203	RPS27A	;
regulation of cytokine-mediated signaling pathway (GO:0001959)	2/90	0.371131	1	0	0	1.54859	1.53496	RACK1;RPS27A	;
glycogen metabolic process (GO:0005977)	1/33	0.379584	1	0	0	2.11171	2.04557	RPS27A	;
regulation of phosphatidylinositol 3-kinase activity (GO:0043551)	1/33	0.379584	1	0	0	2.11171	2.04557	ATG14	;
entry into host cell (GO:0030260)	1/33	0.379584	1	0	0	2.11171	2.04557	RPS27A	;
negative regulation of mitochondrion organization (GO:0010823)	1/33	0.379584	1	0	0	2.11171	2.04557	NOL3	;
regulation of cell-substrate adhesion (GO:0010810)	1/33	0.379584	1	0	0	2.11171	2.04557	DMTN	;
negative regulation of multi-organism process (GO:0043901)	1/33	0.379584	1	0	0	2.11171	2.04557	NFKBIL1	;
intra-Golgi vesicle-mediated transport (GO:0006891)	1/33	0.379584	1	0	0	2.11171	2.04557	COPG2	;
cellular glucose homeostasis (GO:0001678)	1/33	0.379584	1	0	0	2.11171	2.04557	RACK1	;
cellular response to glucose starvation (GO:0042149)	1/33	0.379584	1	0	0	2.11171	2.04557	ATG14	;
positive regulation of catalytic activity (GO:0043085)	1/33	0.379584	1	0	0	2.11171	2.04557	NHEJ1	;
regulation of transcription from RNA polymerase II promoter in response to stress (GO:0043618)	2/93	0.386478	1	0	0	1.49863	1.42472	PSMF1;RPS27A	;
regulation of apoptotic process (GO:0042981)	13/815	0.388185	1	0	0	1.11156	1.05184	AVEN;STPG1;MAP3K1;RPL10;STRADB;RPS6;RPS3A;NOL3;RACK1;RPS3;RPS27A;LCMT1;NOP53	;
epithelial tube morphogenesis (GO:0060562)	1/34	0.388501	1	0	0	2.0496	1.93781	MTSS1	;
negative regulation of cellular metabolic process (GO:0031324)	1/34	0.388501	1	0	0	2.0496	1.93781	TRAT1	;
regulation of alcohol biosynthetic process (GO:1902930)	1/34	0.388501	1	0	0	2.0496	1.93781	MVK	;
positive regulation of chemokine production (GO:0032722)	1/34	0.388501	1	0	0	2.0496	1.93781	C5	;
regulation of wound healing (GO:0061041)	1/34	0.388501	1	0	0	2.0496	1.93781	DMTN	;
regulation of interferon-beta production (GO:0032648)	1/34	0.388501	1	0	0	2.0496	1.93781	POLR3C	;
cellular macromolecular complex assembly (GO:0034622)	1/34	0.388501	1	0	0	2.0496	1.93781	RPL38	;
interleukin-1-mediated signaling pathway (GO:0070498)	2/95	0.396619	1	0	0	1.46708	1.35673	PSMF1;RPS27A	;
regulation of heart rate by cardiac conduction (GO:0086091)	1/35	0.397291	1	0	0	1.99104	1.8379	SCN3B	;
[truncated: 466 more rows]
