# Supplementary material for: An integrated analysis of mRNAs, lncRNAs, and miRNAs based on weighted gene co-expression network analysis involved in bovine endometritis
Source: Sci Rep. 2021 Sep 10;11:18050. doi: 10.1038/s41598-021-97319-y (PMC8433134; doi:10.1038/s41598-021-97319-y)
Supplement: Supplementary file 13 — Supplementary File S13. [file 41598_2021_97319_MOESM13_ESM.xlsx]

## Sheet: pink
Supplementary File S13: The complete list of the functional enrichment analysis for hub genes in preserved modules.
Term	Overlap	P-value	Adjusted P-value	Old P-value	Old Adjusted P-value	Odds Ratio	Combined Score	Genes	.	KEGG	Term	Overlap	P-value	Adjusted P-value	Old P-value	Old Adjusted P-value	Odds Ratio	Combined Score	Genes
SRP-dependent cotranslational protein targeting to membrane (GO:0006614)	60/89	3.1595e-97	1.61229e-93	0	0	58.117	12913.6	RPL5;RPL30;RPL3;RPL32;RPL34;RPLP1;RPLP0;RPL10A;RPL8;RPL9;RPL6;RPL7;RPS4X;RPS15;RPL7A;RPS14;RPS17;RPS19;RPS18;RPL36;RPL35;RPL38;RPL37;RPS10;RPS13;RPS9;RPL21;RPS7;RPS8;RPL23;RPS5;RPS6;RPL13A;RPS3A;RPSA;RPL37A;RPL24;RPL27;RPL26;RPL29;RPL10;RPL12;RPL11;RPL36A;RPL14;RPS3;RPL13;RPS2;RPL18;RPS27A;RPL17;RPL19;RPL23A;RPS26;RPS29;RPL27A;RPS20;RPS21;RPS24;RPS23	.		Ribosome	63/153	3.66158e-83	1.12777e-80	0	0	35.497	6737.91	RPL5;RPL30;RPL3;RPL32;RPL34;RPLP1;RPLP0;RPL8;RPL10A;RPL9;RPL6;RPL7;RPS15;RPS4X;RPS14;RPL7A;RPS17;RPS19;RPS18;RPL36;RPL35;RPL38;RPL37;RPS10;RPS13;RPS12;RPS9;RPL21;RPS7;RPS8;RPL23;RPS5;RPS6;RPL13A;RPSA;RPS3A;RPL37A;RPL24;RPL27;RPL26;RPL29;RPL10;RPL12;RPL11;RPL36A;MRPL10;RPL14;RPS3;RPL13;RPS2;RPL18;RPS27A;RPL17;RPL19;RPL23A;RPS26;RPS29;RPL27A;RPS20;FAU;RPS21;RPS24;RPS23
cotranslational protein targeting to membrane (GO:0006613)	60/93	2.18066e-95	5.56396e-92	0	0	55.6174	12122.7	RPL5;RPL30;RPL3;RPL32;RPL34;RPLP1;RPLP0;RPL10A;RPL8;RPL9;RPL6;RPL7;RPS4X;RPS15;RPL7A;RPS14;RPS17;RPS19;RPS18;RPL36;RPL35;RPL38;RPL37;RPS10;RPS13;RPS9;RPL21;RPS7;RPS8;RPL23;RPS5;RPS6;RPL13A;RPS3A;RPSA;RPL37A;RPL24;RPL27;RPL26;RPL29;RPL10;RPL12;RPL11;RPL36A;RPL14;RPS3;RPL13;RPS2;RPL18;RPS27A;RPL17;RPL19;RPL23A;RPS26;RPS29;RPL27A;RPS20;RPS21;RPS24;RPS23	.		RNA transport	7/165	0.00319046	0.491331	0	0	3.65726	21.0204	EEF1A1;POP7;EIF2S3;EIF3H;EIF3E;EIF3F;EIF3D
protein targeting to ER (GO:0045047)	60/97	1.10651e-93	1.88218e-90	0	0	53.3239	11413.4	RPL5;RPL30;RPL3;RPL32;RPL34;RPLP1;RPLP0;RPL8;RPL10A;RPL9;RPL6;RPL7;RPS15;RPS4X;RPS14;RPL7A;RPS17;RPS19;RPS18;RPL36;RPL35;RPL38;RPL37;RPS10;RPS13;RPS9;RPL21;RPS7;RPS8;RPL23;RPS5;RPS6;RPL13A;RPSA;RPS3A;RPL37A;RPL24;RPL27;RPL26;RPL29;RPL10;RPL12;RPL11;RPL36A;RPL14;RPS3;RPL13;RPS2;RPL18;RPS27A;RPL17;RPL19;RPL23A;RPS26;RPS29;RPL27A;RPS20;RPS21;RPS24;RPS23	.		Valine, leucine and isoleucine degradation	2/48	0.106883	1	0	0	3.59195	8.03169	ACAD8;HADH
nuclear-transcribed mRNA catabolic process, nonsense-mediated decay (GO:0000184)	61/112	2.53887e-90	3.23896e-87	0	0	46.952	9686.24	RPL5;RPL30;RPL3;RPL32;RPL34;RPLP1;RPLP0;RPL8;RPL10A;RPL9;RPL6;RPL7;RPS15;RPS4X;RPS14;RPL7A;RPS17;RPS19;RPS18;RPL36;RPL35;RPL38;RPL37;RPS10;RPS13;RPS9;RPL21;RPS7;RPS8;RPL23;RPS5;RPS6;RPL13A;RPSA;RPS3A;RPL37A;RPL24;RPL27;RPL26;RPL29;RPL10;RPL12;RPL11;RPL36A;RPL14;RPS3;RPL13;RPS2;RPL18;RPS27A;RPL17;RPL19;RPL23A;RPS26;RPS29;RPL27A;RPS20;EIF3E;RPS21;RPS24;RPS23	.		Legionellosis	2/55	0.133671	1	0	0	3.1348	6.30837	EEF1A1;EEF1G
viral gene expression (GO:0019080)	60/110	7.41564e-89	7.5684e-86	0	0	47.0219	9542	RPL5;RPL30;RPL3;RPL32;RPL34;RPLP1;RPLP0;RPL8;RPL10A;RPL9;RPL6;RPL7;RPS15;RPS4X;RPS14;RPL7A;RPS17;RPS19;RPS18;RPL36;RPL35;RPL38;RPL37;RPS10;RPS13;RPS9;RPL21;RPS7;RPS8;RPL23;RPS5;RPS6;RPL13A;RPSA;RPS3A;RPL37A;RPL24;RPL27;RPL26;RPL29;RPL10;RPL12;RPL11;RPL36A;RPL14;RPS3;RPL13;RPS2;RPL18;RPS27A;RPL17;RPL19;RPL23A;RPS26;RPS29;RPL27A;RPS20;RPS21;RPS24;RPS23	.		Non-homologous end-joining	1/13	0.140777	1	0	0	6.6313	13.0012	NHEJ1
viral transcription (GO:0019083)	60/113	7.22737e-88	6.14688e-85	0	0	45.7736	9184.45	RPL5;RPL30;RPL3;RPL32;RPL34;RPLP1;RPLP0;RPL8;RPL10A;RPL9;RPL6;RPL7;RPS15;RPS4X;RPS14;RPL7A;RPS17;RPS19;RPS18;RPL36;RPL35;RPL38;RPL37;RPS10;RPS13;RPS9;RPL21;RPS7;RPS8;RPL23;RPS5;RPS6;RPL13A;RPSA;RPS3A;RPL37A;RPL24;RPL27;RPL26;RPL29;RPL10;RPL12;RPL11;RPL36A;RPL14;RPS3;RPL13;RPS2;RPL18;RPS27A;RPL17;RPL19;RPL23A;RPS26;RPS29;RPL27A;RPS20;RPS21;RPS24;RPS23	.		Terpenoid backbone biosynthesis	1/22	0.226498	1	0	0	3.9185	5.81904	MVK
peptide biosynthetic process (GO:0043043)	62/174	5.40188e-77	3.93797e-74	0	0	30.7174	5394.35	RPL5;RPL30;RPL3;RPL32;RPL34;RPLP1;RPLP0;RPL8;RPL10A;RPL9;RPL6;RPL7;RPS15;RPS4X;RPS14;RPL7A;RPS17;RPS19;RPS18;RPL36;RPL35;RPL38;RPL37;RPS10;RPS13;RPS9;RPL21;RPS7;RPS8;RPL23;RPS5;RPS6;RPL13A;RPSA;RPS3A;EEF1A1;RPL37A;RPL24;RPL27;RPL26;RPL29;RPL10;RPL12;RPL11;RPL36A;MRPL10;RPL14;RPS3;RPL13;RPS2;RPL18;RPS27A;RPL17;RPL19;RPL23A;RPS26;RPS29;RPL27A;RPS20;RPS21;RPS24;RPS23	.		alpha-Linolenic acid metabolism	1/25	0.253135	1	0	0	3.44828	4.73735	FADS2
translation (GO:0006412)	67/232	3.09615e-76	1.97496e-73	0	0	24.896	4328.57	RPL5;RPL30;RPL3;RPL32;RPL34;RPLP1;RPLP0;RPL8;RPL10A;RPL9;RPL6;RPL7;RPS15;EEF1B2;RPS4X;RPS14;RPL7A;RPS17;RPS19;RPS18;RPL36;RPL35;RPL38;RPL37;RPS10;RPS13;RPS9;RPL21;RPS7;RPS8;RPL23;RPS5;RPS6;RPL13A;RPSA;RPS3A;EEF1A1;EEF1G;KARS;EEF1D;RPL37A;RPL24;RPL27;RPL26;RPL29;RPL10;RPL12;RPL11;RPL36A;MRPL10;RPL14;RPS3;RPL13;RPS2;RPL18;RPS27A;RPL17;RPL19;RPL23A;RPS26;AIMP1;RPS29;RPL27A;RPS20;RPS21;RPS24;RPS23	.		mTOR signaling pathway	3/152	0.258917	1	0	0	1.70145	2.29909	FZD3;STRADB;RPS6
nuclear-transcribed mRNA catabolic process (GO:0000956)	61/174	3.41089e-75	1.93397e-72	0	0	30.222	5182.07	RPL5;RPL30;RPL3;RPL32;RPL34;RPLP1;RPLP0;RPL8;RPL10A;RPL9;RPL6;RPL7;RPS15;RPS4X;RPS14;RPL7A;RPS17;RPS19;RPS18;RPL36;RPL35;RPL38;RPL37;RPS10;RPS13;RPS9;RPL21;RPS7;RPS8;RPL23;RPS5;RPS6;RPL13A;RPSA;RPS3A;RPL37A;RPL24;RPL27;RPL26;RPL29;RPL10;RPL12;RPL11;RPL36A;RPL14;RPS3;RPL13;RPS2;RPL18;RPS27A;RPL17;RPL19;RPL23A;RPS26;RPS29;RPL27A;RPS20;EIF3E;RPS21;RPS24;RPS23	.		Biosynthesis of unsaturated fatty acids	1/27	0.270383	1	0	0	3.19285	4.17597	FADS2
viral process (GO:0016032)	63/220	3.01534e-71	1.53873e-68	0	0	24.6865	4008.59	RPL5;RPL30;RPL3;RPL32;RPL34;RPLP1;RPLP0;RPL8;RPL10A;RPL9;RPL6;RPL7;RPS15;RPS4X;RPS14;RPL7A;RPS17;RPS19;RPS18;RPL36;RPL35;RPL38;RPL37;RPS10;RPS13;RPS9;RPL21;RPS7;RPS8;RPL23;RPS5;RPS6;RPL13A;RPSA;RPS3A;RPL37A;RPL24;RPL27;RPL26;RPL29;RPL10;RPL12;RPL11;RPL36A;RPL14;RPS3;RPL13;RPS2;RPL18;RPS27A;RPL17;RPL19;MCTS1;RPL23A;RPS26;RPS29;RPL27A;RPS20;EIF3F;RPS21;EIF3D;RPS24;RPS23	.		Fatty acid elongation	1/27	0.270383	1	0	0	3.19285	4.17597	HADH
rRNA processing (GO:0006364)	61/202	1.57647e-70	7.3134e-68	0	0	26.0328	4184.14	RPL5;RPL30;RPL3;RPL32;RPL34;RPLP1;RPLP0;RPL8;RPL10A;RPL9;RPL6;RPL7;RPS15;RPS4X;RPS14;RPL7A;RPS17;RPS19;RPS18;RPL36;RPL35;RPL38;RPL37;RPS10;RPS13;RPS9;RPL21;RPS7;RPS8;RPL23;RPS5;RPS6;RPL13A;RPSA;RPS3A;NSA2;RPL37A;RPL24;RPL27;RPL26;RPL29;RPL10;RPL12;RPL11;RPL36A;RPL14;RPS3;RPL13;RPS2;RPL18;RPS27A;RPL17;RPL19;RPL23A;RPS26;RPS29;RPL27A;RPS20;RPS21;RPS24;RPS23	.		Butanoate metabolism	1/28	0.278858	1	0	0	3.07882	3.93181	HADH
rRNA metabolic process (GO:0016072)	60/200	3.88092e-69	1.65036e-66	0	0	25.8621	4073.85	RPL5;RPL30;RPL3;RPL32;RPL34;RPLP1;RPLP0;RPL8;RPL10A;RPL9;RPL6;RPL7;RPS15;RPS4X;RPS14;RPL7A;RPS17;RPS19;RPS18;RPL36;RPL35;RPL38;RPL37;RPS10;RPS13;RPS9;RPL21;RPS7;RPS8;RPL23;RPS5;RPS6;RPL13A;RPSA;RPS3A;RPL37A;RPL24;RPL27;RPL26;RPL29;RPL10;RPL12;RPL11;RPL36A;RPL14;RPS3;RPL13;RPS2;RPL18;RPS27A;RPL17;RPL19;RPL23A;RPS26;RPS29;RPL27A;RPS20;RPS21;RPS24;RPS23	.		Circadian rhythm	1/31	0.3037	1	0	0	2.78087	3.314	NPAS2
ncRNA processing (GO:0034470)	62/227	1.26521e-68	4.96644e-66	0	0	23.5455	3681.12	RPL5;RPL30;POP7;RPL3;RPL32;RPL34;RPLP1;RPLP0;RPL8;RPL10A;RPL9;RPL6;RPL7;RPS15;RPS4X;RPS14;RPL7A;RPS17;RPS19;RPS18;RPL36;RPL35;RPL38;RPL37;RPS10;RPS13;RPS9;RPL21;RPS7;RPS8;RPL23;RPS5;RPS6;RPL13A;RPSA;RPS3A;KARS;RPL37A;RPL24;RPL27;RPL26;RPL29;RPL10;RPL12;RPL11;RPL36A;RPL14;RPS3;RPL13;RPS2;RPL18;RPS27A;RPL17;RPL19;RPL23A;RPS26;RPS29;RPL27A;RPS20;RPS21;RPS24;RPS23	.		Phosphatidylinositol signaling system	2/99	0.319084	1	0	0	1.74155	1.98938	ITPK1;DGKH
ribosome biogenesis (GO:0042254)	60/226	1.67732e-65	6.11382e-63	0	0	22.8868	3413.58	RPL5;RPL30;RPL3;RPL32;RPL34;RPLP1;RPLP0;RPL8;RPL10A;RPL9;RPL6;RPL7;RPS15;RPS4X;RPS14;RPL7A;RPS17;RPS19;RPS18;RPL36;RPL35;RPL38;RPL37;RPS10;RPS13;RPS9;RPL21;RPS7;RPS8;RPL23;RPS5;RPS6;RPL13A;RPSA;RPS3A;RPL37A;RPL24;RPL27;RPL26;RPL29;RPL10;RPL12;RPL11;RPL36A;RPL14;RPS3;RPL13;RPS2;RPL18;RPS27A;RPL17;RPL19;RPL23A;RPS26;RPS29;RPL27A;RPS20;RPS21;RPS24;RPS23	.		Prion diseases	1/35	0.335501	1	0	0	2.46305	2.68998	C5
cellular macromolecule biosynthetic process (GO:0034645)	66/367	3.82233e-60	1.30036e-57	0	0	15.5031	2121.05	RPL5;RPL30;RPL3;RPL32;RPL34;RPLP1;RPLP0;RPL8;RPL10A;RPL9;RPL6;RPL7;RPS15;EEF1B2;RPS4X;RPS14;RPL7A;RPS17;RPS19;RPS18;RPL36;RPL35;RPL38;RPL37;RPS10;RPS13;RPS9;RPL21;RPS7;RPS8;RPL23;RPS5;RPS6;RPL13A;RPSA;RPS3A;EEF1A1;EEF1G;EEF1D;RPL37A;RPL24;RPL27;RPL26;RPL29;RPL10;RPL12;RPL11;RPL36A;MRPL10;RPS3;RPL14;RPL13;RPS2;RPS27A;RPL18;RPL17;RPL19;RPL23A;NAP1L1;RPS26;RPS29;RPL27A;RPS20;RPS21;RPS24;RPS23	.		DNA replication	1/36	0.343223	1	0	0	2.39464	2.56077	PRIM2
gene expression (GO:0010467)	62/411	1.99038e-51	6.34806e-49	0	0	13.0044	1518.18	RPL5;RPL30;RPL3;RPL32;RPL34;RPLP1;RPLP0;RPL8;RPL10A;RPL9;RPL6;RPL7;RPS15;RPS4X;RPS14;RPL7A;RPS17;RPS19;RPS18;RPL36;RPL35;RPL38;RPL37;RPS10;RPS13;RPS9;RPL21;RPS7;RPS8;RPL23;RPS5;RPS6;RPL13A;RPSA;RPS3A;EEF1A1;RPL37A;RPL24;RPL27;RPL26;RPL29;RPL10;RPL12;RPL11;RPL36A;MRPL10;RPS3;RPL14;RPL13;RPS2;RPS27A;RPL18;RPL17;RPL19;RPL23A;RPS26;RPS29;RPL27A;RPS20;RPS21;RPS24;RPS23	.		Drug metabolism	2/108	0.357127	1	0	0	1.59642	1.64378	NME7;GSTA2
cellular protein metabolic process (GO:0044267)	63/484	3.3962e-48	1.01946e-45	0	0	11.2211	1226.49	RPL5;RPL30;RPL3;RPL32;RPL34;RPLP1;RPLP0;RPL8;RPL10A;RPL9;RPL6;RPL7;RPS15;RPS4X;RPS14;RPL7A;RPS17;RPS19;RPS18;RPL36;RPL35;RPL38;RPL37;RPS10;RPS13;RPS9;RPL21;RPS7;RPS8;RPL23;RPS5;RPS6;RPL13A;RPSA;RPS3A;EEF1A1;RPL37A;RPL24;RPL27;RPL26;RPL29;RPL10;RPL12;RPL11;RPL36A;MRPL10;RPS3;RPL14;RPL13;RPS2;RPS27A;RPL18;RPL17;LCMT1;RPL19;RPL23A;RPS26;RPS29;RPL27A;RPS20;RPS21;RPS24;RPS23	.		Tryptophan metabolism	1/42	0.387712	1	0	0	2.05255	1.94477	HADH
cytoplasmic translation (GO:0002181)	29/54	1.59168e-42	4.5124e-40	0	0	46.2963	4455.73	RPL30;RPL32;RPLP1;RPLP0;RPL11;RPL36A;RPL10A;RPL8;RPL9;RPL6;RPL7;RPL36;RPS3;RPL38;RPL18;RPL17;RPL19;RPS7;RPS3A;RPS26;EIF3M;RPS29;RPL27A;RPL24;RPS20;RPL26;RPL29;RPS21;RPS23	.		Huntington disease	3/193	0.388335	1	0	0	1.34	1.26749	ATP5MC2;NRF1;UQCRH
ribosome assembly (GO:0042255)	16/56	1.76082e-18	4.72919e-16	0	0	24.6305	1006.92	RPL5;RPL3;RPL10;RPS5;RPL12;RPL11;RPSA;RPL23A;RPL6;RPS15;RPS14;RPS17;RPS19;RPL24;RPS10;NOP53	.		Fatty acid degradation	1/44	0.401865	1	0	0	1.95925	1.78613	HADH
ribonucleoprotein complex assembly (GO:0022618)	21/156	1.2382e-16	3.15928e-14	0	0	11.6048	425.056	MCTS1;RPL5;RPL3;RPL10;RPS5;RPL12;RPL11;RPSA;RPL23A;NOL3;RPL6;RPS15;RPS14;RPS17;EIF2S3;RPS19;RPL24;RPL38;RPS10;NOP53;RPS23	.		Malaria	1/49	0.435837	1	0	0	1.75932	1.46109	THBS4
ribosomal large subunit biogenesis (GO:0042273)	15/63	4.3814e-16	1.06468e-13	0	0	20.5255	725.862	RPL5;RPL3;RPL10;RPL12;RPL11;RPL23A;RPL10A;RPL6;RPL7;RPL7A;NSA2;RPL14;RPL24;RPL26;NOP53	.		Oxidative phosphorylation	2/133	0.458028	1	0	0	1.29634	1.01222	ATP5MC2;UQCRH
ribosomal large subunit assembly (GO:0000027)	9/30	3.76822e-11	8.74056e-09	0	0	25.8621	620.737	RPL5;RPL3;RPL10;RPL12;RPL11;RPL24;RPL23A;NOP53;RPL6	.		Apelin signaling pathway	2/137	0.473335	1	0	0	1.25849	0.941293	RPS6;NRF1
ribosomal small subunit biogenesis (GO:0042274)	10/44	6.38216e-11	1.41601e-08	0	0	19.5925	459.932	RPS15;RPS14;RPS17;RPS19;RPS7;RPS5;RPS6;RPSA;RPS10;RPS24	.		Measles	2/138	0.477121	1	0	0	1.24938	0.924518	RACK1;EIF3H
ribosomal small subunit assembly (GO:0000028)	7/19	1.15525e-09	2.45635e-07	0	0	31.7604	653.596	RPS15;RPS14;RPS17;RPS19;RPS5;RPSA;RPS10	.		Glutathione metabolism	1/56	0.480195	1	0	0	1.53941	1.12925	GSTA2
maturation of SSU-rRNA from tricistronic rRNA transcript (SSU-rRNA, 5.8S rRNA, LSU-rRNA) (GO:0000462)	6/35	2.79744e-06	0.000571013	0	0	14.7783	188.968	RPS14;RPS19;RPS8;RPSA;RPS21;RPS24	.		Pyrimidine metabolism	1/57	0.486241	1	0	0	1.5124	1.09052	NME7
maturation of LSU-rRNA (GO:0000470)	5/22	4.50921e-06	0.000885019	0	0	19.5925	241.171	RPL7A;NSA2;RPL35;RPL10A;RPL7	.		Parkinson disease	2/142	0.4921	1	0	0	1.21418	0.860944	ATP5MC2;UQCRH
negative regulation of protein ubiquitination involved in ubiquitin-dependent protein catabolic process (GO:2000059)	4/11	5.46169e-06	0.00103226	0	0	31.348	379.867	RPL5;RPS7;RPL23;RPL11	.		Lysine degradation	1/59	0.498125	1	0	0	1.46113	1.01827	HADH
cytoplasmic translational initiation (GO:0002183)	4/12	8.11803e-06	0.00147951	0	0	28.7356	336.823	MCTS1;EIF3M;EIF2S3;EIF3D	.		Thermogenesis	3/231	0.503302	1	0	0	1.11957	0.768658	RPS6;ATP5MC2;UQCRH
negative regulation of ubiquitin-protein transferase activity (GO:0051444)	4/13	1.16194e-05	0.00204462	0	0	26.5252	301.401	RPL5;RPS7;RPL23;RPL11	.		Steroid hormone biosynthesis	1/60	0.503964	1	0	0	1.43678	0.984554	SRD5A1
negative regulation of proteolysis involved in cellular protein catabolic process (GO:1903051)	4/19	5.96329e-05	0.0101436	0	0	18.1488	176.539	RPL5;RPS7;RPL23;RPL11	.		Glycerolipid metabolism	1/61	0.509736	1	0	0	1.41323	0.952322	DGKH
positive regulation of cellular amide metabolic process (GO:0034250)	6/61	7.44296e-05	0.0122521	0	0	8.47937	80.6019	RPS4X;RPL5;RACK1;EIF3E;RPL26;EIF3D	.		Breast cancer	2/147	0.51044	1	0	0	1.17288	0.788743	FZD3;PGR
IRES-dependent viral translational initiation (GO:0075522)	3/10	0.000174096	0.0277628	0	0	25.8621	223.86	MCTS1;EIF3F;EIF3D	.		Basal cell carcinoma	1/63	0.521079	1	0	0	1.36836	0.891974	FZD3
regulation of protein ubiquitination involved in ubiquitin-dependent protein catabolic process (GO:2000058)	4/25	0.000184274	0.0284955	0	0	13.7931	118.608	RPL5;RPS7;RPL23;RPL11	.		Aminoacyl-tRNA biosynthesis	1/66	0.537605	1	0	0	1.30617	0.810648	KARS
regulation of translation (GO:0006417)	10/213	0.000199937	0.0300082	0	0	4.04727	34.4727	RPS4X;RPL5;RPL10;RACK1;RPS3;RPL13A;EIF3H;EIF3E;RPL26;EIF3D	.		Cushing syndrome	2/155	0.53887	1	0	0	1.11235	0.687743	FZD3;WDR5B
negative regulation of protein ubiquitination (GO:0031397)	5/50	0.000278573	0.0406159	0	0	8.62069	70.5675	RPL5;RPS7;RPL23;RPL11;RPS3	.		Staphylococcus aureus infection	1/68	0.548305	1	0	0	1.26775	0.761819	C5
positive regulation of translation (GO:0045727)	6/78	0.000292315	0.0414357	0	0	6.6313	53.9634	RPS4X;RPL5;RPS9;EIF3E;RPL26;EIF3D	.		RIG-I-like receptor signaling pathway	1/70	0.558759	1	0	0	1.23153	0.716793	MAP3K1
protein alkylation (GO:0008213)	4/29	0.000333631	0.046014	0	0	11.8906	95.19	EEF1A1;EEF2KMT;RPS2;LCMT1	.		Inositol phosphate metabolism	1/74	0.57895	1	0	0	1.16496	0.636694	ITPK1
viral translation (GO:0019081)	3/13	0.000404376	0.0543035	0	0	19.8939	155.434	MCTS1;EIF3F;EIF3D	.		Metabolism of xenobiotics by cytochrome P450	1/74	0.57895	1	0	0	1.16496	0.636694	GSTA2
regulation of ubiquitin protein ligase activity (GO:1904666)	4/36	0.000776529	0.101606	0	0	9.57854	68.5889	RPL5;RPS7;RPL23;RPL11	.		PPAR signaling pathway	1/74	0.57895	1	0	0	1.16496	0.636694	FADS2
translational elongation (GO:0006414)	6/105	0.00141384	0.180371	0	0	4.92611	32.3224	EEF1B2;EEF1A1;EEF1G;EEF1D;RACK1;MRPL10	.		Hepatocellular carcinoma	2/168	0.582598	1	0	0	1.02627	0.554452	FZD3;GSTA2
maturation of SSU-rRNA (GO:0030490)	4/46	0.00196522	0.233222	0	0	7.49625	46.7178	RPS14;RPS19;RPS8;RPS24	.		Pertussis	1/76	0.588698	1	0	0	1.1343	0.601	C5
negative regulation of ubiquitin protein ligase activity (GO:1904667)	5/77	0.00201718	0.233947	0	0	5.59785	34.7406	RPL5;RPS7;RPL23;RPL11;RPS27A	.		Alzheimer disease	2/171	0.592247	1	0	0	1.00827	0.528162	ATP5MC2;UQCRH
protein methylation (GO:0006479)	4/46	0.00196522	0.238775	0	0	7.49625	46.7178	EEF1A1;EEF2KMT;RPS2;LCMT1	.		Synaptic vesicle cycle	1/78	0.598221	1	0	0	1.10522	0.567854	SLC6A2
positive regulation of RNA binding (GO:1905216)	2/6	0.00194891	0.242568	0	0	28.7356	179.324	EIF3E;EIF3D	.		Cardiac muscle contraction	1/78	0.598221	1	0	0	1.10522	0.567854	UQCRH
formation of translation preinitiation complex (GO:0001731)	2/7	0.00270764	0.293981	0	0	24.6305	145.608	MCTS1;EIF2S3	.		Complement and coagulation cascades	1/79	0.6029	1	0	0	1.09123	0.552165	C5
positive regulation of mRNA binding (GO:1902416)	2/7	0.00270764	0.300371	0	0	24.6305	145.608	EIF3E;EIF3D	.		Chemical carcinogenesis	1/82	0.616614	1	0	0	1.0513	0.508319	GSTA2
endonucleolytic cleavage in ITS1 to separate SSU-rRNA from 5.8S rRNA and LSU-rRNA from tricistronic rRNA transcript (SSU-rRNA, 5.8S rRNA, LSU-rRNA) (GO:0000447)	2/7	0.00270764	0.307046	0	0	24.6305	145.608	RPSA;RPS21	.		ECM-receptor interaction	1/82	0.616614	1	0	0	1.0513	0.508319	THBS4
positive regulation of cellular protein metabolic process (GO:0032270)	5/91	0.00416737	0.443044	0	0	4.73664	25.959	RPS4X;RPL5;EIF3E;RPL26;EIF3D	.		Peroxisome	1/83	0.621079	1	0	0	1.03864	0.494699	MVK
maturation of LSU-rRNA from tricistronic rRNA transcript (SSU-rRNA, 5.8S rRNA, LSU-rRNA) (GO:0000463)	2/9	0.00457114	0.476051	0	0	19.1571	103.218	RPL35;RPL7	.		GnRH signaling pathway	1/93	0.662983	1	0	0	0.926956	0.380985	MAP3K1
positive regulation of T cell receptor signaling pathway (GO:0050862)	2/10	0.0056704	0.578721	0	0	17.2414	89.181	TRAT1;RPS3	.		Glycerophospholipid metabolism	1/97	0.678422	1	0	0	0.888731	0.344815	DGKH
positive regulation of intrinsic apoptotic signaling pathway (GO:2001244)	3/33	0.00650406	0.650789	0	0	7.83699	39.4618	RPS7;RPS3;RACK1	.		Proteoglycans in cancer	2/201	0.679642	1	0	0	0.85778	0.331266	FZD3;RPS6
endonucleolytic cleavage of tricistronic rRNA transcript (SSU-rRNA, 5.8S rRNA, LSU-rRNA) (GO:0000479)	2/11	0.00687775	0.674946	0	0	15.674	78.048	RPSA;RPS21	.		Choline metabolism in cancer	1/99	0.685875	1	0	0	0.870777	0.328334	DGKH
plasma membrane bounded cell projection assembly (GO:0120031)	8/241	0.00727623	0.687603	0	0	2.86164	14.0883	BBS2;OFD1;DMTN;TTC30B;FAM161A;WDR5B;POC1B;DZIP1	.		Progesterone-mediated oocyte maturation	1/99	0.685875	1	0	0	0.870777	0.328334	PGR
cilium organization (GO:0044782)	7/192	0.0072334	0.696454	0	0	3.14296	15.4918	BBS2;OFD1;FAM161A;TTC30B;WDR5B;POC1B;DZIP1	.		HIF-1 signaling pathway	1/100	0.689537	1	0	0	0.862069	0.320461	RPS6
erythrocyte differentiation (GO:0030218)	3/35	0.00767106	0.711735	0	0	7.38916	35.9874	RPS14;DMTN;RPS19	.		Melanogenesis	1/101	0.693157	1	0	0	0.853534	0.312819	FZD3
ribosomal subunit export from nucleus (GO:0000054)	2/12	0.00819056	0.733271	0	0	14.3678	69.0341	RPS15;NOP53	.		Ribosome biogenesis in eukaryotes	1/101	0.693157	1	0	0	0.853534	0.312819	POP7
rRNA 3'-end processing (GO:0031125)	2/12	0.00819056	0.746365	0	0	14.3678	69.0341	RPSA;RPS21	.		Parathyroid hormone synthesis, secretion and action	1/106	0.710633	1	0	0	0.813273	0.277813	NACA
organelle assembly (GO:0070925)	10/376	0.0127179	1	0	0	2.29274	10.0072	BBS2;OFD1;TTC30B;FAM161A;WDR5B;RPS3;POC1B;ATG14;DZIP1;RPS23	.		Neurotrophin signaling pathway	1/119	0.751572	1	0	0	0.724428	0.206888	MAP3K1
regulation of macrophage chemotaxis (GO:0010758)	2/15	0.0127361	1	0	0	11.4943	50.1531	C5;KARS	.		AMPK signaling pathway	1/120	0.754471	1	0	0	0.718391	0.202399	STRADB
negative regulation of RNA metabolic process (GO:0051253)	2/15	0.0127361	1	0	0	11.4943	50.1531	RPS26;RPS13	.		Oocyte meiosis	1/125	0.768468	1	0	0	0.689655	0.181625	PGR
positive regulation of antigen receptor-mediated signaling pathway (GO:0050857)	2/16	0.0144453	1	0	0	10.7759	45.6615	TRAT1;RPS3	.		Autophagy	1/128	0.776482	1	0	0	0.673491	0.170381	ATG14
negative regulation of protein modification by small protein conjugation or removal (GO:1903321)	3/46	0.0162132	1	0	0	5.62219	23.1743	RPL5;RPL11;RPS3	.		Purine metabolism	1/129	0.779092	1	0	0	0.668271	0.166818	NME7
positive regulation of signal transduction by p53 class mediator (GO:1901798)	2/17	0.0162474	1	0	0	10.142	41.7832	RPS7;RPL23	.		Systemic lupus erythematosus	1/133	0.78923	1	0	0	0.648172	0.153421	C5
mitotic G2 DNA damage checkpoint (GO:0007095)	2/17	0.0162474	1	0	0	10.142	41.7832	MRNIP;NOP53	.		Insulin signaling pathway	1/137	0.798905	1	0	0	0.629247	0.141275	RPS6
tRNA metabolic process (GO:0006399)	2/18	0.0181402	1	0	0	9.57854	38.4064	POP7;KARS	.		Ubiquitin mediated proteolysis	1/137	0.798905	1	0	0	0.629247	0.141275	MAP3K1
negative regulation of peptidyl-serine phosphorylation (GO:0033137)	2/18	0.0181402	1	0	0	9.57854	38.4064	DMTN;RACK1	.		Estrogen signaling pathway	1/137	0.798905	1	0	0	0.629247	0.141275	PGR
negative regulation of RNA splicing (GO:0033119)	2/18	0.0181402	1	0	0	9.57854	38.4064	RPS26;RPS13	.		Fluid shear stress and atherosclerosis	1/139	0.803575	1	0	0	0.620194	0.135627	GSTA2
positive regulation of response to DNA damage stimulus (GO:2001022)	3/49	0.0191877	1	0	0	5.27797	20.8664	NSMCE1;RPS3;NPAS2	.		Signaling pathways regulating pluripotency of stem cells	1/139	0.803575	1	0	0	0.620194	0.135627	FZD3
negative regulation of translation (GO:0017148)	4/88	0.0192829	1	0	0	3.9185	15.4723	RACK1;RPS3;RPL13A;EIF3E	.		Phospholipase D signaling pathway	1/148	0.82329	1	0	0	0.582479	0.113261	DGKH
maturation of 5.8S rRNA from tricistronic rRNA transcript (SSU-rRNA, 5.8S rRNA, LSU-rRNA) (GO:0000466)	2/19	0.0201212	1	0	0	9.07441	35.4445	RPSA;RPS21	.		Non-alcoholic fatty liver disease (NAFLD)	1/149	0.825355	1	0	0	0.57857	0.111052	UQCRH
regulation of signal transduction by p53 class mediator (GO:1901796)	5/138	0.0225084	1	0	0	3.12344	11.8499	RPL5;RPL23;RPL11;RPS27A;NOP53	.		Gastric cancer	1/149	0.825355	1	0	0	0.57857	0.111052	FZD3
negative regulation of cellular component organization (GO:0051129)	3/54	0.0247708	1	0	0	4.78927	17.7111	RPL13A;LCMT1;NOP53	.		Phagosome	1/152	0.831407	1	0	0	0.567151	0.104716	THBS4
positive regulation of macromolecule biosynthetic process (GO:0010557)	5/142	0.0250836	1	0	0	3.03545	11.1873	RPS4X;RPL5;EIF3E;RPL26;EIF3D	.		Hepatitis C	1/155	0.83725	1	0	0	0.556174	0.0987943	EIF3E
regulation of cytokine production involved in inflammatory response (GO:1900015)	2/22	0.0265713	1	0	0	7.83699	28.432	CUEDC2;KARS	.		Wnt signaling pathway	1/158	0.842892	1	0	0	0.545613	0.0932542	FZD3
mitotic G2/M transition checkpoint (GO:0044818)	2/23	0.028883	1	0	0	7.49625	26.5705	MRNIP;NOP53	.		Hippo signaling pathway	1/160	0.846545	1	0	0	0.538793	0.0897589	FZD3
negative regulation of developmental growth (GO:0048640)	2/24	0.031272	1	0	0	7.18391	24.8925	BBS2;DUSP10	.		Hepatitis B	1/163	0.851865	1	0	0	0.528877	0.0847931	MAP3K1
negative regulation of proteasomal ubiquitin-dependent protein catabolic process (GO:0032435)	2/24	0.031272	1	0	0	7.18391	24.8925	RPL11;NOP53	.		Protein processing in endoplasmic reticulum	1/165	0.85531	1	0	0	0.522466	0.0816568	SSR4
protein stabilization (GO:0050821)	5/152	0.0323255	1	0	0	2.83575	9.73202	RPL5;RPS7;RPL23;RPL11;NOP53	.		MAPK signaling pathway	2/295	0.8592	1	0	0	0.584454	0.0886931	MAP3K1;DUSP10
regulation of p38MAPK cascade (GO:1900744)	2/26	0.0362733	1	0	0	6.6313	21.9939	DUSP10;KARS	.		Tight junction	1/170	0.863577	1	0	0	0.507099	0.0743774	MAP3K1
regulation of T cell receptor signaling pathway (GO:0050856)	2/26	0.0362733	1	0	0	6.6313	21.9939	TRAT1;RPS3	.		Axon guidance	1/181	0.880146	1	0	0	0.476281	0.0608058	FZD3
positive regulation of cellular biosynthetic process (GO:0031328)	5/159	0.0380982	1	0	0	2.71091	8.85814	RPS4X;RPL5;EIF3E;RPL26;EIF3D	.		Kaposi sarcoma-associated herpesvirus infection	1/186	0.886999	1	0	0	0.463478	0.0555763	ATG14
negative regulation of proteasomal protein catabolic process (GO:1901799)	2/28	0.0415591	1	0	0	6.15764	19.5852	RPL11;NOP53	.		Chemokine signaling pathway	1/190	0.8922	1	0	0	0.453721	0.0517538	CXCR3
MyD88-dependent toll-like receptor signaling pathway (GO:0002755)	2/29	0.0443037	1	0	0	5.9453	18.5296	MAP3K1;RPS27A	.		Human papillomavirus infection	2/330	0.898278	1	0	0	0.522466	0.0560479	FZD3;THBS4
stress-activated protein kinase signaling cascade (GO:0031098)	3/70	0.0478414	1	0	0	3.69458	11.231	MAP3K1;STRADB;RPS27A	.		Focal adhesion	1/199	0.903046	1	0	0	0.4332	0.0441787	THBS4
cilium assembly (GO:0060271)	7/288	0.051343	1	0	0	2.09531	6.22144	BBS2;OFD1;TTC30B;FAM161A;WDR5B;POC1B;DZIP1	.		Neuroactive ligand-receptor interaction	2/338	0.905671	1	0	0	0.5101	0.0505403	C5;MCHR1
G2 DNA damage checkpoint (GO:0031572)	2/32	0.0529219	1	0	0	5.38793	15.8348	MRNIP;NOP53	.		PI3K-Akt signaling pathway	2/354	0.918979	1	0	0	0.487045	0.0411514	RPS6;THBS4
regulation of protein complex assembly (GO:0043254)	3/73	0.0530234	1	0	0	3.54275	10.4051	RPS3;LCMT1;NOP53	.		Human T-cell leukemia virus 1 infection	1/219	0.923414	1	0	0	0.393639	0.0313642	MAP3K1
negative regulation of cellular amide metabolic process (GO:0034249)	3/75	0.056622	1	0	0	3.44828	9.90124	RACK1;RPS3;RPL13A	.		Cytokine-cytokine receptor interaction	1/294	0.968438	1	0	0	0.293221	0.00940385	CXCR3
regulation of JUN kinase activity (GO:0043506)	2/34	0.0589693	1	0	0	5.07099	14.3547	DUSP10;RPS3	.		MicroRNAs in cancer	1/299	0.970253	1	0	0	0.288317	0.00870683	FZD3
response to ionizing radiation (GO:0010212)	3/77	0.0603336	1	0	0	3.35871	9.43081	MRNIP;EEF1D;NHEJ1	.		Pathways in cancer	2/530	0.985979	1	0	0	0.325309	0.00459336	FZD3;GSTA2
negative regulation of protein kinase B signaling (GO:0051898)	2/35	0.0620783	1	0	0	4.92611	13.6914	RACK1;NOP53	.		Herpes simplex virus 1 infection	1/492	0.997008	1	0	0	0.175217	0.000525066	C5
negative regulation of protein complex assembly (GO:0031333)	2/35	0.0620783	1	0	0	4.92611	13.6914	LCMT1;NOP53	.
negative regulation of inflammatory response (GO:0050728)	3/78	0.0622313	1	0	0	3.31565	9.20722	CUEDC2;MVK;RPS19	.
regulation of response to DNA damage stimulus (GO:2001020)	2/36	0.0652419	1	0	0	4.78927	13.0731	NSMCE1;NPAS2	.
release of sequestered calcium ion into cytosol by sarcoplasmic reticulum (GO:0014808)	1/6	0.0676205	1	0	0	14.3678	38.7047	NOL3	.
ribosomal small subunit export from nucleus (GO:0000056)	1/6	0.0676205	1	0	0	14.3678	38.7047	RPS15	.
regulation of mitotic spindle checkpoint (GO:1903504)	1/6	0.0676205	1	0	0	14.3678	38.7047	LCMT1	.
regulation of tooth mineralization (GO:0070170)	1/6	0.0676205	1	0	0	14.3678	38.7047	ASPN	.
regulation of intrinsic apoptotic signaling pathway by p53 class mediator (GO:1902253)	1/6	0.0676205	1	0	0	14.3678	38.7047	RPS7	.
catecholamine transport (GO:0051937)	1/6	0.0676205	1	0	0	14.3678	38.7047	SLC6A2	.
negative regulation of cellular response to hypoxia (GO:1900038)	1/6	0.0676205	1	0	0	14.3678	38.7047	NOL3	.
negative regulation of protein targeting to membrane (GO:0090315)	1/6	0.0676205	1	0	0	14.3678	38.7047	DMTN	.
vesicle fusion with endoplasmic reticulum-Golgi intermediate compartment (ERGIC) membrane (GO:1990668)	1/6	0.0676205	1	0	0	14.3678	38.7047	SEC14L3	.
lipoprotein catabolic process (GO:0042159)	1/6	0.0676205	1	0	0	14.3678	38.7047	LYPLAL1	.
positive regulation of fibroblast migration (GO:0010763)	1/6	0.0676205	1	0	0	14.3678	38.7047	DMTN	.
rRNA transport (GO:0051029)	1/6	0.0676205	1	0	0	14.3678	38.7047	RPSA	.
positive regulation of protein acetylation (GO:1901985)	1/6	0.0676205	1	0	0	14.3678	38.7047	FAM161A	.
male genitalia development (GO:0030539)	1/6	0.0676205	1	0	0	14.3678	38.7047	SRD5A1	.
negative regulation of DNA repair (GO:0045738)	1/6	0.0676205	1	0	0	14.3678	38.7047	RPS3	.
monoamine transport (GO:0015844)	1/6	0.0676205	1	0	0	14.3678	38.7047	SLC6A2	.
rescue of stalled ribosome (GO:0072344)	1/6	0.0676205	1	0	0	14.3678	38.7047	RACK1	.
regulation of atrial cardiac muscle cell membrane depolarization (GO:0060371)	1/6	0.0676205	1	0	0	14.3678	38.7047	SCN3B	.
antigen processing and presentation of endogenous peptide antigen (GO:0002483)	1/6	0.0676205	1	0	0	14.3678	38.7047	SEC14L3	.
regulation of DNA repair (GO:0006282)	2/37	0.0684584	1	0	0	4.65983	12.4955	RPS3;NPAS2	.
positive regulation of cell cycle arrest (GO:0071158)	3/82	0.0700949	1	0	0	3.15391	8.3828	RPL23;RPL26;RPS27A	.
regulation of cellular amide metabolic process (GO:0034248)	2/38	0.0717261	1	0	0	4.53721	11.9551	EEF1A1;RPL10	.
positive regulation of DNA repair (GO:0045739)	2/38	0.0717261	1	0	0	4.53721	11.9551	RPS3;NPAS2	.
mitotic DNA damage checkpoint (GO:0044773)	2/39	0.0750434	1	0	0	4.42087	11.4487	MRNIP;NOP53	.
tRNA aminoacylation (GO:0043039)	2/40	0.0784089	1	0	0	4.31034	10.9734	AIMP1;KARS	.
membrane raft polarization (GO:0001766)	1/7	0.0784393	1	0	0	12.3153	31.3477	MAL2	.
regulation of cyclic-nucleotide phosphodiesterase activity (GO:0051342)	1/7	0.0784393	1	0	0	12.3153	31.3477	RACK1	.
erythrocyte development (GO:0048821)	1/7	0.0784393	1	0	0	12.3153	31.3477	DMTN	.
positive regulation of sphingolipid biosynthetic process (GO:0090154)	1/7	0.0784393	1	0	0	12.3153	31.3477	RACK1	.
rRNA-containing ribonucleoprotein complex export from nucleus (GO:0071428)	1/7	0.0784393	1	0	0	12.3153	31.3477	RPSA	.
regulation of mitochondrial membrane permeability involved in apoptotic process (GO:1902108)	1/7	0.0784393	1	0	0	12.3153	31.3477	STPG1	.
positive regulation of neuroblast proliferation (GO:0002052)	1/7	0.0784393	1	0	0	12.3153	31.3477	FZD3	.
female genitalia development (GO:0030540)	1/7	0.0784393	1	0	0	12.3153	31.3477	SRD5A1	.
protein localization to ciliary membrane (GO:1903441)	1/7	0.0784393	1	0	0	12.3153	31.3477	BBS2	.
ribosomal protein import into nucleus (GO:0006610)	1/7	0.0784393	1	0	0	12.3153	31.3477	RPL23	.
reproductive system development (GO:0061458)	1/7	0.0784393	1	0	0	12.3153	31.3477	SRD5A1	.
release of sequestered calcium ion into cytosol by endoplasmic reticulum (GO:1903514)	1/7	0.0784393	1	0	0	12.3153	31.3477	NOL3	.
positive regulation of ceramide biosynthetic process (GO:2000304)	1/7	0.0784393	1	0	0	12.3153	31.3477	RACK1	.
membrane raft distribution (GO:0031580)	1/7	0.0784393	1	0	0	12.3153	31.3477	MAL2	.
SA node cell action potential (GO:0086015)	1/7	0.0784393	1	0	0	12.3153	31.3477	SCN3B	.
positive regulation of membrane depolarization (GO:1904181)	1/7	0.0784393	1	0	0	12.3153	31.3477	RACK1	.
positive regulation of macrophage chemotaxis (GO:0010759)	1/7	0.0784393	1	0	0	12.3153	31.3477	KARS	.
outer mitochondrial membrane organization (GO:0007008)	1/7	0.0784393	1	0	0	12.3153	31.3477	TOMM20	.
positive regulation of protein deubiquitination (GO:1903003)	1/7	0.0784393	1	0	0	12.3153	31.3477	NOP53	.
positive regulation of macrophage migration (GO:1905523)	1/7	0.0784393	1	0	0	12.3153	31.3477	KARS	.
positive regulation of gastrulation (GO:2000543)	1/7	0.0784393	1	0	0	12.3153	31.3477	RACK1	.
double-strand break repair (GO:0006302)	4/141	0.0819726	1	0	0	2.44559	6.11732	NSMCE1;MND1;AP5S1;NHEJ1	.
regulation of proteasomal ubiquitin-dependent protein catabolic process (GO:0032434)	3/88	0.0826801	1	0	0	2.93887	7.32595	RPL11;RACK1;NOP53	.
negative regulation of cellular protein metabolic process (GO:0032269)	3/89	0.0848662	1	0	0	2.90585	7.1678	RACK1;RPS3;RPL13A	.
regulation of protein modification process (GO:0031399)	2/42	0.0852778	1	0	0	4.10509	10.1061	ATG14;NOP53	.
negative regulation of DNA metabolic process (GO:0051053)	2/43	0.0887783	1	0	0	4.00962	9.70976	GMNN;RPS3	.
negative regulation of appetite (GO:0032099)	1/8	0.0891331	1	0	0	10.7759	26.052	BBS2	.
ribosomal large subunit export from nucleus (GO:0000055)	1/8	0.0891331	1	0	0	10.7759	26.052	NOP53	.
regulation of chaperone-mediated autophagy (GO:1904714)	1/8	0.0891331	1	0	0	10.7759	26.052	EEF1A1	.
leptin-mediated signaling pathway (GO:0033210)	1/8	0.0891331	1	0	0	10.7759	26.052	BBS2	.
positive regulation of chromatin binding (GO:0035563)	1/8	0.0891331	1	0	0	10.7759	26.052	GMNN	.
positive regulation of DNA recombination (GO:0045911)	1/8	0.0891331	1	0	0	10.7759	26.052	MRNIP	.
positive regulation of mitochondrial membrane permeability involved in apoptotic process (GO:1902110)	1/8	0.0891331	1	0	0	10.7759	26.052	STPG1	.
positive regulation of respiratory burst (GO:0060267)	1/8	0.0891331	1	0	0	10.7759	26.052	RPS19	.
negative regulation of execution phase of apoptosis (GO:1900118)	1/8	0.0891331	1	0	0	10.7759	26.052	FZD3	.
regulation of endodeoxyribonuclease activity (GO:0032071)	1/8	0.0891331	1	0	0	10.7759	26.052	RPS3	.
isoprenoid metabolic process (GO:0006720)	1/8	0.0891331	1	0	0	10.7759	26.052	MVK	.
positive regulation of chemokine secretion (GO:0090197)	1/8	0.0891331	1	0	0	10.7759	26.052	C5	.
positive regulation of protein homodimerization activity (GO:0090073)	1/8	0.0891331	1	0	0	10.7759	26.052	STPG1	.
atrial cardiac muscle cell to AV node cell signaling (GO:0086026)	1/8	0.0891331	1	0	0	10.7759	26.052	SCN3B	.
ribosome disassembly (GO:0032790)	1/8	0.0891331	1	0	0	10.7759	26.052	MCTS1	.
isoprenoid biosynthetic process (GO:0008299)	1/8	0.0891331	1	0	0	10.7759	26.052	MVK	.
regulation of chemokine secretion (GO:0090196)	1/8	0.0891331	1	0	0	10.7759	26.052	C5	.
positive regulation of regulatory T cell differentiation (GO:0045591)	1/8	0.0891331	1	0	0	10.7759	26.052	DUSP10	.
posttranscriptional regulation of gene expression (GO:0010608)	2/44	0.0923208	1	0	0	3.9185	9.33576	RPL10;ATG14	.
myeloid cell differentiation (GO:0030099)	2/44	0.0923208	1	0	0	3.9185	9.33576	RPS14;RPS19	.
regulation of programmed cell death (GO:0043067)	6/268	0.0927041	1	0	0	1.93001	4.59021	MAP3K1;STRADB;RPS3;RPS27A;LCMT1;NOP53	.
cellular response to ionizing radiation (GO:0071479)	2/46	0.0995262	1	0	0	3.74813	8.64818	EEF1D;RPL26	.
interleukin-12-mediated signaling pathway (GO:0035722)	2/46	0.0995262	1	0	0	3.74813	8.64818	GSTA2;RPLP0	.
tRNA aminoacylation for protein translation (GO:0006418)	2/46	0.0995262	1	0	0	3.74813	8.64818	AIMP1;KARS	.
cellular response to interleukin-12 (GO:0071349)	2/46	0.0995262	1	0	0	3.74813	8.64818	GSTA2;RPLP0	.
inositol metabolic process (GO:0006020)	1/9	0.0997034	1	0	0	9.57854	22.0839	ITPK1	.
negative regulation of leukocyte chemotaxis (GO:0002689)	1/9	0.0997034	1	0	0	9.57854	22.0839	C5	.
negative regulation of cytokine production involved in inflammatory response (GO:1900016)	1/9	0.0997034	1	0	0	9.57854	22.0839	CUEDC2	.
negative regulation of phagocytosis (GO:0050765)	1/9	0.0997034	1	0	0	9.57854	22.0839	RACK1	.
regulation of protein acetylation (GO:1901983)	1/9	0.0997034	1	0	0	9.57854	22.0839	FAM161A	.
regulation of macrophage cytokine production (GO:0010935)	1/9	0.0997034	1	0	0	9.57854	22.0839	CUEDC2	.
actin filament reorganization (GO:0090527)	1/9	0.0997034	1	0	0	9.57854	22.0839	DMTN	.
positive regulation of hemostasis (GO:1900048)	1/9	0.0997034	1	0	0	9.57854	22.0839	DMTN	.
sarcoplasmic reticulum calcium ion transport (GO:0070296)	1/9	0.0997034	1	0	0	9.57854	22.0839	NOL3	.
positive regulation of coagulation (GO:0050820)	1/9	0.0997034	1	0	0	9.57854	22.0839	DMTN	.
positive regulation of cytokine production involved in inflammatory response (GO:1900017)	1/9	0.0997034	1	0	0	9.57854	22.0839	KARS	.
regulation of endoplasmic reticulum unfolded protein response (GO:1900101)	1/9	0.0997034	1	0	0	9.57854	22.0839	RACK1	.
positive regulation of protein homooligomerization (GO:0032464)	1/9	0.0997034	1	0	0	9.57854	22.0839	RACK1	.
epithelial cilium movement involved in determination of left/right asymmetry (GO:0060287)	1/9	0.0997034	1	0	0	9.57854	22.0839	OFD1	.
negative regulation of phosphatidylinositol 3-kinase signaling (GO:0014067)	1/9	0.0997034	1	0	0	9.57854	22.0839	NOP53	.
sympathetic ganglion development (GO:0061549)	1/9	0.0997034	1	0	0	9.57854	22.0839	FZD3	.
regulation of cytokine secretion involved in immune response (GO:0002739)	1/9	0.0997034	1	0	0	9.57854	22.0839	KARS	.
postreplication repair (GO:0006301)	2/47	0.103186	1	0	0	3.66838	8.33169	NSMCE1;RPS27A	.
regulation of cell cycle (GO:0051726)	5/215	0.105757	1	0	0	2.00481	4.50403	MAP3K1;STRADB;GMNN;RACK1;NOP53	.
ganglion development (GO:0061548)	1/10	0.110152	1	0	0	8.62069	19.0164	FZD3	.
regulation of cellular respiration (GO:0043457)	1/10	0.110152	1	0	0	8.62069	19.0164	NOP53	.
negative regulation of oxidative stress-induced neuron death (GO:1903204)	1/10	0.110152	1	0	0	8.62069	19.0164	RACK1	.
regulation of attachment of spindle microtubules to kinetochore (GO:0051988)	1/10	0.110152	1	0	0	8.62069	19.0164	KNSTRN	.
muscle cell migration (GO:0014812)	1/10	0.110152	1	0	0	8.62069	19.0164	THBS4	.
negative regulation of embryonic development (GO:0045992)	1/10	0.110152	1	0	0	8.62069	19.0164	FZD3	.
regulation of mitochondrial depolarization (GO:0051900)	1/10	0.110152	1	0	0	8.62069	19.0164	RACK1	.
RNA phosphodiester bond hydrolysis, endonucleolytic (GO:0090502)	1/10	0.110152	1	0	0	8.62069	19.0164	POP7	.
androgen biosynthetic process (GO:0006702)	1/10	0.110152	1	0	0	8.62069	19.0164	SRD5A1	.
positive regulation of execution phase of apoptosis (GO:1900119)	1/10	0.110152	1	0	0	8.62069	19.0164	RPS3	.
regulation of neuroblast proliferation (GO:1902692)	1/10	0.110152	1	0	0	8.62069	19.0164	FZD3	.
negative regulation of endoplasmic reticulum unfolded protein response (GO:1900102)	1/10	0.110152	1	0	0	8.62069	19.0164	RACK1	.
negative regulation of lipopolysaccharide-mediated signaling pathway (GO:0031665)	1/10	0.110152	1	0	0	8.62069	19.0164	NFKBIL1	.
glutathione metabolic process (GO:0006749)	2/49	0.110615	1	0	0	3.51865	7.74702	EEF1G;GSTA2	.
antimicrobial humoral immune response mediated by antimicrobial peptide (GO:0061844)	2/49	0.110615	1	0	0	3.51865	7.74702	RPL30;RPS19	.
fatty acid beta-oxidation (GO:0006635)	2/50	0.11438	1	0	0	3.44828	7.47665	ETFA;HADH	.
negative regulation of intracellular signal transduction (GO:1902532)	4/161	0.117921	1	0	0	2.14179	4.57859	EPM2A;RACK1;NOP53;ARHGAP12	.
morphogenesis of an epithelial sheet (GO:0002011)	1/11	0.120479	1	0	0	7.83699	16.5853	ARHGAP12	.
negative regulation of JUN kinase activity (GO:0043508)	1/11	0.120479	1	0	0	7.83699	16.5853	DUSP10	.
carbohydrate phosphorylation (GO:0046835)	1/11	0.120479	1	0	0	7.83699	16.5853	ITPK1	.
brain morphogenesis (GO:0048854)	1/11	0.120479	1	0	0	7.83699	16.5853	BBS2	.
inhibition of cysteine-type endopeptidase activity involved in apoptotic process (GO:1990001)	1/11	0.120479	1	0	0	7.83699	16.5853	NOL3	.
myeloid cell activation involved in immune response (GO:0002275)	1/11	0.120479	1	0	0	7.83699	16.5853	KARS	.
epithelial cell-cell adhesion (GO:0090136)	1/11	0.120479	1	0	0	7.83699	16.5853	THBS4	.
regulation of integrin-mediated signaling pathway (GO:2001044)	1/11	0.120479	1	0	0	7.83699	16.5853	DMTN	.
oxidative phosphorylation (GO:0006119)	1/11	0.120479	1	0	0	7.83699	16.5853	UQCRH	.
negative regulation of peptide secretion (GO:0002792)	1/11	0.120479	1	0	0	7.83699	16.5853	SERGEF	.
stress granule assembly (GO:0034063)	1/11	0.120479	1	0	0	7.83699	16.5853	RPS23	.
regulation of ceramide biosynthetic process (GO:2000303)	1/11	0.120479	1	0	0	7.83699	16.5853	RACK1	.
regulation of chromatin binding (GO:0035561)	1/11	0.120479	1	0	0	7.83699	16.5853	GMNN	.
progesterone metabolic process (GO:0042448)	1/11	0.120479	1	0	0	7.83699	16.5853	SRD5A1	.
negative regulation of cellular response to transforming growth factor beta stimulus (GO:1903845)	2/53	0.125867	1	0	0	3.25309	6.74212	RPS27A;ASPN	.
regulation of double-strand break repair via nonhomologous end joining (GO:2001032)	1/12	0.130687	1	0	0	7.18391	14.6189	MRNIP	.
regulation of transcription of nuclear large rRNA transcript from RNA polymerase I promoter (GO:1901836)	1/12	0.130687	1	0	0	7.18391	14.6189	NOP53	.
regulation of mononuclear cell migration (GO:0071675)	1/12	0.130687	1	0	0	7.18391	14.6189	KARS	.
regulation of DNA-dependent DNA replication (GO:0090329)	1/12	0.130687	1	0	0	7.18391	14.6189	GMNN	.
positive regulation of peptidase activity (GO:0010952)	1/12	0.130687	1	0	0	7.18391	14.6189	KARS	.
modification-dependent macromolecule catabolic process (GO:0043632)	1/12	0.130687	1	0	0	7.18391	14.6189	RPS27A	.
regulation of intrinsic apoptotic signaling pathway in response to DNA damage by p53 class mediator (GO:1902165)	1/12	0.130687	1	0	0	7.18391	14.6189	RPL26	.
entry of bacterium into host cell (GO:0035635)	1/12	0.130687	1	0	0	7.18391	14.6189	RPS27A	.
negative regulation of substrate adhesion-dependent cell spreading (GO:1900025)	1/12	0.130687	1	0	0	7.18391	14.6189	DMTN	.
protein kinase C-activating G-protein coupled receptor signaling pathway (GO:0007205)	1/12	0.130687	1	0	0	7.18391	14.6189	DGKH	.
tRNA 5'-leader removal (GO:0001682)	1/12	0.130687	1	0	0	7.18391	14.6189	POP7	.
negative regulation of transforming growth factor beta receptor signaling pathway (GO:0030512)	2/55	0.133671	1	0	0	3.1348	6.30837	RPS27A;ASPN	.
regulation of RNA splicing (GO:0043484)	2/55	0.133671	1	0	0	3.1348	6.30837	RPS26;RPS13	.
activation of protein kinase activity (GO:0032147)	5/233	0.13523	1	0	0	1.84993	3.7013	C5;MAP3K1;KARS;STRADB;RPS27A	.
macroautophagy (GO:0016236)	3/110	0.135968	1	0	0	2.3511	4.69123	ATG14;RPS27A;TOMM20	.
regulation of tumor necrosis factor-mediated signaling pathway (GO:0010803)	2/56	0.137614	1	0	0	3.07882	6.10623	RACK1;RPS27A	.
positive regulation of protein kinase activity (GO:0045860)	4/172	0.140158	1	0	0	2.00481	3.93943	MRNIP;MAP3K1;RPLP1;STRADB	.
regulation of necrotic cell death (GO:0010939)	1/13	0.140777	1	0	0	6.6313	13.0012	RPS27A	.
regulation of granulocyte chemotaxis (GO:0071622)	1/13	0.140777	1	0	0	6.6313	13.0012	KARS	.
positive regulation of sodium ion transport (GO:0010765)	1/13	0.140777	1	0	0	6.6313	13.0012	SCN3B	.
atrial cardiac muscle cell action potential (GO:0086014)	1/13	0.140777	1	0	0	6.6313	13.0012	SCN3B	.
alpha-linolenic acid metabolic process (GO:0036109)	1/13	0.140777	1	0	0	6.6313	13.0012	FADS2	.
regulation of execution phase of apoptosis (GO:1900117)	1/13	0.140777	1	0	0	6.6313	13.0012	FZD3	.
ribonucleoprotein complex disassembly (GO:0032988)	1/13	0.140777	1	0	0	6.6313	13.0012	MCTS1	.
I-kappaB kinase/NF-kappaB signaling (GO:0007249)	2/57	0.141582	1	0	0	3.0248	5.91312	NFKBIL1;RPS27A	.
cellular respiration (GO:0045333)	2/57	0.141582	1	0	0	3.0248	5.91312	ETFA;UQCRH	.
negative regulation of hydrogen peroxide-induced cell death (GO:1903206)	1/14	0.15075	1	0	0	6.15764	11.651	RACK1	.
regulation of fibroblast migration (GO:0010762)	1/14	0.15075	1	0	0	6.15764	11.651	DMTN	.
positive regulation of DNA damage response, signal transduction by p53 class mediator (GO:0043517)	1/14	0.15075	1	0	0	6.15764	11.651	RPL26	.
positive regulation of neural precursor cell proliferation (GO:2000179)	1/14	0.15075	1	0	0	6.15764	11.651	FZD3	.
acetyl-CoA metabolic process (GO:0006084)	1/14	0.15075	1	0	0	6.15764	11.651	MVK	.
regulation of gastrulation (GO:0010470)	1/14	0.15075	1	0	0	6.15764	11.651	RACK1	.
regulation of platelet aggregation (GO:0090330)	1/14	0.15075	1	0	0	6.15764	11.651	DMTN	.
mitochondrial electron transport, ubiquinol to cytochrome c (GO:0006122)	1/14	0.15075	1	0	0	6.15764	11.651	UQCRH	.
positive regulation of heart rate (GO:0010460)	1/14	0.15075	1	0	0	6.15764	11.651	SCN3B	.
negative regulation of focal adhesion assembly (GO:0051895)	1/14	0.15075	1	0	0	6.15764	11.651	DMTN	.
negative regulation of biomineral tissue development (GO:0070168)	1/14	0.15075	1	0	0	6.15764	11.651	ASPN	.
regulation of mitotic cell cycle spindle assembly checkpoint (GO:0090266)	1/14	0.15075	1	0	0	6.15764	11.651	LCMT1	.
positive regulation of MAP kinase activity (GO:0043406)	4/177	0.150781	1	0	0	1.94818	3.68581	C5;KARS;RPS3;RPS27A	.
negative regulation of protein phosphorylation (GO:0001933)	4/178	0.152942	1	0	0	1.93723	3.63753	DMTN;RACK1;ATG14;ASPN	.
positive regulation of protein binding (GO:0032092)	2/60	0.153627	1	0	0	2.87356	5.38284	STPG1;RPL11	.
regulation of apoptotic process (GO:0042981)	13/815	0.153996	1	0	0	1.37508	2.57254	AVEN;STPG1;MAP3K1;RPL10;STRADB;RPS6;RPS3A;NOL3;RACK1;RPS3;RPS27A;LCMT1;NOP53	.
activation of MAPK activity (GO:0000187)	3/117	0.154904	1	0	0	2.21043	4.12235	C5;KARS;RPS27A	.
DNA metabolic process (GO:0006259)	6/314	0.159129	1	0	0	1.64727	3.02774	PRIM2;TATDN1;RPS3;NAP1L1;RPS27A;NOP53	.
myeloid cell development (GO:0061515)	1/15	0.160609	1	0	0	5.74713	10.5103	DMTN	.
negative regulation of peptidyl-threonine phosphorylation (GO:0010801)	1/15	0.160609	1	0	0	5.74713	10.5103	DMTN	.
selective autophagy (GO:0061912)	1/15	0.160609	1	0	0	5.74713	10.5103	ATG14	.
positive regulation of response to wounding (GO:1903036)	1/15	0.160609	1	0	0	5.74713	10.5103	DMTN	.
negative regulation of adherens junction organization (GO:1903392)	1/15	0.160609	1	0	0	5.74713	10.5103	DMTN	.
regulation of protein homooligomerization (GO:0032462)	1/15	0.160609	1	0	0	5.74713	10.5103	RACK1	.
epithelial cilium movement (GO:0003351)	1/15	0.160609	1	0	0	5.74713	10.5103	OFD1	.
negative regulation of cytokine production involved in immune response (GO:0002719)	1/15	0.160609	1	0	0	5.74713	10.5103	CUEDC2	.
negative regulation of DNA-dependent DNA replication (GO:2000104)	1/15	0.160609	1	0	0	5.74713	10.5103	GMNN	.
transport along microtubule (GO:0010970)	1/15	0.160609	1	0	0	5.74713	10.5103	COPG2	.
positive regulation of cytokine production involved in immune response (GO:0002720)	1/15	0.160609	1	0	0	5.74713	10.5103	KARS	.
ventricular cardiac muscle cell action potential (GO:0086005)	1/15	0.160609	1	0	0	5.74713	10.5103	SCN3B	.
positive regulation of double-strand break repair (GO:2000781)	1/15	0.160609	1	0	0	5.74713	10.5103	MRNIP	.
regulation of establishment of cell polarity (GO:2000114)	1/15	0.160609	1	0	0	5.74713	10.5103	RACK1	.
cytoplasmic sequestering of protein (GO:0051220)	1/15	0.160609	1	0	0	5.74713	10.5103	NFKBIL1	.
inhibition of cysteine-type endopeptidase activity (GO:0097340)	1/15	0.160609	1	0	0	5.74713	10.5103	NOL3	.
negative regulation of release of cytochrome c from mitochondria (GO:0090201)	1/15	0.160609	1	0	0	5.74713	10.5103	NOL3	.
fatty acid beta-oxidation using acyl-CoA dehydrogenase (GO:0033539)	1/15	0.160609	1	0	0	5.74713	10.5103	ETFA	.
DNA damage response, signal transduction by p53 class mediator resulting in cell cycle arrest (GO:0006977)	2/62	0.161764	1	0	0	2.78087	5.06567	RPL26;RPS27A	.
tRNA processing (GO:0008033)	2/62	0.161764	1	0	0	2.78087	5.06567	POP7;KARS	.
regulation of translational initiation (GO:0006446)	2/62	0.161764	1	0	0	2.78087	5.06567	EIF3H;EIF3E	.
signal transduction involved in mitotic G1 DNA damage checkpoint (GO:0072431)	2/63	0.165862	1	0	0	2.73673	4.91681	RPL26;RPS27A	.
peptidyl-threonine dephosphorylation (GO:0035970)	1/16	0.170353	1	0	0	5.38793	9.53601	DUSP10	.
genitalia development (GO:0048806)	1/16	0.170353	1	0	0	5.38793	9.53601	SRD5A1	.
negative regulation of immune effector process (GO:0002698)	1/16	0.170353	1	0	0	5.38793	9.53601	RPS19	.
protein transport along microtubule (GO:0098840)	1/16	0.170353	1	0	0	5.38793	9.53601	TTC30B	.
regulation of membrane depolarization (GO:0003254)	1/16	0.170353	1	0	0	5.38793	9.53601	SCN3B	.
regulation of protein homodimerization activity (GO:0043496)	1/16	0.170353	1	0	0	5.38793	9.53601	STPG1	.
mRNA transcription from RNA polymerase II promoter (GO:0042789)	1/16	0.170353	1	0	0	5.38793	9.53601	TFCP2	.
regulation of RIG-I signaling pathway (GO:0039535)	1/16	0.170353	1	0	0	5.38793	9.53601	NOP53	.
cytoplasmic sequestering of transcription factor (GO:0042994)	1/16	0.170353	1	0	0	5.38793	9.53601	NFKBIL1	.
sympathetic nervous system development (GO:0048485)	1/16	0.170353	1	0	0	5.38793	9.53601	FZD3	.
protein deacylation (GO:0035601)	1/16	0.170353	1	0	0	5.38793	9.53601	LYPLAL1	.
regulation of necroptotic process (GO:0060544)	1/16	0.170353	1	0	0	5.38793	9.53601	RPS27A	.
protein localization to chromatin (GO:0071168)	1/16	0.170353	1	0	0	5.38793	9.53601	MRNIP	.
negative regulation of translational initiation (GO:0045947)	1/16	0.170353	1	0	0	5.38793	9.53601	EIF3E	.
positive regulation of leukocyte activation (GO:0002696)	1/16	0.170353	1	0	0	5.38793	9.53601	KARS	.
linoleic acid metabolic process (GO:0043651)	1/16	0.170353	1	0	0	5.38793	9.53601	FADS2	.
peptidyl-lysine methylation (GO:0018022)	1/16	0.170353	1	0	0	5.38793	9.53601	EEF2KMT	.
regulation of intrinsic apoptotic signaling pathway in response to DNA damage (GO:1902229)	1/16	0.170353	1	0	0	5.38793	9.53601	RPS3	.
negative regulation of DNA replication (GO:0008156)	1/16	0.170353	1	0	0	5.38793	9.53601	GMNN	.
negative regulation of macromolecule metabolic process (GO:0010605)	3/124	0.174605	1	0	0	2.08565	3.63993	TRAT1;RACK1;PGR	.
negative regulation of multicellular organismal process (GO:0051241)	3/125	0.177476	1	0	0	2.06897	3.57707	BBS2;DUSP10;RPS19	.
negative regulation of epithelial cell proliferation (GO:0050680)	2/66	0.178259	1	0	0	2.61233	4.50501	AIMP1;DUSP10	.
peptidyl-lysine trimethylation (GO:0018023)	1/17	0.179985	1	0	0	5.07099	8.69617	EEF2KMT	.
regulation of multicellular organism growth (GO:0040014)	1/17	0.179985	1	0	0	5.07099	8.69617	BBS2	.
regulation of receptor recycling (GO:0001919)	1/17	0.179985	1	0	0	5.07099	8.69617	TRAT1	.
regulation of tissue remodeling (GO:0034103)	1/17	0.179985	1	0	0	5.07099	8.69617	THBS4	.
DNA catabolic process (GO:0006308)	1/17	0.179985	1	0	0	5.07099	8.69617	TATDN1	.
cellular response to gamma radiation (GO:0071480)	1/17	0.179985	1	0	0	5.07099	8.69617	RPL26	.
cardiac muscle cell contraction (GO:0086003)	1/17	0.179985	1	0	0	5.07099	8.69617	SCN3B	.
positive regulation of macrophage activation (GO:0043032)	1/17	0.179985	1	0	0	5.07099	8.69617	KARS	.
virion assembly (GO:0019068)	1/17	0.179985	1	0	0	5.07099	8.69617	RPS27A	.
pigment granule transport (GO:0051904)	1/17	0.179985	1	0	0	5.07099	8.69617	BBS2	.
regulation of lamellipodium organization (GO:1902743)	1/17	0.179985	1	0	0	5.07099	8.69617	DMTN	.
regulation of establishment or maintenance of cell polarity (GO:0032878)	1/17	0.179985	1	0	0	5.07099	8.69617	RACK1	.
melanosome transport (GO:0032402)	1/17	0.179985	1	0	0	5.07099	8.69617	BBS2	.
positive regulation of stem cell proliferation (GO:2000648)	1/17	0.179985	1	0	0	5.07099	8.69617	FZD3	.
maturation of 5.8S rRNA (GO:0000460)	1/17	0.179985	1	0	0	5.07099	8.69617	NSA2	.
membrane depolarization during cardiac muscle cell action potential (GO:0086012)	1/17	0.179985	1	0	0	5.07099	8.69617	SCN3B	.
G2/M transition of mitotic cell cycle (GO:0000086)	3/126	0.18036	1	0	0	2.05255	3.5156	OFD1;RPS27A;LCMT1	.
cell cycle G2/M phase transition (GO:0044839)	3/127	0.183256	1	0	0	2.03638	3.45548	OFD1;RPS27A;LCMT1	.
establishment of melanosome localization (GO:0032401)	1/18	0.189505	1	0	0	4.78927	7.96619	BBS2	.
positive regulation of p38MAPK cascade (GO:1900745)	1/18	0.189505	1	0	0	4.78927	7.96619	KARS	.
glucan biosynthetic process (GO:0009250)	1/18	0.189505	1	0	0	4.78927	7.96619	RPS27A	.
calcium-mediated signaling using intracellular calcium source (GO:0035584)	1/18	0.189505	1	0	0	4.78927	7.96619	DMTN	.
glycogen biosynthetic process (GO:0005978)	1/18	0.189505	1	0	0	4.78927	7.96619	RPS27A	.
negative regulation of oxidative stress-induced intrinsic apoptotic signaling pathway (GO:1902176)	1/18	0.189505	1	0	0	4.78927	7.96619	NOL3	.
negative regulation of protein transport (GO:0051224)	1/18	0.189505	1	0	0	4.78927	7.96619	SERGEF	.
regulation of lipopolysaccharide-mediated signaling pathway (GO:0031664)	1/18	0.189505	1	0	0	4.78927	7.96619	NFKBIL1	.
regulation of oxidative stress-induced intrinsic apoptotic signaling pathway (GO:1902175)	1/18	0.189505	1	0	0	4.78927	7.96619	NOL3	.
positive regulation of proteasomal ubiquitin-dependent protein catabolic process (GO:0032436)	2/70	0.194998	1	0	0	2.46305	4.02651	RACK1;NOP53	.
protein import into mitochondrial matrix (GO:0030150)	1/19	0.198915	1	0	0	4.53721	7.32703	TOMM20	.
error-free translesion synthesis (GO:0070987)	1/19	0.198915	1	0	0	4.53721	7.32703	RPS27A	.
negative regulation of cell junction assembly (GO:1901889)	1/19	0.198915	1	0	0	4.53721	7.32703	DMTN	.
macromolecule biosynthetic process (GO:0009059)	1/19	0.198915	1	0	0	4.53721	7.32703	RPS23	.
positive regulation of blood coagulation (GO:0030194)	1/19	0.198915	1	0	0	4.53721	7.32703	DMTN	.
positive regulation of heart contraction (GO:0045823)	1/19	0.198915	1	0	0	4.53721	7.32703	SCN3B	.
endoplasmic reticulum mannose trimming (GO:1904380)	1/19	0.198915	1	0	0	4.53721	7.32703	RPS27A	.
positive regulation of activated T cell proliferation (GO:0042104)	1/19	0.198915	1	0	0	4.53721	7.32703	RPS3	.
morphogenesis of an epithelium (GO:0002009)	1/19	0.198915	1	0	0	4.53721	7.32703	ARHGAP12	.
negative regulation of response to biotic stimulus (GO:0002832)	1/19	0.198915	1	0	0	4.53721	7.32703	NFKBIL1	.
recombinational repair (GO:0000725)	2/71	0.199214	1	0	0	2.42836	3.91786	NSMCE1;AP5S1	.
defense response to Gram-negative bacterium (GO:0050829)	2/71	0.199214	1	0	0	2.42836	3.91786	RPL30;RPS19	.
lipid biosynthetic process (GO:0008610)	2/72	0.203442	1	0	0	2.39464	3.81316	MVK;SRD5A1	.
positive regulation of inflammatory response (GO:0050729)	2/73	0.207679	1	0	0	2.36183	3.71224	RPS19;KARS	.
positive regulation of cytokine secretion (GO:0050715)	2/73	0.207679	1	0	0	2.36183	3.71224	C5;KARS	.
positive regulation of proteasomal protein catabolic process (GO:1901800)	2/73	0.207679	1	0	0	2.36183	3.71224	RACK1;NOP53	.
negative regulation of innate immune response (GO:0045824)	1/20	0.208216	1	0	0	4.31034	6.7637	RPS19	.
positive regulation of interleukin-2 production (GO:0032743)	1/20	0.208216	1	0	0	4.31034	6.7637	RPS3	.
negative regulation of intracellular protein transport (GO:0090317)	1/20	0.208216	1	0	0	4.31034	6.7637	DMTN	.
regulation of toll-like receptor signaling pathway (GO:0034121)	1/20	0.208216	1	0	0	4.31034	6.7637	NFKBIL1	.
regulation of regulatory T cell differentiation (GO:0045589)	1/20	0.208216	1	0	0	4.31034	6.7637	DUSP10	.
inactivation of MAPK activity (GO:0000188)	1/20	0.208216	1	0	0	4.31034	6.7637	DUSP10	.
melanosome localization (GO:0032400)	1/20	0.208216	1	0	0	4.31034	6.7637	BBS2	.
error-prone translesion synthesis (GO:0042276)	1/20	0.208216	1	0	0	4.31034	6.7637	RPS27A	.
androgen metabolic process (GO:0008209)	1/20	0.208216	1	0	0	4.31034	6.7637	SRD5A1	.
regulation of cell development (GO:0060284)	1/20	0.208216	1	0	0	4.31034	6.7637	RPS19	.
regulation of transport (GO:0051049)	1/20	0.208216	1	0	0	4.31034	6.7637	TRAT1	.
organelle disassembly (GO:1903008)	1/20	0.208216	1	0	0	4.31034	6.7637	MCTS1	.
positive regulation of cellular component movement (GO:0051272)	1/21	0.21741	1	0	0	4.10509	6.26424	RPS19	.
mRNA transcription (GO:0009299)	1/21	0.21741	1	0	0	4.10509	6.26424	TFCP2	.
regulation of interleukin-2 production (GO:0032663)	1/21	0.21741	1	0	0	4.10509	6.26424	RPS3	.
cellular response to hexose stimulus (GO:0071331)	1/21	0.21741	1	0	0	4.10509	6.26424	RACK1	.
protein-DNA complex disassembly (GO:0032986)	1/21	0.21741	1	0	0	4.10509	6.26424	RPL23	.
ERK1 and ERK2 cascade (GO:0070371)	1/21	0.21741	1	0	0	4.10509	6.26424	KARS	.
negative regulation of cell cycle arrest (GO:0071157)	1/21	0.21741	1	0	0	4.10509	6.26424	RPL23	.
regulation of macrophage activation (GO:0043030)	1/21	0.21741	1	0	0	4.10509	6.26424	KARS	.
branched-chain amino acid catabolic process (GO:0009083)	1/21	0.21741	1	0	0	4.10509	6.26424	ACAD8	.
positive regulation of macromolecule metabolic process (GO:0010604)	5/276	0.217825	1	0	0	1.56172	2.38016	RPL5;RPS7;RPL23;RPL11;RPS3	.
double-strand break repair via homologous recombination (GO:0000724)	2/76	0.220443	1	0	0	2.2686	3.43039	NSMCE1;AP5S1	.
positive regulation of apoptotic signaling pathway (GO:2001235)	2/76	0.220443	1	0	0	2.2686	3.43039	RACK1;RPS3	.
negative regulation of transmembrane receptor protein serine/threonine kinase signaling pathway (GO:0090101)	2/77	0.224712	1	0	0	2.23914	3.34289	RPS27A;ASPN	.
branched-chain amino acid metabolic process (GO:0009081)	1/22	0.226498	1	0	0	3.9185	5.81904	ACAD8	.
protein localization to cilium (GO:0061512)	1/22	0.226498	1	0	0	3.9185	5.81904	BBS2	.
glutathione derivative biosynthetic process (GO:1901687)	1/22	0.226498	1	0	0	3.9185	5.81904	GSTA2	.
protein complex localization (GO:0031503)	1/22	0.226498	1	0	0	3.9185	5.81904	TTC30B	.
C21-steroid hormone metabolic process (GO:0008207)	1/22	0.226498	1	0	0	3.9185	5.81904	SRD5A1	.
negative regulation of response to endoplasmic reticulum stress (GO:1903573)	1/22	0.226498	1	0	0	3.9185	5.81904	RACK1	.
glutathione derivative metabolic process (GO:1901685)	1/22	0.226498	1	0	0	3.9185	5.81904	GSTA2	.
nucleotide-excision repair, DNA duplex unwinding (GO:0000717)	1/22	0.226498	1	0	0	3.9185	5.81904	RPS27A	.
regulation of endothelial cell proliferation (GO:0001936)	2/79	0.233269	1	0	0	2.18245	3.1767	AIMP1;THBS4	.
regulation of transforming growth factor beta receptor signaling pathway (GO:0017015)	2/79	0.233269	1	0	0	2.18245	3.1767	RPS27A;ASPN	.
nucleotide-excision repair, DNA gap filling (GO:0006297)	1/23	0.23548	1	0	0	3.74813	5.42027	RPS27A	.
positive regulation of ERBB signaling pathway (GO:1901186)	1/23	0.23548	1	0	0	3.74813	5.42027	RPS27A	.
positive regulation of protein oligomerization (GO:0032461)	1/23	0.23548	1	0	0	3.74813	5.42027	RACK1	.
cellular amino acid catabolic process (GO:0009063)	1/23	0.23548	1	0	0	3.74813	5.42027	ACAD8	.
TOR signaling (GO:0031929)	1/23	0.23548	1	0	0	3.74813	5.42027	RPS6	.
lamellipodium assembly (GO:0030032)	1/23	0.23548	1	0	0	3.74813	5.42027	DMTN	.
autophagosome maturation (GO:0097352)	1/23	0.23548	1	0	0	3.74813	5.42027	ATG14	.
negative regulation of transcription factor import into nucleus (GO:0042992)	1/23	0.23548	1	0	0	3.74813	5.42027	NFKBIL1	.
nucleotide-excision repair, DNA damage recognition (GO:0000715)	1/23	0.23548	1	0	0	3.74813	5.42027	RPS27A	.
positive regulation of binding (GO:0051099)	2/81	0.241846	1	0	0	2.12857	3.0214	GMNN;RPL11	.
DNA repair (GO:0006281)	5/288	0.243261	1	0	0	1.49665	2.11569	NSMCE1;RPS3;MND1;RPS27A;NOP53	.
regulation of protein kinase activity (GO:0045859)	3/147	0.243388	1	0	0	1.75932	2.4861	MRNIP;RPLP1;ASPN	.
positive regulation of microtubule polymerization (GO:0031116)	1/24	0.244359	1	0	0	3.59195	5.06148	RPS3	.
positive regulation of neutrophil chemotaxis (GO:0090023)	1/24	0.244359	1	0	0	3.59195	5.06148	THBS4	.
positive regulation of immune effector process (GO:0002699)	1/24	0.244359	1	0	0	3.59195	5.06148	RPS19	.
negative regulation of protein localization to membrane (GO:1905476)	1/24	0.244359	1	0	0	3.59195	5.06148	DMTN	.
DNA replication initiation (GO:0006270)	1/24	0.244359	1	0	0	3.59195	5.06148	PRIM2	.
positive regulation of vascular endothelial growth factor production (GO:0010575)	1/24	0.244359	1	0	0	3.59195	5.06148	C5	.
Golgi to plasma membrane protein transport (GO:0043001)	1/24	0.244359	1	0	0	3.59195	5.06148	BBS2	.
positive regulation of microtubule polymerization or depolymerization (GO:0031112)	1/24	0.244359	1	0	0	3.59195	5.06148	RPS3	.
mRNA splice site selection (GO:0006376)	1/24	0.244359	1	0	0	3.59195	5.06148	NOL3	.
protein alpha-1,2-demannosylation (GO:0036508)	1/24	0.244359	1	0	0	3.59195	5.06148	RPS27A	.
negative regulation of oxidative stress-induced cell death (GO:1903202)	1/24	0.244359	1	0	0	3.59195	5.06148	NOL3	.
cytoplasmic pattern recognition receptor signaling pathway (GO:0002753)	1/24	0.244359	1	0	0	3.59195	5.06148	RPS27A	.
DNA damage response, signal transduction by p53 class mediator (GO:0030330)	2/82	0.24614	1	0	0	2.10261	2.94755	RPL26;RPS27A	.
positive regulation of DNA metabolic process (GO:0051054)	2/82	0.24614	1	0	0	2.10261	2.94755	RPS3;NPAS2	.
cellular response to epidermal growth factor stimulus (GO:0071364)	1/25	0.253135	1	0	0	3.44828	4.73735	EEF1A1	.
negative regulation of wound healing (GO:0061045)	1/25	0.253135	1	0	0	3.44828	4.73735	DUSP10	.
regulation of apoptotic signaling pathway (GO:2001233)	1/25	0.253135	1	0	0	3.44828	4.73735	RPS3	.
positive regulation of phosphatidylinositol 3-kinase activity (GO:0043552)	1/25	0.253135	1	0	0	3.44828	4.73735	ATG14	.
lamellipodium organization (GO:0097581)	1/25	0.253135	1	0	0	3.44828	4.73735	DMTN	.
nucleotide-binding domain, leucine rich repeat containing receptor signaling pathway (GO:0035872)	1/25	0.253135	1	0	0	3.44828	4.73735	RPS27A	.
positive regulation of neutrophil migration (GO:1902624)	1/25	0.253135	1	0	0	3.44828	4.73735	THBS4	.
peptidyl-tyrosine dephosphorylation (GO:0035335)	1/25	0.253135	1	0	0	3.44828	4.73735	DUSP10	.
positive regulation of embryonic development (GO:0040019)	1/25	0.253135	1	0	0	3.44828	4.73735	RACK1	.
regulation of cellular protein localization (GO:1903827)	1/25	0.253135	1	0	0	3.44828	4.73735	KCNAB2	.
regulation of lamellipodium assembly (GO:0010591)	1/25	0.253135	1	0	0	3.44828	4.73735	DMTN	.
mitotic cell cycle phase transition (GO:0044772)	4/221	0.255001	1	0	0	1.56031	2.13214	OFD1;PRIM2;RPS27A;LCMT1	.
positive regulation of cellular process (GO:0048522)	8/519	0.256212	1	0	0	1.32882	1.80951	MCTS1;RPS4X;RPS9;RPS19;RPL23;NSMCE1;RACK1;NAP1L1	.
regulation of peptidyl-tyrosine phosphorylation (GO:0050730)	2/85	0.259035	1	0	0	2.0284	2.73994	DMTN;THBS4	.
response to growth factor (GO:0070848)	1/26	0.261809	1	0	0	3.31565	4.44343	RACK1	.
response to gamma radiation (GO:0010332)	1/26	0.261809	1	0	0	3.31565	4.44343	RPL26	.
positive regulation of granulocyte chemotaxis (GO:0071624)	1/26	0.261809	1	0	0	3.31565	4.44343	THBS4	.
positive regulation of wound healing (GO:0090303)	1/26	0.261809	1	0	0	3.31565	4.44343	DMTN	.
positive regulation of cAMP metabolic process (GO:0030816)	1/26	0.261809	1	0	0	3.31565	4.44343	RACK1	.
toll-like receptor signaling pathway (GO:0002224)	2/86	0.263336	1	0	0	2.00481	2.67507	MAP3K1;RPS27A	.
regulation of peptidyl-serine phosphorylation (GO:0033135)	2/86	0.263336	1	0	0	2.00481	2.67507	DMTN;RACK1	.
negative regulation of cell-matrix adhesion (GO:0001953)	1/27	0.270383	1	0	0	3.19285	4.17597	DMTN	.
negative regulation of peptidyl-tyrosine phosphorylation (GO:0050732)	1/27	0.270383	1	0	0	3.19285	4.17597	DMTN	.
positive regulation of lipid kinase activity (GO:0090218)	1/27	0.270383	1	0	0	3.19285	4.17597	ATG14	.
negative regulation of small GTPase mediated signal transduction (GO:0051058)	1/27	0.270383	1	0	0	3.19285	4.17597	ARHGAP12	.
regulation of double-strand break repair via homologous recombination (GO:0010569)	1/27	0.270383	1	0	0	3.19285	4.17597	MRNIP	.
positive regulation of substrate adhesion-dependent cell spreading (GO:1900026)	1/27	0.270383	1	0	0	3.19285	4.17597	DMTN	.
regulation of protein targeting to membrane (GO:0090313)	1/27	0.270383	1	0	0	3.19285	4.17597	DMTN	.
regulation of vascular endothelial growth factor production (GO:0010574)	1/27	0.270383	1	0	0	3.19285	4.17597	C5	.
protein localization to chromosome (GO:0034502)	1/27	0.270383	1	0	0	3.19285	4.17597	MRNIP	.
regulation of protein localization to cell surface (GO:2000008)	1/27	0.270383	1	0	0	3.19285	4.17597	KCNAB2	.
cellular response to glucose stimulus (GO:0071333)	1/27	0.270383	1	0	0	3.19285	4.17597	RACK1	.
Wnt signaling pathway, planar cell polarity pathway (GO:0060071)	2/88	0.271939	1	0	0	1.95925	2.55129	FZD3;RPS27A	.
regulation of establishment of planar polarity (GO:0090175)	2/89	0.27624	1	0	0	1.93723	2.49222	FZD3;RPS27A	.
negative regulation of endocytosis (GO:0045806)	1/28	0.278858	1	0	0	3.07882	3.93181	RACK1	.
positive regulation of phospholipid metabolic process (GO:1903727)	1/28	0.278858	1	0	0	3.07882	3.93181	ATG14	.
cellular response to hydrogen peroxide (GO:0070301)	1/28	0.278858	1	0	0	3.07882	3.93181	RPS3	.
regulation of NIK/NF-kappaB signaling (GO:1901222)	1/28	0.278858	1	0	0	3.07882	3.93181	RPS3	.
RNA phosphodiester bond hydrolysis (GO:0090501)	1/28	0.278858	1	0	0	3.07882	3.93181	POP7	.
negative regulation of JNK cascade (GO:0046329)	1/28	0.278858	1	0	0	3.07882	3.93181	DUSP10	.
cardiac muscle cell action potential involved in contraction (GO:0086002)	1/28	0.278858	1	0	0	3.07882	3.93181	SCN3B	.
positive regulation of calcium-mediated signaling (GO:0050850)	1/28	0.278858	1	0	0	3.07882	3.93181	TRAT1	.
negative regulation of response to DNA damage stimulus (GO:2001021)	1/28	0.278858	1	0	0	3.07882	3.93181	RPS3	.
antigen processing and presentation of peptide antigen via MHC class I (GO:0002474)	1/28	0.278858	1	0	0	3.07882	3.93181	SEC14L3	.
aerobic respiration (GO:0009060)	1/28	0.278858	1	0	0	3.07882	3.93181	UQCRH	.
nucleotide-binding oligomerization domain containing signaling pathway (GO:0070423)	1/28	0.278858	1	0	0	3.07882	3.93181	RPS27A	.
protein export from nucleus (GO:0006611)	1/28	0.278858	1	0	0	3.07882	3.93181	STRADB	.
regulation of cytokine-mediated signaling pathway (GO:0001959)	2/90	0.280539	1	0	0	1.91571	2.43495	RACK1;RPS27A	.
positive regulation of gene expression (GO:0010628)	11/771	0.284091	1	0	0	1.22993	1.54782	RPS4X;RPL5;KARS;RPS7;RPL23;RPL11;RPS3;EIF3E;RPL26;EIF3D;NPAS2	.
positive regulation of apoptotic process (GO:0043065)	5/307	0.284994	1	0	0	1.40402	1.76245	STPG1;RPS6;RACK1;RPS3;RPS27A	.
regulation of chromosome segregation (GO:0051983)	1/29	0.287235	1	0	0	2.97265	3.70824	KNSTRN	.
nucleotide-excision repair, preincision complex assembly (GO:0006294)	1/29	0.287235	1	0	0	2.97265	3.70824	RPS27A	.
TRIF-dependent toll-like receptor signaling pathway (GO:0035666)	1/29	0.287235	1	0	0	2.97265	3.70824	RPS27A	.
cardiac muscle cell action potential (GO:0086001)	1/29	0.287235	1	0	0	2.97265	3.70824	SCN3B	.
regulation of activated T cell proliferation (GO:0046006)	1/29	0.287235	1	0	0	2.97265	3.70824	RPS3	.
negative regulation of Notch signaling pathway (GO:0045746)	1/29	0.287235	1	0	0	2.97265	3.70824	RPS27A	.
positive regulation of epidermal growth factor receptor signaling pathway (GO:0045742)	1/29	0.287235	1	0	0	2.97265	3.70824	RPS27A	.
regulation of neutrophil chemotaxis (GO:0090022)	1/29	0.287235	1	0	0	2.97265	3.70824	THBS4	.
regulation of protein kinase B signaling (GO:0051896)	3/163	0.293484	1	0	0	1.58663	1.9451	TRAT1;RACK1;NOP53	.
positive regulation of protein modification process (GO:0031401)	3/163	0.293484	1	0	0	1.58663	1.9451	FAM161A;RACK1;ATG14	.
negative regulation of stress-activated MAPK cascade (GO:0032873)	1/30	0.295515	1	0	0	2.87356	3.50297	DUSP10	.
negative regulation of endothelial cell proliferation (GO:0001937)	1/30	0.295515	1	0	0	2.87356	3.50297	AIMP1	.
cellular response to cAMP (GO:0071320)	1/30	0.295515	1	0	0	2.87356	3.50297	DMTN	.
regulation of blood coagulation (GO:0030193)	1/30	0.295515	1	0	0	2.87356	3.50297	DMTN	.
negative regulation of secretion by cell (GO:1903531)	1/30	0.295515	1	0	0	2.87356	3.50297	SERGEF	.
regulation of sodium ion transmembrane transport (GO:1902305)	1/30	0.295515	1	0	0	2.87356	3.50297	SCN3B	.
negative regulation of cell morphogenesis involved in differentiation (GO:0010771)	1/30	0.295515	1	0	0	2.87356	3.50297	DMTN	.
regulation of cation transmembrane transport (GO:1904062)	1/30	0.295515	1	0	0	2.87356	3.50297	KCNAB2	.
MyD88-independent toll-like receptor signaling pathway (GO:0002756)	1/30	0.295515	1	0	0	2.87356	3.50297	RPS27A	.
respiratory electron transport chain (GO:0022904)	2/94	0.297711	1	0	0	1.83419	2.22236	ETFA;UQCRH	.
negative regulation of toll-like receptor signaling pathway (GO:0034122)	1/31	0.3037	1	0	0	2.78087	3.314	NFKBIL1	.
positive regulation of ubiquitin-protein transferase activity (GO:0051443)	1/31	0.3037	1	0	0	2.78087	3.314	RPS2	.
negative regulation of tumor necrosis factor superfamily cytokine production (GO:1903556)	1/31	0.3037	1	0	0	2.78087	3.314	NFKBIL1	.
regulation of ubiquitin-protein transferase activity (GO:0051438)	1/31	0.3037	1	0	0	2.78087	3.314	RPS2	.
organelle transport along microtubule (GO:0072384)	1/31	0.3037	1	0	0	2.78087	3.314	COPG2	.
nucleobase-containing small molecule interconversion (GO:0015949)	1/31	0.3037	1	0	0	2.78087	3.314	NME7	.
protein localization to nucleus (GO:0034504)	2/96	0.306276	1	0	0	1.79598	2.12513	RPL11;NOP53	.
protein localization to organelle (GO:0033365)	2/97	0.310551	1	0	0	1.77746	2.07858	BBS2;RPL11	.
positive regulation of T cell differentiation (GO:0045582)	1/32	0.311789	1	0	0	2.69397	3.13962	DUSP10	.
sister chromatid segregation (GO:0000819)	1/32	0.311789	1	0	0	2.69397	3.13962	KNSTRN	.
regulation of potassium ion transmembrane transport (GO:1901379)	1/32	0.311789	1	0	0	2.69397	3.13962	KCNAB2	.
global genome nucleotide-excision repair (GO:0070911)	1/32	0.311789	1	0	0	2.69397	3.13962	RPS27A	.
steroid metabolic process (GO:0008202)	2/99	0.319084	1	0	0	1.74155	1.98938	MVK;SRD5A1	.
glycogen metabolic process (GO:0005977)	1/33	0.319785	1	0	0	2.61233	2.97833	RPS27A	.
regulation of phosphatidylinositol 3-kinase activity (GO:0043551)	1/33	0.319785	1	0	0	2.61233	2.97833	ATG14	.
entry into host cell (GO:0030260)	1/33	0.319785	1	0	0	2.61233	2.97833	RPS27A	.
negative regulation of mitochondrion organization (GO:0010823)	1/33	0.319785	1	0	0	2.61233	2.97833	NOL3	.
regulation of cell-substrate adhesion (GO:0010810)	1/33	0.319785	1	0	0	2.61233	2.97833	DMTN	.
negative regulation of multi-organism process (GO:0043901)	1/33	0.319785	1	0	0	2.61233	2.97833	NFKBIL1	.
intra-Golgi vesicle-mediated transport (GO:0006891)	1/33	0.319785	1	0	0	2.61233	2.97833	COPG2	.
cellular glucose homeostasis (GO:0001678)	1/33	0.319785	1	0	0	2.61233	2.97833	RACK1	.
cellular response to glucose starvation (GO:0042149)	1/33	0.319785	1	0	0	2.61233	2.97833	ATG14	.
positive regulation of catalytic activity (GO:0043085)	1/33	0.319785	1	0	0	2.61233	2.97833	NHEJ1	.
regulation of double-strand break repair (GO:2000779)	1/34	0.327689	1	0	0	2.5355	2.82883	MRNIP	.
negative regulation of cellular metabolic process (GO:0031324)	1/34	0.327689	1	0	0	2.5355	2.82883	TRAT1	.
regulation of alcohol biosynthetic process (GO:1902930)	1/34	0.327689	1	0	0	2.5355	2.82883	MVK	.
positive regulation of chemokine production (GO:0032722)	1/34	0.327689	1	0	0	2.5355	2.82883	C5	.
regulation of wound healing (GO:0061041)	1/34	0.327689	1	0	0	2.5355	2.82883	DMTN	.
cellular macromolecular complex assembly (GO:0034622)	1/34	0.327689	1	0	0	2.5355	2.82883	RPL38	.
regulation of heart rate by cardiac conduction (GO:0086091)	1/35	0.335501	1	0	0	2.46305	2.68998	SCN3B	.
positive regulation of NIK/NF-kappaB signaling (GO:1901224)	1/35	0.335501	1	0	0	2.46305	2.68998	RPS3	.
negative regulation of cell-substrate adhesion (GO:0010812)	1/35	0.335501	1	0	0	2.46305	2.68998	DMTN	.
regulation of microtubule polymerization (GO:0031113)	1/35	0.335501	1	0	0	2.46305	2.68998	RPS3	.
negative regulation of epithelial cell migration (GO:0010633)	1/35	0.335501	1	0	0	2.46305	2.68998	DUSP10	.
negative regulation of tumor necrosis factor production (GO:0032720)	1/35	0.335501	1	0	0	2.46305	2.68998	NFKBIL1	.
tRNA transport (GO:0051031)	1/35	0.335501	1	0	0	2.46305	2.68998	TOMM20	.
actin filament bundle organization (GO:0061572)	1/35	0.335501	1	0	0	2.46305	2.68998	DMTN	.
cholesterol biosynthetic process (GO:0006695)	1/35	0.335501	1	0	0	2.46305	2.68998	MVK	.
regulation of sodium ion transport (GO:0002028)	1/35	0.335501	1	0	0	2.46305	2.68998	SCN3B	.
peptide metabolic process (GO:0006518)	2/104	0.340301	1	0	0	1.65782	1.78701	EEF1G;GSTA2	.
regulation of potassium ion transport (GO:0043266)	1/36	0.343223	1	0	0	2.39464	2.56077	KCNAB2	.
Wnt signaling pathway, calcium modulating pathway (GO:0007223)	1/36	0.343223	1	0	0	2.39464	2.56077	FZD3	.
cardiac muscle contraction (GO:0060048)	1/36	0.343223	1	0	0	2.39464	2.56077	SCN3B	.
sodium ion transmembrane transport (GO:0035725)	1/36	0.343223	1	0	0	2.39464	2.56077	SCN3B	.
regulation of filopodium assembly (GO:0051489)	1/36	0.343223	1	0	0	2.39464	2.56077	DMTN	.
secondary alcohol biosynthetic process (GO:1902653)	1/36	0.343223	1	0	0	2.39464	2.56077	MVK	.
positive regulation of programmed cell death (GO:0043068)	4/257	0.34848	1	0	0	1.34174	1.41443	STPG1;RPS6;RACK1;RPS27A	.
regulation of peptidyl-threonine phosphorylation (GO:0010799)	1/37	0.350855	1	0	0	2.32992	2.44031	DMTN	.
myelination (GO:0042552)	1/37	0.350855	1	0	0	2.32992	2.44031	MAL2	.
actin filament bundle assembly (GO:0051017)	1/37	0.350855	1	0	0	2.32992	2.44031	DMTN	.
response to steroid hormone (GO:0048545)	1/37	0.350855	1	0	0	2.32992	2.44031	PAQR7	.
nucleotide-excision repair, DNA incision, 5'-to lesion (GO:0006296)	1/37	0.350855	1	0	0	2.32992	2.44031	RPS27A	.
regulation of sodium ion transmembrane transporter activity (GO:2000649)	1/37	0.350855	1	0	0	2.32992	2.44031	SCN3B	.
organic cyclic compound biosynthetic process (GO:1901362)	1/37	0.350855	1	0	0	2.32992	2.44031	SRD5A1	.
negative regulation of response to external stimulus (GO:0032102)	2/107	0.352934	1	0	0	1.61134	1.67817	MVK;NFKBIL1	.
T cell differentiation (GO:0030217)	1/38	0.358399	1	0	0	2.2686	2.32783	NHEJ1	.
membrane depolarization during action potential (GO:0086010)	1/38	0.358399	1	0	0	2.2686	2.32783	SCN3B	.
positive regulation of innate immune response (GO:0045089)	1/38	0.358399	1	0	0	2.2686	2.32783	RPS19	.
retina homeostasis (GO:0001895)	1/38	0.358399	1	0	0	2.2686	2.32783	POC1B	.
positive regulation of cysteine-type endopeptidase activity involved in apoptotic process (GO:0043280)	2/109	0.36131	1	0	0	1.58178	1.61028	RACK1;RPS3	.
Wnt signaling pathway (GO:0016055)	2/109	0.36131	1	0	0	1.58178	1.61028	FZD3;RPS27A	.
negative regulation of protein kinase activity (GO:0006469)	2/109	0.36131	1	0	0	1.58178	1.61028	DUSP10;ASPN	.
negative regulation of cytokine production (GO:0001818)	2/110	0.365483	1	0	0	1.5674	1.57764	CUEDC2;RPS27A	.
regulation of plasma membrane bounded cell projection assembly (GO:0120032)	1/39	0.365856	1	0	0	2.21043	2.22263	DMTN	.
Golgi to plasma membrane transport (GO:0006893)	1/39	0.365856	1	0	0	2.21043	2.22263	BBS2	.
ERBB2 signaling pathway (GO:0038128)	1/39	0.365856	1	0	0	2.21043	2.22263	RPS27A	.
positive regulation of peptide hormone secretion (GO:0090277)	1/39	0.365856	1	0	0	2.21043	2.22263	AIMP1	.
negative regulation of transport (GO:0051051)	1/40	0.373226	1	0	0	2.15517	2.12407	TRAT1	.
negative regulation of ERK1 and ERK2 cascade (GO:0070373)	1/40	0.373226	1	0	0	2.15517	2.12407	DUSP10	.
intraciliary transport involved in cilium assembly (GO:0035735)	1/40	0.373226	1	0	0	2.15517	2.12407	TTC30B	.
negative regulation of TOR signaling (GO:0032007)	1/40	0.373226	1	0	0	2.15517	2.12407	EPM2A	.
nucleotide-excision repair, DNA incision (GO:0033683)	1/40	0.373226	1	0	0	2.15517	2.12407	RPS27A	.
regulation of release of cytochrome c from mitochondria (GO:0090199)	1/40	0.373226	1	0	0	2.15517	2.12407	NOL3	.
negative regulation of epidermal growth factor receptor signaling pathway (GO:0042059)	1/40	0.373226	1	0	0	2.15517	2.12407	RPS27A	.
autophagy of mitochondrion (GO:0000422)	1/40	0.373226	1	0	0	2.15517	2.12407	ATG14	.
regulation of cholesterol biosynthetic process (GO:0045540)	1/40	0.373226	1	0	0	2.15517	2.12407	MVK	.
response to cAMP (GO:0051591)	1/40	0.373226	1	0	0	2.15517	2.12407	DMTN	.
sterol biosynthetic process (GO:0016126)	1/40	0.373226	1	0	0	2.15517	2.12407	MVK	.
positive regulation of kinase activity (GO:0033674)	2/113	0.377938	1	0	0	1.52579	1.48463	MRNIP;RPLP1	.
regulation of phagocytosis (GO:0050764)	1/41	0.380511	1	0	0	2.10261	2.03162	RACK1	.
regulation of cholesterol metabolic process (GO:0090181)	1/41	0.380511	1	0	0	2.10261	2.03162	MVK	.
phosphatidic acid metabolic process (GO:0046473)	1/41	0.380511	1	0	0	2.10261	2.03162	DGKH	.
cellular response to peptide (GO:1901653)	1/41	0.380511	1	0	0	2.10261	2.03162	RPL23	.
regulation of calcium-mediated signaling (GO:0050848)	1/41	0.380511	1	0	0	2.10261	2.03162	TRAT1	.
peptide transport (GO:0015833)	1/41	0.380511	1	0	0	2.10261	2.03162	SEC14L3	.
DNA duplex unwinding (GO:0032508)	1/41	0.380511	1	0	0	2.10261	2.03162	RPS27A	.
spliceosomal complex assembly (GO:0000245)	1/41	0.380511	1	0	0	2.10261	2.03162	NOL3	.
negative regulation of STAT cascade (GO:1904893)	1/41	0.380511	1	0	0	2.10261	2.03162	ASPN	.
monocyte chemotaxis (GO:0002548)	1/41	0.380511	1	0	0	2.10261	2.03162	RPS19	.
regulation of protein localization (GO:0032880)	1/41	0.380511	1	0	0	2.10261	2.03162	RACK1	.
regulation of substrate adhesion-dependent cell spreading (GO:1900024)	1/41	0.380511	1	0	0	2.10261	2.03162	DMTN	.
regulation of ion transmembrane transporter activity (GO:0032412)	1/42	0.387712	1	0	0	2.05255	1.94477	SCN3B	.
cellular response to calcium ion (GO:0071277)	1/42	0.387712	1	0	0	2.05255	1.94477	DMTN	.
determination of left/right symmetry (GO:0007368)	1/42	0.387712	1	0	0	2.05255	1.94477	OFD1	.
cellular response to radiation (GO:0071478)	1/42	0.387712	1	0	0	2.05255	1.94477	EEF1D	.
negative regulation of protein secretion (GO:0050709)	1/42	0.387712	1	0	0	2.05255	1.94477	SERGEF	.
translesion synthesis (GO:0019985)	1/42	0.387712	1	0	0	2.05255	1.94477	RPS27A	.
cellular response to tumor necrosis factor (GO:0071356)	3/194	0.391466	1	0	0	1.3331	1.25025	KARS;RPS3;RPS27A	.
protein localization to cell periphery (GO:1990778)	2/117	0.394385	1	0	0	1.47362	1.3711	BBS2;SCN3B	.
positive regulation of protein localization to plasma membrane (GO:1903078)	1/43	0.39483	1	0	0	2.00481	1.86307	RACK1	.
negative regulation of ERBB signaling pathway (GO:1901185)	1/43	0.39483	1	0	0	2.00481	1.86307	RPS27A	.
membrane depolarization (GO:0051899)	1/43	0.39483	1	0	0	2.00481	1.86307	SCN3B	.
protein transmembrane import into intracellular organelle (GO:0044743)	1/43	0.39483	1	0	0	2.00481	1.86307	TOMM20	.
nucleobase-containing compound catabolic process (GO:0034655)	1/43	0.39483	1	0	0	2.00481	1.86307	TATDN1	.
response to hydrogen peroxide (GO:0042542)	1/43	0.39483	1	0	0	2.00481	1.86307	RPS3	.
negative regulation of type I interferon production (GO:0032480)	1/44	0.401865	1	0	0	1.95925	1.78613	RPS27A	.
heart contraction (GO:0060047)	1/44	0.401865	1	0	0	1.95925	1.78613	SCN3B	.
regulation of focal adhesion assembly (GO:0051893)	1/44	0.401865	1	0	0	1.95925	1.78613	DMTN	.
negative regulation of immune system process (GO:0002683)	1/44	0.401865	1	0	0	1.95925	1.78613	NFKBIL1	.
unsaturated fatty acid metabolic process (GO:0033559)	1/44	0.401865	1	0	0	1.95925	1.78613	FADS2	.
regulation of steroid biosynthetic process (GO:0050810)	1/44	0.401865	1	0	0	1.95925	1.78613	MVK	.
positive regulation of macroautophagy (GO:0016239)	1/44	0.401865	1	0	0	1.95925	1.78613	EPM2A	.
regulation of phosphorylation (GO:0042325)	2/119	0.402535	1	0	0	1.44886	1.31842	ATG14;NOP53	.
actin filament organization (GO:0007015)	2/120	0.40659	1	0	0	1.43678	1.29303	DMTN;ARHGAP12	.
mitochondrial gene expression (GO:0140053)	1/45	0.408818	1	0	0	1.91571	1.71357	MRPL10	.
nucleus organization (GO:0006997)	1/45	0.408818	1	0	0	1.91571	1.71357	RPS19	.
intraciliary transport (GO:0042073)	1/46	0.415692	1	0	0	1.87406	1.64507	TTC30B	.
regulation of cellular component movement (GO:0051270)	1/46	0.415692	1	0	0	1.87406	1.64507	RPS19	.
positive regulation of ion transport (GO:0043270)	1/46	0.415692	1	0	0	1.87406	1.64507	SCN3B	.
tumor necrosis factor-mediated signaling pathway (GO:0033209)	2/123	0.418676	1	0	0	1.40174	1.22043	KARS;RPS27A	.
response to glucose (GO:0009749)	1/47	0.422485	1	0	0	1.83419	1.58034	RACK1	.
polyol metabolic process (GO:0019751)	1/47	0.422485	1	0	0	1.83419	1.58034	ITPK1	.
regulation of intrinsic apoptotic signaling pathway (GO:2001242)	1/47	0.422485	1	0	0	1.83419	1.58034	RACK1	.
inositol phosphate metabolic process (GO:0043647)	1/47	0.422485	1	0	0	1.83419	1.58034	ITPK1	.
negative regulation of JAK-STAT cascade (GO:0046426)	1/47	0.422485	1	0	0	1.83419	1.58034	ASPN	.
dephosphorylation (GO:0016311)	2/124	0.422678	1	0	0	1.39043	1.19737	DUSP10;STYXL1	.
protein dephosphorylation (GO:0006470)	2/125	0.426665	1	0	0	1.37931	1.17484	DUSP10;STYXL1	.
negative regulation of mitotic cell cycle (GO:0045930)	1/48	0.4292	1	0	0	1.79598	1.5191	FZD3	.
endosome to lysosome transport (GO:0008333)	1/48	0.4292	1	0	0	1.79598	1.5191	ATG14	.
regulation of cell cycle arrest (GO:0071156)	1/48	0.4292	1	0	0	1.79598	1.5191	RPL23	.
regulation of epithelial cell migration (GO:0010632)	1/48	0.4292	1	0	0	1.79598	1.5191	DUSP10	.
cellular macromolecule catabolic process (GO:0044265)	1/48	0.4292	1	0	0	1.79598	1.5191	TATDN1	.
interstrand cross-link repair (GO:0036297)	1/48	0.4292	1	0	0	1.79598	1.5191	RPS27A	.
cellular response to mechanical stimulus (GO:0071260)	1/48	0.4292	1	0	0	1.79598	1.5191	MAP3K1	.
non-canonical Wnt signaling pathway (GO:0035567)	2/127	0.434595	1	0	0	1.35759	1.13133	FZD3;RPS27A	.
non-recombinational repair (GO:0000726)	1/49	0.435837	1	0	0	1.75932	1.46109	NHEJ1	.
establishment of protein localization to mitochondrion (GO:0072655)	1/49	0.435837	1	0	0	1.75932	1.46109	TOMM20	.
positive regulation of NF-kappaB transcription factor activity (GO:0051092)	2/128	0.438539	1	0	0	1.34698	1.11033	RPS3;RPS27A	.
regulation of cellular protein metabolic process (GO:0032268)	1/50	0.442398	1	0	0	1.72414	1.40611	RPL10	.
fatty acid oxidation (GO:0019395)	1/50	0.442398	1	0	0	1.72414	1.40611	HADH	.
positive regulation of JUN kinase activity (GO:0043507)	1/50	0.442398	1	0	0	1.72414	1.40611	RPS3	.
double-strand break repair via nonhomologous end joining (GO:0006303)	1/50	0.442398	1	0	0	1.72414	1.40611	NHEJ1	.
protein localization to plasma membrane (GO:0072659)	2/130	0.44638	1	0	0	1.32626	1.06974	BBS2;SCN3B	.
cellular response to hypoxia (GO:0071456)	2/132	0.454161	1	0	0	1.30617	1.03096	RPS27A;NOP53	.
B cell differentiation (GO:0030183)	1/52	0.455291	1	0	0	1.65782	1.30441	NHEJ1	.
positive regulation of cell-substrate adhesion (GO:0010811)	1/52	0.455291	1	0	0	1.65782	1.30441	DMTN	.
protein targeting (GO:0006605)	2/133	0.458028	1	0	0	1.29634	1.01222	RPL11;TOMM20	.
embryonic organ development (GO:0048568)	1/53	0.461626	1	0	0	1.62655	1.25732	RPL10	.
protein oligomerization (GO:0051259)	3/217	0.46207	1	0	0	1.1918	0.920116	RPS19;NOL3;DGKH	.
protein targeting to mitochondrion (GO:0006626)	1/54	0.467888	1	0	0	1.59642	1.21253	TOMM20	.
cellular response to nutrient levels (GO:0031669)	1/54	0.467888	1	0	0	1.59642	1.21253	ATG14	.
intracellular transport of virus (GO:0075733)	1/54	0.467888	1	0	0	1.59642	1.21253	RPS27A	.
action potential (GO:0001508)	1/54	0.467888	1	0	0	1.59642	1.21253	SCN3B	.
transport of virus (GO:0046794)	1/54	0.467888	1	0	0	1.59642	1.21253	RPS27A	.
positive regulation of response to stimulus (GO:0048584)	1/54	0.467888	1	0	0	1.59642	1.21253	NSMCE1	.
positive regulation of cytokine production (GO:0001819)	3/220	0.471033	1	0	0	1.17555	0.884984	C5;KARS;RPS3	.
long-chain fatty acid metabolic process (GO:0001676)	1/55	0.474077	1	0	0	1.5674	1.16988	FADS2	.
fat cell differentiation (GO:0045444)	1/55	0.474077	1	0	0	1.5674	1.16988	BBS2	.
Notch signaling pathway (GO:0007219)	1/55	0.474077	1	0	0	1.5674	1.16988	RPS27A	.
chromosome organization (GO:0051276)	1/56	0.480195	1	0	0	1.53941	1.12925	RPS27A	.
DNA-dependent DNA replication (GO:0006261)	1/56	0.480195	1	0	0	1.53941	1.12925	PRIM2	.
cellular defense response (GO:0006968)	1/56	0.480195	1	0	0	1.53941	1.12925	TRAT1	.
cellular iron ion homeostasis (GO:0006879)	1/56	0.480195	1	0	0	1.53941	1.12925	RPS27A	.
positive regulation of protein transport (GO:0051222)	1/56	0.480195	1	0	0	1.53941	1.12925	RACK1	.
autophagosome organization (GO:1905037)	1/56	0.480195	1	0	0	1.53941	1.12925	ATG14	.
ATP metabolic process (GO:0046034)	1/56	0.480195	1	0	0	1.53941	1.12925	UQCRH	.
cellular response to growth factor stimulus (GO:0071363)	2/139	0.480891	1	0	0	1.24039	0.908105	EEF1A1;RACK1	.
positive regulation of intracellular signal transduction (GO:1902533)	6/479	0.482406	1	0	0	1.07984	0.787167	EEF1D;TRAT1;RPL23;RACK1;RPS3;RPS27A	.
positive regulation of cell morphogenesis involved in differentiation (GO:0010770)	1/58	0.492218	1	0	0	1.48633	1.05356	DMTN	.
sodium ion transport (GO:0006814)	1/58	0.492218	1	0	0	1.48633	1.05356	SCN3B	.
regulation of epidermal growth factor receptor signaling pathway (GO:0042058)	1/58	0.492218	1	0	0	1.48633	1.05356	RPS27A	.
autophagosome assembly (GO:0000045)	1/58	0.492218	1	0	0	1.48633	1.05356	ATG14	.
negative regulation of apoptotic process (GO:0043066)	6/485	0.494445	1	0	0	1.06648	0.751139	AVEN;FZD3;RPL10;RPS3A;NOL3;RPS27A	.
endosomal transport (GO:0016197)	3/229	0.497508	1	0	0	1.12935	0.788447	ATG14;RPS27A;AP5S1	.
regulation of extrinsic apoptotic signaling pathway (GO:2001236)	1/59	0.498125	1	0	0	1.46113	1.01827	NOL3	.
sterol metabolic process (GO:0016125)	1/59	0.498125	1	0	0	1.46113	1.01827	MVK	.
striated muscle contraction (GO:0006941)	1/61	0.509736	1	0	0	1.41323	0.952322	SCN3B	.
actin cytoskeleton reorganization (GO:0031532)	1/61	0.509736	1	0	0	1.41323	0.952322	DMTN	.
negative regulation of MAP kinase activity (GO:0043407)	1/61	0.509736	1	0	0	1.41323	0.952322	DUSP10	.
positive regulation of T cell proliferation (GO:0042102)	1/61	0.509736	1	0	0	1.41323	0.952322	RPS3	.
regulation of DNA replication (GO:0006275)	1/61	0.509736	1	0	0	1.41323	0.952322	GMNN	.
positive regulation of leukocyte chemotaxis (GO:0002690)	1/61	0.509736	1	0	0	1.41323	0.952322	KARS	.
regulation of tumor necrosis factor production (GO:0032680)	1/61	0.509736	1	0	0	1.41323	0.952322	NFKBIL1	.
negative regulation of programmed cell death (GO:0043069)	5/408	0.513604	1	0	0	1.05646	0.703921	AVEN;RPL10;RPS3A;NOL3;RPS27A	.
stress-activated MAPK cascade (GO:0051403)	1/62	0.51544	1	0	0	1.39043	0.921488	RPS27A	.
negative regulation of G2/M transition of mitotic cell cycle (GO:0010972)	1/62	0.51544	1	0	0	1.39043	0.921488	RPS27A	.
regulation of actin filament-based process (GO:0032970)	1/62	0.51544	1	0	0	1.39043	0.921488	DMTN	.
negative regulation of intrinsic apoptotic signaling pathway (GO:2001243)	1/62	0.51544	1	0	0	1.39043	0.921488	NOL3	.
regulation of G2/M transition of mitotic cell cycle (GO:0010389)	2/149	0.517654	1	0	0	1.15714	0.761917	OFD1;RPS27A	.
negative regulation of protein modification process (GO:0031400)	1/63	0.521079	1	0	0	1.36836	0.891974	ATG14	.
carbohydrate homeostasis (GO:0033500)	1/63	0.521079	1	0	0	1.36836	0.891974	RPS6	.
adenylate cyclase-inhibiting G-protein coupled receptor signaling pathway (GO:0007193)	1/63	0.521079	1	0	0	1.36836	0.891974	MCHR1	.
iron ion homeostasis (GO:0055072)	1/63	0.521079	1	0	0	1.36836	0.891974	RPS27A	.
positive regulation of protein phosphorylation (GO:0001934)	5/412	0.522247	1	0	0	1.0462	0.679628	MRNIP;RPLP1;RACK1;ATG14;THBS4	.
positive regulation of protein polymerization (GO:0032273)	1/64	0.526652	1	0	0	1.34698	0.863707	RPS3	.
glycerophospholipid metabolic process (GO:0006650)	1/64	0.526652	1	0	0	1.34698	0.863707	DGKH	.
cellular response to decreased oxygen levels (GO:0036294)	1/64	0.526652	1	0	0	1.34698	0.863707	NOP53	.
DNA synthesis involved in DNA repair (GO:0000731)	1/65	0.53216	1	0	0	1.32626	0.836619	RPS27A	.
regulation of JAK-STAT cascade (GO:0046425)	1/65	0.53216	1	0	0	1.32626	0.836619	ASPN	.
regulation of cell division (GO:0051302)	1/65	0.53216	1	0	0	1.32626	0.836619	RACK1	.
cellular response to reactive oxygen species (GO:0034614)	1/65	0.53216	1	0	0	1.32626	0.836619	RPS3	.
negative regulation of apoptotic signaling pathway (GO:2001234)	1/65	0.53216	1	0	0	1.32626	0.836619	NOL3	.
negative regulation of cell adhesion (GO:0007162)	1/65	0.53216	1	0	0	1.32626	0.836619	DMTN	.
fatty acid catabolic process (GO:0009062)	1/65	0.53216	1	0	0	1.32626	0.836619	HADH	.
negative regulation of blood vessel morphogenesis (GO:2000181)	1/65	0.53216	1	0	0	1.32626	0.836619	THBS4	.
cellular response to light stimulus (GO:0071482)	1/66	0.537605	1	0	0	1.30617	0.810648	RPL26	.
JNK cascade (GO:0007254)	1/66	0.537605	1	0	0	1.30617	0.810648	RPS27A	.
positive regulation of endothelial cell proliferation (GO:0001938)	1/67	0.542986	1	0	0	1.28667	0.785733	THBS4	.
positive regulation of autophagy (GO:0010508)	1/67	0.542986	1	0	0	1.28667	0.785733	EPM2A	.
cellular response to UV (GO:0034644)	1/67	0.542986	1	0	0	1.28667	0.785733	RPL26	.
regulation of TOR signaling (GO:0032006)	1/67	0.542986	1	0	0	1.28667	0.785733	EPM2A	.
regulation of intracellular signal transduction (GO:1902531)	5/422	0.543562	1	0	0	1.02141	0.622663	RPL5;RPL11;RPS27A;NOP53;ARHGAP12	.
positive regulation of cell proliferation (GO:0008284)	5/424	0.547772	1	0	0	1.01659	0.611883	MCTS1;RPS4X;RPS9;RPL23;NAP1L1	.
negative regulation of cysteine-type endopeptidase activity involved in apoptotic process (GO:0043154)	1/68	0.548305	1	0	0	1.26775	0.761819	NOL3	.
response to interferon-gamma (GO:0034341)	1/68	0.548305	1	0	0	1.26775	0.761819	RPL13A	.
cholesterol metabolic process (GO:0008203)	1/68	0.548305	1	0	0	1.26775	0.761819	MVK	.
response to organic cyclic compound (GO:0014070)	1/69	0.553563	1	0	0	1.24938	0.738856	PAQR7	.
positive regulation of neurogenesis (GO:0050769)	1/69	0.553563	1	0	0	1.24938	0.738856	FZD3	.
negative regulation of angiogenesis (GO:0016525)	1/69	0.553563	1	0	0	1.24938	0.738856	THBS4	.
negative regulation of cell cycle G2/M phase transition (GO:1902750)	1/69	0.553563	1	0	0	1.24938	0.738856	RPS27A	.
protein localization to membrane (GO:0072657)	2/160	0.556055	1	0	0	1.07759	0.632423	BBS2;SCN3B	.
regulation of Notch signaling pathway (GO:0008593)	1/70	0.558759	1	0	0	1.23153	0.716793	RPS27A	.
calcium-mediated signaling (GO:0019722)	1/70	0.558759	1	0	0	1.23153	0.716793	DMTN	.
negative regulation of ubiquitin-protein ligase activity involved in mitotic cell cycle (GO:0051436)	1/71	0.563896	1	0	0	1.21418	0.695587	RPS27A	.
positive regulation of I-kappaB kinase/NF-kappaB signaling (GO:0043123)	2/163	0.566146	1	0	0	1.05775	0.601759	EEF1D;RPS27A	.
T cell receptor signaling pathway (GO:0050852)	2/163	0.566146	1	0	0	1.05775	0.601759	TRAT1;RPS27A	.
SCF-dependent proteasomal ubiquitin-dependent protein catabolic process (GO:0031146)	1/72	0.568973	1	0	0	1.19732	0.675195	RPS27A	.
lysosomal transport (GO:0007041)	1/72	0.568973	1	0	0	1.19732	0.675195	ATG14	.
regulation of ubiquitin-protein ligase activity involved in mitotic cell cycle (GO:0051439)	1/72	0.568973	1	0	0	1.19732	0.675195	RPS27A	.
regulation of epithelial cell proliferation (GO:0050678)	1/72	0.568973	1	0	0	1.19732	0.675195	DUSP10	.
negative regulation of cell cycle (GO:0045786)	1/72	0.568973	1	0	0	1.19732	0.675195	GMNN	.
regulation of mitotic cell cycle (GO:0007346)	2/165	0.572782	1	0	0	1.04493	0.582288	MAP3K1;STRADB	.
B cell activation (GO:0042113)	1/73	0.573991	1	0	0	1.18092	0.655577	NHEJ1	.
nucleic acid phosphodiester bond hydrolysis (GO:0090305)	1/73	0.573991	1	0	0	1.18092	0.655577	RPS27A	.
transcription-coupled nucleotide-excision repair (GO:0006283)	1/73	0.573991	1	0	0	1.18092	0.655577	RPS27A	.
lymphocyte differentiation (GO:0030098)	1/73	0.573991	1	0	0	1.18092	0.655577	NHEJ1	.
canonical Wnt signaling pathway (GO:0060070)	1/73	0.573991	1	0	0	1.18092	0.655577	FZD3	.
protein deubiquitination (GO:0016579)	3/257	0.575297	1	0	0	1.00631	0.556356	EIF3F;RPS27A;TOMM20	.
negative regulation of gene expression (GO:0010629)	7/618	0.578773	1	0	0	0.976454	0.533969	RPS26;GMNN;RACK1;RPS3;RPL13A;PGR;RPS13	.
glucose homeostasis (GO:0042593)	1/74	0.57895	1	0	0	1.16496	0.636694	RPS6	.
mitotic nuclear division (GO:0140014)	1/74	0.57895	1	0	0	1.16496	0.636694	KNSTRN	.
nitrogen compound transport (GO:0071705)	1/74	0.57895	1	0	0	1.16496	0.636694	SLC6A2	.
antigen processing and presentation of exogenous peptide antigen via MHC class I, TAP-dependent (GO:0002479)	1/75	0.583853	1	0	0	1.14943	0.618513	SEC14L3	.
negative regulation of phosphorylation (GO:0042326)	1/75	0.583853	1	0	0	1.14943	0.618513	ATG14	.
regulation of actin cytoskeleton organization (GO:0032956)	1/75	0.583853	1	0	0	1.14943	0.618513	DMTN	.
regulation of protein phosphorylation (GO:0001932)	3/261	0.585785	1	0	0	0.990884	0.529927	RACK1;ATG14;NOP53	.
protein modification by small protein removal (GO:0070646)	3/261	0.585785	1	0	0	0.990884	0.529927	EIF3F;RPS27A;TOMM20	.
transforming growth factor beta receptor signaling pathway (GO:0007179)	1/76	0.588698	1	0	0	1.1343	0.601	RPS27A	.
negative regulation of extrinsic apoptotic signaling pathway (GO:2001237)	1/76	0.588698	1	0	0	1.1343	0.601	NOL3	.
regulation of hematopoietic stem cell differentiation (GO:1902036)	1/76	0.588698	1	0	0	1.1343	0.601	RPS27A	.
positive regulation of JNK cascade (GO:0046330)	1/76	0.588698	1	0	0	1.1343	0.601	RPS3	.
positive regulation of ubiquitin-protein ligase activity involved in regulation of mitotic cell cycle transition (GO:0051437)	1/76	0.588698	1	0	0	1.1343	0.601	RPS27A	.
regulation of hematopoietic progenitor cell differentiation (GO:1901532)	1/77	0.593487	1	0	0	1.11957	0.584124	RPS27A	.
positive regulation of hydrolase activity (GO:0051345)	2/172	0.595427	1	0	0	1.00241	0.519724	RACK1;RPS3	.
antigen processing and presentation of exogenous peptide antigen via MHC class I (GO:0042590)	1/78	0.598221	1	0	0	1.10522	0.567854	SEC14L3	.
fibroblast growth factor receptor signaling pathway (GO:0008543)	1/78	0.598221	1	0	0	1.10522	0.567854	RPS27A	.
regulation of transcription from RNA polymerase II promoter in response to hypoxia (GO:0061418)	1/78	0.598221	1	0	0	1.10522	0.567854	RPS27A	.
visual perception (GO:0007601)	1/78	0.598221	1	0	0	1.10522	0.567854	BBS2	.
negative regulation of Wnt signaling pathway (GO:0030178)	2/174	0.60173	1	0	0	0.990884	0.503316	RACK1;RPS27A	.
steroid biosynthetic process (GO:0006694)	1/79	0.6029	1	0	0	1.09123	0.552165	SRD5A1	.
negative regulation of mitotic cell cycle phase transition (GO:1901991)	1/79	0.6029	1	0	0	1.09123	0.552165	RPS27A	.
response to calcium ion (GO:0051592)	1/79	0.6029	1	0	0	1.09123	0.552165	DMTN	.
anaphase-promoting complex-dependent catabolic process (GO:0031145)	1/79	0.6029	1	0	0	1.09123	0.552165	RPS27A	.
activation of cysteine-type endopeptidase activity involved in apoptotic process (GO:0006919)	1/79	0.6029	1	0	0	1.09123	0.552165	RACK1	.
positive regulation of stress-activated MAPK cascade (GO:0032874)	1/80	0.607525	1	0	0	1.07759	0.537029	KARS	.
retrograde vesicle-mediated transport, Golgi to ER (GO:0006890)	1/80	0.607525	1	0	0	1.07759	0.537029	COPG2	.
regulation of phosphatidylinositol 3-kinase signaling (GO:0014066)	1/80	0.607525	1	0	0	1.07759	0.537029	NOP53	.
spindle assembly (GO:0051225)	1/80	0.607525	1	0	0	1.07759	0.537029	RPS3	.
ERBB signaling pathway (GO:0038127)	1/80	0.607525	1	0	0	1.07759	0.537029	RPS27A	.
NIK/NF-kappaB signaling (GO:0038061)	1/80	0.607525	1	0	0	1.07759	0.537029	RPS27A	.
negative regulation of MAPK cascade (GO:0043409)	1/80	0.607525	1	0	0	1.07759	0.537029	DUSP10	.
negative regulation of defense response (GO:0031348)	1/80	0.607525	1	0	0	1.07759	0.537029	MVK	.
sensory perception of light stimulus (GO:0050953)	1/81	0.612096	1	0	0	1.06428	0.522421	BBS2	.
negative regulation of cell death (GO:0060548)	1/81	0.612096	1	0	0	1.06428	0.522421	NPAS2	.
negative regulation of cell cycle process (GO:0010948)	1/81	0.612096	1	0	0	1.06428	0.522421	RPL23	.
negative regulation of NF-kappaB transcription factor activity (GO:0032088)	1/82	0.616614	1	0	0	1.0513	0.508319	NFKBIL1	.
mitotic sister chromatid segregation (GO:0000070)	1/82	0.616614	1	0	0	1.0513	0.508319	KNSTRN	.
positive regulation of cell cycle (GO:0045787)	1/82	0.616614	1	0	0	1.0513	0.508319	RPL23	.
C-terminal protein amino acid modification (GO:0018410)	1/82	0.616614	1	0	0	1.0513	0.508319	LCMT1	.
positive regulation of ubiquitin protein ligase activity (GO:1904668)	1/82	0.616614	1	0	0	1.0513	0.508319	RPS27A	.
negative regulation of signaling (GO:0023057)	1/83	0.621079	1	0	0	1.03864	0.494699	TRAT1	.
establishment of protein localization to membrane (GO:0090150)	1/83	0.621079	1	0	0	1.03864	0.494699	BBS2	.
positive regulation of protein ubiquitination (GO:0031398)	1/83	0.621079	1	0	0	1.03864	0.494699	RPS2	.
positive regulation of supramolecular fiber organization (GO:1902905)	1/84	0.625493	1	0	0	1.02627	0.481543	RPS3	.
protein modification process (GO:0036211)	1/84	0.625493	1	0	0	1.02627	0.481543	LCMT1	.
cellular response to molecule of bacterial origin (GO:0071219)	1/84	0.625493	1	0	0	1.02627	0.481543	NFKBIL1	.
regulation of cell cycle G2/M phase transition (GO:1902749)	1/84	0.625493	1	0	0	1.02627	0.481543	OFD1	.
Fc-epsilon receptor signaling pathway (GO:0038095)	2/182	0.626205	1	0	0	0.947329	0.443424	MAP3K1;RPS27A	.
phosphate-containing compound metabolic process (GO:0006796)	2/183	0.629181	1	0	0	0.942152	0.436533	DUSP10;ITPK1	.
Fc receptor signaling pathway (GO:0038093)	2/183	0.629181	1	0	0	0.942152	0.436533	MAP3K1;RPS27A	.
mitochondrial ATP synthesis coupled electron transport (GO:0042775)	1/85	0.629856	1	0	0	1.0142	0.468828	UQCRH	.
regulation of type I interferon production (GO:0032479)	1/85	0.629856	1	0	0	1.0142	0.468828	RPS27A	.
regulation of mitotic cell cycle phase transition (GO:1901990)	2/184	0.632139	1	0	0	0.937031	0.429766	OFD1;RPS27A	.
mitochondrial translational elongation (GO:0070125)	1/87	0.63843	1	0	0	0.990884	0.444653	MRPL10	.
positive regulation of cellular component biogenesis (GO:0044089)	1/87	0.63843	1	0	0	0.990884	0.444653	RPS3	.
organic substance transport (GO:0071702)	1/87	0.63843	1	0	0	0.990884	0.444653	SLC6A2	.
positive regulation of protein ubiquitination involved in ubiquitin-dependent protein catabolic process (GO:2000060)	1/87	0.63843	1	0	0	0.990884	0.444653	RPS27A	.
negative regulation of signal transduction (GO:0009968)	3/283	0.640461	1	0	0	0.913854	0.407183	NFKBIL1;RACK1;RPS27A	.
transmembrane transport (GO:0055085)	4/378	0.641618	1	0	0	0.912242	0.404818	SEC14L3;DMTN;EIF2S3;RPS27A	.
T cell activation (GO:0042110)	1/88	0.642642	1	0	0	0.979624	0.433158	NHEJ1	.
regulation of stem cell differentiation (GO:2000736)	1/88	0.642642	1	0	0	0.979624	0.433158	RPS27A	.
positive regulation of protein complex assembly (GO:0031334)	1/88	0.642642	1	0	0	0.979624	0.433158	RPS3	.
protein complex assembly (GO:0006461)	2/189	0.646654	1	0	0	0.912242	0.397687	NOL3;DGKH	.
mitochondrial translational termination (GO:0070126)	1/89	0.646806	1	0	0	0.968617	0.422035	MRPL10	.
regulation of cell cycle process (GO:0010564)	1/90	0.650921	1	0	0	0.957854	0.411271	KNSTRN	.
protein tetramerization (GO:0051262)	1/90	0.650921	1	0	0	0.957854	0.411271	RPS19	.
regulation of JNK cascade (GO:0046328)	1/90	0.650921	1	0	0	0.957854	0.411271	DUSP10	.
regulation of protein catabolic process (GO:0042176)	1/91	0.654989	1	0	0	0.947329	0.40085	EEF1A1	.
protein-DNA complex assembly (GO:0065004)	1/91	0.654989	1	0	0	0.947329	0.40085	RPS27A	.
cellular response to lipopolysaccharide (GO:0071222)	1/91	0.654989	1	0	0	0.947329	0.40085	NFKBIL1	.
negative regulation of kinase activity (GO:0033673)	1/91	0.654989	1	0	0	0.947329	0.40085	ASPN	.
nuclear export (GO:0051168)	1/92	0.659009	1	0	0	0.937031	0.390759	STRADB	.
cell cycle G1/S phase transition (GO:0044843)	1/92	0.659009	1	0	0	0.937031	0.390759	PRIM2	.
cellular transition metal ion homeostasis (GO:0046916)	1/93	0.662983	1	0	0	0.926956	0.380985	RPS27A	.
regulation of transcription from RNA polymerase II promoter in response to stress (GO:0043618)	1/93	0.662983	1	0	0	0.926956	0.380985	RPS27A	.
proteolysis involved in cellular protein catabolic process (GO:0051603)	1/93	0.662983	1	0	0	0.926956	0.380985	RPS27A	.
cellular response to fibroblast growth factor stimulus (GO:0044344)	1/94	0.66691	1	0	0	0.917095	0.371515	RPS27A	.
vesicle fusion (GO:0006906)	1/94	0.66691	1	0	0	0.917095	0.371515	SEC14L3	.
interleukin-1-mediated signaling pathway (GO:0070498)	1/95	0.670793	1	0	0	0.907441	0.362337	RPS27A	.
regulation of cytoskeleton organization (GO:0051493)	1/95	0.670793	1	0	0	0.907441	0.362337	DMTN	.
regulation of cell death (GO:0010941)	1/96	0.67463	1	0	0	0.897989	0.353441	NPAS2	.
ciliary basal body-plasma membrane docking (GO:0097711)	1/96	0.67463	1	0	0	0.897989	0.353441	OFD1	.
translational termination (GO:0006415)	1/96	0.67463	1	0	0	0.897989	0.353441	MRPL10	.
epithelial cell differentiation (GO:0030855)	1/96	0.67463	1	0	0	0.897989	0.353441	GSTA2	.
response to tumor necrosis factor (GO:0034612)	1/97	0.678422	1	0	0	0.888731	0.344815	RPS3	.
cellular response to organonitrogen compound (GO:0071417)	1/97	0.678422	1	0	0	0.888731	0.344815	DMTN	.
negative regulation of cell motility (GO:2000146)	1/97	0.678422	1	0	0	0.888731	0.344815	DUSP10	.
response to UV (GO:0009411)	1/98	0.682171	1	0	0	0.879662	0.336449	RPL26	.
regulation of I-kappaB kinase/NF-kappaB signaling (GO:0043122)	2/204	0.687487	1	0	0	0.845166	0.316694	EEF1D;RPS27A	.
regulation of lipid metabolic process (GO:0019216)	1/100	0.689537	1	0	0	0.862069	0.320461	NPAS2	.
cellular response to metal ion (GO:0071248)	1/100	0.689537	1	0	0	0.862069	0.320461	DMTN	.
cellular response to transforming growth factor beta stimulus (GO:0071560)	1/100	0.689537	1	0	0	0.862069	0.320461	RPS27A	.
positive regulation of signal transduction (GO:0009967)	2/206	0.69263	1	0	0	0.83696	0.307381	DMTN;RPS3	.
regulation of protein ubiquitination (GO:0031396)	1/101	0.693157	1	0	0	0.853534	0.312819	RPS3	.
metal ion transport (GO:0030001)	1/101	0.693157	1	0	0	0.853534	0.312819	SCN3B	.
positive regulation of phosphorylation (GO:0042327)	2/208	0.697703	1	0	0	0.828912	0.298377	RACK1;ATG14	.
plasma membrane invagination (GO:0099024)	1/103	0.70027	1	0	0	0.83696	0.2982	ARHGAP12	.
protein import into nucleus (GO:0006606)	1/103	0.70027	1	0	0	0.83696	0.2982	RPL23	.
regulation of cellular response to stress (GO:0080135)	1/104	0.703765	1	0	0	0.828912	0.291206	NPAS2	.
monovalent inorganic cation transport (GO:0015672)	1/104	0.703765	1	0	0	0.828912	0.291206	SCN3B	.
phagocytosis, engulfment (GO:0006911)	1/104	0.703765	1	0	0	0.828912	0.291206	ARHGAP12	.
G1/S transition of mitotic cell cycle (GO:0000082)	1/105	0.707219	1	0	0	0.821018	0.284413	PRIM2	.
response to endoplasmic reticulum stress (GO:0034976)	1/106	0.710633	1	0	0	0.813273	0.277813	THBS4	.
positive regulation of cellular component organization (GO:0051130)	1/106	0.710633	1	0	0	0.813273	0.277813	RPS3	.
RNA splicing (GO:0008380)	1/106	0.710633	1	0	0	0.813273	0.277813	NOL3	.
positive regulation of epithelial cell proliferation (GO:0050679)	1/107	0.714008	1	0	0	0.805672	0.2714	THBS4	.
regulation of protein secretion (GO:0050708)	1/107	0.714008	1	0	0	0.805672	0.2714	SERGEF	.
viral life cycle (GO:0019058)	1/107	0.714008	1	0	0	0.805672	0.2714	RPS27A	.
mitochondrial translation (GO:0032543)	1/107	0.714008	1	0	0	0.805672	0.2714	MRPL10	.
cellular response to starvation (GO:0009267)	1/107	0.714008	1	0	0	0.805672	0.2714	ATG14	.
positive regulation of cell cycle process (GO:0090068)	1/107	0.714008	1	0	0	0.805672	0.2714	RPL23	.
positive regulation of sequence-specific DNA binding transcription factor activity (GO:0051091)	2/215	0.714917	1	0	0	0.801925	0.269117	RPS3;RPS27A	.
regulation of protein activation cascade (GO:2000257)	1/108	0.717343	1	0	0	0.798212	0.265167	C5	.
nucleotide-excision repair (GO:0006289)	1/108	0.717343	1	0	0	0.798212	0.265167	RPS27A	.
regulation of cytokine production (GO:0001817)	1/108	0.717343	1	0	0	0.798212	0.265167	RPS27A	.
central nervous system development (GO:0007417)	2/217	0.719682	1	0	0	0.794534	0.261358	NHEJ1;NPAS2	.
regulation of complement activation (GO:0030449)	1/109	0.72064	1	0	0	0.790889	0.259108	C5	.
regulation of Wnt signaling pathway (GO:0030111)	1/109	0.72064	1	0	0	0.790889	0.259108	RACK1	.
regulation of protein binding (GO:0043393)	1/111	0.727119	1	0	0	0.776639	0.247488	RPL11	.
positive regulation of cell migration (GO:0030335)	2/221	0.729013	1	0	0	0.780153	0.246578	DMTN;RACK1	.
positive regulation of canonical Wnt signaling pathway (GO:0090263)	1/113	0.733448	1	0	0	0.762893	0.236496	RPS27A	.
regulation of humoral immune response (GO:0002920)	1/113	0.733448	1	0	0	0.762893	0.236496	C5	.
regulation of immune effector process (GO:0002697)	1/114	0.736557	1	0	0	0.756201	0.231222	C5	.
cellular response to DNA damage stimulus (GO:0006974)	3/329	0.737843	1	0	0	0.786081	0.238988	MRNIP;RPS3;NOP53	.
negative regulation of cell growth (GO:0030308)	1/115	0.739631	1	0	0	0.749625	0.22609	RACK1	.
epithelium development (GO:0060429)	1/115	0.739631	1	0	0	0.749625	0.22609	GSTA2	.
regulation of macroautophagy (GO:0016241)	1/116	0.742669	1	0	0	0.743163	0.221095	EPM2A	.
positive regulation of peptidyl-tyrosine phosphorylation (GO:0050731)	1/116	0.742669	1	0	0	0.743163	0.221095	THBS4	.
cellular response to interferon-gamma (GO:0071346)	1/116	0.742669	1	0	0	0.743163	0.221095	RPL13A	.
plasma membrane bounded cell projection organization (GO:0120036)	1/118	0.748639	1	0	0	0.730567	0.211498	FAM161A	.
RNA export from nucleus (GO:0006405)	1/119	0.751572	1	0	0	0.724428	0.206888	RPSA	.
brain development (GO:0007420)	1/119	0.751572	1	0	0	0.724428	0.206888	BBS2	.
DNA replication (GO:0006260)	1/120	0.754471	1	0	0	0.718391	0.202399	NAP1L1	.
negative regulation of growth (GO:0045926)	1/120	0.754471	1	0	0	0.718391	0.202399	RACK1	.
macromolecular complex assembly (GO:0065003)	1/120	0.754471	1	0	0	0.718391	0.202399	DMTN	.
regulation of acute inflammatory response (GO:0002673)	1/121	0.757336	1	0	0	0.712454	0.198025	C5	.
stimulatory C-type lectin receptor signaling pathway (GO:0002223)	1/121	0.757336	1	0	0	0.712454	0.198025	RPS27A	.
negative regulation of cell migration (GO:0030336)	1/121	0.757336	1	0	0	0.712454	0.198025	DUSP10	.
sulfur compound biosynthetic process (GO:0044272)	1/122	0.760168	1	0	0	0.706614	0.193765	GSTA2	.
innate immune response activating cell surface receptor signaling pathway (GO:0002220)	1/124	0.765734	1	0	0	0.695217	0.185568	RPS27A	.
anterograde trans-synaptic signaling (GO:0098916)	2/240	0.769813	1	0	0	0.718391	0.187937	SLC6A2;MCHR1	.
cytoskeleton organization (GO:0007010)	1/126	0.771171	1	0	0	0.684182	0.177781	DMTN	.
defense response to bacterium (GO:0042742)	2/241	0.771805	1	0	0	0.71541	0.185308	RPL30;RPS19	.
positive regulation of protein kinase B signaling (GO:0051897)	1/127	0.773842	1	0	0	0.678794	0.174034	TRAT1	.
regulation of mRNA stability (GO:0043488)	1/128	0.776482	1	0	0	0.673491	0.170381	RPS27A	.
regulation of protein processing (GO:0070613)	1/128	0.776482	1	0	0	0.673491	0.170381	C5	.
cellular response to cytokine stimulus (GO:0071345)	4/456	0.778229	1	0	0	0.756201	0.189606	RPS3;RPL13A;RPS27A;ASPN	.
generation of neurons (GO:0048699)	1/130	0.781671	1	0	0	0.66313	0.163343	FZD3	.
regulation of ERK1 and ERK2 cascade (GO:0070372)	2/247	0.783446	1	0	0	0.698032	0.170357	DUSP10;KARS	.
negative regulation of transcription from RNA polymerase II promoter (GO:0000122)	5/565	0.787922	1	0	0	0.762893	0.18184	RPS14;RPL10;RPL23;RPS27A;NOP53	.
positive regulation of cytosolic calcium ion concentration (GO:0007204)	1/133	0.78923	1	0	0	0.648172	0.153421	MCHR1	.
cellular response to organic substance (GO:0071310)	1/133	0.78923	1	0	0	0.648172	0.153421	RACK1	.
adenylate cyclase-modulating G-protein coupled receptor signaling pathway (GO:0007188)	1/134	0.791691	1	0	0	0.643335	0.150273	MCHR1	.
phagocytosis (GO:0006909)	1/135	0.794124	1	0	0	0.63857	0.1472	ARHGAP12	.
cellular response to organic cyclic compound (GO:0071407)	1/135	0.794124	1	0	0	0.63857	0.1472	DMTN	.
mitochondrial transport (GO:0006839)	1/135	0.794124	1	0	0	0.63857	0.1472	TOMM20	.
regulation of cytosolic calcium ion concentration (GO:0051480)	1/137	0.798905	1	0	0	0.629247	0.141275	MCHR1	.
positive regulation of transferase activity (GO:0051347)	1/137	0.798905	1	0	0	0.629247	0.141275	RPS2	.
antigen receptor-mediated signaling pathway (GO:0050851)	2/257	0.801695	1	0	0	0.670871	0.14828	TRAT1;RPS27A	.
regulation of primary metabolic process (GO:0080090)	1/139	0.803575	1	0	0	0.620194	0.135627	NPAS2	.
neuron differentiation (GO:0030182)	1/139	0.803575	1	0	0	0.620194	0.135627	FZD3	.
response to lipid (GO:0033993)	1/140	0.805869	1	0	0	0.615764	0.132903	PAQR7	.
regulation of small GTPase mediated signal transduction (GO:0051056)	1/140	0.805869	1	0	0	0.615764	0.132903	ARHGAP12	.
negative regulation of sequence-specific DNA binding transcription factor activity (GO:0043433)	1/140	0.805869	1	0	0	0.615764	0.132903	NFKBIL1	.
positive regulation of Wnt signaling pathway (GO:0030177)	1/140	0.805869	1	0	0	0.615764	0.132903	RPS27A	.
inorganic cation transmembrane transport (GO:0098662)	1/140	0.805869	1	0	0	0.615764	0.132903	SCN3B	.
modification-dependent protein catabolic process (GO:0019941)	1/141	0.808137	1	0	0	0.611396	0.130242	RPS27A	.
cellular protein complex assembly (GO:0043623)	1/144	0.814783	1	0	0	0.598659	0.122625	TOMM20	.
transmembrane receptor protein serine/threonine kinase signaling pathway (GO:0007178)	1/144	0.814783	1	0	0	0.598659	0.122625	RPS27A	.
negative regulation of canonical Wnt signaling pathway (GO:0090090)	1/148	0.82329	1	0	0	0.582479	0.113261	RPS27A	.
cellular response to interleukin-1 (GO:0071347)	1/150	0.827396	1	0	0	0.574713	0.108892	RPS27A	.
cellular response to oxygen-containing compound (GO:1901701)	2/274	0.829612	1	0	0	0.629247	0.117541	DMTN;NFKBIL1	.
MAPK cascade (GO:0000165)	2/278	0.835647	1	0	0	0.620194	0.111355	KARS;RPS27A	.
response to lipopolysaccharide (GO:0032496)	1/155	0.83725	1	0	0	0.556174	0.0987943	NFKBIL1	.
protein polyubiquitination (GO:0000209)	2/283	0.842919	1	0	0	0.609236	0.104109	FBXL16;RPS27A	.
transcription initiation from RNA polymerase II promoter (GO:0006367)	1/160	0.846545	1	0	0	0.538793	0.0897589	PGR	.
negative regulation of cellular macromolecule biosynthetic process (GO:2000113)	4/512	0.848335	1	0	0	0.673491	0.110776	GMNN;RACK1;RPS3;RPL13A	.
chemical synaptic transmission (GO:0007268)	2/289	0.851261	1	0	0	0.596588	0.0960722	SLC6A2;MCHR1	.
regulation of gene expression (GO:0010468)	9/1037	0.855281	1	0	0	0.748179	0.11696	RPL5;RPS7;RPL23;RPL11;RACK1;RPS3;PGR;ATG14;RPL6	.
regulation of inflammatory response (GO:0050727)	1/166	0.857002	1	0	0	0.519319	0.0801384	MVK	.
mitochondrion organization (GO:0007005)	1/167	0.858675	1	0	0	0.516209	0.078652	TOMM20	.
cytokine-mediated signaling pathway (GO:0019221)	5/633	0.861742	1	0	0	0.680939	0.101323	KARS;GSTA2;RPLP0;RPS27A;ASPN	.
regulation of cell proliferation (GO:0042127)	6/740	0.862983	1	0	0	0.698975	0.103001	MCTS1;RPS4X;RPS9;KARS;RPL23;NAP1L1	.
negative regulation of cellular process (GO:0048523)	4/534	0.870276	1	0	0	0.645745	0.0897228	KARS;GMNN;RACK1;NPAS2	.
regulation of angiogenesis (GO:0045765)	1/177	0.874366	1	0	0	0.487045	0.0653886	THBS4	.
cellular response to lipid (GO:0071396)	1/178	0.875837	1	0	0	0.484308	0.0642075	NFKBIL1	.
positive regulation of cell motility (GO:2000147)	1/179	0.87729	1	0	0	0.481603	0.0630504	RACK1	.
ER to Golgi vesicle-mediated transport (GO:0006888)	1/180	0.878726	1	0	0	0.478927	0.0619166	COPG2	.
organonitrogen compound biosynthetic process (GO:1901566)	1/181	0.880146	1	0	0	0.476281	0.0608058	GSTA2	.
regulation of cell migration (GO:0030334)	2/316	0.884034	1	0	0	0.545613	0.067252	DUSP10;RACK1	.
DNA-templated transcription, initiation (GO:0006352)	1/186	0.886999	1	0	0	0.463478	0.0555763	PGR	.
regulation of GTPase activity (GO:0043087)	1/188	0.88963	1	0	0	0.458547	0.0536271	RACK1	.
positive regulation of GTPase activity (GO:0043547)	1/192	0.89471	1	0	0	0.448994	0.0499533	RACK1	.
RNA processing (GO:0006396)	1/193	0.895943	1	0	0	0.446668	0.0490792	NOL3	.
positive regulation of ERK1 and ERK2 cascade (GO:0070374)	1/201	0.905304	1	0	0	0.42889	0.0426677	KARS	.
regulation of cell growth (GO:0001558)	1/201	0.905304	1	0	0	0.42889	0.0426677	RACK1	.
positive regulation of multicellular organismal process (GO:0051240)	1/202	0.906414	1	0	0	0.426767	0.0419337	RPS19	.
regulation of autophagy (GO:0010506)	1/203	0.907511	1	0	0	0.424665	0.0412137	EEF1A1	.
intracellular protein transport (GO:0006886)	2/347	0.913389	1	0	0	0.49687	0.0450133	STRADB;RPL11	.
negative regulation of transcription, DNA-templated (GO:0045892)	6/813	0.913851	1	0	0	0.636213	0.0573152	RPS14;RPL10;RPL23;GMNN;RPS27A;NOP53	.
regulation of canonical Wnt signaling pathway (GO:0060828)	1/213	0.917797	1	0	0	0.404727	0.034717	RPS27A	.
post-translational protein modification (GO:0043687)	2/357	0.92127	1	0	0	0.482952	0.0396031	NEURL2;FBXL16	.
transcription from RNA polymerase II promoter (GO:0006366)	3/485	0.922799	1	0	0	0.533239	0.0428424	BTF3;TFCP2;PGR	.
ion transmembrane transport (GO:0034220)	1/219	0.923414	1	0	0	0.393639	0.0313642	RPS27A	.
negative regulation of cell proliferation (GO:0008285)	2/363	0.925671	1	0	0	0.474969	0.0366851	DUSP10;KARS	.
protein ubiquitination (GO:0016567)	3/506	0.935408	1	0	0	0.511108	0.0341282	RACK1;FBXL16;RPS27A	.
proteasomal protein catabolic process (GO:0010498)	1/237	0.938072	1	0	0	0.363742	0.0232535	RPS27A	.
phosphorylation (GO:0016310)	2/386	0.940487	1	0	0	0.446668	0.0274065	MAP3K1;UQCRH	.
protein modification by small protein conjugation (GO:0032446)	2/398	0.947062	1	0	0	0.4332	0.0235622	RACK1;RPS27A	.
inflammatory response (GO:0006954)	1/252	0.948128	1	0	0	0.342091	0.0182218	AIMP1	.
Golgi vesicle transport (GO:0048193)	1/271	0.958564	1	0	0	0.318107	0.0134621	COPG2	.
ion transport (GO:0006811)	1/289	0.966513	1	0	0	0.298294	0.01016	RPS27A	.
positive regulation of MAPK cascade (GO:0043410)	1/289	0.966513	1	0	0	0.298294	0.01016	KARS	.
proteasome-mediated ubiquitin-dependent protein catabolic process (GO:0043161)	1/291	0.967297	1	0	0	0.296244	0.00985013	RPS27A	.
nervous system development (GO:0007399)	2/455	0.969919	1	0	0	0.378931	0.0115738	NHEJ1;NPAS2	.
positive regulation of transcription from RNA polymerase II promoter (GO:0045944)	5/848	0.970732	1	0	0	0.508295	0.0150988	RPL23;MED21;PGR;RPS27A;NPAS2	.
neutrophil degranulation (GO:0043312)	2/479	0.976385	1	0	0	0.359945	0.0086019	EEF1A1;KCNAB2	.
cellular protein modification process (GO:0006464)	6/1001	0.97728	1	0	0	0.516725	0.0118754	MAP3K1;DUSP10;NEURL2;FBXL16;LCMT1;STYXL1	.
neutrophil activation involved in immune response (GO:0002283)	2/483	0.977324	1	0	0	0.356964	0.00818771	EEF1A1;KCNAB2	.
neutrophil mediated immunity (GO:0002446)	2/487	0.978227	1	0	0	0.354032	0.00779368	EEF1A1;KCNAB2	.
protein transport (GO:0015031)	1/326	0.978399	1	0	0	0.264438	0.0057746	BBS2	.
cellular protein localization (GO:0034613)	1/327	0.978654	1	0	0	0.26363	0.00568832	BBS2	.
positive regulation of nucleic acid-templated transcription (GO:1903508)	2/502	0.981312	1	0	0	0.343454	0.00647916	KARS;NPAS2	.
ubiquitin-dependent protein catabolic process (GO:0006511)	1/341	0.981921	1	0	0	0.252806	0.00461225	RPS27A	.
transcription, DNA-templated (GO:0006351)	1/356	0.984871	1	0	0	0.242154	0.00369162	BTF3	.
transmembrane receptor protein tyrosine kinase signaling pathway (GO:0007169)	1/396	0.990597	1	0	0	0.217694	0.00205669	RPS27A	.
regulation of transcription from RNA polymerase II promoter (GO:0006357)	9/1478	0.990854	1	0	0	0.524941	0.00482339	RPS14;TFCP2;RPL10;RPL23;MED21;PGR;RPS27A;NOP53;NPAS2	.
positive regulation of transcription, DNA-templated (GO:0045893)	6/1120	0.991022	1	0	0	0.461823	0.00416488	KARS;RPL23;MED21;PGR;RPS27A;NPAS2	.
vesicle-mediated transport (GO:0016192)	1/410	0.992041	1	0	0	0.210261	0.00168027	ATG14	.
negative regulation of nucleic acid-templated transcription (GO:1903507)	1/444	0.994692	1	0	0	0.19416	0.00103326	GMNN	.
regulation of cellular macromolecule biosynthetic process (GO:2000112)	2/631	0.995124	1	0	0	0.273239	0.0013355	RPL10;RPL6	.
protein phosphorylation (GO:0006468)	1/470	0.996108	1	0	0	0.183419	0.000715193	MAP3K1	.
regulation of nucleic acid-templated transcription (GO:1903506)	1/607	0.999245	1	0	0	0.142021	0.000107275	RPL6	.
regulation of transcription, DNA-templated (GO:0006355)	6/1598	0.999863	1	0	0	0.32368	4.42604e-05	TFCP2;KARS;MED21;GMNN;RPL6;NPAS2	.

## Sheet: midnightblue
Supplementary File S13: The complete list of the functional enrichment analysis for hub genes in preserved modules.
Term	Overlap	P-value	Adjusted P-value	Old P-value	Old Adjusted P-value	Odds Ratio	Combined Score	Genes	.	KEGG	Term	Overlap	P-value	Adjusted P-value	Old P-value	Old Adjusted P-value	Odds Ratio	Combined Score	Genes
mitotic nuclear division (GO:0140014)	15/74	2.26713e-19	1.15692e-15	0	0	34.0677	1462.55	CEP57;SPAG5;UBE2C;CDCA8;KIF11;SMC4;ZWINT;NDC80;TPX2;KIF18B;ESPL1;KIFC1;NUSAP1;BIRC5;MYBL2	.		Cell cycle	9/124	5.50625e-08	1.69592e-05	0	0	12.1984	203.894	CDC20;CCNA2;CCNB2;PTTG1;ORC1;ESPL1;MCM3;BUB1B;BUB1
mitotic sister chromatid segregation (GO:0000070)	15/82	1.19134e-18	3.0397e-15	0	0	30.744	1268.85	CEP57;SPAG5;NCAPG;CDCA8;KIF23;KIF22;SMC4;NCAPH;ZWINT;NDC80;KIF18B;ESPL1;KIFC1;NUSAP1;DLGAP5	.		Oocyte meiosis	8/125	8.15937e-07	0.000125654	0	0	10.7563	150.792	CDC20;SGO1;CCNB2;PTTG1;ESPL1;FBXO5;BUB1;AURKA
sister chromatid segregation (GO:0000819)	11/32	2.39364e-17	4.07159e-14	0	0	57.7731	2211.04	TOP2A;CEP57;KIF18B;SPAG5;ESPL1;KIFC1;NUSAP1;CDCA8;SMC4;ZWINT;NDC80	.		Progesterone-mediated oocyte maturation	5/99	0.000313862	0.0241674	0	0	8.48824	68.4709	CCNA2;CCNB2;KIF22;BUB1;AURKA
mitotic spindle organization (GO:0007052)	13/74	4.61173e-16	5.88341e-13	0	0	29.5253	1042.62	STIL;KIF23;KIF11;EML1;NDC80;AURKA;TPX2;KIFC1;KIF4A;NUF2;STMN1;BIRC5;MYBL2	.		Lysine degradation	4/59	0.000421222	0.0259473	0	0	11.3944	88.5612	SUV39H2;NSD2;SETDB2;EZH2
microtubule cytoskeleton organization involved in mitosis (GO:1902850)	10/44	7.91525e-14	8.07831e-11	0	0	38.1971	1152.31	STIL;ESPL1;KIF4A;NUF2;STMN1;NUSAP1;KIF11;EML1;NDC80;AURKA	.		Fanconi anemia pathway	4/54	0.000299463	0.0307448	0	0	12.4494	101.009	FANCI;RAD51;FANCD2;BRCA1
mitotic cytokinesis (GO:0000281)	10/59	1.86041e-12	1.58228e-09	0	0	28.486	769.412	ESPL1;RACGAP1;KIF4A;STMN1;NUSAP1;KIF23;KIF20A;ECT2;CENPA;CEP55	.		Human T-cell leukemia virus 1 infection	6/219	0.00200025	0.102679	0	0	4.60458	28.6151	CDC20;CCNA2;CCNB2;PTTG1;ESPL1;BUB1B
cytoskeleton-dependent cytokinesis (GO:0061640)	10/70	1.11223e-11	8.10817e-09	0	0	24.0096	605.572	ESPL1;RACGAP1;KIF4A;STMN1;NUSAP1;KIF23;KIF20A;ECT2;CENPA;CEP55	.		Homologous recombination	2/41	0.0247506	1	0	0	8.1984	30.3251	RAD51;BRCA1
mitotic spindle assembly (GO:0090307)	8/46	2.67389e-10	1.70561e-07	0	0	29.2291	644.277	TPX2;RACGAP1;KIFC1;KIF4A;BIRC5;MYBL2;KIF23;KIF11	.		MicroRNAs in cancer	5/299	0.0332769	1	0	0	2.81049	9.56379	STMN1;MDM4;KIF23;BRCA1;EZH2
positive regulation of cell cycle process (GO:0090068)	10/107	8.19725e-10	4.64784e-07	0	0	15.7072	328.627	GEN1;RACGAP1;SPAG5;NUSAP1;KIF23;BRCA1;ECT2;NDC80;AURKA;E2F8	.		Ubiquitin mediated proteolysis	3/137	0.0485057	1	0	0	3.6803	11.1369	CDC20;UBE2C;BRCA1
kinetochore organization (GO:0051383)	5/12	5.24823e-09	2.67817e-06	0	0	70.028	1335.11	CENPF;CENPW;NUF2;CENPA;NDC80	.		p53 signaling pathway	2/72	0.0685555	1	0	0	4.66853	12.5122	CCNB2;MDM4
regulation of mitotic cell cycle phase transition (GO:1901990)	10/184	1.5207e-07	7.05469e-05	0	0	9.13409	143.395	CDC20;PLK4;CEP57;TPX2;CENPF;UBE2C;CNTRL;BUB1B;FBXO5;AURKA	.		Cellular senescence	3/160	0.0703992	1	0	0	3.15126	8.3621	CCNA2;CCNB2;MYBL2
chromosome condensation (GO:0030261)	5/23	2.11622e-07	8.99922e-05	0	0	36.5364	561.508	TOP2A;NUSAP1;NCAPG;SMC4;NCAPH	.		Small cell lung cancer	2/93	0.106029	1	0	0	3.61435	8.11076	CKS2;CKS1B
metaphase plate congression (GO:0051310)	6/44	2.29332e-07	9.00217e-05	0	0	22.9183	350.376	CENPF;KIFC1;CDCA8;KIF22;FAM83D;NDC80	.		Glycerophospholipid metabolism	2/97	0.113685	1	0	0	3.4653	7.53468	PLA2G2F;DGKB
mitotic cell cycle phase transition (GO:0044772)	10/221	8.24708e-07	0.00026303	0	0	7.60485	106.531	PLK4;CEP57;CCNA2;CCNB2;MELK;ORC1;UBE2C;CNTRL;MCM3;AURKA	.		Phosphatidylinositol signaling system	2/99	0.117566	1	0	0	3.3953	7.2685	SYNJ1;DGKB
regulation of chromosome segregation (GO:0051983)	5/29	7.25875e-07	0.000264581	0	0	28.9771	409.617	RACGAP1;SPAG5;MKI67;ECT2;BUB1	.		alpha-Linolenic acid metabolism	1/25	0.138675	1	0	0	6.72269	13.2815	PLA2G2F
establishment of chromosome localization (GO:0051303)	4/13	8.17211e-07	0.000278015	0	0	51.713	724.88	CENPF;KIF22;FAM83D;NDC80	.		Maturity onset diabetes of the young	1/26	0.143807	1	0	0	6.46412	12.5358	HNF1B
regulation of cell cycle process (GO:0010564)	7/90	1.09774e-06	0.000329515	0	0	13.0719	179.376	RACGAP1;SPAG5;FBXO5;KIF20A;MKI67;ECT2;AURKA	.		Butanoate metabolism	1/28	0.153978	1	0	0	6.0024	11.2301	ALDH5A1
mitotic chromosome condensation (GO:0007076)	4/15	1.54584e-06	0.000438246	0	0	44.8179	599.661	NUSAP1;NCAPG;SMC4;NCAPH	.		Linoleic acid metabolism	1/29	0.159019	1	0	0	5.79542	10.6562	PLA2G2F
DNA metabolic process (GO:0006259)	11/314	2.80476e-06	0.0007533	0	0	5.88771	75.2696	GEN1;RAD51AP1;TOP2A;RECQL4;DUT;RAD51;ORC1;FANCD2;PCLAF;MCM3;BRCA1	.		Base excision repair	1/33	0.178887	1	0	0	5.09295	8.76497	NEIL3
establishment of mitotic spindle localization (GO:0040001)	4/18	3.41791e-06	0.000872079	0	0	37.3483	470.083	ESPL1;NUSAP1;CENPA;NDC80	.		FoxO signaling pathway	2/132	0.185474	1	0	0	2.54647	4.2904	PLK4;CCNB2
centromeric sister chromatid cohesion (GO:0070601)	3/6	4.05423e-06	0.000985178	0	0	84.0336	1043.34	SGO1;BUB1B;BUB1	.		Alanine, aspartate and glutamate metabolism	1/35	0.188645	1	0	0	4.80192	8.00906	ALDH5A1
mitotic metaphase plate congression (GO:0007080)	5/43	5.50547e-06	0.00127702	0	0	19.5427	236.658	KIFC1;NUF2;CDCA8;KIF22;NDC80	.		DNA replication	1/36	0.193481	1	0	0	4.66853	7.66842	MCM3
regulation of cytokinesis (GO:0032465)	6/77	6.56584e-06	0.00145676	0	0	13.0961	156.285	RACGAP1;KIF23;KIF20A;ECT2;AURKA;E2F8	.		Pathways in cancer	5/530	0.208667	1	0	0	1.58554	2.48457	RAD51;CKS2;BIRC5;RASGRP1;CKS1B
retrograde vesicle-mediated transport, Golgi to ER (GO:0006890)	6/80	8.20196e-06	0.00174394	0	0	12.605	147.619	RACGAP1;KIF4A;KIF23;KIF11;KIF22;KIF15	.		Fat digestion and absorption	1/41	0.217236	1	0	0	4.0992	6.25854	PLA2G2F
kinetochore assembly (GO:0051382)	3/8	1.12535e-05	0.00205095	0	0	63.0252	718.162	CENPF;CENPW;CENPA	.		Ether lipid metabolism	1/47	0.244827	1	0	0	3.5759	5.03201	PLA2G2F
cell cycle G2/M phase transition (GO:0044839)	7/127	1.09542e-05	0.00207034	0	0	9.26355	105.806	PLK4;CEP57;CCNA2;CCNB2;MELK;CNTRL;AURKA	.		Hepatitis B	2/163	0.25306	1	0	0	2.06217	2.8337	CCNA2;BIRC5
G2/M transition of mitotic cell cycle (GO:0000086)	7/126	1.04012e-05	0.00212308	0	0	9.33707	107.13	PLK4;CEP57;CCNA2;CCNB2;MELK;CNTRL;AURKA	.		Pyrimidine metabolism	1/57	0.288686	1	0	0	2.94855	3.66333	DUT
regulation of cell cycle G2/M phase transition (GO:1902749)	6/84	1.08822e-05	0.00213585	0	0	12.0048	137.195	CEP57;PLK4;TPX2;CENPF;CNTRL;AURKA	.		Glycerolipid metabolism	1/61	0.305513	1	0	0	2.7552	3.26701	DGKB
DNA recombination (GO:0006310)	5/55	1.8796e-05	0.00330744	0	0	15.2788	166.262	GEN1;RAD51AP1;RECQL4;RAD51;BRCA1	.		Arachidonic acid metabolism	1/63	0.313778	1	0	0	2.66773	3.09209	PLA2G2F
chromosome organization (GO:0051276)	5/56	2.05411e-05	0.00349405	0	0	15.006	161.961	TOP2A;CENPW;NUF2;CDCA8;NDC80	.		Viral carcinogenesis	2/201	0.336465	1	0	0	1.67231	1.82158	CDC20;CCNA2
antigen processing and presentation of exogenous peptide antigen via MHC class II (GO:0019886)	6/97	2.48452e-05	0.00362242	0	0	10.3959	110.226	RACGAP1;KIF4A;KIF23;KIF11;KIF22;KIF15	.		Renin secretion	1/69	0.337993	1	0	0	2.43576	2.64214	PDE3A
establishment of spindle localization (GO:0051293)	3/10	2.39058e-05	0.0036967	0	0	50.4202	536.541	ESPL1;SPAG5;NUSAP1	.		Inositol phosphate metabolism	1/74	0.357523	1	0	0	2.27118	2.33603	SYNJ1
antigen processing and presentation of exogenous peptide antigen (GO:0002478)	6/97	2.48452e-05	0.00372897	0	0	10.3959	110.226	RACGAP1;KIF4A;KIF23;KIF11;KIF22;KIF15	.		cAMP signaling pathway	2/212	0.360206	1	0	0	1.58554	1.61896	PDE3A;SSTR1
antigen processing and presentation of peptide antigen via MHC class II (GO:0002495)	6/98	2.6338e-05	0.00373342	0	0	10.2898	108.501	RACGAP1;KIF4A;KIF23;KIF11;KIF22;KIF15	.		Pancreatic cancer	1/75	0.36136	1	0	0	2.2409	2.28096	RAD51
regulation of attachment of spindle microtubules to kinetochore (GO:0051988)	3/10	2.39058e-05	0.00381222	0	0	50.4202	536.541	RACGAP1;SPAG5;ECT2	.		Colorectal cancer	1/86	0.402096	1	0	0	1.95427	1.78047	BIRC5
mitotic spindle midzone assembly (GO:0051256)	3/10	2.39058e-05	0.0039352	0	0	50.4202	536.541	RACGAP1;KIF4A;KIF23	.		Ras signaling pathway	2/232	0.402535	1	0	0	1.44886	1.31842	PLA2G2F;RASGRP1
mitotic spindle elongation (GO:0000022)	3/11	3.27278e-05	0.00451378	0	0	45.8365	473.367	RACGAP1;KIF4A;KIF23	.		Morphine addiction	1/91	0.41975	1	0	0	1.84689	1.60328	PDE3A
regulation of cell cycle (GO:0051726)	8/215	4.41854e-05	0.00593364	0	0	6.25366	62.7062	CCNB2;CENPF;PCLAF;CKS2;BIRC5;MYBL2;FBXO5;CKS1B	.		Pancreatic secretion	1/98	0.4436	1	0	0	1.71497	1.39398	PLA2G2F
centromere complex assembly (GO:0034508)	4/36	6.0573e-05	0.00792574	0	0	18.6741	181.357	CENPF;CENPW;MIS18A;CENPA	.		Choline metabolism in cancer	1/99	0.446927	1	0	0	1.69765	1.36722	DGKB
recombinational repair (GO:0000725)	5/71	6.52149e-05	0.00831979	0	0	11.8357	114.071	GEN1;RAD51AP1;RECQL4;RAD51;BRCA1	.		T cell receptor signaling pathway	1/101	0.453521	1	0	0	1.66403	1.31577	RASGRP1
DNA replication (GO:0006260)	6/120	8.21944e-05	0.0102302	0	0	8.40336	79.0456	RECQL4;DUT;ORC1;PCLAF;MCM3;BRCA1	.		Drug metabolism	1/108	0.475995	1	0	0	1.55618	1.15523	DUT
double-strand break repair via homologous recombination (GO:0000724)	5/76	9.03751e-05	0.0104815	0	0	11.0571	102.958	GEN1;RAD51AP1;RECQL4;RAD51;BRCA1	.		AMPK signaling pathway	1/120	0.512408	1	0	0	1.40056	0.936462	CCNA2
regulation of mitotic metaphase/anaphase transition (GO:0030071)	3/15	8.86934e-05	0.0105256	0	0	33.6134	313.624	ESPL1;UBE2C;DLGAP5	.		Platelet activation	1/124	0.523979	1	0	0	1.35538	0.875987	RASGRP1
regulation of centriole replication (GO:0046599)	3/15	8.86934e-05	0.0107763	0	0	33.6134	313.624	PLK4;STIL;BRCA1	.		MAPK signaling pathway	2/295	0.526094	1	0	0	1.13944	0.731833	STMN1;RASGRP1
response to ionizing radiation (GO:0010212)	5/77	9.61952e-05	0.0109085	0	0	10.9135	100.94	RAD51AP1;RAD51;FANCD2;BRCA1;ECT2	.		Purine metabolism	1/129	0.538061	1	0	0	1.30285	0.807483	PDE3A
anaphase-promoting complex-dependent catabolic process (GO:0031145)	5/79	0.000108696	0.0120582	0	0	10.6372	97.0849	CDC20;PTTG1;UBE2C;BUB1B;AURKA	.		Vascular smooth muscle contraction	1/132	0.546311	1	0	0	1.27324	0.769757	PLA2G2F
spindle assembly (GO:0051225)	5/80	0.000115396	0.012529	0	0	10.5042	95.2431	TPX2;KIFC1;BIRC5;MYBL2;KIF11	.		Apoptosis	1/143	0.57533	1	0	0	1.1753	0.649717	BIRC5
negative regulation of cell cycle process (GO:0010948)	5/81	0.000122408	0.0130135	0	0	10.3745	93.4553	RAD51;BRCA1;FBXO5;E2F8;EZH2	.		Breast cancer	1/147	0.585419	1	0	0	1.14331	0.612161	BRCA1
mitotic spindle checkpoint (GO:0071174)	3/17	0.000131406	0.0131483	0	0	29.6589	265.068	CENPF;BUB1B;BUB1	.		Phospholipase D signaling pathway	1/148	0.587904	1	0	0	1.13559	0.603215	DGKB
mitotic spindle assembly checkpoint (GO:0007094)	3/17	0.000131406	0.0134113	0	0	29.6589	265.068	CENPF;BUB1B;BUB1	.		Hippo signaling pathway	1/160	0.616597	1	0	0	1.05042	0.50792	BIRC5
spindle assembly checkpoint (GO:0071173)	3/17	0.000131406	0.013685	0	0	29.6589	265.068	CENPF;BUB1B;BUB1	.		JAK-STAT signaling pathway	1/162	0.621183	1	0	0	1.03745	0.493962	IL20RB
regulation of mitotic nuclear division (GO:0007088)	5/84	0.000145416	0.0142703	0	0	10.004	88.3945	NUSAP1;KIF11;FBXO5;MKI67;AURKA	.		cGMP-PKG signaling pathway	1/166	0.630191	1	0	0	1.01245	0.467482	PDE3A
interstrand cross-link repair (GO:0036297)	4/48	0.000189381	0.0182342	0	0	14.0056	120.053	RAD51AP1;FANCI;RAD51;FANCD2	.		Transcriptional misregulation in cancer	1/186	0.672145	1	0	0	0.903587	0.358978	NSD2
double-strand break repair (GO:0006302)	6/141	0.00019928	0.0188319	0	0	7.1518	60.939	GEN1;RAD51AP1;RECQL4;RAD51;NSD2;BRCA1	.		Huntington disease	1/193	0.685685	1	0	0	0.870815	0.328591	RCOR1
establishment of spindle orientation (GO:0051294)	3/21	0.00025259	0.0234357	0	0	24.0096	198.889	SPAG5;CENPA;NDC80	.		Epstein-Barr virus infection	1/201	0.70048	1	0	0	0.836155	0.297662	CCNA2
positive regulation of mitotic cell cycle (GO:0045931)	4/52	0.00025871	0.023575	0	0	12.9282	106.785	GEN1;NUSAP1;NDC80;AURKA	.		Human immunodeficiency virus 1 infection	1/212	0.719703	1	0	0	0.79277	0.260755	CCNB2
regulation of G2/M transition of mitotic cell cycle (GO:0010389)	6/149	0.000268593	0.0240461	0	0	6.76781	55.647	PLK4;CEP57;TPX2;CENPF;CNTRL;AURKA	.		Regulation of actin cytoskeleton	1/214	0.723064	1	0	0	0.785361	0.254659	IQGAP3
regulation of microtubule cytoskeleton organization (GO:0070507)	3/23	0.000333437	0.0293367	0	0	21.9218	175.507	STMN1;SKA1;AURKA	.		Cytokine-cytokine receptor interaction	1/294	0.829247	1	0	0	0.571657	0.107036	IL20RB
regulation of centrosome duplication (GO:0010824)	3/25	0.000429296	0.0371305	0	0	20.1681	156.37	GEN1;STIL;CEP120	.		Human papillomavirus infection	1/330	0.862727	1	0	0	0.509295	0.075201	CCNA2
regulation of mitotic cell cycle (GO:0007346)	6/165	0.000463253	0.0393997	0	0	6.11154	46.9197	TPX2;CKS2;BIRC5;FBXO5;MKI67;CKS1B	.		Neuroactive ligand-receptor interaction	1/338	0.869233	1	0	0	0.49724	0.0696854	SSTR1
regulation of centrosome cycle (GO:0046605)	3/26	0.000483192	0.0397698	0	0	19.3924	148.063	GEN1;KIF11;AURKA	.		PI3K-Akt signaling pathway	1/354	0.881341	1	0	0	0.474766	0.0599679	BRCA1
strand displacement (GO:0000732)	3/26	0.000483192	0.0404218	0	0	19.3924	148.063	RAD51AP1;RAD51;BRCA1	.
DNA synthesis involved in DNA repair (GO:0000731)	4/65	0.00060966	0.0493825	0	0	10.3426	76.5622	RAD51AP1;RAD51;PCLAF;BRCA1	.
CENP-A containing chromatin organization (GO:0061641)	3/30	0.000741561	0.0556498	0	0	16.8067	121.122	CENPW;MIS18A;CENPA	.
positive regulation of mitotic cell cycle spindle assembly checkpoint (GO:0090267)	2/7	0.00072297	0.0558988	0	0	48.0192	347.282	GEN1;NDC80	.
CENP-A containing nucleosome assembly (GO:0034080)	3/30	0.000741561	0.0564804	0	0	16.8067	121.122	CENPW;MIS18A;CENPA	.
positive regulation of metaphase/anaphase transition of cell cycle (GO:1902101)	2/7	0.00072297	0.0567587	0	0	48.0192	347.282	ESPL1;DLGAP5	.
positive regulation of mitotic sister chromatid separation (GO:1901970)	2/7	0.00072297	0.0576456	0	0	48.0192	347.282	ESPL1;DLGAP5	.
positive regulation of ubiquitin-protein transferase activity (GO:0051443)	3/31	0.000817468	0.0604571	0	0	16.2646	115.63	CDC20;UBE2C;FBXO5	.
negative regulation of ubiquitin-protein ligase activity involved in mitotic cell cycle (GO:0051436)	4/71	0.000851299	0.0620597	0	0	9.46858	66.931	CDC20;UBE2C;BUB1B;FBXO5	.
chromatin remodeling at centromere (GO:0031055)	3/32	0.000898138	0.0636555	0	0	15.7563	110.533	CENPW;MIS18A;CENPA	.
regulation of ubiquitin-protein ligase activity involved in mitotic cell cycle (GO:0051439)	4/72	0.000897272	0.0644899	0	0	9.33707	65.5103	CDC20;UBE2C;BUB1B;FBXO5	.
positive regulation of mitotic metaphase/anaphase transition (GO:0045842)	2/8	0.000960211	0.0662156	0	0	42.0168	291.948	ESPL1;DLGAP5	.
positive regulation of spindle checkpoint (GO:0090232)	2/8	0.000960211	0.0671227	0	0	42.0168	291.948	GEN1;NDC80	.
positive regulation of cytokinesis (GO:0032467)	3/34	0.00107422	0.0730902	0	0	14.8295	101.377	RACGAP1;KIF23;ECT2	.
positive regulation of ubiquitin-protein ligase activity involved in regulation of mitotic cell cycle transition (GO:0051437)	4/76	0.00109874	0.0737744	0	0	8.84564	60.2706	CDC20;UBE2C;BUB1B;FBXO5	.
negative regulation of ubiquitin protein ligase activity (GO:1904667)	4/77	0.00115367	0.076457	0	0	8.73077	59.0619	CDC20;UBE2C;BUB1B;FBXO5	.
regulation of ubiquitin protein ligase activity (GO:1904666)	3/36	0.00127071	0.0820812	0	0	14.0056	93.3919	CDC20;UBE2C;FBXO5	.
histone exchange (GO:0043486)	3/36	0.00127071	0.0831335	0	0	14.0056	93.3919	CENPW;MIS18A;CENPA	.
negative regulation of G0 to G1 transition (GO:0070317)	3/37	0.00137686	0.0878267	0	0	13.6271	89.7744	RAD51;BRCA1;EZH2	.
positive regulation of ubiquitin protein ligase activity (GO:1904668)	4/82	0.0014575	0.0896097	0	0	8.1984	53.544	CDC20;UBE2C;BUB1B;FBXO5	.
positive regulation of cell cycle arrest (GO:0071158)	4/82	0.0014575	0.0907025	0	0	8.1984	53.544	MDM4;BRCA1;AURKA;E2F8	.
DNA damage response, signal transduction by p53 class mediator (GO:0030330)	4/82	0.0014575	0.0918223	0	0	8.1984	53.544	MDM4;BRCA1;AURKA;E2F8	.
glycerolipid metabolic process (GO:0046486)	2/10	0.00153122	0.0930217	0	0	33.6134	217.872	ALDH5A1;DGKB	.
DNA biosynthetic process (GO:0071897)	3/39	0.00160552	0.094172	0	0	12.9282	83.1843	RAD51AP1;RAD51;BRCA1	.
regulation of G0 to G1 transition (GO:0070316)	3/39	0.00160552	0.095267	0	0	12.9282	83.1843	RAD51;BRCA1;EZH2	.
DNA replication-independent nucleosome assembly (GO:0006336)	3/39	0.00160552	0.0963878	0	0	12.9282	83.1843	CENPW;MIS18A;CENPA	.
positive regulation of mitotic cell cycle phase transition (GO:1901992)	3/40	0.00172822	0.0979898	0	0	12.605	80.1765	ESPL1;UBE2C;DLGAP5	.
DNA repair (GO:0006281)	7/288	0.00169537	0.098312	0	0	4.08497	26.0615	RAD51AP1;FANCI;RECQL4;NEIL3;RAD51;FANCD2;BRCA1	.
positive regulation of mitotic nuclear division (GO:0045840)	3/40	0.00172822	0.0990908	0	0	12.605	80.1765	UBE2C;NUSAP1;AURKA	.
positive regulation of protein ubiquitination involved in ubiquitin-dependent protein catabolic process (GO:2000060)	4/87	0.00181311	0.101673	0	0	7.72723	48.7798	CDC20;UBE2C;BUB1B;FBXO5	.
attachment of mitotic spindle microtubules to kinetochore (GO:0051315)	2/11	0.00186422	0.102292	0	0	30.5577	192.052	NUF2;NDC80	.
positive regulation of cell division (GO:0051781)	3/41	0.00185662	0.102982	0	0	12.2976	77.3396	RACGAP1;KIF23;ECT2	.
cellular response to radiation (GO:0071478)	3/42	0.00199082	0.108076	0	0	12.0048	74.6604	RAD51AP1;RAD51;ECT2	.
regulation of sister chromatid cohesion (GO:0007063)	2/12	0.00222838	0.119699	0	0	28.0112	171.05	ESPL1;BUB1	.
cellular response to ionizing radiation (GO:0071479)	3/46	0.00258743	0.137538	0	0	10.9609	65.2951	RAD51AP1;RAD51;ECT2	.
positive regulation of organelle assembly (GO:1902117)	3/47	0.00275195	0.144775	0	0	10.7277	63.2445	PLK4;SPAG5;CEP120	.
regulation of mitotic cell cycle spindle assembly checkpoint (GO:0090266)	2/14	0.00304866	0.157145	0	0	24.0096	139.089	GEN1;NDC80	.
establishment of mitotic spindle orientation (GO:0000132)	2/14	0.00304866	0.158748	0	0	24.0096	139.089	CENPA;NDC80	.
protein localization to chromosome, centromeric region (GO:0071459)	2/15	0.00350404	0.175305	0	0	22.409	126.697	BUB1B;CENPA	.
cellular response to DNA damage stimulus (GO:0006974)	7/329	0.00356162	0.176456	0	0	3.5759	20.1593	RAD51AP1;TOP2A;RECQL4;RAD51;FANCD2;PCLAF;BRCA1	.
microtubule depolymerization (GO:0007019)	2/15	0.00350404	0.177041	0	0	22.409	126.697	KIF18B;STMN1	.
regulation of mitotic sister chromatid separation (GO:0010965)	2/15	0.00350404	0.178811	0	0	22.409	126.697	PTTG1;UBE2C	.
regulation of intracellular signal transduction (GO:1902531)	8/422	0.00376366	0.184673	0	0	3.18611	17.786	ARHGAP11A;TPX2;RACGAP1;MDM4;BRCA1;ECT2;FAM83D;AURKA	.
protein localization to microtubule organizing center (GO:1905508)	2/16	0.00398909	0.19387	0	0	21.0084	116.054	STIL;SPAG5	.
protein localization to centrosome (GO:0071539)	2/18	0.00504676	0.23846	0	0	18.6741	98.7677	STIL;SPAG5	.
mitotic recombination (GO:0006312)	2/18	0.00504676	0.240688	0	0	18.6741	98.7677	GEN1;RAD51	.
regulation of microtubule polymerization or depolymerization (GO:0031110)	2/18	0.00504676	0.242959	0	0	18.6741	98.7677	STMN1;SKA1	.
renal system development (GO:0072001)	3/59	0.00523961	0.2453	0	0	8.54579	44.8783	CENPF;HNF1B;CEP55	.
regulation of GTPase activity (GO:0043087)	5/188	0.00536068	0.248687	0	0	4.46987	23.3715	DOCK11;RACGAP1;ECT2;RASGRP1;EZH2	.
positive regulation of protein serine/threonine kinase activity (GO:0071902)	4/118	0.00543048	0.249655	0	0	5.69719	29.715	CKS2;RASGRP1;EZH2;CKS1B	.
Golgi vesicle transport (GO:0048193)	6/271	0.00567882	0.258741	0	0	3.72105	19.2416	RACGAP1;KIF4A;KIF23;KIF11;KIF22;KIF15	.
DNA damage response, signal transduction by p53 class mediator resulting in cell cycle arrest (GO:0006977)	3/62	0.00601756	0.271749	0	0	8.13229	41.581	MDM4;AURKA;E2F8	.
signal transduction involved in mitotic G1 DNA damage checkpoint (GO:0072431)	3/63	0.00629138	0.281622	0	0	8.0032	40.5648	MDM4;AURKA;E2F8	.
regulation of cell division (GO:0051302)	3/65	0.00686105	0.301827	0	0	7.75695	38.6443	KIF18B;KIF20A;AURKA	.
regulation of nuclear division (GO:0051783)	2/21	0.00684683	0.30382	0	0	16.0064	79.7754	FBXO5;MKI67	.
histone lysine methylation (GO:0034968)	2/22	0.00750239	0.32722	0	0	15.2788	74.7522	SETDB2;EZH2	.
protein sumoylation (GO:0016925)	3/68	0.00777137	0.336079	0	0	7.41473	36.0156	TOP2A;BIRC5;CDCA8	.
positive regulation of plasma membrane bounded cell projection assembly (GO:0120034)	3/69	0.00808987	0.346913	0	0	7.30727	35.2002	DOCK11;CEP120;CDC42EP3	.
microtubule polymerization or depolymerization (GO:0031109)	2/23	0.00818515	0.348073	0	0	14.6145	70.2292	KIF18B;STMN1	.
cellular response to organic cyclic compound (GO:0071407)	4/135	0.00867202	0.36573	0	0	4.97977	23.6422	RAD51;PDE3A;BRCA1;SSTR1	.
regulation of signal transduction by p53 class mediator (GO:1901796)	4/138	0.00935089	0.391128	0	0	4.87151	22.7611	TPX2;MDM4;BRCA1;AURKA	.
regulation of protein import into nucleus (GO:0042306)	2/25	0.00963089	0.393172	0	0	13.4454	62.4239	CABP1;ECT2	.
protein depolymerization (GO:0051261)	2/25	0.00963089	0.396342	0	0	13.4454	62.4239	KIF18B;STMN1	.
positive regulation of nuclear division (GO:0051785)	2/25	0.00963089	0.399565	0	0	13.4454	62.4239	NUSAP1;AURKA	.
positive regulation of cyclin-dependent protein kinase activity (GO:1904031)	2/26	0.0103932	0.41761	0	0	12.9282	59.0382	CKS2;CKS1B	.
regulation of transcription involved in G1/S transition of mitotic cell cycle (GO:0000083)	2/26	0.0103932	0.420925	0	0	12.9282	59.0382	ORC1;FBXO5	.
regulation of double-strand break repair via homologous recombination (GO:0010569)	2/27	0.0111814	0.44577	0	0	12.4494	55.9416	RAD51AP1;RAD51	.
cellular response to alcohol (GO:0097306)	2/28	0.011995	0.474502	0	0	12.0048	53.1004	RAD51;BRCA1	.
positive regulation of cyclin-dependent protein serine/threonine kinase activity (GO:0045737)	2/30	0.0136977	0.537686	0	0	11.2045	48.0732	CKS2;CKS1B	.
liver development (GO:0001889)	2/31	0.014586	0.568184	0	0	10.843	45.8411	AURKA;E2F8	.
G2 DNA damage checkpoint (GO:0031572)	2/32	0.0154985	0.599157	0	0	10.5042	43.7712	FANCI;BRCA1	.
regulation of DNA recombination (GO:0000018)	2/33	0.0164349	0.630582	0	0	10.1859	41.8472	RAD51AP1;RAD51	.
negative regulation of nucleic acid-templated transcription (GO:1903507)	7/444	0.0169675	0.646157	0	0	2.64971	10.8014	SUV39H2;CENPF;SETDB2;BIRC5;BRCA1;RCOR1;EZH2	.
regulation of double-strand break repair (GO:2000779)	2/34	0.017395	0.657529	0	0	9.88631	40.0551	RAD51AP1;RAD51	.
cell cycle G1/S phase transition (GO:0044843)	3/92	0.0175759	0.659485	0	0	5.48045	22.1477	CCNA2;ORC1;MCM3	.
ciliary basal body-plasma membrane docking (GO:0097711)	3/96	0.0196598	0.721753	0	0	5.2521	20.6365	CEP57;PLK4;CNTRL	.
heart looping (GO:0001947)	2/36	0.0193846	0.722042	0	0	9.33707	36.8186	STIL;SETDB2	.
positive regulation of hydrolase activity (GO:0051345)	4/172	0.0195381	0.722484	0	0	3.90854	15.3816	DOCK11;ECT2;RASGRP1;EZH2	.
base-excision repair (GO:0006284)	2/37	0.0204137	0.744078	0	0	9.08471	35.3536	RECQL4;NEIL3	.
cellular macromolecule biosynthetic process (GO:0034645)	6/367	0.022555	0.816299	0	0	2.74769	10.4187	RECQL4;DUT;ORC1;PCLAF;MCM3;BRCA1	.
negative regulation of transcription, DNA-templated (GO:0045892)	10/813	0.0232591	0.835852	0	0	2.06725	7.77504	SUV39H2;CENPF;TRPS1;SETDB2;BIRC5;MDM4;BRCA1;RCOR1;EZH2;E2F8	.
determination of heart left/right asymmetry (GO:0061371)	2/40	0.0236338	0.837524	0	0	8.40336	31.4712	STIL;SETDB2	.
embryonic heart tube morphogenesis (GO:0003143)	2/40	0.0236338	0.843381	0	0	8.40336	31.4712	STIL;SETDB2	.
G1/S transition of mitotic cell cycle (GO:0000082)	3/105	0.0248266	0.86774	0	0	4.80192	17.7471	ORC1;MCM3;FBXO5	.
DNA duplex unwinding (GO:0032508)	2/41	0.0247506	0.871051	0	0	8.1984	30.3251	RECQL4;RAD51	.
positive regulation of GTPase activity (GO:0043547)	4/192	0.0278447	0.966609	0	0	3.5014	12.5389	DOCK11;ECT2;RASGRP1;EZH2	.
protein complex subunit organization (GO:0071822)	2/45	0.029427	1	0	0	7.46965	26.3368	NUF2;NDC80	.
proteasome-mediated ubiquitin-dependent protein catabolic process (GO:0043161)	5/291	0.030118	1	0	0	2.88775	10.1147	CDC20;PTTG1;UBE2C;BUB1B;AURKA	.
peptidyl-lysine modification (GO:0018205)	3/115	0.0313435	1	0	0	4.38436	15.182	TOP2A;CDCA8;BIRC5	.
postreplication repair (GO:0006301)	2/47	0.0318867	1	0	0	7.1518	24.642	PCLAF;BRCA1	.
negative regulation of cellular macromolecule biosynthetic process (GO:2000113)	7/512	0.0334449	1	0	0	2.29779	7.80757	SUV39H2;CENPF;SETDB2;BIRC5;BRCA1;RCOR1;EZH2	.
non-recombinational repair (GO:0000726)	2/49	0.0344246	1	0	0	6.85989	23.1108	NSD2;BRCA1	.
positive regulation of interferon-gamma secretion (GO:1902715)	1/6	0.0351773	1	0	0	28.0112	93.7634	RASGRP1	.
positive regulation of centrosome cycle (GO:0046607)	1/6	0.0351773	1	0	0	28.0112	93.7634	CEP120	.
negative regulation of meiotic nuclear division (GO:0045835)	1/6	0.0351773	1	0	0	28.0112	93.7634	FBXO5	.
negative regulation of chromosome organization (GO:2001251)	1/6	0.0351773	1	0	0	28.0112	93.7634	TOP2A	.
nucleus localization (GO:0051647)	1/6	0.0351773	1	0	0	28.0112	93.7634	SYNE2	.
protein geranylgeranylation (GO:0018344)	1/6	0.0351773	1	0	0	28.0112	93.7634	CHML	.
galactosylceramide metabolic process (GO:0006681)	1/6	0.0351773	1	0	0	28.0112	93.7634	ALDH5A1	.
dosage compensation by inactivation of X chromosome (GO:0009048)	1/6	0.0351773	1	0	0	28.0112	93.7634	BRCA1	.
sterol import (GO:0035376)	1/6	0.0351773	1	0	0	28.0112	93.7634	STARD4	.
negative regulation of meiotic cell cycle (GO:0051447)	1/6	0.0351773	1	0	0	28.0112	93.7634	FBXO5	.
glutamate catabolic process (GO:0006538)	1/6	0.0351773	1	0	0	28.0112	93.7634	ALDH5A1	.
pronephros development (GO:0048793)	1/6	0.0351773	1	0	0	28.0112	93.7634	HNF1B	.
negative regulation of cytokinesis (GO:0032466)	1/6	0.0351773	1	0	0	28.0112	93.7634	E2F8	.
pyrimidine deoxyribonucleotide biosynthetic process (GO:0009221)	1/6	0.0351773	1	0	0	28.0112	93.7634	DUT	.
cholesterol import (GO:0070508)	1/6	0.0351773	1	0	0	28.0112	93.7634	STARD4	.
double-strand break repair via nonhomologous end joining (GO:0006303)	2/50	0.0357221	1	0	0	6.72269	22.3999	NSD2;BRCA1	.
telomere maintenance (GO:0000723)	2/51	0.0370384	1	0	0	6.59087	21.7222	RECQL4;RAD51	.
protein oligomerization (GO:0051259)	4/217	0.0407986	1	0	0	3.09801	9.91088	RAD51;TRPS1;ECT2;RASGRP1	.
inositol phosphate dephosphorylation (GO:0046855)	1/7	0.0409197	1	0	0	24.0096	76.7381	SYNJ1	.
intracellular sterol transport (GO:0032366)	1/7	0.0409197	1	0	0	24.0096	76.7381	STARD4	.
strand invasion (GO:0042148)	1/7	0.0409197	1	0	0	24.0096	76.7381	RAD51	.
regulation of meiotic nuclear division (GO:0040020)	1/7	0.0409197	1	0	0	24.0096	76.7381	FBXO5	.
negative regulation of retinoic acid receptor signaling pathway (GO:0048387)	1/7	0.0409197	1	0	0	24.0096	76.7381	EZH2	.
phosphorylated carbohydrate dephosphorylation (GO:0046838)	1/7	0.0409197	1	0	0	24.0096	76.7381	SYNJ1	.
regulation of DNA endoreduplication (GO:0032875)	1/7	0.0409197	1	0	0	24.0096	76.7381	E2F8	.
positive regulation of histone H4 acetylation (GO:0090240)	1/7	0.0409197	1	0	0	24.0096	76.7381	BRCA1	.
marginal zone B cell differentiation (GO:0002315)	1/7	0.0409197	1	0	0	24.0096	76.7381	DOCK11	.
left/right pattern formation (GO:0060972)	1/7	0.0409197	1	0	0	24.0096	76.7381	SETDB2	.
cAMP catabolic process (GO:0006198)	1/7	0.0409197	1	0	0	24.0096	76.7381	PDE3A	.
glycosylceramide metabolic process (GO:0006677)	1/7	0.0409197	1	0	0	24.0096	76.7381	ALDH5A1	.
regulation of histone H3-K9 acetylation (GO:2000615)	1/7	0.0409197	1	0	0	24.0096	76.7381	BRCA1	.
negative regulation of supramolecular fiber organization (GO:1902904)	2/54	0.0410968	1	0	0	6.22471	19.8682	PLEKHH2;STMN1	.
DNA-dependent DNA replication (GO:0006261)	2/56	0.0438912	1	0	0	6.0024	18.7638	RAD51;ORC1	.
chordate embryonic development (GO:0043009)	2/56	0.0438912	1	0	0	6.0024	18.7638	STIL;BRCA1	.
cGMP-mediated signaling (GO:0019934)	1/8	0.0466282	1	0	0	21.0084	64.4023	PDE3A	.
DNA recombinase assembly (GO:0000730)	1/8	0.0466282	1	0	0	21.0084	64.4023	RAD51	.
positive regulation of steroid biosynthetic process (GO:0010893)	1/8	0.0466282	1	0	0	21.0084	64.4023	STARD4	.
cytoskeletal anchoring at nuclear membrane (GO:0090286)	1/8	0.0466282	1	0	0	21.0084	64.4023	SYNE2	.
telomeric D-loop disassembly (GO:0061820)	1/8	0.0466282	1	0	0	21.0084	64.4023	RECQL4	.
DNA repair complex assembly (GO:0090735)	1/8	0.0466282	1	0	0	21.0084	64.4023	RAD51	.
regulation of metaphase/anaphase transition of cell cycle (GO:1902099)	1/8	0.0466282	1	0	0	21.0084	64.4023	UBE2C	.
protein localization to microtubule cytoskeleton (GO:0072698)	1/8	0.0466282	1	0	0	21.0084	64.4023	FAM83D	.
regulation of muscle organ development (GO:0048634)	1/8	0.0466282	1	0	0	21.0084	64.4023	CENPF	.
negative regulation of centriole replication (GO:0046600)	1/8	0.0466282	1	0	0	21.0084	64.4023	BRCA1	.
histone H4 deacetylation (GO:0070933)	1/8	0.0466282	1	0	0	21.0084	64.4023	RCOR1	.
protein K6-linked ubiquitination (GO:0085020)	1/8	0.0466282	1	0	0	21.0084	64.4023	BRCA1	.
succinate metabolic process (GO:0006105)	1/8	0.0466282	1	0	0	21.0084	64.4023	ALDH5A1	.
negative regulation of vascular permeability (GO:0043116)	1/8	0.0466282	1	0	0	21.0084	64.4023	PDE3A	.
double-strand break repair via synthesis-dependent strand annealing (GO:0045003)	1/8	0.0466282	1	0	0	21.0084	64.4023	RAD51	.
multi-ciliated epithelial cell differentiation (GO:1903251)	1/8	0.0466282	1	0	0	21.0084	64.4023	PLK4	.
inositol phosphate catabolic process (GO:0071545)	1/8	0.0466282	1	0	0	21.0084	64.4023	SYNJ1	.
regulation of small GTPase mediated signal transduction (GO:0051056)	3/140	0.0511389	1	0	0	3.60144	10.7078	ARHGAP11A;RACGAP1;ECT2	.
regulation of striated muscle tissue development (GO:0016202)	1/9	0.052303	1	0	0	18.6741	55.1018	CENPF	.
B cell homeostasis (GO:0001782)	1/9	0.052303	1	0	0	18.6741	55.1018	DOCK11	.
negative regulation of circadian rhythm (GO:0042754)	1/9	0.052303	1	0	0	18.6741	55.1018	SUV39H2	.
regulation of bile acid biosynthetic process (GO:0070857)	1/9	0.052303	1	0	0	18.6741	55.1018	STARD4	.
short-chain fatty acid metabolic process (GO:0046459)	1/9	0.052303	1	0	0	18.6741	55.1018	ALDH5A1	.
negative regulation of microtubule polymerization (GO:0031115)	1/9	0.052303	1	0	0	18.6741	55.1018	STMN1	.
regulation of interferon-gamma secretion (GO:1902713)	1/9	0.052303	1	0	0	18.6741	55.1018	RASGRP1	.
mature B cell differentiation involved in immune response (GO:0002313)	1/9	0.052303	1	0	0	18.6741	55.1018	DOCK11	.
positive regulation of synapse maturation (GO:0090129)	1/9	0.052303	1	0	0	18.6741	55.1018	CDC20	.
nuclear migration (GO:0007097)	1/9	0.052303	1	0	0	18.6741	55.1018	SYNE2	.
histone phosphorylation (GO:0016572)	1/9	0.052303	1	0	0	18.6741	55.1018	CCNA2	.
DNA topological change (GO:0006265)	1/9	0.052303	1	0	0	18.6741	55.1018	TOP2A	.
negative regulation of histone methylation (GO:0031061)	1/9	0.052303	1	0	0	18.6741	55.1018	BRCA1	.
positive regulation of cholesterol esterification (GO:0010873)	1/9	0.052303	1	0	0	18.6741	55.1018	STARD4	.
negative regulation of peptidyl-lysine acetylation (GO:2000757)	1/9	0.052303	1	0	0	18.6741	55.1018	BRCA1	.
cyclic nucleotide catabolic process (GO:0009214)	1/9	0.052303	1	0	0	18.6741	55.1018	PDE3A	.
kidney development (GO:0001822)	2/63	0.0541994	1	0	0	5.33547	15.5533	CENPF;HNF1B	.
cellular protein complex assembly (GO:0043623)	3/144	0.0547559	1	0	0	3.5014	10.1711	CENPF;CENPW;CENPA	.
cellular response to decreased oxygen levels (GO:0036294)	2/64	0.0557357	1	0	0	5.2521	15.1635	SUV39H2;MDM4	.
glycerophospholipid metabolic process (GO:0006650)	2/64	0.0557357	1	0	0	5.2521	15.1635	ALDH5A1;SYNJ1	.
positive regulation of protein modification by small protein conjugation or removal (GO:1903322)	2/65	0.0572873	1	0	0	5.1713	14.7882	FANCI;BRCA1	.
peptidyl-lysine dimethylation (GO:0018027)	1/10	0.0579443	1	0	0	16.8067	47.8701	SUV39H2	.
regulation of synapse maturation (GO:0090128)	1/10	0.0579443	1	0	0	16.8067	47.8701	CDC20	.
regulation of chromatin organization (GO:1902275)	1/10	0.0579443	1	0	0	16.8067	47.8701	MKI67	.
positive regulation of steroid metabolic process (GO:0045940)	1/10	0.0579443	1	0	0	16.8067	47.8701	STARD4	.
negative regulation of centrosome duplication (GO:0010826)	1/10	0.0579443	1	0	0	16.8067	47.8701	BRCA1	.
telomere maintenance via recombination (GO:0000722)	1/10	0.0579443	1	0	0	16.8067	47.8701	RAD51	.
actin filament-based transport (GO:0099515)	1/10	0.0579443	1	0	0	16.8067	47.8701	SYNE2	.
negative regulation of intracellular estrogen receptor signaling pathway (GO:0033147)	1/10	0.0579443	1	0	0	16.8067	47.8701	BRCA1	.
telomeric loop disassembly (GO:0090657)	1/10	0.0579443	1	0	0	16.8067	47.8701	RECQL4	.
regulation of single stranded viral RNA replication via double stranded DNA intermediate (GO:0045091)	1/10	0.0579443	1	0	0	16.8067	47.8701	TOP2A	.
glutamine metabolic process (GO:0006541)	1/10	0.0579443	1	0	0	16.8067	47.8701	ALDH5A1	.
protein prenylation (GO:0018342)	1/10	0.0579443	1	0	0	16.8067	47.8701	CHML	.
intracellular cholesterol transport (GO:0032367)	1/10	0.0579443	1	0	0	16.8067	47.8701	STARD4	.
cell-cell junction maintenance (GO:0045217)	1/10	0.0579443	1	0	0	16.8067	47.8701	PLEKHA7	.
regulation of cyclin-dependent protein serine/threonine kinase activity (GO:0000079)	2/67	0.0604352	1	0	0	5.01693	14.0784	CKS2;CKS1B	.
spermatogenesis (GO:0007283)	3/153	0.0633282	1	0	0	3.29544	9.09351	ADGRG2;PTTG1;RACGAP1	.
regulation of cholesterol esterification (GO:0010872)	1/11	0.0635524	1	0	0	15.2788	42.1068	STARD4	.
phosphatidylinositol dephosphorylation (GO:0046856)	1/11	0.0635524	1	0	0	15.2788	42.1068	SYNJ1	.
regulation of histone H3-K9 methylation (GO:0051570)	1/11	0.0635524	1	0	0	15.2788	42.1068	BRCA1	.
positive regulation of cell cycle phase transition (GO:1901989)	1/11	0.0635524	1	0	0	15.2788	42.1068	FAM83D	.
negative regulation of protein localization to nucleus (GO:1900181)	1/11	0.0635524	1	0	0	15.2788	42.1068	CABP1	.
negative regulation of nuclear division (GO:0051784)	1/11	0.0635524	1	0	0	15.2788	42.1068	FBXO5	.
negative regulation of fatty acid biosynthetic process (GO:0045717)	1/11	0.0635524	1	0	0	15.2788	42.1068	BRCA1	.
negative regulation of histone acetylation (GO:0035067)	1/11	0.0635524	1	0	0	15.2788	42.1068	BRCA1	.
establishment of synaptic vesicle localization (GO:0097480)	1/11	0.0635524	1	0	0	15.2788	42.1068	SYNJ1	.
negative regulation of cell division (GO:0051782)	1/11	0.0635524	1	0	0	15.2788	42.1068	E2F8	.
regulation of actin filament depolymerization (GO:0030834)	1/11	0.0635524	1	0	0	15.2788	42.1068	PLEKHH2	.
regulation of mitotic centrosome separation (GO:0046602)	1/11	0.0635524	1	0	0	15.2788	42.1068	KIF11	.
inhibition of cysteine-type endopeptidase activity involved in apoptotic process (GO:1990001)	1/11	0.0635524	1	0	0	15.2788	42.1068	BIRC5	.
negative regulation of nucleocytoplasmic transport (GO:0046823)	1/11	0.0635524	1	0	0	15.2788	42.1068	CABP1	.
hepatocyte growth factor receptor signaling pathway (GO:0048012)	1/11	0.0635524	1	0	0	15.2788	42.1068	STMN1	.
epithelial cell-cell adhesion (GO:0090136)	1/11	0.0635524	1	0	0	15.2788	42.1068	PLEKHA7	.
negative regulation of cell cycle G2/M phase transition (GO:1902750)	2/69	0.0636413	1	0	0	4.87151	13.4186	BRCA1;AURKA	.
male gamete generation (GO:0048232)	3/154	0.064317	1	0	0	3.27404	8.98373	ADGRG2;PTTG1;RACGAP1	.
protein deubiquitination (GO:0016579)	4/257	0.0675551	1	0	0	2.61583	7.04918	CDC20;CCNA2;MDM4;BRCA1	.
positive regulation of pseudopodium assembly (GO:0031274)	1/12	0.0691273	1	0	0	14.0056	37.4202	CDC42EP3	.
signal transduction involved in G2 DNA damage checkpoint (GO:0072425)	1/12	0.0691273	1	0	0	14.0056	37.4202	BRCA1	.
regulation of pseudopodium assembly (GO:0031272)	1/12	0.0691273	1	0	0	14.0056	37.4202	CDC42EP3	.
protein localization to kinetochore (GO:0034501)	1/12	0.0691273	1	0	0	14.0056	37.4202	BUB1B	.
negative regulation of histone modification (GO:0031057)	1/12	0.0691273	1	0	0	14.0056	37.4202	BRCA1	.
pyrimidine deoxyribonucleotide catabolic process (GO:0009223)	1/12	0.0691273	1	0	0	14.0056	37.4202	DUT	.
exit from mitosis (GO:0010458)	1/12	0.0691273	1	0	0	14.0056	37.4202	UBE2C	.
positive regulation of DNA-dependent DNA replication (GO:2000105)	1/12	0.0691273	1	0	0	14.0056	37.4202	E2F8	.
negative regulation of fatty acid metabolic process (GO:0045922)	1/12	0.0691273	1	0	0	14.0056	37.4202	BRCA1	.
regulation of catabolic process (GO:0009894)	1/12	0.0691273	1	0	0	14.0056	37.4202	FAM83D	.
positive regulation of granulocyte macrophage colony-stimulating factor production (GO:0032725)	1/12	0.0691273	1	0	0	14.0056	37.4202	RASGRP1	.
protein modification by small protein removal (GO:0070646)	4/261	0.0706325	1	0	0	2.57574	6.8264	CDC20;CCNA2;MDM4;BRCA1	.
positive regulation of histone H3-K4 methylation (GO:0051571)	1/13	0.0746693	1	0	0	12.9282	33.5447	BRCA1	.
signal transduction involved in DNA damage checkpoint (GO:0072422)	1/13	0.0746693	1	0	0	12.9282	33.5447	BRCA1	.
synaptic vesicle localization (GO:0097479)	1/13	0.0746693	1	0	0	12.9282	33.5447	SYNJ1	.
chromatin assembly or disassembly (GO:0006333)	1/13	0.0746693	1	0	0	12.9282	33.5447	SUV39H2	.
mitotic DNA integrity checkpoint (GO:0044774)	1/13	0.0746693	1	0	0	12.9282	33.5447	TOP2A	.
placenta development (GO:0001890)	1/13	0.0746693	1	0	0	12.9282	33.5447	E2F8	.
regulation of retinoic acid receptor signaling pathway (GO:0048385)	1/13	0.0746693	1	0	0	12.9282	33.5447	EZH2	.
DNA damage response, signal transduction by p53 class mediator resulting in transcription of p21 class mediator (GO:0006978)	1/13	0.0746693	1	0	0	12.9282	33.5447	BRCA1	.
regulation of transcription initiation from RNA polymerase II promoter (GO:0060260)	1/13	0.0746693	1	0	0	12.9282	33.5447	HNF1B	.
regulation of granulocyte macrophage colony-stimulating factor production (GO:0032645)	1/13	0.0746693	1	0	0	12.9282	33.5447	RASGRP1	.
negative regulation of gene expression (GO:0010629)	7/618	0.0760357	1	0	0	1.90367	4.90492	SUV39H2;CENPF;SETDB2;BIRC5;BRCA1;RCOR1;EZH2	.
positive regulation of cytoskeleton organization (GO:0051495)	2/77	0.0770116	1	0	0	4.36538	11.192	SPAG5;CDC42EP3	.
fibroblast growth factor receptor signaling pathway (GO:0008543)	2/78	0.0787408	1	0	0	4.30942	10.9528	CEP57;SHCBP1	.
DNA damage response, signal transduction resulting in transcription (GO:0042772)	1/14	0.0801786	1	0	0	12.0048	30.2941	BRCA1	.
regulation of neural precursor cell proliferation (GO:2000177)	1/14	0.0801786	1	0	0	12.0048	30.2941	SHCBP1	.
negative regulation of Rho protein signal transduction (GO:0035024)	1/14	0.0801786	1	0	0	12.0048	30.2941	STMN1	.
phosphorylation (GO:0016310)	5/386	0.0808293	1	0	0	2.17704	5.47615	PLK4;MELK;DGKB;BIRC5;AURKA	.
positive regulation of protein kinase activity (GO:0045860)	3/172	0.083306	1	0	0	2.93141	7.28523	TPX2;ECT2;EZH2	.
positive regulation of peptidyl-lysine acetylation (GO:2000758)	1/15	0.0856553	1	0	0	11.2045	27.5342	BRCA1	.
regulation of exit from mitosis (GO:0007096)	1/15	0.0856553	1	0	0	11.2045	27.5342	UBE2C	.
embryonic axis specification (GO:0000578)	1/15	0.0856553	1	0	0	11.2045	27.5342	STIL	.
sulfate transport (GO:0008272)	1/15	0.0856553	1	0	0	11.2045	27.5342	RACGAP1	.
mitotic sister chromatid cohesion (GO:0007064)	1/15	0.0856553	1	0	0	11.2045	27.5342	SGO1	.
positive regulation of small GTPase mediated signal transduction (GO:0051057)	1/15	0.0856553	1	0	0	11.2045	27.5342	RASGRP1	.
inhibition of cysteine-type endopeptidase activity (GO:0097340)	1/15	0.0856553	1	0	0	11.2045	27.5342	BIRC5	.
regulation of cartilage development (GO:0061035)	1/15	0.0856553	1	0	0	11.2045	27.5342	TRPS1	.
positive regulation of protein import (GO:1904591)	1/15	0.0856553	1	0	0	11.2045	27.5342	ECT2	.
positive regulation of DNA metabolic process (GO:0051054)	2/82	0.0857772	1	0	0	4.0992	10.0676	RAD51;BRCA1	.
positive regulation of cell cycle (GO:0045787)	2/82	0.0857772	1	0	0	4.0992	10.0676	CKS2;CKS1B	.
positive regulation of protein ubiquitination (GO:0031398)	2/83	0.0875652	1	0	0	4.04981	9.8628	FANCI;BRCA1	.
protein modification by small protein conjugation (GO:0032446)	5/398	0.0892891	1	0	0	2.1114	5.10087	TOP2A;UBE2C;CDCA8;BIRC5;BRCA1	.
activation of GTPase activity (GO:0090630)	2/84	0.0893644	1	0	0	4.0016	9.664	ECT2;RASGRP1	.
neural tube development (GO:0021915)	1/16	0.0910998	1	0	0	10.5042	25.166	STIL	.
establishment of skin barrier (GO:0061436)	1/16	0.0910998	1	0	0	10.5042	25.166	STMN1	.
neurotransmitter transport (GO:0006836)	1/16	0.0910998	1	0	0	10.5042	25.166	SYNJ1	.
phosphatidylinositol acyl-chain remodeling (GO:0036149)	1/16	0.0910998	1	0	0	10.5042	25.166	PLA2G2F	.
regulation of water loss via skin (GO:0033561)	1/16	0.0910998	1	0	0	10.5042	25.166	STMN1	.
positive regulation of DNA-templated transcription, initiation (GO:2000144)	1/16	0.0910998	1	0	0	10.5042	25.166	HNF1B	.
regulation of histone H3-K4 methylation (GO:0051569)	1/16	0.0910998	1	0	0	10.5042	25.166	BRCA1	.
positive regulation of cilium assembly (GO:0045724)	1/16	0.0910998	1	0	0	10.5042	25.166	CEP120	.
regulation of MAP kinase activity (GO:0043405)	2/87	0.0948271	1	0	0	3.86361	9.10151	RASGRP1;EZH2	.
peptidyl-lysine trimethylation (GO:0018023)	1/17	0.096512	1	0	0	9.88631	23.1151	SUV39H2	.
negative regulation of lipid biosynthetic process (GO:0051055)	1/17	0.096512	1	0	0	9.88631	23.1151	BRCA1	.
positive regulation of transcription initiation from RNA polymerase II promoter (GO:0060261)	1/17	0.096512	1	0	0	9.88631	23.1151	HNF1B	.
synaptic vesicle transport (GO:0048489)	1/17	0.096512	1	0	0	9.88631	23.1151	SYNJ1	.
embryo development ending in birth or egg hatching (GO:0009792)	1/17	0.096512	1	0	0	9.88631	23.1151	BRCA1	.
positive regulation of transcription of Notch receptor target (GO:0007221)	1/17	0.096512	1	0	0	9.88631	23.1151	DLGAP5	.
negative regulation of reactive oxygen species metabolic process (GO:2000378)	1/17	0.096512	1	0	0	9.88631	23.1151	BRCA1	.
positive regulation of natural killer cell mediated cytotoxicity (GO:0045954)	1/17	0.096512	1	0	0	9.88631	23.1151	RASGRP1	.
negative regulation of stress fiber assembly (GO:0051497)	1/17	0.096512	1	0	0	9.88631	23.1151	STMN1	.
positive regulation of natural killer cell mediated immunity (GO:0002717)	1/17	0.096512	1	0	0	9.88631	23.1151	RASGRP1	.
mitotic G2 DNA damage checkpoint (GO:0007095)	1/17	0.096512	1	0	0	9.88631	23.1151	FANCI	.
DNA conformation change (GO:0071103)	1/18	0.101892	1	0	0	9.33707	21.3244	TOP2A	.
homologous chromosome segregation (GO:0045143)	1/18	0.101892	1	0	0	9.33707	21.3244	PTTG1	.
regulation of spindle organization (GO:0090224)	1/18	0.101892	1	0	0	9.33707	21.3244	TPX2	.
phosphatidylglycerol acyl-chain remodeling (GO:0036148)	1/18	0.101892	1	0	0	9.33707	21.3244	PLA2G2F	.
DNA ligation (GO:0006266)	1/18	0.101892	1	0	0	9.33707	21.3244	TOP2A	.
regulation of protein catabolic process (GO:0042176)	2/91	0.102256	1	0	0	3.69379	8.42286	MDM4;FAM83D	.
protein-DNA complex assembly (GO:0065004)	2/91	0.102256	1	0	0	3.69379	8.42286	RAD51;CENPA	.
protein homooligomerization (GO:0051260)	3/190	0.1044	1	0	0	2.65369	5.9961	ALDH5A1;RAD51;ECT2	.
protein ADP-ribosylation (GO:0006471)	1/19	0.107241	1	0	0	8.84564	19.7495	PARP8	.
histone methylation (GO:0016571)	1/19	0.107241	1	0	0	8.84564	19.7495	EZH2	.
sulfur compound transport (GO:0072348)	1/19	0.107241	1	0	0	8.84564	19.7495	RACGAP1	.
DNA double-strand break processing (GO:0000729)	1/19	0.107241	1	0	0	8.84564	19.7495	BRCA1	.
purine ribonucleotide catabolic process (GO:0009154)	1/19	0.107241	1	0	0	8.84564	19.7495	PDE3A	.
cellular response to fibroblast growth factor stimulus (GO:0044344)	2/94	0.107929	1	0	0	3.5759	7.96095	CEP57;SHCBP1	.
cellular response to estradiol stimulus (GO:0071392)	1/20	0.112558	1	0	0	8.40336	18.3554	SSTR1	.
negative regulation of intracellular protein transport (GO:0090317)	1/20	0.112558	1	0	0	8.40336	18.3554	CABP1	.
negative regulation of actin filament bundle assembly (GO:0032232)	1/20	0.112558	1	0	0	8.40336	18.3554	STMN1	.
negative regulation of protein depolymerization (GO:1901880)	1/20	0.112558	1	0	0	8.40336	18.3554	PLEKHH2	.
cellular response to organonitrogen compound (GO:0071417)	2/97	0.113685	1	0	0	3.4653	7.53468	PDE3A;BRCA1	.
histone modification (GO:0016570)	2/98	0.115621	1	0	0	3.42994	7.39988	CCNA2;EZH2	.
positive regulation of histone acetylation (GO:0035066)	1/21	0.117843	1	0	0	8.0032	17.114	BRCA1	.
phosphatidylserine acyl-chain remodeling (GO:0036150)	1/21	0.117843	1	0	0	8.0032	17.114	PLA2G2F	.
negative regulation of G-protein coupled receptor protein signaling pathway (GO:0045744)	1/21	0.117843	1	0	0	8.0032	17.114	STMN1	.
meiosis I (GO:0007127)	1/21	0.117843	1	0	0	8.0032	17.114	PTTG1	.
cellular response to alkaloid (GO:0071312)	1/21	0.117843	1	0	0	8.0032	17.114	RAD51	.
glutamate metabolic process (GO:0006536)	1/21	0.117843	1	0	0	8.0032	17.114	ALDH5A1	.
regulation of protein ubiquitination (GO:0031396)	2/101	0.12148	1	0	0	3.32806	7.01558	FANCI;BRCA1	.
regulation of natural killer cell mediated cytotoxicity (GO:0042269)	1/22	0.123098	1	0	0	7.63942	16.0029	RASGRP1	.
regulation of transcription from RNA polymerase III promoter (GO:0006359)	1/22	0.123098	1	0	0	7.63942	16.0029	BRCA1	.
negative regulation of protein polymerization (GO:0032272)	1/22	0.123098	1	0	0	7.63942	16.0029	STMN1	.
urogenital system development (GO:0001655)	1/22	0.123098	1	0	0	7.63942	16.0029	CEP55	.
negative regulation of protein import into nucleus (GO:0042308)	1/22	0.123098	1	0	0	7.63942	16.0029	CABP1	.
protein complex localization (GO:0031503)	1/22	0.123098	1	0	0	7.63942	16.0029	BIRC5	.
NLS-bearing protein import into nucleus (GO:0006607)	1/22	0.123098	1	0	0	7.63942	16.0029	TRPS1	.
phosphatidylglycerol metabolic process (GO:0046471)	1/22	0.123098	1	0	0	7.63942	16.0029	PLA2G2F	.
protein import into nucleus (GO:0006606)	2/103	0.125426	1	0	0	3.26344	6.77504	CEP57;TRPS1	.
mitotic G2/M transition checkpoint (GO:0044818)	1/23	0.128321	1	0	0	7.30727	15.0034	FANCI	.
phospholipid dephosphorylation (GO:0046839)	1/23	0.128321	1	0	0	7.30727	15.0034	SYNJ1	.
positive regulation of cell cycle G1/S phase transition (GO:1902808)	1/23	0.128321	1	0	0	7.30727	15.0034	FAM83D	.
apoptotic nuclear changes (GO:0030262)	1/23	0.128321	1	0	0	7.30727	15.0034	TOP2A	.
regulation of chondrocyte differentiation (GO:0032330)	1/23	0.128321	1	0	0	7.30727	15.0034	TRPS1	.
cellular amino acid catabolic process (GO:0009063)	1/23	0.128321	1	0	0	7.30727	15.0034	ALDH5A1	.
glutamine family amino acid metabolic process (GO:0009064)	1/23	0.128321	1	0	0	7.30727	15.0034	ALDH5A1	.
positive regulation of histone methylation (GO:0031062)	1/24	0.133514	1	0	0	7.0028	14.1005	BRCA1	.
positive regulation of dephosphorylation (GO:0035306)	1/24	0.133514	1	0	0	7.0028	14.1005	CDCA2	.
negative regulation of cytoskeleton organization (GO:0051494)	1/24	0.133514	1	0	0	7.0028	14.1005	PLEKHH2	.
regulation of chromosome organization (GO:0033044)	1/24	0.133514	1	0	0	7.0028	14.1005	MKI67	.
DNA replication initiation (GO:0006270)	1/24	0.133514	1	0	0	7.0028	14.1005	ORC1	.
positive regulation of vascular endothelial growth factor production (GO:0010575)	1/24	0.133514	1	0	0	7.0028	14.1005	BRCA1	.
DNA geometric change (GO:0032392)	1/24	0.133514	1	0	0	7.0028	14.1005	RECQL4	.
regulation of cell cycle G1/S phase transition (GO:1902806)	1/24	0.133514	1	0	0	7.0028	14.1005	FAM83D	.
cAMP metabolic process (GO:0046058)	1/24	0.133514	1	0	0	7.0028	14.1005	PDE3A	.
positive regulation of filopodium assembly (GO:0051491)	1/25	0.138675	1	0	0	6.72269	13.2815	DOCK11	.
positive regulation of leukocyte mediated cytotoxicity (GO:0001912)	1/25	0.138675	1	0	0	6.72269	13.2815	RASGRP1	.
regulation of spindle assembly (GO:0090169)	1/25	0.138675	1	0	0	6.72269	13.2815	SPAG5	.
monocarboxylic acid catabolic process (GO:0072329)	1/25	0.138675	1	0	0	6.72269	13.2815	ALDH5A1	.
protein import into nucleus, translocation (GO:0000060)	1/25	0.138675	1	0	0	6.72269	13.2815	CEP57	.
negative regulation of gene expression, epigenetic (GO:0045814)	1/25	0.138675	1	0	0	6.72269	13.2815	EZH2	.
signal transduction in response to DNA damage (GO:0042770)	1/25	0.138675	1	0	0	6.72269	13.2815	MDM4	.
in utero embryonic development (GO:0001701)	1/25	0.138675	1	0	0	6.72269	13.2815	STIL	.
phosphatidylinositol metabolic process (GO:0046488)	2/112	0.143542	1	0	0	3.0012	5.82571	PLA2G2F;SYNJ1	.
phosphatidylethanolamine acyl-chain remodeling (GO:0036152)	1/26	0.143807	1	0	0	6.46412	12.5358	PLA2G2F	.
regulation of histone acetylation (GO:0035065)	1/26	0.143807	1	0	0	6.46412	12.5358	BRCA1	.
response to gamma radiation (GO:0010332)	1/26	0.143807	1	0	0	6.46412	12.5358	FANCD2	.
lipid modification (GO:0030258)	1/26	0.143807	1	0	0	6.46412	12.5358	DGKB	.
phosphatidylserine metabolic process (GO:0006658)	1/27	0.148908	1	0	0	6.22471	11.8545	PLA2G2F	.
phosphatidylcholine acyl-chain remodeling (GO:0036151)	1/27	0.148908	1	0	0	6.22471	11.8545	PLA2G2F	.
telomere maintenance via telomere lengthening (GO:0010833)	1/27	0.148908	1	0	0	6.22471	11.8545	RAD51	.
regulation of cilium assembly (GO:1902017)	1/27	0.148908	1	0	0	6.22471	11.8545	CEP120	.
regulation of vascular endothelial growth factor production (GO:0010574)	1/27	0.148908	1	0	0	6.22471	11.8545	BRCA1	.
negative regulation of organelle assembly (GO:1902116)	1/27	0.148908	1	0	0	6.22471	11.8545	BRCA1	.
negative regulation of microtubule polymerization or depolymerization (GO:0031111)	1/27	0.148908	1	0	0	6.22471	11.8545	STMN1	.
protein localization to chromosome (GO:0034502)	1/27	0.148908	1	0	0	6.22471	11.8545	CENPA	.
protein phosphorylation (GO:0006468)	5/470	0.148964	1	0	0	1.78795	3.40435	PLK4;CCNA2;MELK;BIRC5;AURKA	.
regulation of fatty acid biosynthetic process (GO:0042304)	1/28	0.153978	1	0	0	6.0024	11.2301	BRCA1	.
negative regulation of intracellular steroid hormone receptor signaling pathway (GO:0033144)	1/28	0.153978	1	0	0	6.0024	11.2301	BRCA1	.
cellular response to hydrogen peroxide (GO:0070301)	1/28	0.153978	1	0	0	6.0024	11.2301	ECT2	.
primary neural tube formation (GO:0014020)	1/28	0.153978	1	0	0	6.0024	11.2301	STIL	.
bicellular tight junction assembly (GO:0070830)	1/28	0.153978	1	0	0	6.0024	11.2301	ECT2	.
protein K11-linked ubiquitination (GO:0070979)	1/28	0.153978	1	0	0	6.0024	11.2301	UBE2C	.
regulation of transcription, DNA-templated (GO:0006355)	13/1598	0.154686	1	0	0	1.36726	2.55179	SUV39H2;SETDB2;HNF1B;BRCA1;CKS1B;CENPF;ORC1;CKS2;BIRC5;MYBL2;FBXO5;RCOR1;EZH2	.
brain development (GO:0007420)	2/119	0.157989	1	0	0	2.82466	5.21214	CENPF;EML1	.
positive regulation of histone modification (GO:0031058)	1/29	0.159019	1	0	0	5.79542	10.6562	BRCA1	.
synaptic vesicle endocytosis (GO:0048488)	1/29	0.159019	1	0	0	5.79542	10.6562	SYNJ1	.
tube closure (GO:0060606)	1/29	0.159019	1	0	0	5.79542	10.6562	STIL	.
regulation of embryonic development (GO:0045995)	1/29	0.159019	1	0	0	5.79542	10.6562	RACGAP1	.
determination of bilateral symmetry (GO:0009855)	1/29	0.159019	1	0	0	5.79542	10.6562	STIL	.
synaptic vesicle recycling (GO:0036465)	1/29	0.159019	1	0	0	5.79542	10.6562	SYNJ1	.
apoptotic process (GO:0006915)	3/231	0.159031	1	0	0	2.18269	4.01322	MELK;ESPL1;BRCA1	.
response to estradiol (GO:0032355)	1/30	0.16403	1	0	0	5.60224	10.1272	SSTR1	.
regulation of intracellular estrogen receptor signaling pathway (GO:0033146)	1/30	0.16403	1	0	0	5.60224	10.1272	BRCA1	.
smoothened signaling pathway (GO:0007224)	1/30	0.16403	1	0	0	5.60224	10.1272	STIL	.
replication fork processing (GO:0031297)	1/30	0.16403	1	0	0	5.60224	10.1272	RAD51	.
proteasomal protein catabolic process (GO:0010498)	3/237	0.167662	1	0	0	2.12743	3.79918	CDC20;UBE2C;BUB1B	.
anterograde axonal transport (GO:0008089)	1/31	0.169012	1	0	0	5.42152	9.63831	KIF4A	.
negative regulation of extrinsic apoptotic signaling pathway via death domain receptors (GO:1902042)	1/31	0.169012	1	0	0	5.42152	9.63831	BRCA1	.
nucleobase-containing small molecule interconversion (GO:0015949)	1/31	0.169012	1	0	0	5.42152	9.63831	DUT	.
positive regulation of protein dephosphorylation (GO:0035307)	1/31	0.169012	1	0	0	5.42152	9.63831	CDCA2	.
positive regulation of viral genome replication (GO:0045070)	1/31	0.169012	1	0	0	5.42152	9.63831	TOP2A	.
microtubule bundle formation (GO:0001578)	1/32	0.173964	1	0	0	5.2521	9.18544	KIF20A	.
cyclic-nucleotide-mediated signaling (GO:0019935)	1/32	0.173964	1	0	0	5.2521	9.18544	PDE3A	.
positive regulation of tumor necrosis factor superfamily cytokine production (GO:1903557)	1/32	0.173964	1	0	0	5.2521	9.18544	RASGRP1	.
protein acetylation (GO:0006473)	1/33	0.178887	1	0	0	5.09295	8.76497	ESCO2	.
positive regulation of nucleocytoplasmic transport (GO:0046824)	1/33	0.178887	1	0	0	5.09295	8.76497	ECT2	.
positive regulation of organelle organization (GO:0010638)	1/33	0.178887	1	0	0	5.09295	8.76497	SYNJ1	.
neural tube closure (GO:0001843)	1/33	0.178887	1	0	0	5.09295	8.76497	STIL	.
positive regulation of nucleic acid-templated transcription (GO:1903508)	5/502	0.179841	1	0	0	1.67398	2.87201	CKS2;HNF1B;MYBL2;BRCA1;CKS1B	.
negative regulation of cellular metabolic process (GO:0031324)	1/34	0.18378	1	0	0	4.94315	8.37377	BRCA1	.
cellular response to hypoxia (GO:0071456)	2/132	0.185474	1	0	0	2.54647	4.2904	SUV39H2;MDM4	.
lipid phosphorylation (GO:0046834)	1/35	0.188645	1	0	0	4.80192	8.00906	DGKB	.
regulation of mitotic spindle organization (GO:0060236)	1/35	0.188645	1	0	0	4.80192	8.00906	TPX2	.
regulation of microtubule polymerization (GO:0031113)	1/35	0.188645	1	0	0	4.80192	8.00906	STMN1	.
anatomical structure homeostasis (GO:0060249)	1/35	0.188645	1	0	0	4.80192	8.00906	RECQL4	.
apical junction assembly (GO:0043297)	1/35	0.188645	1	0	0	4.80192	8.00906	ECT2	.
DNA-dependent DNA replication maintenance of fidelity (GO:0045005)	1/35	0.188645	1	0	0	4.80192	8.00906	RAD51	.
histone deacetylation (GO:0016575)	1/36	0.193481	1	0	0	4.66853	7.66842	RCOR1	.
vesicle-mediated transport in synapse (GO:0099003)	1/36	0.193481	1	0	0	4.66853	7.66842	SYNJ1	.
spermatid development (GO:0007286)	1/36	0.193481	1	0	0	4.66853	7.66842	CEP57	.
axonal transport (GO:0098930)	1/36	0.193481	1	0	0	4.66853	7.66842	KIF4A	.
regulation of filopodium assembly (GO:0051489)	1/36	0.193481	1	0	0	4.66853	7.66842	DOCK11	.
positive regulation of programmed cell death (GO:0043068)	3/257	0.197358	1	0	0	1.96187	3.18361	TOP2A;MELK;ECT2	.
negative regulation of Ras protein signal transduction (GO:0046580)	1/37	0.198289	1	0	0	4.54236	7.34968	STMN1	.
epithelial to mesenchymal transition (GO:0001837)	1/37	0.198289	1	0	0	4.54236	7.34968	FAM83D	.
regulation of DNA repair (GO:0006282)	1/37	0.198289	1	0	0	4.54236	7.34968	BRCA1	.
positive regulation of DNA repair (GO:0045739)	1/38	0.203068	1	0	0	4.42282	7.05093	BRCA1	.
signal transduction by p53 class mediator (GO:0072331)	1/39	0.207818	1	0	0	4.30942	6.77048	MDM4	.
mitotic DNA damage checkpoint (GO:0044773)	1/39	0.207818	1	0	0	4.30942	6.77048	FANCI	.
negative regulation of protein catabolic process (GO:0042177)	1/39	0.207818	1	0	0	4.30942	6.77048	MDM4	.
regulation of extrinsic apoptotic signaling pathway via death domain receptors (GO:1902041)	1/39	0.207818	1	0	0	4.30942	6.77048	BRCA1	.
clathrin-dependent endocytosis (GO:0072583)	1/39	0.207818	1	0	0	4.30942	6.77048	SYNJ1	.
androgen receptor signaling pathway (GO:0030521)	1/40	0.212541	1	0	0	4.20168	6.50681	BRCA1	.
positive regulation of Ras protein signal transduction (GO:0046579)	1/40	0.212541	1	0	0	4.20168	6.50681	RASGRP1	.
regulation of cellular localization (GO:0060341)	1/40	0.212541	1	0	0	4.20168	6.50681	SPAG5	.
phosphatidic acid biosynthetic process (GO:0006654)	1/40	0.212541	1	0	0	4.20168	6.50681	PLA2G2F	.
negative regulation of catabolic process (GO:0009895)	1/40	0.212541	1	0	0	4.20168	6.50681	MDM4	.
positive regulation of epithelial to mesenchymal transition (GO:0010718)	1/40	0.212541	1	0	0	4.20168	6.50681	EZH2	.
regulation of protein dephosphorylation (GO:0035304)	1/40	0.212541	1	0	0	4.20168	6.50681	CDCA2	.
regulation of intracellular transport (GO:0032386)	1/40	0.212541	1	0	0	4.20168	6.50681	SPAG5	.
mesenchymal cell differentiation (GO:0048762)	1/41	0.217236	1	0	0	4.0992	6.25854	FAM83D	.
phosphatidic acid metabolic process (GO:0046473)	1/41	0.217236	1	0	0	4.0992	6.25854	PLA2G2F	.
peptide transport (GO:0015833)	1/41	0.217236	1	0	0	4.0992	6.25854	CENPF	.
telomere organization (GO:0032200)	1/41	0.217236	1	0	0	4.0992	6.25854	RECQL4	.
positive regulation of protein localization to nucleus (GO:1900182)	1/42	0.221903	1	0	0	4.0016	6.02447	ECT2	.
cellular response to calcium ion (GO:0071277)	1/42	0.221903	1	0	0	4.0016	6.02447	ECT2	.
determination of left/right symmetry (GO:0007368)	1/42	0.221903	1	0	0	4.0016	6.02447	STIL	.
translesion synthesis (GO:0019985)	1/42	0.221903	1	0	0	4.0016	6.02447	PCLAF	.
positive regulation of interferon-gamma production (GO:0032729)	1/43	0.226542	1	0	0	3.90854	5.80349	RASGRP1	.
response to hydrogen peroxide (GO:0042542)	1/43	0.226542	1	0	0	3.90854	5.80349	ECT2	.
negative regulation of protein metabolic process (GO:0051248)	1/43	0.226542	1	0	0	3.90854	5.80349	MDM4	.
regulation of multicellular organismal development (GO:2000026)	1/43	0.226542	1	0	0	3.90854	5.80349	RACGAP1	.
positive regulation of intracellular protein transport (GO:0090316)	2/152	0.228877	1	0	0	2.21141	3.26088	MIS18A;ECT2	.
inorganic anion transport (GO:0015698)	1/44	0.231154	1	0	0	3.81971	5.59461	RACGAP1	.
positive regulation of transport (GO:0051050)	1/44	0.231154	1	0	0	3.81971	5.59461	SPAG5	.
sprouting angiogenesis (GO:0002040)	1/44	0.231154	1	0	0	3.81971	5.59461	E2F8	.
cholesterol transport (GO:0030301)	1/44	0.231154	1	0	0	3.81971	5.59461	STARD4	.
positive regulation of intracellular transport (GO:0032388)	1/44	0.231154	1	0	0	3.81971	5.59461	SPAG5	.
positive regulation of viral life cycle (GO:1903902)	1/44	0.231154	1	0	0	3.81971	5.59461	TOP2A	.
mitotic nuclear envelope disassembly (GO:0007077)	1/44	0.231154	1	0	0	3.81971	5.59461	CCNB2	.
hexose metabolic process (GO:0019318)	1/45	0.235739	1	0	0	3.73483	5.39694	ALDH5A1	.
protein polymerization (GO:0051258)	1/45	0.235739	1	0	0	3.73483	5.39694	UBE2C	.
regulation of DNA metabolic process (GO:0051052)	1/46	0.240297	1	0	0	3.65364	5.20965	ESCO2	.
protein methylation (GO:0006479)	1/46	0.240297	1	0	0	3.65364	5.20965	EZH2	.
nuclear envelope disassembly (GO:0051081)	1/46	0.240297	1	0	0	3.65364	5.20965	CCNB2	.
negative regulation of cellular biosynthetic process (GO:0031327)	1/47	0.244827	1	0	0	3.5759	5.03201	BRCA1	.
inositol phosphate metabolic process (GO:0043647)	1/47	0.244827	1	0	0	3.5759	5.03201	SYNJ1	.
positive regulation of tumor necrosis factor production (GO:0032760)	1/47	0.244827	1	0	0	3.5759	5.03201	RASGRP1	.
regulation of organelle assembly (GO:1902115)	1/47	0.244827	1	0	0	3.5759	5.03201	STIL	.
polyol metabolic process (GO:0019751)	1/47	0.244827	1	0	0	3.5759	5.03201	SYNJ1	.
cilium assembly (GO:0060271)	3/288	0.245573	1	0	0	1.7507	2.45826	PLK4;CEP57;CNTRL	.
negative regulation of transcription from RNA polymerase II promoter (GO:0000122)	5/565	0.246648	1	0	0	1.48732	2.08194	SUV39H2;TRPS1;MDM4;EZH2;E2F8	.
intrinsic apoptotic signaling pathway in response to DNA damage (GO:0008630)	1/48	0.249331	1	0	0	3.5014	4.86335	BRCA1	.
protein K48-linked ubiquitination (GO:0070936)	1/48	0.249331	1	0	0	3.5014	4.86335	UBE2C	.
regulation of cell cycle arrest (GO:0071156)	1/48	0.249331	1	0	0	3.5014	4.86335	BRCA1	.
positive regulation of protein modification process (GO:0031401)	2/163	0.25306	1	0	0	2.06217	2.8337	CDCA2;RASGRP1	.
positive regulation of response to DNA damage stimulus (GO:2001022)	1/49	0.253808	1	0	0	3.42994	4.70306	BRCA1	.
glutathione metabolic process (GO:0006749)	1/49	0.253808	1	0	0	3.42994	4.70306	ALDH5A1	.
regulation of reactive oxygen species metabolic process (GO:2000377)	1/49	0.253808	1	0	0	3.42994	4.70306	BRCA1	.
protein autoubiquitination (GO:0051865)	1/49	0.253808	1	0	0	3.42994	4.70306	BRCA1	.
protein heterooligomerization (GO:0051291)	1/49	0.253808	1	0	0	3.42994	4.70306	TRPS1	.
glycerophospholipid biosynthetic process (GO:0046474)	2/164	0.255263	1	0	0	2.0496	2.79865	PLA2G2F;SYNJ1	.
positive regulation of actin filament polymerization (GO:0030838)	1/51	0.262683	1	0	0	3.29544	4.40536	CDC42EP3	.
positive regulation of nervous system development (GO:0051962)	1/52	0.267082	1	0	0	3.23206	4.26697	CDC20	.
positive regulation of protein import into nucleus (GO:0042307)	1/53	0.271454	1	0	0	3.17108	4.13497	ECT2	.
embryonic organ development (GO:0048568)	1/53	0.271454	1	0	0	3.17108	4.13497	STIL	.
RNA modification (GO:0009451)	1/54	0.2758	1	0	0	3.11236	4.00896	QTRT1	.
positive regulation of apoptotic process (GO:0043065)	3/307	0.276004	1	0	0	1.64235	2.11426	TOP2A;MELK;ECT2	.
protein autophosphorylation (GO:0046777)	2/175	0.279511	1	0	0	1.92077	2.44843	MELK;AURKA	.
Notch signaling pathway (GO:0007219)	1/55	0.280121	1	0	0	3.05577	3.88857	DLGAP5	.
positive regulation of MAP kinase activity (GO:0043406)	2/177	0.283917	1	0	0	1.89906	2.39106	RASGRP1;EZH2	.
positive regulation of cell motility (GO:2000147)	2/179	0.288321	1	0	0	1.87785	2.33544	ARHGEF39;SYNE2	.
protein homotetramerization (GO:0051289)	1/57	0.288686	1	0	0	2.94855	3.66333	ALDH5A1	.
regulation of Rho protein signal transduction (GO:0035023)	1/57	0.288686	1	0	0	2.94855	3.66333	STMN1	.
cellular respiration (GO:0045333)	1/57	0.288686	1	0	0	2.94855	3.66333	ALDH5A1	.
response to light stimulus (GO:0009416)	1/58	0.29293	1	0	0	2.89771	3.55787	PCLAF	.
tRNA modification (GO:0006400)	1/58	0.29293	1	0	0	2.89771	3.55787	QTRT1	.
regulation of protein metabolic process (GO:0051246)	1/59	0.297149	1	0	0	2.8486	3.45683	FAM83D	.
dicarboxylic acid metabolic process (GO:0043648)	1/59	0.297149	1	0	0	2.8486	3.45683	ALDH5A1	.
regulation of stress fiber assembly (GO:0051492)	1/60	0.301344	1	0	0	2.80112	3.35995	STMN1	.
nucleosome assembly (GO:0006334)	1/60	0.301344	1	0	0	2.80112	3.35995	CENPA	.
regulation of DNA replication (GO:0006275)	1/61	0.305513	1	0	0	2.7552	3.26701	ESCO2	.
regulation of tumor necrosis factor production (GO:0032680)	1/61	0.305513	1	0	0	2.7552	3.26701	RASGRP1	.
tRNA processing (GO:0008033)	1/62	0.309658	1	0	0	2.71076	3.17779	QTRT1	.
negative regulation of G2/M transition of mitotic cell cycle (GO:0010972)	1/62	0.309658	1	0	0	2.71076	3.17779	AURKA	.
regulation of viral genome replication (GO:0045069)	1/63	0.313778	1	0	0	2.66773	3.09209	TOP2A	.
glucose metabolic process (GO:0006006)	1/64	0.317874	1	0	0	2.62605	3.00971	ALDH5A1	.
positive regulation of protein polymerization (GO:0032273)	1/64	0.317874	1	0	0	2.62605	3.00971	CDC42EP3	.
cellular response to reactive oxygen species (GO:0034614)	1/65	0.321946	1	0	0	2.58565	2.9305	ECT2	.
chromatin assembly (GO:0031497)	1/65	0.321946	1	0	0	2.58565	2.9305	CENPA	.
intracellular steroid hormone receptor signaling pathway (GO:0030518)	1/66	0.325993	1	0	0	2.54647	2.85429	BRCA1	.
positive regulation of cellular protein localization (GO:1903829)	1/66	0.325993	1	0	0	2.54647	2.85429	NDC80	.
negative regulation of protein binding (GO:0032091)	1/67	0.330017	1	0	0	2.50847	2.78091	AURKA	.
regulation of TOR signaling (GO:0032006)	1/67	0.330017	1	0	0	2.50847	2.78091	FAM83D	.
ubiquitin-dependent protein catabolic process (GO:0006511)	3/341	0.331228	1	0	0	1.4786	1.63377	CDC20;UBE2C;BUB1B	.
regulation of actin filament polymerization (GO:0030833)	1/68	0.334017	1	0	0	2.47158	2.71024	CDC42EP3	.
regulation of epithelial to mesenchymal transition (GO:0010717)	1/68	0.334017	1	0	0	2.47158	2.71024	EZH2	.
negative regulation of cysteine-type endopeptidase activity involved in apoptotic process (GO:0043154)	1/68	0.334017	1	0	0	2.47158	2.71024	BIRC5	.
positive regulation of neurogenesis (GO:0050769)	1/69	0.337993	1	0	0	2.43576	2.64214	ECT2	.
regulation of MAPK cascade (GO:0043408)	2/203	0.340802	1	0	0	1.65583	1.78243	FAM83D;RASGRP1	.
phospholipid metabolic process (GO:0006644)	1/70	0.341946	1	0	0	2.40096	2.57648	ALDH5A1	.
neuropeptide signaling pathway (GO:0007218)	1/70	0.341946	1	0	0	2.40096	2.57648	SSTR1	.
regulation of cell communication (GO:0010646)	1/71	0.345875	1	0	0	2.36714	2.51315	BIRC5	.
phosphatidylcholine metabolic process (GO:0046470)	1/71	0.345875	1	0	0	2.36714	2.51315	PLA2G2F	.
Rho protein signal transduction (GO:0007266)	1/72	0.349781	1	0	0	2.33427	2.45203	CDC42EP3	.
positive regulation of cytokine secretion (GO:0050715)	1/73	0.353663	1	0	0	2.30229	2.39302	RASGRP1	.
regulation of apoptotic process (GO:0042981)	6/815	0.356923	1	0	0	1.2373	1.27471	TOP2A;STIL;MELK;BIRC5;BRCA1;ECT2	.
regulation of gene expression, epigenetic (GO:0040029)	1/74	0.357523	1	0	0	2.27118	2.33603	EZH2	.
cAMP-mediated signaling (GO:0019933)	1/75	0.36136	1	0	0	2.2409	2.28096	PDE3A	.
negative regulation of extrinsic apoptotic signaling pathway (GO:2001237)	1/76	0.365174	1	0	0	2.21141	2.22773	BRCA1	.
hemopoiesis (GO:0030097)	1/76	0.365174	1	0	0	2.21141	2.22773	MELK	.
positive regulation of JNK cascade (GO:0046330)	1/76	0.365174	1	0	0	2.21141	2.22773	RASGRP1	.
central nervous system development (GO:0007417)	2/217	0.370898	1	0	0	1.54901	1.53635	ALDH5A1;EML1	.
sensory perception of mechanical stimulus (GO:0050954)	1/78	0.372735	1	0	0	2.15471	2.12645	BIRC5	.
nucleosome organization (GO:0034728)	1/79	0.376482	1	0	0	2.12743	2.07826	CENPA	.
negative regulation of mitotic cell cycle phase transition (GO:1901991)	1/79	0.376482	1	0	0	2.12743	2.07826	AURKA	.
response to calcium ion (GO:0051592)	1/79	0.376482	1	0	0	2.12743	2.07826	ECT2	.
cell-cell junction assembly (GO:0007043)	1/79	0.376482	1	0	0	2.12743	2.07826	ECT2	.
positive regulation of cytokine production (GO:0001819)	2/220	0.37728	1	0	0	1.52788	1.48933	BRCA1;RASGRP1	.
positive regulation of cell migration (GO:0030335)	2/221	0.379402	1	0	0	1.52097	1.47406	ARHGEF39;SYNE2	.
positive regulation of stress-activated MAPK cascade (GO:0032874)	1/80	0.380207	1	0	0	2.10084	2.0316	RASGRP1	.
regulation of hydrolase activity (GO:0051336)	1/80	0.380207	1	0	0	2.10084	2.0316	RACGAP1	.
regulation of protein serine/threonine kinase activity (GO:0071900)	1/80	0.380207	1	0	0	2.10084	2.0316	EZH2	.
Ras protein signal transduction (GO:0007265)	2/223	0.383636	1	0	0	1.50733	1.44411	CCNA2;CDC42EP3	.
sensory perception of sound (GO:0007605)	1/81	0.383909	1	0	0	2.0749	1.98641	BIRC5	.
positive regulation of binding (GO:0051099)	1/81	0.383909	1	0	0	2.0749	1.98641	STMN1	.
positive regulation of protein targeting to mitochondrion (GO:1903955)	1/81	0.383909	1	0	0	2.0749	1.98641	MIS18A	.
negative regulation of binding (GO:0051100)	1/82	0.38759	1	0	0	2.0496	1.94263	AURKA	.
organelle assembly (GO:0070925)	3/376	0.388015	1	0	0	1.34096	1.2695	CENPF;CENPW;CENPA	.
regulation of neuron differentiation (GO:0045664)	1/84	0.394886	1	0	0	2.0008	1.85906	ECT2	.
positive regulation of supramolecular fiber organization (GO:1902905)	1/84	0.394886	1	0	0	2.0008	1.85906	CDC42EP3	.
activation of protein kinase activity (GO:0032147)	2/233	0.404618	1	0	0	1.44264	1.30531	TPX2;ECT2	.
regulation of protein targeting to mitochondrion (GO:1903214)	1/88	0.40922	1	0	0	1.90985	1.70646	MIS18A	.
protein tetramerization (GO:0051262)	1/90	0.416261	1	0	0	1.86741	1.63668	ALDH5A1	.
regulation of Ras protein signal transduction (GO:0046578)	1/90	0.416261	1	0	0	1.86741	1.63668	RASGRP1	.
regulation of JNK cascade (GO:0046328)	1/90	0.416261	1	0	0	1.86741	1.63668	RASGRP1	.
transmembrane receptor protein tyrosine kinase signaling pathway (GO:0007169)	3/396	0.420007	1	0	0	1.27324	1.10451	CEP57;STMN1;SHCBP1	.
positive regulation of cellular metabolic process (GO:0031325)	1/92	0.423218	1	0	0	1.82682	1.57082	STARD4	.
skin development (GO:0043588)	1/94	0.430093	1	0	0	1.78795	1.50859	STMN1	.
respiratory electron transport chain (GO:0022904)	1/94	0.430093	1	0	0	1.78795	1.50859	ALDH5A1	.
regulation of ERK1 and ERK2 cascade (GO:0070372)	2/247	0.433415	1	0	0	1.36087	1.13777	FAM83D;RASGRP1	.
regulation of cytoskeleton organization (GO:0051493)	1/95	0.4335	1	0	0	1.76913	1.47875	STMN1	.
epithelial cell differentiation (GO:0030855)	1/96	0.436886	1	0	0	1.7507	1.44972	E2F8	.
response to tumor necrosis factor (GO:0034612)	1/97	0.440253	1	0	0	1.73265	1.42148	BRCA1	.
phosphatidylinositol biosynthetic process (GO:0006661)	1/98	0.4436	1	0	0	1.71497	1.39398	SYNJ1	.
response to UV (GO:0009411)	1/98	0.4436	1	0	0	1.71497	1.39398	PCLAF	.
positive regulation of neuron differentiation (GO:0045666)	1/98	0.4436	1	0	0	1.71497	1.39398	ECT2	.
small GTPase mediated signal transduction (GO:0007264)	1/99	0.446927	1	0	0	1.69765	1.36722	CCNA2	.
cellular response to metal ion (GO:0071248)	1/100	0.450234	1	0	0	1.68067	1.34116	ECT2	.
cellular response to transforming growth factor beta stimulus (GO:0071560)	1/100	0.450234	1	0	0	1.68067	1.34116	PDE3A	.
regulation of cell proliferation (GO:0042127)	5/740	0.451052	1	0	0	1.13559	0.904126	BIRC5;MDM4;BRCA1;SSTR1;SHCBP1	.
regulation of kinase activity (GO:0043549)	1/101	0.453521	1	0	0	1.66403	1.31577	ECT2	.
intrinsic apoptotic signaling pathway (GO:0097193)	1/101	0.453521	1	0	0	1.66403	1.31577	BRCA1	.
positive regulation of angiogenesis (GO:0045766)	1/103	0.460038	1	0	0	1.63172	1.26694	BRCA1	.
regulation of protein phosphorylation (GO:0001932)	2/261	0.461463	1	0	0	1.28787	0.995979	ECT2;RASGRP1	.
positive regulation of vasculature development (GO:1904018)	1/104	0.463268	1	0	0	1.61603	1.24346	BRCA1	.
peptide metabolic process (GO:0006518)	1/104	0.463268	1	0	0	1.61603	1.24346	ALDH5A1	.
fatty acid metabolic process (GO:0006631)	1/106	0.469669	1	0	0	1.58554	1.19824	ALDH5A1	.
positive regulation of cellular component organization (GO:0051130)	1/106	0.469669	1	0	0	1.58554	1.19824	CDC20	.
regulation of programmed cell death (GO:0043067)	2/268	0.475186	1	0	0	1.25423	0.933212	BIRC5;BRCA1	.
monocarboxylic acid metabolic process (GO:0032787)	1/108	0.475995	1	0	0	1.55618	1.15523	ALDH5A1	.
positive regulation of establishment of protein localization to mitochondrion (GO:1903749)	1/110	0.482246	1	0	0	1.52788	1.11429	MIS18A	.
regulation of protein binding (GO:0043393)	1/111	0.485343	1	0	0	1.51412	1.09455	AURKA	.
cellular response to oxygen-containing compound (GO:1901701)	2/274	0.48678	1	0	0	1.22677	0.883202	PDE3A;SSTR1	.
positive regulation of gene expression (GO:0010628)	5/771	0.48689	1	0	0	1.08993	0.784441	CKS2;HNF1B;MYBL2;BRCA1;CKS1B	.
regulation of organelle organization (GO:0033043)	1/113	0.491484	1	0	0	1.48732	1.05648	STMN1	.
epithelium development (GO:0060429)	1/115	0.497551	1	0	0	1.46145	1.02018	STIL	.
chromatin remodeling (GO:0006338)	1/116	0.500558	1	0	0	1.44886	1.00265	SUV39H2	.
protein polyubiquitination (GO:0000209)	2/283	0.503874	1	0	0	1.18775	0.81412	UBE2C;BRCA1	.
plasma membrane bounded cell projection organization (GO:0120036)	1/118	0.506518	1	0	0	1.4243	0.9688	STMN1	.
nervous system development (GO:0007399)	3/455	0.510644	1	0	0	1.10814	0.744758	STIL;ALDH5A1;PCDH10	.
cellular response to cytokine stimulus (GO:0071345)	3/456	0.51212	1	0	0	1.10571	0.739934	IL20RB;BIRC5;BRCA1	.
macromolecular complex assembly (GO:0065003)	1/120	0.512408	1	0	0	1.40056	0.936462	MDM4	.
positive regulation of MAPK cascade (GO:0043410)	2/289	0.515067	1	0	0	1.16309	0.771665	RASGRP1;EZH2	.
regulation of cell differentiation (GO:0045595)	1/121	0.515327	1	0	0	1.38899	0.920833	TRPS1	.
regulation of transcription from RNA polymerase II promoter (GO:0006357)	9/1478	0.521337	1	0	0	1.02341	0.66661	SUV39H2;TRPS1;HNF1B;MDM4;MYBL2;BRCA1;RCOR1;EZH2;E2F8	.
G-protein coupled receptor signaling pathway, coupled to cyclic nucleotide second messenger (GO:0007187)	1/125	0.526829	1	0	0	1.34454	0.861686	SSTR1	.
cytoskeleton organization (GO:0007010)	1/126	0.529662	1	0	0	1.33387	0.847693	SYNE2	.
positive regulation of mitochondrion organization (GO:0010822)	1/128	0.535278	1	0	0	1.31303	0.8206	MIS18A	.
protein glycosylation (GO:0006486)	1/130	0.540827	1	0	0	1.29282	0.794641	PARP8	.
regulation of cell migration (GO:0030334)	2/316	0.563354	1	0	0	1.06372	0.610411	ARHGEF39;SYNE2	.
cellular response to growth factor stimulus (GO:0071363)	1/139	0.564997	1	0	0	1.20912	0.690327	PDE3A	.
modification-dependent protein catabolic process (GO:0019941)	1/141	0.570194	1	0	0	1.19197	0.669621	UBE2C	.
positive regulation of transcription from RNA polymerase II promoter (GO:0045944)	5/848	0.571948	1	0	0	0.990962	0.553657	HNF1B;MYBL2;BRCA1;DLGAP5;E2F8	.
neuron development (GO:0048666)	1/144	0.577875	1	0	0	1.16713	0.640054	STMN1	.
protein ubiquitination (GO:0016567)	3/506	0.58276	1	0	0	0.996446	0.538061	UBE2C;BIRC5;BRCA1	.
skeletal system development (GO:0001501)	1/146	0.58292	1	0	0	1.15115	0.62128	TRPS1	.
regulation of protein kinase activity (GO:0045859)	1/147	0.585419	1	0	0	1.14331	0.612161	ECT2	.
protein stabilization (GO:0050821)	1/152	0.597698	1	0	0	1.10571	0.569074	MDM4	.
positive regulation of cellular biosynthetic process (GO:0031328)	1/159	0.614284	1	0	0	1.05703	0.515088	STARD4	.
positive regulation of I-kappaB kinase/NF-kappaB signaling (GO:0043123)	1/163	0.623455	1	0	0	1.03109	0.487167	ECT2	.
transcription, DNA-templated (GO:0006351)	2/356	0.628442	1	0	0	0.944198	0.43859	PTTG1;TRPS1	.
post-translational protein modification (GO:0043687)	2/357	0.62997	1	0	0	0.941553	0.435076	ESCO2;CHML	.
neuron projection development (GO:0031175)	1/167	0.63241	1	0	0	1.00639	0.461146	STMN1	.
negative regulation of cell proliferation (GO:0008285)	2/363	0.639035	1	0	0	0.92599	0.414654	MDM4;SSTR1	.
regulation of angiogenesis (GO:0045765)	1/177	0.653884	1	0	0	0.949532	0.403385	BRCA1	.
cellular response to lipid (GO:0071396)	1/178	0.655962	1	0	0	0.944198	0.398123	SSTR1	.
positive regulation of transcription, DNA-templated (GO:0045893)	6/1120	0.661747	1	0	0	0.90036	0.371733	CKS2;HNF1B;MYBL2;BRCA1;CKS1B;E2F8	.
phosphate-containing compound metabolic process (GO:0006796)	1/183	0.666167	1	0	0	0.9184	0.373068	SYNJ1	.
protein complex assembly (GO:0006461)	1/189	0.678017	1	0	0	0.889245	0.345545	RASGRP1	.
positive regulation of cell differentiation (GO:0045597)	1/194	0.687573	1	0	0	0.866326	0.324515	EZH2	.
cellular response to tumor necrosis factor (GO:0071356)	1/194	0.687573	1	0	0	0.866326	0.324515	BRCA1	.
positive regulation of ERK1 and ERK2 cascade (GO:0070374)	1/201	0.70048	1	0	0	0.836155	0.297662	RASGRP1	.
negative regulation of programmed cell death (GO:0043069)	2/408	0.701573	1	0	0	0.823859	0.292001	STIL;BIRC5	.
positive regulation of multicellular organismal process (GO:0051240)	1/202	0.702281	1	0	0	0.832016	0.294053	EZH2	.
regulation of I-kappaB kinase/NF-kappaB signaling (GO:0043122)	1/204	0.705849	1	0	0	0.823859	0.286995	ECT2	.
positive regulation of phosphorylation (GO:0042327)	1/208	0.712859	1	0	0	0.808016	0.273491	RASGRP1	.
cellular protein modification process (GO:0006464)	5/1001	0.716609	1	0	0	0.839497	0.279741	PLK4;MELK;BIRC5;CHML;AURKA	.
regulation of signal transduction (GO:0009966)	1/233	0.753067	1	0	0	0.721319	0.204567	BIRC5	.
transcription from RNA polymerase II promoter (GO:0006366)	2/485	0.787737	1	0	0	0.693061	0.165358	PTTG1;TRPS1	.
negative regulation of apoptotic process (GO:0043066)	2/485	0.787737	1	0	0	0.693061	0.165358	STIL;BIRC5	.
positive regulation of macromolecule metabolic process (GO:0010604)	1/276	0.809587	1	0	0	0.608939	0.128627	BRCA1	.
MAPK cascade (GO:0000165)	1/278	0.811878	1	0	0	0.604558	0.125993	RASGRP1	.
negative regulation of signal transduction (GO:0009968)	1/283	0.817486	1	0	0	0.593877	0.119679	EZH2	.
proteolysis (GO:0006508)	1/291	0.826116	1	0	0	0.577551	0.110324	ADAM33	.
negative regulation of cellular process (GO:0048523)	2/534	0.830546	1	0	0	0.629465	0.116874	MDM4;SSTR1	.
protein transport (GO:0015031)	1/326	0.859355	1	0	0	0.515544	0.0781428	CENPF	.
intracellular protein transport (GO:0006886)	1/347	0.876187	1	0	0	0.484344	0.0640185	CEP57	.
regulation of cellular macromolecule biosynthetic process (GO:2000112)	2/631	0.89323	1	0	0	0.532701	0.0601481	ESCO2;EZH2	.
cytokine-mediated signaling pathway (GO:0019221)	2/633	0.894263	1	0	0	0.531018	0.0593442	IL20RB;BIRC5	.
vesicle-mediated transport (GO:0016192)	1/410	0.915602	1	0	0	0.40992	0.0361441	KIF20A	.
positive regulation of protein phosphorylation (GO:0001934)	1/412	0.916624	1	0	0	0.40793	0.0355135	RASGRP1	.
positive regulation of cell proliferation (GO:0008284)	1/424	0.922505	1	0	0	0.396385	0.0319735	BIRC5	.
positive regulation of intracellular signal transduction (GO:1902533)	1/479	0.94461	1	0	0	0.350871	0.0199938	ECT2	.
positive regulation of cellular process (GO:0048522)	1/519	0.956638	1	0	0	0.323829	0.0143554	BIRC5	.
regulation of nucleic acid-templated transcription (GO:1903506)	1/607	0.97474	1	0	0	0.276882	0.0070838	EZH2	.
regulation of gene expression (GO:0010468)	2/1037	0.98688	1	0	0	0.324141	0.00428087	BRCA1;EZH2	.

## Sheet: magenta
Supplementary File S13: The complete list of the functional enrichment analysis for hub genes in preserved modules.
Term	Overlap	P-value	Adjusted P-value	Old P-value	Old Adjusted P-value	Odds Ratio	Combined Score	Genes	.	KEGG	Term	Overlap	P-value	Adjusted P-value	Old P-value	Old Adjusted P-value	Odds Ratio	Combined Score	Genes
T cell activation (GO:0042110)	13/88	5.40626e-12	2.75881e-08	0	0	14.4831	375.741	BLK;ITK;CD3G;CD3E;SLA2;CD3D;CD2;CD4;IRF4;LCK;TNFRSF4;GPR18;LAT	.		T cell receptor signaling pathway	10/101	8.38419e-08	1.29117e-05	0	0	9.70685	158.167	ITK;CD4;LCK;GRAP2;CTLA4;CD3G;ICOS;CD3E;CD3D;LAT
regulation of T cell activation (GO:0050863)	8/44	1.32082e-08	3.37008e-05	0	0	17.8253	323.394	CD2;CD4;SIT1;LCK;TBX21;TIGIT;LAX1;LAT	.		Primary immunodeficiency	7/37	8.22994e-08	2.53482e-05	0	0	18.548	302.571	CD79A;CD4;LCK;TNFRSF13C;CD3E;ICOS;CD3D
regulation of lymphocyte activation (GO:0051249)	5/13	1.26585e-07	0.000215321	0	0	37.7074	598.882	CD4;LCK;SIT1;IKZF3;LAT	.		Th1 and Th2 cell differentiation	9/92	4.18876e-07	4.30046e-05	0	0	9.59079	140.847	CD4;LCK;TBX21;STAT4;CD3G;CD3E;IL12RB1;CD3D;LAT
antigen receptor-mediated signaling pathway (GO:0050851)	14/257	4.22081e-07	0.00053847	0	0	5.34066	78.3905	BLK;ITK;THEMIS;CD3G;SLA2;CD3E;CD3D;CD79B;CD79A;CD4;LCK;GRAP2;CTLA4;LAT	.		Th17 cell differentiation	9/107	1.51551e-06	0.000116694	0	0	8.24629	110.498	CD4;IRF4;LCK;TBX21;CD3G;CD3E;IL12RB1;CD3D;LAT
lymphocyte differentiation (GO:0030098)	7/73	9.55107e-06	0.00974782	0	0	9.40102	108.665	BLK;CD79B;CD79A;CD4;LCK;CD3D;GPR18	.		Hematopoietic cell lineage	8/97	6.78718e-06	0.00041809	0	0	8.08571	96.2238	CD2;CD4;CD5;CD3G;CD3E;CD3D;MS4A1;CD22
T cell receptor signaling pathway (GO:0050852)	9/163	4.62718e-05	0.0337321	0	0	5.41321	54.0291	ITK;CD4;LCK;GRAP2;THEMIS;CD3G;CD3E;CD3D;LAT	.		Cytokine-cytokine receptor interaction	13/294	1.08214e-05	0.000555497	0	0	4.33507	49.5671	TNFRSF18;TNFRSF13C;CXCR6;CXCL13;CD4;LTA;CD27;CCR8;TNFRSF17;LTB;IL12RB1;TNFRSF4;CCR10
T cell differentiation (GO:0030217)	5/38	4.01262e-05	0.0341273	0	0	12.8999	130.592	BLK;CD4;LCK;CD3D;GPR18	.		Cell adhesion molecules (CAMs)	7/145	0.000730336	0.0321348	0	0	4.73293	34.1812	CD2;CD4;CD6;CTLA4;ICOS;TIGIT;CD22
peptidyl-tyrosine autophosphorylation (GO:0038083)	5/45	9.21789e-05	0.0587986	0	0	10.8932	101.218	BLK;ITK;LCK;GRAP2;SLA2	.		Intestinal immune network for IgA production	4/48	0.00143966	0.0554271	0	0	8.16993	53.4587	TNFRSF17;TNFRSF13C;ICOS;CCR10
regulation of T cell receptor signaling pathway (GO:0050856)	4/26	0.000131762	0.0747092	0	0	15.083	134.759	TESPA1;PVRIG;LCK;UBASH3A	.		NF-kappa B signaling pathway	5/95	0.00289915	0.0992154	0	0	5.15996	30.1514	LCK;LTA;TNFRSF13C;LTB;LAT
regulation of leukocyte cell-cell adhesion (GO:1903037)	3/11	0.000162432	0.0828892	0	0	26.738	233.295	CD4;SIT1;LAT	.		Human T-cell leukemia virus 1 infection	7/219	0.00734953	0.226365	0	0	3.13367	15.3961	CD4;LCK;LTA;CD3G;TNFRSF13C;CD3E;CD3D
tumor necrosis factor-mediated signaling pathway (GO:0033209)	7/123	0.000271164	0.106442	0	0	5.57947	45.823	TNFRSF18;LTA;TNFRSF17;CD27;TNFRSF13C;LTB;TNFRSF4	.		Measles	5/138	0.0136779	0.38298	0	0	3.55215	15.2457	CDKN1B;CD3G;CD3E;CD3D;SLAMF1
enzyme linked receptor protein signaling pathway (GO:0007167)	7/120	0.000233015	0.108098	0	0	5.71895	47.8357	BLK;ITK;CD4;LCK;GRAP2;SLA2;CD3E	.		Inflammatory bowel disease (IBD)	3/65	0.0287743	0.73854	0	0	4.52489	16.0555	TBX21;STAT4;IL12RB1
regulation of immune response (GO:0050776)	10/251	0.00026574	0.113006	0	0	3.90594	32.1576	CD96;NCR3;IRF4;SH2D1A;CRTAM;CD3G;SLA2;CD3E;CXCL13;CD3D	.		Pentose phosphate pathway	2/30	0.0373529	0.766979	0	0	6.53595	21.4859	GLYCTK;IDNK
regulation of lymphocyte differentiation (GO:0045619)	3/14	0.000350328	0.119182	0	0	21.0084	167.156	CD2;TBX21;IKZF3	.		Glyoxylate and dicarboxylate metabolism	2/30	0.0373529	0.821763	0	0	6.53595	21.4859	GLYCTK;ACSS1
regulation of T cell differentiation (GO:0045580)	4/33	0.000341076	0.124322	0	0	11.8835	94.8711	CD2;TBX21;TNFRSF18;CTLA4	.		Chemokine signaling pathway	5/190	0.0455112	0.824557	0	0	2.57998	7.97161	ITK;CCR8;CXCR6;CXCL13;CCR10
B cell receptor signaling pathway (GO:0050853)	6/104	0.000692697	0.220927	0	0	5.65611	41.1477	BLK;CD79B;CD79A;ITK;LCK;CTLA4	.		B cell receptor signaling pathway	3/71	0.0360323	0.853689	0	0	4.1425	13.7669	CD79B;CD79A;CD22
regulation of B cell proliferation (GO:0030888)	4/43	0.000950028	0.269333	0	0	9.11993	63.4657	MZB1;CTLA4;IKZF3;TNFRSF4	.		Natural killer cell mediated cytotoxicity	4/131	0.0453331	0.872661	0	0	2.99356	9.26125	NCR3;LCK;SH2D1A;LAT
negative regulation of lymphocyte activation (GO:0051250)	3/19	0.000898194	0.269617	0	0	15.4799	108.593	SLA2;TIGIT;LAX1	.		Chagas disease (American trypanosomiasis)	3/103	0.0884189	1	0	0	2.85551	6.92653	CD3G;CD3E;CD3D
heterophilic cell-cell adhesion via plasma membrane cell adhesion molecules (GO:0007157)	4/47	0.00133019	0.339399	0	0	8.34376	55.256	NCR3;CD6;CRTAM;TIGIT	.		Calcium signaling pathway	4/188	0.126466	1	0	0	2.08594	4.31327	CYSLTR1;HTR6;ITPKA;SLC8A2
peptidyl-tyrosine phosphorylation (GO:0018108)	5/79	0.00128542	0.345237	0	0	6.20501	41.3047	BLK;ITK;LCK;GRAP2;SLA2	.		Epstein-Barr virus infection	4/201	0.150242	1	0	0	1.95103	3.6982	CDKN1B;CD3G;CD3E;CD3D
regulation of T-helper 17 cell lineage commitment (GO:2000328)	2/6	0.00151163	0.367327	0	0	32.6797	212.241	TBX21;IL12RB1	.		Human immunodeficiency virus 1 infection	4/212	0.171587	1	0	0	1.8498	3.26057	CD4;CD3G;CD3E;CD3D
positive regulation of leukocyte mediated cytotoxicity (GO:0001912)	3/25	0.00203813	0.472753	0	0	11.7647	72.8909	NCR3;CRTAM;IL12RB1	.		Proximal tubule bicarbonate reclamation	1/23	0.210168	1	0	0	4.26257	6.64898	ATP1A1
B cell mediated immunity (GO:0019724)	2/8	0.00278399	0.591946	0	0	24.5098	144.212	CD27;SLA2	.		alpha-Linolenic acid metabolism	1/25	0.226217	1	0	0	3.92157	5.82848	PLA2G2A
positive regulation of interleukin-2 biosynthetic process (GO:0045086)	2/8	0.00278399	0.617683	0	0	24.5098	144.212	CD4;IRF4	.		Protein digestion and absorption	2/90	0.233874	1	0	0	2.17865	3.16552	ATP1A1;SLC8A2
positive regulation of natural killer cell mediated immune response to tumor cell (GO:0002857)	2/9	0.00355543	0.625634	0	0	21.7865	122.86	NCR3;CRTAM	.		Maturity onset diabetes of the young	1/26	0.234119	1	0	0	3.77074	5.47483	BHLHA15
response to lipid (GO:0033993)	6/140	0.00316844	0.646741	0	0	4.20168	24.1786	CD6;TNFRSF18;CD27;CXCL13;AQP3;TNFRSF4	.		Rheumatoid arthritis	2/91	0.237642	1	0	0	2.15471	3.0963	CTLA4;LTB
positive regulation of natural killer cell mediated cytotoxicity directed against tumor cell target (GO:0002860)	2/9	0.00355543	0.647978	0	0	21.7865	122.86	NCR3;CRTAM	.		Linoleic acid metabolism	1/29	0.257348	1	0	0	3.38066	4.58866	PLA2G2A
response to molecule of bacterial origin (GO:0002237)	5/98	0.00331584	0.650796	0	0	5.002	28.5567	CD6;TNFRSF18;CD27;CXCL13;TNFRSF4	.		Aldosterone synthesis and secretion	2/98	0.264079	1	0	0	2.0008	2.66408	POMC;ATP1A1
cellular response to tumor necrosis factor (GO:0071356)	7/194	0.00383745	0.652751	0	0	3.5375	19.6789	TNFRSF18;LTA;CD27;TNFRSF17;TNFRSF13C;LTB;TNFRSF4	.		Pancreatic secretion	2/98	0.264079	1	0	0	2.0008	2.66408	PLA2G2A;ATP1A1
interleukin-23-mediated signaling pathway (GO:0038155)	2/9	0.00355543	0.671977	0	0	21.7865	122.86	STAT4;IL12RB1	.		Propanoate metabolism	1/32	0.279876	1	0	0	3.06373	3.90138	ACSS1
inflammatory response (GO:0006954)	8/252	0.00444244	0.686963	0	0	3.11236	16.8582	NCR3;CD6;TNFRSF18;CD27;CXCL13;TNFRSF4;APOL3;LAT	.		African trypanosomiasis	1/37	0.31592	1	0	0	2.64971	3.05317	IDO1
regulation of natural killer cell mediated cytotoxicity directed against tumor cell target (GO:0002858)	2/10	0.00441454	0.703981	0	0	19.6078	106.33	NCR3;CRTAM	.		Aldosterone-regulated sodium reabsorption	1/37	0.31592	1	0	0	2.64971	3.05317	ATP1A1
positive regulation of T cell receptor signaling pathway (GO:0050862)	2/10	0.00441454	0.72669	0	0	19.6078	106.33	TESPA1;LCK	.		Pyruvate metabolism	1/39	0.32983	1	0	0	2.51383	2.78828	ACSS1
response to lipopolysaccharide (GO:0032496)	6/155	0.0052048	0.78118	0	0	3.79507	19.9551	CD6;GFI1;TNFRSF18;CD27;CXCL13;TNFRSF4	.		Glycine, serine and threonine metabolism	1/40	0.336679	1	0	0	2.45098	2.6682	GLYCTK
negative regulation of leukocyte cell-cell adhesion (GO:1903038)	2/11	0.00535946	0.781409	0	0	17.8253	93.2066	TIGIT;LAX1	.		Fat digestion and absorption	1/41	0.343459	1	0	0	2.3912	2.55545	PLA2G2A
lymphocyte proliferation (GO:0046651)	3/36	0.00582805	0.826126	0	0	8.16993	42.0349	CD79A;TNFRSF4;MS4A1	.		Tryptophan metabolism	1/42	0.350169	1	0	0	2.33427	2.44944	IDO1
negative regulation of interleukin-12 production (GO:0032695)	2/12	0.00638836	0.85789	0	0	16.3399	82.5699	TIGIT;SLAMF1	.		Type I diabetes mellitus	1/43	0.356811	1	0	0	2.27998	2.34963	LTA
B cell activation (GO:0042113)	4/73	0.00661114	0.865043	0	0	5.37201	26.9621	CD79B;CD79A;LAX1;MS4A1	.		Vasopressin-regulated water reabsorption	1/44	0.363386	1	0	0	2.22816	2.25555	AQP3
regulation of interleukin-2 biosynthetic process (GO:0045076)	2/12	0.00638836	0.881076	0	0	16.3399	82.5699	CD4;IRF4	.		Carbohydrate digestion and absorption	1/44	0.363386	1	0	0	2.22816	2.25555	ATP1A1
positive regulation of T cell mediated cytotoxicity (GO:0001916)	2/13	0.00749946	0.956744	0	0	15.083	73.7998	NCR3;IL12RB1	.		Fatty acid degradation	1/44	0.363386	1	0	0	2.22816	2.25555	ECI2
positive regulation of cytokine biosynthetic process (GO:0042108)	3/40	0.00782811	0.974313	0	0	7.35294	35.662	CD4;IRF4;LTB	.		cAMP signaling pathway	3/212	0.367627	1	0	0	1.38735	1.3883	POMC;HTR6;ATP1A1
myeloid dendritic cell activation (GO:0001773)	2/14	0.00869099	1	0	0	14.0056	66.4631	UBD;SLAMF1	.		ABC transporters	1/45	0.369894	1	0	0	2.17865	2.16675	ABCA13
negative regulation of T cell receptor signaling pathway (GO:0050860)	2/14	0.00869099	1	0	0	14.0056	66.4631	PVRIG;UBASH3A	.		Ether lipid metabolism	1/47	0.382711	1	0	0	2.08594	2.00349	PLA2G2A
regulation of lymphocyte proliferation (GO:0050670)	2/15	0.0099612	1	0	0	13.0719	60.2491	MZB1;IKZF3	.		Endocrine and other factor-regulated calcium reabsorption	1/48	0.389023	1	0	0	2.04248	1.92835	ATP1A1
regulation of B cell differentiation (GO:0045577)	2/15	0.0099612	1	0	0	13.0719	60.2491	CD27;IKZF3	.		Mineral absorption	1/51	0.407573	1	0	0	1.92234	1.72536	ATP1A1
positive regulation of antigen receptor-mediated signaling pathway (GO:0050857)	2/16	0.0113084	1	0	0	12.2549	54.929	TESPA1;LCK	.		Autoimmune thyroid disease	1/53	0.419628	1	0	0	1.8498	1.60634	CTLA4
positive regulation of immune system process (GO:0002684)	2/16	0.0113084	1	0	0	12.2549	54.929	TNFRSF18;AQP3	.		Gastric cancer	2/149	0.450301	1	0	0	1.31596	1.04993	FRAT1;CDKN1B
negative regulation of antigen receptor-mediated signaling pathway (GO:0050858)	2/17	0.0127309	1	0	0	11.534	50.3313	PVRIG;UBASH3A	.		Neuroactive ligand-receptor interaction	4/338	0.453329	1	0	0	1.16023	0.917898	POMC;HTR6;P2RY10;CYSLTR1
positive regulation of natural killer cell mediated cytotoxicity (GO:0045954)	2/17	0.0127309	1	0	0	11.534	50.3313	NCR3;CRTAM	.		VEGF signaling pathway	1/59	0.454347	1	0	0	1.66168	1.31089	SH2D2A
positive regulation of natural killer cell mediated immunity (GO:0002717)	2/17	0.0127309	1	0	0	11.534	50.3313	NCR3;CRTAM	.		Glycerolipid metabolism	1/61	0.465455	1	0	0	1.6072	1.22909	GLYCTK
negative regulation of B cell activation (GO:0050869)	2/17	0.0127309	1	0	0	11.534	50.3313	CTLA4;SLA2	.		Cushing syndrome	2/155	0.470604	1	0	0	1.26502	0.953496	POMC;CDKN1B
cytokine-mediated signaling pathway (GO:0019221)	13/633	0.0133211	1	0	0	2.01344	8.69487	TNFRSF18;TNFRSF13C;CXCL13;POMC;CD4;IRF4;STAT4;LTA;CD27;TNFRSF17;LTB;IL12RB1;TNFRSF4	.		Arachidonic acid metabolism	1/63	0.476337	1	0	0	1.55618	1.15411	PLA2G2A
negative regulation of sequence-specific DNA binding transcription factor activity (GO:0043433)	5/140	0.0144781	1	0	0	3.5014	14.8289	PARP10;FOXS1;GFI1;NLRC5;TNFRSF4	.		Cortisol synthesis and secretion	1/65	0.486999	1	0	0	1.5083	1.08521	POMC
positive regulation of immunoglobulin production (GO:0002639)	2/19	0.0157951	1	0	0	10.3199	42.8076	MZB1;TNFRSF4	.		JAK-STAT signaling pathway	2/162	0.493717	1	0	0	1.21036	0.854263	STAT4;IL12RB1
positive regulation of interleukin-2 production (GO:0032743)	2/20	0.0174335	1	0	0	9.80392	39.6996	CD4;IRF4	.		Fc epsilon RI signaling pathway	1/68	0.502588	1	0	0	1.44175	0.991904	LAT
regulation of regulatory T cell differentiation (GO:0045589)	2/20	0.0174335	1	0	0	9.80392	39.6996	TNFRSF18;CTLA4	.		Glycolysis / Gluconeogenesis	1/68	0.502588	1	0	0	1.44175	0.991904	ACSS1
immune response-activating cell surface receptor signaling pathway (GO:0002429)	2/20	0.0174335	1	0	0	9.80392	39.6996	NCR3;SLA2	.		cGMP-PKG signaling pathway	2/166	0.506637	1	0	0	1.1812	0.803166	ATP1A1;SLC8A2
inactivation of MAPK activity (GO:0000188)	2/20	0.0174335	1	0	0	9.80392	39.6996	RGS3;LAX1	.		Adipocytokine signaling pathway	1/69	0.507679	1	0	0	1.42086	0.963208	POMC
cellular defense response (GO:0006968)	3/56	0.01951	1	0	0	5.2521	20.6766	ITK;FCMR;SH2D1A	.		Bile secretion	1/72	0.522643	1	0	0	1.36166	0.88352	ATP1A1
transmembrane receptor protein tyrosine kinase signaling pathway (GO:0007169)	9/396	0.0207379	1	0	0	2.22816	8.6359	CYFIP2;BLK;ITK;CD4;LCK;SH2D2A;GRAP2;SLA2;CD3E	.		Thyroid hormone synthesis	1/74	0.532366	1	0	0	1.32485	0.83522	ATP1A1
regulation of natural killer cell mediated cytotoxicity (GO:0042269)	2/22	0.0209153	1	0	0	8.91266	34.4677	NCR3;CRTAM	.		Inositol phosphate metabolism	1/74	0.532366	1	0	0	1.32485	0.83522	ITPKA
positive regulation of interleukin-10 production (GO:0032733)	2/22	0.0209153	1	0	0	8.91266	34.4677	IRF4;TIGIT	.		Gastric acid secretion	1/75	0.537154	1	0	0	1.30719	0.812381	ATP1A1
positive regulation of T cell proliferation (GO:0042102)	3/61	0.0244152	1	0	0	4.8216	17.9004	CD6;CD3E;IL12RB1	.		Chronic myeloid leukemia	1/76	0.541892	1	0	0	1.28999	0.790361	CDKN1B
regulation of tumor necrosis factor production (GO:0032680)	3/61	0.0244152	1	0	0	4.8216	17.9004	CD2;POMC;SLAMF1	.		Antigen processing and presentation	1/77	0.546583	1	0	0	1.27324	0.769123	CD4
negative regulation of cytokine production (GO:0001818)	4/110	0.0262694	1	0	0	3.56506	12.9745	TBX21;NLRC5;TIGIT;SLAMF1	.		Cardiac muscle contraction	1/78	0.551226	1	0	0	1.25691	0.748631	ATP1A1
positive regulation of Rho protein signal transduction (GO:0035025)	2/25	0.0266271	1	0	0	7.84314	28.4378	P2RY10;GPR18	.		Peroxisome	1/83	0.573739	1	0	0	1.1812	0.656249	ECI2
homophilic cell adhesion via plasma membrane adhesion molecules (GO:0007156)	3/64	0.0276484	1	0	0	4.59559	16.4898	NCR3;CRTAM;TIGIT	.		ErbB signaling pathway	1/85	0.582427	1	0	0	1.1534	0.623474	CDKN1B
positive regulation of T cell activation (GO:0050870)	3/68	0.032296	1	0	0	4.32526	14.8478	CD6;LCK;CD3E	.		Insulin secretion	1/86	0.586704	1	0	0	1.13999	0.607883	ATP1A1
regulation of defense response to virus by virus (GO:0050690)	2/28	0.0328902	1	0	0	7.0028	23.9116	CD4;LCK	.		Salivary secretion	1/90	0.603382	1	0	0	1.08932	0.550332	ATP1A1
positive regulation of cytosolic calcium ion concentration involved in phospholipase C-activating G-protein coupled signaling pathway (GO:0051482)	2/28	0.0328902	1	0	0	7.0028	23.9116	P2RY10;GPR18	.		Fc gamma R-mediated phagocytosis	1/91	0.607446	1	0	0	1.07735	0.537053	LAT
protein autophosphorylation (GO:0046777)	5/175	0.033845	1	0	0	2.80112	9.48449	BLK;ITK;LCK;GRAP2;SLA2	.		Viral carcinogenesis	2/201	0.610224	1	0	0	0.975515	0.481836	CDKN1B;CCR8
neuropeptide signaling pathway (GO:0007218)	3/70	0.0347632	1	0	0	4.20168	14.1143	POMC;CYSLTR1;PTGDR2	.		Small cell lung cancer	1/93	0.615449	1	0	0	1.05419	0.511704	CDKN1B
B cell proliferation (GO:0042100)	2/29	0.0350937	1	0	0	6.76133	22.6486	CD79A;MS4A1	.		Glycerophospholipid metabolism	1/97	0.630973	1	0	0	1.01071	0.465426	PLA2G2A
positive regulation of lymphocyte proliferation (GO:0050671)	3/71	0.0360323	1	0	0	4.1425	13.7669	CD6;CD3E;TNFRSF4	.		Prostate cancer	1/97	0.630973	1	0	0	1.01071	0.465426	CDKN1B
negative regulation of tumor necrosis factor superfamily cytokine production (GO:1903556)	2/31	0.0396663	1	0	0	6.32511	20.4127	POMC;SLAMF1	.		Phosphatidylinositol signaling system	1/99	0.638499	1	0	0	0.990295	0.444281	ITPKA
positive regulation of T cell differentiation (GO:0045582)	2/32	0.0420326	1	0	0	6.12745	19.4198	TESPA1;IL12RB1	.		AGE-RAGE signaling pathway in diabetic complications	1/100	0.642205	1	0	0	0.980392	0.434165	CDKN1B
positive regulation of cytokine-mediated signaling pathway (GO:0001961)	2/33	0.0444506	1	0	0	5.94177	18.499	GFI1;NLRC5	.		HIF-1 signaling pathway	1/100	0.642205	1	0	0	0.980392	0.434165	CDKN1B
regulation of interleukin-12 production (GO:0032655)	2/33	0.0444506	1	0	0	5.94177	18.499	TIGIT;SLAMF1	.		Melanogenesis	1/101	0.645873	1	0	0	0.970685	0.424338	POMC
protein homooligomerization (GO:0051260)	5/190	0.0455112	1	0	0	2.57998	7.97161	CD79B;CD79A;CD3G;CD3E;CD3D	.		TNF signaling pathway	1/110	0.677244	1	0	0	0.891266	0.347347	LTA
positive regulation of leukocyte migration (GO:0002687)	2/34	0.0469189	1	0	0	5.76701	17.6432	TNFRSF18;CXCL13	.		Leukocyte transendothelial migration	1/112	0.683831	1	0	0	0.87535	0.332672	ITK
negative regulation of T cell activation (GO:0050868)	2/34	0.0469189	1	0	0	5.76701	17.6432	TIGIT;LAX1	.		Serotonergic synapse	1/113	0.687074	1	0	0	0.867604	0.325623	HTR6
positive regulation of cytosolic calcium ion concentration (GO:0007204)	4/133	0.047464	1	0	0	2.94855	8.98654	CYSLTR1;P2RY10;CXCL13;GPR18	.		Ras signaling pathway	2/232	0.687487	1	0	0	0.845166	0.316694	PLA2G2A;LAT
negative regulation of tumor necrosis factor production (GO:0032720)	2/35	0.0494363	1	0	0	5.60224	16.8463	POMC;SLAMF1	.		Thyroid hormone signaling pathway	1/116	0.696606	1	0	0	0.845166	0.305557	ATP1A1
positive regulation of protein secretion (GO:0050714)	3/82	0.0515291	1	0	0	3.5868	10.637	BLK;CRTAM;TNFRSF4	.		Lysosome	1/123	0.717738	1	0	0	0.797067	0.264347	LAMP3
negative regulation of NF-kappaB transcription factor activity (GO:0032088)	3/82	0.0515291	1	0	0	3.5868	10.637	PARP10;GFI1;NLRC5	.		Cell cycle	1/124	0.720635	1	0	0	0.790639	0.259031	CDKN1B
natural killer cell activation (GO:0030101)	2/36	0.0520015	1	0	0	5.44662	16.1029	CD2;NCR3	.		Osteoclast differentiation	1/127	0.72915	1	0	0	0.771962	0.243845	LCK
regulation of metal ion transport (GO:0010959)	2/37	0.0546133	1	0	0	5.29942	15.4079	CD4;ATP1A1	.		Vascular smooth muscle contraction	1/132	0.74277	1	0	0	0.742721	0.220862	PLA2G2A
regulation of programmed cell death (GO:0043067)	6/268	0.0572522	1	0	0	2.19491	6.27807	LCK;TNFRSF18;CD27;CD3E;IKZF3;TNFRSF4	.		FoxO signaling pathway	1/132	0.74277	1	0	0	0.742721	0.220862	CDKN1B
cell-cell adhesion via plasma-membrane adhesion molecules (GO:0098742)	4/142	0.0577293	1	0	0	2.76167	7.87625	NCR3;CD6;CRTAM;TIGIT	.		Apelin signaling pathway	1/137	0.755709	1	0	0	0.715615	0.200443	SLC8A2
positive regulation of interferon-gamma secretion (GO:1902715)	1/6	0.0596675	1	0	0	16.3399	46.0616	CD2	.		Estrogen signaling pathway	1/137	0.755709	1	0	0	0.715615	0.200443	POMC
cerebral cortex cell migration (GO:0021795)	1/6	0.0596675	1	0	0	16.3399	46.0616	HTR6	.		Adrenergic signaling in cardiomyocytes	1/145	0.775077	1	0	0	0.676133	0.172274	ATP1A1
immunological synapse formation (GO:0001771)	1/6	0.0596675	1	0	0	16.3399	46.0616	CD6	.		Breast cancer	1/147	0.779675	1	0	0	0.666933	0.165985	FRAT1
response to granulocyte macrophage colony-stimulating factor (GO:0097012)	1/6	0.0596675	1	0	0	16.3399	46.0616	CD4	.		Pathways in cancer	4/530	0.792675	1	0	0	0.739919	0.171914	FRAT1;CDKN1B;STAT4;IL12RB1
mesodermal cell fate commitment (GO:0001710)	1/6	0.0596675	1	0	0	16.3399	46.0616	EYA2	.		Wnt signaling pathway	1/158	0.803343	1	0	0	0.620501	0.135873	FRAT1
regulation of lymphocyte apoptotic process (GO:0070228)	1/6	0.0596675	1	0	0	16.3399	46.0616	CD3G	.		Necroptosis	1/162	0.811307	1	0	0	0.60518	0.126548	STAT4
B cell chemotaxis (GO:0035754)	1/6	0.0596675	1	0	0	16.3399	46.0616	CXCL13	.		Hepatitis B	1/163	0.813248	1	0	0	0.601468	0.124335	STAT4
positive regulation of memory T cell differentiation (GO:0043382)	1/6	0.0596675	1	0	0	16.3399	46.0616	IL12RB1	.		Protein processing in endoplasmic reticulum	1/165	0.817069	1	0	0	0.594177	0.120043	DERL3
positive regulation of T cell differentiation in thymus (GO:0033089)	1/6	0.0596675	1	0	0	16.3399	46.0616	TESPA1	.		RNA transport	1/165	0.817069	1	0	0	0.594177	0.120043	CYFIP2
positive regulation of T-helper 17 type immune response (GO:2000318)	1/6	0.0596675	1	0	0	16.3399	46.0616	IL12RB1	.		Hepatocellular carcinoma	1/168	0.822656	1	0	0	0.583567	0.113923	FRAT1
T-helper 17 cell lineage commitment (GO:0072540)	1/6	0.0596675	1	0	0	16.3399	46.0616	IRF4	.		Axon guidance	1/181	0.844967	1	0	0	0.541653	0.0912457	RGS3
cellular response to granulocyte macrophage colony-stimulating factor stimulus (GO:0097011)	1/6	0.0596675	1	0	0	16.3399	46.0616	CD4	.		Transcriptional misregulation in cancer	1/186	0.852784	1	0	0	0.527093	0.083939	CDKN1B
telencephalon cell migration (GO:0022029)	1/6	0.0596675	1	0	0	16.3399	46.0616	HTR6	.		Kaposi sarcoma-associated herpesvirus infection	1/186	0.852784	1	0	0	0.527093	0.083939	CCR8
regulation of protein K63-linked ubiquitination (GO:1900044)	1/6	0.0596675	1	0	0	16.3399	46.0616	PARP10	.		Rap1 signaling pathway	1/206	0.88032	1	0	0	0.475919	0.0606653	LAT
negative regulation of type I interferon-mediated signaling pathway (GO:0060339)	1/6	0.0596675	1	0	0	16.3399	46.0616	NLRC5	.		Regulation of actin cytoskeleton	1/214	0.88984	1	0	0	0.458127	0.0534695	CYFIP2
single strand break repair (GO:0000012)	1/6	0.0596675	1	0	0	16.3399	46.0616	APLF	.		Thermogenesis	1/231	0.907641	1	0	0	0.424412	0.041128	COA6
negative regulation of cytokinesis (GO:0032466)	1/6	0.0596675	1	0	0	16.3399	46.0616	ZFYVE19	.		MAPK signaling pathway	1/295	0.952498	1	0	0	0.332336	0.0161739	PTPN7
signal complex assembly (GO:0007172)	1/6	0.0596675	1	0	0	16.3399	46.0616	CD3E	.		MicroRNAs in cancer	1/299	0.954435	1	0	0	0.32789	0.0152915	CDKN1B
regulation of MHC class I biosynthetic process (GO:0045343)	1/6	0.0596675	1	0	0	16.3399	46.0616	NLRC5	.		Herpes simplex virus 1 infection	2/492	0.962484	1	0	0	0.398533	0.015239	LTA;ZNF853
acetyl-CoA biosynthetic process (GO:0006085)	1/6	0.0596675	1	0	0	16.3399	46.0616	ACSS1	.		Human papillomavirus infection	1/330	0.967009	1	0	0	0.297089	0.00996668	CDKN1B
positive regulation of Ras protein signal transduction (GO:0046579)	2/40	0.0627162	1	0	0	4.90196	13.5742	P2RY10;GPR18	.		PI3K-Akt signaling pathway	1/354	0.974315	1	0	0	0.276947	0.00720636	CDKN1B
phospholipase C-activating G-protein coupled receptor signaling pathway (GO:0007200)	3/91	0.0662226	1	0	0	3.23206	8.77419	CYSLTR1;P2RY10;GPR18	.		Olfactory transduction	1/444	0.989981	1	0	0	0.220809	0.00222346	SLC8A2
membrane fusion involved in viral entry into host cell (GO:0039663)	1/7	0.0692617	1	0	0	14.0056	37.393	CD4	.
ATP hydrolysis coupled proton transport (GO:0015991)	1/7	0.0692617	1	0	0	14.0056	37.393	ATP1A1	.
membrane raft polarization (GO:0001766)	1/7	0.0692617	1	0	0	14.0056	37.393	CD2	.
L-alanine transport (GO:0015808)	1/7	0.0692617	1	0	0	14.0056	37.393	SLC1A4	.
regulation of vitamin D biosynthetic process (GO:0060556)	1/7	0.0692617	1	0	0	14.0056	37.393	GFI1	.
regulation of cell-cell adhesion mediated by integrin (GO:0033632)	1/7	0.0692617	1	0	0	14.0056	37.393	CXCL13	.
regulation of calcidiol 1-monooxygenase activity (GO:0060558)	1/7	0.0692617	1	0	0	14.0056	37.393	GFI1	.
negative regulation of T cell cytokine production (GO:0002725)	1/7	0.0692617	1	0	0	14.0056	37.393	TBX21	.
ATP hydrolysis coupled cation transmembrane transport (GO:0099132)	1/7	0.0692617	1	0	0	14.0056	37.393	ATP1A1	.
regulation of T-helper 17 type immune response (GO:2000316)	1/7	0.0692617	1	0	0	14.0056	37.393	IL12RB1	.
regulation of chromatin assembly or disassembly (GO:0001672)	1/7	0.0692617	1	0	0	14.0056	37.393	PARP10	.
positive regulation of type I interferon-mediated signaling pathway (GO:0060340)	1/7	0.0692617	1	0	0	14.0056	37.393	NLRC5	.
positive regulation of B cell differentiation (GO:0045579)	1/7	0.0692617	1	0	0	14.0056	37.393	CD27	.
regulation of memory T cell differentiation (GO:0043380)	1/7	0.0692617	1	0	0	14.0056	37.393	IL12RB1	.
regulation of endothelial cell chemotaxis to fibroblast growth factor (GO:2000544)	1/7	0.0692617	1	0	0	14.0056	37.393	CXCL13	.
negative regulation of type 2 immune response (GO:0002829)	1/7	0.0692617	1	0	0	14.0056	37.393	TBX21	.
fusion of virus membrane with host plasma membrane (GO:0019064)	1/7	0.0692617	1	0	0	14.0056	37.393	CD4	.
positive regulation of lymphocyte apoptotic process (GO:0070230)	1/7	0.0692617	1	0	0	14.0056	37.393	IDO1	.
membrane raft distribution (GO:0031580)	1/7	0.0692617	1	0	0	14.0056	37.393	CD2	.
positive regulation of interferon-gamma production (GO:0032729)	2/43	0.0711962	1	0	0	4.55996	12.0489	CD2;IL12RB1	.
regulation of B cell activation (GO:0050864)	3/95	0.0733031	1	0	0	3.09598	8.09026	MZB1;SLA2;IKZF3	.
protein N-linked glycosylation via asparagine (GO:0018279)	2/44	0.0741015	1	0	0	4.45633	11.5968	ST6GALNAC2;DERL3	.
peptidyl-asparagine modification (GO:0018196)	2/45	0.0770442	1	0	0	4.3573	11.1694	ST6GALNAC2;DERL3	.
regulation of cell proliferation (GO:0042127)	12/740	0.0771463	1	0	0	1.58983	4.07321	BLK;ITK;CDKN1B;LCK;GRAP2;TNFRSF18;MZB1;CD27;SLA2;CXCL13;TNFRSF4;SLAMF1	.
positive regulation of monocyte differentiation (GO:0045657)	1/8	0.0787586	1	0	0	12.2549	31.1442	CD4	.
positive regulation of vasculogenesis (GO:2001214)	1/8	0.0787586	1	0	0	12.2549	31.1442	TMEM100	.
positive regulation of viral entry into host cell (GO:0046598)	1/8	0.0787586	1	0	0	12.2549	31.1442	CD4	.
T-helper cell lineage commitment (GO:0002295)	1/8	0.0787586	1	0	0	12.2549	31.1442	IRF4	.
defense response to protozoan (GO:0042832)	1/8	0.0787586	1	0	0	12.2549	31.1442	IRF4	.
mRNA cleavage (GO:0006379)	1/8	0.0787586	1	0	0	12.2549	31.1442	RNASE4	.
central nervous system myelination (GO:0022010)	1/8	0.0787586	1	0	0	12.2549	31.1442	SOX10	.
negative regulation of retrograde protein transport, ER to cytosol (GO:1904153)	1/8	0.0787586	1	0	0	12.2549	31.1442	DERL3	.
integrin activation (GO:0033622)	1/8	0.0787586	1	0	0	12.2549	31.1442	MZB1	.
cellular response to interleukin-21 (GO:0098757)	1/8	0.0787586	1	0	0	12.2549	31.1442	STAT4	.
immunoglobulin mediated immune response (GO:0016064)	1/8	0.0787586	1	0	0	12.2549	31.1442	CD27	.
T-helper 17 cell differentiation (GO:0072539)	1/8	0.0787586	1	0	0	12.2549	31.1442	IRF4	.
regulation of sensory perception (GO:0051931)	1/8	0.0787586	1	0	0	12.2549	31.1442	TMEM100	.
regulation of T-helper 2 cell cytokine production (GO:2000551)	1/8	0.0787586	1	0	0	12.2549	31.1442	TBX21	.
interleukin-21-mediated signaling pathway (GO:0038114)	1/8	0.0787586	1	0	0	12.2549	31.1442	STAT4	.
negative regulation of monooxygenase activity (GO:0032769)	1/8	0.0787586	1	0	0	12.2549	31.1442	GFI1	.
negative regulation of T-helper cell differentiation (GO:0045623)	1/8	0.0787586	1	0	0	12.2549	31.1442	TBX21	.
positive regulation of respiratory burst (GO:0060267)	1/8	0.0787586	1	0	0	12.2549	31.1442	JCHAIN	.
negative regulation of glucose import (GO:0046325)	1/8	0.0787586	1	0	0	12.2549	31.1442	MZB1	.
response to vitamin D (GO:0033280)	1/8	0.0787586	1	0	0	12.2549	31.1442	AQP3	.
interleukin-12-mediated signaling pathway (GO:0035722)	2/46	0.0800233	1	0	0	4.26257	10.7649	STAT4;IL12RB1	.
cellular response to interleukin-12 (GO:0071349)	2/46	0.0800233	1	0	0	4.26257	10.7649	STAT4;IL12RB1	.
regulation of kinase activity (GO:0043549)	3/101	0.0845244	1	0	0	2.91206	7.19486	CD4;CDKN1B;NLRC5	.
positive regulation of cytokine production involved in inflammatory response (GO:1900017)	1/9	0.088159	1	0	0	10.8932	26.4555	CD6	.
regulation of integrin activation (GO:0033623)	1/9	0.088159	1	0	0	10.8932	26.4555	CXCL13	.
ATP synthesis coupled electron transport (GO:0042773)	1/9	0.088159	1	0	0	10.8932	26.4555	COA6	.
regulation of immunoglobulin secretion (GO:0051023)	1/9	0.088159	1	0	0	10.8932	26.4555	TNFRSF4	.
alanine transport (GO:0032328)	1/9	0.088159	1	0	0	10.8932	26.4555	SLC1A4	.
negative regulation of protein exit from endoplasmic reticulum (GO:0070862)	1/9	0.088159	1	0	0	10.8932	26.4555	DERL3	.
negative regulation of alcohol biosynthetic process (GO:1902931)	1/9	0.088159	1	0	0	10.8932	26.4555	GFI1	.
proline transport (GO:0015824)	1/9	0.088159	1	0	0	10.8932	26.4555	SLC1A4	.
regulation of sensory perception of pain (GO:0051930)	1/9	0.088159	1	0	0	10.8932	26.4555	TMEM100	.
regulation of T-helper 1 type immune response (GO:0002825)	1/9	0.088159	1	0	0	10.8932	26.4555	IL12RB1	.
endothelial cell chemotaxis (GO:0035767)	1/9	0.088159	1	0	0	10.8932	26.4555	CXCL13	.
regulation of leukocyte activation (GO:0002694)	1/9	0.088159	1	0	0	10.8932	26.4555	LCK	.
regulation of interferon-gamma secretion (GO:1902713)	1/9	0.088159	1	0	0	10.8932	26.4555	CD2	.
positive regulation of T cell chemotaxis (GO:0010820)	1/9	0.088159	1	0	0	10.8932	26.4555	CXCL13	.
regulation of endothelial cell differentiation (GO:0045601)	1/9	0.088159	1	0	0	10.8932	26.4555	TMEM100	.
protein modification by small protein conjugation or removal (GO:0070647)	1/9	0.088159	1	0	0	10.8932	26.4555	UBD	.
indolalkylamine catabolic process (GO:0046218)	1/9	0.088159	1	0	0	10.8932	26.4555	IDO1	.
positive regulation of immunoglobulin secretion (GO:0051024)	1/9	0.088159	1	0	0	10.8932	26.4555	TNFRSF4	.
response to vitamin (GO:0033273)	1/9	0.088159	1	0	0	10.8932	26.4555	AQP3	.
potassium ion import across plasma membrane (GO:1990573)	1/9	0.088159	1	0	0	10.8932	26.4555	ATP1A1	.
positive regulation of interleukin-13 production (GO:0032736)	1/10	0.0974639	1	0	0	9.80392	22.8262	IRF4	.
glomerular filtration (GO:0003094)	1/10	0.0974639	1	0	0	9.80392	22.8262	JCHAIN	.
cytochrome complex assembly (GO:0017004)	1/10	0.0974639	1	0	0	9.80392	22.8262	COA6	.
energy coupled proton transmembrane transport, against electrochemical gradient (GO:0015988)	1/10	0.0974639	1	0	0	9.80392	22.8262	ATP1A1	.
positive regulation of T cell apoptotic process (GO:0070234)	1/10	0.0974639	1	0	0	9.80392	22.8262	IDO1	.
negative regulation of B cell proliferation (GO:0030889)	1/10	0.0974639	1	0	0	9.80392	22.8262	CTLA4	.
positive regulation of adaptive immune response based on somatic recombination of immune receptors built from immunoglobulin superfamily domains (GO:0002824)	1/10	0.0974639	1	0	0	9.80392	22.8262	IL12RB1	.
tryptophan catabolic process (GO:0006569)	1/10	0.0974639	1	0	0	9.80392	22.8262	IDO1	.
mesoderm morphogenesis (GO:0048332)	1/10	0.0974639	1	0	0	9.80392	22.8262	EOMES	.
regulation of respiratory burst (GO:0060263)	1/10	0.0974639	1	0	0	9.80392	22.8262	JCHAIN	.
regulation of T cell apoptotic process (GO:0070232)	1/10	0.0974639	1	0	0	9.80392	22.8262	IDO1	.
myeloid dendritic cell differentiation (GO:0043011)	1/10	0.0974639	1	0	0	9.80392	22.8262	UBD	.
tryptophan metabolic process (GO:0006568)	1/10	0.0974639	1	0	0	9.80392	22.8262	IDO1	.
regulation of T cell chemotaxis (GO:0010819)	1/10	0.0974639	1	0	0	9.80392	22.8262	CXCL13	.
B cell differentiation (GO:0030183)	2/52	0.0986057	1	0	0	3.77074	8.73539	CD79B;CD79A	.
lymphocyte mediated immunity (GO:0002449)	1/11	0.106674	1	0	0	8.91266	19.9463	SLA2	.
negative regulation of myotube differentiation (GO:0010832)	1/11	0.106674	1	0	0	8.91266	19.9463	BHLHA15	.
import across plasma membrane (GO:0098739)	1/11	0.106674	1	0	0	8.91266	19.9463	ATP1A1	.
T cell proliferation (GO:0042098)	1/11	0.106674	1	0	0	8.91266	19.9463	TNFRSF4	.
renal filtration (GO:0097205)	1/11	0.106674	1	0	0	8.91266	19.9463	JCHAIN	.
immune response-regulating cell surface receptor signaling pathway (GO:0002768)	1/11	0.106674	1	0	0	8.91266	19.9463	NCR3	.
negative regulation of T cell differentiation (GO:0045581)	1/11	0.106674	1	0	0	8.91266	19.9463	CTLA4	.
regulation of short-term neuronal synaptic plasticity (GO:0048172)	1/11	0.106674	1	0	0	8.91266	19.9463	SLC8A2	.
interleukin-35-mediated signaling pathway (GO:0070757)	1/11	0.106674	1	0	0	8.91266	19.9463	STAT4	.
response to corticosteroid (GO:0031960)	1/11	0.106674	1	0	0	8.91266	19.9463	PDCD7	.
carbohydrate phosphorylation (GO:0046835)	1/11	0.106674	1	0	0	8.91266	19.9463	IDNK	.
low-density lipoprotein particle remodeling (GO:0034374)	1/11	0.106674	1	0	0	8.91266	19.9463	PLA2G2A	.
negative regulation of cell division (GO:0051782)	1/11	0.106674	1	0	0	8.91266	19.9463	ZFYVE19	.
cardiac muscle cell membrane repolarization (GO:0099622)	1/11	0.106674	1	0	0	8.91266	19.9463	ATP1A1	.
membrane repolarization during action potential (GO:0086011)	1/11	0.106674	1	0	0	8.91266	19.9463	ATP1A1	.
relaxation of muscle (GO:0090075)	1/11	0.106674	1	0	0	8.91266	19.9463	ATP1A1	.
myeloid cell activation involved in immune response (GO:0002275)	1/11	0.106674	1	0	0	8.91266	19.9463	SLAMF1	.
relaxation of cardiac muscle (GO:0055119)	1/11	0.106674	1	0	0	8.91266	19.9463	ATP1A1	.
regulation of Rho protein signal transduction (GO:0035023)	2/57	0.114911	1	0	0	3.43997	7.4427	P2RY10;GPR18	.
regulation of retrograde protein transport, ER to cytosol (GO:1904152)	1/12	0.115791	1	0	0	8.16993	17.6141	DERL3	.
regulation of vasculogenesis (GO:2001212)	1/12	0.115791	1	0	0	8.16993	17.6141	TMEM100	.
regulation of antigen receptor-mediated signaling pathway (GO:0050854)	1/12	0.115791	1	0	0	8.16993	17.6141	BLK	.
activation of cysteine-type endopeptidase activity (GO:0097202)	1/12	0.115791	1	0	0	8.16993	17.6141	CYFIP2	.
regulation of T cell differentiation in thymus (GO:0033081)	1/12	0.115791	1	0	0	8.16993	17.6141	TESPA1	.
regulation of viral life cycle (GO:1903900)	1/12	0.115791	1	0	0	8.16993	17.6141	LAMP3	.
negative regulation of ERAD pathway (GO:1904293)	1/12	0.115791	1	0	0	8.16993	17.6141	DERL3	.
negative regulation of vascular smooth muscle cell proliferation (GO:1904706)	1/12	0.115791	1	0	0	8.16993	17.6141	CDKN1B	.
regulation of protein import into nucleus, translocation (GO:0033158)	1/12	0.115791	1	0	0	8.16993	17.6141	PARP10	.
iron ion transport (GO:0006826)	1/12	0.115791	1	0	0	8.16993	17.6141	SLC25A28	.
modification-dependent macromolecule catabolic process (GO:0043632)	1/12	0.115791	1	0	0	8.16993	17.6141	UBD	.
oligodendrocyte development (GO:0014003)	1/12	0.115791	1	0	0	8.16993	17.6141	SOX10	.
positive regulation of T-helper 1 type immune response (GO:0002827)	1/12	0.115791	1	0	0	8.16993	17.6141	IL12RB1	.
positive regulation of intracellular signal transduction (GO:1902533)	8/479	0.118068	1	0	0	1.6374	3.4983	HTR6;CD4;LCK;UBD;CD27;ICOS;TNFRSF4;APOL3	.
modulation by virus of host process (GO:0019054)	1/13	0.124816	1	0	0	7.54148	15.6932	CD4	.
cellular potassium ion homeostasis (GO:0030007)	1/13	0.124816	1	0	0	7.54148	15.6932	ATP1A1	.
sodium ion export from cell (GO:0036376)	1/13	0.124816	1	0	0	7.54148	15.6932	ATP1A1	.
regulation of plasma membrane bounded cell projection organization (GO:0120035)	1/13	0.124816	1	0	0	7.54148	15.6932	ZNF804A	.
regulation of leukocyte migration (GO:0002685)	1/13	0.124816	1	0	0	7.54148	15.6932	TNFRSF18	.
cellular response to interleukin-15 (GO:0071350)	1/13	0.124816	1	0	0	7.54148	15.6932	CD4	.
water transport (GO:0006833)	1/13	0.124816	1	0	0	7.54148	15.6932	AQP3	.
regulation of glucose import in response to insulin stimulus (GO:2001273)	1/13	0.124816	1	0	0	7.54148	15.6932	MZB1	.
sodium ion export (GO:0071436)	1/13	0.124816	1	0	0	7.54148	15.6932	ATP1A1	.
membrane repolarization (GO:0086009)	1/13	0.124816	1	0	0	7.54148	15.6932	ATP1A1	.
interleukin-15-mediated signaling pathway (GO:0035723)	1/13	0.124816	1	0	0	7.54148	15.6932	CD4	.
negative regulation of MAP kinase activity (GO:0043407)	2/61	0.128412	1	0	0	3.2144	6.59759	RGS3;LAX1	.
second-messenger-mediated signaling (GO:0019932)	2/62	0.131843	1	0	0	3.16256	6.40778	PTGDR2;LAT	.
regulation of T cell proliferation (GO:0042129)	2/62	0.131843	1	0	0	3.16256	6.40778	CD6;CD3E	.
modified amino acid transport (GO:0072337)	1/14	0.133748	1	0	0	7.0028	14.0882	SLC1A4	.
cell communication by electrical coupling involved in cardiac conduction (GO:0086064)	1/14	0.133748	1	0	0	7.0028	14.0882	ATP1A1	.
fluid transport (GO:0042044)	1/14	0.133748	1	0	0	7.0028	14.0882	AQP3	.
mitotic cell cycle arrest (GO:0071850)	1/14	0.133748	1	0	0	7.0028	14.0882	CDKN1B	.
positive regulation of cell adhesion mediated by integrin (GO:0033630)	1/14	0.133748	1	0	0	7.0028	14.0882	CXCL13	.
acetyl-CoA metabolic process (GO:0006084)	1/14	0.133748	1	0	0	7.0028	14.0882	ACSS1	.
oligodendrocyte differentiation (GO:0048709)	1/14	0.133748	1	0	0	7.0028	14.0882	SOX10	.
adaptive immune response based on somatic recombination of immune receptors built from immunoglobulin superfamily domains (GO:0002460)	1/14	0.133748	1	0	0	7.0028	14.0882	SLA2	.
regulation of transferase activity (GO:0051338)	1/14	0.133748	1	0	0	7.0028	14.0882	NLRC5	.
cellular protein complex disassembly (GO:0043624)	1/14	0.133748	1	0	0	7.0028	14.0882	N6AMT1	.
positive regulation of interleukin-8 secretion (GO:2000484)	1/14	0.133748	1	0	0	7.0028	14.0882	CD2	.
regulation of monocyte differentiation (GO:0045655)	1/14	0.133748	1	0	0	7.0028	14.0882	CD4	.
acyl-CoA biosynthetic process (GO:0071616)	1/14	0.133748	1	0	0	7.0028	14.0882	ACSS1	.
G-protein coupled receptor signaling pathway, coupled to cyclic nucleotide second messenger (GO:0007187)	3/125	0.135795	1	0	0	2.35294	4.69791	CYSLTR1;HTR6;PTGDR2	.
NAD biosynthesis via nicotinamide riboside salvage pathway (GO:0034356)	1/15	0.14259	1	0	0	6.53595	12.7306	PARP10	.
membrane repolarization during cardiac muscle cell action potential (GO:0086013)	1/15	0.14259	1	0	0	6.53595	12.7306	ATP1A1	.
fatty acid beta-oxidation using acyl-CoA oxidase (GO:0033540)	1/15	0.14259	1	0	0	6.53595	12.7306	ECI2	.
regulation of T cell mediated cytotoxicity (GO:0001914)	1/15	0.14259	1	0	0	6.53595	12.7306	IL12RB1	.
negative regulation of interleukin-2 production (GO:0032703)	1/15	0.14259	1	0	0	6.53595	12.7306	TBX21	.
positive regulation of interleukin-4 production (GO:0032753)	1/15	0.14259	1	0	0	6.53595	12.7306	IRF4	.
endoderm development (GO:0007492)	1/15	0.14259	1	0	0	6.53595	12.7306	EOMES	.
cellular sodium ion homeostasis (GO:0006883)	1/15	0.14259	1	0	0	6.53595	12.7306	ATP1A1	.
regulation of cardiac conduction (GO:1903779)	2/67	0.149299	1	0	0	2.92654	5.56571	ATP1A1;SLC8A2	.
lipopolysaccharide-mediated signaling pathway (GO:0031663)	1/16	0.151342	1	0	0	6.12745	11.5699	CD6	.
sialylation (GO:0097503)	1/16	0.151342	1	0	0	6.12745	11.5699	ST6GALNAC2	.
positive regulation of leukocyte activation (GO:0002696)	1/16	0.151342	1	0	0	6.12745	11.5699	CD2	.
positive regulation of macrophage derived foam cell differentiation (GO:0010744)	1/16	0.151342	1	0	0	6.12745	11.5699	PLA2G2A	.
phosphatidylinositol acyl-chain remodeling (GO:0036149)	1/16	0.151342	1	0	0	6.12745	11.5699	PLA2G2A	.
regulation of cell cycle phase transition (GO:1901987)	1/16	0.151342	1	0	0	6.12745	11.5699	UBD	.
negative regulation of striated muscle cell differentiation (GO:0051154)	1/16	0.151342	1	0	0	6.12745	11.5699	BHLHA15	.
negative regulation of steroid biosynthetic process (GO:0010894)	1/16	0.151342	1	0	0	6.12745	11.5699	GFI1	.
positive regulation of lymphocyte differentiation (GO:0045621)	1/16	0.151342	1	0	0	6.12745	11.5699	CD27	.
guanosine-containing compound metabolic process (GO:1901068)	1/16	0.151342	1	0	0	6.12745	11.5699	GIMAP7	.
response to interferon-gamma (GO:0034341)	2/68	0.152845	1	0	0	2.88351	5.41619	UBD;IL12RB1	.
vascular endothelial growth factor receptor signaling pathway (GO:0048010)	2/70	0.159984	1	0	0	2.80112	5.13355	CYFIP2;SH2D2A	.
calcium-mediated signaling (GO:0019722)	2/70	0.159984	1	0	0	2.80112	5.13355	PTGDR2;LAT	.
gastrulation (GO:0007369)	1/17	0.160006	1	0	0	5.76701	10.5683	EOMES	.
regulation of B cell receptor signaling pathway (GO:0050855)	1/17	0.160006	1	0	0	5.76701	10.5683	BLK	.
response to interferon-alpha (GO:0035455)	1/17	0.160006	1	0	0	5.76701	10.5683	LAMP3	.
cardiac muscle cell contraction (GO:0086003)	1/17	0.160006	1	0	0	5.76701	10.5683	ATP1A1	.
cellular monovalent inorganic cation homeostasis (GO:0030004)	1/17	0.160006	1	0	0	5.76701	10.5683	ATP1A1	.
response to cytokine (GO:0034097)	3/138	0.167092	1	0	0	2.13129	3.81333	LAMP3;UBD;PTPN7	.
negative regulation of cysteine-type endopeptidase activity (GO:2000117)	2/72	0.167184	1	0	0	2.72331	4.87107	LAMP3;CST7	.
negative regulation of fibroblast proliferation (GO:0048147)	1/18	0.168581	1	0	0	5.44662	9.69684	PARP10	.
regulation of viral process (GO:0050792)	1/18	0.168581	1	0	0	5.44662	9.69684	LAMP3	.
glyceraldehyde-3-phosphate metabolic process (GO:0019682)	1/18	0.168581	1	0	0	5.44662	9.69684	GLYCTK	.
positive regulation of metabolic process (GO:0009893)	1/18	0.168581	1	0	0	5.44662	9.69684	JCHAIN	.
phosphatidylglycerol acyl-chain remodeling (GO:0036148)	1/18	0.168581	1	0	0	5.44662	9.69684	PLA2G2A	.
negative regulation of calcium-mediated signaling (GO:0050849)	1/18	0.168581	1	0	0	5.44662	9.69684	SLA2	.
positive regulation of inflammatory response (GO:0050729)	2/73	0.170805	1	0	0	2.68601	4.74679	CD6;PLA2G2A	.
protein N-linked glycosylation (GO:0006487)	2/73	0.170805	1	0	0	2.68601	4.74679	ST6GALNAC2;DERL3	.
positive regulation of cytokine secretion (GO:0050715)	2/73	0.170805	1	0	0	2.68601	4.74679	CD2;CRTAM	.
positive regulation of MAPK cascade (GO:0043410)	5/289	0.173864	1	0	0	1.69618	2.96744	CD4;PLA2G2A;CD27;TNFRSF4;SLAMF1	.
protein ADP-ribosylation (GO:0006471)	1/19	0.177069	1	0	0	5.15996	8.933	PARP10	.
negative regulation of phosphate metabolic process (GO:0045936)	1/19	0.177069	1	0	0	5.15996	8.933	CDKN1B	.
positive regulation of epithelial cell differentiation (GO:0030858)	1/19	0.177069	1	0	0	5.15996	8.933	TMEM100	.
positive regulation of activated T cell proliferation (GO:0042104)	1/19	0.177069	1	0	0	5.15996	8.933	IL12RB1	.
negative regulation of proteolysis involved in cellular protein catabolic process (GO:1903051)	1/19	0.177069	1	0	0	5.15996	8.933	LAMP3	.
regulation of myotube differentiation (GO:0010830)	1/19	0.177069	1	0	0	5.15996	8.933	BHLHA15	.
protein oligomerization (GO:0051259)	4/217	0.181623	1	0	0	1.80717	3.08272	CD79B;CD3G;CD3E;CD3D	.
positive regulation of JNK cascade (GO:0046330)	2/76	0.181744	1	0	0	2.57998	4.39927	CD27;SLAMF1	.
negative regulation of innate immune response (GO:0045824)	1/20	0.185471	1	0	0	4.90196	8.25911	NLRC5	.
cell projection assembly (GO:0030031)	1/20	0.185471	1	0	0	4.90196	8.25911	CYFIP2	.
mesoderm formation (GO:0001707)	1/20	0.185471	1	0	0	4.90196	8.25911	EOMES	.
aromatic amino acid family catabolic process (GO:0009074)	1/20	0.185471	1	0	0	4.90196	8.25911	IDO1	.
regulation of epidermal cell differentiation (GO:0045604)	1/20	0.185471	1	0	0	4.90196	8.25911	AQP3	.
cellular response to steroid hormone stimulus (GO:0071383)	1/20	0.185471	1	0	0	4.90196	8.25911	ATP1A1	.
regulation of toll-like receptor signaling pathway (GO:0034121)	1/20	0.185471	1	0	0	4.90196	8.25911	GFI1	.
positive regulation of T cell migration (GO:2000406)	1/20	0.185471	1	0	0	4.90196	8.25911	CXCL13	.
glial cell development (GO:0021782)	1/20	0.185471	1	0	0	4.90196	8.25911	SOX10	.
striated muscle cell development (GO:0055002)	1/20	0.185471	1	0	0	4.90196	8.25911	MYOZ3	.
viral process (GO:0016032)	4/220	0.187736	1	0	0	1.78253	2.98167	CD4;LCK;GFI1;CXCR6	.
positive regulation of cytokine production (GO:0001819)	4/220	0.187736	1	0	0	1.78253	2.98167	CD6;CRTAM;IL12RB1;TIGIT	.
dendritic cell differentiation (GO:0097028)	1/21	0.193787	1	0	0	4.66853	7.66104	UBD	.
regulation of interleukin-2 production (GO:0032663)	1/21	0.193787	1	0	0	4.66853	7.66104	TBX21	.
GTP metabolic process (GO:0046039)	1/21	0.193787	1	0	0	4.66853	7.66104	GIMAP7	.
phosphatidylserine acyl-chain remodeling (GO:0036150)	1/21	0.193787	1	0	0	4.66853	7.66104	PLA2G2A	.
negative regulation of viral process (GO:0048525)	1/21	0.193787	1	0	0	4.66853	7.66104	TRIM14	.
positive regulation of leukocyte cell-cell adhesion (GO:1903039)	1/21	0.193787	1	0	0	4.66853	7.66104	LCK	.
positive regulation of defense response to virus by host (GO:0002230)	1/21	0.193787	1	0	0	4.66853	7.66104	IL12RB1	.
synaptic transmission, glutamatergic (GO:0035249)	1/21	0.193787	1	0	0	4.66853	7.66104	SLC1A4	.
mesoderm development (GO:0007498)	1/21	0.193787	1	0	0	4.66853	7.66104	IKZF3	.
negative regulation of cyclin-dependent protein kinase activity (GO:1904030)	1/21	0.193787	1	0	0	4.66853	7.66104	CDKN1B	.
positive regulation of T cell mediated immunity (GO:0002711)	1/21	0.193787	1	0	0	4.66853	7.66104	IL12RB1	.
long-term synaptic potentiation (GO:0060291)	1/21	0.193787	1	0	0	4.66853	7.66104	SLC8A2	.
positive regulation of stress-activated MAPK cascade (GO:0032874)	2/80	0.196483	1	0	0	2.45098	3.98818	CD27;SLAMF1	.
STAT cascade (GO:0097696)	1/22	0.202019	1	0	0	4.45633	7.12742	STAT4	.
regulation of interferon-gamma-mediated signaling pathway (GO:0060334)	1/22	0.202019	1	0	0	4.45633	7.12742	NLRC5	.
beta-catenin destruction complex disassembly (GO:1904886)	1/22	0.202019	1	0	0	4.45633	7.12742	FRAT1	.
NAD biosynthetic process (GO:0009435)	1/22	0.202019	1	0	0	4.45633	7.12742	PARP10	.
negative regulation of protein import into nucleus (GO:0042308)	1/22	0.202019	1	0	0	4.45633	7.12742	PARP10	.
activation of phospholipase C activity (GO:0007202)	1/22	0.202019	1	0	0	4.45633	7.12742	ITK	.
viral genome replication (GO:0019079)	1/22	0.202019	1	0	0	4.45633	7.12742	CXCR6	.
phosphatidylglycerol metabolic process (GO:0046471)	1/22	0.202019	1	0	0	4.45633	7.12742	PLA2G2A	.
regulation of cytokine production involved in inflammatory response (GO:1900015)	1/22	0.202019	1	0	0	4.45633	7.12742	CD6	.
positive regulation of DNA metabolic process (GO:0051054)	2/82	0.203908	1	0	0	2.3912	3.80222	EYA2;APLF	.
regulation of protein oligomerization (GO:0032459)	1/23	0.210168	1	0	0	4.26257	6.64898	JCHAIN	.
negative regulation of viral transcription (GO:0032897)	1/23	0.210168	1	0	0	4.26257	6.64898	TRIM14	.
negative regulation of signal transduction in absence of ligand (GO:1901099)	1/23	0.210168	1	0	0	4.26257	6.64898	EYA2	.
regulation of interleukin-8 secretion (GO:2000482)	1/23	0.210168	1	0	0	4.26257	6.64898	CD2	.
negative regulation of extrinsic apoptotic signaling pathway in absence of ligand (GO:2001240)	1/23	0.210168	1	0	0	4.26257	6.64898	EYA2	.
positive regulation of protein oligomerization (GO:0032461)	1/23	0.210168	1	0	0	4.26257	6.64898	JCHAIN	.
activation of GTPase activity (GO:0090630)	2/84	0.211364	1	0	0	2.33427	3.62786	TBC1D10C;CXCL13	.
regulation of signal transduction (GO:0009966)	4/233	0.214953	1	0	0	1.68308	2.58745	RGS3;GFI1;UBASH3A;CD3E	.
negative regulation of cyclin-dependent protein serine/threonine kinase activity (GO:0045736)	1/24	0.218233	1	0	0	4.08497	6.2181	CDKN1B	.
macromolecule modification (GO:0043412)	1/24	0.218233	1	0	0	4.08497	6.2181	ST6GALNAC2	.
positive regulation of immune effector process (GO:0002699)	1/24	0.218233	1	0	0	4.08497	6.2181	IL12RB1	.
response to glucocorticoid (GO:0051384)	1/24	0.218233	1	0	0	4.08497	6.2181	PDCD7	.
transition metal ion homeostasis (GO:0055076)	1/24	0.218233	1	0	0	4.08497	6.2181	SLC25A28	.
regulation of neuronal synaptic plasticity (GO:0048168)	1/24	0.218233	1	0	0	4.08497	6.2181	SLC8A2	.
negative regulation of sequestering of calcium ion (GO:0051283)	1/24	0.218233	1	0	0	4.08497	6.2181	LCK	.
negative regulation of interleukin-6 production (GO:0032715)	1/24	0.218233	1	0	0	4.08497	6.2181	SLAMF1	.
regulation of interleukin-10 production (GO:0032653)	1/25	0.226217	1	0	0	3.92157	5.82848	TIGIT	.
heterotypic cell-cell adhesion (GO:0034113)	1/25	0.226217	1	0	0	3.92157	5.82848	CD2	.
regulation of vascular smooth muscle cell proliferation (GO:1904705)	1/25	0.226217	1	0	0	3.92157	5.82848	CDKN1B	.
L-amino acid transport (GO:0015807)	1/25	0.226217	1	0	0	3.92157	5.82848	SLC1A4	.
glial cell differentiation (GO:0010001)	1/25	0.226217	1	0	0	3.92157	5.82848	SOX10	.
respiratory chain complex IV assembly (GO:0008535)	1/25	0.226217	1	0	0	3.92157	5.82848	COA6	.
potassium ion homeostasis (GO:0055075)	1/25	0.226217	1	0	0	3.92157	5.82848	ATP1A1	.
neutral amino acid transport (GO:0015804)	1/25	0.226217	1	0	0	3.92157	5.82848	SLC1A4	.
positive regulation of interleukin-12 production (GO:0032735)	1/25	0.226217	1	0	0	3.92157	5.82848	LTB	.
positive regulation of protein complex assembly (GO:0031334)	2/88	0.226351	1	0	0	2.22816	3.31031	CXCL13;JCHAIN	.
positive regulation of I-kappaB kinase/NF-kappaB signaling (GO:0043123)	3/163	0.232103	1	0	0	1.8044	2.63546	CD4;UBD;APOL3	.
regulation of JNK cascade (GO:0046328)	2/90	0.233874	1	0	0	2.17865	3.16552	CD27;SLAMF1	.
sodium ion homeostasis (GO:0055078)	1/26	0.234119	1	0	0	3.77074	5.47483	ATP1A1	.
regulation of transcription involved in G1/S transition of mitotic cell cycle (GO:0000083)	1/26	0.234119	1	0	0	3.77074	5.47483	GFI1	.
negative regulation of cellular response to insulin stimulus (GO:1900077)	1/26	0.234119	1	0	0	3.77074	5.47483	MZB1	.
phosphatidylethanolamine acyl-chain remodeling (GO:0036152)	1/26	0.234119	1	0	0	3.77074	5.47483	PLA2G2A	.
regulation of viral entry into host cell (GO:0046596)	1/26	0.234119	1	0	0	3.77074	5.47483	CD4	.
cellular response to lipopolysaccharide (GO:0071222)	2/91	0.237642	1	0	0	2.15471	3.0963	CD6;GFI1	.
phosphatidylserine metabolic process (GO:0006658)	1/27	0.241941	1	0	0	3.63108	5.15272	PLA2G2A	.
phosphatidylcholine acyl-chain remodeling (GO:0036151)	1/27	0.241941	1	0	0	3.63108	5.15272	PLA2G2A	.
regulation of extrinsic apoptotic signaling pathway in absence of ligand (GO:2001239)	1/27	0.241941	1	0	0	3.63108	5.15272	EYA2	.
negative regulation of smooth muscle cell proliferation (GO:0048662)	1/27	0.241941	1	0	0	3.63108	5.15272	CDKN1B	.
release of sequestered calcium ion into cytosol (GO:0051209)	1/27	0.241941	1	0	0	3.63108	5.15272	LCK	.
regulation of vasculature development (GO:1901342)	1/28	0.249684	1	0	0	3.5014	4.8584	CXCL13	.
RNA phosphodiester bond hydrolysis (GO:0090501)	1/28	0.249684	1	0	0	3.5014	4.8584	RNASE4	.
cardiac muscle cell action potential involved in contraction (GO:0086002)	1/28	0.249684	1	0	0	3.5014	4.8584	ATP1A1	.
negative regulation of proteasomal protein catabolic process (GO:1901799)	1/28	0.249684	1	0	0	3.5014	4.8584	LAMP3	.
acute inflammatory response (GO:0002526)	1/28	0.249684	1	0	0	3.5014	4.8584	CD6	.
regulation of transcription from RNA polymerase II promoter (GO:0006357)	18/1478	0.250212	1	0	0	1.19398	1.6542	EOMES;GFI1;NLRC5;SLA2;IKZF3;SOX10;CD3D;SPIB;TMEM100;POMC;TOX2;FOXS1;KLF5;IRF4;TBX21;POU2AF1;ZNF831;NFKBID	.
regulation of heart contraction (GO:0008016)	2/95	0.252739	1	0	0	2.06398	2.8388	ATP1A1;SLC8A2	.
regulation of cell death (GO:0010941)	2/96	0.256518	1	0	0	2.04248	2.77891	CDKN1B;AGR3	.
cellular metal ion homeostasis (GO:0006875)	2/96	0.256518	1	0	0	2.04248	2.77891	ATP1A1;SLC8A2	.
regulation of activated T cell proliferation (GO:0046006)	1/29	0.257348	1	0	0	3.38066	4.58866	IL12RB1	.
regulation of macrophage derived foam cell differentiation (GO:0010743)	1/29	0.257348	1	0	0	3.38066	4.58866	PLA2G2A	.
regulation of keratinocyte differentiation (GO:0045616)	1/29	0.257348	1	0	0	3.38066	4.58866	AQP3	.
cardiac muscle cell action potential (GO:0086001)	1/29	0.257348	1	0	0	3.38066	4.58866	ATP1A1	.
negative regulation of lymphocyte proliferation (GO:0050672)	1/29	0.257348	1	0	0	3.38066	4.58866	CTLA4	.
regulation of leukocyte chemotaxis (GO:0002688)	1/30	0.264934	1	0	0	3.26797	4.34077	CXCL13	.
positive regulation of B cell proliferation (GO:0030890)	1/30	0.264934	1	0	0	3.26797	4.34077	TNFRSF4	.
regulation of defense response to virus by host (GO:0050691)	1/30	0.264934	1	0	0	3.26797	4.34077	IL12RB1	.
positive regulation of phospholipase C activity (GO:0010863)	1/30	0.264934	1	0	0	3.26797	4.34077	ITK	.
negative regulation of transferase activity (GO:0051348)	1/30	0.264934	1	0	0	3.26797	4.34077	CDKN1B	.
small GTPase mediated signal transduction (GO:0007264)	2/99	0.26786	1	0	0	1.98059	2.60901	GRAP2;LAT	.
renal water homeostasis (GO:0003091)	1/31	0.272443	1	0	0	3.16256	4.11235	AQP3	.
cellular zinc ion homeostasis (GO:0006882)	1/31	0.272443	1	0	0	3.16256	4.11235	LCK	.
positive regulation of insulin secretion (GO:0032024)	1/31	0.272443	1	0	0	3.16256	4.11235	BLK	.
regulation of cytokine secretion (GO:0050707)	1/31	0.272443	1	0	0	3.16256	4.11235	CRTAM	.
zinc ion homeostasis (GO:0055069)	1/31	0.272443	1	0	0	3.16256	4.11235	LCK	.
cellular divalent inorganic cation homeostasis (GO:0072503)	2/101	0.275421	1	0	0	1.94137	2.50331	LCK;SLC8A2	.
positive regulation of TOR signaling (GO:0032008)	1/32	0.279876	1	0	0	3.06373	3.90138	HTR6	.
purine ribonucleoside triphosphate metabolic process (GO:0009205)	1/32	0.279876	1	0	0	3.06373	3.90138	GIMAP7	.
positive regulation of myeloid leukocyte differentiation (GO:0002763)	1/32	0.279876	1	0	0	3.06373	3.90138	CD4	.
positive regulation of tumor necrosis factor superfamily cytokine production (GO:1903557)	1/32	0.279876	1	0	0	3.06373	3.90138	CD2	.
Fc-epsilon receptor signaling pathway (GO:0038095)	3/182	0.28413	1	0	0	1.61603	2.03349	ITK;GRAP2;LAT	.
Fc receptor signaling pathway (GO:0038093)	3/183	0.286902	1	0	0	1.6072	2.00677	ITK;GRAP2;LAT	.
positive regulation of cell-cell adhesion (GO:0022409)	1/33	0.287233	1	0	0	2.97089	3.70607	CXCL13	.
positive regulation of intrinsic apoptotic signaling pathway (GO:2001244)	1/33	0.287233	1	0	0	2.97089	3.70607	LCK	.
cellular response to glucose starvation (GO:0042149)	1/33	0.287233	1	0	0	2.97089	3.70607	BHLHA15	.
entry into host cell (GO:0030260)	1/33	0.287233	1	0	0	2.97089	3.70607	CD4	.
G1/S transition of mitotic cell cycle (GO:0000082)	2/105	0.290528	1	0	0	1.86741	2.30823	CDKN1B;GFI1	.
regulation of cyclin-dependent protein kinase activity (GO:1904029)	1/35	0.301723	1	0	0	2.80112	3.35643	CDKN1B	.
antibacterial humoral response (GO:0019731)	1/35	0.301723	1	0	0	2.80112	3.35643	JCHAIN	.
protein kinase B signaling (GO:0043491)	1/35	0.301723	1	0	0	2.80112	3.35643	CDKN1B	.
regulation of sodium ion transport (GO:0002028)	1/35	0.301723	1	0	0	2.80112	3.35643	ATP1A1	.
calcium ion transmembrane import into cytosol (GO:0097553)	1/36	0.308858	1	0	0	2.72331	3.19955	LCK	.
regulation of cysteine-type endopeptidase activity (GO:2000116)	1/36	0.308858	1	0	0	2.72331	3.19955	CST7	.
endoderm formation (GO:0001706)	1/36	0.308858	1	0	0	2.72331	3.19955	EOMES	.
sodium ion transmembrane transport (GO:0035725)	1/36	0.308858	1	0	0	2.72331	3.19955	SLC8A2	.
zymogen activation (GO:0031638)	1/36	0.308858	1	0	0	2.72331	3.19955	CYFIP2	.
response to steroid hormone (GO:0048545)	1/37	0.31592	1	0	0	2.64971	3.05317	ATP1A1	.
epithelial to mesenchymal transition (GO:0001837)	1/37	0.31592	1	0	0	2.64971	3.05317	EOMES	.
myelination (GO:0042552)	1/37	0.31592	1	0	0	2.64971	3.05317	SOX10	.
regulation of DNA repair (GO:0006282)	1/37	0.31592	1	0	0	2.64971	3.05317	EYA2	.
positive regulation of kinase activity (GO:0033674)	2/113	0.320607	1	0	0	1.73521	1.97387	CD4;LAT	.
cellular response to cytokine stimulus (GO:0071345)	6/456	0.322046	1	0	0	1.28999	1.46163	POMC;CD4;IRF4;STAT4;PTPN7;IL12RB1	.
potassium ion import (GO:0010107)	1/38	0.322911	1	0	0	2.57998	2.91636	ATP1A1	.
regulation of cellular amide metabolic process (GO:0034248)	1/38	0.322911	1	0	0	2.57998	2.91636	CYFIP2	.
positive regulation of DNA repair (GO:0045739)	1/38	0.322911	1	0	0	2.57998	2.91636	EYA2	.
positive regulation of innate immune response (GO:0045089)	1/38	0.322911	1	0	0	2.57998	2.91636	NLRC5	.
retina homeostasis (GO:0001895)	1/38	0.322911	1	0	0	2.57998	2.91636	JCHAIN	.
alpha-amino acid catabolic process (GO:1901606)	1/39	0.32983	1	0	0	2.51383	2.78828	IDO1	.
regulation of type I interferon-mediated signaling pathway (GO:0060338)	1/39	0.32983	1	0	0	2.51383	2.78828	NLRC5	.
positive regulation of peptide hormone secretion (GO:0090277)	1/39	0.32983	1	0	0	2.51383	2.78828	BLK	.
regulation of proteasomal protein catabolic process (GO:0061136)	1/39	0.32983	1	0	0	2.51383	2.78828	LAMP3	.
cellular response to interferon-gamma (GO:0071346)	2/116	0.331813	1	0	0	1.69033	1.86475	IRF4;IL12RB1	.
regulation of viral transcription (GO:0046782)	1/40	0.336679	1	0	0	2.45098	2.6682	TRIM14	.
phosphatidic acid biosynthetic process (GO:0006654)	1/40	0.336679	1	0	0	2.45098	2.6682	PLA2G2A	.
negative regulation of cytokine-mediated signaling pathway (GO:0001960)	1/40	0.336679	1	0	0	2.45098	2.6682	NLRC5	.
cognition (GO:0050890)	1/40	0.336679	1	0	0	2.45098	2.6682	SLC1A4	.
JAK-STAT cascade (GO:0007259)	1/40	0.336679	1	0	0	2.45098	2.6682	STAT4	.
positive regulation of ERK1 and ERK2 cascade (GO:0070374)	3/201	0.337028	1	0	0	1.46327	1.59144	CD4;PLA2G2A;SLAMF1	.
regulation of MAPK cascade (GO:0043408)	3/203	0.342602	1	0	0	1.44886	1.55199	CD4;CD27;TNFRSF4	.
regulation of neuron projection development (GO:0010975)	2/119	0.342967	1	0	0	1.64772	1.76326	GFI1;ZNF804A	.
regulation of phosphorylation (GO:0042325)	2/119	0.342967	1	0	0	1.64772	1.76326	CDKN1B;NLRC5	.
positive regulation of B cell activation (GO:0050871)	2/119	0.342967	1	0	0	1.64772	1.76326	CD27;TNFRSF4	.
odontogenesis (GO:0042476)	1/41	0.343459	1	0	0	2.3912	2.55545	AQP3	.
phosphatidic acid metabolic process (GO:0046473)	1/41	0.343459	1	0	0	2.3912	2.55545	PLA2G2A	.
regulation of calcium-mediated signaling (GO:0050848)	1/41	0.343459	1	0	0	2.3912	2.55545	SLA2	.
peptide transport (GO:0015833)	1/41	0.343459	1	0	0	2.3912	2.55545	CD3G	.
negative regulation of cell projection organization (GO:0031345)	1/41	0.343459	1	0	0	2.3912	2.55545	GFI1	.
regulation of I-kappaB kinase/NF-kappaB signaling (GO:0043122)	3/204	0.345387	1	0	0	1.44175	1.53271	CD4;UBD;APOL3	.
macromolecular complex assembly (GO:0065003)	2/120	0.346672	1	0	0	1.63399	1.731	CD3G;CD3E	.
regulation of interleukin-6 production (GO:0032675)	1/42	0.350169	1	0	0	2.33427	2.44944	SLAMF1	.
positive regulation of transcription, DNA-templated (GO:0045893)	13/1120	0.356159	1	0	0	1.13796	1.1748	EOMES;NLRC5;IKZF3;SOX10;CD3D;SPIB;POMC;TOX2;CD4;KLF5;IRF4;TBX21;POU2AF1	.
regulation of interferon-gamma production (GO:0032649)	1/43	0.356811	1	0	0	2.27998	2.34963	IL12RB1	.
negative regulation of macromolecule metabolic process (GO:0010605)	2/124	0.361423	1	0	0	1.58128	1.60928	PARP10;CD3E	.
negative regulation of type I interferon production (GO:0032480)	1/44	0.363386	1	0	0	2.22816	2.25555	NLRC5	.
posttranscriptional regulation of gene expression (GO:0010608)	1/44	0.363386	1	0	0	2.22816	2.25555	CYFIP2	.
positive regulation of interleukin-8 production (GO:0032757)	1/44	0.363386	1	0	0	2.22816	2.25555	CD2	.
lymphocyte chemotaxis (GO:0048247)	1/44	0.363386	1	0	0	2.22816	2.25555	CXCL13	.
positive regulation of viral life cycle (GO:1903902)	1/44	0.363386	1	0	0	2.22816	2.25555	CD4	.
protein dephosphorylation (GO:0006470)	2/125	0.365092	1	0	0	1.56863	1.58056	EYA2;PTPN7	.
positive regulation of transcription from RNA polymerase II promoter (GO:0045944)	10/848	0.365234	1	0	0	1.15612	1.16447	SPIB;EOMES;POMC;TOX2;KLF5;IRF4;POU2AF1;NLRC5;IKZF3;CD3D	.
positive regulation of protein kinase B signaling (GO:0051897)	2/127	0.372405	1	0	0	1.54392	1.52505	LCK;ICOS	.
protein complex disassembly (GO:0043241)	1/46	0.376335	1	0	0	2.13129	2.08285	FRAT1	.
regulation of fibroblast proliferation (GO:0048145)	1/46	0.376335	1	0	0	2.13129	2.08285	PARP10	.
negative regulation of cellular biosynthetic process (GO:0031327)	1/47	0.382711	1	0	0	2.08594	2.00349	GFI1	.
inositol phosphate metabolic process (GO:0043647)	1/47	0.382711	1	0	0	2.08594	2.00349	ITPKA	.
positive regulation of tumor necrosis factor production (GO:0032760)	1/47	0.382711	1	0	0	2.08594	2.00349	CD2	.
myofibril assembly (GO:0030239)	1/47	0.382711	1	0	0	2.08594	2.00349	MYOZ3	.
polyol metabolic process (GO:0019751)	1/47	0.382711	1	0	0	2.08594	2.00349	ITPKA	.
regulation of intrinsic apoptotic signaling pathway (GO:2001242)	1/47	0.382711	1	0	0	2.08594	2.00349	LCK	.
protein glycosylation (GO:0006486)	2/130	0.383311	1	0	0	1.5083	1.44632	PARP10;ST6GALNAC2	.
negative regulation of mitotic cell cycle (GO:0045930)	1/48	0.389023	1	0	0	2.04248	1.92835	CDKN1B	.
amino acid transport (GO:0006865)	1/48	0.389023	1	0	0	2.04248	1.92835	SLC1A4	.
positive regulation of chemotaxis (GO:0050921)	1/48	0.389023	1	0	0	2.04248	1.92835	CXCL13	.
Fc-gamma receptor signaling pathway involved in phagocytosis (GO:0038096)	2/133	0.394136	1	0	0	1.47427	1.37264	CYFIP2;CD3G	.
positive regulation of response to DNA damage stimulus (GO:2001022)	1/49	0.39527	1	0	0	2.0008	1.85712	EYA2	.
Fc-gamma receptor signaling pathway (GO:0038094)	2/134	0.397725	1	0	0	1.46327	1.34913	CYFIP2;CD3G	.
Ras protein signal transduction (GO:0007265)	3/223	0.397982	1	0	0	1.31891	1.21518	RAB37;GRAP2;LAT	.
Fc receptor mediated stimulatory signaling pathway (GO:0002431)	2/135	0.401305	1	0	0	1.45243	1.32612	CYFIP2;CD3G	.
regulation of cellular protein metabolic process (GO:0032268)	1/50	0.401453	1	0	0	1.96078	1.78954	CYFIP2	.
myeloid leukocyte differentiation (GO:0002573)	1/50	0.401453	1	0	0	1.96078	1.78954	UBD	.
fatty acid beta-oxidation (GO:0006635)	1/50	0.401453	1	0	0	1.96078	1.78954	ECI2	.
negative regulation of viral genome replication (GO:0045071)	1/50	0.401453	1	0	0	1.96078	1.78954	PARP10	.
peptidyl-tyrosine modification (GO:0018212)	1/51	0.407573	1	0	0	1.92234	1.72536	LCK	.
negative regulation of neuron projection development (GO:0010977)	1/51	0.407573	1	0	0	1.92234	1.72536	GFI1	.
carboxylic acid transport (GO:0046942)	1/51	0.407573	1	0	0	1.92234	1.72536	SLC1A4	.
regulation of exocytosis (GO:0017157)	1/51	0.407573	1	0	0	1.92234	1.72536	RAB37	.
regulation of cytosolic calcium ion concentration (GO:0051480)	2/137	0.408434	1	0	0	1.43123	1.28156	CYSLTR1;CXCL13	.
regulation of vesicle-mediated transport (GO:0060627)	2/138	0.411983	1	0	0	1.42086	1.25998	RAB37;TBC1D10C	.
positive regulation of proteolysis (GO:0045862)	1/52	0.413632	1	0	0	1.88537	1.66437	CYFIP2	.
regulation of calcium ion transport (GO:0051924)	1/52	0.413632	1	0	0	1.88537	1.66437	CD4	.
chemokine-mediated signaling pathway (GO:0070098)	1/52	0.413632	1	0	0	1.88537	1.66437	CXCL13	.
positive regulation of tyrosine phosphorylation of STAT protein (GO:0042531)	1/53	0.419628	1	0	0	1.8498	1.60634	TNFRSF18	.
apoptotic process (GO:0006915)	3/231	0.419816	1	0	0	1.27324	1.10509	CYFIP2;CD2;LTA	.
positive regulation of immune response (GO:0050778)	1/54	0.425564	1	0	0	1.81554	1.55109	IL12RB1	.
positive regulation of macromolecule biosynthetic process (GO:0010557)	2/142	0.426073	1	0	0	1.38083	1.17805	MZB1;NLRC5	.
regulation of cellular catabolic process (GO:0031329)	1/55	0.431439	1	0	0	1.78253	1.49845	LAMP3	.
positive regulation of cysteine-type endopeptidase activity (GO:2001056)	1/55	0.431439	1	0	0	1.78253	1.49845	CYFIP2	.
cellular protein complex assembly (GO:0043623)	2/144	0.433053	1	0	0	1.36166	1.13956	TESPA1;CD3E	.
regulation of secretion by cell (GO:1903530)	1/56	0.437254	1	0	0	1.7507	1.44825	RAB37	.
protein homotetramerization (GO:0051289)	1/57	0.44301	1	0	0	1.71999	1.40035	CD79A	.
response to retinoic acid (GO:0032526)	1/57	0.44301	1	0	0	1.71999	1.40035	AQP3	.
positive regulation of cell death (GO:0010942)	1/57	0.44301	1	0	0	1.71999	1.40035	CDKN1B	.
negative regulation of gene expression (GO:0010629)	7/618	0.443318	1	0	0	1.11048	0.903336	PARP10;FOXS1;CDKN1B;GFI1;TBX21;CD3E;TNFRSF4	.
regulation of protein kinase activity (GO:0045859)	2/147	0.443437	1	0	0	1.33387	1.0847	CD4;LAT	.
defense response to bacterium (GO:0042742)	3/241	0.446732	1	0	0	1.22041	0.983398	PLA2G2A;CXCL13;JCHAIN	.
sodium ion transport (GO:0006814)	1/58	0.448708	1	0	0	1.69033	1.3546	SLC8A2	.
integrin-mediated signaling pathway (GO:0007229)	1/58	0.448708	1	0	0	1.69033	1.3546	LAT	.
ubiquitin-dependent ERAD pathway (GO:0030433)	1/58	0.448708	1	0	0	1.69033	1.3546	DERL3	.
regulation of apoptotic process (GO:0042981)	9/815	0.452145	1	0	0	1.08264	0.859349	FCMR;LCK;UBD;TNFRSF18;CD27;CTLA4;CD3E;IKZF3;TNFRSF4	.
cell morphogenesis (GO:0000902)	1/59	0.454347	1	0	0	1.66168	1.31089	CYFIP2	.
regulation of ERK1 and ERK2 cascade (GO:0070372)	3/247	0.462645	1	0	0	1.19076	0.917832	CD4;PLA2G2A;SLAMF1	.
positive regulation of leukocyte chemotaxis (GO:0002690)	1/61	0.465455	1	0	0	1.6072	1.22909	CXCL13	.
potassium ion transport (GO:0006813)	1/61	0.465455	1	0	0	1.6072	1.22909	KCNA3	.
negative regulation of viral life cycle (GO:1903901)	1/61	0.465455	1	0	0	1.6072	1.22909	PARP10	.
regulation of tyrosine phosphorylation of STAT protein (GO:0042509)	1/61	0.465455	1	0	0	1.6072	1.22909	TNFRSF18	.
regulation of vesicle fusion (GO:0031338)	1/61	0.465455	1	0	0	1.6072	1.22909	TBC1D10C	.
DNA damage response, signal transduction by p53 class mediator resulting in cell cycle arrest (GO:0006977)	1/62	0.470924	1	0	0	1.58128	1.1908	CDKN1B	.
negative regulation of G2/M transition of mitotic cell cycle (GO:0010972)	1/62	0.470924	1	0	0	1.58128	1.1908	ZFYVE19	.
positive regulation of catabolic process (GO:0009896)	1/62	0.470924	1	0	0	1.58128	1.1908	CDKN1B	.
negative regulation of nucleic acid-templated transcription (GO:1903507)	5/444	0.474971	1	0	0	1.10405	0.821963	FOXS1;CDKN1B;GFI1;TBX21;TNFRSF4	.
signal transduction involved in mitotic G1 DNA damage checkpoint (GO:0072431)	1/63	0.476337	1	0	0	1.55618	1.15411	CDKN1B	.
iron ion homeostasis (GO:0055072)	1/63	0.476337	1	0	0	1.55618	1.15411	SLC25A28	.
regulation of viral genome replication (GO:0045069)	1/63	0.476337	1	0	0	1.55618	1.15411	PARP10	.
regulation of proteolysis (GO:0030162)	1/63	0.476337	1	0	0	1.55618	1.15411	CYFIP2	.
oligosaccharide metabolic process (GO:0009311)	1/63	0.476337	1	0	0	1.55618	1.15411	ST6GALNAC2	.
positive regulation of cell projection organization (GO:0031346)	1/63	0.476337	1	0	0	1.55618	1.15411	ZNF804A	.
cellular response to decreased oxygen levels (GO:0036294)	1/64	0.481695	1	0	0	1.53186	1.11894	AQP3	.
glycerophospholipid metabolic process (GO:0006650)	1/64	0.481695	1	0	0	1.53186	1.11894	PLA2G2A	.
negative regulation of neuron differentiation (GO:0045665)	1/64	0.481695	1	0	0	1.53186	1.11894	GFI1	.
positive regulation of JAK-STAT cascade (GO:0046427)	1/64	0.481695	1	0	0	1.53186	1.11894	TNFRSF18	.
positive regulation of cell adhesion (GO:0045785)	1/64	0.481695	1	0	0	1.53186	1.11894	TNFRSF18	.
O-glycan processing (GO:0016266)	1/65	0.486999	1	0	0	1.5083	1.08521	ST6GALNAC2	.
cellular response to type I interferon (GO:0071357)	1/65	0.486999	1	0	0	1.5083	1.08521	IRF4	.
type I interferon signaling pathway (GO:0060337)	1/65	0.486999	1	0	0	1.5083	1.08521	IRF4	.
defense response to Gram-positive bacterium (GO:0050830)	1/65	0.486999	1	0	0	1.5083	1.08521	PLA2G2A	.
purine ribonucleotide metabolic process (GO:0009150)	1/66	0.492249	1	0	0	1.48544	1.05284	GIMAP7	.
regulation of protein kinase B signaling (GO:0051896)	2/163	0.496967	1	0	0	1.20294	0.84113	LCK;ICOS	.
extrinsic apoptotic signaling pathway (GO:0097191)	1/67	0.497445	1	0	0	1.46327	1.02176	CD27	.
regulation of cyclin-dependent protein serine/threonine kinase activity (GO:0000079)	1/67	0.497445	1	0	0	1.46327	1.02176	CDKN1B	.
negative regulation of protein serine/threonine kinase activity (GO:0071901)	1/67	0.497445	1	0	0	1.46327	1.02176	CDKN1B	.
positive regulation of synaptic transmission (GO:0050806)	1/67	0.497445	1	0	0	1.46327	1.02176	SLC8A2	.
regulation of TOR signaling (GO:0032006)	1/67	0.497445	1	0	0	1.46327	1.02176	HTR6	.
negative regulation of cysteine-type endopeptidase activity involved in apoptotic process (GO:0043154)	1/68	0.502588	1	0	0	1.44175	0.991904	LAMP3	.
regulation of mitotic cell cycle (GO:0007346)	2/165	0.503427	1	0	0	1.18835	0.815587	CDKN1B;UBD	.
response to organic cyclic compound (GO:0014070)	1/69	0.507679	1	0	0	1.42086	0.963208	AQP3	.
regulation of innate immune response (GO:0045088)	1/69	0.507679	1	0	0	1.42086	0.963208	GFI1	.
phospholipid metabolic process (GO:0006644)	1/70	0.512718	1	0	0	1.40056	0.935615	PLA2G2A	.
Rab protein signal transduction (GO:0032482)	1/70	0.512718	1	0	0	1.40056	0.935615	RAB37	.
interferon-gamma-mediated signaling pathway (GO:0060333)	1/70	0.512718	1	0	0	1.40056	0.935615	IRF4	.
actomyosin structure organization (GO:0031032)	1/71	0.517706	1	0	0	1.38083	0.90907	MYOZ3	.
phosphatidylcholine metabolic process (GO:0046470)	1/71	0.517706	1	0	0	1.38083	0.90907	PLA2G2A	.
positive regulation of growth (GO:0045927)	1/71	0.517706	1	0	0	1.38083	0.90907	N6AMT1	.
response to metal ion (GO:0010038)	1/72	0.522643	1	0	0	1.36166	0.88352	AQP3	.
glycoprotein biosynthetic process (GO:0009101)	1/72	0.522643	1	0	0	1.36166	0.88352	ST6GALNAC2	.
negative regulation of cell cycle (GO:0045786)	1/72	0.522643	1	0	0	1.36166	0.88352	CDKN1B	.
positive regulation of protein kinase activity (GO:0045860)	2/172	0.525612	1	0	0	1.13999	0.733232	CD4;LAT	.
canonical Wnt signaling pathway (GO:0060070)	1/73	0.527529	1	0	0	1.343	0.858919	FRAT1	.
positive regulation of gene expression (GO:0010628)	8/771	0.530953	1	0	0	1.01727	0.644014	EOMES;CD4;IRF4;LAMP3;TBX21;ZNF804A;CD3E;SOX10	.
positive regulation of defense response (GO:0031349)	1/74	0.532366	1	0	0	1.32485	0.83522	PLA2G2A	.
regulation of G-protein coupled receptor protein signaling pathway (GO:0008277)	1/74	0.532366	1	0	0	1.32485	0.83522	RGS3	.
nitrogen compound transport (GO:0071705)	1/74	0.532366	1	0	0	1.32485	0.83522	SLC1A4	.
positive regulation of macromolecule metabolic process (GO:0010604)	3/276	0.536488	1	0	0	1.06564	0.663589	LAMP3;ZNF804A;CD3E	.
negative regulation of phosphorylation (GO:0042326)	1/75	0.537154	1	0	0	1.30719	0.812381	CDKN1B	.
negative regulation of extrinsic apoptotic signaling pathway (GO:2001237)	1/76	0.541892	1	0	0	1.28999	0.790361	EYA2	.
hemopoiesis (GO:0030097)	1/76	0.541892	1	0	0	1.28999	0.790361	LCK	.
positive regulation of apoptotic signaling pathway (GO:2001235)	1/76	0.541892	1	0	0	1.28999	0.790361	LCK	.
cellular response to lipid (GO:0071396)	2/178	0.544093	1	0	0	1.10156	0.670451	GFI1;ATP1A1	.
ERAD pathway (GO:0036503)	1/77	0.546583	1	0	0	1.27324	0.769123	DERL3	.
regulation of cytokinesis (GO:0032465)	1/77	0.546583	1	0	0	1.27324	0.769123	ZFYVE19	.
negative regulation of cell communication (GO:0010648)	1/78	0.551226	1	0	0	1.25691	0.748631	UBASH3A	.
response to calcium ion (GO:0051592)	1/79	0.555821	1	0	0	1.241	0.728852	AQP3	.
cation transport (GO:0006812)	1/79	0.555821	1	0	0	1.241	0.728852	SLC1A4	.
activation of cysteine-type endopeptidase activity involved in apoptotic process (GO:0006919)	1/79	0.555821	1	0	0	1.241	0.728852	LCK	.
phosphate-containing compound metabolic process (GO:0006796)	2/183	0.559108	1	0	0	1.07147	0.622964	ITPKA;PLA2G2A	.
cellular response to hormone stimulus (GO:0032870)	1/80	0.56037	1	0	0	1.22549	0.709753	ATP1A1	.
regulation of protein serine/threonine kinase activity (GO:0071900)	1/80	0.56037	1	0	0	1.22549	0.709753	CDKN1B	.
BMP signaling pathway (GO:0030509)	1/81	0.564872	1	0	0	1.21036	0.691305	TMEM100	.
negative regulation of cell death (GO:0060548)	1/81	0.564872	1	0	0	1.21036	0.691305	AGR3	.
negative regulation of cell cycle process (GO:0010948)	1/81	0.564872	1	0	0	1.21036	0.691305	ZFYVE19	.
positive regulation of protein catabolic process (GO:0045732)	1/81	0.564872	1	0	0	1.21036	0.691305	CDKN1B	.
chemical synaptic transmission (GO:0007268)	3/289	0.567684	1	0	0	1.01771	0.576216	HTR6;PTGDR2;SLC1A4	.
regulation of anatomical structure morphogenesis (GO:0022603)	1/82	0.569328	1	0	0	1.1956	0.673479	CXCL13	.
DNA damage response, signal transduction by p53 class mediator (GO:0030330)	1/82	0.569328	1	0	0	1.1956	0.673479	CDKN1B	.
retrograde transport, endosome to Golgi (GO:0042147)	1/82	0.569328	1	0	0	1.1956	0.673479	TBC1D10C	.
positive regulation of cell cycle (GO:0045787)	1/82	0.569328	1	0	0	1.1956	0.673479	CDKN1B	.
positive regulation of cell cycle arrest (GO:0071158)	1/82	0.569328	1	0	0	1.1956	0.673479	CDKN1B	.
negative regulation of endopeptidase activity (GO:0010951)	1/83	0.573739	1	0	0	1.1812	0.656249	CST7	.
negative regulation of signaling (GO:0023057)	1/83	0.573739	1	0	0	1.1812	0.656249	UBASH3A	.
regulation of neuron differentiation (GO:0045664)	1/84	0.578105	1	0	0	1.16713	0.639589	ZNF804A	.
cellular response to molecule of bacterial origin (GO:0071219)	1/84	0.578105	1	0	0	1.16713	0.639589	GFI1	.
regulation of type I interferon production (GO:0032479)	1/85	0.582427	1	0	0	1.1534	0.623474	NLRC5	.
positive regulation of nucleic acid-templated transcription (GO:1903508)	5/502	0.583784	1	0	0	0.976486	0.525568	EOMES;CD4;IRF4;TBX21;SOX10	.
positive regulation of GTPase activity (GO:0043547)	2/192	0.585244	1	0	0	1.02124	0.547106	TBC1D10C;CXCL13	.
calcium ion transmembrane transport (GO:0070588)	1/86	0.586704	1	0	0	1.13999	0.607883	SLC8A2	.
positive regulation of cell differentiation (GO:0045597)	2/194	0.590895	1	0	0	1.01071	0.531754	TMEM100;PLA2G2A	.
cellular response to BMP stimulus (GO:0071773)	1/87	0.590938	1	0	0	1.12689	0.592793	TMEM100	.
calcium ion homeostasis (GO:0055074)	1/87	0.590938	1	0	0	1.12689	0.592793	SLC8A2	.
organic substance transport (GO:0071702)	1/87	0.590938	1	0	0	1.12689	0.592793	ABCA13	.
negative regulation of transcription, DNA-templated (GO:0045892)	8/813	0.591564	1	0	0	0.964716	0.506462	EOMES;FOXS1;CDKN1B;GFI1;TBX21;ZNF831;SLA2;TNFRSF4	.
negative regulation of cellular macromolecule biosynthetic process (GO:2000113)	5/512	0.601318	1	0	0	0.957414	0.486971	FOXS1;CDKN1B;GFI1;TBX21;TNFRSF4	.
cell-matrix adhesion (GO:0007160)	1/90	0.603382	1	0	0	1.08932	0.550332	CD96	.
protein tetramerization (GO:0051262)	1/90	0.603382	1	0	0	1.08932	0.550332	CD79A	.
positive regulation of response to external stimulus (GO:0032103)	1/90	0.603382	1	0	0	1.08932	0.550332	PLA2G2A	.
lipid transport (GO:0006869)	1/91	0.607446	1	0	0	1.07735	0.537053	ABCA13	.
positive regulation of cellular protein metabolic process (GO:0032270)	1/91	0.607446	1	0	0	1.07735	0.537053	CYFIP2	.
negative regulation of kinase activity (GO:0033673)	1/91	0.607446	1	0	0	1.07735	0.537053	CDKN1B	.
regulation of protein catabolic process (GO:0042176)	1/91	0.607446	1	0	0	1.07735	0.537053	CDKN1B	.
positive regulation of protein phosphorylation (GO:0001934)	4/412	0.60849	1	0	0	0.951837	0.472849	CD4;CD27;TNFRSF4;LAT	.
regulation of cell growth (GO:0001558)	2/201	0.610224	1	0	0	0.975515	0.481836	N6AMT1;CDKN1B	.
cell cycle G1/S phase transition (GO:0044843)	1/92	0.611468	1	0	0	1.06564	0.524182	CDKN1B	.
cellular transition metal ion homeostasis (GO:0046916)	1/93	0.615449	1	0	0	1.05419	0.511704	LCK	.
proteolysis involved in cellular protein catabolic process (GO:0051603)	1/93	0.615449	1	0	0	1.05419	0.511704	UBD	.
regulation of cysteine-type endopeptidase activity involved in apoptotic process (GO:0043281)	1/93	0.615449	1	0	0	1.05419	0.511704	LAMP3	.
translational termination (GO:0006415)	1/96	0.627151	1	0	0	1.02124	0.476478	N6AMT1	.
positive regulation of protein metabolic process (GO:0051247)	1/96	0.627151	1	0	0	1.02124	0.476478	CDKN1B	.
mRNA metabolic process (GO:0016071)	1/97	0.630973	1	0	0	1.01071	0.465426	RNASE4	.
positive regulation of neuron projection development (GO:0010976)	1/97	0.630973	1	0	0	1.01071	0.465426	ZNF804A	.
antigen processing and presentation of exogenous peptide antigen (GO:0002478)	1/97	0.630973	1	0	0	1.01071	0.465426	LAG3	.
antigen processing and presentation of exogenous peptide antigen via MHC class II (GO:0019886)	1/97	0.630973	1	0	0	1.01071	0.465426	LAG3	.
response to tumor necrosis factor (GO:0034612)	1/97	0.630973	1	0	0	1.01071	0.465426	UBD	.
positive regulation of cell growth (GO:0030307)	1/98	0.634755	1	0	0	1.0004	0.454698	N6AMT1	.
regulation of insulin secretion (GO:0050796)	1/98	0.634755	1	0	0	1.0004	0.454698	BLK	.
positive regulation of neuron differentiation (GO:0045666)	1/98	0.634755	1	0	0	1.0004	0.454698	ZNF804A	.
antigen processing and presentation of peptide antigen via MHC class II (GO:0002495)	1/98	0.634755	1	0	0	1.0004	0.454698	LAG3	.
histone modification (GO:0016570)	1/98	0.634755	1	0	0	1.0004	0.454698	EYA2	.
cellular response to metal ion (GO:0071248)	1/100	0.642205	1	0	0	0.980392	0.434165	CDKN1B	.
metal ion transport (GO:0030001)	1/101	0.645873	1	0	0	0.970685	0.424338	KCNA3	.
protein transport (GO:0015031)	3/326	0.649117	1	0	0	0.902201	0.389879	RAB37;TBC1D10C;CD3G	.
central nervous system development (GO:0007417)	2/217	0.651783	1	0	0	0.903587	0.386775	EOMES;SOX10	.
cellular response to DNA damage stimulus (GO:0006974)	3/329	0.655222	1	0	0	0.893975	0.377956	IRF4;APLF;CTLA4	.
monovalent inorganic cation transport (GO:0015672)	1/104	0.656653	1	0	0	0.942685	0.396493	KCNA3	.
positive regulation of vasculature development (GO:1904018)	1/104	0.656653	1	0	0	0.942685	0.396493	TMEM100	.
positive regulation of lymphocyte activation (GO:0051251)	1/104	0.656653	1	0	0	0.942685	0.396493	LCK	.
RNA splicing (GO:0008380)	1/106	0.663658	1	0	0	0.924898	0.379197	PDCD7	.
viral life cycle (GO:0019058)	1/107	0.667107	1	0	0	0.916254	0.370904	CXCR6	.
cellular response to starvation (GO:0009267)	1/107	0.667107	1	0	0	0.916254	0.370904	BHLHA15	.
positive regulation of cysteine-type endopeptidase activity involved in apoptotic process (GO:0043280)	1/109	0.6739	1	0	0	0.899442	0.354987	LCK	.
negative regulation of protein kinase activity (GO:0006469)	1/109	0.6739	1	0	0	0.899442	0.354987	CDKN1B	.
phosphatidylinositol metabolic process (GO:0046488)	1/112	0.683831	1	0	0	0.87535	0.332672	PLA2G2A	.
negative regulation of transcription from RNA polymerase II promoter (GO:0000122)	5/565	0.686916	1	0	0	0.867604	0.325823	EOMES;GFI1;TBX21;ZNF831;SLA2	.
regulation of organelle organization (GO:0033043)	1/113	0.687074	1	0	0	0.867604	0.325623	TBC1D10C	.
regulation of humoral immune response (GO:0002920)	1/113	0.687074	1	0	0	0.867604	0.325623	CXCL13	.
regulation of immune effector process (GO:0002697)	1/114	0.690284	1	0	0	0.859993	0.318758	IRF4	.
protein O-linked glycosylation (GO:0006493)	1/115	0.693461	1	0	0	0.852515	0.312072	ST6GALNAC2	.
negative regulation of cell growth (GO:0030308)	1/115	0.693461	1	0	0	0.852515	0.312072	CDKN1B	.
positive regulation of peptidyl-tyrosine phosphorylation (GO:0050731)	1/116	0.696606	1	0	0	0.845166	0.305557	TNFRSF18	.
chromatin remodeling (GO:0006338)	1/116	0.696606	1	0	0	0.845166	0.305557	TOX2	.
protein localization to cell periphery (GO:1990778)	1/117	0.699719	1	0	0	0.837942	0.29921	RAB37	.
calcium ion transport (GO:0006816)	1/118	0.702799	1	0	0	0.830841	0.293024	SLC8A2	.
cytosolic transport (GO:0016482)	1/118	0.702799	1	0	0	0.830841	0.293024	TBC1D10C	.
anterograde trans-synaptic signaling (GO:0098916)	2/240	0.705276	1	0	0	0.816993	0.285267	HTR6;PTGDR2	.
brain development (GO:0007420)	1/119	0.705849	1	0	0	0.823859	0.286995	EOMES	.
transcription, DNA-templated (GO:0006351)	3/356	0.706747	1	0	0	0.826173	0.28675	KLF5;POU2AF1;ZNF831	.
negative regulation of growth (GO:0045926)	1/120	0.708867	1	0	0	0.816993	0.281117	CDKN1B	.
cellular calcium ion homeostasis (GO:0006874)	1/123	0.717738	1	0	0	0.797067	0.264347	SLC8A2	.
dephosphorylation (GO:0016311)	1/124	0.720635	1	0	0	0.790639	0.259031	PTPN7	.
negative regulation of response to stimulus (GO:0048585)	1/127	0.72915	1	0	0	0.771962	0.243845	UBASH3A	.
positive regulation of NF-kappaB transcription factor activity (GO:0051092)	1/128	0.73193	1	0	0	0.765931	0.239025	TRIM14	.
protein localization to plasma membrane (GO:0072659)	1/130	0.737406	1	0	0	0.754148	0.229726	RAB37	.
positive regulation of programmed cell death (GO:0043068)	2/257	0.740291	1	0	0	0.762951	0.229428	UBD;CTLA4	.
cellular response to hypoxia (GO:0071456)	1/132	0.74277	1	0	0	0.742721	0.220862	AQP3	.
cellular response to organic substance (GO:0071310)	1/133	0.745411	1	0	0	0.737137	0.216585	PTPN7	.
adenylate cyclase-modulating G-protein coupled receptor signaling pathway (GO:0007188)	1/134	0.748025	1	0	0	0.731636	0.212407	CYSLTR1	.
cellular response to organic cyclic compound (GO:0071407)	1/135	0.750613	1	0	0	0.726216	0.208326	ATP1A1	.
mitochondrial transport (GO:0006839)	1/135	0.750613	1	0	0	0.726216	0.208326	SLC25A28	.
endocytosis (GO:0006897)	2/263	0.751778	1	0	0	0.745545	0.212715	RINL;JCHAIN	.
positive regulation of transferase activity (GO:0051347)	1/137	0.755709	1	0	0	0.715615	0.200443	CD4	.
phosphorylation (GO:0016310)	3/386	0.75689	1	0	0	0.761963	0.212235	LCK;GLYCTK;IDNK	.
cellular response to growth factor stimulus (GO:0071363)	1/139	0.760701	1	0	0	0.705318	0.192915	TMEM100	.
regulation of transcription, DNA-templated (GO:0006355)	14/1598	0.761043	1	0	0	0.858917	0.234541	EOMES;CDKN1B;GFI1;IKZF3;SOX10;SPIB;TOX2;FOXS1;CD4;IRF4;TBX21;ZNF831;TNFRSF4;NFKBID	.
inorganic cation transmembrane transport (GO:0098662)	1/140	0.763159	1	0	0	0.70028	0.189278	SLC8A2	.
double-strand break repair (GO:0006302)	1/141	0.765592	1	0	0	0.695314	0.185723	APLF	.
modification-dependent protein catabolic process (GO:0019941)	1/141	0.765592	1	0	0	0.695314	0.185723	UBD	.
transmembrane receptor protein serine/threonine kinase signaling pathway (GO:0007178)	1/144	0.772742	1	0	0	0.680828	0.175524	TMEM100	.
negative regulation of signal transduction (GO:0009968)	2/283	0.786967	1	0	0	0.692857	0.165987	UBASH3A;SLAMF1	.
DNA repair (GO:0006281)	2/288	0.795053	1	0	0	0.680828	0.156145	IRF4;APLF	.
ion transport (GO:0006811)	2/289	0.796638	1	0	0	0.678472	0.154254	ATP1A1;SLC8A2	.
proteasome-mediated ubiquitin-dependent protein catabolic process (GO:0043161)	2/291	0.799774	1	0	0	0.673809	0.150546	DERL3;TBX21	.
axon guidance (GO:0007411)	1/158	0.803343	1	0	0	0.620501	0.135873	CYFIP2	.
protein localization to membrane (GO:0072657)	1/160	0.807366	1	0	0	0.612745	0.131114	RAB37	.
negative regulation of intracellular signal transduction (GO:1902532)	1/161	0.809347	1	0	0	0.608939	0.128808	SLA2	.
positive regulation of protein modification process (GO:0031401)	1/163	0.813248	1	0	0	0.601468	0.124335	CD4	.
glycerophospholipid biosynthetic process (GO:0046474)	1/164	0.815168	1	0	0	0.5978	0.122167	PLA2G2A	.
regulation of inflammatory response (GO:0050727)	1/166	0.81895	1	0	0	0.590598	0.117961	PLA2G2A	.
positive regulation of apoptotic process (GO:0043065)	2/307	0.823365	1	0	0	0.638692	0.124134	UBD;CTLA4	.
regulation of angiogenesis (GO:0045765)	1/177	0.838417	1	0	0	0.553894	0.0976181	CXCL13	.
cellular protein localization (GO:0034613)	2/327	0.849342	1	0	0	0.599628	0.0979152	RAB37;TBC1D10C	.
regulation of mitotic cell cycle phase transition (GO:1901990)	1/184	0.849705	1	0	0	0.532822	0.0867784	UBD	.
receptor-mediated endocytosis (GO:0006898)	1/188	0.8558	1	0	0	0.521485	0.0812051	JCHAIN	.
protein complex assembly (GO:0006461)	1/189	0.857285	1	0	0	0.518726	0.0798762	MZB1	.
RNA processing (GO:0006396)	1/193	0.863073	1	0	0	0.507975	0.0748024	PDCD7	.
ubiquitin-dependent protein catabolic process (GO:0006511)	2/341	0.865415	1	0	0	0.57501	0.0831157	UBD;TBX21	.
neutrophil degranulation (GO:0043312)	3/479	0.869843	1	0	0	0.614024	0.0856208	RAB37;TBC1D10C;ABCA13	.
intracellular protein transport (GO:0006886)	2/347	0.871811	1	0	0	0.565068	0.0775172	RAB37;TBC1D10C	.
neutrophil activation involved in immune response (GO:0002283)	3/483	0.873458	1	0	0	0.608939	0.0823869	RAB37;TBC1D10C;ABCA13	.
transcription from RNA polymerase II promoter (GO:0006366)	3/485	0.875231	1	0	0	0.606428	0.0808169	KLF5;POU2AF1;ZNF831	.
negative regulation of apoptotic process (GO:0043066)	3/485	0.875231	1	0	0	0.606428	0.0808169	FCMR;LAMP3;CD27	.
regulation of autophagy (GO:0010506)	1/203	0.876542	1	0	0	0.482952	0.0636386	LAMP3	.
neutrophil mediated immunity (GO:0002446)	3/487	0.876983	1	0	0	0.603938	0.0792775	RAB37;TBC1D10C;ABCA13	.
positive regulation of phosphorylation (GO:0042327)	1/208	0.882774	1	0	0	0.471342	0.0587697	CD4	.
negative regulation of cell proliferation (GO:0008285)	2/363	0.887531	1	0	0	0.540161	0.0644474	PARP10;CDKN1B	.
regulation of translation (GO:0006417)	1/213	0.888693	1	0	0	0.460278	0.0543145	CYFIP2	.
regulation of cellular macromolecule biosynthetic process (GO:2000112)	4/631	0.888802	1	0	0	0.621485	0.0732611	CYFIP2;TOX2;TBX21;ZNF831	.
regulation of cell cycle (GO:0051726)	1/215	0.890976	1	0	0	0.455996	0.0526392	CDKN1B	.
positive regulation of sequence-specific DNA binding transcription factor activity (GO:0051091)	1/215	0.890976	1	0	0	0.455996	0.0526392	TRIM14	.
ion transmembrane transport (GO:0034220)	1/219	0.895404	1	0	0	0.447668	0.0494586	ATP1A1	.
positive regulation of cell migration (GO:0030335)	1/221	0.89755	1	0	0	0.443616	0.0479489	TNFRSF18	.
mitotic cell cycle phase transition (GO:0044772)	1/221	0.89755	1	0	0	0.443616	0.0479489	CDKN1B	.
axonogenesis (GO:0007409)	1/223	0.899652	1	0	0	0.439638	0.0464903	CYFIP2	.
positive regulation of cellular process (GO:0048522)	3/519	0.902197	1	0	0	0.566701	0.0583261	N6AMT1;CDKN1B;SLAMF1	.
endosomal transport (GO:0016197)	1/229	0.905706	1	0	0	0.428119	0.0424013	TBC1D10C	.
translation (GO:0006412)	1/232	0.908595	1	0	0	0.422583	0.0405072	N6AMT1	.
regulation of gene expression (GO:0010468)	7/1037	0.909338	1	0	0	0.661788	0.0628956	PARP10;TOX2;LAMP3;TBX21;ZNF804A;ZNF831;CD3E	.
RNA splicing, via transesterification reactions with bulged adenosine as nucleophile (GO:0000377)	1/236	0.91231	1	0	0	0.41542	0.0381255	PDCD7	.
proteasomal protein catabolic process (GO:0010498)	1/237	0.913215	1	0	0	0.413668	0.0375544	TBX21	.
negative regulation of programmed cell death (GO:0043069)	2/408	0.922694	1	0	0	0.480584	0.0386668	FCMR;CD27	.
vesicle-mediated transport (GO:0016192)	2/410	0.923988	1	0	0	0.47824	0.0378079	RINL;TBC1D10C	.
mRNA splicing, via spliceosome (GO:0000398)	1/261	0.932355	1	0	0	0.375629	0.0263096	PDCD7	.
regulation of protein phosphorylation (GO:0001932)	1/261	0.932355	1	0	0	0.375629	0.0263096	CD4	.
cellular response to oxygen-containing compound (GO:1901701)	1/274	0.940903	1	0	0	0.357807	0.021796	GFI1	.
MAPK cascade (GO:0000165)	1/278	0.94331	1	0	0	0.352659	0.0205813	LAT	.
mRNA processing (GO:0006397)	1/283	0.946182	1	0	0	0.346428	0.0191645	PDCD7	.
regulation of nucleic acid-templated transcription (GO:1903506)	3/607	0.949354	1	0	0	0.484543	0.0251835	TOX2;TBX21;ZNF831	.
proteolysis (GO:0006508)	1/291	0.950479	1	0	0	0.336905	0.0171111	UBD	.
protein phosphorylation (GO:0006468)	2/470	0.954545	1	0	0	0.417188	0.0194077	LCK;GLYCTK	.
DNA metabolic process (GO:0006259)	1/314	0.961023	1	0	0	0.312227	0.0124131	IRF4	.
negative regulation of cellular process (GO:0048523)	2/534	0.974111	1	0	0	0.367188	0.00963129	CDKN1B;AGR3	.
post-translational protein modification (GO:0043687)	1/357	0.975107	1	0	0	0.27462	0.00692272	UBD	.
cellular protein modification process (GO:0006464)	5/1001	0.977526	1	0	0	0.489706	0.011131	ST6GALNAC2;LCK;GLYCTK;UBD;PTPN7	.
organelle assembly (GO:0070925)	1/376	0.979587	1	0	0	0.260743	0.00537763	MYOZ3	.
transmembrane transport (GO:0055085)	1/378	0.980009	1	0	0	0.259363	0.00523742	ATP1A1	.
protein modification by small protein conjugation (GO:0032446)	1/398	0.983781	1	0	0	0.24633	0.00402798	UBD	.
positive regulation of cell proliferation (GO:0008284)	1/424	0.987645	1	0	0	0.231225	0.00287456	SLAMF1	.
protein ubiquitination (GO:0016567)	1/506	0.994774	1	0	0	0.193753	0.00101512	UBD	.

## Sheet: darkturquoise
Supplementary File S13: The complete list of the functional enrichment analysis for hub genes in preserved modules.
Term	Overlap	P-value	Adjusted P-value	Old P-value	Old Adjusted P-value	Odds Ratio	Combined Score	Genes	.	KEGG	Term	Overlap	P-value	Adjusted P-value	Old P-value	Old Adjusted P-value	Odds Ratio	Combined Score	Genes
positive regulation of cell development (GO:0010720)	3/34	0.000301289	0.307495	0	0	22.9183	185.808	BMP4;NUMB;LRP2	.		Vitamin digestion and absorption	2/24	0.00382225	1	0	0	21.645	120.496	BTD;SLC23A1
regulation of cell-cell adhesion (GO:0022407)	3/32	0.000251117	0.320362	0	0	24.3506	201.857	CEACAM1;CDH1;SPINT2	.		Valine, leucine and isoleucine degradation	2/48	0.0147188	1	0	0	10.8225	45.6561	ALDH3A2;BCAT2
aortic valve morphogenesis (GO:0003180)	2/6	0.000217268	0.369573	0	0	86.5801	730.249	EFNA1;BMP4	.		Hippo signaling pathway	3/160	0.0238851	1	0	0	4.87013	18.1875	BMP4;CDH1;PPP2R2B
mesodermal cell differentiation (GO:0048333)	2/9	0.00051755	0.440176	0	0	57.7201	436.733	BMP4;ITGB4	.		Adherens junction	2/72	0.0314382	1	0	0	7.21501	24.962	CDH1;PTPRF
transmembrane receptor protein tyrosine phosphatase signaling pathway (GO:0007185)	2/6	0.000217268	0.554359	0	0	86.5801	730.249	PTPRU;PTPRF	.		Pantothenate and CoA biosynthesis	1/19	0.0707003	1	0	0	13.6705	36.2174	BCAT2
glycolipid metabolic process (GO:0006664)	3/65	0.00201892	0.606032	0	0	11.988	74.3879	GM2A;B3GNT5;CPTP	.		Sphingolipid signaling pathway	2/119	0.0770116	1	0	0	4.36538	11.192	PPP2R2B;DEGS2
positive regulation of morphogenesis of an epithelium (GO:1905332)	2/18	0.00215075	0.609738	0	0	28.86	177.257	BMP4;SIX1	.		Histidine metabolism	1/23	0.0849435	1	0	0	11.2931	27.8461	ALDH3A2
homophilic cell adhesion via plasma membrane adhesion molecules (GO:0007156)	3/64	0.00193105	0.615883	0	0	12.1753	76.092	CEACAM1;CDH1;CDH12	.		Insulin signaling pathway	2/137	0.0978424	1	0	0	3.79183	8.81372	TRIP10;PTPRF
primary alcohol metabolic process (GO:0034308)	2/19	0.0023978	0.643998	0	0	27.3411	164.954	ALDH3A2;DHRS3	.		Ascorbate and aldarate metabolism	1/27	0.0989713	1	0	0	9.62001	22.2504	ALDH3A2
branching involved in ureteric bud morphogenesis (GO:0001658)	2/20	0.00265759	0.645795	0	0	25.974	154.035	BMP4;SIX1	.		Cell adhesion molecules (CAMs)	2/145	0.10756	1	0	0	3.58262	7.98821	CDH1;PTPRF
ureteric bud development (GO:0001657)	2/17	0.00191655	0.65201	0	0	30.5577	191.206	BMP4;SIX1	.		beta-Alanine metabolism	1/31	0.112787	1	0	0	8.37872	18.2845	ALDH3A2
ureteric bud morphogenesis (GO:0060675)	2/20	0.00265759	0.678085	0	0	25.974	154.035	BMP4;SIX1	.		Aldosterone-regulated sodium reabsorption	1/37	0.133119	1	0	0	7.02001	14.1559	SLC9A3R2
membrane lipid biosynthetic process (GO:0046467)	3/60	0.0016036	0.681933	0	0	12.987	83.5779	ALDH3A2;B3GNT5;DEGS2	.		Thyroid cancer	1/37	0.133119	1	0	0	7.02001	14.1559	CDH1
outflow tract septum morphogenesis (GO:0003148)	2/22	0.00321502	0.683594	0	0	23.6128	135.535	BMP4;LRP2	.		Pyruvate metabolism	1/39	0.139793	1	0	0	6.66001	13.1042	ALDH3A2
cell-cell adhesion mediated by cadherin (GO:0044331)	2/23	0.00351246	0.689388	0	0	22.5861	127.644	CDH1;CDH12	.		Bladder cancer	1/41	0.146417	1	0	0	6.33513	12.1716	CDH1
diterpenoid metabolic process (GO:0016101)	3/62	0.00176257	0.691876	0	0	12.5681	79.694	ALDH3A2;LRP2;DHRS3	.		Tryptophan metabolism	1/42	0.14971	1	0	0	6.18429	11.7443	ALDH3A2
mesonephric tubule development (GO:0072164)	2/17	0.00191655	0.698582	0	0	30.5577	191.206	BMP4;SIX1	.		PI3K-Akt signaling pathway	3/354	0.155941	1	0	0	2.20119	4.09042	EFNA1;ITGB4;PPP2R2B
renal system development (GO:0072001)	3/59	0.00152763	0.70868	0	0	13.2071	85.6356	BMP4;ITGB4;SIX1	.		Fatty acid degradation	1/44	0.156259	1	0	0	5.90319	10.9577	ALDH3A2
regulation of ERBB signaling pathway (GO:1901184)	2/22	0.00321502	0.713316	0	0	23.6128	135.535	CEACAM1;NRG2	.		ABC transporters	1/45	0.159514	1	0	0	5.77201	10.5952	ABCC3
metanephros development (GO:0001656)	2/23	0.00351246	0.716964	0	0	22.5861	127.644	BMP4;SIX1	.		Glycosphingolipid biosynthesis	1/45	0.159514	1	0	0	5.77201	10.5952	B3GNT5
urogenital system development (GO:0001655)	2/22	0.00321502	0.745739	0	0	23.6128	135.535	BMP4;ITGB4	.		Sphingolipid metabolism	1/47	0.165988	1	0	0	5.52639	9.92449	DEGS2
regulation of branching involved in ureteric bud morphogenesis (GO:0090189)	2/15	0.00148709	0.75886	0	0	34.632	225.487	BMP4;SIX1	.		Cysteine and methionine metabolism	1/47	0.165988	1	0	0	5.52639	9.92449	BCAT2
sphingolipid metabolic process (GO:0006665)	4/116	0.00104935	0.764979	0	0	8.95656	61.4383	ALDH3A2;GM2A;CPTP;DEGS2	.		Hedgehog signaling pathway	1/47	0.165988	1	0	0	5.52639	9.92449	LRP2
negative regulation of multicellular organismal process (GO:0051241)	4/125	0.00138377	0.784595	0	0	8.31169	54.7154	BMP4;EFNA1;CEACAM1;DKK1	.		Notch signaling pathway	1/48	0.169207	1	0	0	5.41126	9.61381	NUMB
regulation of neurogenesis (GO:0050767)	3/57	0.00138255	0.881897	0	0	13.6705	90.0044	NUMB;SIX1;LRP2	.		Arginine and proline metabolism	1/49	0.172413	1	0	0	5.30082	9.31811	ALDH3A2
negative regulation of myeloid leukocyte differentiation (GO:0002762)	2/27	0.00482478	0.911883	0	0	19.24	102.626	CEACAM1;TCTA	.		Cholesterol metabolism	1/50	0.175607	1	0	0	5.19481	9.03639	LRP2
aortic valve development (GO:0003176)	2/6	0.000217268	1	0	0	86.5801	730.249	EFNA1;BMP4	.		Rap1 signaling pathway	2/206	0.188188	1	0	0	2.52175	4.21211	EFNA1;CDH1
artery morphogenesis (GO:0048844)	2/30	0.00593502	1	0	0	17.316	88.7772	BMP4;LRP2	.		Pathogenic Escherichia coli infection	1/55	0.191396	1	0	0	4.72255	7.80832	CDH1
bile acid and bile salt transport (GO:0015721)	2/30	0.00593502	1	0	0	17.316	88.7772	ABCC3;CEACAM1	.		Endometrial cancer	1/58	0.200725	1	0	0	4.47828	7.19131	CDH1
epithelial cell differentiation (GO:0030855)	3/96	0.00606497	1	0	0	8.11688	41.4385	BMP4;SIX1;IRF6	.		Lysine degradation	1/59	0.203811	1	0	0	4.40238	7.00225	ALDH3A2
negative regulation of cell-cell adhesion (GO:0022408)	2/31	0.00632859	1	0	0	16.7574	84.8375	CDH1;SPINT2	.		Glycerolipid metabolism	1/61	0.209948	1	0	0	4.25804	6.64634	ALDH3A2
negative regulation of protein complex assembly (GO:0031333)	2/35	0.00801788	1	0	0	14.8423	71.6301	CPTP;DKK1	.		Basal cell carcinoma	1/63	0.216039	1	0	0	4.12286	6.31745	BMP4
organic hydroxy compound transport (GO:0015850)	2/36	0.0084685	1	0	0	14.43	68.8514	ABCC3;CEACAM1	.		Ras signaling pathway	2/232	0.224712	1	0	0	2.23914	3.34289	EFNA1;RASAL1
regulation of cell motility (GO:2000145)	3/109	0.00859978	1	0	0	7.14881	33.9999	CEACAM1;SPINT2;NRG2	.		Retinol metabolism	1/67	0.228081	1	0	0	3.87672	5.73001	DHRS3
regulation of ossification (GO:0030278)	2/38	0.00940303	1	0	0	13.6705	63.7966	BMP4;DKK1	.		Glycolysis / Gluconeogenesis	1/68	0.231063	1	0	0	3.81971	5.59613	ALDH3A2
central nervous system development (GO:0007417)	4/217	0.00984259	1	0	0	4.78784	22.1248	ALDH3A2;BTD;SLC23A1;B3GNT5	.		Arrhythmogenic right ventricular cardiomyopathy (ARVC)	1/72	0.242877	1	0	0	3.6075	5.10534	ITGB4
calcium-dependent cell-cell adhesion via plasma membrane cell adhesion molecules (GO:0016339)	2/41	0.0108868	1	0	0	12.6703	57.2722	CDH1;CDH12	.		Melanoma	1/72	0.242877	1	0	0	3.6075	5.10534	CDH1
glycolipid biosynthetic process (GO:0009247)	2/42	0.0114028	1	0	0	12.3686	55.3357	B3GNT5;CWH43	.		Bile secretion	1/72	0.242877	1	0	0	3.6075	5.10534	ABCC3
branching morphogenesis of an epithelial tube (GO:0048754)	2/43	0.0119295	1	0	0	12.0809	53.5034	BMP4;SIX1	.		Inositol phosphate metabolism	1/74	0.248717	1	0	0	3.51	4.88396	MTMR1
protein dephosphorylation (GO:0006470)	3/125	0.01246	1	0	0	6.23377	27.3365	PTPRU;PPP2R2B;PTPRF	.		Thyroid hormone synthesis	1/74	0.248717	1	0	0	3.51	4.88396	LRP2
adherens junction organization (GO:0034332)	2/44	0.0124667	1	0	0	11.8064	51.7674	CDH1;CDH12	.		Bacterial invasion of epithelial cells	1/74	0.248717	1	0	0	3.51	4.88396	CDH1
neurogenesis (GO:0022008)	2/50	0.0159058	1	0	0	10.3896	43.0241	CDH1;SIX1	.		ECM-receptor interaction	1/82	0.271634	1	0	0	3.16756	4.12828	ITGB4
positive regulation of nervous system development (GO:0051962)	2/52	0.0171324	1	0	0	9.99001	40.6272	NUMB;LRP2	.		Hypertrophic cardiomyopathy (HCM)	1/85	0.280049	1	0	0	3.05577	3.88935	ITGB4
cell-cell adhesion via plasma-membrane adhesion molecules (GO:0098742)	3/142	0.0174909	1	0	0	5.48747	22.2027	CEACAM1;CDH1;CDH12	.		ErbB signaling pathway	1/85	0.280049	1	0	0	3.05577	3.88935	NRG2
positive regulation of protein import into nucleus (GO:0042307)	2/53	0.0177604	1	0	0	9.80152	39.5078	BMP4;CDH1	.		TGF-beta signaling pathway	1/90	0.293862	1	0	0	2.886	3.53433	BMP4
monocarboxylic acid transport (GO:0015718)	2/53	0.0177604	1	0	0	9.80152	39.5078	ABCC3;CEACAM1	.		mRNA surveillance pathway	1/91	0.296593	1	0	0	2.85429	3.46909	PPP2R2B
glycosphingolipid metabolic process (GO:0006687)	2/54	0.018398	1	0	0	9.62001	38.4369	GM2A;CPTP	.		Dilated cardiomyopathy (DCM)	1/91	0.296593	1	0	0	2.85429	3.46909	ITGB4
regulation of BMP signaling pathway (GO:0030510)	2/56	0.019702	1	0	0	9.27644	36.4289	BMP4;LRP2	.		Phosphatidylinositol signaling system	1/99	0.318068	1	0	0	2.62364	3.00535	MTMR1
positive regulation of cell death (GO:0010942)	2/57	0.0203681	1	0	0	9.11369	35.4868	BMP4;DKK1	.		Inflammatory mediator regulation of TRP channels	1/100	0.320707	1	0	0	2.5974	2.95384	P2RY2
cell morphogenesis (GO:0000902)	2/59	0.0217284	1	0	0	8.80475	33.7146	CDH1;CDH12	.		Chagas disease (American trypanosomiasis)	1/103	0.328562	1	0	0	2.52175	2.80679	PPP2R2B
regulation of pathway-restricted SMAD protein phosphorylation (GO:0060393)	2/59	0.0217284	1	0	0	8.80475	33.7146	BMP4;DKK1	.		Insulin resistance	1/108	0.341455	1	0	0	2.405	2.58427	PTPRF
cell junction assembly (GO:0034329)	2/59	0.0217284	1	0	0	8.80475	33.7146	CDH1;CDH12	.		Thyroid hormone signaling pathway	1/116	0.361577	1	0	0	2.23914	2.27783	BMP4
type B pancreatic cell development (GO:0003323)	1/6	0.0228815	1	0	0	43.29	163.525	BMP4	.		Human papillomavirus infection	2/330	0.363665	1	0	0	1.57418	1.59232	ITGB4;PPP2R2B
positive regulation of kidney development (GO:0090184)	1/6	0.0228815	1	0	0	43.29	163.525	BMP4	.		AMPK signaling pathway	1/120	0.37141	1	0	0	2.1645	2.14383	PPP2R2B
smooth muscle tissue development (GO:0048745)	1/6	0.0228815	1	0	0	43.29	163.525	BMP4	.		Lysosome	1/123	0.378686	1	0	0	2.11171	2.05057	GM2A
bile acid secretion (GO:0032782)	1/6	0.0228815	1	0	0	43.29	163.525	ABCC3	.		Dopaminergic synapse	1/131	0.397685	1	0	0	1.98275	1.82828	PPP2R2B
negative regulation of dendritic spine development (GO:0061000)	1/6	0.0228815	1	0	0	43.29	163.525	EFNA1	.		Apelin signaling pathway	1/137	0.411557	1	0	0	1.89591	1.68321	CDH1
regulation of lysosomal protein catabolic process (GO:1905165)	1/6	0.0228815	1	0	0	43.29	163.525	LRP2	.		Fluid shear stress and atherosclerosis	1/139	0.416111	1	0	0	1.86863	1.63843	BMP4
collecting duct development (GO:0072044)	1/6	0.0228815	1	0	0	43.29	163.525	BMP4	.		Signaling pathways regulating pluripotency of stem cells	1/139	0.416111	1	0	0	1.86863	1.63843	BMP4
glandular epithelial cell development (GO:0002068)	1/6	0.0228815	1	0	0	43.29	163.525	BMP4	.		Adrenergic signaling in cardiomyocytes	1/145	0.429564	1	0	0	1.79131	1.51363	PPP2R2B
positive regulation of aspartic-type peptidase activity (GO:1905247)	1/6	0.0228815	1	0	0	43.29	163.525	EFNA1	.		Gastric cancer	1/149	0.438362	1	0	0	1.74322	1.43765	CDH1
blood vessel endothelial cell proliferation involved in sprouting angiogenesis (GO:0002043)	1/6	0.0228815	1	0	0	43.29	163.525	BMP4	.		Hepatitis C	1/155	0.451308	1	0	0	1.67574	1.33323	PPP2R2B
negative regulation of T cell differentiation in thymus (GO:0033085)	1/6	0.0228815	1	0	0	43.29	163.525	BMP4	.		Wnt signaling pathway	1/158	0.457671	1	0	0	1.64393	1.2849	DKK1
ventricular compact myocardium morphogenesis (GO:0003223)	1/6	0.0228815	1	0	0	43.29	163.525	LRP2	.		Tight junction	1/170	0.482401	1	0	0	1.52788	1.1138	PPP2R2B
regulation of blood vessel remodeling (GO:0060312)	1/6	0.0228815	1	0	0	43.29	163.525	CEACAM1	.		Axon guidance	1/181	0.50409	1	0	0	1.43503	0.982996	EFNA1
negative regulation of vasculature development (GO:1901343)	1/6	0.0228815	1	0	0	43.29	163.525	BMP4	.		Transcriptional misregulation in cancer	1/186	0.51365	1	0	0	1.39645	0.930336	SIX1
regulation of thymocyte apoptotic process (GO:0070243)	1/6	0.0228815	1	0	0	43.29	163.525	BMP4	.		Focal adhesion	1/199	0.537662	1	0	0	1.30523	0.809926	ITGB4
negative regulation of leukocyte degranulation (GO:0043301)	1/6	0.0228815	1	0	0	43.29	163.525	CEACAM1	.		Regulation of actin cytoskeleton	1/214	0.563918	1	0	0	1.21374	0.695287	ITGB4
lymphoid progenitor cell differentiation (GO:0002320)	1/6	0.0228815	1	0	0	43.29	163.525	BMP4	.		Pathways in cancer	2/530	0.609075	1	0	0	0.980152	0.485973	BMP4;CDH1
ceramide transport (GO:0035627)	1/6	0.0228815	1	0	0	43.29	163.525	CPTP	.		Cytokine-cytokine receptor interaction	1/294	0.680976	1	0	0	0.88347	0.339455	BMP4
muscle tissue development (GO:0060537)	1/6	0.0228815	1	0	0	43.29	163.525	BMP4	.		MAPK signaling pathway	1/295	0.682222	1	0	0	0.880475	0.336694	EFNA1
coronary vasculature development (GO:0060976)	1/6	0.0228815	1	0	0	43.29	163.525	BMP4	.		MicroRNAs in cancer	1/299	0.68716	1	0	0	0.868697	0.325924	ST14
mesenchymal to epithelial transition involved in metanephros morphogenesis (GO:0003337)	1/6	0.0228815	1	0	0	43.29	163.525	BMP4	.		Neuroactive ligand-receptor interaction	1/338	0.731509	1	0	0	0.768462	0.240256	P2RY2
positive regulation of aspartic-type endopeptidase activity involved in amyloid precursor protein catabolic process (GO:1902961)	1/6	0.0228815	1	0	0	43.29	163.525	EFNA1	.
kidney development (GO:0001822)	2/63	0.0245586	1	0	0	8.24572	30.5644	BMP4;SIX1	.
negative regulation of cell adhesion (GO:0007162)	2/65	0.0260272	1	0	0	7.99201	29.1597	CDH1;SPINT2	.
valine metabolic process (GO:0006573)	1/7	0.0266445	1	0	0	37.1058	134.515	BCAT2	.
regulation of transcription from RNA polymerase II promoter involved in heart development (GO:1901213)	1/7	0.0266445	1	0	0	37.1058	134.515	BMP4	.
negative regulation of dendrite morphogenesis (GO:0050774)	1/7	0.0266445	1	0	0	37.1058	134.515	EFNA1	.
negative regulation of cardiocyte differentiation (GO:1905208)	1/7	0.0266445	1	0	0	37.1058	134.515	DKK1	.
negative regulation of T cell mediated immunity (GO:0002710)	1/7	0.0266445	1	0	0	37.1058	134.515	CEACAM1	.
regulation of Wnt signaling pathway, planar cell polarity pathway (GO:2000095)	1/7	0.0266445	1	0	0	37.1058	134.515	DKK1	.
negative regulation of cardiac muscle tissue development (GO:0055026)	1/7	0.0266445	1	0	0	37.1058	134.515	DKK1	.
ion homeostasis (GO:0050801)	1/7	0.0266445	1	0	0	37.1058	134.515	P2RY2	.
cellular ion homeostasis (GO:0006873)	1/7	0.0266445	1	0	0	37.1058	134.515	P2RY2	.
mitral valve development (GO:0003174)	1/7	0.0266445	1	0	0	37.1058	134.515	EFNA1	.
female genitalia development (GO:0030540)	1/7	0.0266445	1	0	0	37.1058	134.515	LRP2	.
folic acid transport (GO:0015884)	1/7	0.0266445	1	0	0	37.1058	134.515	LRP2	.
pharyngeal arch artery morphogenesis (GO:0061626)	1/7	0.0266445	1	0	0	37.1058	134.515	BMP4	.
negative regulation of striated muscle tissue development (GO:0045843)	1/7	0.0266445	1	0	0	37.1058	134.515	BMP4	.
negative regulation of cardiac muscle cell differentiation (GO:2000726)	1/7	0.0266445	1	0	0	37.1058	134.515	DKK1	.
leucine metabolic process (GO:0006551)	1/7	0.0266445	1	0	0	37.1058	134.515	BCAT2	.
epithelial cell differentiation involved in kidney development (GO:0035850)	1/7	0.0266445	1	0	0	37.1058	134.515	BMP4	.
sphingolipid biosynthetic process (GO:0030148)	2/66	0.0267746	1	0	0	7.87092	28.4951	ALDH3A2;DEGS2	.
negative regulation of protein binding (GO:0032091)	2/67	0.0275307	1	0	0	7.75344	27.8539	DKK1;PTPRF	.
regulation of endothelial cell migration (GO:0010594)	2/69	0.0290685	1	0	0	7.5287	26.6373	BMP4;CEACAM1	.
positive regulation of neurogenesis (GO:0050769)	2/69	0.0290685	1	0	0	7.5287	26.6373	NUMB;LRP2	.
negative regulation of developmental process (GO:0051093)	2/70	0.0298501	1	0	0	7.42115	26.0599	BMP4;CEACAM1	.
positive regulation of vasculogenesis (GO:2001214)	1/8	0.0303932	1	0	0	32.4675	113.426	CEACAM1	.
fatty acid alpha-oxidation (GO:0001561)	1/8	0.0303932	1	0	0	32.4675	113.426	ALDH3A2	.
alpha-amino acid biosynthetic process (GO:1901607)	1/8	0.0303932	1	0	0	32.4675	113.426	BCAT2	.
insulin metabolic process (GO:1901142)	1/8	0.0303932	1	0	0	32.4675	113.426	CEACAM1	.
mammary gland epithelial cell differentiation (GO:0060644)	1/8	0.0303932	1	0	0	32.4675	113.426	IRF6	.
negative regulation of interleukin-1 production (GO:0032692)	1/8	0.0303932	1	0	0	32.4675	113.426	CEACAM1	.
negative regulation of leukocyte mediated cytotoxicity (GO:0001911)	1/8	0.0303932	1	0	0	32.4675	113.426	CEACAM1	.
negative regulation of platelet aggregation (GO:0090331)	1/8	0.0303932	1	0	0	32.4675	113.426	CEACAM1	.
coronary vasculature morphogenesis (GO:0060977)	1/8	0.0303932	1	0	0	32.4675	113.426	LRP2	.
negative regulation of biosynthetic process (GO:0009890)	1/8	0.0303932	1	0	0	32.4675	113.426	CEACAM1	.
positive regulation of non-canonical Wnt signaling pathway (GO:2000052)	1/8	0.0303932	1	0	0	32.4675	113.426	DKK1	.
regulation of receptor binding (GO:1900120)	1/8	0.0303932	1	0	0	32.4675	113.426	PTPRF	.
endochondral ossification (GO:0001958)	1/8	0.0303932	1	0	0	32.4675	113.426	BMP4	.
transepithelial transport (GO:0070633)	1/8	0.0303932	1	0	0	32.4675	113.426	SLC23A1	.
negative regulation of vascular permeability (GO:0043116)	1/8	0.0303932	1	0	0	32.4675	113.426	CEACAM1	.
regulation of aspartic-type endopeptidase activity involved in amyloid precursor protein catabolic process (GO:1902959)	1/8	0.0303932	1	0	0	32.4675	113.426	EFNA1	.
kidney mesenchyme development (GO:0072074)	1/8	0.0303932	1	0	0	32.4675	113.426	SIX1	.
positive regulation of production of miRNAs involved in gene silencing by miRNA (GO:1903800)	1/8	0.0303932	1	0	0	32.4675	113.426	BMP4	.
cell-cell junction organization (GO:0045216)	2/72	0.0314382	1	0	0	7.21501	24.962	CDH1;CDH12	.
gland development (GO:0048732)	2/75	0.0338816	1	0	0	6.92641	23.4451	SIX1;LSR	.
retinoid metabolic process (GO:0001523)	2/75	0.0338816	1	0	0	6.92641	23.4451	LRP2;DHRS3	.
regulation of striated muscle tissue development (GO:0016202)	1/9	0.0341277	1	0	0	28.86	97.479	BMP4	.
type B pancreatic cell differentiation (GO:0003309)	1/9	0.0341277	1	0	0	28.86	97.479	BMP4	.
mitral valve morphogenesis (GO:0003183)	1/9	0.0341277	1	0	0	28.86	97.479	EFNA1	.
poly-N-acetyllactosamine biosynthetic process (GO:0030311)	1/9	0.0341277	1	0	0	28.86	97.479	B3GNT5	.
L-ascorbic acid metabolic process (GO:0019852)	1/9	0.0341277	1	0	0	28.86	97.479	SLC23A1	.
actin crosslink formation (GO:0051764)	1/9	0.0341277	1	0	0	28.86	97.479	BAIAP2L1	.
microtubule anchoring at centrosome (GO:0034454)	1/9	0.0341277	1	0	0	28.86	97.479	CCDC120	.
negative regulation of T cell apoptotic process (GO:0070233)	1/9	0.0341277	1	0	0	28.86	97.479	BMP4	.
negative regulation of mitotic nuclear division (GO:0045839)	1/9	0.0341277	1	0	0	28.86	97.479	BMP4	.
regulation of endothelial cell differentiation (GO:0045601)	1/9	0.0341277	1	0	0	28.86	97.479	CEACAM1	.
negative regulation of natural killer cell mediated cytotoxicity (GO:0045953)	1/9	0.0341277	1	0	0	28.86	97.479	CEACAM1	.
positive regulation of epidermis development (GO:0045684)	1/9	0.0341277	1	0	0	28.86	97.479	BMP4	.
vitamin transmembrane transport (GO:0035461)	1/9	0.0341277	1	0	0	28.86	97.479	LRP2	.
negative regulation of transmembrane receptor protein serine/threonine kinase signaling pathway (GO:0090101)	2/77	0.0355505	1	0	0	6.7465	22.5117	LRP2;DKK1	.
water-soluble vitamin metabolic process (GO:0006767)	2/77	0.0355505	1	0	0	6.7465	22.5117	BTD;SLC23A1	.
cell-cell junction assembly (GO:0007043)	2/79	0.0372508	1	0	0	6.5757	21.6346	CDH1;CDH12	.
negative regulation of pathway-restricted SMAD protein phosphorylation (GO:0060394)	1/10	0.037848	1	0	0	25.974	85.0436	DKK1	.
peptidyl-serine dephosphorylation (GO:0070262)	1/10	0.037848	1	0	0	25.974	85.0436	PPP2R2B	.
cell differentiation involved in metanephros development (GO:0072202)	1/10	0.037848	1	0	0	25.974	85.0436	BMP4	.
negative regulation of cellular protein catabolic process (GO:1903363)	1/10	0.037848	1	0	0	25.974	85.0436	EFNA1	.
thyroid gland development (GO:0030878)	1/10	0.037848	1	0	0	25.974	85.0436	SIX1	.
poly-N-acetyllactosamine metabolic process (GO:0030309)	1/10	0.037848	1	0	0	25.974	85.0436	B3GNT5	.
regulation of granulocyte differentiation (GO:0030852)	1/10	0.037848	1	0	0	25.974	85.0436	CEACAM1	.
negative regulation of homotypic cell-cell adhesion (GO:0034111)	1/10	0.037848	1	0	0	25.974	85.0436	CEACAM1	.
endothelial tube morphogenesis (GO:0061154)	1/10	0.037848	1	0	0	25.974	85.0436	BMP4	.
negative regulation of interleukin-1 beta secretion (GO:0050713)	1/10	0.037848	1	0	0	25.974	85.0436	CPTP	.
positive regulation of amyloid-beta formation (GO:1902004)	1/10	0.037848	1	0	0	25.974	85.0436	EFNA1	.
regulation of natural killer cell mediated cytotoxicity directed against tumor cell target (GO:0002858)	1/10	0.037848	1	0	0	25.974	85.0436	CEACAM1	.
regulation of phospholipid metabolic process (GO:1903725)	1/10	0.037848	1	0	0	25.974	85.0436	MTMR1	.
muscle cell migration (GO:0014812)	1/10	0.037848	1	0	0	25.974	85.0436	SIX1	.
regulation of NLRP3 inflammasome complex assembly (GO:1900225)	1/10	0.037848	1	0	0	25.974	85.0436	CPTP	.
pulmonary valve development (GO:0003177)	1/10	0.037848	1	0	0	25.974	85.0436	BMP4	.
mesenchymal to epithelial transition (GO:0060231)	1/10	0.037848	1	0	0	25.974	85.0436	BMP4	.
smooth muscle cell differentiation (GO:0051145)	1/10	0.037848	1	0	0	25.974	85.0436	BMP4	.
positive regulation of cardiac muscle cell differentiation (GO:2000727)	1/10	0.037848	1	0	0	25.974	85.0436	BMP4	.
epidermis development (GO:0008544)	2/81	0.0389818	1	0	0	6.41334	20.8091	ALDH3A2;ZNF750	.
positive regulation of transmembrane receptor protein serine/threonine kinase signaling pathway (GO:0090100)	2/82	0.0398587	1	0	0	6.33513	20.4144	BMP4;GIPC1	.
negative regulation of morphogenesis of an epithelium (GO:1905331)	1/11	0.0415541	1	0	0	23.6128	75.1065	BMP4	.
phosphatidylinositol dephosphorylation (GO:0046856)	1/11	0.0415541	1	0	0	23.6128	75.1065	MTMR1	.
regulation of cardiac muscle cell differentiation (GO:2000725)	1/11	0.0415541	1	0	0	23.6128	75.1065	DKK1	.
microtubule anchoring at microtubule organizing center (GO:0072393)	1/11	0.0415541	1	0	0	23.6128	75.1065	CCDC120	.
hemidesmosome assembly (GO:0031581)	1/11	0.0415541	1	0	0	23.6128	75.1065	ITGB4	.
drug transmembrane transport (GO:0006855)	1/11	0.0415541	1	0	0	23.6128	75.1065	ABCC3	.
mononuclear cell differentiation (GO:1903131)	1/11	0.0415541	1	0	0	23.6128	75.1065	BMP4	.
import across plasma membrane (GO:0098739)	1/11	0.0415541	1	0	0	23.6128	75.1065	LRP2	.
monocyte differentiation (GO:0030224)	1/11	0.0415541	1	0	0	23.6128	75.1065	BMP4	.
negative regulation of nuclear division (GO:0051784)	1/11	0.0415541	1	0	0	23.6128	75.1065	BMP4	.
metanephric mesenchyme development (GO:0072075)	1/11	0.0415541	1	0	0	23.6128	75.1065	SIX1	.
negative regulation of T cell differentiation (GO:0045581)	1/11	0.0415541	1	0	0	23.6128	75.1065	BMP4	.
mesonephros development (GO:0001823)	1/11	0.0415541	1	0	0	23.6128	75.1065	BMP4	.
negative regulation of fatty acid biosynthetic process (GO:0045717)	1/11	0.0415541	1	0	0	23.6128	75.1065	CEACAM1	.
cell-substrate junction assembly (GO:0007044)	1/11	0.0415541	1	0	0	23.6128	75.1065	ITGB4	.
myosin filament assembly (GO:0031034)	1/11	0.0415541	1	0	0	23.6128	75.1065	MYBPHL	.
biotin metabolic process (GO:0006768)	1/11	0.0415541	1	0	0	23.6128	75.1065	BTD	.
macrophage differentiation (GO:0030225)	1/11	0.0415541	1	0	0	23.6128	75.1065	BMP4	.
negative regulation of receptor binding (GO:1900121)	1/11	0.0415541	1	0	0	23.6128	75.1065	PTPRF	.
regulation of neuron differentiation (GO:0045664)	2/84	0.0416349	1	0	0	6.18429	19.6587	SIX1;DKK1	.
pulmonary valve morphogenesis (GO:0003184)	1/12	0.0452461	1	0	0	21.645	67.0052	BMP4	.
regulation of vasculogenesis (GO:2001212)	1/12	0.0452461	1	0	0	21.645	67.0052	CEACAM1	.
regulation of T cell differentiation in thymus (GO:0033081)	1/12	0.0452461	1	0	0	21.645	67.0052	BMP4	.
positive regulation of amyloid precursor protein catabolic process (GO:1902993)	1/12	0.0452461	1	0	0	21.645	67.0052	EFNA1	.
regulation of DNA-dependent DNA replication (GO:0090329)	1/12	0.0452461	1	0	0	21.645	67.0052	BMP4	.
retinol metabolic process (GO:0042572)	1/12	0.0452461	1	0	0	21.645	67.0052	DHRS3	.
positive regulation of branching involved in ureteric bud morphogenesis (GO:0090190)	1/12	0.0452461	1	0	0	21.645	67.0052	SIX1	.
entry of bacterium into host cell (GO:0035635)	1/12	0.0452461	1	0	0	21.645	67.0052	CDH1	.
negative regulation of myoblast differentiation (GO:0045662)	1/12	0.0452461	1	0	0	21.645	67.0052	BMP4	.
endochondral bone morphogenesis (GO:0060350)	1/12	0.0452461	1	0	0	21.645	67.0052	BMP4	.
plasminogen activation (GO:0031639)	1/12	0.0452461	1	0	0	21.645	67.0052	ST14	.
positive regulation of DNA-dependent DNA replication (GO:2000105)	1/12	0.0452461	1	0	0	21.645	67.0052	BMP4	.
negative regulation of interleukin-1 secretion (GO:0050711)	1/12	0.0452461	1	0	0	21.645	67.0052	CPTP	.
negative regulation of fatty acid metabolic process (GO:0045922)	1/12	0.0452461	1	0	0	21.645	67.0052	CEACAM1	.
positive regulation of SMAD protein import into nucleus (GO:0060391)	1/12	0.0452461	1	0	0	21.645	67.0052	BMP4	.
lipid transport (GO:0006869)	2/91	0.0480793	1	0	0	5.70858	17.325	ABCC3;CEACAM1	.
mammary gland epithelium development (GO:0061180)	1/13	0.0489241	1	0	0	19.98	60.2894	IRF6	.
striated muscle myosin thick filament assembly (GO:0071688)	1/13	0.0489241	1	0	0	19.98	60.2894	MYBPHL	.
regulation of retinoic acid receptor signaling pathway (GO:0048385)	1/13	0.0489241	1	0	0	19.98	60.2894	DHRS3	.
regulation of production of miRNAs involved in gene silencing by miRNA (GO:1903798)	1/13	0.0489241	1	0	0	19.98	60.2894	BMP4	.
skin development (GO:0043588)	2/94	0.0509456	1	0	0	5.52639	16.452	ST14;ITGB4	.
negative regulation of cell proliferation (GO:0008285)	4/363	0.0514502	1	0	0	2.86215	8.49241	BMP4;PTPRU;IRF6;ZBTB7C	.
monosaccharide transport (GO:0015749)	1/14	0.0525881	1	0	0	18.5529	54.6431	SLC23A1	.
quinone biosynthetic process (GO:1901663)	1/14	0.0525881	1	0	0	18.5529	54.6431	COQ10A	.
positive regulation of neural precursor cell proliferation (GO:2000179)	1/14	0.0525881	1	0	0	18.5529	54.6431	LRP2	.
cell surface receptor signaling pathway involved in heart development (GO:0061311)	1/14	0.0525881	1	0	0	18.5529	54.6431	BMP4	.
thymus development (GO:0048538)	1/14	0.0525881	1	0	0	18.5529	54.6431	SIX1	.
ubiquinone metabolic process (GO:0006743)	1/14	0.0525881	1	0	0	18.5529	54.6431	COQ10A	.
epiboly involved in wound healing (GO:0090505)	1/14	0.0525881	1	0	0	18.5529	54.6431	CEACAM1	.
regulation of nucleocytoplasmic transport (GO:0046822)	1/14	0.0525881	1	0	0	18.5529	54.6431	BMP4	.
negative regulation of T cell receptor signaling pathway (GO:0050860)	1/14	0.0525881	1	0	0	18.5529	54.6431	CEACAM1	.
regulation of platelet aggregation (GO:0090330)	1/14	0.0525881	1	0	0	18.5529	54.6431	CEACAM1	.
negative regulation of interleukin-1 beta production (GO:0032691)	1/14	0.0525881	1	0	0	18.5529	54.6431	CPTP	.
regulation of cell death (GO:0010941)	2/96	0.0528901	1	0	0	5.41126	15.9066	BMP4;DKK1	.
protein localization to nucleus (GO:0034504)	2/96	0.0528901	1	0	0	5.41126	15.9066	BMP4;SIX1	.
negative regulation of cell motility (GO:2000146)	2/97	0.0538721	1	0	0	5.35547	15.6441	PTPRU;SPINT2	.
protein localization to organelle (GO:0033365)	2/97	0.0538721	1	0	0	5.35547	15.6441	BMP4;SIX1	.
phosphatidylinositol biosynthetic process (GO:0006661)	2/98	0.0548607	1	0	0	5.30082	15.3881	MTMR1;CWH43	.
atrioventricular valve morphogenesis (GO:0003181)	1/15	0.0562382	1	0	0	17.316	49.8382	EFNA1	.
positive regulation of collagen biosynthetic process (GO:0032967)	1/15	0.0562382	1	0	0	17.316	49.8382	BMP4	.
ubiquinone biosynthetic process (GO:0006744)	1/15	0.0562382	1	0	0	17.316	49.8382	COQ10A	.
negative regulation of muscle cell differentiation (GO:0051148)	1/15	0.0562382	1	0	0	17.316	49.8382	BMP4	.
vitamin D metabolic process (GO:0042359)	1/15	0.0562382	1	0	0	17.316	49.8382	LRP2	.
regulation of T cell mediated cytotoxicity (GO:0001914)	1/15	0.0562382	1	0	0	17.316	49.8382	CEACAM1	.
embryonic cranial skeleton morphogenesis (GO:0048701)	1/15	0.0562382	1	0	0	17.316	49.8382	SIX1	.
positive regulation of mesonephros development (GO:0061213)	1/15	0.0562382	1	0	0	17.316	49.8382	SIX1	.
negative regulation of platelet activation (GO:0010544)	1/15	0.0562382	1	0	0	17.316	49.8382	CEACAM1	.
positive regulation of collagen metabolic process (GO:0010714)	1/15	0.0562382	1	0	0	17.316	49.8382	BMP4	.
filopodium assembly (GO:0046847)	1/15	0.0562382	1	0	0	17.316	49.8382	VSTM5	.
regulation of cartilage development (GO:0061035)	1/15	0.0562382	1	0	0	17.316	49.8382	BMP4	.
negative regulation of cellular component movement (GO:0051271)	1/15	0.0562382	1	0	0	17.316	49.8382	SPINT2	.
negative regulation of insulin secretion (GO:0046676)	1/15	0.0562382	1	0	0	17.316	49.8382	FAM3D	.
metal ion transport (GO:0030001)	2/101	0.0578647	1	0	0	5.14337	14.6568	SLC23A1;LRP2	.
regulation of SMAD protein import into nucleus (GO:0060390)	1/16	0.0598744	1	0	0	16.2338	45.7063	BMP4	.
negative regulation of peptide hormone secretion (GO:0090278)	1/16	0.0598744	1	0	0	16.2338	45.7063	FAM3D	.
mesenchyme development (GO:0060485)	1/16	0.0598744	1	0	0	16.2338	45.7063	BMP4	.
negative regulation of striated muscle cell differentiation (GO:0051154)	1/16	0.0598744	1	0	0	16.2338	45.7063	DKK1	.
negative regulation of lipid biosynthetic process (GO:0051055)	1/17	0.0634968	1	0	0	15.2788	42.1202	CEACAM1	.
positive regulation of dendrite extension (GO:1903861)	1/17	0.0634968	1	0	0	15.2788	42.1202	RASAL1	.
regulation of collagen biosynthetic process (GO:0032965)	1/17	0.0634968	1	0	0	15.2788	42.1202	BMP4	.
regulation of tissue remodeling (GO:0034103)	1/17	0.0634968	1	0	0	15.2788	42.1202	CEACAM1	.
pharyngeal system development (GO:0060037)	1/17	0.0634968	1	0	0	15.2788	42.1202	BMP4	.
negative regulation of antigen receptor-mediated signaling pathway (GO:0050858)	1/17	0.0634968	1	0	0	15.2788	42.1202	CEACAM1	.
positive regulation of cartilage development (GO:0061036)	1/17	0.0634968	1	0	0	15.2788	42.1202	BMP4	.
positive regulation of epidermal cell differentiation (GO:0045606)	1/17	0.0634968	1	0	0	15.2788	42.1202	BMP4	.
regulation of epithelial cell differentiation (GO:0030856)	1/18	0.0671054	1	0	0	14.43	38.9826	CEACAM1	.
regulation of amyloid-beta formation (GO:1902003)	1/18	0.0671054	1	0	0	14.43	38.9826	EFNA1	.
negative regulation of peptidyl-serine phosphorylation (GO:0033137)	1/18	0.0671054	1	0	0	14.43	38.9826	DKK1	.
regulation of dendrite extension (GO:1903859)	1/18	0.0671054	1	0	0	14.43	38.9826	RASAL1	.
regulation of dephosphorylation (GO:0035303)	1/18	0.0671054	1	0	0	14.43	38.9826	MTMR1	.
positive regulation of actin cytoskeleton reorganization (GO:2000251)	1/18	0.0671054	1	0	0	14.43	38.9826	BAIAP2L1	.
negative regulation of osteoclast differentiation (GO:0045671)	1/18	0.0671054	1	0	0	14.43	38.9826	TCTA	.
cellular response to insulin stimulus (GO:0032869)	2/110	0.0672072	1	0	0	4.72255	12.7508	CEACAM1;BAIAP2L1	.
regulation of protein binding (GO:0043393)	2/111	0.0682746	1	0	0	4.68	12.5622	BMP4;DKK1	.
phosphatidylinositol metabolic process (GO:0046488)	2/112	0.0693476	1	0	0	4.63822	12.3777	MTMR1;ZFYVE21	.
positive regulation of transforming growth factor beta receptor signaling pathway (GO:0030511)	1/19	0.0707003	1	0	0	13.6705	36.2174	GIPC1	.
drug transport (GO:0015893)	1/19	0.0707003	1	0	0	13.6705	36.2174	ABCC3	.
regulation of sprouting angiogenesis (GO:1903670)	1/19	0.0707003	1	0	0	13.6705	36.2174	CEACAM1	.
negative regulation of phosphate metabolic process (GO:0045936)	1/19	0.0707003	1	0	0	13.6705	36.2174	BMP4	.
endocardial cushion development (GO:0003197)	1/19	0.0707003	1	0	0	13.6705	36.2174	BMP4	.
negative regulation of protein localization to plasma membrane (GO:1903077)	1/19	0.0707003	1	0	0	13.6705	36.2174	NUMB	.
negative regulation of lipid metabolic process (GO:0045833)	1/19	0.0707003	1	0	0	13.6705	36.2174	CEACAM1	.
negative regulation of protein localization to cell periphery (GO:1904376)	1/19	0.0707003	1	0	0	13.6705	36.2174	NUMB	.
positive regulation of epithelial cell differentiation (GO:0030858)	1/19	0.0707003	1	0	0	13.6705	36.2174	BMP4	.
regulation of transcription factor import into nucleus (GO:0042990)	1/19	0.0707003	1	0	0	13.6705	36.2174	CDH1	.
negative regulation of proteolysis involved in cellular protein catabolic process (GO:1903051)	1/19	0.0707003	1	0	0	13.6705	36.2174	EFNA1	.
positive regulation of cellular response to transforming growth factor beta stimulus (GO:1903846)	1/19	0.0707003	1	0	0	13.6705	36.2174	GIPC1	.
cellular polysaccharide biosynthetic process (GO:0033692)	1/19	0.0707003	1	0	0	13.6705	36.2174	B3GNT5	.
mesoderm formation (GO:0001707)	1/20	0.0742815	1	0	0	12.987	33.7649	ITGB4	.
regulation of epidermal cell differentiation (GO:0045604)	1/20	0.0742815	1	0	0	12.987	33.7649	BMP4	.
cellular response to steroid hormone stimulus (GO:0071383)	1/20	0.0742815	1	0	0	12.987	33.7649	BMP4	.
steroid hormone mediated signaling pathway (GO:0043401)	1/20	0.0742815	1	0	0	12.987	33.7649	BMP4	.
wound healing, spreading of cells (GO:0044319)	1/20	0.0742815	1	0	0	12.987	33.7649	CEACAM1	.
positive regulation of gene silencing by miRNA (GO:2000637)	1/20	0.0742815	1	0	0	12.987	33.7649	BMP4	.
brain development (GO:0007420)	2/119	0.0770116	1	0	0	4.36538	11.192	SLC23A1;B3GNT5	.
embryonic skeletal system development (GO:0048706)	1/21	0.077849	1	0	0	12.3686	31.5768	SIX1	.
positive regulation of BMP signaling pathway (GO:0030513)	1/21	0.077849	1	0	0	12.3686	31.5768	BMP4	.
phosphatidylserine acyl-chain remodeling (GO:0036150)	1/21	0.077849	1	0	0	12.3686	31.5768	OSBPL10	.
embryonic skeletal system morphogenesis (GO:0048704)	1/21	0.077849	1	0	0	12.3686	31.5768	SIX1	.
hepaticobiliary system development (GO:0061008)	1/21	0.077849	1	0	0	12.3686	31.5768	LSR	.
branched-chain amino acid catabolic process (GO:0009083)	1/21	0.077849	1	0	0	12.3686	31.5768	BCAT2	.
actin filament organization (GO:0007015)	2/120	0.0781277	1	0	0	4.329	11.0364	BAIAP2L1;MYBPHL	.
enzyme linked receptor protein signaling pathway (GO:0007167)	2/120	0.0781277	1	0	0	4.329	11.0364	PTPRU;PTPRF	.
branched-chain amino acid metabolic process (GO:0009081)	1/22	0.081403	1	0	0	11.8064	29.6144	BCAT2	.
peripheral nervous system development (GO:0007422)	1/22	0.081403	1	0	0	11.8064	29.6144	ALDH3A2	.
regulation of transcription from RNA polymerase III promoter (GO:0006359)	1/22	0.081403	1	0	0	11.8064	29.6144	BRF2	.
protein localization to cell surface (GO:0034394)	1/22	0.081403	1	0	0	11.8064	29.6144	PTPRU	.
digestive system development (GO:0055123)	1/22	0.081403	1	0	0	11.8064	29.6144	ITGB4	.
hematopoietic progenitor cell differentiation (GO:0002244)	1/22	0.081403	1	0	0	11.8064	29.6144	BMP4	.
inner ear morphogenesis (GO:0042472)	1/22	0.081403	1	0	0	11.8064	29.6144	SIX1	.
phospholipid dephosphorylation (GO:0046839)	1/23	0.0849435	1	0	0	11.2931	27.8461	MTMR1	.
vitamin transport (GO:0051180)	1/23	0.0849435	1	0	0	11.2931	27.8461	SLC23A1	.
regulation of dendritic spine morphogenesis (GO:0061001)	1/23	0.0849435	1	0	0	11.2931	27.8461	EFNA1	.
regulation of proteolysis involved in cellular protein catabolic process (GO:1903050)	1/23	0.0849435	1	0	0	11.2931	27.8461	EFNA1	.
cellular amino acid catabolic process (GO:0009063)	1/23	0.0849435	1	0	0	11.2931	27.8461	BCAT2	.
protein lipidation (GO:0006497)	2/127	0.0860808	1	0	0	4.0904	10.0316	CWH43;LY6E	.
regulation of macromolecule metabolic process (GO:0060255)	2/129	0.0883967	1	0	0	4.02698	9.76913	MTMR1;DKK1	.
negative regulation of protein localization to membrane (GO:1905476)	1/24	0.0884705	1	0	0	10.8225	26.2455	NUMB	.
positive regulation of endopeptidase activity (GO:0010950)	1/24	0.0884705	1	0	0	10.8225	26.2455	EFNA1	.
limb development (GO:0060173)	1/24	0.0884705	1	0	0	10.8225	26.2455	DKK1	.
ear morphogenesis (GO:0042471)	1/24	0.0884705	1	0	0	10.8225	26.2455	SIX1	.
negative regulation of proteasomal ubiquitin-dependent protein catabolic process (GO:0032435)	1/24	0.0884705	1	0	0	10.8225	26.2455	GIPC1	.
generation of neurons (GO:0048699)	2/130	0.0895617	1	0	0	3.996	9.64167	CDH1;SIX1	.
negative regulation of locomotion (GO:0040013)	1/25	0.0919841	1	0	0	10.3896	24.7911	SPINT2	.
peptidyl-tyrosine dephosphorylation (GO:0035335)	1/25	0.0919841	1	0	0	10.3896	24.7911	PTPRF	.
positive regulation of embryonic development (GO:0040019)	1/25	0.0919841	1	0	0	10.3896	24.7911	SIX1	.
respiratory tube development (GO:0030323)	1/25	0.0919841	1	0	0	10.3896	24.7911	BMP4	.
negative regulation of epithelial to mesenchymal transition (GO:0010719)	1/25	0.0919841	1	0	0	10.3896	24.7911	EFNA1	.
regulation of protein import into nucleus (GO:0042306)	1/25	0.0919841	1	0	0	10.3896	24.7911	BMP4	.
MAPK cascade (GO:0000165)	3/278	0.0920332	1	0	0	2.80295	6.68674	RASAL1;NRG2;SPTBN2	.
positive regulation of synapse assembly (GO:0051965)	1/26	0.0954844	1	0	0	9.99001	23.4645	VSTM5	.
GPI anchor metabolic process (GO:0006505)	1/26	0.0954844	1	0	0	9.99001	23.4645	CWH43	.
regulation of T cell receptor signaling pathway (GO:0050856)	1/26	0.0954844	1	0	0	9.99001	23.4645	CEACAM1	.
endocrine system development (GO:0035270)	1/26	0.0954844	1	0	0	9.99001	23.4645	SIX1	.
fat-soluble vitamin metabolic process (GO:0006775)	1/26	0.0954844	1	0	0	9.99001	23.4645	LRP2	.
negative regulation of signal transduction (GO:0009968)	3/283	0.0958289	1	0	0	2.75343	6.45732	ARRDC1;NRG2;DKK1	.
nervous system development (GO:0007399)	4/455	0.0984547	1	0	0	2.28343	5.29336	ALDH3A2;BTD;CDH1;B3GNT5	.
phosphatidylserine metabolic process (GO:0006658)	1/27	0.0989713	1	0	0	9.62001	22.2504	OSBPL10	.
phosphatidylinositol phosphorylation (GO:0046854)	1/27	0.0989713	1	0	0	9.62001	22.2504	ZFYVE21	.
negative regulation of small GTPase mediated signal transduction (GO:0051058)	1/27	0.0989713	1	0	0	9.62001	22.2504	RASAL1	.
regulation of protein localization to nucleus (GO:1900180)	1/27	0.0989713	1	0	0	9.62001	22.2504	BMP4	.
regulation of fatty acid biosynthetic process (GO:0042304)	1/28	0.102445	1	0	0	9.27644	21.1357	CEACAM1	.
cellular response to alcohol (GO:0097306)	1/28	0.102445	1	0	0	9.27644	21.1357	CDH1	.
positive regulation of protein tyrosine kinase activity (GO:0061098)	1/28	0.102445	1	0	0	9.27644	21.1357	EFNA1	.
negative regulation of proteasomal protein catabolic process (GO:1901799)	1/28	0.102445	1	0	0	9.27644	21.1357	GIPC1	.
cellular amino acid biosynthetic process (GO:0008652)	1/28	0.102445	1	0	0	9.27644	21.1357	BCAT2	.
regulation of lipid biosynthetic process (GO:0046890)	1/28	0.102445	1	0	0	9.27644	21.1357	CEACAM1	.
primary neural tube formation (GO:0014020)	1/28	0.102445	1	0	0	9.27644	21.1357	LRP2	.
regulation of transmembrane receptor protein serine/threonine kinase signaling pathway (GO:0090092)	1/28	0.102445	1	0	0	9.27644	21.1357	BMP4	.
regulation of receptor internalization (GO:0002090)	1/28	0.102445	1	0	0	9.27644	21.1357	DKK1	.
chondrocyte differentiation (GO:0002062)	1/28	0.102445	1	0	0	9.27644	21.1357	BMP4	.
negative regulation of Notch signaling pathway (GO:0045746)	1/29	0.105905	1	0	0	8.95656	20.1094	ARRDC1	.
skeletal muscle organ development (GO:0060538)	1/29	0.105905	1	0	0	8.95656	20.1094	SIX1	.
tube closure (GO:0060606)	1/29	0.105905	1	0	0	8.95656	20.1094	LRP2	.
respiratory system development (GO:0060541)	1/29	0.105905	1	0	0	8.95656	20.1094	BMP4	.
lung development (GO:0030324)	1/29	0.105905	1	0	0	8.95656	20.1094	BMP4	.
carbohydrate derivative biosynthetic process (GO:1901137)	1/29	0.105905	1	0	0	8.95656	20.1094	B3GNT5	.
striated muscle tissue development (GO:0014706)	1/29	0.105905	1	0	0	8.95656	20.1094	SIX1	.
regulation of myoblast differentiation (GO:0045661)	1/29	0.105905	1	0	0	8.95656	20.1094	BMP4	.
positive regulation of transcription from RNA polymerase II promoter (GO:0045944)	6/848	0.108048	1	0	0	1.83778	4.08941	BMP4;CITED4;SIX1;IRF6;GLIS1;ZNF750	.
regulation of actin cytoskeleton reorganization (GO:2000249)	1/30	0.109353	1	0	0	8.65801	19.1617	BAIAP2L1	.
regulation of developmental growth (GO:0048638)	1/30	0.109353	1	0	0	8.65801	19.1617	SIX1	.
smoothened signaling pathway (GO:0007224)	1/30	0.109353	1	0	0	8.65801	19.1617	BMP4	.
regulation of cell adhesion mediated by integrin (GO:0033628)	1/30	0.109353	1	0	0	8.65801	19.1617	EFNA1	.
skeletal system morphogenesis (GO:0048705)	1/31	0.112787	1	0	0	8.37872	18.2845	SIX1	.
sarcomere organization (GO:0045214)	1/31	0.112787	1	0	0	8.37872	18.2845	MYBPHL	.
liver development (GO:0001889)	1/31	0.112787	1	0	0	8.37872	18.2845	LSR	.
positive regulation of bone mineralization (GO:0030501)	1/31	0.112787	1	0	0	8.37872	18.2845	BMP4	.
regulation of protein tyrosine kinase activity (GO:0061097)	1/31	0.112787	1	0	0	8.37872	18.2845	EFNA1	.
negative regulation of BMP signaling pathway (GO:0030514)	1/32	0.116208	1	0	0	8.11688	17.4706	LRP2	.
GPI anchor biosynthetic process (GO:0006506)	1/32	0.116208	1	0	0	8.11688	17.4706	CWH43	.
substrate adhesion-dependent cell spreading (GO:0034446)	1/32	0.116208	1	0	0	8.11688	17.4706	EFNA1	.
positive regulation of transcription factor import into nucleus (GO:0042993)	1/32	0.116208	1	0	0	8.11688	17.4706	CDH1	.
ceramide biosynthetic process (GO:0046513)	1/32	0.116208	1	0	0	8.11688	17.4706	DEGS2	.
positive regulation of biomineral tissue development (GO:0070169)	1/33	0.119616	1	0	0	7.87092	16.7137	BMP4	.
activation of MAPKK activity (GO:0000186)	1/33	0.119616	1	0	0	7.87092	16.7137	BMP4	.
regulation of intracellular protein transport (GO:0033157)	1/33	0.119616	1	0	0	7.87092	16.7137	BMP4	.
entry into host cell (GO:0030260)	1/33	0.119616	1	0	0	7.87092	16.7137	CDH1	.
embryonic organ morphogenesis (GO:0048562)	1/33	0.119616	1	0	0	7.87092	16.7137	SIX1	.
neural tube closure (GO:0001843)	1/33	0.119616	1	0	0	7.87092	16.7137	LRP2	.
carboxylic acid metabolic process (GO:0019752)	1/33	0.119616	1	0	0	7.87092	16.7137	SLC23A1	.
regulation of cell migration (GO:0030334)	3/316	0.122415	1	0	0	2.46589	5.17921	PTPRU;CEACAM1;NUMB	.
epithelial tube morphogenesis (GO:0060562)	1/34	0.123011	1	0	0	7.63942	16.0083	BMP4	.
regulation of interleukin-1 beta secretion (GO:0050706)	1/34	0.123011	1	0	0	7.63942	16.0083	CPTP	.
positive regulation of cytokinesis (GO:0032467)	1/34	0.123011	1	0	0	7.63942	16.0083	GIPC1	.
ventricular cardiac muscle tissue morphogenesis (GO:0055010)	1/34	0.123011	1	0	0	7.63942	16.0083	LRP2	.
regulation of JUN kinase activity (GO:0043506)	1/34	0.123011	1	0	0	7.63942	16.0083	DKK1	.
negative regulation of T cell activation (GO:0050868)	1/34	0.123011	1	0	0	7.63942	16.0083	CEACAM1	.
axon guidance (GO:0007411)	2/158	0.123867	1	0	0	3.28785	6.86683	EFNA1;SPTBN2	.
positive regulation of RNA metabolic process (GO:0051254)	1/35	0.126393	1	0	0	7.42115	15.3496	BMP4	.
lipid phosphorylation (GO:0046834)	1/35	0.126393	1	0	0	7.42115	15.3496	ZFYVE21	.
carboxylic acid transmembrane transport (GO:1905039)	1/35	0.126393	1	0	0	7.42115	15.3496	LRP2	.
positive regulation of DNA replication (GO:0045740)	1/35	0.126393	1	0	0	7.42115	15.3496	BMP4	.
endothelial cell migration (GO:0043542)	1/35	0.126393	1	0	0	7.42115	15.3496	GIPC1	.
actin filament bundle organization (GO:0061572)	1/35	0.126393	1	0	0	7.42115	15.3496	BAIAP2L1	.
positive regulation of osteoblast differentiation (GO:0045669)	1/35	0.126393	1	0	0	7.42115	15.3496	BMP4	.
positive regulation of nucleic acid-templated transcription (GO:1903508)	4/502	0.128188	1	0	0	2.06964	4.25158	BMP4;CDH1;SIX1;IRF6	.
regulation of receptor-mediated endocytosis (GO:0048259)	1/36	0.129762	1	0	0	7.21501	14.7334	DKK1	.
epithelial cell migration (GO:0010631)	1/36	0.129762	1	0	0	7.21501	14.7334	GIPC1	.
zymogen activation (GO:0031638)	1/36	0.129762	1	0	0	7.21501	14.7334	ST14	.
positive regulation of protein modification process (GO:0031401)	2/163	0.130292	1	0	0	3.187	6.49503	BMP4;EFNA1	.
protein transport (GO:0015031)	3/326	0.130958	1	0	0	2.39025	4.85908	ARRDC1;RUNDC1;TMED4	.
cellular protein localization (GO:0034613)	3/327	0.131824	1	0	0	2.38294	4.82851	PTPRU;RUNDC1;TMED4	.
negative regulation of Ras protein signal transduction (GO:0046580)	1/37	0.133119	1	0	0	7.02001	14.1559	RASAL1	.
actin filament bundle assembly (GO:0051017)	1/37	0.133119	1	0	0	7.02001	14.1559	BAIAP2L1	.
positive regulation of smooth muscle cell proliferation (GO:0048661)	1/37	0.133119	1	0	0	7.02001	14.1559	BMP4	.
regulation of osteoclast differentiation (GO:0045670)	1/37	0.133119	1	0	0	7.02001	14.1559	TCTA	.
positive regulation of neuron death (GO:1901216)	1/38	0.136462	1	0	0	6.83527	13.6138	DKK1	.
positive regulation of transcription, DNA-templated (GO:0045893)	7/1120	0.139334	1	0	0	1.62338	3.19948	BMP4;CDH1;CITED4;SIX1;IRF6;GLIS1;ZNF750	.
ERBB2 signaling pathway (GO:0038128)	1/39	0.139793	1	0	0	6.66001	13.1042	NRG2	.
skeletal muscle tissue development (GO:0007519)	1/39	0.139793	1	0	0	6.66001	13.1042	SIX1	.
positive regulation of protein kinase activity (GO:0045860)	2/172	0.142045	1	0	0	3.02024	5.89432	EFNA1;DKK1	.
odontogenesis (GO:0042476)	1/41	0.146417	1	0	0	6.33513	12.1716	BMP4	.
peptide transport (GO:0015833)	1/41	0.146417	1	0	0	6.33513	12.1716	ARRDC1	.
positive regulation of cell division (GO:0051781)	1/41	0.146417	1	0	0	6.33513	12.1716	GIPC1	.
negative regulation of proteolysis (GO:0045861)	1/41	0.146417	1	0	0	6.33513	12.1716	EFNA1	.
regulation of cellular metabolic process (GO:0031323)	1/41	0.146417	1	0	0	6.33513	12.1716	DKK1	.
positive regulation of MAP kinase activity (GO:0043406)	2/177	0.148671	1	0	0	2.93492	5.59401	BMP4;DKK1	.
intracellular protein transport (GO:0006886)	3/347	0.149558	1	0	0	2.24559	4.26679	GIPC1;RUNDC1;TMED4	.
negative regulation of protein secretion (GO:0050709)	1/42	0.14971	1	0	0	6.18429	11.7443	FAM3D	.
ceramide metabolic process (GO:0006672)	1/42	0.14971	1	0	0	6.18429	11.7443	DEGS2	.
negative regulation of protein phosphorylation (GO:0001933)	2/178	0.150004	1	0	0	2.91843	5.53653	CEACAM1;DKK1	.
negative regulation of cellular process (GO:0048523)	4/534	0.150357	1	0	0	1.94562	3.68645	BMP4;PTPRU;IRF6;ZBTB7C	.
ER to Golgi vesicle-mediated transport (GO:0006888)	2/180	0.152677	1	0	0	2.886	5.42404	TMED4;SPTBN2	.
development of primary male sexual characteristics (GO:0046546)	1/43	0.152991	1	0	0	6.04047	11.3402	LRP2	.
negative regulation of ERBB signaling pathway (GO:1901185)	1/43	0.152991	1	0	0	6.04047	11.3402	NRG2	.
male gonad development (GO:0008584)	1/43	0.152991	1	0	0	6.04047	11.3402	LRP2	.
digestive tract development (GO:0048565)	1/43	0.152991	1	0	0	6.04047	11.3402	ITGB4	.
organonitrogen compound biosynthetic process (GO:1901566)	2/181	0.154017	1	0	0	2.87006	5.36899	ALDH3A2;DEGS2	.
sprouting angiogenesis (GO:0002040)	1/44	0.156259	1	0	0	5.90319	10.9577	BMP4	.
regulation of smooth muscle cell proliferation (GO:0048660)	1/44	0.156259	1	0	0	5.90319	10.9577	BMP4	.
amide biosynthetic process (GO:0043604)	1/44	0.156259	1	0	0	5.90319	10.9577	DEGS2	.
negative regulation of ossification (GO:0030279)	1/45	0.159514	1	0	0	5.77201	10.5952	DKK1	.
aminoglycan biosynthetic process (GO:0006023)	1/46	0.162758	1	0	0	5.64653	10.2512	B3GNT5	.
negative regulation of autophagy (GO:0010507)	1/46	0.162758	1	0	0	5.64653	10.2512	CPTP	.
regulation of cellular component movement (GO:0051270)	1/46	0.162758	1	0	0	5.64653	10.2512	NRG2	.
cartilage development (GO:0051216)	1/46	0.162758	1	0	0	5.64653	10.2512	BMP4	.
negative regulation of cellular biosynthetic process (GO:0031327)	1/47	0.165988	1	0	0	5.52639	9.92449	CEACAM1	.
positive regulation of pathway-restricted SMAD protein phosphorylation (GO:0010862)	1/47	0.165988	1	0	0	5.52639	9.92449	BMP4	.
myofibril assembly (GO:0030239)	1/47	0.165988	1	0	0	5.52639	9.92449	MYBPHL	.
negative regulation of mitotic cell cycle (GO:0045930)	1/48	0.169207	1	0	0	5.41126	9.61381	BMP4	.
regulation of epithelial cell migration (GO:0010632)	1/48	0.169207	1	0	0	5.41126	9.61381	CEACAM1	.
positive regulation of cell differentiation (GO:0045597)	2/194	0.171638	1	0	0	2.67773	4.71915	BMP4;CEACAM1	.
gonad development (GO:0008406)	1/49	0.172413	1	0	0	5.30082	9.31811	LRP2	.
negative regulation of transcription from RNA polymerase II promoter (GO:0000122)	4/565	0.173145	1	0	0	1.83887	3.22468	BMP4;EFNA1;DKK1;GLIS1	.
regulation of bone mineralization (GO:0030500)	1/50	0.175607	1	0	0	5.19481	9.03639	BMP4	.
fatty acid oxidation (GO:0019395)	1/50	0.175607	1	0	0	5.19481	9.03639	ALDH3A2	.
myeloid leukocyte differentiation (GO:0002573)	1/50	0.175607	1	0	0	5.19481	9.03639	BMP4	.
receptor internalization (GO:0031623)	1/50	0.175607	1	0	0	5.19481	9.03639	CEACAM1	.
positive regulation of JUN kinase activity (GO:0043507)	1/50	0.175607	1	0	0	5.19481	9.03639	DKK1	.
positive regulation of gene expression (GO:0010628)	5/771	0.175676	1	0	0	1.68444	2.92943	BMP4;CDH1;SIX1;IRF6;DKK1	.
positive regulation of developmental growth (GO:0048639)	1/51	0.178789	1	0	0	5.09295	8.76776	RASAL1	.
carboxylic acid transport (GO:0046942)	1/51	0.178789	1	0	0	5.09295	8.76776	SLC23A1	.
positive regulation of actin filament polymerization (GO:0030838)	1/51	0.178789	1	0	0	5.09295	8.76776	BAIAP2L1	.
positive regulation of ossification (GO:0045778)	1/52	0.181959	1	0	0	4.995	8.51136	BMP4	.
regulation of MAPK cascade (GO:0043408)	2/203	0.184028	1	0	0	2.55902	4.33156	BMP4;CEACAM1	.
cell morphogenesis involved in differentiation (GO:0000904)	1/54	0.188262	1	0	0	4.81	8.03232	EFNA1	.
positive regulation of response to stimulus (GO:0048584)	1/54	0.188262	1	0	0	4.81	8.03232	BMP4	.
positive regulation of phosphorylation (GO:0042327)	2/208	0.190969	1	0	0	2.4975	4.13498	BMP4;EFNA1	.
negative regulation of cellular response to growth factor stimulus (GO:0090288)	1/55	0.191396	1	0	0	4.72255	7.80832	LRP2	.
negative regulation of cellular catabolic process (GO:0031330)	1/56	0.194517	1	0	0	4.63822	7.59385	CPTP	.
cellular respiration (GO:0045333)	1/57	0.197627	1	0	0	4.55685	7.38835	COQ10A	.
phospholipid transport (GO:0015914)	1/58	0.200725	1	0	0	4.47828	7.19131	CPTP	.
regulation of epidermal growth factor receptor signaling pathway (GO:0042058)	1/58	0.200725	1	0	0	4.47828	7.19131	CEACAM1	.
sodium ion transport (GO:0006814)	1/58	0.200725	1	0	0	4.47828	7.19131	SLC23A1	.
integrin-mediated signaling pathway (GO:0007229)	1/58	0.200725	1	0	0	4.47828	7.19131	CEACAM1	.
keratinocyte differentiation (GO:0030216)	1/59	0.203811	1	0	0	4.40238	7.00225	ST14	.
regulation of extrinsic apoptotic signaling pathway (GO:2001236)	1/59	0.203811	1	0	0	4.40238	7.00225	BMP4	.
positive regulation of protein binding (GO:0032092)	1/60	0.206886	1	0	0	4.329	6.82073	BMP4	.
regulation of transcription from RNA polymerase II promoter (GO:0006357)	8/1478	0.207556	1	0	0	1.4059	2.21058	BMP4;EFNA1;CITED4;SIX1;IRF6;DKK1;GLIS1;ZNF750	.
vesicle-mediated transport (GO:0016192)	3/410	0.20974	1	0	0	1.90054	2.96843	ZFYVE21;LRP2;SPTBN2	.
striated muscle contraction (GO:0006941)	1/61	0.209948	1	0	0	4.25804	6.64634	MYBPHL	.
positive regulation of cellular amide metabolic process (GO:0034250)	1/61	0.209948	1	0	0	4.25804	6.64634	EFNA1	.
negative regulation of MAP kinase activity (GO:0043407)	1/61	0.209948	1	0	0	4.25804	6.64634	BMP4	.
regulation of vesicle fusion (GO:0031338)	1/61	0.209948	1	0	0	4.25804	6.64634	RUNDC1	.
axonogenesis (GO:0007409)	2/223	0.211988	1	0	0	2.32951	3.61359	EFNA1;SPTBN2	.
cellular amide metabolic process (GO:0043603)	1/62	0.212999	1	0	0	4.18936	6.4787	BTD	.
synapse assembly (GO:0007416)	1/63	0.216039	1	0	0	4.12286	6.31745	CDH1	.
negative regulation of neuron apoptotic process (GO:0043524)	1/63	0.216039	1	0	0	4.12286	6.31745	SIX1	.
positive regulation of protein polymerization (GO:0032273)	1/64	0.219067	1	0	0	4.05844	6.16225	BAIAP2L1	.
extracellular matrix organization (GO:0030198)	2/229	0.220463	1	0	0	2.26847	3.42999	ITGB4;CDH1	.
regulation of intracellular signal transduction (GO:1902531)	3/422	0.221784	1	0	0	1.84649	2.78091	BMP4;CEACAM1;TRIP10	.
O-glycan processing (GO:0016266)	1/65	0.222083	1	0	0	3.996	6.01281	B3GNT5	.
cellular response to type I interferon (GO:0071357)	1/65	0.222083	1	0	0	3.996	6.01281	IRF6	.
negative regulation of apoptotic signaling pathway (GO:2001234)	1/65	0.222083	1	0	0	3.996	6.01281	BMP4	.
type I interferon signaling pathway (GO:0060337)	1/65	0.222083	1	0	0	3.996	6.01281	IRF6	.
fatty acid catabolic process (GO:0009062)	1/65	0.222083	1	0	0	3.996	6.01281	ALDH3A2	.
negative regulation of epithelial cell proliferation (GO:0050680)	1/66	0.225088	1	0	0	3.93546	5.86881	CEACAM1	.
positive regulation of endothelial cell proliferation (GO:0001938)	1/67	0.228081	1	0	0	3.87672	5.73001	BMP4	.
epidermal cell differentiation (GO:0009913)	1/67	0.228081	1	0	0	3.87672	5.73001	ST14	.
insulin receptor signaling pathway (GO:0008286)	1/67	0.228081	1	0	0	3.87672	5.73001	BAIAP2L1	.
negative regulation of protein serine/threonine kinase activity (GO:0071901)	1/67	0.228081	1	0	0	3.87672	5.73001	BMP4	.
regulation of protein localization to plasma membrane (GO:1903076)	1/67	0.228081	1	0	0	3.87672	5.73001	NUMB	.
regulation of actin filament polymerization (GO:0030833)	1/68	0.231063	1	0	0	3.81971	5.59613	BAIAP2L1	.
regulation of epithelial to mesenchymal transition (GO:0010717)	1/68	0.231063	1	0	0	3.81971	5.59613	EFNA1	.
regulation of osteoblast differentiation (GO:0045667)	1/69	0.234033	1	0	0	3.76435	5.46694	BMP4	.
positive regulation of endothelial cell migration (GO:0010595)	1/70	0.236992	1	0	0	3.71058	5.34222	BMP4	.
regulation of Notch signaling pathway (GO:0008593)	1/70	0.236992	1	0	0	3.71058	5.34222	ARRDC1	.
interferon-gamma-mediated signaling pathway (GO:0060333)	1/70	0.236992	1	0	0	3.71058	5.34222	IRF6	.
actomyosin structure organization (GO:0031032)	1/71	0.23994	1	0	0	3.65831	5.22175	MYBPHL	.
response to insulin (GO:0032868)	1/71	0.23994	1	0	0	3.65831	5.22175	CEACAM1	.
regulation of neuron death (GO:1901214)	1/72	0.242877	1	0	0	3.6075	5.10534	DKK1	.
regulation of epithelial cell proliferation (GO:0050678)	1/72	0.242877	1	0	0	3.6075	5.10534	BMP4	.
glycoprotein biosynthetic process (GO:0009101)	1/72	0.242877	1	0	0	3.6075	5.10534	B3GNT5	.
negative regulation of cell cycle (GO:0045786)	1/72	0.242877	1	0	0	3.6075	5.10534	BMP4	.
canonical Wnt signaling pathway (GO:0060070)	1/73	0.245802	1	0	0	3.55809	4.9928	PTPRU	.
positive regulation of epithelial cell migration (GO:0010634)	1/74	0.248717	1	0	0	3.51	4.88396	BMP4	.
nitrogen compound transport (GO:0071705)	1/74	0.248717	1	0	0	3.51	4.88396	SLC23A1	.
negative regulation of phosphorylation (GO:0042326)	1/75	0.25162	1	0	0	3.4632	4.77865	BMP4	.
C-terminal protein lipidation (GO:0006501)	1/75	0.25162	1	0	0	3.4632	4.77865	LY6E	.
negative regulation of extrinsic apoptotic signaling pathway (GO:2001237)	1/76	0.254512	1	0	0	3.41763	4.67672	BMP4	.
hemopoiesis (GO:0030097)	1/76	0.254512	1	0	0	3.41763	4.67672	BMP4	.
positive regulation of JNK cascade (GO:0046330)	1/76	0.254512	1	0	0	3.41763	4.67672	DKK1	.
positive regulation of cytoskeleton organization (GO:0051495)	1/77	0.257393	1	0	0	3.37325	4.57801	BAIAP2L1	.
regulation of cytokinesis (GO:0032465)	1/77	0.257393	1	0	0	3.37325	4.57801	GIPC1	.
sensory perception of mechanical stimulus (GO:0050954)	1/78	0.260263	1	0	0	3.33	4.48239	LRP2	.
extracellular matrix disassembly (GO:0022617)	1/78	0.260263	1	0	0	3.33	4.48239	CDH1	.
visual perception (GO:0007601)	1/78	0.260263	1	0	0	3.33	4.48239	DHRS3	.
regulation of endothelial cell proliferation (GO:0001936)	1/79	0.263122	1	0	0	3.28785	4.38973	BMP4	.
cation transport (GO:0006812)	1/79	0.263122	1	0	0	3.28785	4.38973	LRP2	.
regulation of transforming growth factor beta receptor signaling pathway (GO:0017015)	1/79	0.263122	1	0	0	3.28785	4.38973	GIPC1	.
ERBB signaling pathway (GO:0038127)	1/80	0.26597	1	0	0	3.24675	4.2999	NRG2	.
negative regulation of MAPK cascade (GO:0043409)	1/80	0.26597	1	0	0	3.24675	4.2999	BMP4	.
regulation of phosphatidylinositol 3-kinase signaling (GO:0014066)	1/80	0.26597	1	0	0	3.24675	4.2999	CEACAM1	.
regulation of protein phosphorylation (GO:0001932)	2/261	0.266025	1	0	0	1.99035	2.63555	BMP4;EFNA1	.
sensory perception of sound (GO:0007605)	1/81	0.268808	1	0	0	3.20667	4.21279	LRP2	.
positive regulation of binding (GO:0051099)	1/81	0.268808	1	0	0	3.20667	4.21279	BMP4	.
protein catabolic process (GO:0030163)	1/81	0.268808	1	0	0	3.20667	4.21279	CEACAM1	.
BMP signaling pathway (GO:0030509)	1/81	0.268808	1	0	0	3.20667	4.21279	BMP4	.
negative regulation of cell death (GO:0060548)	1/81	0.268808	1	0	0	3.20667	4.21279	BMP4	.
negative regulation of cell cycle process (GO:0010948)	1/81	0.268808	1	0	0	3.20667	4.21279	BMP4	.
sensory perception of light stimulus (GO:0050953)	1/81	0.268808	1	0	0	3.20667	4.21279	DHRS3	.
regulation of anatomical structure morphogenesis (GO:0022603)	1/82	0.271634	1	0	0	3.16756	4.12828	CEACAM1	.
negative regulation of binding (GO:0051100)	1/82	0.271634	1	0	0	3.16756	4.12828	DKK1	.
retrograde transport, endosome to Golgi (GO:0042147)	1/82	0.271634	1	0	0	3.16756	4.12828	ZFYVE21	.
ephrin receptor signaling pathway (GO:0048013)	1/82	0.271634	1	0	0	3.16756	4.12828	EFNA1	.
C-terminal protein amino acid modification (GO:0018410)	1/82	0.271634	1	0	0	3.16756	4.12828	LY6E	.
negative regulation of neuron death (GO:1901215)	1/83	0.27445	1	0	0	3.1294	4.04627	SIX1	.
regulation of mitotic nuclear division (GO:0007088)	1/84	0.277255	1	0	0	3.09215	3.96666	BMP4	.
positive regulation of supramolecular fiber organization (GO:1902905)	1/84	0.277255	1	0	0	3.09215	3.96666	BAIAP2L1	.
activation of GTPase activity (GO:0090630)	1/84	0.277255	1	0	0	3.09215	3.96666	RUNDC1	.
regulation of peptidyl-tyrosine phosphorylation (GO:0050730)	1/85	0.280049	1	0	0	3.05577	3.88935	EFNA1	.
Golgi vesicle transport (GO:0048193)	2/271	0.280308	1	0	0	1.9169	2.43805	TMED4;SPTBN2	.
regulation of peptidyl-serine phosphorylation (GO:0033135)	1/86	0.282833	1	0	0	3.02024	3.81425	DKK1	.
cellular response to BMP stimulus (GO:0071773)	1/87	0.285606	1	0	0	2.98552	3.74128	BMP4	.
regulation of MAP kinase activity (GO:0043405)	1/87	0.285606	1	0	0	2.98552	3.74128	BMP4	.
organic substance transport (GO:0071702)	1/87	0.285606	1	0	0	2.98552	3.74128	SLC23A1	.
negative regulation of apoptotic process (GO:0043066)	3/485	0.286907	1	0	0	1.60664	2.00605	BMP4;SIX1;DKK1	.
positive regulation of macromolecule metabolic process (GO:0010604)	2/276	0.287444	1	0	0	1.88218	2.34656	BMP4;DKK1	.
regulation of proteasomal ubiquitin-dependent protein catabolic process (GO:0032434)	1/88	0.288369	1	0	0	2.95159	3.67035	GIPC1	.
regulation of neuron apoptotic process (GO:0043523)	1/89	0.29112	1	0	0	2.91843	3.6014	SIX1	.
cell-matrix adhesion (GO:0007160)	1/90	0.293862	1	0	0	2.886	3.53433	ITGB4	.
regulation of Ras protein signal transduction (GO:0046578)	1/90	0.293862	1	0	0	2.886	3.53433	RASAL1	.
negative regulation of kinase activity (GO:0033673)	1/91	0.296593	1	0	0	2.85429	3.46909	CEACAM1	.
cellular response to organonitrogen compound (GO:0071417)	1/97	0.312761	1	0	0	2.67773	3.11238	CDH1	.
positive regulation of neuron projection development (GO:0010976)	1/97	0.312761	1	0	0	2.67773	3.11238	RASAL1	.
antigen processing and presentation of exogenous peptide antigen (GO:0002478)	1/97	0.312761	1	0	0	2.67773	3.11238	SPTBN2	.
antigen processing and presentation of exogenous peptide antigen via MHC class II (GO:0019886)	1/97	0.312761	1	0	0	2.67773	3.11238	SPTBN2	.
positive regulation of cell growth (GO:0030307)	1/98	0.315419	1	0	0	2.65041	3.05818	RASAL1	.
regulation of insulin secretion (GO:0050796)	1/98	0.315419	1	0	0	2.65041	3.05818	FAM3D	.
antigen processing and presentation of peptide antigen via MHC class II (GO:0002495)	1/98	0.315419	1	0	0	2.65041	3.05818	SPTBN2	.
steroid metabolic process (GO:0008202)	1/99	0.318068	1	0	0	2.62364	3.00535	LRP2	.
regulation of cell proliferation (GO:0042127)	4/740	0.318229	1	0	0	1.404	1.60756	BMP4;PTPRU;IRF6;ZBTB7C	.
cellular response to metal ion (GO:0071248)	1/100	0.320707	1	0	0	2.5974	2.95384	CDH1	.
monovalent inorganic cation transport (GO:0015672)	1/104	0.33116	1	0	0	2.4975	2.76012	SLC23A1	.
positive regulation of vasculature development (GO:1904018)	1/104	0.33116	1	0	0	2.4975	2.76012	CEACAM1	.
positive regulation of epithelial cell proliferation (GO:0050679)	1/107	0.338896	1	0	0	2.42748	2.62668	BMP4	.
positive regulation of cell cycle process (GO:0090068)	1/107	0.338896	1	0	0	2.42748	2.62668	GIPC1	.
monocarboxylic acid metabolic process (GO:0032787)	1/108	0.341455	1	0	0	2.405	2.58427	BTD	.
Wnt signaling pathway (GO:0016055)	1/109	0.344004	1	0	0	2.38294	2.54284	PTPRU	.
regulation of Wnt signaling pathway (GO:0030111)	1/109	0.344004	1	0	0	2.38294	2.54284	DKK1	.
negative regulation of protein kinase activity (GO:0006469)	1/109	0.344004	1	0	0	2.38294	2.54284	CEACAM1	.
negative regulation of cytokine production (GO:0001818)	1/110	0.346543	1	0	0	2.36128	2.50235	CEACAM1	.
cellular response to peptide hormone stimulus (GO:0071375)	1/110	0.346543	1	0	0	2.36128	2.50235	CEACAM1	.
positive regulation of developmental process (GO:0051094)	1/113	0.354104	1	0	0	2.29859	2.38631	BMP4	.
regulation of organelle organization (GO:0033043)	1/113	0.354104	1	0	0	2.29859	2.38631	RUNDC1	.
protein O-linked glycosylation (GO:0006493)	1/115	0.359096	1	0	0	2.25861	2.31319	B3GNT5	.
epithelium development (GO:0060429)	1/115	0.359096	1	0	0	2.25861	2.31319	SIX1	.
cellular response to oxidative stress (GO:0034599)	1/115	0.359096	1	0	0	2.25861	2.31319	BRF2	.
positive regulation of peptidyl-tyrosine phosphorylation (GO:0050731)	1/116	0.361577	1	0	0	2.23914	2.27783	EFNA1	.
cellular response to interferon-gamma (GO:0071346)	1/116	0.361577	1	0	0	2.23914	2.27783	IRF6	.
protein localization to cell periphery (GO:1990778)	1/117	0.36405	1	0	0	2.22	2.24323	CDH1	.
cytosolic transport (GO:0016482)	1/118	0.366513	1	0	0	2.20119	2.20938	ZFYVE21	.
regulation of phosphorylation (GO:0042325)	1/119	0.368966	1	0	0	2.18269	2.17625	BMP4	.
macromolecular complex assembly (GO:0065003)	1/120	0.37141	1	0	0	2.1645	2.14383	SLC9A3R2	.
negative regulation of cell migration (GO:0030336)	1/121	0.373845	1	0	0	2.14661	2.11209	PTPRU	.
regulation of cell differentiation (GO:0045595)	1/121	0.373845	1	0	0	2.14661	2.11209	BMP4	.
Golgi organization (GO:0007030)	1/121	0.373845	1	0	0	2.14661	2.11209	TMED4	.
dephosphorylation (GO:0016311)	1/124	0.381093	1	0	0	2.09468	2.02076	PTPRU	.
organic anion transport (GO:0015711)	1/124	0.381093	1	0	0	2.09468	2.02076	SLC23A1	.
negative regulation of transcription, DNA-templated (GO:0045892)	4/813	0.382494	1	0	0	1.27793	1.22815	BMP4;EFNA1;DKK1;GLIS1	.
positive regulation of protein kinase B signaling (GO:0051897)	1/127	0.388258	1	0	0	2.0452	1.93493	NRG2	.
protein glycosylation (GO:0006486)	1/130	0.395342	1	0	0	1.998	1.85415	B3GNT5	.
protein localization to plasma membrane (GO:0072659)	1/130	0.395342	1	0	0	1.998	1.85415	CDH1	.
protein targeting (GO:0006605)	1/133	0.402345	1	0	0	1.95293	1.77804	GIPC1	.
cellular response to organic cyclic compound (GO:0071407)	1/135	0.406969	1	0	0	1.924	1.72971	CDH1	.
muscle contraction (GO:0006936)	1/137	0.411557	1	0	0	1.89591	1.68321	MYBPHL	.
regulation of vesicle-mediated transport (GO:0060627)	1/138	0.413838	1	0	0	1.88218	1.66061	RUNDC1	.
cellular response to growth factor stimulus (GO:0071363)	1/139	0.416111	1	0	0	1.86863	1.63843	BMP4	.
regulation of small GTPase mediated signal transduction (GO:0051056)	1/140	0.418374	1	0	0	1.85529	1.61666	TRIP10	.
regulation of cellular component organization (GO:0051128)	1/140	0.418374	1	0	0	1.85529	1.61666	CEACAM1	.
modification-dependent protein catabolic process (GO:0019941)	1/141	0.420629	1	0	0	1.84213	1.59529	ARRDC1	.
positive regulation of macromolecule biosynthetic process (GO:0010557)	1/142	0.422876	1	0	0	1.82916	1.57431	BMP4	.
transmembrane receptor protein serine/threonine kinase signaling pathway (GO:0007178)	1/144	0.427343	1	0	0	1.80375	1.53349	BMP4	.
regulation of protein kinase activity (GO:0045859)	1/147	0.43398	1	0	0	1.76694	1.47497	CEACAM1	.
negative regulation of canonical Wnt signaling pathway (GO:0090090)	1/148	0.436175	1	0	0	1.755	1.45615	DKK1	.
heart development (GO:0007507)	1/149	0.438362	1	0	0	1.74322	1.43765	BMP4	.
negative regulation of cell differentiation (GO:0045596)	1/150	0.44054	1	0	0	1.7316	1.41949	EFNA1	.
protein stabilization (GO:0050821)	1/152	0.444872	1	0	0	1.70882	1.38409	EFNA1	.
transmembrane receptor protein tyrosine kinase signaling pathway (GO:0007169)	2/396	0.45244	1	0	0	1.31182	1.0404	EFNA1;BAIAP2L1	.
protein modification by small protein conjugation (GO:0032446)	2/398	0.455026	1	0	0	1.30523	1.02774	ARRDC1;KLHDC7A	.
protein localization to membrane (GO:0072657)	1/160	0.461872	1	0	0	1.62338	1.25401	CDH1	.
negative regulation of programmed cell death (GO:0043069)	2/408	0.467855	1	0	0	1.27324	0.967146	BMP4;DKK1	.
positive regulation of I-kappaB kinase/NF-kappaB signaling (GO:0043123)	1/163	0.468114	1	0	0	1.5935	1.20954	TMED4	.
neuron projection morphogenesis (GO:0048812)	1/163	0.468114	1	0	0	1.5935	1.20954	LRP2	.
regulation of protein kinase B signaling (GO:0051896)	1/163	0.468114	1	0	0	1.5935	1.20954	NRG2	.
glycerophospholipid biosynthetic process (GO:0046474)	1/164	0.470178	1	0	0	1.58378	1.19519	MTMR1	.
positive regulation of protein phosphorylation (GO:0001934)	2/412	0.472938	1	0	0	1.26088	0.944133	BMP4;EFNA1	.
negative regulation of Wnt signaling pathway (GO:0030178)	1/174	0.490394	1	0	0	1.49276	1.06366	DKK1	.
regulation of angiogenesis (GO:0045765)	1/177	0.496309	1	0	0	1.46746	1.02804	CEACAM1	.
positive regulation of cell motility (GO:2000147)	1/179	0.500214	1	0	0	1.45106	1.00518	NUMB	.
receptor-mediated endocytosis (GO:0006898)	1/188	0.517422	1	0	0	1.3816	0.910328	LRP2	.
protein homooligomerization (GO:0051260)	1/190	0.521166	1	0	0	1.36705	0.89089	VSTM5	.
positive regulation of GTPase activity (GO:0043547)	1/192	0.524882	1	0	0	1.35281	0.872	RUNDC1	.
regulation of cell growth (GO:0001558)	1/201	0.541251	1	0	0	1.29224	0.79327	CEACAM1	.
positive regulation of multicellular organismal process (GO:0051240)	1/202	0.543035	1	0	0	1.28584	0.785111	BMP4	.
regulation of autophagy (GO:0010506)	1/203	0.544812	1	0	0	1.27951	0.777063	CPTP	.
regulation of I-kappaB kinase/NF-kappaB signaling (GO:0043122)	1/204	0.546583	1	0	0	1.27324	0.769123	TMED4	.
positive regulation of intracellular signal transduction (GO:1902533)	2/479	0.553621	1	0	0	1.08451	0.641243	NRG2;TMED4	.
neutrophil degranulation (GO:0043312)	2/479	0.553621	1	0	0	1.08451	0.641243	CEACAM1;GM2A	.
neutrophil activation involved in immune response (GO:0002283)	2/483	0.558161	1	0	0	1.07553	0.627149	CEACAM1;GM2A	.
regulation of canonical Wnt signaling pathway (GO:0060828)	1/213	0.562214	1	0	0	1.21944	0.702241	DKK1	.
neutrophil mediated immunity (GO:0002446)	2/487	0.562669	1	0	0	1.0667	0.613418	CEACAM1;GM2A	.
regulation of cell cycle (GO:0051726)	1/215	0.565615	1	0	0	1.20809	0.688423	BMP4	.
protein oligomerization (GO:0051259)	1/217	0.568989	1	0	0	1.19696	0.674958	VSTM5	.
positive regulation of cell migration (GO:0030335)	1/221	0.575661	1	0	0	1.1753	0.64904	NUMB	.
protein ubiquitination (GO:0016567)	2/506	0.583638	1	0	0	1.02664	0.552821	ARRDC1;KLHDC7A	.
regulation of transcription, DNA-templated (GO:0006355)	6/1598	0.586339	1	0	0	0.975245	0.520641	BMP4;BRF2;CDH1;CITED4;SIX1;IRF6	.
endosomal transport (GO:0016197)	1/229	0.5887	1	0	0	1.13424	0.600962	ZFYVE21	.
regulation of signal transduction (GO:0009966)	1/233	0.595071	1	0	0	1.11477	0.578646	DHRS3	.
activation of protein kinase activity (GO:0032147)	1/233	0.595071	1	0	0	1.11477	0.578646	BMP4	.
positive regulation of cellular process (GO:0048522)	2/519	0.597562	1	0	0	1.00093	0.515374	BMP4;DKK1	.
anterograde trans-synaptic signaling (GO:0098916)	1/240	0.605986	1	0	0	1.08225	0.542098	GIPC1	.
plasma membrane bounded cell projection assembly (GO:0120031)	1/241	0.607521	1	0	0	1.07776	0.537122	VSTM5	.
regulation of ERK1 and ERK2 cascade (GO:0070372)	1/247	0.61661	1	0	0	1.05158	0.508458	CEACAM1	.
positive regulation of programmed cell death (GO:0043068)	1/257	0.631299	1	0	0	1.01066	0.46488	BMP4	.
endocytosis (GO:0006897)	1/263	0.639844	1	0	0	0.987606	0.440996	LRP2	.
regulation of programmed cell death (GO:0043067)	1/268	0.646816	1	0	0	0.96918	0.422266	BMP4	.
chemical synaptic transmission (GO:0007268)	1/289	0.67467	1	0	0	0.898755	0.353689	GIPC1	.
proteolysis (GO:0006508)	1/291	0.677207	1	0	0	0.892578	0.347908	ST14	.
positive regulation of apoptotic process (GO:0043065)	1/307	0.696811	1	0	0	0.846059	0.305631	BMP4	.
cytokine-mediated signaling pathway (GO:0019221)	2/633	0.705035	1	0	0	0.820664	0.286828	CEACAM1;IRF6	.
ubiquitin-dependent protein catabolic process (GO:0006511)	1/341	0.734652	1	0	0	0.761702	0.234878	ARRDC1	.
cellular protein modification process (GO:0006464)	3/1001	0.747713	1	0	0	0.778442	0.226321	BMP4;PTPRU;B3GNT5	.
transcription, DNA-templated (GO:0006351)	1/356	0.749826	1	0	0	0.729607	0.210064	GLIS1	.
post-translational protein modification (GO:0043687)	1/357	0.750807	1	0	0	0.727564	0.208525	BMP4	.
regulation of gene expression (GO:0010468)	3/1037	0.769111	1	0	0	0.751418	0.197263	BMP4;SIX1;DKK1	.
transmembrane transport (GO:0055085)	1/378	0.770545	1	0	0	0.687144	0.179109	ABCC3	.
positive regulation of cell proliferation (GO:0008284)	1/424	0.808549	1	0	0	0.612595	0.130185	BMP4	.
negative regulation of nucleic acid-templated transcription (GO:1903507)	1/444	0.823067	1	0	0	0.585001	0.11391	BMP4	.
regulation of apoptotic process (GO:0042981)	2/815	0.827057	1	0	0	0.637399	0.12103	BMP4;DKK1	.
protein phosphorylation (GO:0006468)	1/470	0.840326	1	0	0	0.552639	0.0961398	BMP4	.
cellular protein metabolic process (GO:0044267)	1/484	0.84892	1	0	0	0.536653	0.0878985	BMP4	.
transcription from RNA polymerase II promoter (GO:0006366)	1/485	0.849516	1	0	0	0.535547	0.0873414	GLIS1	.
negative regulation of cellular macromolecule biosynthetic process (GO:2000113)	1/512	0.864761	1	0	0	0.507305	0.0737123	BMP4	.
regulation of nucleic acid-templated transcription (GO:1903506)	1/607	0.907238	1	0	0	0.427908	0.0416569	SIX1	.
negative regulation of gene expression (GO:0010629)	1/618	0.911211	1	0	0	0.420292	0.0390789	BMP4	.
regulation of cellular macromolecule biosynthetic process (GO:2000112)	1/631	0.91569	1	0	0	0.411633	0.0362554	SIX1	.
