# Supplementary material for: An integrated analysis of mRNAs, lncRNAs, and miRNAs based on weighted gene co-expression network analysis involved in bovine endometritis
Source: Sci Rep. 2021 Sep 10;11:18050. doi: 10.1038/s41598-021-97319-y (PMC8433134; doi:10.1038/s41598-021-97319-y)
Supplement: Supplementary file 15 — Supplementary File S15. [file 41598_2021_97319_MOESM15_ESM.xlsx]

## Sheet: miranda output
Supplementary File S15: The summary of the target prediction results for the Rb-modules with negative and significant correlations with mb-modules
miranda output
blue mb-module	brown Rb-module				brown mb-module	brown Rb-module				purple mb-module	turquoise Rb-module
miRNA IDs	gene ensemble IDs	gene names	gene type		miRNA IDs	gene ensemble IDs	gene names	gene type		miRNA IDs	gene ensemble IDs	gene names	gene type
bta-miR-21	ENSBTAG00000047739	TSC22D1	transcription factor		bta-miR-22	ENSBTAG00000047739	TSC22D1	transcription factor		bta-miR-2483	ENSBTAG00000044192	MAF	transcription factor
bta-miR-2313	ENSBTAG00000047739	TSC22D1	transcription factor		bta-miR-3600	ENSBTAG00000047739	TSC22D1	transcription factor		bta-miR-2285e	ENSBTAG00000015272	TSC22D4	transcription factor
bta-miR-6123	ENSBTAG00000047739	TSC22D1	transcription factor		bta-miR-149	ENSBTAG00000047739	TSC22D1	transcription factor		bta-miR-125b	ENSBTAG00000037757	EBF4	transcription factor
bta-miR-10161	ENSBTAG00000047739	TSC22D1	transcription factor		bta-miR-7861	ENSBTAG00000047739	TSC22D1	transcription factor		bta-miR-449a	ENSBTAG00000031231	IRF1	transcription factor
bta-miR-15a	ENSBTAG00000039599	HOXB4	transcription factor		bta-miR-200a	ENSBTAG00000039599	HOXB4	transcription factor		bta-miR-449b	ENSBTAG00000031231	IRF1	transcription factor
bta-miR-296	ENSBTAG00000039599	HOXB4	transcription factor		bta-miR-141	ENSBTAG00000039599	HOXB4	transcription factor		bta-miR-449c	ENSBTAG00000031231	IRF1	transcription factor
bta-miR-2313	ENSBTAG00000039599	HOXB4	transcription factor		bta-miR-16a	ENSBTAG00000039599	HOXB4	transcription factor		bta-miR-449a	ENSBTAG00000027017	SIX3	transcription factor
bta-miR-2285f	ENSBTAG00000046367	ZNF383	transcription factor		bta-miR-185	ENSBTAG00000039599	HOXB4	transcription factor		bta-miR-449b	ENSBTAG00000027017	SIX3	transcription factor
bta-miR-2889	ENSBTAG00000054623	HOXB9	transcription factor		bta-miR-193b	ENSBTAG00000039599	HOXB4	transcription factor		bta-miR-449c	ENSBTAG00000027017	SIX3	transcription factor
bta-miR-2899	ENSBTAG00000054623	HOXB9	transcription factor		bta-miR-326	ENSBTAG00000039599	HOXB4	transcription factor		bta-miR-449b	ENSBTAG00000026523	PLAGL1	transcription factor
bta-miR-2904	ENSBTAG00000054623	HOXB9	transcription factor		bta-miR-874	ENSBTAG00000039599	HOXB4	transcription factor		bta-miR-449c	ENSBTAG00000026523	PLAGL1	transcription factor
bta-miR-2284w	ENSBTAG00000054623	HOXB9	transcription factor		bta-miR-29a	ENSBTAG00000054623	HOXB9	transcription factor		bta-miR-2285bj	ENSBTAG00000026523	PLAGL1	transcription factor
bta-miR-6123	ENSBTAG00000054623	HOXB9	transcription factor		bta-miR-30b	ENSBTAG00000054623	HOXB9	transcription factor		bta-miR-377	ENSBTAG00000025434	ZFP36L1	transcription factor
bta-miR-2285q	ENSBTAG00000054623	HOXB9	transcription factor		bta-miR-138	ENSBTAG00000054623	HOXB9	transcription factor		bta-miR-484	ENSBTAG00000025405	BATF	transcription factor
bta-miR-1842	ENSBTAG00000054623	HOXB9	transcription factor		bta-miR-22	ENSBTAG00000054623	HOXB9	transcription factor		bta-miR-484	ENSBTAG00000023929	FOSL2	transcription factor
bta-miR-10225a	ENSBTAG00000054623	HOXB9	transcription factor		bta-miR-193b	ENSBTAG00000054623	HOXB9	transcription factor		bta-miR-125b	ENSBTAG00000023929	FOSL2	transcription factor
bta-miR-11986c	ENSBTAG00000054623	HOXB9	transcription factor		bta-miR-378	ENSBTAG00000054623	HOXB9	transcription factor		bta-miR-449a	ENSBTAG00000023929	FOSL2	transcription factor
bta-miR-2285bt	ENSBTAG00000054623	HOXB9	transcription factor		bta-miR-149	ENSBTAG00000054623	HOXB9	transcription factor		bta-miR-449b	ENSBTAG00000023929	FOSL2	transcription factor
bta-miR-2285da	ENSBTAG00000054623	HOXB9	transcription factor		bta-miR-378b	ENSBTAG00000054623	HOXB9	transcription factor		bta-miR-449c	ENSBTAG00000023929	FOSL2	transcription factor
bta-miR-1842	ENSBTAG00000021993	SPDEF	transcription factor		bta-miR-378c	ENSBTAG00000054623	HOXB9	transcription factor		bta-miR-92b	ENSBTAG00000023929	FOSL2	transcription factor
bta-miR-2889	ENSBTAG00000021827	TCF21	transcription factor		bta-miR-2285t	ENSBTAG00000054623	HOXB9	transcription factor		bta-miR-449a	ENSBTAG00000021709	SPI1	transcription factor
bta-miR-10162	ENSBTAG00000021827	TCF21	transcription factor		bta-miR-378d	ENSBTAG00000054623	HOXB9	transcription factor		bta-miR-449b	ENSBTAG00000021709	SPI1	transcription factor
bta-miR-423	ENSBTAG00000021566	PAX2	transcription factor		bta-miR-2285cc	ENSBTAG00000054623	HOXB9	transcription factor		bta-miR-449c	ENSBTAG00000021709	SPI1	transcription factor
bta-let-7i	ENSBTAG00000021566	PAX2	transcription factor		bta-miR-193b	ENSBTAG00000021993	SPDEF	transcription factor		bta-miR-2483	ENSBTAG00000021709	SPI1	transcription factor
bta-miR-15a	ENSBTAG00000021566	PAX2	transcription factor		bta-miR-224	ENSBTAG00000021993	SPDEF	transcription factor		bta-miR-125b	ENSBTAG00000021523	STAT3	transcription factor
bta-miR-2899	ENSBTAG00000021566	PAX2	transcription factor		bta-miR-326	ENSBTAG00000021993	SPDEF	transcription factor		bta-miR-377	ENSBTAG00000021523	STAT3	transcription factor
bta-miR-6120	ENSBTAG00000021566	PAX2	transcription factor		bta-miR-149	ENSBTAG00000021993	SPDEF	transcription factor		bta-miR-2483	ENSBTAG00000021523	STAT3	transcription factor
bta-miR-10225a	ENSBTAG00000021458	DLX6	transcription factor		bta-miR-30b	ENSBTAG00000021566	PAX2	transcription factor		bta-miR-449a	ENSBTAG00000021435	MAFF	transcription factor
bta-miR-21	ENSBTAG00000020578	PRDM6	transcription factor		bta-miR-138	ENSBTAG00000021566	PAX2	transcription factor		bta-miR-449b	ENSBTAG00000021435	MAFF	transcription factor
bta-miR-296	ENSBTAG00000020578	PRDM6	transcription factor		bta-let-7e	ENSBTAG00000021566	PAX2	transcription factor		bta-miR-449c	ENSBTAG00000021435	MAFF	transcription factor
bta-miR-21	ENSBTAG00000020441	HMG20A	transcription factor		bta-miR-16a	ENSBTAG00000021566	PAX2	transcription factor		bta-miR-125b	ENSBTAG00000021045	E2F3	transcription factor
bta-miR-423	ENSBTAG00000020441	HMG20A	transcription factor		bta-miR-185	ENSBTAG00000021566	PAX2	transcription factor		bta-miR-628	ENSBTAG00000021045	E2F3	transcription factor
bta-miR-130b	ENSBTAG00000020441	HMG20A	transcription factor		bta-miR-185	ENSBTAG00000021458	DLX6	transcription factor		bta-miR-125b	ENSBTAG00000020745	HIVEP3	transcription factor
bta-miR-296	ENSBTAG00000020441	HMG20A	transcription factor		bta-miR-452	ENSBTAG00000021458	DLX6	transcription factor		bta-miR-484	ENSBTAG00000020117	ZBTB7A	transcription factor
bta-miR-301b	ENSBTAG00000020441	HMG20A	transcription factor		bta-miR-149	ENSBTAG00000021458	DLX6	transcription factor		bta-miR-125b	ENSBTAG00000020117	ZBTB7A	transcription factor
bta-miR-10161	ENSBTAG00000020441	HMG20A	transcription factor		bta-miR-4449	ENSBTAG00000021458	DLX6	transcription factor		bta-miR-449a	ENSBTAG00000020117	ZBTB7A	transcription factor
bta-miR-199c	ENSBTAG00000018645	DLX5	transcription factor		bta-miR-3431	ENSBTAG00000020578	PRDM6	transcription factor		bta-miR-125b	ENSBTAG00000050474	RUNX3	transcription factor
bta-miR-2284w	ENSBTAG00000017397	ZNF423	transcription factor		bta-miR-200a	ENSBTAG00000020441	HMG20A	transcription factor		bta-miR-125b	ENSBTAG00000019313	ZMIZ1	transcription factor
bta-miR-6123	ENSBTAG00000017397	ZNF423	transcription factor		bta-miR-141	ENSBTAG00000020441	HMG20A	transcription factor		bta-miR-125b	ENSBTAG00000019293	EGR3	transcription factor
bta-miR-2285z	ENSBTAG00000016801	RXRG	transcription factor		bta-miR-185	ENSBTAG00000020441	HMG20A	transcription factor		bta-miR-377	ENSBTAG00000019293	EGR3	transcription factor
bta-miR-2285b	ENSBTAG00000016169	ID1	transcription factor		bta-miR-224	ENSBTAG00000020441	HMG20A	transcription factor		bta-miR-449a	ENSBTAG00000019061	ELF4	transcription factor
bta-miR-2892	ENSBTAG00000016169	ID1	transcription factor		bta-miR-874	ENSBTAG00000020441	HMG20A	transcription factor		bta-miR-449b	ENSBTAG00000019061	ELF4	transcription factor
bta-miR-301b	ENSBTAG00000015532	NR0B1	transcription factor		bta-miR-2285r	ENSBTAG00000020441	HMG20A	transcription factor		bta-miR-449c	ENSBTAG00000019061	ELF4	transcription factor
bta-miR-15a	ENSBTAG00000015334	ZHX1	transcription factor		bta-miR-17	ENSBTAG00000017397	ZNF423	transcription factor		bta-miR-484	ENSBTAG00000017851	RXRA	transcription factor
bta-miR-6123	ENSBTAG00000015334	ZHX1	transcription factor		bta-miR-429	ENSBTAG00000017397	ZNF423	transcription factor		bta-miR-125b	ENSBTAG00000017851	RXRA	transcription factor
bta-miR-2285aa	ENSBTAG00000015334	ZHX1	transcription factor		bta-miR-30b	ENSBTAG00000016801	RXRG	transcription factor		bta-miR-628	ENSBTAG00000017851	RXRA	transcription factor
bta-let-7i	ENSBTAG00000014265	SREBF2	transcription factor		bta-miR-138	ENSBTAG00000016169	ID1	transcription factor		bta-miR-449a	ENSBTAG00000017824	IRF8	transcription factor
bta-miR-2389	ENSBTAG00000014265	SREBF2	transcription factor		bta-miR-16a	ENSBTAG00000016169	ID1	transcription factor		bta-miR-449b	ENSBTAG00000017824	IRF8	transcription factor
bta-miR-6123	ENSBTAG00000014265	SREBF2	transcription factor		bta-miR-874	ENSBTAG00000016169	ID1	transcription factor		bta-miR-449c	ENSBTAG00000017824	IRF8	transcription factor
bta-miR-2284w	ENSBTAG00000013531	CENPS	transcription factor		bta-miR-149	ENSBTAG00000016169	ID1	transcription factor		bta-miR-484	ENSBTAG00000017542	PPARD	transcription factor
bta-miR-1842	ENSBTAG00000013279	FOXP3	transcription factor		bta-miR-185	ENSBTAG00000015532	NR0B1	transcription factor		bta-miR-449a	ENSBTAG00000017542	PPARD	transcription factor
bta-miR-296	ENSBTAG00000013213	OSR2	transcription factor		bta-miR-16a	ENSBTAG00000015334	ZHX1	transcription factor		bta-miR-449b	ENSBTAG00000017542	PPARD	transcription factor
bta-miR-1842	ENSBTAG00000013029	ARNTL	transcription factor		bta-miR-193b	ENSBTAG00000015334	ZHX1	transcription factor		bta-miR-449c	ENSBTAG00000017542	PPARD	transcription factor
bta-miR-21	ENSBTAG00000012656	OVOL1	transcription factor		bta-miR-96	ENSBTAG00000015334	ZHX1	transcription factor		bta-miR-449a	ENSBTAG00000016533	FOXP1	transcription factor
bta-miR-130b	ENSBTAG00000012656	OVOL1	transcription factor		bta-miR-128	ENSBTAG00000014265	SREBF2	transcription factor		bta-miR-449b	ENSBTAG00000016533	FOXP1	transcription factor
bta-miR-301b	ENSBTAG00000012656	OVOL1	transcription factor		bta-miR-30b	ENSBTAG00000014265	SREBF2	transcription factor		bta-miR-449c	ENSBTAG00000016533	FOXP1	transcription factor
bta-miR-2899	ENSBTAG00000012656	OVOL1	transcription factor		bta-let-7e	ENSBTAG00000014265	SREBF2	transcription factor		bta-miR-92b	ENSBTAG00000015802	CREB3L2	transcription factor
bta-miR-2904	ENSBTAG00000012656	OVOL1	transcription factor		bta-miR-184	ENSBTAG00000014265	SREBF2	transcription factor		bta-miR-2285e	ENSBTAG00000014915	ETV5	transcription factor
bta-miR-10161	ENSBTAG00000012656	OVOL1	transcription factor		bta-miR-185	ENSBTAG00000014265	SREBF2	transcription factor		bta-miR-449a	ENSBTAG00000014605	ETV6	transcription factor
bta-miR-2285aa	ENSBTAG00000012407	FOXA2	transcription factor		bta-miR-3431	ENSBTAG00000014265	SREBF2	transcription factor		bta-miR-449b	ENSBTAG00000014605	ETV6	transcription factor
bta-miR-2285cj	ENSBTAG00000012407	FOXA2	transcription factor		bta-miR-149	ENSBTAG00000014265	SREBF2	transcription factor		bta-miR-449c	ENSBTAG00000014605	ETV6	transcription factor
bta-miR-188	ENSBTAG00000010875	MSX1	transcription factor		bta-miR-10172	ENSBTAG00000014265	SREBF2	transcription factor		bta-miR-628	ENSBTAG00000014605	ETV6	transcription factor
bta-miR-2313	ENSBTAG00000010875	MSX1	transcription factor		bta-miR-17	ENSBTAG00000013314	PBX3	transcription factor		bta-miR-2285e	ENSBTAG00000014605	ETV6	transcription factor
bta-miR-2284w	ENSBTAG00000010875	MSX1	transcription factor		bta-miR-182	ENSBTAG00000013314	PBX3	transcription factor		bta-miR-125b	ENSBTAG00000014554	SNAI1	transcription factor
bta-miR-10162	ENSBTAG00000010875	MSX1	transcription factor		bta-miR-185	ENSBTAG00000013314	PBX3	transcription factor		bta-miR-449a	ENSBTAG00000014554	SNAI1	transcription factor
bta-miR-7	ENSBTAG00000010671	GLI3	transcription factor		bta-miR-30b	ENSBTAG00000013213	OSR2	transcription factor		bta-miR-449b	ENSBTAG00000014554	SNAI1	transcription factor
bta-miR-10162	ENSBTAG00000010671	GLI3	transcription factor		bta-miR-3600	ENSBTAG00000013213	OSR2	transcription factor		bta-miR-449c	ENSBTAG00000014554	SNAI1	transcription factor
bta-miR-142	ENSBTAG00000010125	STAT5B	transcription factor		bta-miR-22	ENSBTAG00000012656	OVOL1	transcription factor		bta-miR-484	ENSBTAG00000014090	ARID5A	transcription factor
bta-miR-423	ENSBTAG00000010125	STAT5B	transcription factor		bta-miR-185	ENSBTAG00000012656	OVOL1	transcription factor		bta-miR-484	ENSBTAG00000012441	SMAD7	transcription factor
bta-miR-15a	ENSBTAG00000010125	STAT5B	transcription factor		bta-miR-193b	ENSBTAG00000012656	OVOL1	transcription factor		bta-miR-449a	ENSBTAG00000012441	SMAD7	transcription factor
bta-miR-296	ENSBTAG00000010125	STAT5B	transcription factor		bta-miR-378	ENSBTAG00000012656	OVOL1	transcription factor		bta-miR-449b	ENSBTAG00000012441	SMAD7	transcription factor
bta-miR-2313	ENSBTAG00000010125	STAT5B	transcription factor		bta-miR-96	ENSBTAG00000012656	OVOL1	transcription factor		bta-miR-449c	ENSBTAG00000012441	SMAD7	transcription factor
bta-miR-2892	ENSBTAG00000010125	STAT5B	transcription factor		bta-miR-3600	ENSBTAG00000012656	OVOL1	transcription factor		bta-miR-2285e	ENSBTAG00000012441	SMAD7	transcription factor
bta-miR-2899	ENSBTAG00000010125	STAT5B	transcription factor		bta-miR-378c	ENSBTAG00000012656	OVOL1	transcription factor		bta-miR-192	ENSBTAG00000011997	ZMIZ2	transcription factor
bta-miR-2285q	ENSBTAG00000010125	STAT5B	transcription factor		bta-miR-149	ENSBTAG00000012407	FOXA2	transcription factor		bta-miR-449a	ENSBTAG00000011997	ZMIZ2	transcription factor
bta-miR-11986c	ENSBTAG00000010125	STAT5B	transcription factor		bta-miR-4449	ENSBTAG00000012407	FOXA2	transcription factor		bta-miR-449b	ENSBTAG00000011997	ZMIZ2	transcription factor
bta-miR-2285da	ENSBTAG00000010125	STAT5B	transcription factor		bta-miR-2284t	ENSBTAG00000010875	MSX1	transcription factor		bta-miR-449c	ENSBTAG00000011997	ZMIZ2	transcription factor
bta-miR-423	ENSBTAG00000009238	HOXC6	transcription factor		bta-miR-185	ENSBTAG00000010671	GLI3	transcription factor		bta-miR-2285bj	ENSBTAG00000011997	ZMIZ2	transcription factor
bta-miR-2889	ENSBTAG00000009238	HOXC6	transcription factor		bta-miR-149	ENSBTAG00000010671	GLI3	transcription factor		bta-miR-484	ENSBTAG00000011828	ARID3B	transcription factor
bta-miR-2284w	ENSBTAG00000009238	HOXC6	transcription factor		bta-miR-30b	ENSBTAG00000010125	STAT5B	transcription factor		bta-miR-125b	ENSBTAG00000011828	ARID3B	transcription factor
bta-miR-10161	ENSBTAG00000009238	HOXC6	transcription factor		bta-miR-200a	ENSBTAG00000010125	STAT5B	transcription factor		bta-miR-2483	ENSBTAG00000011828	ARID3B	transcription factor
bta-miR-423	ENSBTAG00000008113	OSR1	transcription factor		bta-miR-532	ENSBTAG00000010125	STAT5B	transcription factor		bta-miR-2285e	ENSBTAG00000011828	ARID3B	transcription factor
bta-miR-296	ENSBTAG00000008113	OSR1	transcription factor		bta-miR-141	ENSBTAG00000010125	STAT5B	transcription factor		bta-miR-484	ENSBTAG00000011467	BATF2	transcription factor
bta-miR-2889	ENSBTAG00000008113	OSR1	transcription factor		bta-miR-16a	ENSBTAG00000010125	STAT5B	transcription factor		bta-miR-192	ENSBTAG00000010069	EGR1	transcription factor
bta-miR-2904	ENSBTAG00000008113	OSR1	transcription factor		bta-miR-182	ENSBTAG00000010125	STAT5B	transcription factor		bta-miR-377	ENSBTAG00000010069	EGR1	transcription factor
bta-miR-2284w	ENSBTAG00000008113	OSR1	transcription factor		bta-miR-184	ENSBTAG00000010125	STAT5B	transcription factor		bta-miR-92b	ENSBTAG00000010069	EGR1	transcription factor
bta-miR-6120	ENSBTAG00000008113	OSR1	transcription factor		bta-miR-185	ENSBTAG00000010125	STAT5B	transcription factor		bta-miR-484	ENSBTAG00000010002	IRF2	transcription factor
bta-miR-1842	ENSBTAG00000008113	OSR1	transcription factor		bta-miR-452	ENSBTAG00000010125	STAT5B	transcription factor		bta-miR-2483	ENSBTAG00000009863	BHLHE40	transcription factor
bta-miR-423	ENSBTAG00000007916	FOXJ1	transcription factor		bta-miR-3600	ENSBTAG00000010125	STAT5B	transcription factor		bta-miR-484	ENSBTAG00000009265	NR5A2	transcription factor
bta-miR-3613a	ENSBTAG00000007916	FOXJ1	transcription factor		bta-miR-30b	ENSBTAG00000009238	HOXC6	transcription factor		bta-miR-484	ENSBTAG00000009214	ETS2	transcription factor
bta-miR-2285bt	ENSBTAG00000007916	FOXJ1	transcription factor		bta-miR-149	ENSBTAG00000009238	HOXC6	transcription factor		bta-miR-2285bj	ENSBTAG00000009153	MLXIPL	transcription factor
bta-miR-2904	ENSBTAG00000007827	RCOR2	transcription factor		bta-miR-378	ENSBTAG00000009046	TBX6	transcription factor		bta-miR-449a	ENSBTAG00000008688	HEYL	transcription factor
bta-miR-423	ENSBTAG00000007592	RARG	transcription factor		bta-miR-149	ENSBTAG00000009046	TBX6	transcription factor		bta-miR-449b	ENSBTAG00000008688	HEYL	transcription factor
bta-miR-296	ENSBTAG00000007592	RARG	transcription factor		bta-miR-378c	ENSBTAG00000009046	TBX6	transcription factor		bta-miR-449c	ENSBTAG00000008688	HEYL	transcription factor
bta-miR-2389	ENSBTAG00000007592	RARG	transcription factor		bta-miR-17	ENSBTAG00000008113	OSR1	transcription factor		bta-miR-125b	ENSBTAG00000008645	ESRRA	transcription factor
bta-miR-2904	ENSBTAG00000007592	RARG	transcription factor		bta-miR-141	ENSBTAG00000007916	FOXJ1	transcription factor		bta-miR-449a	ENSBTAG00000008645	ESRRA	transcription factor
bta-miR-10162	ENSBTAG00000007592	RARG	transcription factor		bta-miR-326	ENSBTAG00000007916	FOXJ1	transcription factor		bta-miR-449b	ENSBTAG00000008645	ESRRA	transcription factor
bta-miR-301b	ENSBTAG00000006618	HLF	transcription factor		bta-miR-3600	ENSBTAG00000007916	FOXJ1	transcription factor		bta-miR-449c	ENSBTAG00000008645	ESRRA	transcription factor
bta-miR-2899	ENSBTAG00000006618	HLF	transcription factor		bta-miR-149	ENSBTAG00000007916	FOXJ1	transcription factor		bta-miR-192	ENSBTAG00000008545	ATF3	transcription factor
bta-miR-423	ENSBTAG00000006366	NFATC4	transcription factor		bta-miR-2285t	ENSBTAG00000007916	FOXJ1	transcription factor		bta-miR-2483	ENSBTAG00000008545	ATF3	transcription factor
bta-miR-2899	ENSBTAG00000006366	NFATC4	transcription factor		bta-miR-10172	ENSBTAG00000007916	FOXJ1	transcription factor		bta-miR-2285bj	ENSBTAG00000008545	ATF3	transcription factor
bta-miR-2285ax	ENSBTAG00000006366	NFATC4	transcription factor		bta-miR-34a	ENSBTAG00000007592	RARG	transcription factor		bta-miR-628	ENSBTAG00000007746	AHR	transcription factor
bta-miR-296	ENSBTAG00000005812	TP73	transcription factor		bta-miR-182	ENSBTAG00000007592	RARG	transcription factor		bta-miR-2285e	ENSBTAG00000006335	STAT6	transcription factor
bta-miR-1842	ENSBTAG00000005812	TP73	transcription factor		bta-miR-326	ENSBTAG00000007592	RARG	transcription factor		bta-miR-449a	ENSBTAG00000006194	FOSL1	transcription factor
bta-miR-2899	ENSBTAG00000005748	SOX17	transcription factor		bta-miR-874	ENSBTAG00000007592	RARG	transcription factor		bta-miR-449b	ENSBTAG00000006194	FOSL1	transcription factor
bta-miR-6120	ENSBTAG00000005748	SOX17	transcription factor		bta-miR-149	ENSBTAG00000007592	RARG	transcription factor		bta-miR-449c	ENSBTAG00000006194	FOSL1	transcription factor
bta-miR-2313	ENSBTAG00000005546	HOXB7	transcription factor		bta-miR-17	ENSBTAG00000006618	HLF	transcription factor		bta-miR-449b	ENSBTAG00000005622	LITAF	transcription factor
bta-miR-2285f	ENSBTAG00000005546	HOXB7	transcription factor		bta-miR-3431	ENSBTAG00000006618	HLF	transcription factor		bta-miR-484	ENSBTAG00000005404	MSC	transcription factor
bta-miR-2285z	ENSBTAG00000005546	HOXB7	transcription factor		bta-miR-185	ENSBTAG00000006366	NFATC4	transcription factor		bta-miR-449a	ENSBTAG00000005404	MSC	transcription factor
bta-miR-2285ab	ENSBTAG00000005546	HOXB7	transcription factor		bta-miR-193b	ENSBTAG00000006366	NFATC4	transcription factor		bta-miR-449b	ENSBTAG00000005404	MSC	transcription factor
bta-miR-21	ENSBTAG00000005067	UBTF	transcription factor		bta-miR-149	ENSBTAG00000006366	NFATC4	transcription factor		bta-miR-449c	ENSBTAG00000005404	MSC	transcription factor
bta-miR-296	ENSBTAG00000005067	UBTF	transcription factor		bta-miR-378b	ENSBTAG00000006366	NFATC4	transcription factor		bta-miR-2285bj	ENSBTAG00000005404	MSC	transcription factor
bta-miR-2313	ENSBTAG00000005067	UBTF	transcription factor		bta-miR-10172	ENSBTAG00000006366	NFATC4	transcription factor		bta-miR-484	ENSBTAG00000005227	ATF6	transcription factor
bta-miR-6120	ENSBTAG00000005067	UBTF	transcription factor		bta-miR-345	ENSBTAG00000005812	TP73	transcription factor		bta-miR-484	ENSBTAG00000004989	IRF5	transcription factor
bta-miR-6529a	ENSBTAG00000005067	UBTF	transcription factor		bta-miR-17	ENSBTAG00000005812	TP73	transcription factor		bta-miR-125b	ENSBTAG00000004989	IRF5	transcription factor
bta-miR-423	ENSBTAG00000005029	TAL1	transcription factor		bta-miR-193b	ENSBTAG00000005812	TP73	transcription factor		bta-miR-484	ENSBTAG00000004380	STAT2	transcription factor
bta-miR-7	ENSBTAG00000005029	TAL1	transcription factor		bta-miR-378	ENSBTAG00000005812	TP73	transcription factor		bta-miR-2483	ENSBTAG00000004380	STAT2	transcription factor
bta-miR-2313	ENSBTAG00000005029	TAL1	transcription factor		bta-miR-149	ENSBTAG00000005812	TP73	transcription factor		bta-miR-449a	ENSBTAG00000004322	FOS	transcription factor
bta-miR-2285q	ENSBTAG00000005029	TAL1	transcription factor		bta-miR-378c	ENSBTAG00000005812	TP73	transcription factor		bta-miR-449b	ENSBTAG00000004322	FOS	transcription factor
bta-miR-10162	ENSBTAG00000005029	TAL1	transcription factor		bta-miR-200a	ENSBTAG00000005748	SOX17	transcription factor		bta-miR-449c	ENSBTAG00000004322	FOS	transcription factor
bta-miR-222	ENSBTAG00000004954	TOX	transcription factor		bta-miR-210	ENSBTAG00000005748	SOX17	transcription factor		bta-miR-449a	ENSBTAG00000004189	MLXIP	transcription factor
bta-miR-7	ENSBTAG00000004954	TOX	transcription factor		bta-miR-141	ENSBTAG00000005748	SOX17	transcription factor		bta-miR-449b	ENSBTAG00000004189	MLXIP	transcription factor
bta-miR-660	ENSBTAG00000004954	TOX	transcription factor		bta-miR-30b	ENSBTAG00000005067	UBTF	transcription factor		bta-miR-449c	ENSBTAG00000004189	MLXIP	transcription factor
bta-miR-2285b	ENSBTAG00000004954	TOX	transcription factor		bta-miR-345	ENSBTAG00000005067	UBTF	transcription factor		bta-miR-125b	ENSBTAG00000003845	CSRNP1	transcription factor
bta-miR-2904	ENSBTAG00000004954	TOX	transcription factor		bta-miR-3431	ENSBTAG00000005067	UBTF	transcription factor		bta-miR-2483	ENSBTAG00000003553	ZFP36L2	transcription factor
bta-miR-2285aa	ENSBTAG00000004954	TOX	transcription factor		bta-miR-2285r	ENSBTAG00000005067	UBTF	transcription factor		bta-miR-484	ENSBTAG00000002936	PRRX2	transcription factor
bta-miR-2285cj	ENSBTAG00000004954	TOX	transcription factor		bta-miR-128	ENSBTAG00000005029	TAL1	transcription factor		bta-miR-449a	ENSBTAG00000002904	ZNF787	transcription factor
bta-miR-423	ENSBTAG00000004498	ESR2	transcription factor		bta-miR-30b	ENSBTAG00000005029	TAL1	transcription factor		bta-miR-449b	ENSBTAG00000002904	ZNF787	transcription factor
bta-miR-2285z	ENSBTAG00000004498	ESR2	transcription factor		bta-miR-17	ENSBTAG00000005029	TAL1	transcription factor		bta-miR-449c	ENSBTAG00000002904	ZNF787	transcription factor
bta-miR-2313	ENSBTAG00000000074	NFIA	transcription factor		bta-miR-532	ENSBTAG00000005029	TAL1	transcription factor		bta-miR-2483	ENSBTAG00000002065	TFAP2C	transcription factor
bta-miR-21	ENSBTAG00000000076	RECK	protein_coding		bta-miR-185	ENSBTAG00000005029	TAL1	transcription factor		bta-miR-449a	ENSBTAG00000001511	BCL6	transcription factor
bta-miR-21	ENSBTAG00000003668	RADX	protein_coding		bta-miR-326	ENSBTAG00000005029	TAL1	transcription factor		bta-miR-449b	ENSBTAG00000001511	BCL6	transcription factor
bta-miR-21	ENSBTAG00000005897	FNTB	protein_coding		bta-miR-149	ENSBTAG00000005029	TAL1	transcription factor		bta-miR-2285bj	ENSBTAG00000001511	BCL6	transcription factor
bta-miR-21	ENSBTAG00000005857	SLC6A1	protein_coding		bta-miR-2285r	ENSBTAG00000005029	TAL1	transcription factor		bta-miR-125b	ENSBTAG00000000816	PRDM1	transcription factor
bta-miR-21	ENSBTAG00000004777	S100B	protein_coding		bta-miR-10172	ENSBTAG00000005029	TAL1	transcription factor		bta-miR-2285bj	ENSBTAG00000000816	PRDM1	transcription factor
bta-miR-21	ENSBTAG00000016223	SCRN1	protein_coding		bta-miR-30b	ENSBTAG00000004954	TOX	transcription factor		bta-miR-449a	ENSBTAG00000000656	NFATC1	transcription factor
bta-miR-21	ENSBTAG00000010989	PIK3R1	protein_coding		bta-miR-149	ENSBTAG00000004954	TOX	transcription factor		bta-miR-449b	ENSBTAG00000000656	NFATC1	transcription factor
bta-miR-21	ENSBTAG00000007651	TARS1L2	protein_coding		bta-miR-2285ch	ENSBTAG00000004954	TOX	transcription factor		bta-miR-628	ENSBTAG00000000656	NFATC1	transcription factor
bta-miR-21	ENSBTAG00000051072	AQP4	protein_coding		bta-miR-345	ENSBTAG00000004498	ESR2	transcription factor		bta-miR-2483	ENSBTAG00000000009	FOXF1	transcription factor
bta-miR-21	ENSBTAG00000019044	BAIAP2	protein_coding		bta-miR-17	ENSBTAG00000004498	ESR2	transcription factor		bta-miR-484	ENSBTAG00000000032	ABI3	protein_coding
bta-miR-21	ENSBTAG00000000937	ITPRID2	protein_coding		bta-miR-429	ENSBTAG00000000074	NFIA	transcription factor		bta-miR-484	ENSBTAG00000000067	SDF2L1	protein_coding
bta-miR-21	ENSBTAG00000000653	PPP1R16B	protein_coding		bta-miR-29a	ENSBTAG00000000855	NXN	protein_coding		bta-miR-484	ENSBTAG00000000243	HEBP2	protein_coding
bta-miR-21	ENSBTAG00000003946	NECAB3	protein_coding		bta-miR-29a	ENSBTAG00000004409	IVD	protein_coding		bta-miR-484	ENSBTAG00000000191	SLC25A20	protein_coding
bta-miR-21	ENSBTAG00000003632	CYP39A1	protein_coding		bta-miR-29a	ENSBTAG00000006795	GCSH	protein_coding		bta-miR-484	ENSBTAG00000000207	PUDP	protein_coding
bta-miR-21	ENSBTAG00000003163	RBBP8NL	protein_coding		bta-miR-29a	ENSBTAG00000007605	FKBP4	protein_coding		bta-miR-484	ENSBTAG00000000563	MYD88	protein_coding
bta-miR-21	ENSBTAG00000003240	C8H9orf152	protein_coding		bta-miR-29a	ENSBTAG00000006665	ERP29	protein_coding		bta-miR-484	ENSBTAG00000000675	PGS1	protein_coding
bta-miR-21	ENSBTAG00000003349	JAKMIP2	protein_coding		bta-miR-29a	ENSBTAG00000009363	GINS3	protein_coding		bta-miR-484	ENSBTAG00000000842	UBASH3B	protein_coding
bta-miR-21	ENSBTAG00000002309	CSPG5	protein_coding		bta-miR-29a	ENSBTAG00000012979	ZMYND12	protein_coding		bta-miR-484	ENSBTAG00000000695	UBAP2	protein_coding
bta-miR-21	ENSBTAG00000002214	TAT	protein_coding		bta-miR-29a	ENSBTAG00000012558	ADAMTS12	protein_coding		bta-miR-484	ENSBTAG00000001009	HCLS1	protein_coding
bta-miR-21	ENSBTAG00000007077	ABHD1	protein_coding		bta-miR-29a	ENSBTAG00000011808	MSTN	protein_coding		bta-miR-484	ENSBTAG00000040575	KCTD5	protein_coding
bta-miR-21	ENSBTAG00000005034	CAPN5	protein_coding		bta-miR-29a	ENSBTAG00000008693	EFCAB1	protein_coding		bta-miR-484	ENSBTAG00000001034	IL18R1	protein_coding
bta-miR-21	ENSBTAG00000012673	CDK18	protein_coding		bta-miR-29a	ENSBTAG00000014583	CALM3	protein_coding		bta-miR-484	ENSBTAG00000000873	SLC13A3	protein_coding
bta-miR-21	ENSBTAG00000014502	BRAT1	protein_coding		bta-miR-29a	ENSBTAG00000019242	CHRNB1	protein_coding		bta-miR-484	ENSBTAG00000000830	GPR137B	protein_coding
bta-miR-21	ENSBTAG00000011962	PLA2G3	protein_coding		bta-miR-29a	ENSBTAG00000019886	BORA	protein_coding		bta-miR-484	ENSBTAG00000001788	PDPN	protein_coding
bta-miR-21	ENSBTAG00000014861	SLC20A2	protein_coding		bta-miR-29a	ENSBTAG00000020119	RNF43	protein_coding		bta-miR-484	ENSBTAG00000001740	HAPLN3	protein_coding
bta-miR-21	ENSBTAG00000012979	ZMYND12	protein_coding		bta-miR-29a	ENSBTAG00000018948	HIF3A	protein_coding		bta-miR-484	ENSBTAG00000001981	SLC6A17	protein_coding
bta-miR-21	ENSBTAG00000010223	NTF3	protein_coding		bta-miR-29a	ENSBTAG00000046724	CBX6	protein_coding		bta-miR-484	ENSBTAG00000001394	TMED9	protein_coding
bta-miR-21	ENSBTAG00000010922	TRAPPC2	protein_coding		bta-miR-29a	ENSBTAG00000031765	CCDC189	protein_coding		bta-miR-484	ENSBTAG00000001228	CEND1	protein_coding
bta-miR-21	ENSBTAG00000014453	PLK1	protein_coding		bta-miR-29a	ENSBTAG00000047810	CCDC96	protein_coding		bta-miR-484	ENSBTAG00000001420	ABHD12	protein_coding
bta-miR-21	ENSBTAG00000013848	ADGRD1	protein_coding		bta-miR-29a	ENSBTAG00000020688	ARHGEF15	protein_coding		bta-miR-484	ENSBTAG00000001368	LGALS3BP	protein_coding
bta-miR-21	ENSBTAG00000015351	STYK1	protein_coding		bta-miR-29a	ENSBTAG00000010338	FBXO36	protein_coding		bta-miR-484	ENSBTAG00000001576	TMEM140	protein_coding
bta-miR-21	ENSBTAG00000013855	ORMDL3	protein_coding		bta-miR-29a	ENSBTAG00000051072	AQP4	protein_coding		bta-miR-484	ENSBTAG00000001687	STC1	protein_coding
bta-miR-21	ENSBTAG00000012558	ADAMTS12	protein_coding		bta-miR-29a	ENSBTAG00000051116	C23H6orf132	protein_coding		bta-miR-484	ENSBTAG00000001440	PMM2	protein_coding
bta-miR-21	ENSBTAG00000016571	FAM234A	protein_coding		bta-miR-29a	ENSBTAG00000019044	BAIAP2	protein_coding		bta-miR-484	ENSBTAG00000001193	UNC93B1	protein_coding
bta-miR-21	ENSBTAG00000015432	TMEM231	protein_coding		bta-miR-29a	ENSBTAG00000023417	RUVBL2	protein_coding		bta-miR-484	ENSBTAG00000003176	JAM3	protein_coding
bta-miR-21	ENSBTAG00000011187	FAM13A	protein_coding		bta-miR-29a	ENSBTAG00000019948	AFAP1L1	protein_coding		bta-miR-484	ENSBTAG00000003186	OTULIN	protein_coding
bta-miR-21	ENSBTAG00000011356	CAMSAP3	protein_coding		bta-miR-29a	ENSBTAG00000051207	ENSBTAG00000051207	lncRNA		bta-miR-484	ENSBTAG00000004043	ENSBTAG00000004043	protein_coding
bta-miR-21	ENSBTAG00000012302	RTN4RL1	protein_coding		bta-miR-128	ENSBTAG00000000271	MNS1	protein_coding		bta-miR-484	ENSBTAG00000002566	PGPEP1	protein_coding
bta-miR-21	ENSBTAG00000010246	GRTP1	protein_coding		bta-miR-128	ENSBTAG00000000713	AGFG2	protein_coding		bta-miR-484	ENSBTAG00000003935	TMBIM1	protein_coding
bta-miR-21	ENSBTAG00000014091	ARHGEF3	protein_coding		bta-miR-128	ENSBTAG00000000653	PPP1R16B	protein_coding		bta-miR-484	ENSBTAG00000019017	ENSBTAG00000019017	protein_coding
bta-miR-21	ENSBTAG00000015655	APBB1	protein_coding		bta-miR-128	ENSBTAG00000001826	SASH1	protein_coding		bta-miR-484	ENSBTAG00000002474	MAD1L1	protein_coding
bta-miR-21	ENSBTAG00000024884	CCNF	protein_coding		bta-miR-128	ENSBTAG00000004041	ANKRD10	protein_coding		bta-miR-484	ENSBTAG00000003300	MFGE8	protein_coding
bta-miR-21	ENSBTAG00000018671	DCUN1D2	protein_coding		bta-miR-128	ENSBTAG00000003632	CYP39A1	protein_coding		bta-miR-484	ENSBTAG00000003305	NCF1	protein_coding
bta-miR-21	ENSBTAG00000017765	GSTM1	protein_coding		bta-miR-128	ENSBTAG00000002214	TAT	protein_coding		bta-miR-484	ENSBTAG00000004269	SGK1	protein_coding
bta-miR-21	ENSBTAG00000024492	ENSBTAG00000024492	protein_coding		bta-miR-128	ENSBTAG00000005503	PRMT2	protein_coding		bta-miR-484	ENSBTAG00000003849	GNL2	protein_coding
bta-miR-21	ENSBTAG00000019822	TPPP3	protein_coding		bta-miR-128	ENSBTAG00000007149	NYNRIN	protein_coding		bta-miR-484	ENSBTAG00000003990	ITPRIP	protein_coding
bta-miR-21	ENSBTAG00000019029	DPH5	protein_coding		bta-miR-128	ENSBTAG00000006914	PRR3	protein_coding		bta-miR-484	ENSBTAG00000002939	FURIN	protein_coding
bta-miR-21	ENSBTAG00000018570	SDR16C5	protein_coding		bta-miR-128	ENSBTAG00000005034	CAPN5	protein_coding		bta-miR-484	ENSBTAG00000031658	SEMA6B	protein_coding
bta-miR-21	ENSBTAG00000021838	ESRP1	protein_coding		bta-miR-128	ENSBTAG00000004777	S100B	protein_coding		bta-miR-484	ENSBTAG00000003692	UCP2	protein_coding
bta-miR-21	ENSBTAG00000018421	WWP2	protein_coding		bta-miR-128	ENSBTAG00000015848	PHKA1	protein_coding		bta-miR-484	ENSBTAG00000003202	OPRD1	protein_coding
bta-miR-21	ENSBTAG00000021921	STRBP	protein_coding		bta-miR-128	ENSBTAG00000012673	CDK18	protein_coding		bta-miR-484	ENSBTAG00000002585	SLC16A2	protein_coding
bta-miR-21	ENSBTAG00000017922	DOLPP1	protein_coding		bta-miR-128	ENSBTAG00000012489	TMEM266	protein_coding		bta-miR-484	ENSBTAG00000003842	RABGEF1	protein_coding
bta-miR-21	ENSBTAG00000007348	STRA6	protein_coding		bta-miR-128	ENSBTAG00000016223	SCRN1	protein_coding		bta-miR-484	ENSBTAG00000003297	OASL	protein_coding
bta-miR-21	ENSBTAG00000018028	TTLL10	protein_coding		bta-miR-128	ENSBTAG00000014538	HPCAL4	protein_coding		bta-miR-484	ENSBTAG00000006490	BOLA-DOA	protein_coding
bta-miR-21	ENSBTAG00000001140	IAH1	protein_coding		bta-miR-128	ENSBTAG00000013066	IGF2	protein_coding		bta-miR-484	ENSBTAG00000007644	GNG7	protein_coding
bta-miR-21	ENSBTAG00000018339	ATP5MC1	protein_coding		bta-miR-128	ENSBTAG00000017277	RAB36	protein_coding		bta-miR-484	ENSBTAG00000006616	PTPN1	protein_coding
bta-miR-21	ENSBTAG00000001135	C3H1orf194	protein_coding		bta-miR-128	ENSBTAG00000013848	ADGRD1	protein_coding		bta-miR-484	ENSBTAG00000006752	PFKFB4	protein_coding
bta-miR-21	ENSBTAG00000020810	CYB561	protein_coding		bta-miR-128	ENSBTAG00000016208	TGM2	protein_coding		bta-miR-484	ENSBTAG00000008279	FRMD4A	protein_coding
bta-miR-21	ENSBTAG00000014001	MAP1A	protein_coding		bta-miR-128	ENSBTAG00000016571	FAM234A	protein_coding		bta-miR-484	ENSBTAG00000005785	DPY19L1	protein_coding
bta-miR-21	ENSBTAG00000033298	LYRM9	protein_coding		bta-miR-128	ENSBTAG00000015408	DTYMK	protein_coding		bta-miR-484	ENSBTAG00000007821	NPHS1	protein_coding
bta-miR-21	ENSBTAG00000018936	LSS	protein_coding		bta-miR-128	ENSBTAG00000014806	ATP2A3	protein_coding		bta-miR-484	ENSBTAG00000007402	ZFAND2A	protein_coding
bta-miR-21	ENSBTAG00000040490	CCDC3	protein_coding		bta-miR-128	ENSBTAG00000009568	KANK2	protein_coding		bta-miR-484	ENSBTAG00000006957	SLC2A8	protein_coding
bta-miR-21	ENSBTAG00000018804	CELSR2	protein_coding		bta-miR-128	ENSBTAG00000013698	ODAD4	protein_coding		bta-miR-484	ENSBTAG00000004829	YIF1A	protein_coding
bta-miR-21	ENSBTAG00000046750	B3GNT3	protein_coding		bta-miR-128	ENSBTAG00000010989	PIK3R1	protein_coding		bta-miR-484	ENSBTAG00000007865	GNPDA1	protein_coding
bta-miR-21	ENSBTAG00000035858	MCC	protein_coding		bta-miR-128	ENSBTAG00000019242	CHRNB1	protein_coding		bta-miR-484	ENSBTAG00000005718	PLIN2	protein_coding
bta-miR-21	ENSBTAG00000051169	ERICH2	protein_coding		bta-miR-128	ENSBTAG00000024492	ENSBTAG00000024492	protein_coding		bta-miR-484	ENSBTAG00000006140	PEX11A	protein_coding
bta-miR-21	ENSBTAG00000007444	MAP3K7CL	protein_coding		bta-miR-128	ENSBTAG00000021838	ESRP1	protein_coding		bta-miR-484	ENSBTAG00000005691	FGF2	protein_coding
bta-miR-21	ENSBTAG00000034192	KIAA2012	protein_coding		bta-miR-128	ENSBTAG00000018650	HEPACAM	protein_coding		bta-miR-484	ENSBTAG00000005246	DIP2B	protein_coding
bta-miR-21	ENSBTAG00000033190	PGM5	protein_coding		bta-miR-128	ENSBTAG00000038480	FPGT	protein_coding		bta-miR-484	ENSBTAG00000006743	RBBP8	protein_coding
bta-miR-21	ENSBTAG00000010338	FBXO36	protein_coding		bta-miR-128	ENSBTAG00000040490	CCDC3	protein_coding		bta-miR-484	ENSBTAG00000006938	PPM1F	protein_coding
bta-miR-21	ENSBTAG00000006877	MMP16	protein_coding		bta-miR-128	ENSBTAG00000043976	RNFT2	protein_coding		bta-miR-484	ENSBTAG00000004598	GOLGA5	protein_coding
bta-miR-21	ENSBTAG00000004575	FAM126A	protein_coding		bta-miR-128	ENSBTAG00000014758	WIF1	protein_coding		bta-miR-484	ENSBTAG00000006738	GPR68	protein_coding
bta-miR-21	ENSBTAG00000049014	ENSBTAG00000049014	protein_coding		bta-miR-128	ENSBTAG00000005062	TEC	protein_coding		bta-miR-484	ENSBTAG00000037533	C4A	protein_coding
bta-miR-21	ENSBTAG00000008693	EFCAB1	protein_coding		bta-miR-128	ENSBTAG00000010756	ST7	protein_coding		bta-miR-484	ENSBTAG00000005504	TP53INP2	protein_coding
bta-miR-21	ENSBTAG00000008464	ABCB9	protein_coding		bta-miR-128	ENSBTAG00000010338	FBXO36	protein_coding		bta-miR-484	ENSBTAG00000008237	TOLLIP	protein_coding
bta-miR-21	ENSBTAG00000046552	GGACT	protein_coding		bta-miR-128	ENSBTAG00000027854	ARHGDIG	protein_coding		bta-miR-484	ENSBTAG00000007244	NID1	protein_coding
bta-miR-21	ENSBTAG00000049339	ENSBTAG00000049339	protein_coding		bta-miR-128	ENSBTAG00000049014	ENSBTAG00000049014	protein_coding		bta-miR-484	ENSBTAG00000004568	GALNS	protein_coding
bta-miR-21	ENSBTAG00000003328	TAMM41	protein_coding		bta-miR-128	ENSBTAG00000008464	ABCB9	protein_coding		bta-miR-484	ENSBTAG00000005470	BIN3	protein_coding
bta-miR-21	ENSBTAG00000050402	ENSBTAG00000050402	protein_coding		bta-miR-128	ENSBTAG00000002980	GPT2	protein_coding		bta-miR-484	ENSBTAG00000006472	GPR143	protein_coding
bta-miR-21	ENSBTAG00000007325	TPSB2	protein_coding		bta-miR-128	ENSBTAG00000049341	SERTAD2	protein_coding		bta-miR-484	ENSBTAG00000008016	STX17	protein_coding
bta-miR-21	ENSBTAG00000016192	MDH1B	protein_coding		bta-miR-128	ENSBTAG00000023417	RUVBL2	protein_coding		bta-miR-484	ENSBTAG00000004636	PLEKHA1	protein_coding
bta-miR-21	ENSBTAG00000007164	FGFR3	protein_coding		bta-miR-128	ENSBTAG00000054688	ENSBTAG00000054688	protein_coding		bta-miR-484	ENSBTAG00000008353	CDKN1A	protein_coding
bta-miR-21	ENSBTAG00000005711	NSG1	protein_coding		bta-miR-128	ENSBTAG00000052518	TUBB4B	protein_coding		bta-miR-484	ENSBTAG00000039695	PPP1R18	protein_coding
bta-miR-21	ENSBTAG00000016486	SORBS2	protein_coding		bta-miR-128	ENSBTAG00000055014	SH3BGRL2	protein_coding		bta-miR-484	ENSBTAG00000007153	C1QA	protein_coding
bta-miR-21	ENSBTAG00000017228	TP53I11	protein_coding		bta-miR-128	ENSBTAG00000003075	DVL2	protein_coding		bta-miR-484	ENSBTAG00000007101	F3	protein_coding
bta-miR-21	ENSBTAG00000003075	DVL2	protein_coding		bta-miR-128	ENSBTAG00000000109	NPTXR	protein_coding		bta-miR-484	ENSBTAG00000007415	SLC7A8	protein_coding
bta-miR-21	ENSBTAG00000000109	NPTXR	protein_coding		bta-miR-128	ENSBTAG00000013291	ARMC6	protein_coding		bta-miR-484	ENSBTAG00000006614	TMCC1	protein_coding
bta-miR-21	ENSBTAG00000022917	FANK1	protein_coding		bta-miR-128	ENSBTAG00000053813	SPATS1	protein_coding		bta-miR-484	ENSBTAG00000004603	PHC2	protein_coding
bta-miR-21	ENSBTAG00000026502	CYP2D14	protein_coding		bta-miR-128	ENSBTAG00000050799	TMEM151B	protein_coding		bta-miR-484	ENSBTAG00000009785	SAMD4B	protein_coding
bta-miR-21	ENSBTAG00000018106	SPATA18	protein_coding		bta-miR-128	ENSBTAG00000049287	ENSBTAG00000049287	lncRNA		bta-miR-484	ENSBTAG00000012026	ENSBTAG00000012026	protein_coding
bta-miR-21	ENSBTAG00000020956	MPPED2	protein_coding		bta-miR-128	ENSBTAG00000054677	ENSBTAG00000054677	lncRNA		bta-miR-484	ENSBTAG00000005978	PIK3R5	protein_coding
bta-miR-21	ENSBTAG00000021751	RASEF	protein_coding		bta-miR-128	ENSBTAG00000050741	ENSBTAG00000050741	lncRNA		bta-miR-484	ENSBTAG00000005793	PEA15	protein_coding
bta-miR-21	ENSBTAG00000031351	SEC14L4	protein_coding		bta-miR-30b	ENSBTAG00000000076	RECK	protein_coding		bta-miR-484	ENSBTAG00000014270	UNC5B	protein_coding
bta-miR-21	ENSBTAG00000050993	ENSBTAG00000050993	lncRNA		bta-miR-30b	ENSBTAG00000007319	JAG2	protein_coding		bta-miR-484	ENSBTAG00000008840	HM13	protein_coding
bta-miR-21	ENSBTAG00000050741	ENSBTAG00000050741	lncRNA		bta-miR-30b	ENSBTAG00000012688	CAPSL	protein_coding		bta-miR-484	ENSBTAG00000011358	IER3	protein_coding
bta-miR-222	ENSBTAG00000000076	RECK	protein_coding		bta-miR-30b	ENSBTAG00000008646	TRMT112	protein_coding		bta-miR-484	ENSBTAG00000013755	ITGB5	protein_coding
bta-miR-222	ENSBTAG00000000390	TPST1	protein_coding		bta-miR-30b	ENSBTAG00000001806	IQCD	protein_coding		bta-miR-484	ENSBTAG00000010964	STARD5	protein_coding
bta-miR-222	ENSBTAG00000003525	STXBP1	protein_coding		bta-miR-30b	ENSBTAG00000016732	DNAI2	protein_coding		bta-miR-484	ENSBTAG00000016053	ARSA	protein_coding
bta-miR-222	ENSBTAG00000012432	FDFT1	protein_coding		bta-miR-30b	ENSBTAG00000020810	CYB561	protein_coding		bta-miR-484	ENSBTAG00000009384	AGTRAP	protein_coding
bta-miR-222	ENSBTAG00000010989	PIK3R1	protein_coding		bta-miR-30b	ENSBTAG00000017069	GASK1B	protein_coding		bta-miR-484	ENSBTAG00000010175	COL8A2	protein_coding
bta-miR-222	ENSBTAG00000012454	SLC35A3	protein_coding		bta-miR-30b	ENSBTAG00000000713	AGFG2	protein_coding		bta-miR-484	ENSBTAG00000015127	SDC4	protein_coding
bta-miR-222	ENSBTAG00000018421	WWP2	protein_coding		bta-miR-30b	ENSBTAG00000000855	NXN	protein_coding		bta-miR-484	ENSBTAG00000009849	PLAC8A	protein_coding
bta-miR-222	ENSBTAG00000047009	ANKRD66	protein_coding		bta-miR-30b	ENSBTAG00000003054	INSRR	protein_coding		bta-miR-484	ENSBTAG00000015874	CASP3	protein_coding
bta-miR-222	ENSBTAG00000034192	KIAA2012	protein_coding		bta-miR-30b	ENSBTAG00000003946	NECAB3	protein_coding		bta-miR-484	ENSBTAG00000014972	PTGER4	protein_coding
bta-miR-222	ENSBTAG00000008752	NME5	protein_coding		bta-miR-30b	ENSBTAG00000003632	CYP39A1	protein_coding		bta-miR-484	ENSBTAG00000014526	MOB3A	protein_coding
bta-miR-222	ENSBTAG00000003075	DVL2	protein_coding		bta-miR-30b	ENSBTAG00000003163	RBBP8NL	protein_coding		bta-miR-484	ENSBTAG00000015195	NPC1	protein_coding
bta-miR-222	ENSBTAG00000026004	CNTNAP4	protein_coding		bta-miR-30b	ENSBTAG00000003240	C8H9orf152	protein_coding		bta-miR-484	ENSBTAG00000013475	TRAF3	protein_coding
bta-miR-142	ENSBTAG00000014758	WIF1	protein_coding		bta-miR-30b	ENSBTAG00000003773	SLC25A13	protein_coding		bta-miR-484	ENSBTAG00000012544	IFNGR1	protein_coding
bta-miR-142	ENSBTAG00000049524	ENSBTAG00000049524	protein_coding		bta-miR-30b	ENSBTAG00000004038	ABAT	protein_coding		bta-miR-484	ENSBTAG00000012022	TBC1D2B	protein_coding
bta-miR-142	ENSBTAG00000003773	SLC25A13	protein_coding		bta-miR-30b	ENSBTAG00000003434	CERS4	protein_coding		bta-miR-484	ENSBTAG00000014494	RNASET2	protein_coding
bta-miR-142	ENSBTAG00000007605	FKBP4	protein_coding		bta-miR-30b	ENSBTAG00000004409	IVD	protein_coding		bta-miR-484	ENSBTAG00000012630	PAMR1	protein_coding
bta-miR-142	ENSBTAG00000009903	PTCH1	protein_coding		bta-miR-30b	ENSBTAG00000006069	CAPS	protein_coding		bta-miR-484	ENSBTAG00000014237	CYTH4C4	protein_coding
bta-miR-142	ENSBTAG00000010989	PIK3R1	protein_coding		bta-miR-30b	ENSBTAG00000005189	SPACA9	protein_coding		bta-miR-484	ENSBTAG00000013007	FAM210B	protein_coding
bta-miR-142	ENSBTAG00000008816	TRIM2	protein_coding		bta-miR-30b	ENSBTAG00000004432	CHRDL1	protein_coding		bta-miR-484	ENSBTAG00000012464	AFAP1	protein_coding
bta-miR-142	ENSBTAG00000017200	RHOJ	protein_coding		bta-miR-30b	ENSBTAG00000007147	CUEDC1	protein_coding		bta-miR-484	ENSBTAG00000012592	ANKLE1	protein_coding
bta-miR-142	ENSBTAG00000016936	MISP3	protein_coding		bta-miR-30b	ENSBTAG00000039719	PHGDH	protein_coding		bta-miR-484	ENSBTAG00000014194	ADARB2	protein_coding
bta-miR-142	ENSBTAG00000017442	CDO1	protein_coding		bta-miR-30b	ENSBTAG00000007149	NYNRIN	protein_coding		bta-miR-484	ENSBTAG00000015900	CNPY3	protein_coding
bta-miR-142	ENSBTAG00000007651	TARS1L2	protein_coding		bta-miR-30b	ENSBTAG00000006914	PRR3	protein_coding		bta-miR-484	ENSBTAG00000013096	UNC119	protein_coding
bta-miR-142	ENSBTAG00000015408	DTYMK	protein_coding		bta-miR-30b	ENSBTAG00000008028	CHN1	protein_coding		bta-miR-484	ENSBTAG00000010493	SERTAD1	protein_coding
bta-miR-142	ENSBTAG00000011702	ENTPD3	protein_coding		bta-miR-30b	ENSBTAG00000005897	FNTB	protein_coding		bta-miR-484	ENSBTAG00000015582	HMOX1	protein_coding
bta-miR-142	ENSBTAG00000023843	RALGPS1	protein_coding		bta-miR-30b	ENSBTAG00000006139	TRPM4	protein_coding		bta-miR-484	ENSBTAG00000039861	OAS1Y	protein_coding
bta-miR-142	ENSBTAG00000015172	MCM6	protein_coding		bta-miR-30b	ENSBTAG00000004503	NPY	protein_coding		bta-miR-484	ENSBTAG00000012050	ORAI2	protein_coding
bta-miR-142	ENSBTAG00000011767	PALS1	protein_coding		bta-miR-30b	ENSBTAG00000006048	DCAKD	protein_coding		bta-miR-484	ENSBTAG00000011786	CLUH	protein_coding
bta-miR-423	ENSBTAG00000000713	AGFG2	protein_coding		bta-miR-30b	ENSBTAG00000006578	SPEF1	protein_coding		bta-miR-484	ENSBTAG00000016240	RNF157	protein_coding
bta-miR-423	ENSBTAG00000000855	NXN	protein_coding		bta-miR-30b	ENSBTAG00000007700	PHYH	protein_coding		bta-miR-484	ENSBTAG00000003636	LIPA	protein_coding
bta-miR-423	ENSBTAG00000002036	CACNB1	protein_coding		bta-miR-30b	ENSBTAG00000016350	NACC1	protein_coding		bta-miR-484	ENSBTAG00000014486	ATP12A	protein_coding
bta-miR-423	ENSBTAG00000002480	NUDT1	protein_coding		bta-miR-30b	ENSBTAG00000013478	MARVELD1	protein_coding		bta-miR-484	ENSBTAG00000014824	MMP14	protein_coding
bta-miR-423	ENSBTAG00000003163	RBBP8NL	protein_coding		bta-miR-30b	ENSBTAG00000015848	PHKA1	protein_coding		bta-miR-484	ENSBTAG00000013414	BLVRA	protein_coding
bta-miR-423	ENSBTAG00000003763	MYO5C	protein_coding		bta-miR-30b	ENSBTAG00000012941	IFT46	protein_coding		bta-miR-484	ENSBTAG00000008611	IGFBP4	protein_coding
bta-miR-423	ENSBTAG00000003773	SLC25A13	protein_coding		bta-miR-30b	ENSBTAG00000012673	CDK18	protein_coding		bta-miR-484	ENSBTAG00000013793	NEDD4	protein_coding
bta-miR-423	ENSBTAG00000002186	NDN	protein_coding		bta-miR-30b	ENSBTAG00000014502	BRAT1	protein_coding		bta-miR-484	ENSBTAG00000010328	KCNK17	protein_coding
bta-miR-423	ENSBTAG00000002214	TAT	protein_coding		bta-miR-30b	ENSBTAG00000016223	SCRN1	protein_coding		bta-miR-484	ENSBTAG00000009942	PLCL2	protein_coding
bta-miR-423	ENSBTAG00000003525	STXBP1	protein_coding		bta-miR-30b	ENSBTAG00000014538	HPCAL4	protein_coding		bta-miR-484	ENSBTAG00000012504	GAS2L1	protein_coding
bta-miR-423	ENSBTAG00000005333	MB	protein_coding		bta-miR-30b	ENSBTAG00000009107	CBX8	protein_coding		bta-miR-484	ENSBTAG00000014374	CARD6	protein_coding
bta-miR-423	ENSBTAG00000005819	CCDC61	protein_coding		bta-miR-30b	ENSBTAG00000012735	CFAP157	protein_coding		bta-miR-484	ENSBTAG00000008719	PRKCD	protein_coding
bta-miR-423	ENSBTAG00000006069	CAPS	protein_coding		bta-miR-30b	ENSBTAG00000013848	ADGRD1	protein_coding		bta-miR-484	ENSBTAG00000031777	GDPD5	protein_coding
bta-miR-423	ENSBTAG00000006104	SNU13	protein_coding		bta-miR-30b	ENSBTAG00000010339	ABHD11	protein_coding		bta-miR-484	ENSBTAG00000014105	SRPRA	protein_coding
bta-miR-423	ENSBTAG00000007096	GAS8	protein_coding		bta-miR-30b	ENSBTAG00000014461	ANAPC13	protein_coding		bta-miR-484	ENSBTAG00000009784	RAB32	protein_coding
bta-miR-423	ENSBTAG00000004948	LRATD1	protein_coding		bta-miR-30b	ENSBTAG00000010378	PEF1	protein_coding		bta-miR-484	ENSBTAG00000011815	SMG9	protein_coding
bta-miR-423	ENSBTAG00000007147	CUEDC1	protein_coding		bta-miR-30b	ENSBTAG00000010758	SMIM5	protein_coding		bta-miR-484	ENSBTAG00000009506	NAGA	protein_coding
bta-miR-423	ENSBTAG00000005772	SPDYC	protein_coding		bta-miR-30b	ENSBTAG00000009998	GALNT16	protein_coding		bta-miR-484	ENSBTAG00000012804	REEP5	protein_coding
bta-miR-423	ENSBTAG00000008028	CHN1	protein_coding		bta-miR-30b	ENSBTAG00000014944	TBXA2R	protein_coding		bta-miR-484	ENSBTAG00000008887	PAQR3	protein_coding
bta-miR-423	ENSBTAG00000005897	FNTB	protein_coding		bta-miR-30b	ENSBTAG00000016208	TGM2	protein_coding		bta-miR-484	ENSBTAG00000012719	UBTD1	protein_coding
bta-miR-423	ENSBTAG00000007994	OSCP1	protein_coding		bta-miR-30b	ENSBTAG00000016571	FAM234A	protein_coding		bta-miR-484	ENSBTAG00000015538	LEMD2	protein_coding
bta-miR-423	ENSBTAG00000007319	JAG2	protein_coding		bta-miR-30b	ENSBTAG00000009145	SLC7A4	protein_coding		bta-miR-484	ENSBTAG00000008435	DELE1	protein_coding
bta-miR-423	ENSBTAG00000006349	EXTL1	protein_coding		bta-miR-30b	ENSBTAG00000012432	FDFT1	protein_coding		bta-miR-484	ENSBTAG00000015097	CACFD1	protein_coding
bta-miR-423	ENSBTAG00000016350	NACC1	protein_coding		bta-miR-30b	ENSBTAG00000014695	NAA38	protein_coding		bta-miR-484	ENSBTAG00000014558	DDX21	protein_coding
bta-miR-423	ENSBTAG00000014011	TMOD2	protein_coding		bta-miR-30b	ENSBTAG00000008452	IHH	protein_coding		bta-miR-484	ENSBTAG00000010275	WASHC5	protein_coding
bta-miR-423	ENSBTAG00000012249	PRR15L	protein_coding		bta-miR-30b	ENSBTAG00000011048	SPATA6L	protein_coding		bta-miR-484	ENSBTAG00000008703	EIF2AK2	protein_coding
bta-miR-423	ENSBTAG00000014538	HPCAL4	protein_coding		bta-miR-30b	ENSBTAG00000009661	RNASEH2A	protein_coding		bta-miR-484	ENSBTAG00000014215	CCDC86	protein_coding
bta-miR-423	ENSBTAG00000014861	SLC20A2	protein_coding		bta-miR-30b	ENSBTAG00000011000	HDAC10	protein_coding		bta-miR-484	ENSBTAG00000015596	SLCO2B1	protein_coding
bta-miR-423	ENSBTAG00000013291	ARMC6	protein_coding		bta-miR-30b	ENSBTAG00000010789	ANKRD54	protein_coding		bta-miR-484	ENSBTAG00000013606	FKBP2	protein_coding
bta-miR-423	ENSBTAG00000010223	NTF3	protein_coding		bta-miR-30b	ENSBTAG00000020965	ZMYND10	protein_coding		bta-miR-484	ENSBTAG00000011784	FGR	protein_coding
bta-miR-423	ENSBTAG00000017277	RAB36	protein_coding		bta-miR-30b	ENSBTAG00000018753	TMEM163	protein_coding		bta-miR-484	ENSBTAG00000011491	WDR81	protein_coding
bta-miR-423	ENSBTAG00000016558	SPSB3	protein_coding		bta-miR-30b	ENSBTAG00000006966	NRM	protein_coding		bta-miR-484	ENSBTAG00000009987	ITGB3	protein_coding
bta-miR-423	ENSBTAG00000013191	AGRN	protein_coding		bta-miR-30b	ENSBTAG00000013147	NEFH	protein_coding		bta-miR-484	ENSBTAG00000012857	CNNM2	protein_coding
bta-miR-423	ENSBTAG00000010758	SMIM5	protein_coding		bta-miR-30b	ENSBTAG00000017765	GSTM1	protein_coding		bta-miR-484	ENSBTAG00000011100	CTSC	protein_coding
bta-miR-423	ENSBTAG00000009998	GALNT16	protein_coding		bta-miR-30b	ENSBTAG00000031737	TMEM102	protein_coding		bta-miR-484	ENSBTAG00000016354	IER2	protein_coding
bta-miR-423	ENSBTAG00000014944	TBXA2R	protein_coding		bta-miR-30b	ENSBTAG00000024492	ENSBTAG00000024492	protein_coding		bta-miR-484	ENSBTAG00000015013	C2CD2L	protein_coding
bta-miR-423	ENSBTAG00000009903	PTCH1	protein_coding		bta-miR-30b	ENSBTAG00000019822	TPPP3	protein_coding		bta-miR-484	ENSBTAG00000011126	STK38	protein_coding
bta-miR-423	ENSBTAG00000016208	TGM2	protein_coding		bta-miR-30b	ENSBTAG00000018777	ADCY5	protein_coding		bta-miR-484	ENSBTAG00000012172	MIDN	protein_coding
bta-miR-423	ENSBTAG00000016571	FAM234A	protein_coding		bta-miR-30b	ENSBTAG00000017846	F11R	protein_coding		bta-miR-484	ENSBTAG00000018202	CYB561A3	protein_coding
bta-miR-423	ENSBTAG00000009145	SLC7A4	protein_coding		bta-miR-30b	ENSBTAG00000004799	DENND2A	protein_coding		bta-miR-484	ENSBTAG00000019456	SPRED2	protein_coding
bta-miR-423	ENSBTAG00000013015	CCDC13	protein_coding		bta-miR-30b	ENSBTAG00000017922	DOLPP1	protein_coding		bta-miR-484	ENSBTAG00000019567	IL21R	protein_coding
bta-miR-423	ENSBTAG00000012432	FDFT1	protein_coding		bta-miR-30b	ENSBTAG00000007348	STRA6	protein_coding		bta-miR-484	ENSBTAG00000019177	BIN1	protein_coding
bta-miR-423	ENSBTAG00000014806	ATP2A3	protein_coding		bta-miR-30b	ENSBTAG00000017200	RHOJ	protein_coding		bta-miR-484	ENSBTAG00000025632	NOP10	protein_coding
bta-miR-423	ENSBTAG00000014695	NAA38	protein_coding		bta-miR-30b	ENSBTAG00000021928	DIPK1B	protein_coding		bta-miR-484	ENSBTAG00000009251	SZRD1	protein_coding
bta-miR-423	ENSBTAG00000010324	GTPBP1	protein_coding		bta-miR-30b	ENSBTAG00000020446	THOP1	protein_coding		bta-miR-484	ENSBTAG00000018663	GPRC5C	protein_coding
bta-miR-423	ENSBTAG00000008452	IHH	protein_coding		bta-miR-30b	ENSBTAG00000018948	HIF3A	protein_coding		bta-miR-484	ENSBTAG00000020359	PLEKHM1	protein_coding
bta-miR-423	ENSBTAG00000013501	DHRS13	protein_coding		bta-miR-30b	ENSBTAG00000021594	TDRKH	protein_coding		bta-miR-484	ENSBTAG00000020095	MS4A3	protein_coding
bta-miR-423	ENSBTAG00000010661	DPYSL3	protein_coding		bta-miR-30b	ENSBTAG00000018650	HEPACAM	protein_coding		bta-miR-484	ENSBTAG00000021048	ADM	protein_coding
bta-miR-423	ENSBTAG00000014583	CALM3	protein_coding		bta-miR-30b	ENSBTAG00000039954	COPZ2	protein_coding		bta-miR-484	ENSBTAG00000016984	PTPN9	protein_coding
bta-miR-423	ENSBTAG00000024884	CCNF	protein_coding		bta-miR-30b	ENSBTAG00000033298	LYRM9	protein_coding		bta-miR-484	ENSBTAG00000020203	TMEM151A	protein_coding
bta-miR-423	ENSBTAG00000019044	BAIAP2	protein_coding		bta-miR-30b	ENSBTAG00000031532	DACT2	protein_coding		bta-miR-484	ENSBTAG00000018539	KLK1	protein_coding
bta-miR-423	ENSBTAG00000024492	ENSBTAG00000024492	protein_coding		bta-miR-30b	ENSBTAG00000016926	C13H20orf85	protein_coding		bta-miR-484	ENSBTAG00000021144	PSTPIP1	protein_coding
bta-miR-423	ENSBTAG00000019402	CFAP100	protein_coding		bta-miR-30b	ENSBTAG00000043976	RNFT2	protein_coding		bta-miR-484	ENSBTAG00000020272	SIK2	protein_coding
bta-miR-423	ENSBTAG00000019887	DHODH	protein_coding		bta-miR-30b	ENSBTAG00000002214	TAT	protein_coding		bta-miR-484	ENSBTAG00000021957	LTBP2	protein_coding
bta-miR-423	ENSBTAG00000009698	ABCD3	protein_coding		bta-miR-30b	ENSBTAG00000045834	RASSF7	protein_coding		bta-miR-484	ENSBTAG00000007181	KIFC3	protein_coding
bta-miR-423	ENSBTAG00000018777	ADCY5	protein_coding		bta-miR-30b	ENSBTAG00000004622	DZANK1	protein_coding		bta-miR-484	ENSBTAG00000026356	DGAT1	protein_coding
bta-miR-423	ENSBTAG00000017810	EFHC1	protein_coding		bta-miR-30b	ENSBTAG00000047626	CCDC188	protein_coding		bta-miR-484	ENSBTAG00000021656	SPECC1L	protein_coding
bta-miR-423	ENSBTAG00000018421	WWP2	protein_coding		bta-miR-30b	ENSBTAG00000037799	ENSBTAG00000037799	protein_coding		bta-miR-484	ENSBTAG00000018207	M6PR	protein_coding
bta-miR-423	ENSBTAG00000024269	TGFBR3	protein_coding		bta-miR-30b	ENSBTAG00000038735	LHB	protein_coding		bta-miR-484	ENSBTAG00000016282	EIF5	protein_coding
bta-miR-423	ENSBTAG00000010657	ADGRB2	protein_coding		bta-miR-30b	ENSBTAG00000010756	ST7	protein_coding		bta-miR-484	ENSBTAG00000015129	KLK10	protein_coding
bta-miR-423	ENSBTAG00000016847	ARL4D	protein_coding		bta-miR-30b	ENSBTAG00000038652	ENSBTAG00000038652	protein_coding		bta-miR-484	ENSBTAG00000021819	IFNAR1	protein_coding
bta-miR-423	ENSBTAG00000019082	RAD51D	protein_coding		bta-miR-30b	ENSBTAG00000049014	ENSBTAG00000049014	protein_coding		bta-miR-484	ENSBTAG00000020671	TRIM62	protein_coding
bta-miR-423	ENSBTAG00000017922	DOLPP1	protein_coding		bta-miR-30b	ENSBTAG00000011702	ENTPD3	protein_coding		bta-miR-484	ENSBTAG00000017465	GNS	protein_coding
bta-miR-423	ENSBTAG00000007348	STRA6	protein_coding		bta-miR-30b	ENSBTAG00000008693	EFCAB1	protein_coding		bta-miR-484	ENSBTAG00000011284	SLC39A1	protein_coding
bta-miR-423	ENSBTAG00000017200	RHOJ	protein_coding		bta-miR-30b	ENSBTAG00000003794	GNAO1	protein_coding		bta-miR-484	ENSBTAG00000047582	CSNK1E	protein_coding
bta-miR-423	ENSBTAG00000018028	TTLL10	protein_coding		bta-miR-30b	ENSBTAG00000051072	AQP4	protein_coding		bta-miR-484	ENSBTAG00000019734	CD276	protein_coding
bta-miR-423	ENSBTAG00000018451	PTMS	protein_coding		bta-miR-30b	ENSBTAG00000015485	C9H6orf118	protein_coding		bta-miR-484	ENSBTAG00000003474	RAB15	protein_coding
bta-miR-423	ENSBTAG00000018948	HIF3A	protein_coding		bta-miR-30b	ENSBTAG00000017533	LRRC1	protein_coding		bta-miR-484	ENSBTAG00000009159	PLXNA1	protein_coding
bta-miR-423	ENSBTAG00000019864	MAPK15	protein_coding		bta-miR-30b	ENSBTAG00000023843	RALGPS1	protein_coding		bta-miR-484	ENSBTAG00000017656	ST3GAL3	protein_coding
bta-miR-423	ENSBTAG00000020810	CYB561	protein_coding		bta-miR-30b	ENSBTAG00000051116	C23H6orf132	protein_coding		bta-miR-484	ENSBTAG00000017143	PDIA4	protein_coding
bta-miR-423	ENSBTAG00000046724	CBX6	protein_coding		bta-miR-30b	ENSBTAG00000007325	TPSB2	protein_coding		bta-miR-484	ENSBTAG00000020872	C5AR1	protein_coding
bta-miR-423	ENSBTAG00000019281	MCRS1	protein_coding		bta-miR-30b	ENSBTAG00000007164	FGFR3	protein_coding		bta-miR-484	ENSBTAG00000027051	PTAFR	protein_coding
bta-miR-423	ENSBTAG00000047786	LRRC10B	protein_coding		bta-miR-30b	ENSBTAG00000014189	RGS6	protein_coding		bta-miR-484	ENSBTAG00000012697	PGAM1	protein_coding
bta-miR-423	ENSBTAG00000018804	CELSR2	protein_coding		bta-miR-30b	ENSBTAG00000054688	ENSBTAG00000054688	protein_coding		bta-miR-484	ENSBTAG00000010673	EFNA4	protein_coding
bta-miR-423	ENSBTAG00000043976	RNFT2	protein_coding		bta-miR-30b	ENSBTAG00000052518	TUBB4B	protein_coding		bta-miR-484	ENSBTAG00000019761	MANBA	protein_coding
bta-miR-423	ENSBTAG00000047626	CCDC188	protein_coding		bta-miR-30b	ENSBTAG00000013110	FARP2	protein_coding		bta-miR-484	ENSBTAG00000020023	MTHFS	protein_coding
bta-miR-423	ENSBTAG00000016854	AK7	protein_coding		bta-miR-30b	ENSBTAG00000017955	KCNIP3	protein_coding		bta-miR-484	ENSBTAG00000038477	GGCX	protein_coding
bta-miR-423	ENSBTAG00000032914	SLC11A2	protein_coding		bta-miR-30b	ENSBTAG00000005711	NSG1	protein_coding		bta-miR-484	ENSBTAG00000019721	REXO4	protein_coding
bta-miR-423	ENSBTAG00000027854	ARHGDIG	protein_coding		bta-miR-30b	ENSBTAG00000014092	CELF6	protein_coding		bta-miR-484	ENSBTAG00000023179	TRIB1	protein_coding
bta-miR-423	ENSBTAG00000030520	PROB1	protein_coding		bta-miR-30b	ENSBTAG00000012681	CORO2B	protein_coding		bta-miR-484	ENSBTAG00000023659	MT2A	protein_coding
bta-miR-423	ENSBTAG00000015408	DTYMK	protein_coding		bta-miR-30b	ENSBTAG00000000057	THBS3	protein_coding		bta-miR-484	ENSBTAG00000023073	FAM89A	protein_coding
bta-miR-423	ENSBTAG00000049014	ENSBTAG00000049014	protein_coding		bta-miR-30b	ENSBTAG00000017228	TP53I11	protein_coding		bta-miR-484	ENSBTAG00000019409	GNPTAB	protein_coding
bta-miR-423	ENSBTAG00000008693	EFCAB1	protein_coding		bta-miR-30b	ENSBTAG00000022917	FANK1	protein_coding		bta-miR-484	ENSBTAG00000018294	DNASE1L3	protein_coding
bta-miR-423	ENSBTAG00000008464	ABCB9	protein_coding		bta-miR-30b	ENSBTAG00000005629	CRYBG2	protein_coding		bta-miR-484	ENSBTAG00000013705	NFKBIE	protein_coding
bta-miR-423	ENSBTAG00000002980	GPT2	protein_coding		bta-miR-30b	ENSBTAG00000005762	LYNX1	protein_coding		bta-miR-484	ENSBTAG00000018097	PARN	protein_coding
bta-miR-423	ENSBTAG00000049341	SERTAD2	protein_coding		bta-miR-30b	ENSBTAG00000050392	FAM171B	protein_coding		bta-miR-484	ENSBTAG00000021364	TNK2	protein_coding
bta-miR-423	ENSBTAG00000023843	RALGPS1	protein_coding		bta-miR-30b	ENSBTAG00000054162	HOXB8	protein_coding		bta-miR-484	ENSBTAG00000020417	DAPK3	protein_coding
bta-miR-423	ENSBTAG00000007325	TPSB2	protein_coding		bta-miR-30b	ENSBTAG00000019254	CFAP77	protein_coding		bta-miR-484	ENSBTAG00000016254	HDAC5	protein_coding
bta-miR-423	ENSBTAG00000007164	FGFR3	protein_coding		bta-miR-30b	ENSBTAG00000049217	ENSBTAG00000049217	protein_coding		bta-miR-484	ENSBTAG00000012039	PHACTR1	protein_coding
bta-miR-423	ENSBTAG00000018487	CFAP45	protein_coding		bta-miR-30b	ENSBTAG00000021365	CDHR3	protein_coding		bta-miR-484	ENSBTAG00000021457	EFEMP2	protein_coding
bta-miR-423	ENSBTAG00000054688	ENSBTAG00000054688	protein_coding		bta-miR-30b	ENSBTAG00000011767	PALS1	protein_coding		bta-miR-484	ENSBTAG00000019533	ADTRP	protein_coding
bta-miR-423	ENSBTAG00000017955	KCNIP3	protein_coding		bta-miR-30b	ENSBTAG00000051910	FGF10	protein_coding		bta-miR-484	ENSBTAG00000019375	SCARF2	protein_coding
bta-miR-423	ENSBTAG00000005711	NSG1	protein_coding		bta-miR-30b	ENSBTAG00000000170	GSTT4	protein_coding		bta-miR-484	ENSBTAG00000017830	RBMS2	protein_coding
bta-miR-423	ENSBTAG00000014092	CELF6	protein_coding		bta-miR-30b	ENSBTAG00000050799	TMEM151B	protein_coding		bta-miR-484	ENSBTAG00000016797	CSNK1G2	protein_coding
bta-miR-423	ENSBTAG00000015651	ENSBTAG00000015651	protein_coding		bta-miR-30b	ENSBTAG00000021751	RASEF	protein_coding		bta-miR-484	ENSBTAG00000019832	TGFBR2	protein_coding
bta-miR-423	ENSBTAG00000012681	CORO2B	protein_coding		bta-miR-30b	ENSBTAG00000031351	SEC14L4	protein_coding		bta-miR-484	ENSBTAG00000021067	ACTR1A	protein_coding
bta-miR-423	ENSBTAG00000023417	RUVBL2	protein_coding		bta-miR-30b	ENSBTAG00000050741	ENSBTAG00000050741	lncRNA		bta-miR-484	ENSBTAG00000026919	PXDC1	protein_coding
bta-miR-423	ENSBTAG00000000057	THBS3	protein_coding		bta-miR-30b	ENSBTAG00000054677	ENSBTAG00000054677	lncRNA		bta-miR-484	ENSBTAG00000001497	MRAS	protein_coding
bta-miR-423	ENSBTAG00000017228	TP53I11	protein_coding		bta-miR-30b	ENSBTAG00000051242	ENSBTAG00000051242	lncRNA		bta-miR-484	ENSBTAG00000048054	UAP1L1	protein_coding
bta-miR-423	ENSBTAG00000003075	DVL2	protein_coding		bta-miR-345	ENSBTAG00000001233	MPZL3	protein_coding		bta-miR-484	ENSBTAG00000047717	FAM222B	protein_coding
bta-miR-423	ENSBTAG00000000109	NPTXR	protein_coding		bta-miR-345	ENSBTAG00000007096	GAS8	protein_coding		bta-miR-484	ENSBTAG00000021969	KLHL29	protein_coding
bta-miR-423	ENSBTAG00000005762	LYNX1	protein_coding		bta-miR-345	ENSBTAG00000007149	NYNRIN	protein_coding		bta-miR-484	ENSBTAG00000017420	ZMAT4	protein_coding
bta-miR-423	ENSBTAG00000026502	CYP2D14	protein_coding		bta-miR-345	ENSBTAG00000005063	THEM6	protein_coding		bta-miR-484	ENSBTAG00000003741	NEURL1	protein_coding
bta-miR-423	ENSBTAG00000015950	ISOC2	protein_coding		bta-miR-345	ENSBTAG00000018768	HMGN1	protein_coding		bta-miR-484	ENSBTAG00000016309	ATP6V1D	protein_coding
bta-miR-423	ENSBTAG00000000700	PARVA	protein_coding		bta-miR-345	ENSBTAG00000006185	SPC24	protein_coding		bta-miR-484	ENSBTAG00000033248	CDH3	protein_coding
bta-miR-423	ENSBTAG00000031340	SLC6A20	protein_coding		bta-miR-345	ENSBTAG00000050253	TRPM3	protein_coding		bta-miR-484	ENSBTAG00000046357	SLC29A3	protein_coding
bta-miR-423	ENSBTAG00000049217	ENSBTAG00000049217	protein_coding		bta-miR-345	ENSBTAG00000004952	MFSD4A	protein_coding		bta-miR-484	ENSBTAG00000009357	IL34	protein_coding
bta-miR-423	ENSBTAG00000011767	PALS1	protein_coding		bta-miR-345	ENSBTAG00000010223	NTF3	protein_coding		bta-miR-484	ENSBTAG00000037735	C5AR2	protein_coding
bta-miR-423	ENSBTAG00000054592	SCN2B	protein_coding		bta-miR-345	ENSBTAG00000013855	ORMDL3	protein_coding		bta-miR-484	ENSBTAG00000040161	ENSBTAG00000040161	protein_coding
bta-miR-423	ENSBTAG00000050015	ENSBTAG00000050015	protein_coding		bta-miR-345	ENSBTAG00000012558	ADAMTS12	protein_coding		bta-miR-484	ENSBTAG00000034495	GTF2F2	protein_coding
bta-miR-423	ENSBTAG00000000170	GSTT4	protein_coding		bta-miR-345	ENSBTAG00000009903	PTCH1	protein_coding		bta-miR-484	ENSBTAG00000013914	GATB	protein_coding
bta-miR-423	ENSBTAG00000050799	TMEM151B	protein_coding		bta-miR-345	ENSBTAG00000016571	FAM234A	protein_coding		bta-miR-484	ENSBTAG00000035230	TOR1AIP2	protein_coding
bta-miR-423	ENSBTAG00000049287	ENSBTAG00000049287	lncRNA		bta-miR-345	ENSBTAG00000009145	SLC7A4	protein_coding		bta-miR-484	ENSBTAG00000001662	EHD3	protein_coding
bta-miR-423	ENSBTAG00000000653	PPP1R16B	protein_coding		bta-miR-345	ENSBTAG00000008939	DNMBP	protein_coding		bta-miR-484	ENSBTAG00000009167	SLC15A4	protein_coding
bta-miR-423	ENSBTAG00000031774	H1-12	protein_coding		bta-miR-345	ENSBTAG00000011187	FAM13A	protein_coding		bta-miR-484	ENSBTAG00000012280	PGLYRP2	protein_coding
bta-miR-423	ENSBTAG00000003829	HPN	protein_coding		bta-miR-345	ENSBTAG00000017846	F11R	protein_coding		bta-miR-484	ENSBTAG00000021318	SCAMP5	protein_coding
bta-miR-423	ENSBTAG00000007077	ABHD1	protein_coding		bta-miR-345	ENSBTAG00000016730	ANP32E	protein_coding		bta-miR-484	ENSBTAG00000032436	UBC	protein_coding
bta-miR-423	ENSBTAG00000039442	SEC62	protein_coding		bta-miR-345	ENSBTAG00000018028	TTLL10	protein_coding		bta-miR-484	ENSBTAG00000045767	LAT2	protein_coding
bta-miR-423	ENSBTAG00000005034	CAPN5	protein_coding		bta-miR-345	ENSBTAG00000016784	DNAH7	protein_coding		bta-miR-484	ENSBTAG00000044063	B4GALT6	protein_coding
bta-miR-423	ENSBTAG00000011976	CYP4B1	protein_coding		bta-miR-345	ENSBTAG00000018833	SVOP	protein_coding		bta-miR-484	ENSBTAG00000047054	CLRN3	protein_coding
bta-miR-423	ENSBTAG00000027764	EID1	protein_coding		bta-miR-345	ENSBTAG00000046544	SLC7A10	protein_coding		bta-miR-484	ENSBTAG00000025029	MAN2A1	protein_coding
bta-miR-423	ENSBTAG00000021223	CRY2	protein_coding		bta-miR-345	ENSBTAG00000043976	RNFT2	protein_coding		bta-miR-484	ENSBTAG00000030674	AK4	protein_coding
bta-miR-423	ENSBTAG00000017442	CDO1	protein_coding		bta-miR-345	ENSBTAG00000018372	STARD7	protein_coding		bta-miR-484	ENSBTAG00000045582	ARPC5	protein_coding
bta-miR-423	ENSBTAG00000052031	ENSBTAG00000052031	protein_coding		bta-miR-345	ENSBTAG00000024162	SLC19A1	protein_coding		bta-miR-484	ENSBTAG00000031885	TMEM251	protein_coding
bta-miR-423	ENSBTAG00000052518	TUBB4B	protein_coding		bta-miR-345	ENSBTAG00000037799	ENSBTAG00000037799	protein_coding		bta-miR-484	ENSBTAG00000030170	JPT1	protein_coding
bta-miR-423	ENSBTAG00000031351	SEC14L4	protein_coding		bta-miR-345	ENSBTAG00000005062	TEC	protein_coding		bta-miR-484	ENSBTAG00000037951	KLHL6	protein_coding
bta-miR-423	ENSBTAG00000054677	ENSBTAG00000054677	lncRNA		bta-miR-345	ENSBTAG00000038652	ENSBTAG00000038652	protein_coding		bta-miR-484	ENSBTAG00000038011	SH3RF3	protein_coding
bta-miR-7	ENSBTAG00000002470	CCDC78	protein_coding		bta-miR-345	ENSBTAG00000010477	TTC21A	protein_coding		bta-miR-484	ENSBTAG00000004542	FAM78A	protein_coding
bta-miR-7	ENSBTAG00000004302	NDUFAF5	protein_coding		bta-miR-345	ENSBTAG00000032914	SLC11A2	protein_coding		bta-miR-484	ENSBTAG00000043553	GPX3	protein_coding
bta-miR-7	ENSBTAG00000007077	ABHD1	protein_coding		bta-miR-345	ENSBTAG00000010338	FBXO36	protein_coding		bta-miR-484	ENSBTAG00000009915	AP2A2	protein_coding
bta-miR-7	ENSBTAG00000005063	THEM6	protein_coding		bta-miR-345	ENSBTAG00000010149	CRY1	protein_coding		bta-miR-484	ENSBTAG00000017038	HPS4	protein_coding
bta-miR-7	ENSBTAG00000009363	GINS3	protein_coding		bta-miR-345	ENSBTAG00000030520	PROB1	protein_coding		bta-miR-484	ENSBTAG00000046273	TLCD3A	protein_coding
bta-miR-7	ENSBTAG00000014538	HPCAL4	protein_coding		bta-miR-345	ENSBTAG00000049014	ENSBTAG00000049014	protein_coding		bta-miR-484	ENSBTAG00000044070	SNX30	protein_coding
bta-miR-7	ENSBTAG00000016017	CCDC40	protein_coding		bta-miR-345	ENSBTAG00000003539	ROPN1L	protein_coding		bta-miR-484	ENSBTAG00000010422	MDM2	protein_coding
bta-miR-7	ENSBTAG00000015614	LNX2	protein_coding		bta-miR-345	ENSBTAG00000016313	ECH1	protein_coding		bta-miR-484	ENSBTAG00000047217	MED16	protein_coding
bta-miR-7	ENSBTAG00000012558	ADAMTS12	protein_coding		bta-miR-345	ENSBTAG00000003794	GNAO1	protein_coding		bta-miR-484	ENSBTAG00000019150	PLD3	protein_coding
bta-miR-7	ENSBTAG00000014944	TBXA2R	protein_coding		bta-miR-345	ENSBTAG00000004622	DZANK1	protein_coding		bta-miR-484	ENSBTAG00000043951	IMPA2	protein_coding
bta-miR-7	ENSBTAG00000012365	ANP32A	protein_coding		bta-miR-345	ENSBTAG00000002980	GPT2	protein_coding		bta-miR-484	ENSBTAG00000016998	ARL11	protein_coding
bta-miR-7	ENSBTAG00000011187	FAM13A	protein_coding		bta-miR-345	ENSBTAG00000049341	SERTAD2	protein_coding		bta-miR-484	ENSBTAG00000053365	CD300E	protein_coding
bta-miR-7	ENSBTAG00000010246	GRTP1	protein_coding		bta-miR-345	ENSBTAG00000017765	GSTM1	protein_coding		bta-miR-484	ENSBTAG00000006241	MAN2B1	protein_coding
bta-miR-7	ENSBTAG00000012250	BLOC1S6	protein_coding		bta-miR-345	ENSBTAG00000049782	ENSBTAG00000049782	protein_coding		bta-miR-484	ENSBTAG00000004046	DTX4	protein_coding
bta-miR-7	ENSBTAG00000001806	IQCD	protein_coding		bta-miR-345	ENSBTAG00000019281	MCRS1	protein_coding		bta-miR-484	ENSBTAG00000026371	SNX29	protein_coding
bta-miR-7	ENSBTAG00000017846	F11R	protein_coding		bta-miR-345	ENSBTAG00000002313	ITPR2	protein_coding		bta-miR-484	ENSBTAG00000005915	SFMBT2	protein_coding
bta-miR-7	ENSBTAG00000018028	TTLL10	protein_coding		bta-miR-345	ENSBTAG00000011702	ENTPD3	protein_coding		bta-miR-484	ENSBTAG00000020043	ARHGAP17	protein_coding
bta-miR-7	ENSBTAG00000002110	DMGDH	protein_coding		bta-miR-345	ENSBTAG00000054688	ENSBTAG00000054688	protein_coding		bta-miR-484	ENSBTAG00000003358	MCFD2	protein_coding
bta-miR-7	ENSBTAG00000003361	METTL15	protein_coding		bta-miR-345	ENSBTAG00000046814	ACOT2	protein_coding		bta-miR-484	ENSBTAG00000051340	ENSBTAG00000051340	protein_coding
bta-miR-7	ENSBTAG00000046724	CBX6	protein_coding		bta-miR-345	ENSBTAG00000017955	KCNIP3	protein_coding		bta-miR-484	ENSBTAG00000014178	RALGAPA2	protein_coding
bta-miR-7	ENSBTAG00000038810	SFTA2	protein_coding		bta-miR-345	ENSBTAG00000005711	NSG1	protein_coding		bta-miR-484	ENSBTAG00000051540	FNDC5	protein_coding
bta-miR-7	ENSBTAG00000016926	C13H20orf85	protein_coding		bta-miR-345	ENSBTAG00000017228	TP53I11	protein_coding		bta-miR-484	ENSBTAG00000021097	PELI3	protein_coding
bta-miR-7	ENSBTAG00000007395	ALS2	protein_coding		bta-miR-345	ENSBTAG00000013291	ARMC6	protein_coding		bta-miR-484	ENSBTAG00000011831	SPPL2A	protein_coding
bta-miR-7	ENSBTAG00000004330	ENO4	protein_coding		bta-miR-345	ENSBTAG00000005629	CRYBG2	protein_coding		bta-miR-484	ENSBTAG00000039819	RPH3AL	protein_coding
bta-miR-7	ENSBTAG00000036298	ENSBTAG00000036298	protein_coding		bta-miR-345	ENSBTAG00000015172	MCM6	protein_coding		bta-miR-484	ENSBTAG00000013677	SEC14L1	protein_coding
bta-miR-7	ENSBTAG00000037799	ENSBTAG00000037799	protein_coding		bta-miR-345	ENSBTAG00000050233	PRRG1	protein_coding		bta-miR-484	ENSBTAG00000011088	SLC6A6	protein_coding
bta-miR-7	ENSBTAG00000010756	ST7	protein_coding		bta-miR-345	ENSBTAG00000033298	LYRM9	protein_coding		bta-miR-484	ENSBTAG00000050334	CD83	protein_coding
bta-miR-7	ENSBTAG00000043971	NOTCH3	protein_coding		bta-miR-345	ENSBTAG00000011767	PALS1	protein_coding		bta-miR-484	ENSBTAG00000050550	FAM110B	protein_coding
bta-miR-7	ENSBTAG00000015408	DTYMK	protein_coding		bta-miR-345	ENSBTAG00000054592	SCN2B	protein_coding		bta-miR-484	ENSBTAG00000049346	ENSBTAG00000049346	protein_coding
bta-miR-7	ENSBTAG00000016313	ECH1	protein_coding		bta-miR-345	ENSBTAG00000017328	PTI	protein_coding		bta-miR-484	ENSBTAG00000046407	NYX	protein_coding
bta-miR-7	ENSBTAG00000051072	AQP4	protein_coding		bta-miR-345	ENSBTAG00000021751	RASEF	protein_coding		bta-miR-484	ENSBTAG00000016038	GCC2	protein_coding
bta-miR-7	ENSBTAG00000023843	RALGPS1	protein_coding		bta-miR-345	ENSBTAG00000051242	ENSBTAG00000051242	lncRNA		bta-miR-484	ENSBTAG00000007173	PDGFRA	protein_coding
bta-miR-7	ENSBTAG00000011702	ENTPD3	protein_coding		bta-miR-345	ENSBTAG00000002126	PFKFB2	protein_coding		bta-miR-484	ENSBTAG00000052510	CCL26	protein_coding
bta-miR-7	ENSBTAG00000054688	ENSBTAG00000054688	protein_coding		bta-miR-345	ENSBTAG00000007077	ABHD1	protein_coding		bta-miR-484	ENSBTAG00000018590	STRN	protein_coding
bta-miR-7	ENSBTAG00000052518	TUBB4B	protein_coding		bta-miR-345	ENSBTAG00000013960	PSAT1	protein_coding		bta-miR-484	ENSBTAG00000018260	MFSD11	protein_coding
bta-miR-7	ENSBTAG00000051621	SLX4IP	protein_coding		bta-miR-345	ENSBTAG00000012735	CFAP157	protein_coding		bta-miR-484	ENSBTAG00000004334	NCSTN	protein_coding
bta-miR-7	ENSBTAG00000009517	DBI	protein_coding		bta-miR-345	ENSBTAG00000015614	LNX2	protein_coding		bta-miR-484	ENSBTAG00000000742	AMOTL2	protein_coding
bta-miR-7	ENSBTAG00000015950	ISOC2	protein_coding		bta-miR-345	ENSBTAG00000010378	PEF1	protein_coding		bta-miR-484	ENSBTAG00000004344	ACSL1	protein_coding
bta-miR-7	ENSBTAG00000000170	GSTT4	protein_coding		bta-miR-345	ENSBTAG00000014057	SLC35A1	protein_coding		bta-miR-484	ENSBTAG00000051352	SURF4	protein_coding
bta-miR-7	ENSBTAG00000031351	SEC14L4	protein_coding		bta-miR-345	ENSBTAG00000012302	RTN4RL1	protein_coding		bta-miR-484	ENSBTAG00000010322	HYOU1	protein_coding
bta-miR-7	ENSBTAG00000050993	ENSBTAG00000050993	lncRNA		bta-miR-345	ENSBTAG00000013698	ODAD4	protein_coding		bta-miR-484	ENSBTAG00000054103	SLC66A2	protein_coding
bta-miR-7	ENSBTAG00000051207	ENSBTAG00000051207	lncRNA		bta-miR-345	ENSBTAG00000006966	NRM	protein_coding		bta-miR-484	ENSBTAG00000049416	RAB20	protein_coding
bta-let-7i	ENSBTAG00000002116	ZCCHC3	protein_coding		bta-miR-345	ENSBTAG00000018671	DCUN1D2	protein_coding		bta-miR-484	ENSBTAG00000051230	SLC43A1	protein_coding
bta-let-7i	ENSBTAG00000002179	CDIN1	protein_coding		bta-miR-345	ENSBTAG00000007436	GGT6	protein_coding		bta-miR-484	ENSBTAG00000048655	NT5E	protein_coding
bta-let-7i	ENSBTAG00000007077	ABHD1	protein_coding		bta-miR-345	ENSBTAG00000001806	IQCD	protein_coding		bta-miR-484	ENSBTAG00000049620	ENSBTAG00000049620	protein_coding
bta-let-7i	ENSBTAG00000007149	NYNRIN	protein_coding		bta-miR-345	ENSBTAG00000019459	CHAC2	protein_coding		bta-miR-484	ENSBTAG00000019264	EDEM3	protein_coding
bta-let-7i	ENSBTAG00000004952	MFSD4A	protein_coding		bta-miR-345	ENSBTAG00000017964	LRRC51	protein_coding		bta-miR-484	ENSBTAG00000002683	PFKP	protein_coding
bta-let-7i	ENSBTAG00000006349	EXTL1	protein_coding		bta-miR-345	ENSBTAG00000023374	FUT1	protein_coding		bta-miR-484	ENSBTAG00000017451	TSPAN17	protein_coding
bta-let-7i	ENSBTAG00000011962	PLA2G3	protein_coding		bta-miR-345	ENSBTAG00000016732	DNAI2	protein_coding		bta-miR-484	ENSBTAG00000007981	GRK5	protein_coding
bta-let-7i	ENSBTAG00000013066	IGF2	protein_coding		bta-miR-345	ENSBTAG00000033690	BARD1	protein_coding		bta-miR-484	ENSBTAG00000003857	SUSD6	protein_coding
bta-let-7i	ENSBTAG00000012558	ADAMTS12	protein_coding		bta-miR-345	ENSBTAG00000035858	MCC	protein_coding		bta-miR-484	ENSBTAG00000008057	PARVG	protein_coding
bta-let-7i	ENSBTAG00000013015	CCDC13	protein_coding		bta-miR-345	ENSBTAG00000006877	MMP16	protein_coding		bta-miR-484	ENSBTAG00000000073	LRPAP1	protein_coding
bta-let-7i	ENSBTAG00000024884	CCNF	protein_coding		bta-miR-345	ENSBTAG00000052031	ENSBTAG00000052031	protein_coding		bta-miR-484	ENSBTAG00000050495	GREM1	protein_coding
bta-let-7i	ENSBTAG00000019242	CHRNB1	protein_coding		bta-miR-345	ENSBTAG00000051621	SLX4IP	protein_coding		bta-miR-484	ENSBTAG00000006132	DENND3	protein_coding
bta-let-7i	ENSBTAG00000016847	ARL4D	protein_coding		bta-miR-345	ENSBTAG00000000057	THBS3	protein_coding		bta-miR-484	ENSBTAG00000015986	NDE1	protein_coding
bta-let-7i	ENSBTAG00000005630	VWA7	protein_coding		bta-miR-345	ENSBTAG00000018106	SPATA18	protein_coding		bta-miR-484	ENSBTAG00000054228	ENSBTAG00000054228	protein_coding
bta-let-7i	ENSBTAG00000018948	HIF3A	protein_coding		bta-miR-345	ENSBTAG00000019948	AFAP1L1	protein_coding		bta-miR-484	ENSBTAG00000016076	TRAK1	protein_coding
bta-let-7i	ENSBTAG00000031679	HSD17B13	protein_coding		bta-miR-345	ENSBTAG00000051207	ENSBTAG00000051207	lncRNA		bta-miR-484	ENSBTAG00000014167	RNF121	protein_coding
bta-let-7i	ENSBTAG00000033298	LYRM9	protein_coding		bta-miR-138	ENSBTAG00000000653	PPP1R16B	protein_coding		bta-miR-484	ENSBTAG00000020382	RIN2	protein_coding
bta-let-7i	ENSBTAG00000018936	LSS	protein_coding		bta-miR-138	ENSBTAG00000000855	NXN	protein_coding		bta-miR-484	ENSBTAG00000011625	LYPLA2	protein_coding
bta-let-7i	ENSBTAG00000047786	LRRC10B	protein_coding		bta-miR-138	ENSBTAG00000001243	AP3M2	protein_coding		bta-miR-484	ENSBTAG00000016722	PGGHG	protein_coding
bta-let-7i	ENSBTAG00000020688	ARHGEF15	protein_coding		bta-miR-138	ENSBTAG00000031774	H1-12	protein_coding		bta-miR-484	ENSBTAG00000021717	BDKRB2	protein_coding
bta-let-7i	ENSBTAG00000032914	SLC11A2	protein_coding		bta-miR-138	ENSBTAG00000003163	RBBP8NL	protein_coding		bta-miR-484	ENSBTAG00000048470	IFITM1	protein_coding
bta-let-7i	ENSBTAG00000051072	AQP4	protein_coding		bta-miR-138	ENSBTAG00000003826	SCN1B	protein_coding		bta-miR-484	ENSBTAG00000015361	CNTFR	protein_coding
bta-let-7i	ENSBTAG00000017339	RUNX1T1	protein_coding		bta-miR-138	ENSBTAG00000005685	HSD11B2	protein_coding		bta-miR-484	ENSBTAG00000006984	CD55	protein_coding
bta-let-7i	ENSBTAG00000005629	CRYBG2	protein_coding		bta-miR-138	ENSBTAG00000005576	CLEC11A	protein_coding		bta-miR-484	ENSBTAG00000049411	ENSBTAG00000049411	protein_coding
bta-let-7i	ENSBTAG00000008434	GCAT	protein_coding		bta-miR-138	ENSBTAG00000004472	ENSBTAG00000004472	protein_coding		bta-miR-484	ENSBTAG00000035958	RHOBTB2	protein_coding
bta-let-7i	ENSBTAG00000019254	CFAP77	protein_coding		bta-miR-138	ENSBTAG00000007147	CUEDC1	protein_coding		bta-miR-484	ENSBTAG00000047062	LRP3	protein_coding
bta-let-7i	ENSBTAG00000000170	GSTT4	protein_coding		bta-miR-138	ENSBTAG00000007077	ABHD1	protein_coding		bta-miR-484	ENSBTAG00000048900	MDFIC2	protein_coding
bta-let-7i	ENSBTAG00000049540	CCDC103	protein_coding		bta-miR-138	ENSBTAG00000005063	THEM6	protein_coding		bta-miR-484	ENSBTAG00000049389	ENSBTAG00000049389	protein_coding
bta-miR-363	ENSBTAG00000015432	TMEM231	protein_coding		bta-miR-138	ENSBTAG00000005857	SLC6A1	protein_coding		bta-miR-484	ENSBTAG00000012976	WLS	protein_coding
bta-miR-363	ENSBTAG00000016206	MAOA	protein_coding		bta-miR-138	ENSBTAG00000016350	NACC1	protein_coding		bta-miR-484	ENSBTAG00000007079	LCP1	protein_coding
bta-miR-363	ENSBTAG00000024492	ENSBTAG00000024492	protein_coding		bta-miR-138	ENSBTAG00000014011	TMOD2	protein_coding		bta-miR-484	ENSBTAG00000017457	STK10	protein_coding
bta-miR-15a	ENSBTAG00000000076	RECK	protein_coding		bta-miR-138	ENSBTAG00000011390	CHRND	protein_coding		bta-miR-484	ENSBTAG00000018773	RND1	protein_coding
bta-miR-15a	ENSBTAG00000002238	ARL2	protein_coding		bta-miR-138	ENSBTAG00000014538	HPCAL4	protein_coding		bta-miR-484	ENSBTAG00000012239	SLC37A3	protein_coding
bta-miR-15a	ENSBTAG00000002309	CSPG5	protein_coding		bta-miR-138	ENSBTAG00000016571	FAM234A	protein_coding		bta-miR-484	ENSBTAG00000003526	SYNE3	protein_coding
bta-miR-15a	ENSBTAG00000002214	TAT	protein_coding		bta-miR-138	ENSBTAG00000012365	ANP32A	protein_coding		bta-miR-484	ENSBTAG00000049864	PPP1R9B	protein_coding
bta-miR-15a	ENSBTAG00000003525	STXBP1	protein_coding		bta-miR-138	ENSBTAG00000009145	SLC7A4	protein_coding		bta-miR-484	ENSBTAG00000011215	ACTN4	protein_coding
bta-miR-15a	ENSBTAG00000005069	TM7SF2	protein_coding		bta-miR-138	ENSBTAG00000011187	FAM13A	protein_coding		bta-miR-484	ENSBTAG00000022986	TAFA5	protein_coding
bta-miR-15a	ENSBTAG00000005189	SPACA9	protein_coding		bta-miR-138	ENSBTAG00000013015	CCDC13	protein_coding		bta-miR-484	ENSBTAG00000050527	ENSBTAG00000050527	lncRNA
bta-miR-15a	ENSBTAG00000005063	THEM6	protein_coding		bta-miR-138	ENSBTAG00000014695	NAA38	protein_coding		bta-miR-484	ENSBTAG00000052755	ENSBTAG00000052755	lncRNA
bta-miR-15a	ENSBTAG00000007994	OSCP1	protein_coding		bta-miR-138	ENSBTAG00000010246	GRTP1	protein_coding		bta-miR-484	ENSBTAG00000052866	ENSBTAG00000052866	lncRNA
bta-miR-15a	ENSBTAG00000006185	SPC24	protein_coding		bta-miR-138	ENSBTAG00000014091	ARHGEF3	protein_coding		bta-miR-484	ENSBTAG00000053153	ENSBTAG00000053153	lncRNA
bta-miR-15a	ENSBTAG00000006387	TSNAXIP1	protein_coding		bta-miR-138	ENSBTAG00000016465	DHCR7	protein_coding		bta-miR-484	ENSBTAG00000054306	ENSBTAG00000054306	lncRNA
bta-miR-15a	ENSBTAG00000009055	RNF144B	protein_coding		bta-miR-138	ENSBTAG00000014187	PPM1N	protein_coding		bta-miR-484	ENSBTAG00000054442	ENSBTAG00000054442	lncRNA
bta-miR-15a	ENSBTAG00000012673	CDK18	protein_coding		bta-miR-138	ENSBTAG00000008816	TRIM2	protein_coding		bta-miR-484	ENSBTAG00000049210	ENSBTAG00000049210	lncRNA
bta-miR-15a	ENSBTAG00000009363	GINS3	protein_coding		bta-miR-138	ENSBTAG00000011759	C1QL1	protein_coding		bta-miR-484	ENSBTAG00000051317	ENSBTAG00000051317	lncRNA
bta-miR-15a	ENSBTAG00000014861	SLC20A2	protein_coding		bta-miR-138	ENSBTAG00000014583	CALM3	protein_coding		bta-miR-125b	ENSBTAG00000000073	LRPAP1	protein_coding
bta-miR-15a	ENSBTAG00000016002	FAM169A	protein_coding		bta-miR-138	ENSBTAG00000010789	ANKRD54	protein_coding		bta-miR-125b	ENSBTAG00000000283	CSF1	protein_coding
bta-miR-15a	ENSBTAG00000009481	C3H1orf87	protein_coding		bta-miR-138	ENSBTAG00000027764	EID1	protein_coding		bta-miR-125b	ENSBTAG00000000428	BAK1	protein_coding
bta-miR-15a	ENSBTAG00000009607	LARGE2	protein_coding		bta-miR-138	ENSBTAG00000006966	NRM	protein_coding		bta-miR-125b	ENSBTAG00000000559	PLTP	protein_coding
bta-miR-15a	ENSBTAG00000009903	PTCH1	protein_coding		bta-miR-138	ENSBTAG00000024492	ENSBTAG00000024492	protein_coding		bta-miR-125b	ENSBTAG00000000312	GRINA	protein_coding
bta-miR-15a	ENSBTAG00000014693	TMEM88	protein_coding		bta-miR-138	ENSBTAG00000024269	TGFBR3	protein_coding		bta-miR-125b	ENSBTAG00000000342	PLOD3	protein_coding
bta-miR-15a	ENSBTAG00000008452	IHH	protein_coding		bta-miR-138	ENSBTAG00000020119	RNF43	protein_coding		bta-miR-125b	ENSBTAG00000000675	PGS1	protein_coding
bta-miR-15a	ENSBTAG00000012302	RTN4RL1	protein_coding		bta-miR-138	ENSBTAG00000007348	STRA6	protein_coding		bta-miR-125b	ENSBTAG00000000815	EPHA2	protein_coding
bta-miR-15a	ENSBTAG00000008816	TRIM2	protein_coding		bta-miR-138	ENSBTAG00000021928	DIPK1B	protein_coding		bta-miR-125b	ENSBTAG00000000944	LPCAT1	protein_coding
bta-miR-15a	ENSBTAG00000011866	PCBD1	protein_coding		bta-miR-138	ENSBTAG00000019024	JAZF1	protein_coding		bta-miR-125b	ENSBTAG00000001009	HCLS1	protein_coding
bta-miR-15a	ENSBTAG00000004288	GSTA4	protein_coding		bta-miR-138	ENSBTAG00000018948	HIF3A	protein_coding		bta-miR-125b	ENSBTAG00000001034	IL18R1	protein_coding
bta-miR-15a	ENSBTAG00000024884	CCNF	protein_coding		bta-miR-138	ENSBTAG00000033835	MPZ	protein_coding		bta-miR-125b	ENSBTAG00000001763	NR2C2AP	protein_coding
bta-miR-15a	ENSBTAG00000021252	TMEM35A	protein_coding		bta-miR-138	ENSBTAG00000009302	RCAN2	protein_coding		bta-miR-125b	ENSBTAG00000001508	SH3RF1	protein_coding
bta-miR-15a	ENSBTAG00000019029	DPH5	protein_coding		bta-miR-138	ENSBTAG00000038929	BCAS4	protein_coding		bta-miR-125b	ENSBTAG00000001981	SLC6A17	protein_coding
bta-miR-15a	ENSBTAG00000021838	ESRP1	protein_coding		bta-miR-138	ENSBTAG00000031765	CCDC189	protein_coding		bta-miR-125b	ENSBTAG00000001776	SIRT2	protein_coding
bta-miR-15a	ENSBTAG00000023452	B9D2	protein_coding		bta-miR-138	ENSBTAG00000035998	CKB	protein_coding		bta-miR-125b	ENSBTAG00000001189	AP1B1	protein_coding
bta-miR-15a	ENSBTAG00000017922	DOLPP1	protein_coding		bta-miR-138	ENSBTAG00000033690	BARD1	protein_coding		bta-miR-125b	ENSBTAG00000002052	PLOD1	protein_coding
bta-miR-15a	ENSBTAG00000018028	TTLL10	protein_coding		bta-miR-138	ENSBTAG00000016926	C13H20orf85	protein_coding		bta-miR-125b	ENSBTAG00000001415	THOC6	protein_coding
bta-miR-15a	ENSBTAG00000022681	EOGT	protein_coding		bta-miR-138	ENSBTAG00000047786	LRRC10B	protein_coding		bta-miR-125b	ENSBTAG00000001440	PMM2	protein_coding
bta-miR-15a	ENSBTAG00000018339	ATP5MC1	protein_coding		bta-miR-138	ENSBTAG00000021284	RSPH1	protein_coding		bta-miR-125b	ENSBTAG00000021263	CYP4V2	protein_coding
bta-miR-15a	ENSBTAG00000020810	CYB561	protein_coding		bta-miR-138	ENSBTAG00000019175	SOBP	protein_coding		bta-miR-125b	ENSBTAG00000002344	ORAI3	protein_coding
bta-miR-15a	ENSBTAG00000031679	HSD17B13	protein_coding		bta-miR-138	ENSBTAG00000035858	MCC	protein_coding		bta-miR-125b	ENSBTAG00000002773	ENSBTAG00000002773	protein_coding
bta-miR-15a	ENSBTAG00000017366	GRB7	protein_coding		bta-miR-138	ENSBTAG00000010756	ST7	protein_coding		bta-miR-125b	ENSBTAG00000002527	ZSWIM4	protein_coding
bta-miR-15a	ENSBTAG00000024137	PTCH2	protein_coding		bta-miR-138	ENSBTAG00000043971	NOTCH3	protein_coding		bta-miR-125b	ENSBTAG00000002605	TRIM16	protein_coding
bta-miR-15a	ENSBTAG00000003361	METTL15	protein_coding		bta-miR-138	ENSBTAG00000008464	ABCB9	protein_coding		bta-miR-125b	ENSBTAG00000003002	WDR75	protein_coding
bta-miR-15a	ENSBTAG00000046724	CBX6	protein_coding		bta-miR-138	ENSBTAG00000021547	CFAP57	protein_coding		bta-miR-125b	ENSBTAG00000002566	PGPEP1	protein_coding
bta-miR-15a	ENSBTAG00000014001	MAP1A	protein_coding		bta-miR-138	ENSBTAG00000003393	CCDC157	protein_coding		bta-miR-125b	ENSBTAG00000003935	TMBIM1	protein_coding
bta-miR-15a	ENSBTAG00000033298	LYRM9	protein_coding		bta-miR-138	ENSBTAG00000053044	CDC42EP4	protein_coding		bta-miR-125b	ENSBTAG00000003961	SNX20	protein_coding
bta-miR-15a	ENSBTAG00000009489	CACNA2D2	protein_coding		bta-miR-138	ENSBTAG00000049339	ENSBTAG00000049339	protein_coding		bta-miR-125b	ENSBTAG00000002474	MAD1L1	protein_coding
bta-miR-15a	ENSBTAG00000019175	SOBP	protein_coding		bta-miR-138	ENSBTAG00000002980	GPT2	protein_coding		bta-miR-125b	ENSBTAG00000003388	DPM2	protein_coding
bta-miR-15a	ENSBTAG00000043976	RNFT2	protein_coding		bta-miR-138	ENSBTAG00000023843	RALGPS1	protein_coding		bta-miR-125b	ENSBTAG00000003990	ITPRIP	protein_coding
bta-miR-15a	ENSBTAG00000046750	B3GNT3	protein_coding		bta-miR-138	ENSBTAG00000018487	CFAP45	protein_coding		bta-miR-125b	ENSBTAG00000002352	GGA2	protein_coding
bta-miR-15a	ENSBTAG00000004622	DZANK1	protein_coding		bta-miR-138	ENSBTAG00000054688	ENSBTAG00000054688	protein_coding		bta-miR-125b	ENSBTAG00000002939	FURIN	protein_coding
bta-miR-15a	ENSBTAG00000047626	CCDC188	protein_coding		bta-miR-138	ENSBTAG00000017339	RUNX1T1	protein_coding		bta-miR-125b	ENSBTAG00000002563	WDR45	protein_coding
bta-miR-15a	ENSBTAG00000016854	AK7	protein_coding		bta-miR-138	ENSBTAG00000052518	TUBB4B	protein_coding		bta-miR-125b	ENSBTAG00000005378	XKRX	protein_coding
bta-miR-15a	ENSBTAG00000026696	DCDC2B	protein_coding		bta-miR-138	ENSBTAG00000017955	KCNIP3	protein_coding		bta-miR-125b	ENSBTAG00000007644	GNG7	protein_coding
bta-miR-15a	ENSBTAG00000036298	ENSBTAG00000036298	protein_coding		bta-miR-138	ENSBTAG00000014092	CELF6	protein_coding		bta-miR-125b	ENSBTAG00000006616	PTPN1	protein_coding
bta-miR-15a	ENSBTAG00000038652	ENSBTAG00000038652	protein_coding		bta-miR-138	ENSBTAG00000016486	SORBS2	protein_coding		bta-miR-125b	ENSBTAG00000008100	GOLGA7B	protein_coding
bta-miR-15a	ENSBTAG00000032914	SLC11A2	protein_coding		bta-miR-138	ENSBTAG00000000109	NPTXR	protein_coding		bta-miR-125b	ENSBTAG00000008279	FRMD4A	protein_coding
bta-miR-15a	ENSBTAG00000010338	FBXO36	protein_coding		bta-miR-138	ENSBTAG00000053919	ENSBTAG00000053919	protein_coding		bta-miR-125b	ENSBTAG00000005785	DPY19L1	protein_coding
bta-miR-15a	ENSBTAG00000051072	AQP4	protein_coding		bta-miR-138	ENSBTAG00000005762	LYNX1	protein_coding		bta-miR-125b	ENSBTAG00000005674	NEU1	protein_coding
bta-miR-15a	ENSBTAG00000023843	RALGPS1	protein_coding		bta-miR-138	ENSBTAG00000026502	CYP2D14	protein_coding		bta-miR-125b	ENSBTAG00000006735	STAC	protein_coding
bta-miR-15a	ENSBTAG00000018487	CFAP45	protein_coding		bta-miR-138	ENSBTAG00000015950	ISOC2	protein_coding		bta-miR-125b	ENSBTAG00000004864	CEP89	protein_coding
bta-miR-15a	ENSBTAG00000014189	RGS6	protein_coding		bta-miR-138	ENSBTAG00000031439	CDC14A	protein_coding		bta-miR-125b	ENSBTAG00000007422	TRAPPC11	protein_coding
bta-miR-15a	ENSBTAG00000013110	FARP2	protein_coding		bta-miR-138	ENSBTAG00000031340	SLC6A20	protein_coding		bta-miR-125b	ENSBTAG00000005397	CD46	protein_coding
bta-miR-15a	ENSBTAG00000055014	SH3BGRL2	protein_coding		bta-miR-138	ENSBTAG00000049287	ENSBTAG00000049287	lncRNA		bta-miR-125b	ENSBTAG00000007192	SIDT2	protein_coding
bta-miR-15a	ENSBTAG00000039080	SLC22A3	protein_coding		bta-miR-138	ENSBTAG00000051242	ENSBTAG00000051242	lncRNA		bta-miR-125b	ENSBTAG00000008424	ABR	protein_coding
bta-miR-15a	ENSBTAG00000053919	ENSBTAG00000053919	protein_coding		bta-miR-138	ENSBTAG00000050741	ENSBTAG00000050741	lncRNA		bta-miR-125b	ENSBTAG00000005090	CEMIP2	protein_coding
bta-miR-15a	ENSBTAG00000008434	GCAT	protein_coding		bta-miR-17	ENSBTAG00000000937	ITPRID2	protein_coding		bta-miR-125b	ENSBTAG00000007036	SLC17A7	protein_coding
bta-miR-15a	ENSBTAG00000031439	CDC14A	protein_coding		bta-miR-17	ENSBTAG00000001058	SRPK3	protein_coding		bta-miR-125b	ENSBTAG00000005965	ADGRA1	protein_coding
bta-miR-15a	ENSBTAG00000049203	FBXO17	protein_coding		bta-miR-17	ENSBTAG00000000713	AGFG2	protein_coding		bta-miR-125b	ENSBTAG00000004851	NCKAP5L	protein_coding
bta-miR-15a	ENSBTAG00000051242	ENSBTAG00000051242	lncRNA		bta-miR-17	ENSBTAG00000001132	GTDC1	protein_coding		bta-miR-125b	ENSBTAG00000006938	PPM1F	protein_coding
bta-miR-15a	ENSBTAG00000050741	ENSBTAG00000050741	lncRNA		bta-miR-17	ENSBTAG00000001417	ACSM1	protein_coding		bta-miR-125b	ENSBTAG00000037533	C4A	protein_coding
bta-miR-660	ENSBTAG00000002126	PFKFB2	protein_coding		bta-miR-17	ENSBTAG00000003709	ITGB8	protein_coding		bta-miR-125b	ENSBTAG00000004568	GALNS	protein_coding
bta-miR-660	ENSBTAG00000007216	DPF1	protein_coding		bta-miR-17	ENSBTAG00000005503	PRMT2	protein_coding		bta-miR-125b	ENSBTAG00000007661	MYO1F	protein_coding
bta-miR-660	ENSBTAG00000006914	PRR3	protein_coding		bta-miR-17	ENSBTAG00000006886	FAM117A	protein_coding		bta-miR-125b	ENSBTAG00000007235	NTNG2	protein_coding
bta-miR-660	ENSBTAG00000013855	ORMDL3	protein_coding		bta-miR-17	ENSBTAG00000013855	ORMDL3	protein_coding		bta-miR-125b	ENSBTAG00000007170	SLC38A7	protein_coding
bta-miR-660	ENSBTAG00000009903	PTCH1	protein_coding		bta-miR-17	ENSBTAG00000038134	ZDHHC1	protein_coding		bta-miR-125b	ENSBTAG00000008353	CDKN1A	protein_coding
bta-miR-660	ENSBTAG00000011619	RASIP1	protein_coding		bta-miR-17	ENSBTAG00000012302	RTN4RL1	protein_coding		bta-miR-125b	ENSBTAG00000006276	C1QTNF1	protein_coding
bta-miR-660	ENSBTAG00000018749	NUDT16	protein_coding		bta-miR-17	ENSBTAG00000006719	ZFAND4	protein_coding		bta-miR-125b	ENSBTAG00000005215	IL10RA	protein_coding
bta-miR-660	ENSBTAG00000020119	RNF43	protein_coding		bta-miR-17	ENSBTAG00000024269	TGFBR3	protein_coding		bta-miR-125b	ENSBTAG00000004842	RSPRY1	protein_coding
bta-miR-660	ENSBTAG00000020810	CYB561	protein_coding		bta-miR-17	ENSBTAG00000021921	STRBP	protein_coding		bta-miR-125b	ENSBTAG00000008411	PLEKHO2	protein_coding
bta-miR-660	ENSBTAG00000018201	TKFC	protein_coding		bta-miR-17	ENSBTAG00000017200	RHOJ	protein_coding		bta-miR-125b	ENSBTAG00000003989	GSTO1	protein_coding
bta-miR-660	ENSBTAG00000014001	MAP1A	protein_coding		bta-miR-17	ENSBTAG00000026519	ADAT2	protein_coding		bta-miR-125b	ENSBTAG00000006016	GTPBP2	protein_coding
bta-miR-660	ENSBTAG00000031765	CCDC189	protein_coding		bta-miR-17	ENSBTAG00000019246	SC5D	protein_coding		bta-miR-125b	ENSBTAG00000007215	RNPEPL1	protein_coding
bta-miR-660	ENSBTAG00000003265	ADD3	protein_coding		bta-miR-17	ENSBTAG00000018936	LSS	protein_coding		bta-miR-125b	ENSBTAG00000007520	MAPRE2	protein_coding
bta-miR-660	ENSBTAG00000016854	AK7	protein_coding		bta-miR-17	ENSBTAG00000040490	CCDC3	protein_coding		bta-miR-125b	ENSBTAG00000004603	PHC2	protein_coding
bta-miR-660	ENSBTAG00000032548	SYBU	protein_coding		bta-miR-17	ENSBTAG00000019175	SOBP	protein_coding		bta-miR-125b	ENSBTAG00000007103	ITGAL	protein_coding
bta-miR-660	ENSBTAG00000035858	MCC	protein_coding		bta-miR-17	ENSBTAG00000032548	SYBU	protein_coding		bta-miR-125b	ENSBTAG00000005978	PIK3R5	protein_coding
bta-miR-660	ENSBTAG00000032914	SLC11A2	protein_coding		bta-miR-17	ENSBTAG00000018372	STARD7	protein_coding		bta-miR-125b	ENSBTAG00000007893	SCPEP1	protein_coding
bta-miR-660	ENSBTAG00000036087	ARMC2	protein_coding		bta-miR-17	ENSBTAG00000051500	ZNF389	protein_coding		bta-miR-125b	ENSBTAG00000008361	PON2	protein_coding
bta-miR-660	ENSBTAG00000003328	TAMM41	protein_coding		bta-miR-17	ENSBTAG00000018804	CELSR2	protein_coding		bta-miR-125b	ENSBTAG00000013557	ERAP1	protein_coding
bta-miR-660	ENSBTAG00000050402	ENSBTAG00000050402	protein_coding		bta-miR-17	ENSBTAG00000049014	ENSBTAG00000049014	protein_coding		bta-miR-125b	ENSBTAG00000030335	ALDH4C4A1	protein_coding
bta-miR-660	ENSBTAG00000017339	RUNX1T1	protein_coding		bta-miR-17	ENSBTAG00000017765	GSTM1	protein_coding		bta-miR-125b	ENSBTAG00000015114	CALR	protein_coding
bta-miR-660	ENSBTAG00000012681	CORO2B	protein_coding		bta-miR-17	ENSBTAG00000012681	CORO2B	protein_coding		bta-miR-125b	ENSBTAG00000012247	MXRA8	protein_coding
bta-miR-660	ENSBTAG00000000109	NPTXR	protein_coding		bta-miR-17	ENSBTAG00000032588	TMEM150C	protein_coding		bta-miR-125b	ENSBTAG00000015249	B4GALT1	protein_coding
bta-miR-660	ENSBTAG00000005629	CRYBG2	protein_coding		bta-miR-17	ENSBTAG00000026004	CNTNAP4	protein_coding		bta-miR-125b	ENSBTAG00000013367	PPT1	protein_coding
bta-miR-660	ENSBTAG00000024162	SLC19A1	protein_coding		bta-miR-17	ENSBTAG00000051169	ERICH2	protein_coding		bta-miR-125b	ENSBTAG00000015908	MBOAT7	protein_coding
bta-miR-660	ENSBTAG00000018106	SPATA18	protein_coding		bta-miR-17	ENSBTAG00000050233	PRRG1	protein_coding		bta-miR-125b	ENSBTAG00000009384	AGTRAP	protein_coding
bta-miR-660	ENSBTAG00000000700	PARVA	protein_coding		bta-miR-17	ENSBTAG00000000653	PPP1R16B	protein_coding		bta-miR-125b	ENSBTAG00000012834	ARSI	protein_coding
bta-miR-660	ENSBTAG00000021751	RASEF	protein_coding		bta-miR-17	ENSBTAG00000001286	ELMO3	protein_coding		bta-miR-125b	ENSBTAG00000014269	SCARB1	protein_coding
bta-miR-660	ENSBTAG00000054677	ENSBTAG00000054677	lncRNA		bta-miR-17	ENSBTAG00000003137	PLPPR1	protein_coding		bta-miR-125b	ENSBTAG00000009237	KDELR2	protein_coding
bta-miR-130b	ENSBTAG00000002551	KCNJ8	protein_coding		bta-miR-17	ENSBTAG00000003594	RIBC2	protein_coding		bta-miR-125b	ENSBTAG00000015046	MST1R	protein_coding
bta-miR-130b	ENSBTAG00000003840	GUCY1B1	protein_coding		bta-miR-17	ENSBTAG00000005754	PPM1K	protein_coding		bta-miR-125b	ENSBTAG00000015144	GMIP	protein_coding
bta-miR-130b	ENSBTAG00000003525	STXBP1	protein_coding		bta-miR-17	ENSBTAG00000004432	CHRDL1	protein_coding		bta-miR-125b	ENSBTAG00000013071	GPR153	protein_coding
bta-miR-130b	ENSBTAG00000007933	DIPK2A	protein_coding		bta-miR-17	ENSBTAG00000007077	ABHD1	protein_coding		bta-miR-125b	ENSBTAG00000014494	RNASET2	protein_coding
bta-miR-130b	ENSBTAG00000005034	CAPN5	protein_coding		bta-miR-17	ENSBTAG00000004952	MFSD4A	protein_coding		bta-miR-125b	ENSBTAG00000010408	IKBKE	protein_coding
bta-miR-130b	ENSBTAG00000025853	HOMER1	protein_coding		bta-miR-17	ENSBTAG00000016350	NACC1	protein_coding		bta-miR-125b	ENSBTAG00000014237	CYTH4C4	protein_coding
bta-miR-130b	ENSBTAG00000009851	ROBO1	protein_coding		bta-miR-17	ENSBTAG00000009055	RNF144B	protein_coding		bta-miR-125b	ENSBTAG00000013007	FAM210B	protein_coding
bta-miR-130b	ENSBTAG00000033690	BARD1	protein_coding		bta-miR-17	ENSBTAG00000012673	CDK18	protein_coding		bta-miR-125b	ENSBTAG00000031625	HRH3	protein_coding
bta-miR-130b	ENSBTAG00000033298	LYRM9	protein_coding		bta-miR-17	ENSBTAG00000014011	TMOD2	protein_coding		bta-miR-125b	ENSBTAG00000012421	TANGO2	protein_coding
bta-miR-130b	ENSBTAG00000007444	MAP3K7CL	protein_coding		bta-miR-17	ENSBTAG00000012979	ZMYND12	protein_coding		bta-miR-125b	ENSBTAG00000012464	AFAP1	protein_coding
bta-miR-130b	ENSBTAG00000032914	SLC11A2	protein_coding		bta-miR-17	ENSBTAG00000017277	RAB36	protein_coding		bta-miR-125b	ENSBTAG00000012592	ANKLE1	protein_coding
bta-miR-130b	ENSBTAG00000038770	ENSBTAG00000038770	protein_coding		bta-miR-17	ENSBTAG00000009998	GALNT16	protein_coding		bta-miR-125b	ENSBTAG00000011257	ASAH1	protein_coding
bta-miR-130b	ENSBTAG00000020361	SLC35F3	protein_coding		bta-miR-17	ENSBTAG00000014944	TBXA2R	protein_coding		bta-miR-125b	ENSBTAG00000014194	ADARB2	protein_coding
bta-miR-130b	ENSBTAG00000007096	GAS8	protein_coding		bta-miR-17	ENSBTAG00000011808	MSTN	protein_coding		bta-miR-125b	ENSBTAG00000009201	CORO7	protein_coding
bta-miR-130b	ENSBTAG00000049341	SERTAD2	protein_coding		bta-miR-17	ENSBTAG00000011187	FAM13A	protein_coding		bta-miR-125b	ENSBTAG00000013577	SLC1A5	protein_coding
bta-miR-130b	ENSBTAG00000050402	ENSBTAG00000050402	protein_coding		bta-miR-17	ENSBTAG00000014806	ATP2A3	protein_coding		bta-miR-125b	ENSBTAG00000016021	GAA	protein_coding
bta-miR-130b	ENSBTAG00000015221	PCCB	protein_coding		bta-miR-17	ENSBTAG00000008966	TSPAN7	protein_coding		bta-miR-125b	ENSBTAG00000010652	PDE4C	protein_coding
bta-miR-130b	ENSBTAG00000017955	KCNIP3	protein_coding		bta-miR-17	ENSBTAG00000018502	ARMC9	protein_coding		bta-miR-125b	ENSBTAG00000003636	LIPA	protein_coding
bta-miR-147	ENSBTAG00000002214	TAT	protein_coding		bta-miR-17	ENSBTAG00000021838	ESRP1	protein_coding		bta-miR-125b	ENSBTAG00000014824	MMP14	protein_coding
bta-miR-147	ENSBTAG00000004630	COMP	protein_coding		bta-miR-17	ENSBTAG00000034854	GRIK1	protein_coding		bta-miR-125b	ENSBTAG00000012541	CHP2	protein_coding
bta-miR-147	ENSBTAG00000012673	CDK18	protein_coding		bta-miR-17	ENSBTAG00000019082	RAD51D	protein_coding		bta-miR-125b	ENSBTAG00000015996	GPC1	protein_coding
bta-miR-147	ENSBTAG00000013291	ARMC6	protein_coding		bta-miR-17	ENSBTAG00000018028	TTLL10	protein_coding		bta-miR-125b	ENSBTAG00000016593	FMNL3	protein_coding
bta-miR-147	ENSBTAG00000014806	ATP2A3	protein_coding		bta-miR-17	ENSBTAG00000006595	C25H16orf71	protein_coding		bta-miR-125b	ENSBTAG00000013869	SH3BP4	protein_coding
bta-miR-147	ENSBTAG00000018671	DCUN1D2	protein_coding		bta-miR-17	ENSBTAG00000026375	RMI2	protein_coding		bta-miR-125b	ENSBTAG00000015986	NDE1	protein_coding
bta-miR-147	ENSBTAG00000018028	TTLL10	protein_coding		bta-miR-17	ENSBTAG00000047810	CCDC96	protein_coding		bta-miR-125b	ENSBTAG00000013884	SIPA1	protein_coding
bta-miR-147	ENSBTAG00000018948	HIF3A	protein_coding		bta-miR-17	ENSBTAG00000046750	B3GNT3	protein_coding		bta-miR-125b	ENSBTAG00000009888	DRAM2	protein_coding
bta-miR-147	ENSBTAG00000018650	HEPACAM	protein_coding		bta-miR-17	ENSBTAG00000002214	TAT	protein_coding		bta-miR-125b	ENSBTAG00000014127	PTGS2	protein_coding
bta-miR-147	ENSBTAG00000020810	CYB561	protein_coding		bta-miR-17	ENSBTAG00000047626	CCDC188	protein_coding		bta-miR-125b	ENSBTAG00000011738	TFR2	protein_coding
bta-miR-147	ENSBTAG00000035858	MCC	protein_coding		bta-miR-17	ENSBTAG00000024162	SLC19A1	protein_coding		bta-miR-125b	ENSBTAG00000013429	CLEC4G	protein_coding
bta-miR-147	ENSBTAG00000049547	ENSBTAG00000049547	protein_coding		bta-miR-17	ENSBTAG00000032914	SLC11A2	protein_coding		bta-miR-125b	ENSBTAG00000015154	MCL1	protein_coding
bta-miR-147	ENSBTAG00000007096	GAS8	protein_coding		bta-miR-17	ENSBTAG00000038132	AIFM3	protein_coding		bta-miR-125b	ENSBTAG00000031777	GDPD5	protein_coding
bta-miR-147	ENSBTAG00000049341	SERTAD2	protein_coding		bta-miR-17	ENSBTAG00000002110	DMGDH	protein_coding		bta-miR-125b	ENSBTAG00000010986	KCNQ1	protein_coding
bta-miR-147	ENSBTAG00000017228	TP53I11	protein_coding		bta-miR-17	ENSBTAG00000052055	PRSS35	protein_coding		bta-miR-125b	ENSBTAG00000013749	RHOQ	protein_coding
bta-miR-188	ENSBTAG00000045867	ENSBTAG00000045867	protein_coding		bta-miR-17	ENSBTAG00000009258	NEK11	protein_coding		bta-miR-125b	ENSBTAG00000024960	ENSBTAG00000024960	protein_coding
bta-miR-188	ENSBTAG00000005685	HSD11B2	protein_coding		bta-miR-17	ENSBTAG00000015221	PCCB	protein_coding		bta-miR-125b	ENSBTAG00000014849	GPATCH3	protein_coding
bta-miR-188	ENSBTAG00000012489	TMEM266	protein_coding		bta-miR-17	ENSBTAG00000007325	TPSB2	protein_coding		bta-miR-125b	ENSBTAG00000008940	NPTX1	protein_coding
bta-miR-188	ENSBTAG00000011390	CHRND	protein_coding		bta-miR-17	ENSBTAG00000011702	ENTPD3	protein_coding		bta-miR-125b	ENSBTAG00000015032	CD14	protein_coding
bta-miR-188	ENSBTAG00000016223	SCRN1	protein_coding		bta-miR-17	ENSBTAG00000005629	CRYBG2	protein_coding		bta-miR-125b	ENSBTAG00000009086	LOXL1	protein_coding
bta-miR-188	ENSBTAG00000014538	HPCAL4	protein_coding		bta-miR-17	ENSBTAG00000018106	SPATA18	protein_coding		bta-miR-125b	ENSBTAG00000012719	UBTD1	protein_coding
bta-miR-188	ENSBTAG00000012735	CFAP157	protein_coding		bta-miR-17	ENSBTAG00000011767	PALS1	protein_coding		bta-miR-125b	ENSBTAG00000015538	LEMD2	protein_coding
bta-miR-188	ENSBTAG00000012558	ADAMTS12	protein_coding		bta-miR-17	ENSBTAG00000051910	FGF10	protein_coding		bta-miR-125b	ENSBTAG00000016532	MAPKAPK3	protein_coding
bta-miR-188	ENSBTAG00000008966	TSPAN7	protein_coding		bta-miR-17	ENSBTAG00000049493	ENSBTAG00000049493	protein_coding		bta-miR-125b	ENSBTAG00000010303	ICAM1	protein_coding
bta-miR-188	ENSBTAG00000013778	DNAI3	protein_coding		bta-miR-17	ENSBTAG00000049287	ENSBTAG00000049287	lncRNA		bta-miR-125b	ENSBTAG00000012448	CCDC91	protein_coding
bta-miR-188	ENSBTAG00000016486	SORBS2	protein_coding		bta-miR-17	ENSBTAG00000051242	ENSBTAG00000051242	lncRNA		bta-miR-125b	ENSBTAG00000010275	WASHC5	protein_coding
bta-miR-188	ENSBTAG00000009568	KANK2	protein_coding		bta-miR-17	ENSBTAG00000054677	ENSBTAG00000054677	lncRNA		bta-miR-125b	ENSBTAG00000011389	TMEM104	protein_coding
bta-miR-188	ENSBTAG00000021714	TEKT2	protein_coding		bta-miR-200a	ENSBTAG00000002651	PKP2	protein_coding		bta-miR-125b	ENSBTAG00000014215	CCDC86	protein_coding
bta-miR-188	ENSBTAG00000017846	F11R	protein_coding		bta-miR-200a	ENSBTAG00000003525	STXBP1	protein_coding		bta-miR-125b	ENSBTAG00000015596	SLCO2B1	protein_coding
bta-miR-188	ENSBTAG00000018749	NUDT16	protein_coding		bta-miR-200a	ENSBTAG00000031439	CDC14A	protein_coding		bta-miR-125b	ENSBTAG00000011784	FGR	protein_coding
bta-miR-188	ENSBTAG00000015856	CFAP126	protein_coding		bta-miR-200a	ENSBTAG00000005897	FNTB	protein_coding		bta-miR-125b	ENSBTAG00000030257	SH3BP1	protein_coding
bta-miR-188	ENSBTAG00000004799	DENND2A	protein_coding		bta-miR-200a	ENSBTAG00000006065	PCNA	protein_coding		bta-miR-125b	ENSBTAG00000012180	BMF	protein_coding
bta-miR-188	ENSBTAG00000019082	RAD51D	protein_coding		bta-miR-200a	ENSBTAG00000013478	MARVELD1	protein_coding		bta-miR-125b	ENSBTAG00000009987	ITGB3	protein_coding
bta-miR-188	ENSBTAG00000022681	EOGT	protein_coding		bta-miR-200a	ENSBTAG00000010456	TADA1	protein_coding		bta-miR-125b	ENSBTAG00000010951	NHLRC3	protein_coding
bta-miR-188	ENSBTAG00000023374	FUT1	protein_coding		bta-miR-200a	ENSBTAG00000012059	MVD	protein_coding		bta-miR-125b	ENSBTAG00000011912	SLC25A25	protein_coding
bta-miR-188	ENSBTAG00000037799	ENSBTAG00000037799	protein_coding		bta-miR-200a	ENSBTAG00000012302	RTN4RL1	protein_coding		bta-miR-125b	ENSBTAG00000012212	CYP26B1	protein_coding
bta-miR-188	ENSBTAG00000032914	SLC11A2	protein_coding		bta-miR-200a	ENSBTAG00000030255	PDXP	protein_coding		bta-miR-125b	ENSBTAG00000030369	IFFO1	protein_coding
bta-miR-188	ENSBTAG00000010338	FBXO36	protein_coding		bta-miR-200a	ENSBTAG00000010989	PIK3R1	protein_coding		bta-miR-125b	ENSBTAG00000012002	BCAR1	protein_coding
bta-miR-188	ENSBTAG00000047461	ENSBTAG00000047461	protein_coding		bta-miR-200a	ENSBTAG00000008646	TRMT112	protein_coding		bta-miR-125b	ENSBTAG00000011010	PRND	protein_coding
bta-miR-188	ENSBTAG00000020361	SLC35F3	protein_coding		bta-miR-200a	ENSBTAG00000021764	GLRB	protein_coding		bta-miR-125b	ENSBTAG00000026676	SDC3	protein_coding
bta-miR-188	ENSBTAG00000049339	ENSBTAG00000049339	protein_coding		bta-miR-200a	ENSBTAG00000023374	FUT1	protein_coding		bta-miR-125b	ENSBTAG00000021808	CACNB3	protein_coding
bta-miR-188	ENSBTAG00000018487	CFAP45	protein_coding		bta-miR-200a	ENSBTAG00000020939	PLAC9	protein_coding		bta-miR-125b	ENSBTAG00000019838	SHC1	protein_coding
bta-miR-188	ENSBTAG00000005629	CRYBG2	protein_coding		bta-miR-200a	ENSBTAG00000020374	THSD1	protein_coding		bta-miR-125b	ENSBTAG00000017287	DRAM1	protein_coding
bta-miR-223	ENSBTAG00000003682	DNAJB13	protein_coding		bta-miR-200a	ENSBTAG00000019125	SLC1A1	protein_coding		bta-miR-125b	ENSBTAG00000000356	CCDC137	protein_coding
bta-miR-223	ENSBTAG00000050253	TRPM3	protein_coding		bta-miR-200a	ENSBTAG00000017922	DOLPP1	protein_coding		bta-miR-125b	ENSBTAG00000022022	GUCD1	protein_coding
bta-miR-223	ENSBTAG00000016982	MCOLN3	protein_coding		bta-miR-200a	ENSBTAG00000031765	CCDC189	protein_coding		bta-miR-125b	ENSBTAG00000021568	VWCE	protein_coding
bta-miR-223	ENSBTAG00000020904	JAK3	protein_coding		bta-miR-200a	ENSBTAG00000039055	ANKRD65	protein_coding		bta-miR-125b	ENSBTAG00000018176	CYBC1	protein_coding
bta-miR-223	ENSBTAG00000039055	ANKRD65	protein_coding		bta-miR-200a	ENSBTAG00000003265	ADD3	protein_coding		bta-miR-125b	ENSBTAG00000021048	ADM	protein_coding
bta-miR-223	ENSBTAG00000038180	SCN2A	protein_coding		bta-miR-200a	ENSBTAG00000007395	ALS2	protein_coding		bta-miR-125b	ENSBTAG00000019404	IL10RB	protein_coding
bta-miR-223	ENSBTAG00000017765	GSTM1	protein_coding		bta-miR-200a	ENSBTAG00000020956	MPPED2	protein_coding		bta-miR-125b	ENSBTAG00000021815	STARD13	protein_coding
bta-miR-223	ENSBTAG00000054592	SCN2B	protein_coding		bta-miR-200a	ENSBTAG00000019175	SOBP	protein_coding		bta-miR-125b	ENSBTAG00000031851	SELPLG	protein_coding
bta-miR-296	ENSBTAG00000000106	DIPK1C	protein_coding		bta-miR-200a	ENSBTAG00000033220	C3H1orf189	protein_coding		bta-miR-125b	ENSBTAG00000021177	ADAMTS14	protein_coding
bta-miR-296	ENSBTAG00000001058	SRPK3	protein_coding		bta-miR-200a	ENSBTAG00000018372	STARD7	protein_coding		bta-miR-125b	ENSBTAG00000016984	PTPN9	protein_coding
bta-miR-296	ENSBTAG00000001134	SRRT	protein_coding		bta-miR-200a	ENSBTAG00000048173	SMIM10	protein_coding		bta-miR-125b	ENSBTAG00000020203	TMEM151A	protein_coding
bta-miR-296	ENSBTAG00000002036	CACNB1	protein_coding		bta-miR-200a	ENSBTAG00000010338	FBXO36	protein_coding		bta-miR-125b	ENSBTAG00000020213	NIPAL4	protein_coding
bta-miR-296	ENSBTAG00000002508	GNG3	protein_coding		bta-miR-200a	ENSBTAG00000049014	ENSBTAG00000049014	protein_coding		bta-miR-125b	ENSBTAG00000014122	FOXRED1	protein_coding
bta-miR-296	ENSBTAG00000002980	GPT2	protein_coding		bta-miR-200a	ENSBTAG00000051072	AQP4	protein_coding		bta-miR-125b	ENSBTAG00000018207	M6PR	protein_coding
bta-miR-296	ENSBTAG00000005069	TM7SF2	protein_coding		bta-miR-200a	ENSBTAG00000049339	ENSBTAG00000049339	protein_coding		bta-miR-125b	ENSBTAG00000018579	DOK1	protein_coding
bta-miR-296	ENSBTAG00000005189	SPACA9	protein_coding		bta-miR-200a	ENSBTAG00000050402	ENSBTAG00000050402	protein_coding		bta-miR-125b	ENSBTAG00000020433	NLRP1	protein_coding
bta-miR-296	ENSBTAG00000007147	CUEDC1	protein_coding		bta-miR-200a	ENSBTAG00000023843	RALGPS1	protein_coding		bta-miR-125b	ENSBTAG00000039509	GPRC5A	protein_coding
bta-miR-296	ENSBTAG00000007220	CASKIN2	protein_coding		bta-miR-200a	ENSBTAG00000015221	PCCB	protein_coding		bta-miR-125b	ENSBTAG00000017373	LACTB	protein_coding
bta-miR-296	ENSBTAG00000005063	THEM6	protein_coding		bta-miR-200a	ENSBTAG00000049524	ENSBTAG00000049524	protein_coding		bta-miR-125b	ENSBTAG00000019734	CD276	protein_coding
bta-miR-296	ENSBTAG00000006349	EXTL1	protein_coding		bta-miR-200a	ENSBTAG00000016192	MDH1B	protein_coding		bta-miR-125b	ENSBTAG00000018274	FADD	protein_coding
bta-miR-296	ENSBTAG00000006886	FAM117A	protein_coding		bta-miR-200a	ENSBTAG00000054688	ENSBTAG00000054688	protein_coding		bta-miR-125b	ENSBTAG00000009841	CNDP2	protein_coding
bta-miR-296	ENSBTAG00000012673	CDK18	protein_coding		bta-miR-200a	ENSBTAG00000003075	DVL2	protein_coding		bta-miR-125b	ENSBTAG00000019940	RASGRF1	protein_coding
bta-miR-296	ENSBTAG00000011962	PLA2G3	protein_coding		bta-miR-200a	ENSBTAG00000026004	CNTNAP4	protein_coding		bta-miR-125b	ENSBTAG00000027051	PTAFR	protein_coding
bta-miR-296	ENSBTAG00000013066	IGF2	protein_coding		bta-miR-200a	ENSBTAG00000033298	LYRM9	protein_coding		bta-miR-125b	ENSBTAG00000018119	AOAH	protein_coding
bta-miR-296	ENSBTAG00000012059	MVD	protein_coding		bta-miR-210	ENSBTAG00000004280	SRPX	protein_coding		bta-miR-125b	ENSBTAG00000018912	ARHGEF1	protein_coding
bta-miR-296	ENSBTAG00000013855	ORMDL3	protein_coding		bta-miR-210	ENSBTAG00000003594	RIBC2	protein_coding		bta-miR-125b	ENSBTAG00000010073	FLOT2	protein_coding
bta-miR-296	ENSBTAG00000013191	AGRN	protein_coding		bta-miR-210	ENSBTAG00000004038	ABAT	protein_coding		bta-miR-125b	ENSBTAG00000015580	TLE3	protein_coding
bta-miR-296	ENSBTAG00000013036	YDJC	protein_coding		bta-miR-210	ENSBTAG00000007147	CUEDC1	protein_coding		bta-miR-125b	ENSBTAG00000017780	DPYSL4	protein_coding
bta-miR-296	ENSBTAG00000009903	PTCH1	protein_coding		bta-miR-210	ENSBTAG00000007149	NYNRIN	protein_coding		bta-miR-125b	ENSBTAG00000038477	GGCX	protein_coding
bta-miR-296	ENSBTAG00000016208	TGM2	protein_coding		bta-miR-210	ENSBTAG00000007220	CASKIN2	protein_coding		bta-miR-125b	ENSBTAG00000024869	CX3CL1	protein_coding
bta-miR-296	ENSBTAG00000016571	FAM234A	protein_coding		bta-miR-210	ENSBTAG00000007319	JAG2	protein_coding		bta-miR-125b	ENSBTAG00000023179	TRIB1	protein_coding
bta-miR-296	ENSBTAG00000011356	CAMSAP3	protein_coding		bta-miR-210	ENSBTAG00000004952	MFSD4A	protein_coding		bta-miR-125b	ENSBTAG00000020541	PIGY	protein_coding
bta-miR-296	ENSBTAG00000013015	CCDC13	protein_coding		bta-miR-210	ENSBTAG00000013291	ARMC6	protein_coding		bta-miR-125b	ENSBTAG00000017196	PDIA3	protein_coding
bta-miR-296	ENSBTAG00000008966	TSPAN7	protein_coding		bta-miR-210	ENSBTAG00000013848	ADGRD1	protein_coding		bta-miR-125b	ENSBTAG00000018706	PCTP	protein_coding
bta-miR-296	ENSBTAG00000010246	GRTP1	protein_coding		bta-miR-210	ENSBTAG00000009145	SLC7A4	protein_coding		bta-miR-125b	ENSBTAG00000021215	VWA5A	protein_coding
bta-miR-296	ENSBTAG00000009568	KANK2	protein_coding		bta-miR-210	ENSBTAG00000019097	CNTNAP1	protein_coding		bta-miR-125b	ENSBTAG00000020634	FBXO7	protein_coding
bta-miR-296	ENSBTAG00000011000	HDAC10	protein_coding		bta-miR-210	ENSBTAG00000019242	CHRNB1	protein_coding		bta-miR-125b	ENSBTAG00000020540	TMEM198	protein_coding
bta-miR-296	ENSBTAG00000016772	USP11	protein_coding		bta-miR-210	ENSBTAG00000018671	DCUN1D2	protein_coding		bta-miR-125b	ENSBTAG00000021735	GALNT14	protein_coding
bta-miR-296	ENSBTAG00000018671	DCUN1D2	protein_coding		bta-miR-210	ENSBTAG00000018948	HIF3A	protein_coding		bta-miR-125b	ENSBTAG00000019627	THY1	protein_coding
bta-miR-296	ENSBTAG00000020939	PLAC9	protein_coding		bta-miR-210	ENSBTAG00000046724	CBX6	protein_coding		bta-miR-125b	ENSBTAG00000018321	PAOX	protein_coding
bta-miR-296	ENSBTAG00000024492	ENSBTAG00000024492	protein_coding		bta-miR-210	ENSBTAG00000043976	RNFT2	protein_coding		bta-miR-125b	ENSBTAG00000025782	TNFSF8	protein_coding
bta-miR-296	ENSBTAG00000017765	GSTM1	protein_coding		bta-miR-210	ENSBTAG00000038132	AIFM3	protein_coding		bta-miR-125b	ENSBTAG00000019988	GNA15	protein_coding
bta-miR-296	ENSBTAG00000001806	IQCD	protein_coding		bta-miR-210	ENSBTAG00000010338	FBXO36	protein_coding		bta-miR-125b	ENSBTAG00000022598	NRADD	protein_coding
bta-miR-296	ENSBTAG00000017846	F11R	protein_coding		bta-miR-210	ENSBTAG00000050402	ENSBTAG00000050402	protein_coding		bta-miR-125b	ENSBTAG00000017060	ITGB2	protein_coding
bta-miR-296	ENSBTAG00000018749	NUDT16	protein_coding		bta-miR-210	ENSBTAG00000007325	TPSB2	protein_coding		bta-miR-125b	ENSBTAG00000016828	TAPBP	protein_coding
bta-miR-296	ENSBTAG00000015856	CFAP126	protein_coding		bta-miR-210	ENSBTAG00000011767	PALS1	protein_coding		bta-miR-125b	ENSBTAG00000021771	PTTG1IP	protein_coding
bta-miR-296	ENSBTAG00000020119	RNF43	protein_coding		bta-miR-210	ENSBTAG00000050799	TMEM151B	protein_coding		bta-miR-125b	ENSBTAG00000019059	ATG16L2	protein_coding
bta-miR-296	ENSBTAG00000004799	DENND2A	protein_coding		bta-miR-210	ENSBTAG00000052273	ENSBTAG00000052273	lncRNA		bta-miR-125b	ENSBTAG00000021457	EFEMP2	protein_coding
bta-miR-296	ENSBTAG00000017922	DOLPP1	protein_coding		bta-miR-22	ENSBTAG00000004041	ANKRD10	protein_coding		bta-miR-125b	ENSBTAG00000019376	FNDC3B	protein_coding
bta-miR-296	ENSBTAG00000007348	STRA6	protein_coding		bta-miR-22	ENSBTAG00000003137	PLPPR1	protein_coding		bta-miR-125b	ENSBTAG00000019375	SCARF2	protein_coding
bta-miR-296	ENSBTAG00000018028	TTLL10	protein_coding		bta-miR-22	ENSBTAG00000005189	SPACA9	protein_coding		bta-miR-125b	ENSBTAG00000020780	SBNO2	protein_coding
bta-miR-296	ENSBTAG00000018948	HIF3A	protein_coding		bta-miR-22	ENSBTAG00000010456	TADA1	protein_coding		bta-miR-125b	ENSBTAG00000011937	RITA1	protein_coding
bta-miR-296	ENSBTAG00000018589	RFC2	protein_coding		bta-miR-22	ENSBTAG00000015614	LNX2	protein_coding		bta-miR-125b	ENSBTAG00000016797	CSNK1G2	protein_coding
bta-miR-296	ENSBTAG00000039055	ANKRD65	protein_coding		bta-miR-22	ENSBTAG00000009087	GNG10	protein_coding		bta-miR-125b	ENSBTAG00000018646	ATP6V1B2	protein_coding
bta-miR-296	ENSBTAG00000040490	CCDC3	protein_coding		bta-miR-22	ENSBTAG00000019509	NUDT5	protein_coding		bta-miR-125b	ENSBTAG00000021672	RGS1	protein_coding
bta-miR-296	ENSBTAG00000012393	AGT	protein_coding		bta-miR-22	ENSBTAG00000020119	RNF43	protein_coding		bta-miR-125b	ENSBTAG00000014447	RPS6KA1	protein_coding
bta-miR-296	ENSBTAG00000047626	CCDC188	protein_coding		bta-miR-22	ENSBTAG00000031765	CCDC189	protein_coding		bta-miR-125b	ENSBTAG00000009331	CPAMD8	protein_coding
bta-miR-296	ENSBTAG00000010338	FBXO36	protein_coding		bta-miR-22	ENSBTAG00000043976	RNFT2	protein_coding		bta-miR-125b	ENSBTAG00000023832	ADAM8	protein_coding
bta-miR-296	ENSBTAG00000021862	SLC27A3	protein_coding		bta-miR-22	ENSBTAG00000004575	FAM126A	protein_coding		bta-miR-125b	ENSBTAG00000032961	IER3IP1	protein_coding
bta-miR-296	ENSBTAG00000030520	PROB1	protein_coding		bta-miR-22	ENSBTAG00000049341	SERTAD2	protein_coding		bta-miR-125b	ENSBTAG00000026919	PXDC1	protein_coding
bta-miR-296	ENSBTAG00000018804	CELSR2	protein_coding		bta-miR-22	ENSBTAG00000003328	TAMM41	protein_coding		bta-miR-125b	ENSBTAG00000012818	PDLIM5	protein_coding
bta-miR-296	ENSBTAG00000015408	DTYMK	protein_coding		bta-miR-22	ENSBTAG00000007651	TARS1L2	protein_coding		bta-miR-125b	ENSBTAG00000048054	UAP1L1	protein_coding
bta-miR-296	ENSBTAG00000049014	ENSBTAG00000049014	protein_coding		bta-miR-22	ENSBTAG00000000700	PARVA	protein_coding		bta-miR-125b	ENSBTAG00000015381	ARHGAP18	protein_coding
bta-miR-296	ENSBTAG00000003539	ROPN1L	protein_coding		bta-miR-22	ENSBTAG00000054592	SCN2B	protein_coding		bta-miR-125b	ENSBTAG00000031797	MANF	protein_coding
bta-miR-296	ENSBTAG00000049547	ENSBTAG00000049547	protein_coding		bta-miR-22	ENSBTAG00000050007	ENSBTAG00000050007	lncRNA		bta-miR-125b	ENSBTAG00000003741	NEURL1	protein_coding
bta-miR-296	ENSBTAG00000009258	NEK11	protein_coding		bta-miR-22	ENSBTAG00000001058	SRPK3	protein_coding		bta-miR-125b	ENSBTAG00000004608	ENSBTAG00000004608	protein_coding
bta-miR-296	ENSBTAG00000007164	FGFR3	protein_coding		bta-miR-22	ENSBTAG00000000653	PPP1R16B	protein_coding		bta-miR-125b	ENSBTAG00000007759	ABCB8	protein_coding
bta-miR-296	ENSBTAG00000018487	CFAP45	protein_coding		bta-miR-22	ENSBTAG00000001233	MPZL3	protein_coding		bta-miR-125b	ENSBTAG00000032558	TTC7A	protein_coding
bta-miR-296	ENSBTAG00000052518	TUBB4B	protein_coding		bta-miR-22	ENSBTAG00000001243	AP3M2	protein_coding		bta-miR-125b	ENSBTAG00000047062	LRP3	protein_coding
bta-miR-296	ENSBTAG00000013110	FARP2	protein_coding		bta-miR-22	ENSBTAG00000031774	H1-12	protein_coding		bta-miR-125b	ENSBTAG00000003956	SGCA	protein_coding
bta-miR-296	ENSBTAG00000017228	TP53I11	protein_coding		bta-miR-22	ENSBTAG00000003434	CERS4	protein_coding		bta-miR-125b	ENSBTAG00000007988	STX2	protein_coding
bta-miR-296	ENSBTAG00000000109	NPTXR	protein_coding		bta-miR-22	ENSBTAG00000005857	SLC6A1	protein_coding		bta-miR-125b	ENSBTAG00000051586	ECE2	protein_coding
bta-miR-296	ENSBTAG00000005762	LYNX1	protein_coding		bta-miR-22	ENSBTAG00000006886	FAM117A	protein_coding		bta-miR-125b	ENSBTAG00000040361	LFNG	protein_coding
bta-miR-296	ENSBTAG00000026502	CYP2D14	protein_coding		bta-miR-22	ENSBTAG00000014538	HPCAL4	protein_coding		bta-miR-125b	ENSBTAG00000012900	TMEM229B	protein_coding
bta-miR-296	ENSBTAG00000008434	GCAT	protein_coding		bta-miR-22	ENSBTAG00000011824	OGN	protein_coding		bta-miR-125b	ENSBTAG00000002233	CPNE2	protein_coding
bta-miR-296	ENSBTAG00000024162	SLC19A1	protein_coding		bta-miR-22	ENSBTAG00000013066	IGF2	protein_coding		bta-miR-125b	ENSBTAG00000001662	EHD3	protein_coding
bta-miR-296	ENSBTAG00000019254	CFAP77	protein_coding		bta-miR-22	ENSBTAG00000009903	PTCH1	protein_coding		bta-miR-125b	ENSBTAG00000044083	LIMK1	protein_coding
bta-miR-296	ENSBTAG00000054592	SCN2B	protein_coding		bta-miR-22	ENSBTAG00000009145	SLC7A4	protein_coding		bta-miR-125b	ENSBTAG00000009786	SCIN	protein_coding
bta-miR-296	ENSBTAG00000050015	ENSBTAG00000050015	protein_coding		bta-miR-22	ENSBTAG00000013015	CCDC13	protein_coding		bta-miR-125b	ENSBTAG00000003610	DENND1A	protein_coding
bta-miR-296	ENSBTAG00000050799	TMEM151B	protein_coding		bta-miR-22	ENSBTAG00000016147	CETN4	protein_coding		bta-miR-125b	ENSBTAG00000020984	RAPGEF4	protein_coding
bta-miR-296	ENSBTAG00000054677	ENSBTAG00000054677	lncRNA		bta-miR-22	ENSBTAG00000011244	TESK2	protein_coding		bta-miR-125b	ENSBTAG00000025029	MAN2A1	protein_coding
bta-miR-296	ENSBTAG00000000653	PPP1R16B	protein_coding		bta-miR-22	ENSBTAG00000011000	HDAC10	protein_coding		bta-miR-125b	ENSBTAG00000023963	RHBDD1	protein_coding
bta-miR-296	ENSBTAG00000031774	H1-12	protein_coding		bta-miR-22	ENSBTAG00000014583	CALM3	protein_coding		bta-miR-125b	ENSBTAG00000021897	B4GALT3	protein_coding
bta-miR-296	ENSBTAG00000004948	LRATD1	protein_coding		bta-miR-22	ENSBTAG00000014092	CELF6	protein_coding		bta-miR-125b	ENSBTAG00000008004	NCF2	protein_coding
bta-miR-296	ENSBTAG00000005028	HIRIP3	protein_coding		bta-miR-22	ENSBTAG00000025853	HOMER1	protein_coding		bta-miR-125b	ENSBTAG00000004542	FAM78A	protein_coding
bta-miR-296	ENSBTAG00000016223	SCRN1	protein_coding		bta-miR-22	ENSBTAG00000010789	ANKRD54	protein_coding		bta-miR-125b	ENSBTAG00000017404	SEC14L2	protein_coding
bta-miR-296	ENSBTAG00000014538	HPCAL4	protein_coding		bta-miR-22	ENSBTAG00000021252	TMEM35A	protein_coding		bta-miR-125b	ENSBTAG00000047412	TNFSF18	protein_coding
bta-miR-296	ENSBTAG00000010223	NTF3	protein_coding		bta-miR-22	ENSBTAG00000006719	ZFAND4	protein_coding		bta-miR-125b	ENSBTAG00000046533	RAB31	protein_coding
bta-miR-296	ENSBTAG00000015351	STYK1	protein_coding		bta-miR-22	ENSBTAG00000004799	DENND2A	protein_coding		bta-miR-125b	ENSBTAG00000003199	SLC35C1	protein_coding
bta-miR-296	ENSBTAG00000014291	WNT2B	protein_coding		bta-miR-22	ENSBTAG00000021165	VPS9D1	protein_coding		bta-miR-125b	ENSBTAG00000018588	TMBIM6	protein_coding
bta-miR-296	ENSBTAG00000014944	TBXA2R	protein_coding		bta-miR-22	ENSBTAG00000046724	CBX6	protein_coding		bta-miR-125b	ENSBTAG00000038381	SLC26A6	protein_coding
bta-miR-296	ENSBTAG00000009145	SLC7A4	protein_coding		bta-miR-22	ENSBTAG00000033690	BARD1	protein_coding		bta-miR-125b	ENSBTAG00000039453	ENSBTAG00000039453	protein_coding
bta-miR-296	ENSBTAG00000014693	TMEM88	protein_coding		bta-miR-22	ENSBTAG00000018936	LSS	protein_coding		bta-miR-125b	ENSBTAG00000003052	PCSK7	protein_coding
bta-miR-296	ENSBTAG00000010324	GTPBP1	protein_coding		bta-miR-22	ENSBTAG00000038652	ENSBTAG00000038652	protein_coding		bta-miR-125b	ENSBTAG00000000831	CTNS	protein_coding
bta-miR-296	ENSBTAG00000012302	RTN4RL1	protein_coding		bta-miR-22	ENSBTAG00000038132	AIFM3	protein_coding		bta-miR-125b	ENSBTAG00000006388	FBXO45	protein_coding
bta-miR-296	ENSBTAG00000030255	PDXP	protein_coding		bta-miR-22	ENSBTAG00000032544	SPAG1	protein_coding		bta-miR-125b	ENSBTAG00000038235	NOD1	protein_coding
bta-miR-296	ENSBTAG00000014583	CALM3	protein_coding		bta-miR-22	ENSBTAG00000049014	ENSBTAG00000049014	protein_coding		bta-miR-125b	ENSBTAG00000047217	MED16	protein_coding
bta-miR-296	ENSBTAG00000027764	EID1	protein_coding		bta-miR-22	ENSBTAG00000007096	GAS8	protein_coding		bta-miR-125b	ENSBTAG00000037907	DSEL	protein_coding
bta-miR-296	ENSBTAG00000015378	CCDC180	protein_coding		bta-miR-22	ENSBTAG00000017533	LRRC1	protein_coding		bta-miR-125b	ENSBTAG00000048059	TMEM86A	protein_coding
bta-miR-296	ENSBTAG00000018084	CASTOR1	protein_coding		bta-miR-22	ENSBTAG00000017339	RUNX1T1	protein_coding		bta-miR-125b	ENSBTAG00000015318	NECTIN2	protein_coding
bta-miR-296	ENSBTAG00000017328	PTI	protein_coding		bta-miR-22	ENSBTAG00000052518	TUBB4B	protein_coding		bta-miR-125b	ENSBTAG00000053365	CD300E	protein_coding
bta-miR-296	ENSBTAG00000018421	WWP2	protein_coding		bta-miR-22	ENSBTAG00000022917	FANK1	protein_coding		bta-miR-125b	ENSBTAG00000004046	DTX4	protein_coding
bta-miR-296	ENSBTAG00000017094	SHMT1	protein_coding		bta-miR-22	ENSBTAG00000005629	CRYBG2	protein_coding		bta-miR-125b	ENSBTAG00000051340	ENSBTAG00000051340	protein_coding
bta-miR-296	ENSBTAG00000019636	SCARA5	protein_coding		bta-miR-22	ENSBTAG00000018502	ARMC9	protein_coding		bta-miR-125b	ENSBTAG00000014178	RALGAPA2	protein_coding
bta-miR-296	ENSBTAG00000020904	JAK3	protein_coding		bta-miR-22	ENSBTAG00000031439	CDC14A	protein_coding		bta-miR-125b	ENSBTAG00000005947	PLAU	protein_coding
bta-miR-296	ENSBTAG00000019024	JAZF1	protein_coding		bta-miR-22	ENSBTAG00000005937	TTLL9	protein_coding		bta-miR-125b	ENSBTAG00000051540	FNDC5	protein_coding
bta-miR-296	ENSBTAG00000018339	ATP5MC1	protein_coding		bta-miR-22	ENSBTAG00000052192	SPATA33	protein_coding		bta-miR-125b	ENSBTAG00000020699	TSPAN11	protein_coding
bta-miR-296	ENSBTAG00000020810	CYB561	protein_coding		bta-miR-22	ENSBTAG00000051207	ENSBTAG00000051207	lncRNA		bta-miR-125b	ENSBTAG00000021097	PELI3	protein_coding
bta-miR-296	ENSBTAG00000053044	CDC42EP4	protein_coding		bta-miR-23a	ENSBTAG00000003763	MYO5C	protein_coding		bta-miR-125b	ENSBTAG00000006078	IL15RA	protein_coding
bta-miR-296	ENSBTAG00000049782	ENSBTAG00000049782	protein_coding		bta-miR-23a	ENSBTAG00000002980	GPT2	protein_coding		bta-miR-125b	ENSBTAG00000039819	RPH3AL	protein_coding
bta-miR-296	ENSBTAG00000017339	RUNX1T1	protein_coding		bta-miR-23a	ENSBTAG00000014529	GBP4	protein_coding		bta-miR-125b	ENSBTAG00000013677	SEC14L1	protein_coding
bta-miR-296	ENSBTAG00000005711	NSG1	protein_coding		bta-miR-23a	ENSBTAG00000006886	FAM117A	protein_coding		bta-miR-125b	ENSBTAG00000051907	CYBA	protein_coding
bta-miR-296	ENSBTAG00000051621	SLX4IP	protein_coding		bta-miR-23a	ENSBTAG00000016350	NACC1	protein_coding		bta-miR-125b	ENSBTAG00000011088	SLC6A6	protein_coding
bta-miR-296	ENSBTAG00000003826	SCN1B	protein_coding		bta-miR-23a	ENSBTAG00000010223	NTF3	protein_coding		bta-miR-125b	ENSBTAG00000049346	ENSBTAG00000049346	protein_coding
bta-miR-296	ENSBTAG00000005629	CRYBG2	protein_coding		bta-miR-23a	ENSBTAG00000008452	IHH	protein_coding		bta-miR-125b	ENSBTAG00000026394	UBALD1	protein_coding
bta-miR-296	ENSBTAG00000019948	AFAP1L1	protein_coding		bta-miR-23a	ENSBTAG00000024492	ENSBTAG00000024492	protein_coding		bta-miR-125b	ENSBTAG00000048155	FCN1	protein_coding
bta-miR-296	ENSBTAG00000011767	PALS1	protein_coding		bta-miR-23a	ENSBTAG00000019886	BORA	protein_coding		bta-miR-125b	ENSBTAG00000007111	STEAP3	protein_coding
bta-miR-296	ENSBTAG00000051910	FGF10	protein_coding		bta-miR-23a	ENSBTAG00000017167	LRAT	protein_coding		bta-miR-125b	ENSBTAG00000015403	TPP1	protein_coding
bta-miR-296	ENSBTAG00000054003	C18H19orf84	protein_coding		bta-miR-23a	ENSBTAG00000021921	STRBP	protein_coding		bta-miR-125b	ENSBTAG00000007964	ARPC4	protein_coding
bta-miR-296	ENSBTAG00000021751	RASEF	protein_coding		bta-miR-23a	ENSBTAG00000020119	RNF43	protein_coding		bta-miR-125b	ENSBTAG00000050986	PXDN	protein_coding
bta-miR-296	ENSBTAG00000031351	SEC14L4	protein_coding		bta-miR-23a	ENSBTAG00000019125	SLC1A1	protein_coding		bta-miR-125b	ENSBTAG00000004334	NCSTN	protein_coding
bta-miR-301b	ENSBTAG00000002551	KCNJ8	protein_coding		bta-miR-23a	ENSBTAG00000022681	EOGT	protein_coding		bta-miR-125b	ENSBTAG00000002148	RAB3D	protein_coding
bta-miR-301b	ENSBTAG00000003721	CHST1	protein_coding		bta-miR-23a	ENSBTAG00000018833	SVOP	protein_coding		bta-miR-125b	ENSBTAG00000012137	NTN1	protein_coding
bta-miR-301b	ENSBTAG00000003525	STXBP1	protein_coding		bta-miR-23a	ENSBTAG00000020956	MPPED2	protein_coding		bta-miR-125b	ENSBTAG00000000812	CD300A	protein_coding
bta-miR-301b	ENSBTAG00000007933	DIPK2A	protein_coding		bta-miR-23a	ENSBTAG00000020357	GOLPH3L	protein_coding		bta-miR-125b	ENSBTAG00000011875	CLIP2	protein_coding
bta-miR-301b	ENSBTAG00000014011	TMOD2	protein_coding		bta-miR-23a	ENSBTAG00000047810	CCDC96	protein_coding		bta-miR-125b	ENSBTAG00000007338	TYROBP	protein_coding
bta-miR-301b	ENSBTAG00000013848	ADGRD1	protein_coding		bta-miR-23a	ENSBTAG00000034192	KIAA2012	protein_coding		bta-miR-125b	ENSBTAG00000001249	SULT1B1	protein_coding
bta-miR-301b	ENSBTAG00000025853	HOMER1	protein_coding		bta-miR-23a	ENSBTAG00000043971	NOTCH3	protein_coding		bta-miR-125b	ENSBTAG00000013544	LGALS8	protein_coding
bta-miR-301b	ENSBTAG00000016762	SLC25A12	protein_coding		bta-miR-23a	ENSBTAG00000010149	CRY1	protein_coding		bta-miR-125b	ENSBTAG00000014167	RNF121	protein_coding
bta-miR-301b	ENSBTAG00000020904	JAK3	protein_coding		bta-miR-23a	ENSBTAG00000003539	ROPN1L	protein_coding		bta-miR-125b	ENSBTAG00000011625	LYPLA2	protein_coding
bta-miR-301b	ENSBTAG00000009851	ROBO1	protein_coding		bta-miR-23a	ENSBTAG00000049339	ENSBTAG00000049339	protein_coding		bta-miR-125b	ENSBTAG00000001231	CDHR1	protein_coding
bta-miR-301b	ENSBTAG00000033690	BARD1	protein_coding		bta-miR-23a	ENSBTAG00000049341	SERTAD2	protein_coding		bta-miR-125b	ENSBTAG00000019989	PXK	protein_coding
bta-miR-301b	ENSBTAG00000032548	SYBU	protein_coding		bta-miR-23a	ENSBTAG00000050402	ENSBTAG00000050402	protein_coding		bta-miR-125b	ENSBTAG00000001942	SNX27	protein_coding
bta-miR-301b	ENSBTAG00000010756	ST7	protein_coding		bta-miR-23a	ENSBTAG00000007164	FGFR3	protein_coding		bta-miR-125b	ENSBTAG00000048900	MDFIC2	protein_coding
bta-miR-301b	ENSBTAG00000032914	SLC11A2	protein_coding		bta-miR-23a	ENSBTAG00000003075	DVL2	protein_coding		bta-miR-125b	ENSBTAG00000039851	UBAC1	protein_coding
bta-miR-301b	ENSBTAG00000008693	EFCAB1	protein_coding		bta-miR-23a	ENSBTAG00000032588	TMEM150C	protein_coding		bta-miR-125b	ENSBTAG00000048843	UBE2W	protein_coding
bta-miR-301b	ENSBTAG00000007096	GAS8	protein_coding		bta-miR-532	ENSBTAG00000000653	PPP1R16B	protein_coding		bta-miR-125b	ENSBTAG00000039993	CD1D	protein_coding
bta-miR-301b	ENSBTAG00000049341	SERTAD2	protein_coding		bta-miR-532	ENSBTAG00000001243	AP3M2	protein_coding		bta-miR-125b	ENSBTAG00000017457	STK10	protein_coding
bta-miR-301b	ENSBTAG00000015221	PCCB	protein_coding		bta-miR-532	ENSBTAG00000031774	H1-12	protein_coding		bta-miR-125b	ENSBTAG00000051298	PVR	protein_coding
bta-miR-301b	ENSBTAG00000017339	RUNX1T1	protein_coding		bta-miR-532	ENSBTAG00000003595	FAM216B	protein_coding		bta-miR-125b	ENSBTAG00000048041	ACTR1B	protein_coding
bta-miR-301b	ENSBTAG00000017955	KCNIP3	protein_coding		bta-miR-532	ENSBTAG00000003068	MSMO1	protein_coding		bta-miR-125b	ENSBTAG00000012239	SLC37A3	protein_coding
bta-miR-340	ENSBTAG00000001243	AP3M2	protein_coding		bta-miR-532	ENSBTAG00000002980	GPT2	protein_coding		bta-miR-125b	ENSBTAG00000003526	SYNE3	protein_coding
bta-miR-340	ENSBTAG00000005189	SPACA9	protein_coding		bta-miR-532	ENSBTAG00000003668	RADX	protein_coding		bta-miR-125b	ENSBTAG00000018663	GPRC5C	protein_coding
bta-miR-340	ENSBTAG00000007147	CUEDC1	protein_coding		bta-miR-532	ENSBTAG00000004855	PRDX6	protein_coding		bta-miR-125b	ENSBTAG00000026836	ENSBTAG00000026836	protein_coding
bta-miR-340	ENSBTAG00000004777	S100B	protein_coding		bta-miR-532	ENSBTAG00000006104	SNU13	protein_coding		bta-miR-125b	ENSBTAG00000004035	SDK1	protein_coding
bta-miR-340	ENSBTAG00000010456	TADA1	protein_coding		bta-miR-532	ENSBTAG00000039442	SEC62	protein_coding		bta-miR-125b	ENSBTAG00000009693	TBC1D12	protein_coding
bta-miR-340	ENSBTAG00000013066	IGF2	protein_coding		bta-miR-532	ENSBTAG00000013478	MARVELD1	protein_coding		bta-miR-125b	ENSBTAG00000051083	WNT4	protein_coding
bta-miR-340	ENSBTAG00000015351	STYK1	protein_coding		bta-miR-532	ENSBTAG00000011824	OGN	protein_coding		bta-miR-125b	ENSBTAG00000050478	ENSBTAG00000050478	lncRNA
bta-miR-340	ENSBTAG00000013855	ORMDL3	protein_coding		bta-miR-532	ENSBTAG00000015614	LNX2	protein_coding		bta-miR-125b	ENSBTAG00000052912	ENSBTAG00000052912	lncRNA
bta-miR-340	ENSBTAG00000013191	AGRN	protein_coding		bta-miR-532	ENSBTAG00000014057	SLC35A1	protein_coding		bta-miR-125b	ENSBTAG00000054738	ENSBTAG00000054738	lncRNA
bta-miR-340	ENSBTAG00000016208	TGM2	protein_coding		bta-miR-532	ENSBTAG00000014091	ARHGEF3	protein_coding		bta-miR-125b	ENSBTAG00000015363	CDC42SE1	lncRNA
bta-miR-340	ENSBTAG00000016571	FAM234A	protein_coding		bta-miR-532	ENSBTAG00000008816	TRIM2	protein_coding		bta-miR-125b	ENSBTAG00000049838	ENSBTAG00000049838	lncRNA
bta-miR-340	ENSBTAG00000014060	LSM6	protein_coding		bta-miR-532	ENSBTAG00000020119	RNF43	protein_coding		bta-miR-125b	ENSBTAG00000053153	ENSBTAG00000053153	lncRNA
bta-miR-340	ENSBTAG00000009956	CENPM	protein_coding		bta-miR-532	ENSBTAG00000009489	CACNA2D2	protein_coding		bta-miR-125b	ENSBTAG00000052721	ENSBTAG00000052721	lncRNA
bta-miR-340	ENSBTAG00000021223	CRY2	protein_coding		bta-miR-532	ENSBTAG00000032548	SYBU	protein_coding		bta-miR-125b	ENSBTAG00000053893	ENSBTAG00000053893	lncRNA
bta-miR-340	ENSBTAG00000004799	DENND2A	protein_coding		bta-miR-532	ENSBTAG00000047626	CCDC188	protein_coding		bta-miR-192	ENSBTAG00000000205	MMD	protein_coding
bta-miR-340	ENSBTAG00000002069	BOLA	protein_coding		bta-miR-532	ENSBTAG00000044027	ITGBL1	protein_coding		bta-miR-192	ENSBTAG00000000563	MYD88	protein_coding
bta-miR-340	ENSBTAG00000033690	BARD1	protein_coding		bta-miR-532	ENSBTAG00000032914	SLC11A2	protein_coding		bta-miR-192	ENSBTAG00000000396	PIM1	protein_coding
bta-miR-340	ENSBTAG00000047626	CCDC188	protein_coding		bta-miR-532	ENSBTAG00000010338	FBXO36	protein_coding		bta-miR-192	ENSBTAG00000001694	TYRO3	protein_coding
bta-miR-340	ENSBTAG00000004575	FAM126A	protein_coding		bta-miR-532	ENSBTAG00000013857	SH2D3A	protein_coding		bta-miR-192	ENSBTAG00000001405	GLCE	protein_coding
bta-miR-340	ENSBTAG00000016192	MDH1B	protein_coding		bta-miR-532	ENSBTAG00000023843	RALGPS1	protein_coding		bta-miR-192	ENSBTAG00000002181	KHDRBS3	protein_coding
bta-miR-340	ENSBTAG00000026502	CYP2D14	protein_coding		bta-miR-532	ENSBTAG00000013066	IGF2	protein_coding		bta-miR-192	ENSBTAG00000006939	FGD3	protein_coding
bta-miR-340	ENSBTAG00000018502	ARMC9	protein_coding		bta-miR-532	ENSBTAG00000032588	TMEM150C	protein_coding		bta-miR-192	ENSBTAG00000004471	ST3GAL6	protein_coding
bta-miR-340	ENSBTAG00000015950	ISOC2	protein_coding		bta-miR-532	ENSBTAG00000005629	CRYBG2	protein_coding		bta-miR-192	ENSBTAG00000026993	TMBIM4	protein_coding
bta-miR-376d	ENSBTAG00000000937	ITPRID2	protein_coding		bta-miR-532	ENSBTAG00000000700	PARVA	protein_coding		bta-miR-192	ENSBTAG00000006049	BZW1	protein_coding
bta-miR-376d	ENSBTAG00000003299	LPAR4	protein_coding		bta-let-7e	ENSBTAG00000002116	ZCCHC3	protein_coding		bta-miR-192	ENSBTAG00000004371	CS	protein_coding
bta-miR-376d	ENSBTAG00000031439	CDC14A	protein_coding		bta-let-7e	ENSBTAG00000002179	CDIN1	protein_coding		bta-miR-192	ENSBTAG00000006593	ANKS3	protein_coding
bta-miR-376d	ENSBTAG00000016571	FAM234A	protein_coding		bta-let-7e	ENSBTAG00000007077	ABHD1	protein_coding		bta-miR-192	ENSBTAG00000015144	GMIP	protein_coding
bta-miR-376d	ENSBTAG00000010027	CHDH	protein_coding		bta-let-7e	ENSBTAG00000007149	NYNRIN	protein_coding		bta-miR-192	ENSBTAG00000013007	FAM210B	protein_coding
bta-miR-376d	ENSBTAG00000018833	SVOP	protein_coding		bta-let-7e	ENSBTAG00000005857	SLC6A1	protein_coding		bta-miR-192	ENSBTAG00000011257	ASAH1	protein_coding
bta-miR-376d	ENSBTAG00000031765	CCDC189	protein_coding		bta-let-7e	ENSBTAG00000006048	DCAKD	protein_coding		bta-miR-192	ENSBTAG00000008612	C1R	protein_coding
bta-miR-2313	ENSBTAG00000001826	SASH1	protein_coding		bta-let-7e	ENSBTAG00000004952	MFSD4A	protein_coding		bta-miR-192	ENSBTAG00000012674	CNKSR3	protein_coding
bta-miR-2313	ENSBTAG00000001107	CACYBP	protein_coding		bta-let-7e	ENSBTAG00000006349	EXTL1	protein_coding		bta-miR-192	ENSBTAG00000013640	KLRG1	protein_coding
bta-miR-2313	ENSBTAG00000003414	SAXO2	protein_coding		bta-let-7e	ENSBTAG00000014011	TMOD2	protein_coding		bta-miR-192	ENSBTAG00000009236	DAGLB	protein_coding
bta-miR-2313	ENSBTAG00000002480	NUDT1	protein_coding		bta-let-7e	ENSBTAG00000011962	PLA2G3	protein_coding		bta-miR-192	ENSBTAG00000003418	MSN	protein_coding
bta-miR-2313	ENSBTAG00000003946	NECAB3	protein_coding		bta-let-7e	ENSBTAG00000013066	IGF2	protein_coding		bta-miR-192	ENSBTAG00000011579	CHRM1	protein_coding
bta-miR-2313	ENSBTAG00000002615	LONRF3	protein_coding		bta-let-7e	ENSBTAG00000012558	ADAMTS12	protein_coding		bta-miR-192	ENSBTAG00000009183	SHISA5	protein_coding
bta-miR-2313	ENSBTAG00000005503	PRMT2	protein_coding		bta-let-7e	ENSBTAG00000024884	CCNF	protein_coding		bta-miR-192	ENSBTAG00000018176	CYBC1	protein_coding
bta-miR-2313	ENSBTAG00000007147	CUEDC1	protein_coding		bta-let-7e	ENSBTAG00000019242	CHRNB1	protein_coding		bta-miR-192	ENSBTAG00000004059	SOAT1	protein_coding
bta-miR-2313	ENSBTAG00000005063	THEM6	protein_coding		bta-let-7e	ENSBTAG00000016847	ARL4D	protein_coding		bta-miR-192	ENSBTAG00000020272	SIK2	protein_coding
bta-miR-2313	ENSBTAG00000005857	SLC6A1	protein_coding		bta-let-7e	ENSBTAG00000005630	VWA7	protein_coding		bta-miR-192	ENSBTAG00000019376	FNDC3B	protein_coding
bta-miR-2313	ENSBTAG00000016223	SCRN1	protein_coding		bta-let-7e	ENSBTAG00000022681	EOGT	protein_coding		bta-miR-192	ENSBTAG00000015936	BRINP1	protein_coding
bta-miR-2313	ENSBTAG00000013855	ORMDL3	protein_coding		bta-let-7e	ENSBTAG00000018948	HIF3A	protein_coding		bta-miR-192	ENSBTAG00000008897	BIN2	protein_coding
bta-miR-2313	ENSBTAG00000015432	TMEM231	protein_coding		bta-let-7e	ENSBTAG00000033298	LYRM9	protein_coding		bta-miR-192	ENSBTAG00000040368	AAGAB	protein_coding
bta-miR-2313	ENSBTAG00000011187	FAM13A	protein_coding		bta-let-7e	ENSBTAG00000018936	LSS	protein_coding		bta-miR-192	ENSBTAG00000045582	ARPC5	protein_coding
bta-miR-2313	ENSBTAG00000012432	FDFT1	protein_coding		bta-let-7e	ENSBTAG00000047786	LRRC10B	protein_coding		bta-miR-192	ENSBTAG00000037951	KLHL6	protein_coding
bta-miR-2313	ENSBTAG00000016486	SORBS2	protein_coding		bta-let-7e	ENSBTAG00000020688	ARHGEF15	protein_coding		bta-miR-192	ENSBTAG00000027630	CISD2	protein_coding
bta-miR-2313	ENSBTAG00000016465	DHCR7	protein_coding		bta-let-7e	ENSBTAG00000032914	SLC11A2	protein_coding		bta-miR-192	ENSBTAG00000046263	ADAMTSL5	protein_coding
bta-miR-2313	ENSBTAG00000018749	NUDT16	protein_coding		bta-let-7e	ENSBTAG00000049014	ENSBTAG00000049014	protein_coding		bta-miR-192	ENSBTAG00000003585	CD47	protein_coding
bta-miR-2313	ENSBTAG00000017094	SHMT1	protein_coding		bta-let-7e	ENSBTAG00000051072	AQP4	protein_coding		bta-miR-192	ENSBTAG00000039819	RPH3AL	protein_coding
bta-miR-2313	ENSBTAG00000020119	RNF43	protein_coding		bta-let-7e	ENSBTAG00000005629	CRYBG2	protein_coding		bta-miR-192	ENSBTAG00000046407	NYX	protein_coding
bta-miR-2313	ENSBTAG00000018833	SVOP	protein_coding		bta-let-7e	ENSBTAG00000026502	CYP2D14	protein_coding		bta-miR-192	ENSBTAG00000001126	BMP2K	protein_coding
bta-miR-2313	ENSBTAG00000011910	STK33	protein_coding		bta-let-7e	ENSBTAG00000008434	GCAT	protein_coding		bta-miR-192	ENSBTAG00000015403	TPP1	protein_coding
bta-miR-2313	ENSBTAG00000038180	SCN2A	protein_coding		bta-let-7e	ENSBTAG00000019254	CFAP77	protein_coding		bta-miR-192	ENSBTAG00000021978	PARVB	protein_coding
bta-miR-2313	ENSBTAG00000018804	CELSR2	protein_coding		bta-let-7e	ENSBTAG00000054592	SCN2B	protein_coding		bta-miR-192	ENSBTAG00000005481	ADAM10	protein_coding
bta-miR-2313	ENSBTAG00000018372	STARD7	protein_coding		bta-let-7e	ENSBTAG00000051910	FGF10	protein_coding		bta-miR-192	ENSBTAG00000005247	FRMD3	protein_coding
bta-miR-2313	ENSBTAG00000016854	AK7	protein_coding		bta-let-7e	ENSBTAG00000000170	GSTT4	protein_coding		bta-miR-192	ENSBTAG00000024960	ENSBTAG00000024960	protein_coding
bta-miR-2313	ENSBTAG00000037799	ENSBTAG00000037799	protein_coding		bta-let-7e	ENSBTAG00000049540	CCDC103	protein_coding		bta-miR-192	ENSBTAG00000048851	UBE2QL1	protein_coding
bta-miR-2313	ENSBTAG00000010164	ESPNL	protein_coding		bta-let-7e	ENSBTAG00000049287	ENSBTAG00000049287	lncRNA		bta-miR-192	ENSBTAG00000002683	PFKP	protein_coding
bta-miR-2313	ENSBTAG00000034192	KIAA2012	protein_coding		bta-miR-34a	ENSBTAG00000000653	PPP1R16B	protein_coding		bta-miR-192	ENSBTAG00000017451	TSPAN17	protein_coding
bta-miR-2313	ENSBTAG00000004575	FAM126A	protein_coding		bta-miR-34a	ENSBTAG00000004041	ANKRD10	protein_coding		bta-miR-192	ENSBTAG00000000812	CD300A	protein_coding
bta-miR-2313	ENSBTAG00000049547	ENSBTAG00000049547	protein_coding		bta-miR-34a	ENSBTAG00000003068	MSMO1	protein_coding		bta-miR-192	ENSBTAG00000006685	IL10	protein_coding
bta-miR-2313	ENSBTAG00000020361	SLC35F3	protein_coding		bta-miR-34a	ENSBTAG00000003163	RBBP8NL	protein_coding		bta-miR-192	ENSBTAG00000019630	RGL1	protein_coding
bta-miR-2313	ENSBTAG00000005442	DNAI4	protein_coding		bta-miR-34a	ENSBTAG00000002809	CAPN10	protein_coding		bta-miR-192	ENSBTAG00000048809	VPS37B	protein_coding
bta-miR-2313	ENSBTAG00000013857	SH2D3A	protein_coding		bta-miR-34a	ENSBTAG00000004038	ABAT	protein_coding		bta-miR-192	ENSBTAG00000019272	LPCAT2	protein_coding
bta-miR-2313	ENSBTAG00000023843	RALGPS1	protein_coding		bta-miR-34a	ENSBTAG00000005503	PRMT2	protein_coding		bta-miR-192	ENSBTAG00000048843	UBE2W	protein_coding
bta-miR-2313	ENSBTAG00000007348	STRA6	protein_coding		bta-miR-34a	ENSBTAG00000007147	CUEDC1	protein_coding		bta-miR-192	ENSBTAG00000012976	WLS	protein_coding
bta-miR-2313	ENSBTAG00000054688	ENSBTAG00000054688	protein_coding		bta-miR-34a	ENSBTAG00000007933	DIPK2A	protein_coding		bta-miR-192	ENSBTAG00000051298	PVR	protein_coding
bta-miR-2313	ENSBTAG00000017955	KCNIP3	protein_coding		bta-miR-34a	ENSBTAG00000007077	ABHD1	protein_coding		bta-miR-192	ENSBTAG00000015188	KLF6	protein_coding
bta-miR-2313	ENSBTAG00000017228	TP53I11	protein_coding		bta-miR-34a	ENSBTAG00000007149	NYNRIN	protein_coding		bta-miR-192	ENSBTAG00000052866	ENSBTAG00000052866	lncRNA
bta-miR-2313	ENSBTAG00000051169	ERICH2	protein_coding		bta-miR-34a	ENSBTAG00000007220	CASKIN2	protein_coding		bta-miR-192	ENSBTAG00000051760	ENSBTAG00000051760	lncRNA
bta-miR-2313	ENSBTAG00000005629	CRYBG2	protein_coding		bta-miR-34a	ENSBTAG00000006035	PPP1R1B	protein_coding		bta-miR-377	ENSBTAG00000000917	BMP1	protein_coding
bta-miR-2313	ENSBTAG00000026502	CYP2D14	protein_coding		bta-miR-34a	ENSBTAG00000007921	DAPP1	protein_coding		bta-miR-377	ENSBTAG00000000942	SIPA1L2	protein_coding
bta-miR-2313	ENSBTAG00000031439	CDC14A	protein_coding		bta-miR-34a	ENSBTAG00000006349	EXTL1	protein_coding		bta-miR-377	ENSBTAG00000002010	PI4K2A	protein_coding
bta-miR-2313	ENSBTAG00000053919	ENSBTAG00000053919	protein_coding		bta-miR-34a	ENSBTAG00000005034	CAPN5	protein_coding		bta-miR-377	ENSBTAG00000003815	EDEM2	protein_coding
bta-miR-2313	ENSBTAG00000054592	SCN2B	protein_coding		bta-miR-34a	ENSBTAG00000009055	RNF144B	protein_coding		bta-miR-377	ENSBTAG00000003877	ZCCHC24	protein_coding
bta-miR-2313	ENSBTAG00000049287	ENSBTAG00000049287	lncRNA		bta-miR-34a	ENSBTAG00000012673	CDK18	protein_coding		bta-miR-377	ENSBTAG00000002187	SERINC3	protein_coding
bta-miR-2313	ENSBTAG00000051242	ENSBTAG00000051242	lncRNA		bta-miR-34a	ENSBTAG00000016223	SCRN1	protein_coding		bta-miR-377	ENSBTAG00000005477	LAPTM5	protein_coding
bta-miR-2313	ENSBTAG00000003763	MYO5C	protein_coding		bta-miR-34a	ENSBTAG00000017277	RAB36	protein_coding		bta-miR-377	ENSBTAG00000008100	GOLGA7B	protein_coding
bta-miR-2313	ENSBTAG00000005069	TM7SF2	protein_coding		bta-miR-34a	ENSBTAG00000012059	MVD	protein_coding		bta-miR-377	ENSBTAG00000008279	FRMD4A	protein_coding
bta-miR-2313	ENSBTAG00000006578	SPEF1	protein_coding		bta-miR-34a	ENSBTAG00000010378	PEF1	protein_coding		bta-miR-377	ENSBTAG00000007438	STT3B	protein_coding
bta-miR-2313	ENSBTAG00000005034	CAPN5	protein_coding		bta-miR-34a	ENSBTAG00000009998	GALNT16	protein_coding		bta-miR-377	ENSBTAG00000006049	BZW1	protein_coding
bta-miR-2313	ENSBTAG00000015848	PHKA1	protein_coding		bta-miR-34a	ENSBTAG00000009145	SLC7A4	protein_coding		bta-miR-377	ENSBTAG00000007661	MYO1F	protein_coding
bta-miR-2313	ENSBTAG00000014538	HPCAL4	protein_coding		bta-miR-34a	ENSBTAG00000008939	DNMBP	protein_coding		bta-miR-377	ENSBTAG00000007895	SLC20A1	protein_coding
bta-miR-2313	ENSBTAG00000010223	NTF3	protein_coding		bta-miR-34a	ENSBTAG00000013015	CCDC13	protein_coding		bta-miR-377	ENSBTAG00000006472	GPR143	protein_coding
bta-miR-2313	ENSBTAG00000011976	CYP4B1	protein_coding		bta-miR-34a	ENSBTAG00000025853	HOMER1	protein_coding		bta-miR-377	ENSBTAG00000005234	LYPD1	protein_coding
bta-miR-2313	ENSBTAG00000014806	ATP2A3	protein_coding		bta-miR-34a	ENSBTAG00000004288	GSTA4	protein_coding		bta-miR-377	ENSBTAG00000005100	TMEM30A	protein_coding
bta-miR-2313	ENSBTAG00000010027	CHDH	protein_coding		bta-miR-34a	ENSBTAG00000019097	CNTNAP1	protein_coding		bta-miR-377	ENSBTAG00000007111	STEAP3	protein_coding
bta-miR-2313	ENSBTAG00000015655	APBB1	protein_coding		bta-miR-34a	ENSBTAG00000023374	FUT1	protein_coding		bta-miR-377	ENSBTAG00000009755	GOLGA3	protein_coding
bta-miR-2313	ENSBTAG00000010989	PIK3R1	protein_coding		bta-miR-34a	ENSBTAG00000019044	BAIAP2	protein_coding		bta-miR-377	ENSBTAG00000016053	ARSA	protein_coding
bta-miR-2313	ENSBTAG00000015241	EPHX2	protein_coding		bta-miR-34a	ENSBTAG00000024492	ENSBTAG00000024492	protein_coding		bta-miR-377	ENSBTAG00000015183	TPCN2	protein_coding
bta-miR-2313	ENSBTAG00000018753	TMEM163	protein_coding		bta-miR-34a	ENSBTAG00000017069	GASK1B	protein_coding		bta-miR-377	ENSBTAG00000009051	MMP19	protein_coding
bta-miR-2313	ENSBTAG00000017069	GASK1B	protein_coding		bta-miR-34a	ENSBTAG00000019822	TPPP3	protein_coding		bta-miR-377	ENSBTAG00000009428	GAN	protein_coding
bta-miR-2313	ENSBTAG00000019886	BORA	protein_coding		bta-miR-34a	ENSBTAG00000017765	GSTM1	protein_coding		bta-miR-377	ENSBTAG00000012421	TANGO2	protein_coding
bta-miR-2313	ENSBTAG00000017922	DOLPP1	protein_coding		bta-miR-34a	ENSBTAG00000017846	F11R	protein_coding		bta-miR-377	ENSBTAG00000012464	AFAP1	protein_coding
bta-miR-2313	ENSBTAG00000018339	ATP5MC1	protein_coding		bta-miR-34a	ENSBTAG00000019252	KDF1	protein_coding		bta-miR-377	ENSBTAG00000008638	FAM110A	protein_coding
bta-miR-2313	ENSBTAG00000031679	HSD17B13	protein_coding		bta-miR-34a	ENSBTAG00000018028	TTLL10	protein_coding		bta-miR-377	ENSBTAG00000013298	PLA2G4A	protein_coding
bta-miR-2313	ENSBTAG00000027867	ENSBTAG00000027867	protein_coding		bta-miR-34a	ENSBTAG00000019636	SCARA5	protein_coding		bta-miR-377	ENSBTAG00000008548	FAM98A	protein_coding
bta-miR-2313	ENSBTAG00000018936	LSS	protein_coding		bta-miR-34a	ENSBTAG00000018451	PTMS	protein_coding		bta-miR-377	ENSBTAG00000013577	SLC1A5	protein_coding
bta-miR-2313	ENSBTAG00000009489	CACNA2D2	protein_coding		bta-miR-34a	ENSBTAG00000016732	DNAI2	protein_coding		bta-miR-377	ENSBTAG00000008940	NPTX1	protein_coding
bta-miR-2313	ENSBTAG00000026696	DCDC2B	protein_coding		bta-miR-34a	ENSBTAG00000018833	SVOP	protein_coding		bta-miR-377	ENSBTAG00000009156	CAMK2N1	protein_coding
bta-miR-2313	ENSBTAG00000017167	LRAT	protein_coding		bta-miR-34a	ENSBTAG00000046724	CBX6	protein_coding		bta-miR-377	ENSBTAG00000008931	CREG1	protein_coding
bta-miR-2313	ENSBTAG00000047078	NTF4	protein_coding		bta-miR-34a	ENSBTAG00000014001	MAP1A	protein_coding		bta-miR-377	ENSBTAG00000010843	PGRMC2	protein_coding
bta-miR-2313	ENSBTAG00000003328	TAMM41	protein_coding		bta-miR-34a	ENSBTAG00000031765	CCDC189	protein_coding		bta-miR-377	ENSBTAG00000010303	ICAM1	protein_coding
bta-miR-2313	ENSBTAG00000011702	ENTPD3	protein_coding		bta-miR-34a	ENSBTAG00000016926	C13H20orf85	protein_coding		bta-miR-377	ENSBTAG00000011966	LAMC1	protein_coding
bta-miR-2313	ENSBTAG00000013291	ARMC6	protein_coding		bta-miR-34a	ENSBTAG00000046544	SLC7A10	protein_coding		bta-miR-377	ENSBTAG00000012451	BOLA-DMB	protein_coding
bta-miR-2313	ENSBTAG00000024162	SLC19A1	protein_coding		bta-miR-34a	ENSBTAG00000040490	CCDC3	protein_coding		bta-miR-377	ENSBTAG00000009987	ITGB3	protein_coding
bta-miR-2313	ENSBTAG00000000700	PARVA	protein_coding		bta-miR-34a	ENSBTAG00000009489	CACNA2D2	protein_coding		bta-miR-377	ENSBTAG00000010321	TTC1	protein_coding
bta-miR-2313	ENSBTAG00000049217	ENSBTAG00000049217	protein_coding		bta-miR-34a	ENSBTAG00000047786	LRRC10B	protein_coding		bta-miR-377	ENSBTAG00000025462	GADD45B	protein_coding
bta-miR-2313	ENSBTAG00000052192	SPATA33	protein_coding		bta-miR-34a	ENSBTAG00000010548	DNAAF11	protein_coding		bta-miR-377	ENSBTAG00000021808	CACNB3	protein_coding
bta-miR-2313	ENSBTAG00000011767	PALS1	protein_coding		bta-miR-34a	ENSBTAG00000033190	PGM5	protein_coding		bta-miR-377	ENSBTAG00000019470	NEK6	protein_coding
bta-miR-2313	ENSBTAG00000050799	TMEM151B	protein_coding		bta-miR-34a	ENSBTAG00000038770	ENSBTAG00000038770	protein_coding		bta-miR-377	ENSBTAG00000020520	RASD1	protein_coding
bta-miR-2313	ENSBTAG00000021751	RASEF	protein_coding		bta-miR-34a	ENSBTAG00000010338	FBXO36	protein_coding		bta-miR-377	ENSBTAG00000026369	ENC1	protein_coding
bta-miR-2285b	ENSBTAG00000000588	CHODL	protein_coding		bta-miR-34a	ENSBTAG00000030520	PROB1	protein_coding		bta-miR-377	ENSBTAG00000018112	TBL1X	protein_coding
bta-miR-2285b	ENSBTAG00000001417	ACSM1	protein_coding		bta-miR-34a	ENSBTAG00000049014	ENSBTAG00000049014	protein_coding		bta-miR-377	ENSBTAG00000005042	SYN1	protein_coding
bta-miR-2285b	ENSBTAG00000004038	ABAT	protein_coding		bta-miR-34a	ENSBTAG00000008464	ABCB9	protein_coding		bta-miR-377	ENSBTAG00000007016	CNPY4	protein_coding
bta-miR-2285b	ENSBTAG00000005976	HSD17B7	protein_coding		bta-miR-34a	ENSBTAG00000016313	ECH1	protein_coding		bta-miR-377	ENSBTAG00000007181	KIFC3	protein_coding
bta-miR-2285b	ENSBTAG00000008028	CHN1	protein_coding		bta-miR-34a	ENSBTAG00000023843	RALGPS1	protein_coding		bta-miR-377	ENSBTAG00000026080	ENSBTAG00000026080	protein_coding
bta-miR-2285b	ENSBTAG00000006886	FAM117A	protein_coding		bta-miR-34a	ENSBTAG00000019281	MCRS1	protein_coding		bta-miR-377	ENSBTAG00000018207	M6PR	protein_coding
bta-miR-2285b	ENSBTAG00000014861	SLC20A2	protein_coding		bta-miR-34a	ENSBTAG00000014189	RGS6	protein_coding		bta-miR-377	ENSBTAG00000015129	KLK10	protein_coding
bta-miR-2285b	ENSBTAG00000014461	ANAPC13	protein_coding		bta-miR-34a	ENSBTAG00000003632	CYP39A1	protein_coding		bta-miR-377	ENSBTAG00000027051	PTAFR	protein_coding
bta-miR-2285b	ENSBTAG00000016571	FAM234A	protein_coding		bta-miR-34a	ENSBTAG00000052518	TUBB4B	protein_coding		bta-miR-377	ENSBTAG00000016873	OSER1	protein_coding
bta-miR-2285b	ENSBTAG00000010989	PIK3R1	protein_coding		bta-miR-34a	ENSBTAG00000005711	NSG1	protein_coding		bta-miR-377	ENSBTAG00000023073	FAM89A	protein_coding
bta-miR-2285b	ENSBTAG00000023374	FUT1	protein_coding		bta-miR-34a	ENSBTAG00000017228	TP53I11	protein_coding		bta-miR-377	ENSBTAG00000026829	TMEM185B	protein_coding
bta-miR-2285b	ENSBTAG00000019822	TPPP3	protein_coding		bta-miR-34a	ENSBTAG00000005629	CRYBG2	protein_coding		bta-miR-377	ENSBTAG00000006084	PINK1	protein_coding
bta-miR-2285b	ENSBTAG00000018589	RFC2	protein_coding		bta-miR-34a	ENSBTAG00000018643	PRC1	protein_coding		bta-miR-377	ENSBTAG00000018097	PARN	protein_coding
bta-miR-2285b	ENSBTAG00000047990	ENSBTAG00000047990	protein_coding		bta-miR-34a	ENSBTAG00000018502	ARMC9	protein_coding		bta-miR-377	ENSBTAG00000016910	EEF1AKMT3	protein_coding
bta-miR-2285b	ENSBTAG00000038180	SCN2A	protein_coding		bta-miR-34a	ENSBTAG00000031439	CDC14A	protein_coding		bta-miR-377	ENSBTAG00000020417	DAPK3	protein_coding
bta-miR-2285b	ENSBTAG00000021830	ENPP1	protein_coding		bta-miR-34a	ENSBTAG00000054592	SCN2B	protein_coding		bta-miR-377	ENSBTAG00000018905	MAN2A2	protein_coding
bta-miR-2285b	ENSBTAG00000010149	CRY1	protein_coding		bta-miR-34a	ENSBTAG00000050015	ENSBTAG00000050015	protein_coding		bta-miR-377	ENSBTAG00000017801	ATP6AP2	protein_coding
bta-miR-2285b	ENSBTAG00000013008	PMCH	protein_coding		bta-miR-34a	ENSBTAG00000021751	RASEF	protein_coding		bta-miR-377	ENSBTAG00000021543	MDFIC	protein_coding
bta-miR-2285b	ENSBTAG00000023843	RALGPS1	protein_coding		bta-miR-34a	ENSBTAG00000031351	SEC14L4	protein_coding		bta-miR-377	ENSBTAG00000017425	GJB2	protein_coding
bta-miR-2285b	ENSBTAG00000015221	PCCB	protein_coding		bta-miR-34a	ENSBTAG00000051242	ENSBTAG00000051242	lncRNA		bta-miR-377	ENSBTAG00000033248	CDH3	protein_coding
bta-miR-2285b	ENSBTAG00000050392	FAM171B	protein_coding		bta-miR-141	ENSBTAG00000002214	TAT	protein_coding		bta-miR-377	ENSBTAG00000034495	GTF2F2	protein_coding
bta-miR-2285b	ENSBTAG00000019254	CFAP77	protein_coding		bta-miR-141	ENSBTAG00000003525	STXBP1	protein_coding		bta-miR-377	ENSBTAG00000046160	SMIM13	protein_coding
bta-miR-2336	ENSBTAG00000008816	TRIM2	protein_coding		bta-miR-141	ENSBTAG00000031439	CDC14A	protein_coding		bta-miR-377	ENSBTAG00000044063	B4GALT6	protein_coding
bta-miR-2336	ENSBTAG00000053919	ENSBTAG00000053919	protein_coding		bta-miR-141	ENSBTAG00000005897	FNTB	protein_coding		bta-miR-377	ENSBTAG00000040368	AAGAB	protein_coding
bta-miR-199c	ENSBTAG00000000937	ITPRID2	protein_coding		bta-miR-141	ENSBTAG00000006065	PCNA	protein_coding		bta-miR-377	ENSBTAG00000013677	SEC14L1	protein_coding
bta-miR-199c	ENSBTAG00000003709	ITGB8	protein_coding		bta-miR-141	ENSBTAG00000010456	TADA1	protein_coding		bta-miR-377	ENSBTAG00000016915	FLT1	protein_coding
bta-miR-199c	ENSBTAG00000004409	IVD	protein_coding		bta-miR-141	ENSBTAG00000012059	MVD	protein_coding		bta-miR-377	ENSBTAG00000046533	RAB31	protein_coding
bta-miR-199c	ENSBTAG00000006104	SNU13	protein_coding		bta-miR-141	ENSBTAG00000030255	PDXP	protein_coding		bta-miR-377	ENSBTAG00000010351	SNX25	protein_coding
bta-miR-199c	ENSBTAG00000006719	ZFAND4	protein_coding		bta-miR-141	ENSBTAG00000008646	TRMT112	protein_coding		bta-miR-377	ENSBTAG00000048059	TMEM86A	protein_coding
bta-miR-199c	ENSBTAG00000039442	SEC62	protein_coding		bta-miR-141	ENSBTAG00000021764	GLRB	protein_coding		bta-miR-377	ENSBTAG00000000738	DAPK1	protein_coding
bta-miR-199c	ENSBTAG00000009058	TMEM177	protein_coding		bta-miR-141	ENSBTAG00000023374	FUT1	protein_coding		bta-miR-377	ENSBTAG00000052306	IFITM3	protein_coding
bta-miR-199c	ENSBTAG00000010456	TADA1	protein_coding		bta-miR-141	ENSBTAG00000019125	SLC1A1	protein_coding		bta-miR-377	ENSBTAG00000026371	SNX29	protein_coding
bta-miR-199c	ENSBTAG00000012805	TSPAN13	protein_coding		bta-miR-141	ENSBTAG00000017922	DOLPP1	protein_coding		bta-miR-377	ENSBTAG00000018260	MFSD11	protein_coding
bta-miR-199c	ENSBTAG00000014538	HPCAL4	protein_coding		bta-miR-141	ENSBTAG00000031765	CCDC189	protein_coding		bta-miR-377	ENSBTAG00000001483	SRGAP2	protein_coding
bta-miR-199c	ENSBTAG00000009903	PTCH1	protein_coding		bta-miR-141	ENSBTAG00000003265	ADD3	protein_coding		bta-miR-377	ENSBTAG00000048508	INHBA	protein_coding
bta-miR-199c	ENSBTAG00000013015	CCDC13	protein_coding		bta-miR-141	ENSBTAG00000031792	POLR1H	protein_coding		bta-miR-377	ENSBTAG00000018706	PCTP	protein_coding
bta-miR-199c	ENSBTAG00000014187	PPM1N	protein_coding		bta-miR-141	ENSBTAG00000020956	MPPED2	protein_coding		bta-miR-377	ENSBTAG00000002148	RAB3D	protein_coding
bta-miR-199c	ENSBTAG00000014830	PPP1R32	protein_coding		bta-miR-141	ENSBTAG00000019175	SOBP	protein_coding		bta-miR-377	ENSBTAG00000010322	HYOU1	protein_coding
bta-miR-199c	ENSBTAG00000016772	USP11	protein_coding		bta-miR-141	ENSBTAG00000033220	C3H1orf189	protein_coding		bta-miR-377	ENSBTAG00000021372	SEPTIN11	protein_coding
bta-miR-199c	ENSBTAG00000018421	WWP2	protein_coding		bta-miR-141	ENSBTAG00000018372	STARD7	protein_coding		bta-miR-377	ENSBTAG00000034373	CDH13	protein_coding
bta-miR-199c	ENSBTAG00000010338	FBXO36	protein_coding		bta-miR-141	ENSBTAG00000010338	FBXO36	protein_coding		bta-miR-377	ENSBTAG00000004636	PLEKHA1	protein_coding
bta-miR-199c	ENSBTAG00000018744	MGAT5	protein_coding		bta-miR-141	ENSBTAG00000049014	ENSBTAG00000049014	protein_coding		bta-miR-377	ENSBTAG00000019264	EDEM3	protein_coding
bta-miR-199c	ENSBTAG00000015221	PCCB	protein_coding		bta-miR-141	ENSBTAG00000049339	ENSBTAG00000049339	protein_coding		bta-miR-377	ENSBTAG00000052473	ENSBTAG00000052473	protein_coding
bta-miR-2389	ENSBTAG00000000390	TPST1	protein_coding		bta-miR-141	ENSBTAG00000005138	BCL9L	protein_coding		bta-miR-377	ENSBTAG00000010619	PPP3R1	protein_coding
bta-miR-2389	ENSBTAG00000000653	PPP1R16B	protein_coding		bta-miR-141	ENSBTAG00000017533	LRRC1	protein_coding		bta-miR-377	ENSBTAG00000001249	SULT1B1	protein_coding
bta-miR-2389	ENSBTAG00000002116	ZCCHC3	protein_coding		bta-miR-141	ENSBTAG00000050402	ENSBTAG00000050402	protein_coding		bta-miR-377	ENSBTAG00000039993	CD1D	protein_coding
bta-miR-2389	ENSBTAG00000003946	NECAB3	protein_coding		bta-miR-141	ENSBTAG00000023843	RALGPS1	protein_coding		bta-miR-377	ENSBTAG00000048041	ACTR1B	protein_coding
bta-miR-2389	ENSBTAG00000003594	RIBC2	protein_coding		bta-miR-141	ENSBTAG00000015221	PCCB	protein_coding		bta-miR-377	ENSBTAG00000053374	NUS1	protein_coding
bta-miR-2389	ENSBTAG00000004038	ABAT	protein_coding		bta-miR-141	ENSBTAG00000054688	ENSBTAG00000054688	protein_coding		bta-miR-377	ENSBTAG00000007850	ITIH4C4	protein_coding
bta-miR-2389	ENSBTAG00000003525	STXBP1	protein_coding		bta-miR-141	ENSBTAG00000003075	DVL2	protein_coding		bta-miR-377	ENSBTAG00000005058	PHAF1	protein_coding
bta-miR-2389	ENSBTAG00000005685	HSD11B2	protein_coding		bta-miR-141	ENSBTAG00000026004	CNTNAP4	protein_coding		bta-miR-377	ENSBTAG00000051981	ENSBTAG00000051981	protein_coding
bta-miR-2389	ENSBTAG00000007096	GAS8	protein_coding		bta-miR-141	ENSBTAG00000033298	LYRM9	protein_coding		bta-miR-377	ENSBTAG00000004035	SDK1	protein_coding
bta-miR-2389	ENSBTAG00000007149	NYNRIN	protein_coding		bta-miR-16a	ENSBTAG00000000076	RECK	protein_coding		bta-miR-377	ENSBTAG00000034689	ZNRF1	protein_coding
bta-miR-2389	ENSBTAG00000007220	CASKIN2	protein_coding		bta-miR-16a	ENSBTAG00000001233	MPZL3	protein_coding		bta-miR-377	ENSBTAG00000002854	TMEM63A	protein_coding
bta-miR-2389	ENSBTAG00000005028	HIRIP3	protein_coding		bta-miR-16a	ENSBTAG00000002238	ARL2	protein_coding		bta-miR-377	ENSBTAG00000054978	ENSBTAG00000054978	lncRNA
bta-miR-2389	ENSBTAG00000006035	PPP1R1B	protein_coding		bta-miR-16a	ENSBTAG00000004038	ABAT	protein_coding		bta-miR-449a	ENSBTAG00000000005	GRK3	protein_coding
bta-miR-2389	ENSBTAG00000006541	ATP2A1	protein_coding		bta-miR-16a	ENSBTAG00000003525	STXBP1	protein_coding		bta-miR-449a	ENSBTAG00000000032	ABI3	protein_coding
bta-miR-2389	ENSBTAG00000006349	EXTL1	protein_coding		bta-miR-16a	ENSBTAG00000005069	TM7SF2	protein_coding		bta-miR-449a	ENSBTAG00000000073	LRPAP1	protein_coding
bta-miR-2389	ENSBTAG00000005034	CAPN5	protein_coding		bta-miR-16a	ENSBTAG00000005189	SPACA9	protein_coding		bta-miR-449a	ENSBTAG00000000428	BAK1	protein_coding
bta-miR-2389	ENSBTAG00000016350	NACC1	protein_coding		bta-miR-16a	ENSBTAG00000007149	NYNRIN	protein_coding		bta-miR-449a	ENSBTAG00000000833	TAX1BP3	protein_coding
bta-miR-2389	ENSBTAG00000016223	SCRN1	protein_coding		bta-miR-16a	ENSBTAG00000005063	THEM6	protein_coding		bta-miR-449a	ENSBTAG00000000675	PGS1	protein_coding
bta-miR-2389	ENSBTAG00000017277	RAB36	protein_coding		bta-miR-16a	ENSBTAG00000007994	OSCP1	protein_coding		bta-miR-449a	ENSBTAG00000001008	PRF1	protein_coding
bta-miR-2389	ENSBTAG00000013848	ADGRD1	protein_coding		bta-miR-16a	ENSBTAG00000006185	SPC24	protein_coding		bta-miR-449a	ENSBTAG00000000815	EPHA2	protein_coding
bta-miR-2389	ENSBTAG00000015614	LNX2	protein_coding		bta-miR-16a	ENSBTAG00000006387	TSNAXIP1	protein_coding		bta-miR-449a	ENSBTAG00000039275	ERAP2	protein_coding
bta-miR-2389	ENSBTAG00000016208	TGM2	protein_coding		bta-miR-16a	ENSBTAG00000009055	RNF144B	protein_coding		bta-miR-449a	ENSBTAG00000000742	AMOTL2	protein_coding
bta-miR-2389	ENSBTAG00000013015	CCDC13	protein_coding		bta-miR-16a	ENSBTAG00000012673	CDK18	protein_coding		bta-miR-449a	ENSBTAG00000000898	F2RL2	protein_coding
bta-miR-2389	ENSBTAG00000010324	GTPBP1	protein_coding		bta-miR-16a	ENSBTAG00000009363	GINS3	protein_coding		bta-miR-449a	ENSBTAG00000000857	SLC52A2	protein_coding
bta-miR-2389	ENSBTAG00000009568	KANK2	protein_coding		bta-miR-16a	ENSBTAG00000013291	ARMC6	protein_coding		bta-miR-449a	ENSBTAG00000001931	TRABD	protein_coding
bta-miR-2389	ENSBTAG00000009661	RNASEH2A	protein_coding		bta-miR-16a	ENSBTAG00000016002	FAM169A	protein_coding		bta-miR-449a	ENSBTAG00000001805	TWSG1	protein_coding
bta-miR-2389	ENSBTAG00000014583	CALM3	protein_coding		bta-miR-16a	ENSBTAG00000009481	C3H1orf87	protein_coding		bta-miR-449a	ENSBTAG00000001981	SLC6A17	protein_coding
bta-miR-2389	ENSBTAG00000010789	ANKRD54	protein_coding		bta-miR-16a	ENSBTAG00000013848	ADGRD1	protein_coding		bta-miR-449a	ENSBTAG00000001228	CEND1	protein_coding
bta-miR-2389	ENSBTAG00000004288	GSTA4	protein_coding		bta-miR-16a	ENSBTAG00000009607	LARGE2	protein_coding		bta-miR-449a	ENSBTAG00000001906	FANCA	protein_coding
bta-miR-2389	ENSBTAG00000024884	CCNF	protein_coding		bta-miR-16a	ENSBTAG00000009903	PTCH1	protein_coding		bta-miR-449a	ENSBTAG00000039335	ARRDC2	protein_coding
bta-miR-2389	ENSBTAG00000019242	CHRNB1	protein_coding		bta-miR-16a	ENSBTAG00000013015	CCDC13	protein_coding		bta-miR-449a	ENSBTAG00000001889	C22H3orf14	protein_coding
bta-miR-2389	ENSBTAG00000019822	TPPP3	protein_coding		bta-miR-16a	ENSBTAG00000014693	TMEM88	protein_coding		bta-miR-449a	ENSBTAG00000039483	DSG3	protein_coding
bta-miR-2389	ENSBTAG00000007325	TPSB2	protein_coding		bta-miR-16a	ENSBTAG00000008452	IHH	protein_coding		bta-miR-449a	ENSBTAG00000001189	AP1B1	protein_coding
bta-miR-2389	ENSBTAG00000017922	DOLPP1	protein_coding		bta-miR-16a	ENSBTAG00000012496	MTMR11	protein_coding		bta-miR-449a	ENSBTAG00000002052	PLOD1	protein_coding
bta-miR-2389	ENSBTAG00000031765	CCDC189	protein_coding		bta-miR-16a	ENSBTAG00000008816	TRIM2	protein_coding		bta-miR-449a	ENSBTAG00000053807	OAS1X	protein_coding
bta-miR-2389	ENSBTAG00000019281	MCRS1	protein_coding		bta-miR-16a	ENSBTAG00000018969	POLR1C	protein_coding		bta-miR-449a	ENSBTAG00000001405	GLCE	protein_coding
bta-miR-2389	ENSBTAG00000016854	AK7	protein_coding		bta-miR-16a	ENSBTAG00000024884	CCNF	protein_coding		bta-miR-449a	ENSBTAG00000001296	TMEM50A	protein_coding
bta-miR-2389	ENSBTAG00000033298	LYRM9	protein_coding		bta-miR-16a	ENSBTAG00000016772	USP11	protein_coding		bta-miR-449a	ENSBTAG00000003176	JAM3	protein_coding
bta-miR-2389	ENSBTAG00000031532	DACT2	protein_coding		bta-miR-16a	ENSBTAG00000021252	TMEM35A	protein_coding		bta-miR-449a	ENSBTAG00000003409	FKBP1B	protein_coding
bta-miR-2389	ENSBTAG00000009489	CACNA2D2	protein_coding		bta-miR-16a	ENSBTAG00000019029	DPH5	protein_coding		bta-miR-449a	ENSBTAG00000002605	TRIM16	protein_coding
bta-miR-2389	ENSBTAG00000018804	CELSR2	protein_coding		bta-miR-16a	ENSBTAG00000021838	ESRP1	protein_coding		bta-miR-449a	ENSBTAG00000004206	LRRC55	protein_coding
bta-miR-2389	ENSBTAG00000043976	RNFT2	protein_coding		bta-miR-16a	ENSBTAG00000024269	TGFBR3	protein_coding		bta-miR-449a	ENSBTAG00000003191	FSCN1	protein_coding
bta-miR-2389	ENSBTAG00000004622	DZANK1	protein_coding		bta-miR-16a	ENSBTAG00000017094	SHMT1	protein_coding		bta-miR-449a	ENSBTAG00000002854	TMEM63A	protein_coding
bta-miR-2389	ENSBTAG00000038132	AIFM3	protein_coding		bta-miR-16a	ENSBTAG00000023452	B9D2	protein_coding		bta-miR-449a	ENSBTAG00000002682	MARK4	protein_coding
bta-miR-2389	ENSBTAG00000010338	FBXO36	protein_coding		bta-miR-16a	ENSBTAG00000017922	DOLPP1	protein_coding		bta-miR-449a	ENSBTAG00000002717	INA	protein_coding
bta-miR-2389	ENSBTAG00000021862	SLC27A3	protein_coding		bta-miR-16a	ENSBTAG00000022681	EOGT	protein_coding		bta-miR-449a	ENSBTAG00000003920	TGM1	protein_coding
bta-miR-2389	ENSBTAG00000008693	EFCAB1	protein_coding		bta-miR-16a	ENSBTAG00000018339	ATP5MC1	protein_coding		bta-miR-449a	ENSBTAG00000003166	AXL	protein_coding
bta-miR-2389	ENSBTAG00000002980	GPT2	protein_coding		bta-miR-16a	ENSBTAG00000020810	CYB561	protein_coding		bta-miR-449a	ENSBTAG00000002585	SLC16A2	protein_coding
bta-miR-2389	ENSBTAG00000050402	ENSBTAG00000050402	protein_coding		bta-miR-16a	ENSBTAG00000017366	GRB7	protein_coding		bta-miR-449a	ENSBTAG00000002190	DOCK8	protein_coding
bta-miR-2389	ENSBTAG00000023843	RALGPS1	protein_coding		bta-miR-16a	ENSBTAG00000003361	METTL15	protein_coding		bta-miR-449a	ENSBTAG00000003183	NTN4	protein_coding
bta-miR-2389	ENSBTAG00000018487	CFAP45	protein_coding		bta-miR-16a	ENSBTAG00000014001	MAP1A	protein_coding		bta-miR-449a	ENSBTAG00000003257	STK4	protein_coding
bta-miR-2389	ENSBTAG00000052518	TUBB4B	protein_coding		bta-miR-16a	ENSBTAG00000031765	CCDC189	protein_coding		bta-miR-449a	ENSBTAG00000004430	SGPP1	protein_coding
bta-miR-2389	ENSBTAG00000055014	SH3BGRL2	protein_coding		bta-miR-16a	ENSBTAG00000033298	LYRM9	protein_coding		bta-miR-449a	ENSBTAG00000007644	GNG7	protein_coding
bta-miR-2389	ENSBTAG00000014092	CELF6	protein_coding		bta-miR-16a	ENSBTAG00000009489	CACNA2D2	protein_coding		bta-miR-449a	ENSBTAG00000008279	FRMD4A	protein_coding
bta-miR-2389	ENSBTAG00000017228	TP53I11	protein_coding		bta-miR-16a	ENSBTAG00000019175	SOBP	protein_coding		bta-miR-449a	ENSBTAG00000008216	RRM2	protein_coding
bta-miR-2389	ENSBTAG00000032588	TMEM150C	protein_coding		bta-miR-16a	ENSBTAG00000043976	RNFT2	protein_coding		bta-miR-449a	ENSBTAG00000005071	SLC49A4	protein_coding
bta-miR-2389	ENSBTAG00000039080	SLC22A3	protein_coding		bta-miR-16a	ENSBTAG00000046750	B3GNT3	protein_coding		bta-miR-449a	ENSBTAG00000007993	CORO1C	protein_coding
bta-miR-2389	ENSBTAG00000000109	NPTXR	protein_coding		bta-miR-16a	ENSBTAG00000004622	DZANK1	protein_coding		bta-miR-449a	ENSBTAG00000007537	PEX19	protein_coding
bta-miR-2389	ENSBTAG00000005629	CRYBG2	protein_coding		bta-miR-16a	ENSBTAG00000047626	CCDC188	protein_coding		bta-miR-449a	ENSBTAG00000005691	FGF2	protein_coding
bta-miR-2389	ENSBTAG00000006060	DCDC1	protein_coding		bta-miR-16a	ENSBTAG00000035858	MCC	protein_coding		bta-miR-449a	ENSBTAG00000007192	SIDT2	protein_coding
bta-miR-2389	ENSBTAG00000054592	SCN2B	protein_coding		bta-miR-16a	ENSBTAG00000021420	EPHA7	protein_coding		bta-miR-449a	ENSBTAG00000006049	BZW1	protein_coding
bta-miR-2389	ENSBTAG00000000170	GSTT4	protein_coding		bta-miR-16a	ENSBTAG00000007651	TARS1L2	protein_coding		bta-miR-449a	ENSBTAG00000008424	ABR	protein_coding
bta-miR-2424	ENSBTAG00000004038	ABAT	protein_coding		bta-miR-16a	ENSBTAG00000036298	ENSBTAG00000036298	protein_coding		bta-miR-449a	ENSBTAG00000007828	SLA	protein_coding
bta-miR-2424	ENSBTAG00000005685	HSD11B2	protein_coding		bta-miR-16a	ENSBTAG00000002888	TMTC2	protein_coding		bta-miR-449a	ENSBTAG00000004851	NCKAP5L	protein_coding
bta-miR-2424	ENSBTAG00000007149	NYNRIN	protein_coding		bta-miR-16a	ENSBTAG00000038652	ENSBTAG00000038652	protein_coding		bta-miR-449a	ENSBTAG00000006938	PPM1F	protein_coding
bta-miR-2424	ENSBTAG00000016058	FAM83B	protein_coding		bta-miR-16a	ENSBTAG00000032914	SLC11A2	protein_coding		bta-miR-449a	ENSBTAG00000006792	EHD4	protein_coding
bta-miR-2424	ENSBTAG00000015569	ENKUR	protein_coding		bta-miR-16a	ENSBTAG00000010338	FBXO36	protein_coding		bta-miR-449a	ENSBTAG00000007390	VAT1	protein_coding
bta-miR-2424	ENSBTAG00000011244	TESK2	protein_coding		bta-miR-16a	ENSBTAG00000022927	RAC3	protein_coding		bta-miR-449a	ENSBTAG00000004377	PHLDB3	protein_coding
bta-miR-2424	ENSBTAG00000010027	CHDH	protein_coding		bta-miR-16a	ENSBTAG00000051072	AQP4	protein_coding		bta-miR-449a	ENSBTAG00000005470	BIN3	protein_coding
bta-miR-2424	ENSBTAG00000008816	TRIM2	protein_coding		bta-miR-16a	ENSBTAG00000023843	RALGPS1	protein_coding		bta-miR-449a	ENSBTAG00000006208	ADCY7	protein_coding
bta-miR-2424	ENSBTAG00000009287	EBP	protein_coding		bta-miR-16a	ENSBTAG00000049524	ENSBTAG00000049524	protein_coding		bta-miR-449a	ENSBTAG00000005215	IL10RA	protein_coding
bta-miR-2424	ENSBTAG00000013147	NEFH	protein_coding		bta-miR-16a	ENSBTAG00000018487	CFAP45	protein_coding		bta-miR-449a	ENSBTAG00000007374	LHFPL2	protein_coding
bta-miR-2424	ENSBTAG00000019822	TPPP3	protein_coding		bta-miR-16a	ENSBTAG00000014189	RGS6	protein_coding		bta-miR-449a	ENSBTAG00000008150	PKIA	protein_coding
bta-miR-2424	ENSBTAG00000018749	NUDT16	protein_coding		bta-miR-16a	ENSBTAG00000052518	TUBB4B	protein_coding		bta-miR-449a	ENSBTAG00000006016	GTPBP2	protein_coding
bta-miR-2424	ENSBTAG00000017764	HDAC4	protein_coding		bta-miR-16a	ENSBTAG00000013110	FARP2	protein_coding		bta-miR-449a	ENSBTAG00000005379	SLC41A1	protein_coding
bta-miR-2424	ENSBTAG00000019125	SLC1A1	protein_coding		bta-miR-16a	ENSBTAG00000005711	NSG1	protein_coding		bta-miR-449a	ENSBTAG00000008380	ITGA11	protein_coding
bta-miR-2424	ENSBTAG00000035858	MCC	protein_coding		bta-miR-16a	ENSBTAG00000055014	SH3BGRL2	protein_coding		bta-miR-449a	ENSBTAG00000007455	DNASE1L1	protein_coding
bta-miR-2424	ENSBTAG00000047009	ANKRD66	protein_coding		bta-miR-16a	ENSBTAG00000000937	ITPRID2	protein_coding		bta-miR-449a	ENSBTAG00000005868	HEBP1	protein_coding
bta-miR-2424	ENSBTAG00000003525	STXBP1	protein_coding		bta-miR-16a	ENSBTAG00000053919	ENSBTAG00000053919	protein_coding		bta-miR-449a	ENSBTAG00000007520	MAPRE2	protein_coding
bta-miR-2424	ENSBTAG00000010338	FBXO36	protein_coding		bta-miR-16a	ENSBTAG00000005629	CRYBG2	protein_coding		bta-miR-449a	ENSBTAG00000004603	PHC2	protein_coding
bta-miR-2424	ENSBTAG00000003539	ROPN1L	protein_coding		bta-miR-16a	ENSBTAG00000008434	GCAT	protein_coding		bta-miR-449a	ENSBTAG00000007103	ITGAL	protein_coding
bta-miR-2424	ENSBTAG00000049339	ENSBTAG00000049339	protein_coding		bta-miR-16a	ENSBTAG00000031439	CDC14A	protein_coding		bta-miR-449a	ENSBTAG00000004452	IPO9	protein_coding
bta-miR-2424	ENSBTAG00000052031	ENSBTAG00000052031	protein_coding		bta-miR-16a	ENSBTAG00000020956	MPPED2	protein_coding		bta-miR-449a	ENSBTAG00000007173	PDGFRA	protein_coding
bta-miR-2424	ENSBTAG00000054688	ENSBTAG00000054688	protein_coding		bta-miR-16a	ENSBTAG00000049203	FBXO17	protein_coding		bta-miR-449a	ENSBTAG00000005793	PEA15	protein_coding
bta-miR-2424	ENSBTAG00000050392	FAM171B	protein_coding		bta-miR-16a	ENSBTAG00000051242	ENSBTAG00000051242	lncRNA		bta-miR-449a	ENSBTAG00000016698	SLAMF8	protein_coding
bta-miR-2474	ENSBTAG00000002116	ZCCHC3	protein_coding		bta-miR-16a	ENSBTAG00000050741	ENSBTAG00000050741	lncRNA		bta-miR-449a	ENSBTAG00000009384	AGTRAP	protein_coding
bta-miR-2474	ENSBTAG00000003163	RBBP8NL	protein_coding		bta-miR-182	ENSBTAG00000000076	RECK	protein_coding		bta-miR-449a	ENSBTAG00000012771	CSF1R	protein_coding
bta-miR-2474	ENSBTAG00000007096	GAS8	protein_coding		bta-miR-182	ENSBTAG00000000937	ITPRID2	protein_coding		bta-miR-449a	ENSBTAG00000012605	GPR157	protein_coding
bta-miR-2474	ENSBTAG00000007147	CUEDC1	protein_coding		bta-miR-182	ENSBTAG00000000653	PPP1R16B	protein_coding		bta-miR-449a	ENSBTAG00000013316	BRPF3	protein_coding
bta-miR-2474	ENSBTAG00000007077	ABHD1	protein_coding		bta-miR-182	ENSBTAG00000003709	ITGB8	protein_coding		bta-miR-449a	ENSBTAG00000012004	TGFB3	protein_coding
bta-miR-2474	ENSBTAG00000018339	ATP5MC1	protein_coding		bta-miR-182	ENSBTAG00000004409	IVD	protein_coding		bta-miR-449a	ENSBTAG00000013071	GPR153	protein_coding
bta-miR-2474	ENSBTAG00000046724	CBX6	protein_coding		bta-miR-182	ENSBTAG00000007147	CUEDC1	protein_coding		bta-miR-449a	ENSBTAG00000012022	TBC1D2B	protein_coding
bta-miR-2474	ENSBTAG00000031765	CCDC189	protein_coding		bta-miR-182	ENSBTAG00000006065	PCNA	protein_coding		bta-miR-449a	ENSBTAG00000013128	ACBD3	protein_coding
bta-miR-2474	ENSBTAG00000032548	SYBU	protein_coding		bta-miR-182	ENSBTAG00000005034	CAPN5	protein_coding		bta-miR-449a	ENSBTAG00000012630	PAMR1	protein_coding
bta-miR-2474	ENSBTAG00000008693	EFCAB1	protein_coding		bta-miR-182	ENSBTAG00000014011	TMOD2	protein_coding		bta-miR-449a	ENSBTAG00000016704	SLC37A2	protein_coding
bta-miR-2474	ENSBTAG00000053044	CDC42EP4	protein_coding		bta-miR-182	ENSBTAG00000015351	STYK1	protein_coding		bta-miR-449a	ENSBTAG00000010408	IKBKE	protein_coding
bta-miR-2474	ENSBTAG00000018487	CFAP45	protein_coding		bta-miR-182	ENSBTAG00000011187	FAM13A	protein_coding		bta-miR-449a	ENSBTAG00000014237	CYTH4C4	protein_coding
bta-miR-2887	ENSBTAG00000003240	C8H9orf152	protein_coding		bta-miR-182	ENSBTAG00000013015	CCDC13	protein_coding		bta-miR-449a	ENSBTAG00000031625	HRH3	protein_coding
bta-miR-2887	ENSBTAG00000004948	LRATD1	protein_coding		bta-miR-182	ENSBTAG00000014091	ARHGEF3	protein_coding		bta-miR-449a	ENSBTAG00000009251	SZRD1	protein_coding
bta-miR-2887	ENSBTAG00000007077	ABHD1	protein_coding		bta-miR-182	ENSBTAG00000009396	EXO1	protein_coding		bta-miR-449a	ENSBTAG00000012464	AFAP1	protein_coding
bta-miR-2887	ENSBTAG00000007220	CASKIN2	protein_coding		bta-miR-182	ENSBTAG00000024492	ENSBTAG00000024492	protein_coding		bta-miR-449a	ENSBTAG00000012592	ANKLE1	protein_coding
bta-miR-2887	ENSBTAG00000005857	SLC6A1	protein_coding		bta-miR-182	ENSBTAG00000018749	NUDT16	protein_coding		bta-miR-449a	ENSBTAG00000008638	FAM110A	protein_coding
bta-miR-2887	ENSBTAG00000006349	EXTL1	protein_coding		bta-miR-182	ENSBTAG00000020810	CYB561	protein_coding		bta-miR-449a	ENSBTAG00000014194	ADARB2	protein_coding
bta-miR-2887	ENSBTAG00000013855	ORMDL3	protein_coding		bta-miR-182	ENSBTAG00000032914	SLC11A2	protein_coding		bta-miR-449a	ENSBTAG00000009873	NRN1	protein_coding
bta-miR-2887	ENSBTAG00000017922	DOLPP1	protein_coding		bta-miR-182	ENSBTAG00000047461	ENSBTAG00000047461	protein_coding		bta-miR-449a	ENSBTAG00000009201	CORO7	protein_coding
bta-miR-2887	ENSBTAG00000018028	TTLL10	protein_coding		bta-miR-182	ENSBTAG00000051116	C23H6orf132	protein_coding		bta-miR-449a	ENSBTAG00000012050	ORAI2	protein_coding
bta-miR-2887	ENSBTAG00000047626	CCDC188	protein_coding		bta-miR-182	ENSBTAG00000055014	SH3BGRL2	protein_coding		bta-miR-449a	ENSBTAG00000016640	HEATR3	protein_coding
bta-miR-2887	ENSBTAG00000018372	STARD7	protein_coding		bta-miR-182	ENSBTAG00000032588	TMEM150C	protein_coding		bta-miR-449a	ENSBTAG00000011786	CLUH	protein_coding
bta-miR-2887	ENSBTAG00000049547	ENSBTAG00000049547	protein_coding		bta-miR-182	ENSBTAG00000005629	CRYBG2	protein_coding		bta-miR-449a	ENSBTAG00000016085	IRAK1	protein_coding
bta-miR-2887	ENSBTAG00000021547	CFAP57	protein_coding		bta-miR-182	ENSBTAG00000052273	ENSBTAG00000052273	lncRNA		bta-miR-449a	ENSBTAG00000016021	GAA	protein_coding
bta-miR-2887	ENSBTAG00000018487	CFAP45	protein_coding		bta-miR-184	ENSBTAG00000000160	CBS	protein_coding		bta-miR-449a	ENSBTAG00000008997	ENG	protein_coding
bta-miR-2887	ENSBTAG00000054162	HOXB8	protein_coding		bta-miR-184	ENSBTAG00000001233	MPZL3	protein_coding		bta-miR-449a	ENSBTAG00000012082	TNFRSF12A	protein_coding
bta-miR-2887	ENSBTAG00000049217	ENSBTAG00000049217	protein_coding		bta-miR-184	ENSBTAG00000003840	GUCY1B1	protein_coding		bta-miR-449a	ENSBTAG00000014465	SERPINE1	protein_coding
bta-miR-2887	ENSBTAG00000051207	ENSBTAG00000051207	lncRNA		bta-miR-184	ENSBTAG00000004409	IVD	protein_coding		bta-miR-449a	ENSBTAG00000011975	SERPINB1	protein_coding
bta-miR-2889	ENSBTAG00000004296	MORN5	protein_coding		bta-miR-184	ENSBTAG00000004432	CHRDL1	protein_coding		bta-miR-449a	ENSBTAG00000008761	TRAFD1	protein_coding
bta-miR-2889	ENSBTAG00000002188	C25H16orf89	protein_coding		bta-miR-184	ENSBTAG00000007994	OSCP1	protein_coding		bta-miR-449a	ENSBTAG00000016378	LRP10	protein_coding
bta-miR-2889	ENSBTAG00000004038	ABAT	protein_coding		bta-miR-184	ENSBTAG00000007319	JAG2	protein_coding		bta-miR-449a	ENSBTAG00000013824	WWC3	protein_coding
bta-miR-2889	ENSBTAG00000007065	TRAPPC6A	protein_coding		bta-miR-184	ENSBTAG00000017277	RAB36	protein_coding		bta-miR-449a	ENSBTAG00000014333	SLC10A3	protein_coding
bta-miR-2889	ENSBTAG00000005069	TM7SF2	protein_coding		bta-miR-184	ENSBTAG00000016571	FAM234A	protein_coding		bta-miR-449a	ENSBTAG00000011482	SLC43A2	protein_coding
bta-miR-2889	ENSBTAG00000004948	LRATD1	protein_coding		bta-miR-184	ENSBTAG00000001842	GSTM3	protein_coding		bta-miR-449a	ENSBTAG00000012774	RAB7B	protein_coding
bta-miR-2889	ENSBTAG00000007147	CUEDC1	protein_coding		bta-miR-184	ENSBTAG00000014806	ATP2A3	protein_coding		bta-miR-449a	ENSBTAG00000037640	PID1	protein_coding
bta-miR-2889	ENSBTAG00000005857	SLC6A1	protein_coding		bta-miR-184	ENSBTAG00000013778	DNAI3	protein_coding		bta-miR-449a	ENSBTAG00000011125	MYO9B	protein_coding
bta-miR-2889	ENSBTAG00000013478	MARVELD1	protein_coding		bta-miR-184	ENSBTAG00000010324	GTPBP1	protein_coding		bta-miR-449a	ENSBTAG00000012032	PDE4A	protein_coding
bta-miR-2889	ENSBTAG00000012673	CDK18	protein_coding		bta-miR-184	ENSBTAG00000018777	ADCY5	protein_coding		bta-miR-449a	ENSBTAG00000038128	BOLA-DQA5	protein_coding
bta-miR-2889	ENSBTAG00000017277	RAB36	protein_coding		bta-miR-184	ENSBTAG00000019082	RAD51D	protein_coding		bta-miR-449a	ENSBTAG00000010986	KCNQ1	protein_coding
bta-miR-2889	ENSBTAG00000012059	MVD	protein_coding		bta-miR-184	ENSBTAG00000020810	CYB561	protein_coding		bta-miR-449a	ENSBTAG00000010193	RAB7A	protein_coding
bta-miR-2889	ENSBTAG00000009145	SLC7A4	protein_coding		bta-miR-184	ENSBTAG00000038929	BCAS4	protein_coding		bta-miR-449a	ENSBTAG00000014105	SRPRA	protein_coding
bta-miR-2889	ENSBTAG00000011356	CAMSAP3	protein_coding		bta-miR-184	ENSBTAG00000004622	DZANK1	protein_coding		bta-miR-449a	ENSBTAG00000009368	RRAGC	protein_coding
bta-miR-2889	ENSBTAG00000012302	RTN4RL1	protein_coding		bta-miR-184	ENSBTAG00000003871	CYP2B6	protein_coding		bta-miR-449a	ENSBTAG00000011454	FKBP10	protein_coding
bta-miR-2889	ENSBTAG00000010246	GRTP1	protein_coding		bta-miR-184	ENSBTAG00000049339	ENSBTAG00000049339	protein_coding		bta-miR-449a	ENSBTAG00000008683	LDHA	protein_coding
bta-miR-2889	ENSBTAG00000010027	CHDH	protein_coding		bta-miR-184	ENSBTAG00000017228	TP53I11	protein_coding		bta-miR-449a	ENSBTAG00000016455	CACHD1	protein_coding
bta-miR-2889	ENSBTAG00000011866	PCBD1	protein_coding		bta-miR-184	ENSBTAG00000003075	DVL2	protein_coding		bta-miR-449a	ENSBTAG00000008435	DELE1	protein_coding
bta-miR-2889	ENSBTAG00000009956	CENPM	protein_coding		bta-miR-184	ENSBTAG00000018502	ARMC9	protein_coding		bta-miR-449a	ENSBTAG00000013018	AMPD2	protein_coding
bta-miR-2889	ENSBTAG00000007348	STRA6	protein_coding		bta-miR-184	ENSBTAG00000031340	SLC6A20	protein_coding		bta-miR-449a	ENSBTAG00000011726	CRYL1	protein_coding
bta-miR-2889	ENSBTAG00000016936	MISP3	protein_coding		bta-miR-184	ENSBTAG00000049203	FBXO17	protein_coding		bta-miR-449a	ENSBTAG00000014078	IGFBPL1	protein_coding
bta-miR-2889	ENSBTAG00000018650	HEPACAM	protein_coding		bta-miR-184	ENSBTAG00000051242	ENSBTAG00000051242	lncRNA		bta-miR-449a	ENSBTAG00000011389	TMEM104	protein_coding
bta-miR-2889	ENSBTAG00000046900	GGT1	protein_coding		bta-miR-185	ENSBTAG00000000653	PPP1R16B	protein_coding		bta-miR-449a	ENSBTAG00000014215	CCDC86	protein_coding
bta-miR-2889	ENSBTAG00000013505	IQCA1	protein_coding		bta-miR-185	ENSBTAG00000002036	CACNB1	protein_coding		bta-miR-449a	ENSBTAG00000010402	MYH9	protein_coding
bta-miR-2889	ENSBTAG00000009489	CACNA2D2	protein_coding		bta-miR-185	ENSBTAG00000003414	SAXO2	protein_coding		bta-miR-449a	ENSBTAG00000015936	BRINP1	protein_coding
bta-miR-2889	ENSBTAG00000047786	LRRC10B	protein_coding		bta-miR-185	ENSBTAG00000002809	CAPN10	protein_coding		bta-miR-449a	ENSBTAG00000008851	ENSBTAG00000008851	protein_coding
bta-miR-2889	ENSBTAG00000043960	MTHFD2L	protein_coding		bta-miR-185	ENSBTAG00000003240	C8H9orf152	protein_coding		bta-miR-449a	ENSBTAG00000012180	BMF	protein_coding
bta-miR-2889	ENSBTAG00000047626	CCDC188	protein_coding		bta-miR-185	ENSBTAG00000004038	ABAT	protein_coding		bta-miR-449a	ENSBTAG00000030193	GPR35	protein_coding
bta-miR-2889	ENSBTAG00000038132	AIFM3	protein_coding		bta-miR-185	ENSBTAG00000003525	STXBP1	protein_coding		bta-miR-449a	ENSBTAG00000011100	CTSC	protein_coding
bta-miR-2889	ENSBTAG00000010338	FBXO36	protein_coding		bta-miR-185	ENSBTAG00000004409	IVD	protein_coding		bta-miR-449a	ENSBTAG00000014880	ENSBTAG00000014880	protein_coding
bta-miR-2889	ENSBTAG00000008693	EFCAB1	protein_coding		bta-miR-185	ENSBTAG00000005069	TM7SF2	protein_coding		bta-miR-449a	ENSBTAG00000014349	RNF126	protein_coding
bta-miR-2889	ENSBTAG00000023843	RALGPS1	protein_coding		bta-miR-185	ENSBTAG00000004472	ENSBTAG00000004472	protein_coding		bta-miR-449a	ENSBTAG00000012212	CYP26B1	protein_coding
bta-miR-2889	ENSBTAG00000019044	BAIAP2	protein_coding		bta-miR-185	ENSBTAG00000007147	CUEDC1	protein_coding		bta-miR-449a	ENSBTAG00000030369	IFFO1	protein_coding
bta-miR-2889	ENSBTAG00000000109	NPTXR	protein_coding		bta-miR-185	ENSBTAG00000007216	DPF1	protein_coding		bta-miR-449a	ENSBTAG00000039153	RPS6KA4	protein_coding
bta-miR-2889	ENSBTAG00000005629	CRYBG2	protein_coding		bta-miR-185	ENSBTAG00000006914	PRR3	protein_coding		bta-miR-449a	ENSBTAG00000010321	TTC1	protein_coding
bta-miR-2889	ENSBTAG00000031439	CDC14A	protein_coding		bta-miR-185	ENSBTAG00000006048	DCAKD	protein_coding		bta-miR-449a	ENSBTAG00000033702	STARD8	protein_coding
bta-miR-2889	ENSBTAG00000054677	ENSBTAG00000054677	lncRNA		bta-miR-185	ENSBTAG00000006886	FAM117A	protein_coding		bta-miR-449a	ENSBTAG00000021130	MFSD10	protein_coding
bta-miR-2892	ENSBTAG00000001134	SRRT	protein_coding		bta-miR-185	ENSBTAG00000011377	KCNMB2	protein_coding		bta-miR-449a	ENSBTAG00000025632	NOP10	protein_coding
bta-miR-2892	ENSBTAG00000013478	MARVELD1	protein_coding		bta-miR-185	ENSBTAG00000016335	NPM3	protein_coding		bta-miR-449a	ENSBTAG00000021808	CACNB3	protein_coding
bta-miR-2892	ENSBTAG00000013066	IGF2	protein_coding		bta-miR-185	ENSBTAG00000016223	SCRN1	protein_coding		bta-miR-449a	ENSBTAG00000020035	RCAN1	protein_coding
bta-miR-2892	ENSBTAG00000015950	ISOC2	protein_coding		bta-miR-185	ENSBTAG00000014538	HPCAL4	protein_coding		bta-miR-449a	ENSBTAG00000020359	PLEKHM1	protein_coding
bta-miR-2892	ENSBTAG00000016571	FAM234A	protein_coding		bta-miR-185	ENSBTAG00000013066	IGF2	protein_coding		bta-miR-449a	ENSBTAG00000021846	CELSR3	protein_coding
bta-miR-2892	ENSBTAG00000009145	SLC7A4	protein_coding		bta-miR-185	ENSBTAG00000017277	RAB36	protein_coding		bta-miR-449a	ENSBTAG00000012442	CTSB	protein_coding
bta-miR-2892	ENSBTAG00000035998	CKB	protein_coding		bta-miR-185	ENSBTAG00000009998	GALNT16	protein_coding		bta-miR-449a	ENSBTAG00000017461	SLC16A3	protein_coding
bta-miR-2892	ENSBTAG00000054162	HOXB8	protein_coding		bta-miR-185	ENSBTAG00000014944	TBXA2R	protein_coding		bta-miR-449a	ENSBTAG00000021048	ADM	protein_coding
bta-miR-2899	ENSBTAG00000003682	DNAJB13	protein_coding		bta-miR-185	ENSBTAG00000016208	TGM2	protein_coding		bta-miR-449a	ENSBTAG00000019404	IL10RB	protein_coding
bta-miR-2899	ENSBTAG00000002980	GPT2	protein_coding		bta-miR-185	ENSBTAG00000016571	FAM234A	protein_coding		bta-miR-449a	ENSBTAG00000007213	SIRPA	protein_coding
bta-miR-2899	ENSBTAG00000003525	STXBP1	protein_coding		bta-miR-185	ENSBTAG00000014806	ATP2A3	protein_coding		bta-miR-449a	ENSBTAG00000018123	FBLN5	protein_coding
bta-miR-2899	ENSBTAG00000007096	GAS8	protein_coding		bta-miR-185	ENSBTAG00000008452	IHH	protein_coding		bta-miR-449a	ENSBTAG00000026429	DECR2	protein_coding
bta-miR-2899	ENSBTAG00000004948	LRATD1	protein_coding		bta-miR-185	ENSBTAG00000009835	CACNA1G	protein_coding		bta-miR-449a	ENSBTAG00000019065	EEPD1	protein_coding
bta-miR-2899	ENSBTAG00000007605	FKBP4	protein_coding		bta-miR-185	ENSBTAG00000009568	KANK2	protein_coding		bta-miR-449a	ENSBTAG00000026080	ENSBTAG00000026080	protein_coding
bta-miR-2899	ENSBTAG00000007220	CASKIN2	protein_coding		bta-miR-185	ENSBTAG00000015182	STARD10	protein_coding		bta-miR-449a	ENSBTAG00000021799	RCN3	protein_coding
bta-miR-2899	ENSBTAG00000007319	JAG2	protein_coding		bta-miR-185	ENSBTAG00000008816	TRIM2	protein_coding		bta-miR-449a	ENSBTAG00000018207	M6PR	protein_coding
bta-miR-2899	ENSBTAG00000008201	ODAD3	protein_coding		bta-miR-185	ENSBTAG00000012454	SLC35A3	protein_coding		bta-miR-449a	ENSBTAG00000021850	NCKIPSD	protein_coding
bta-miR-2899	ENSBTAG00000012673	CDK18	protein_coding		bta-miR-185	ENSBTAG00000024884	CCNF	protein_coding		bta-miR-449a	ENSBTAG00000021002	ACP2	protein_coding
bta-miR-2899	ENSBTAG00000014502	BRAT1	protein_coding		bta-miR-185	ENSBTAG00000021764	GLRB	protein_coding		bta-miR-449a	ENSBTAG00000015129	KLK10	protein_coding
bta-miR-2899	ENSBTAG00000013066	IGF2	protein_coding		bta-miR-185	ENSBTAG00000006966	NRM	protein_coding		bta-miR-449a	ENSBTAG00000019066	FAM167A	protein_coding
bta-miR-2899	ENSBTAG00000017277	RAB36	protein_coding		bta-miR-185	ENSBTAG00000024492	ENSBTAG00000024492	protein_coding		bta-miR-449a	ENSBTAG00000016950	B3GAT3	protein_coding
bta-miR-2899	ENSBTAG00000013191	AGRN	protein_coding		bta-miR-185	ENSBTAG00000018084	CASTOR1	protein_coding		bta-miR-449a	ENSBTAG00000047582	CSNK1E	protein_coding
bta-miR-2899	ENSBTAG00000016208	TGM2	protein_coding		bta-miR-185	ENSBTAG00000017846	F11R	protein_coding		bta-miR-449a	ENSBTAG00000019734	CD276	protein_coding
bta-miR-2899	ENSBTAG00000009145	SLC7A4	protein_coding		bta-miR-185	ENSBTAG00000018421	WWP2	protein_coding		bta-miR-449a	ENSBTAG00000003474	RAB15	protein_coding
bta-miR-2899	ENSBTAG00000012302	RTN4RL1	protein_coding		bta-miR-185	ENSBTAG00000016847	ARL4D	protein_coding		bta-miR-449a	ENSBTAG00000016821	SNX22	protein_coding
bta-miR-2899	ENSBTAG00000009568	KANK2	protein_coding		bta-miR-185	ENSBTAG00000025516	GNL1	protein_coding		bta-miR-449a	ENSBTAG00000027337	CTSA	protein_coding
bta-miR-2899	ENSBTAG00000016465	DHCR7	protein_coding		bta-miR-185	ENSBTAG00000019252	KDF1	protein_coding		bta-miR-449a	ENSBTAG00000030258	CDC42EP1	protein_coding
bta-miR-2899	ENSBTAG00000011759	C1QL1	protein_coding		bta-miR-185	ENSBTAG00000019636	SCARA5	protein_coding		bta-miR-449a	ENSBTAG00000002145	MMP17	protein_coding
bta-miR-2899	ENSBTAG00000014583	CALM3	protein_coding		bta-miR-185	ENSBTAG00000018451	PTMS	protein_coding		bta-miR-449a	ENSBTAG00000018912	ARHGEF1	protein_coding
bta-miR-2899	ENSBTAG00000007436	GGT6	protein_coding		bta-miR-185	ENSBTAG00000018948	HIF3A	protein_coding		bta-miR-449a	ENSBTAG00000010073	FLOT2	protein_coding
bta-miR-2899	ENSBTAG00000006719	ZFAND4	protein_coding		bta-miR-185	ENSBTAG00000018650	HEPACAM	protein_coding		bta-miR-449a	ENSBTAG00000017780	DPYSL4	protein_coding
bta-miR-2899	ENSBTAG00000024269	TGFBR3	protein_coding		bta-miR-185	ENSBTAG00000013505	IQCA1	protein_coding		bta-miR-449a	ENSBTAG00000019107	GAS7	protein_coding
bta-miR-2899	ENSBTAG00000018936	LSS	protein_coding		bta-miR-185	ENSBTAG00000031765	CCDC189	protein_coding		bta-miR-449a	ENSBTAG00000019721	REXO4	protein_coding
bta-miR-2899	ENSBTAG00000017366	GRB7	protein_coding		bta-miR-185	ENSBTAG00000043976	RNFT2	protein_coding		bta-miR-449a	ENSBTAG00000018578	LOXL3	protein_coding
bta-miR-2899	ENSBTAG00000046900	GGT1	protein_coding		bta-miR-185	ENSBTAG00000046750	B3GNT3	protein_coding		bta-miR-449a	ENSBTAG00000020551	ABCD1	protein_coding
bta-miR-2899	ENSBTAG00000014001	MAP1A	protein_coding		bta-miR-185	ENSBTAG00000005092	ROR2	protein_coding		bta-miR-449a	ENSBTAG00000023073	FAM89A	protein_coding
bta-miR-2899	ENSBTAG00000038929	BCAS4	protein_coding		bta-miR-185	ENSBTAG00000004622	DZANK1	protein_coding		bta-miR-449a	ENSBTAG00000018706	PCTP	protein_coding
bta-miR-2899	ENSBTAG00000031765	CCDC189	protein_coding		bta-miR-185	ENSBTAG00000027694	TTC30A	protein_coding		bta-miR-449a	ENSBTAG00000019465	ITPKC	protein_coding
bta-miR-2899	ENSBTAG00000031532	DACT2	protein_coding		bta-miR-185	ENSBTAG00000037799	ENSBTAG00000037799	protein_coding		bta-miR-449a	ENSBTAG00000018321	PAOX	protein_coding
bta-miR-2899	ENSBTAG00000009489	CACNA2D2	protein_coding		bta-miR-185	ENSBTAG00000003871	CYP2B6	protein_coding		bta-miR-449a	ENSBTAG00000018761	SLC35F6	protein_coding
bta-miR-2899	ENSBTAG00000010164	ESPNL	protein_coding		bta-miR-185	ENSBTAG00000038652	ENSBTAG00000038652	protein_coding		bta-miR-449a	ENSBTAG00000018722	PLEKHM2	protein_coding
bta-miR-2899	ENSBTAG00000043971	NOTCH3	protein_coding		bta-miR-185	ENSBTAG00000032544	SPAG1	protein_coding		bta-miR-449a	ENSBTAG00000020560	CLPTM1	protein_coding
bta-miR-2899	ENSBTAG00000049547	ENSBTAG00000049547	protein_coding		bta-miR-185	ENSBTAG00000010338	FBXO36	protein_coding		bta-miR-449a	ENSBTAG00000017808	ARSJ	protein_coding
bta-miR-2899	ENSBTAG00000023843	RALGPS1	protein_coding		bta-miR-185	ENSBTAG00000015408	DTYMK	protein_coding		bta-miR-449a	ENSBTAG00000019059	ATG16L2	protein_coding
bta-miR-2899	ENSBTAG00000007348	STRA6	protein_coding		bta-miR-185	ENSBTAG00000004575	FAM126A	protein_coding		bta-miR-449a	ENSBTAG00000017425	GJB2	protein_coding
bta-miR-2899	ENSBTAG00000010663	ADAM15	protein_coding		bta-miR-185	ENSBTAG00000049014	ENSBTAG00000049014	protein_coding		bta-miR-449a	ENSBTAG00000007335	TPD52	protein_coding
bta-miR-2899	ENSBTAG00000017955	KCNIP3	protein_coding		bta-miR-185	ENSBTAG00000003794	GNAO1	protein_coding		bta-miR-449a	ENSBTAG00000021067	ACTR1A	protein_coding
bta-miR-2899	ENSBTAG00000017228	TP53I11	protein_coding		bta-miR-185	ENSBTAG00000036087	ARMC2	protein_coding		bta-miR-449a	ENSBTAG00000001497	MRAS	protein_coding
bta-miR-2899	ENSBTAG00000031439	CDC14A	protein_coding		bta-miR-185	ENSBTAG00000049339	ENSBTAG00000049339	protein_coding		bta-miR-449a	ENSBTAG00000048054	UAP1L1	protein_coding
bta-miR-2899	ENSBTAG00000054162	HOXB8	protein_coding		bta-miR-185	ENSBTAG00000015221	PCCB	protein_coding		bta-miR-449a	ENSBTAG00000031548	ENSBTAG00000031548	protein_coding
bta-miR-2899	ENSBTAG00000050799	TMEM151B	protein_coding		bta-miR-185	ENSBTAG00000014189	RGS6	protein_coding		bta-miR-449a	ENSBTAG00000001359	B3GNT7	protein_coding
bta-miR-2899	ENSBTAG00000054677	ENSBTAG00000054677	lncRNA		bta-miR-185	ENSBTAG00000054688	ENSBTAG00000054688	protein_coding		bta-miR-449a	ENSBTAG00000010658	PFKL	protein_coding
bta-miR-2904	ENSBTAG00000003594	RIBC2	protein_coding		bta-miR-185	ENSBTAG00000017339	RUNX1T1	protein_coding		bta-miR-449a	ENSBTAG00000053497	GNLY	protein_coding
bta-miR-2904	ENSBTAG00000003525	STXBP1	protein_coding		bta-miR-185	ENSBTAG00000017955	KCNIP3	protein_coding		bta-miR-449a	ENSBTAG00000021997	ITSN1	protein_coding
bta-miR-2904	ENSBTAG00000004855	PRDX6	protein_coding		bta-miR-185	ENSBTAG00000055014	SH3BGRL2	protein_coding		bta-miR-449a	ENSBTAG00000046307	CEBPD	protein_coding
bta-miR-2904	ENSBTAG00000004948	LRATD1	protein_coding		bta-miR-185	ENSBTAG00000012681	CORO2B	protein_coding		bta-miR-449a	ENSBTAG00000003012	TRAF1	protein_coding
bta-miR-2904	ENSBTAG00000007077	ABHD1	protein_coding		bta-miR-185	ENSBTAG00000013300	KCNMA1	protein_coding		bta-miR-449a	ENSBTAG00000032331	SLC48A1	protein_coding
bta-miR-2904	ENSBTAG00000006795	GCSH	protein_coding		bta-miR-185	ENSBTAG00000032588	TMEM150C	protein_coding		bta-miR-449a	ENSBTAG00000016766	TMEM176B	protein_coding
bta-miR-2904	ENSBTAG00000005034	CAPN5	protein_coding		bta-miR-185	ENSBTAG00000039080	SLC22A3	protein_coding		bta-miR-449a	ENSBTAG00000019686	NCKAP1L	protein_coding
bta-miR-2904	ENSBTAG00000016350	NACC1	protein_coding		bta-miR-185	ENSBTAG00000003826	SCN1B	protein_coding		bta-miR-449a	ENSBTAG00000033248	CDH3	protein_coding
bta-miR-2904	ENSBTAG00000013478	MARVELD1	protein_coding		bta-miR-185	ENSBTAG00000006060	DCDC1	protein_coding		bta-miR-449a	ENSBTAG00000001725	CXCL10	protein_coding
bta-miR-2904	ENSBTAG00000010456	TADA1	protein_coding		bta-miR-185	ENSBTAG00000050392	FAM171B	protein_coding		bta-miR-449a	ENSBTAG00000004294	EVI5L	protein_coding
bta-miR-2904	ENSBTAG00000016223	SCRN1	protein_coding		bta-miR-185	ENSBTAG00000019254	CFAP77	protein_coding		bta-miR-449a	ENSBTAG00000011129	QSOX2	protein_coding
bta-miR-2904	ENSBTAG00000009481	C3H1orf87	protein_coding		bta-miR-185	ENSBTAG00000049217	ENSBTAG00000049217	protein_coding		bta-miR-449a	ENSBTAG00000021318	SCAMP5	protein_coding
bta-miR-2904	ENSBTAG00000013066	IGF2	protein_coding		bta-miR-185	ENSBTAG00000053919	ENSBTAG00000053919	protein_coding		bta-miR-449a	ENSBTAG00000021452	TRANK1	protein_coding
bta-miR-2904	ENSBTAG00000017277	RAB36	protein_coding		bta-miR-185	ENSBTAG00000033298	LYRM9	protein_coding		bta-miR-449a	ENSBTAG00000030209	ARHGDIA	protein_coding
bta-miR-2904	ENSBTAG00000009918	GSE1	protein_coding		bta-miR-185	ENSBTAG00000011767	PALS1	protein_coding		bta-miR-449a	ENSBTAG00000021482	APH1A	protein_coding
bta-miR-2904	ENSBTAG00000013015	CCDC13	protein_coding		bta-miR-185	ENSBTAG00000054003	C18H19orf84	protein_coding		bta-miR-449a	ENSBTAG00000003771	C1QL2	protein_coding
bta-miR-2904	ENSBTAG00000008966	TSPAN7	protein_coding		bta-miR-185	ENSBTAG00000051207	ENSBTAG00000051207	lncRNA		bta-miR-449a	ENSBTAG00000033983	MAP2K1	protein_coding
bta-miR-2904	ENSBTAG00000010246	GRTP1	protein_coding		bta-miR-193b	ENSBTAG00000000160	CBS	protein_coding		bta-miR-449a	ENSBTAG00000031476	DLL1	protein_coding
bta-miR-2904	ENSBTAG00000013698	ODAD4	protein_coding		bta-miR-193b	ENSBTAG00000000653	PPP1R16B	protein_coding		bta-miR-449a	ENSBTAG00000003610	DENND1A	protein_coding
bta-miR-2904	ENSBTAG00000011273	LRRC23	protein_coding		bta-miR-193b	ENSBTAG00000005685	HSD11B2	protein_coding		bta-miR-449a	ENSBTAG00000046512	XIRP1	protein_coding
bta-miR-2904	ENSBTAG00000019097	CNTNAP1	protein_coding		bta-miR-193b	ENSBTAG00000006104	SNU13	protein_coding		bta-miR-449a	ENSBTAG00000008004	NCF2	protein_coding
bta-miR-2904	ENSBTAG00000006966	NRM	protein_coding		bta-miR-193b	ENSBTAG00000005034	CAPN5	protein_coding		bta-miR-449a	ENSBTAG00000038011	SH3RF3	protein_coding
bta-miR-2904	ENSBTAG00000019242	CHRNB1	protein_coding		bta-miR-193b	ENSBTAG00000013960	PSAT1	protein_coding		bta-miR-449a	ENSBTAG00000004542	FAM78A	protein_coding
bta-miR-2904	ENSBTAG00000024492	ENSBTAG00000024492	protein_coding		bta-miR-193b	ENSBTAG00000012739	C1QBP	protein_coding		bta-miR-449a	ENSBTAG00000006998	RASGRP4	protein_coding
bta-miR-2904	ENSBTAG00000019886	BORA	protein_coding		bta-miR-193b	ENSBTAG00000016223	SCRN1	protein_coding		bta-miR-449a	ENSBTAG00000043553	GPX3	protein_coding
bta-miR-2904	ENSBTAG00000016730	ANP32E	protein_coding		bta-miR-193b	ENSBTAG00000017277	RAB36	protein_coding		bta-miR-449a	ENSBTAG00000014463	CAMK2D	protein_coding
bta-miR-2904	ENSBTAG00000019252	KDF1	protein_coding		bta-miR-193b	ENSBTAG00000033222	CALR3	protein_coding		bta-miR-449a	ENSBTAG00000015187	DDX41	protein_coding
bta-miR-2904	ENSBTAG00000015856	CFAP126	protein_coding		bta-miR-193b	ENSBTAG00000015614	LNX2	protein_coding		bta-miR-449a	ENSBTAG00000016915	FLT1	protein_coding
bta-miR-2904	ENSBTAG00000020119	RNF43	protein_coding		bta-miR-193b	ENSBTAG00000009145	SLC7A4	protein_coding		bta-miR-449a	ENSBTAG00000001551	PLEKHG3	protein_coding
bta-miR-2904	ENSBTAG00000019082	RAD51D	protein_coding		bta-miR-193b	ENSBTAG00000011187	FAM13A	protein_coding		bta-miR-449a	ENSBTAG00000004556	SLC2A3	protein_coding
bta-miR-2904	ENSBTAG00000020904	JAK3	protein_coding		bta-miR-193b	ENSBTAG00000012302	RTN4RL1	protein_coding		bta-miR-449a	ENSBTAG00000039453	ENSBTAG00000039453	protein_coding
bta-miR-2904	ENSBTAG00000023374	FUT1	protein_coding		bta-miR-193b	ENSBTAG00000013533	CLIC1	protein_coding		bta-miR-449a	ENSBTAG00000000831	CTNS	protein_coding
bta-miR-2904	ENSBTAG00000031679	HSD17B13	protein_coding		bta-miR-193b	ENSBTAG00000010789	ANKRD54	protein_coding		bta-miR-449a	ENSBTAG00000002804	PDGFRB	protein_coding
bta-miR-2904	ENSBTAG00000018833	SVOP	protein_coding		bta-miR-193b	ENSBTAG00000003794	GNAO1	protein_coding		bta-miR-449a	ENSBTAG00000019150	PLD3	protein_coding
bta-miR-2904	ENSBTAG00000009302	RCAN2	protein_coding		bta-miR-193b	ENSBTAG00000018028	TTLL10	protein_coding		bta-miR-449a	ENSBTAG00000037907	DSEL	protein_coding
bta-miR-2904	ENSBTAG00000011910	STK33	protein_coding		bta-miR-193b	ENSBTAG00000020446	THOP1	protein_coding		bta-miR-449a	ENSBTAG00000036078	EMP1	protein_coding
bta-miR-2904	ENSBTAG00000031765	CCDC189	protein_coding		bta-miR-193b	ENSBTAG00000017366	GRB7	protein_coding		bta-miR-449a	ENSBTAG00000005915	SFMBT2	protein_coding
bta-miR-2904	ENSBTAG00000039055	ANKRD65	protein_coding		bta-miR-193b	ENSBTAG00000033298	LYRM9	protein_coding		bta-miR-449a	ENSBTAG00000026371	SNX29	protein_coding
bta-miR-2904	ENSBTAG00000039954	COPZ2	protein_coding		bta-miR-193b	ENSBTAG00000047786	LRRC10B	protein_coding		bta-miR-449a	ENSBTAG00000009155	SCN5A	protein_coding
bta-miR-2904	ENSBTAG00000016854	AK7	protein_coding		bta-miR-193b	ENSBTAG00000018804	CELSR2	protein_coding		bta-miR-449a	ENSBTAG00000054572	PEG3	protein_coding
bta-miR-2904	ENSBTAG00000009489	CACNA2D2	protein_coding		bta-miR-193b	ENSBTAG00000046750	B3GNT3	protein_coding		bta-miR-449a	ENSBTAG00000051907	CYBA	protein_coding
bta-miR-2904	ENSBTAG00000043960	MTHFD2L	protein_coding		bta-miR-193b	ENSBTAG00000024162	SLC19A1	protein_coding		bta-miR-449a	ENSBTAG00000049346	ENSBTAG00000049346	protein_coding
bta-miR-2904	ENSBTAG00000012461	PRSS16	protein_coding		bta-miR-193b	ENSBTAG00000020074	NKPD1	protein_coding		bta-miR-449a	ENSBTAG00000051540	FNDC5	protein_coding
bta-miR-2904	ENSBTAG00000010338	FBXO36	protein_coding		bta-miR-193b	ENSBTAG00000020688	ARHGEF15	protein_coding		bta-miR-449a	ENSBTAG00000015836	ENSBTAG00000015836	protein_coding
bta-miR-2904	ENSBTAG00000018804	CELSR2	protein_coding		bta-miR-193b	ENSBTAG00000052031	ENSBTAG00000052031	protein_coding		bta-miR-449a	ENSBTAG00000003806	ECM1	protein_coding
bta-miR-2904	ENSBTAG00000015408	DTYMK	protein_coding		bta-miR-193b	ENSBTAG00000009258	NEK11	protein_coding		bta-miR-449a	ENSBTAG00000046862	MARCKSL1	protein_coding
bta-miR-2904	ENSBTAG00000021547	CFAP57	protein_coding		bta-miR-193b	ENSBTAG00000023843	RALGPS1	protein_coding		bta-miR-449a	ENSBTAG00000047062	LRP3	protein_coding
bta-miR-2904	ENSBTAG00000004622	DZANK1	protein_coding		bta-miR-193b	ENSBTAG00000051116	C23H6orf132	protein_coding		bta-miR-449a	ENSBTAG00000016038	GCC2	protein_coding
bta-miR-2904	ENSBTAG00000049339	ENSBTAG00000049339	protein_coding		bta-miR-193b	ENSBTAG00000052518	TUBB4B	protein_coding		bta-miR-449a	ENSBTAG00000001299	CYP7B1	protein_coding
bta-miR-2904	ENSBTAG00000050402	ENSBTAG00000050402	protein_coding		bta-miR-193b	ENSBTAG00000051621	SLX4IP	protein_coding		bta-miR-449a	ENSBTAG00000002475	RAB11B	protein_coding
bta-miR-2904	ENSBTAG00000023843	RALGPS1	protein_coding		bta-miR-193b	ENSBTAG00000018502	ARMC9	protein_coding		bta-miR-449a	ENSBTAG00000004194	RALGDS	protein_coding
bta-miR-2904	ENSBTAG00000015221	PCCB	protein_coding		bta-miR-193b	ENSBTAG00000015950	ISOC2	protein_coding		bta-miR-449a	ENSBTAG00000017866	CD36	protein_coding
bta-miR-2904	ENSBTAG00000017339	RUNX1T1	protein_coding		bta-miR-193b	ENSBTAG00000031439	CDC14A	protein_coding		bta-miR-449a	ENSBTAG00000004344	ACSL1	protein_coding
bta-miR-2904	ENSBTAG00000055014	SH3BGRL2	protein_coding		bta-miR-193b	ENSBTAG00000053919	ENSBTAG00000053919	protein_coding		bta-miR-449a	ENSBTAG00000001763	NR2C2AP	protein_coding
bta-miR-2904	ENSBTAG00000016486	SORBS2	protein_coding		bta-miR-193b	ENSBTAG00000011767	PALS1	protein_coding		bta-miR-449a	ENSBTAG00000051352	SURF4	protein_coding
bta-miR-2904	ENSBTAG00000053919	ENSBTAG00000053919	protein_coding		bta-miR-193b	ENSBTAG00000000170	GSTT4	protein_coding		bta-miR-449a	ENSBTAG00000034373	CDH13	protein_coding
bta-miR-2904	ENSBTAG00000005629	CRYBG2	protein_coding		bta-miR-193b	ENSBTAG00000031351	SEC14L4	protein_coding		bta-miR-449a	ENSBTAG00000012137	NTN1	protein_coding
bta-miR-2904	ENSBTAG00000018643	PRC1	protein_coding		bta-miR-193b	ENSBTAG00000051207	ENSBTAG00000051207	lncRNA		bta-miR-449a	ENSBTAG00000008074	C1QTNF6	protein_coding
bta-miR-2904	ENSBTAG00000049217	ENSBTAG00000049217	protein_coding		bta-miR-224	ENSBTAG00000000271	MNS1	protein_coding		bta-miR-449a	ENSBTAG00000002347	MAST3	protein_coding
bta-miR-2904	ENSBTAG00000050233	PRRG1	protein_coding		bta-miR-224	ENSBTAG00000000937	ITPRID2	protein_coding		bta-miR-449a	ENSBTAG00000049620	ENSBTAG00000049620	protein_coding
bta-miR-2904	ENSBTAG00000020956	MPPED2	protein_coding		bta-miR-224	ENSBTAG00000000653	PPP1R16B	protein_coding		bta-miR-449a	ENSBTAG00000050824	HS6ST1	protein_coding
bta-miR-2904	ENSBTAG00000050015	ENSBTAG00000050015	protein_coding		bta-miR-224	ENSBTAG00000000855	NXN	protein_coding		bta-miR-449a	ENSBTAG00000006982	RAB5C	protein_coding
bta-miR-2904	ENSBTAG00000049203	FBXO17	protein_coding		bta-miR-224	ENSBTAG00000002126	PFKFB2	protein_coding		bta-miR-449a	ENSBTAG00000007981	GRK5	protein_coding
bta-miR-2904	ENSBTAG00000050741	ENSBTAG00000050741	lncRNA		bta-miR-224	ENSBTAG00000001163	MACROH2A2	protein_coding		bta-miR-449a	ENSBTAG00000003857	SUSD6	protein_coding
bta-miR-2904	ENSBTAG00000051242	ENSBTAG00000051242	lncRNA		bta-miR-224	ENSBTAG00000003240	C8H9orf152	protein_coding		bta-miR-449a	ENSBTAG00000011875	CLIP2	protein_coding
bta-miR-2284w	ENSBTAG00000001233	MPZL3	protein_coding		bta-miR-224	ENSBTAG00000007149	NYNRIN	protein_coding		bta-miR-449a	ENSBTAG00000014178	RALGAPA2	protein_coding
bta-miR-2284w	ENSBTAG00000003594	RIBC2	protein_coding		bta-miR-224	ENSBTAG00000004952	MFSD4A	protein_coding		bta-miR-449a	ENSBTAG00000021372	SEPTIN11	protein_coding
bta-miR-2284w	ENSBTAG00000003299	LPAR4	protein_coding		bta-miR-224	ENSBTAG00000013478	MARVELD1	protein_coding		bta-miR-449a	ENSBTAG00000004729	PKMYT1	protein_coding
bta-miR-2284w	ENSBTAG00000007077	ABHD1	protein_coding		bta-miR-224	ENSBTAG00000016223	SCRN1	protein_coding		bta-miR-449a	ENSBTAG00000009513	TGFBI	protein_coding
bta-miR-2284w	ENSBTAG00000031439	CDC14A	protein_coding		bta-miR-224	ENSBTAG00000012558	ADAMTS12	protein_coding		bta-miR-449a	ENSBTAG00000012448	CCDC91	protein_coding
bta-miR-2284w	ENSBTAG00000007700	PHYH	protein_coding		bta-miR-224	ENSBTAG00000016571	FAM234A	protein_coding		bta-miR-449a	ENSBTAG00000055077	MRPL33	protein_coding
bta-miR-2284w	ENSBTAG00000014538	HPCAL4	protein_coding		bta-miR-224	ENSBTAG00000009087	GNG10	protein_coding		bta-miR-449a	ENSBTAG00000013544	LGALS8	protein_coding
bta-miR-2284w	ENSBTAG00000012979	ZMYND12	protein_coding		bta-miR-224	ENSBTAG00000018969	POLR1C	protein_coding		bta-miR-449a	ENSBTAG00000053317	YPEL4	protein_coding
bta-miR-2284w	ENSBTAG00000016558	SPSB3	protein_coding		bta-miR-224	ENSBTAG00000016982	MCOLN3	protein_coding		bta-miR-449a	ENSBTAG00000046533	RAB31	protein_coding
bta-miR-2284w	ENSBTAG00000021223	CRY2	protein_coding		bta-miR-224	ENSBTAG00000019242	CHRNB1	protein_coding		bta-miR-449a	ENSBTAG00000045832	PHLPP1	protein_coding
bta-miR-2284w	ENSBTAG00000019242	CHRNB1	protein_coding		bta-miR-224	ENSBTAG00000024492	ENSBTAG00000024492	protein_coding		bta-miR-449a	ENSBTAG00000015361	CNTFR	protein_coding
bta-miR-2284w	ENSBTAG00000019025	NDUFA11	protein_coding		bta-miR-224	ENSBTAG00000018025	IQCG	protein_coding		bta-miR-449a	ENSBTAG00000009357	IL34	protein_coding
bta-miR-2284w	ENSBTAG00000003871	CYP2B6	protein_coding		bta-miR-224	ENSBTAG00000002069	BOLA	protein_coding		bta-miR-449a	ENSBTAG00000047816	ENSBTAG00000047816	protein_coding
bta-miR-2284w	ENSBTAG00000038132	AIFM3	protein_coding		bta-miR-224	ENSBTAG00000038480	FPGT	protein_coding		bta-miR-449a	ENSBTAG00000013197	PSEN2	protein_coding
bta-miR-2284w	ENSBTAG00000021547	CFAP57	protein_coding		bta-miR-224	ENSBTAG00000009489	CACNA2D2	protein_coding		bta-miR-449a	ENSBTAG00000008124	GK	protein_coding
bta-miR-2284w	ENSBTAG00000051072	AQP4	protein_coding		bta-miR-224	ENSBTAG00000038652	ENSBTAG00000038652	protein_coding		bta-miR-449a	ENSBTAG00000039851	UBAC1	protein_coding
bta-miR-2284w	ENSBTAG00000017765	GSTM1	protein_coding		bta-miR-224	ENSBTAG00000049014	ENSBTAG00000049014	protein_coding		bta-miR-449a	ENSBTAG00000017457	STK10	protein_coding
bta-miR-2284w	ENSBTAG00000055014	SH3BGRL2	protein_coding		bta-miR-224	ENSBTAG00000011702	ENTPD3	protein_coding		bta-miR-449a	ENSBTAG00000003526	SYNE3	protein_coding
bta-miR-1246	ENSBTAG00000012454	SLC35A3	protein_coding		bta-miR-224	ENSBTAG00000007096	GAS8	protein_coding		bta-miR-449a	ENSBTAG00000005064	WARS12	protein_coding
bta-miR-1246	ENSBTAG00000017765	GSTM1	protein_coding		bta-miR-224	ENSBTAG00000049341	SERTAD2	protein_coding		bta-miR-449a	ENSBTAG00000018663	GPRC5C	protein_coding
bta-miR-1246	ENSBTAG00000017769	RIBC1	protein_coding		bta-miR-224	ENSBTAG00000023843	RALGPS1	protein_coding		bta-miR-449a	ENSBTAG00000051083	WNT4	protein_coding
bta-miR-1246	ENSBTAG00000036087	ARMC2	protein_coding		bta-miR-224	ENSBTAG00000002651	PKP2	protein_coding		bta-miR-449a	ENSBTAG00000050478	ENSBTAG00000050478	lncRNA
bta-miR-1246	ENSBTAG00000011702	ENTPD3	protein_coding		bta-miR-224	ENSBTAG00000054688	ENSBTAG00000054688	protein_coding		bta-miR-449a	ENSBTAG00000054978	ENSBTAG00000054978	lncRNA
bta-miR-1246	ENSBTAG00000050993	ENSBTAG00000050993	lncRNA		bta-miR-224	ENSBTAG00000054998	ENSBTAG00000054998	protein_coding		bta-miR-449a	ENSBTAG00000053952	ENSBTAG00000053952	lncRNA
bta-miR-3613a	ENSBTAG00000008028	CHN1	protein_coding		bta-miR-224	ENSBTAG00000005711	NSG1	protein_coding		bta-miR-449a	ENSBTAG00000049838	ENSBTAG00000049838	lncRNA
bta-miR-3613a	ENSBTAG00000014011	TMOD2	protein_coding		bta-miR-224	ENSBTAG00000003075	DVL2	protein_coding		bta-miR-449a	ENSBTAG00000015363	CDC42SE1	lncRNA
bta-miR-3613a	ENSBTAG00000051072	AQP4	protein_coding		bta-miR-224	ENSBTAG00000000109	NPTXR	protein_coding		bta-miR-449a	ENSBTAG00000052081	ENSBTAG00000052081	lncRNA
bta-miR-2285f	ENSBTAG00000002036	CACNB1	protein_coding		bta-miR-224	ENSBTAG00000022917	FANK1	protein_coding		bta-miR-449a	ENSBTAG00000049936	ENSBTAG00000049936	lncRNA
bta-miR-2285f	ENSBTAG00000009055	RNF144B	protein_coding		bta-miR-224	ENSBTAG00000005629	CRYBG2	protein_coding		bta-miR-449a	ENSBTAG00000051596	ENSBTAG00000051596	lncRNA
bta-miR-2285f	ENSBTAG00000023374	FUT1	protein_coding		bta-miR-224	ENSBTAG00000006060	DCDC1	protein_coding		bta-miR-449a	ENSBTAG00000054562	ENSBTAG00000054562	lncRNA
bta-miR-2285f	ENSBTAG00000017442	CDO1	protein_coding		bta-miR-224	ENSBTAG00000000700	PARVA	protein_coding		bta-miR-449a	ENSBTAG00000048515	ENSBTAG00000048515	lncRNA
bta-miR-2285f	ENSBTAG00000018833	SVOP	protein_coding		bta-miR-224	ENSBTAG00000051675	C10H15orf65	protein_coding		bta-miR-449b	ENSBTAG00000000005	GRK3	protein_coding
bta-miR-2285f	ENSBTAG00000021751	RASEF	protein_coding		bta-miR-224	ENSBTAG00000049287	ENSBTAG00000049287	lncRNA		bta-miR-449b	ENSBTAG00000000032	ABI3	protein_coding
bta-miR-2285f	ENSBTAG00000006877	MMP16	protein_coding		bta-miR-326	ENSBTAG00000000713	AGFG2	protein_coding		bta-miR-449b	ENSBTAG00000000073	LRPAP1	protein_coding
bta-miR-2285f	ENSBTAG00000008464	ABCB9	protein_coding		bta-miR-326	ENSBTAG00000000653	PPP1R16B	protein_coding		bta-miR-449b	ENSBTAG00000000243	HEBP2	protein_coding
bta-miR-2285f	ENSBTAG00000004503	NPY	protein_coding		bta-miR-326	ENSBTAG00000001134	SRRT	protein_coding		bta-miR-449b	ENSBTAG00000000428	BAK1	protein_coding
bta-miR-2285f	ENSBTAG00000051621	SLX4IP	protein_coding		bta-miR-326	ENSBTAG00000002036	CACNB1	protein_coding		bta-miR-449b	ENSBTAG00000000833	TAX1BP3	protein_coding
bta-miR-2285f	ENSBTAG00000050392	FAM171B	protein_coding		bta-miR-326	ENSBTAG00000004063	SERPINA5	protein_coding		bta-miR-449b	ENSBTAG00000000675	PGS1	protein_coding
bta-miR-2285f	ENSBTAG00000050233	PRRG1	protein_coding		bta-miR-326	ENSBTAG00000003946	NECAB3	protein_coding		bta-miR-449b	ENSBTAG00000001008	PRF1	protein_coding
bta-miR-2285g	ENSBTAG00000003068	MSMO1	protein_coding		bta-miR-326	ENSBTAG00000003496	AIG1	protein_coding		bta-miR-449b	ENSBTAG00000000815	EPHA2	protein_coding
bta-miR-2285g	ENSBTAG00000004171	GPHN	protein_coding		bta-miR-326	ENSBTAG00000002980	GPT2	protein_coding		bta-miR-449b	ENSBTAG00000039275	ERAP2	protein_coding
bta-miR-2285g	ENSBTAG00000002980	GPT2	protein_coding		bta-miR-326	ENSBTAG00000003773	SLC25A13	protein_coding		bta-miR-449b	ENSBTAG00000000742	AMOTL2	protein_coding
bta-miR-2285g	ENSBTAG00000003525	STXBP1	protein_coding		bta-miR-326	ENSBTAG00000007065	TRAPPC6A	protein_coding		bta-miR-449b	ENSBTAG00000000898	F2RL2	protein_coding
bta-miR-2285g	ENSBTAG00000004575	FAM126A	protein_coding		bta-miR-326	ENSBTAG00000005069	TM7SF2	protein_coding		bta-miR-449b	ENSBTAG00000000857	SLC52A2	protein_coding
bta-miR-2285g	ENSBTAG00000039442	SEC62	protein_coding		bta-miR-326	ENSBTAG00000007096	GAS8	protein_coding		bta-miR-449b	ENSBTAG00000001931	TRABD	protein_coding
bta-miR-2285g	ENSBTAG00000011808	MSTN	protein_coding		bta-miR-326	ENSBTAG00000004432	CHRDL1	protein_coding		bta-miR-449b	ENSBTAG00000001805	TWSG1	protein_coding
bta-miR-2285g	ENSBTAG00000014758	WIF1	protein_coding		bta-miR-326	ENSBTAG00000022509	DNAH9	protein_coding		bta-miR-449b	ENSBTAG00000001981	SLC6A17	protein_coding
bta-miR-2285g	ENSBTAG00000021751	RASEF	protein_coding		bta-miR-326	ENSBTAG00000007077	ABHD1	protein_coding		bta-miR-449b	ENSBTAG00000001228	CEND1	protein_coding
bta-miR-2285g	ENSBTAG00000047786	LRRC10B	protein_coding		bta-miR-326	ENSBTAG00000005063	THEM6	protein_coding		bta-miR-449b	ENSBTAG00000001906	FANCA	protein_coding
bta-miR-2285g	ENSBTAG00000006877	MMP16	protein_coding		bta-miR-326	ENSBTAG00000005897	FNTB	protein_coding		bta-miR-449b	ENSBTAG00000039335	ARRDC2	protein_coding
bta-miR-2285g	ENSBTAG00000004503	NPY	protein_coding		bta-miR-326	ENSBTAG00000006139	TRPM4	protein_coding		bta-miR-449b	ENSBTAG00000001889	C22H3orf14	protein_coding
bta-miR-2285g	ENSBTAG00000051621	SLX4IP	protein_coding		bta-miR-326	ENSBTAG00000007319	JAG2	protein_coding		bta-miR-449b	ENSBTAG00000001189	AP1B1	protein_coding
bta-miR-6120	ENSBTAG00000000653	PPP1R16B	protein_coding		bta-miR-326	ENSBTAG00000006185	SPC24	protein_coding		bta-miR-449b	ENSBTAG00000002052	PLOD1	protein_coding
bta-miR-6120	ENSBTAG00000002179	CDIN1	protein_coding		bta-miR-326	ENSBTAG00000006035	PPP1R1B	protein_coding		bta-miR-449b	ENSBTAG00000053807	OAS1X	protein_coding
bta-miR-6120	ENSBTAG00000003496	AIG1	protein_coding		bta-miR-326	ENSBTAG00000005034	CAPN5	protein_coding		bta-miR-449b	ENSBTAG00000001405	GLCE	protein_coding
bta-miR-6120	ENSBTAG00000004038	ABAT	protein_coding		bta-miR-326	ENSBTAG00000008201	ODAD3	protein_coding		bta-miR-449b	ENSBTAG00000001296	TMEM50A	protein_coding
bta-miR-6120	ENSBTAG00000005754	PPM1K	protein_coding		bta-miR-326	ENSBTAG00000013478	MARVELD1	protein_coding		bta-miR-449b	ENSBTAG00000003176	JAM3	protein_coding
bta-miR-6120	ENSBTAG00000005189	SPACA9	protein_coding		bta-miR-326	ENSBTAG00000012673	CDK18	protein_coding		bta-miR-449b	ENSBTAG00000002344	ORAI3	protein_coding
bta-miR-6120	ENSBTAG00000005063	THEM6	protein_coding		bta-miR-326	ENSBTAG00000012489	TMEM266	protein_coding		bta-miR-449b	ENSBTAG00000003409	FKBP1B	protein_coding
bta-miR-6120	ENSBTAG00000013478	MARVELD1	protein_coding		bta-miR-326	ENSBTAG00000011962	PLA2G3	protein_coding		bta-miR-449b	ENSBTAG00000002605	TRIM16	protein_coding
bta-miR-6120	ENSBTAG00000012489	TMEM266	protein_coding		bta-miR-326	ENSBTAG00000010456	TADA1	protein_coding		bta-miR-449b	ENSBTAG00000004206	LRRC55	protein_coding
bta-miR-6120	ENSBTAG00000013066	IGF2	protein_coding		bta-miR-326	ENSBTAG00000016223	SCRN1	protein_coding		bta-miR-449b	ENSBTAG00000003191	FSCN1	protein_coding
bta-miR-6120	ENSBTAG00000012558	ADAMTS12	protein_coding		bta-miR-326	ENSBTAG00000009107	CBX8	protein_coding		bta-miR-449b	ENSBTAG00000002854	TMEM63A	protein_coding
bta-miR-6120	ENSBTAG00000009998	GALNT16	protein_coding		bta-miR-326	ENSBTAG00000013066	IGF2	protein_coding		bta-miR-449b	ENSBTAG00000002682	MARK4	protein_coding
bta-miR-6120	ENSBTAG00000016571	FAM234A	protein_coding		bta-miR-326	ENSBTAG00000012735	CFAP157	protein_coding		bta-miR-449b	ENSBTAG00000003920	TGM1	protein_coding
bta-miR-6120	ENSBTAG00000012688	CAPSL	protein_coding		bta-miR-326	ENSBTAG00000009607	LARGE2	protein_coding		bta-miR-449b	ENSBTAG00000003166	AXL	protein_coding
bta-miR-6120	ENSBTAG00000008966	TSPAN7	protein_coding		bta-miR-326	ENSBTAG00000009998	GALNT16	protein_coding		bta-miR-449b	ENSBTAG00000002585	SLC16A2	protein_coding
bta-miR-6120	ENSBTAG00000010246	GRTP1	protein_coding		bta-miR-326	ENSBTAG00000013036	YDJC	protein_coding		bta-miR-449b	ENSBTAG00000002190	DOCK8	protein_coding
bta-miR-6120	ENSBTAG00000011244	TESK2	protein_coding		bta-miR-326	ENSBTAG00000009903	PTCH1	protein_coding		bta-miR-449b	ENSBTAG00000003183	NTN4	protein_coding
bta-miR-6120	ENSBTAG00000013698	ODAD4	protein_coding		bta-miR-326	ENSBTAG00000016208	TGM2	protein_coding		bta-miR-449b	ENSBTAG00000003257	STK4	protein_coding
bta-miR-6120	ENSBTAG00000009396	EXO1	protein_coding		bta-miR-326	ENSBTAG00000016571	FAM234A	protein_coding		bta-miR-449b	ENSBTAG00000004430	SGPP1	protein_coding
bta-miR-6120	ENSBTAG00000010989	PIK3R1	protein_coding		bta-miR-326	ENSBTAG00000015432	TMEM231	protein_coding		bta-miR-449b	ENSBTAG00000007644	GNG7	protein_coding
bta-miR-6120	ENSBTAG00000024884	CCNF	protein_coding		bta-miR-326	ENSBTAG00000009145	SLC7A4	protein_coding		bta-miR-449b	ENSBTAG00000008279	FRMD4A	protein_coding
bta-miR-6120	ENSBTAG00000001806	IQCD	protein_coding		bta-miR-326	ENSBTAG00000008939	DNMBP	protein_coding		bta-miR-449b	ENSBTAG00000008216	RRM2	protein_coding
bta-miR-6120	ENSBTAG00000018749	NUDT16	protein_coding		bta-miR-326	ENSBTAG00000014806	ATP2A3	protein_coding		bta-miR-449b	ENSBTAG00000005071	SLC49A4	protein_coding
bta-miR-6120	ENSBTAG00000020119	RNF43	protein_coding		bta-miR-326	ENSBTAG00000013778	DNAI3	protein_coding		bta-miR-449b	ENSBTAG00000007993	CORO1C	protein_coding
bta-miR-6120	ENSBTAG00000018650	HEPACAM	protein_coding		bta-miR-326	ENSBTAG00000012302	RTN4RL1	protein_coding		bta-miR-449b	ENSBTAG00000007537	PEX19	protein_coding
bta-miR-6120	ENSBTAG00000016732	DNAI2	protein_coding		bta-miR-326	ENSBTAG00000010246	GRTP1	protein_coding		bta-miR-449b	ENSBTAG00000005691	FGF2	protein_coding
bta-miR-6120	ENSBTAG00000009851	ROBO1	protein_coding		bta-miR-326	ENSBTAG00000009568	KANK2	protein_coding		bta-miR-449b	ENSBTAG00000007192	SIDT2	protein_coding
bta-miR-6120	ENSBTAG00000003265	ADD3	protein_coding		bta-miR-326	ENSBTAG00000011244	TESK2	protein_coding		bta-miR-449b	ENSBTAG00000006049	BZW1	protein_coding
bta-miR-6120	ENSBTAG00000039954	COPZ2	protein_coding		bta-miR-326	ENSBTAG00000013698	ODAD4	protein_coding		bta-miR-449b	ENSBTAG00000008424	ABR	protein_coding
bta-miR-6120	ENSBTAG00000019175	SOBP	protein_coding		bta-miR-326	ENSBTAG00000010027	CHDH	protein_coding		bta-miR-449b	ENSBTAG00000007828	SLA	protein_coding
bta-miR-6120	ENSBTAG00000005092	ROR2	protein_coding		bta-miR-326	ENSBTAG00000016465	DHCR7	protein_coding		bta-miR-449b	ENSBTAG00000004851	NCKAP5L	protein_coding
bta-miR-6120	ENSBTAG00000032588	TMEM150C	protein_coding		bta-miR-326	ENSBTAG00000015182	STARD10	protein_coding		bta-miR-449b	ENSBTAG00000006938	PPM1F	protein_coding
bta-miR-6120	ENSBTAG00000018744	MGAT5	protein_coding		bta-miR-326	ENSBTAG00000010661	DPYSL3	protein_coding		bta-miR-449b	ENSBTAG00000006792	EHD4	protein_coding
bta-miR-6120	ENSBTAG00000011702	ENTPD3	protein_coding		bta-miR-326	ENSBTAG00000009956	CENPM	protein_coding		bta-miR-449b	ENSBTAG00000007390	VAT1	protein_coding
bta-miR-6120	ENSBTAG00000008464	ABCB9	protein_coding		bta-miR-326	ENSBTAG00000018969	POLR1C	protein_coding		bta-miR-449b	ENSBTAG00000004377	PHLDB3	protein_coding
bta-miR-6120	ENSBTAG00000004503	NPY	protein_coding		bta-miR-326	ENSBTAG00000004288	GSTA4	protein_coding		bta-miR-449b	ENSBTAG00000007170	SLC38A7	protein_coding
bta-miR-6120	ENSBTAG00000049782	ENSBTAG00000049782	protein_coding		bta-miR-326	ENSBTAG00000024884	CCNF	protein_coding		bta-miR-449b	ENSBTAG00000005470	BIN3	protein_coding
bta-miR-6120	ENSBTAG00000015221	PCCB	protein_coding		bta-miR-326	ENSBTAG00000024492	ENSBTAG00000024492	protein_coding		bta-miR-449b	ENSBTAG00000006208	ADCY7	protein_coding
bta-miR-6120	ENSBTAG00000049524	ENSBTAG00000049524	protein_coding		bta-miR-326	ENSBTAG00000001806	IQCD	protein_coding		bta-miR-449b	ENSBTAG00000005215	IL10RA	protein_coding
bta-miR-6120	ENSBTAG00000051116	C23H6orf132	protein_coding		bta-miR-326	ENSBTAG00000019563	C5H22orf23	protein_coding		bta-miR-449b	ENSBTAG00000007374	LHFPL2	protein_coding
bta-miR-6120	ENSBTAG00000046814	ACOT2	protein_coding		bta-miR-326	ENSBTAG00000017846	F11R	protein_coding		bta-miR-449b	ENSBTAG00000008150	PKIA	protein_coding
bta-miR-6120	ENSBTAG00000013300	KCNMA1	protein_coding		bta-miR-326	ENSBTAG00000018749	NUDT16	protein_coding		bta-miR-449b	ENSBTAG00000006016	GTPBP2	protein_coding
bta-miR-6120	ENSBTAG00000000109	NPTXR	protein_coding		bta-miR-326	ENSBTAG00000021838	ESRP1	protein_coding		bta-miR-449b	ENSBTAG00000005379	SLC41A1	protein_coding
bta-miR-6120	ENSBTAG00000003826	SCN1B	protein_coding		bta-miR-326	ENSBTAG00000018421	WWP2	protein_coding		bta-miR-449b	ENSBTAG00000008380	ITGA11	protein_coding
bta-miR-6120	ENSBTAG00000005629	CRYBG2	protein_coding		bta-miR-326	ENSBTAG00000017094	SHMT1	protein_coding		bta-miR-449b	ENSBTAG00000007455	DNASE1L1	protein_coding
bta-miR-6120	ENSBTAG00000050233	PRRG1	protein_coding		bta-miR-326	ENSBTAG00000021921	STRBP	protein_coding		bta-miR-449b	ENSBTAG00000005868	HEBP1	protein_coding
bta-miR-6120	ENSBTAG00000054592	SCN2B	protein_coding		bta-miR-326	ENSBTAG00000020119	RNF43	protein_coding		bta-miR-449b	ENSBTAG00000007520	MAPRE2	protein_coding
bta-miR-6120	ENSBTAG00000017328	PTI	protein_coding		bta-miR-326	ENSBTAG00000004799	DENND2A	protein_coding		bta-miR-449b	ENSBTAG00000004603	PHC2	protein_coding
bta-miR-6120	ENSBTAG00000003414	SAXO2	protein_coding		bta-miR-326	ENSBTAG00000019082	RAD51D	protein_coding		bta-miR-449b	ENSBTAG00000007103	ITGAL	protein_coding
bta-miR-6120	ENSBTAG00000004749	NEK4	protein_coding		bta-miR-326	ENSBTAG00000017922	DOLPP1	protein_coding		bta-miR-449b	ENSBTAG00000004452	IPO9	protein_coding
bta-miR-6120	ENSBTAG00000039442	SEC62	protein_coding		bta-miR-326	ENSBTAG00000017200	RHOJ	protein_coding		bta-miR-449b	ENSBTAG00000007173	PDGFRA	protein_coding
bta-miR-6120	ENSBTAG00000010027	CHDH	protein_coding		bta-miR-326	ENSBTAG00000019636	SCARA5	protein_coding		bta-miR-449b	ENSBTAG00000016698	SLAMF8	protein_coding
bta-miR-6120	ENSBTAG00000017200	RHOJ	protein_coding		bta-miR-326	ENSBTAG00000018948	HIF3A	protein_coding		bta-miR-449b	ENSBTAG00000009384	AGTRAP	protein_coding
bta-miR-6120	ENSBTAG00000009302	RCAN2	protein_coding		bta-miR-326	ENSBTAG00000019864	MAPK15	protein_coding		bta-miR-449b	ENSBTAG00000012771	CSF1R	protein_coding
bta-miR-6120	ENSBTAG00000016854	AK7	protein_coding		bta-miR-326	ENSBTAG00000018339	ATP5MC1	protein_coding		bta-miR-449b	ENSBTAG00000013316	BRPF3	protein_coding
bta-miR-6120	ENSBTAG00000047626	CCDC188	protein_coding		bta-miR-326	ENSBTAG00000016936	MISP3	protein_coding		bta-miR-449b	ENSBTAG00000012004	TGFB3	protein_coding
bta-miR-6120	ENSBTAG00000051500	ZNF389	protein_coding		bta-miR-326	ENSBTAG00000018589	RFC2	protein_coding		bta-miR-449b	ENSBTAG00000013071	GPR153	protein_coding
bta-miR-6120	ENSBTAG00000010338	FBXO36	protein_coding		bta-miR-326	ENSBTAG00000017964	LRRC51	protein_coding		bta-miR-449b	ENSBTAG00000013128	ACBD3	protein_coding
bta-miR-6120	ENSBTAG00000054688	ENSBTAG00000054688	protein_coding		bta-miR-326	ENSBTAG00000020810	CYB561	protein_coding		bta-miR-449b	ENSBTAG00000012630	PAMR1	protein_coding
bta-miR-6120	ENSBTAG00000052273	ENSBTAG00000052273	lncRNA		bta-miR-326	ENSBTAG00000031765	CCDC189	protein_coding		bta-miR-449b	ENSBTAG00000016704	SLC37A2	protein_coding
bta-miR-6123	ENSBTAG00000000653	PPP1R16B	protein_coding		bta-miR-326	ENSBTAG00000039055	ANKRD65	protein_coding		bta-miR-449b	ENSBTAG00000010408	IKBKE	protein_coding
bta-miR-6123	ENSBTAG00000031774	H1-12	protein_coding		bta-miR-326	ENSBTAG00000039954	COPZ2	protein_coding		bta-miR-449b	ENSBTAG00000014237	CYTH4C4	protein_coding
bta-miR-6123	ENSBTAG00000002036	CACNB1	protein_coding		bta-miR-326	ENSBTAG00000033298	LYRM9	protein_coding		bta-miR-449b	ENSBTAG00000009251	SZRD1	protein_coding
bta-miR-6123	ENSBTAG00000004063	SERPINA5	protein_coding		bta-miR-326	ENSBTAG00000046544	SLC7A10	protein_coding		bta-miR-449b	ENSBTAG00000012464	AFAP1	protein_coding
bta-miR-6123	ENSBTAG00000006069	CAPS	protein_coding		bta-miR-326	ENSBTAG00000019175	SOBP	protein_coding		bta-miR-449b	ENSBTAG00000012592	ANKLE1	protein_coding
bta-miR-6123	ENSBTAG00000005857	SLC6A1	protein_coding		bta-miR-326	ENSBTAG00000046750	B3GNT3	protein_coding		bta-miR-449b	ENSBTAG00000008638	FAM110A	protein_coding
bta-miR-6123	ENSBTAG00000005034	CAPN5	protein_coding		bta-miR-326	ENSBTAG00000033220	C3H1orf189	protein_coding		bta-miR-449b	ENSBTAG00000014194	ADARB2	protein_coding
bta-miR-6123	ENSBTAG00000014011	TMOD2	protein_coding		bta-miR-326	ENSBTAG00000047626	CCDC188	protein_coding		bta-miR-449b	ENSBTAG00000009873	NRN1	protein_coding
bta-miR-6123	ENSBTAG00000010223	NTF3	protein_coding		bta-miR-326	ENSBTAG00000003871	CYP2B6	protein_coding		bta-miR-449b	ENSBTAG00000009201	CORO7	protein_coding
bta-miR-6123	ENSBTAG00000010378	PEF1	protein_coding		bta-miR-326	ENSBTAG00000038652	ENSBTAG00000038652	protein_coding		bta-miR-449b	ENSBTAG00000012050	ORAI2	protein_coding
bta-miR-6123	ENSBTAG00000016571	FAM234A	protein_coding		bta-miR-326	ENSBTAG00000036298	ENSBTAG00000036298	protein_coding		bta-miR-449b	ENSBTAG00000016640	HEATR3	protein_coding
bta-miR-6123	ENSBTAG00000015432	TMEM231	protein_coding		bta-miR-326	ENSBTAG00000033190	PGM5	protein_coding		bta-miR-449b	ENSBTAG00000011786	CLUH	protein_coding
bta-miR-6123	ENSBTAG00000013254	XPO1	protein_coding		bta-miR-326	ENSBTAG00000038132	AIFM3	protein_coding		bta-miR-449b	ENSBTAG00000016085	IRAK1	protein_coding
bta-miR-6123	ENSBTAG00000013778	DNAI3	protein_coding		bta-miR-326	ENSBTAG00000006877	MMP16	protein_coding		bta-miR-449b	ENSBTAG00000016021	GAA	protein_coding
bta-miR-6123	ENSBTAG00000009568	KANK2	protein_coding		bta-miR-326	ENSBTAG00000018744	MGAT5	protein_coding		bta-miR-449b	ENSBTAG00000008997	ENG	protein_coding
bta-miR-6123	ENSBTAG00000014583	CALM3	protein_coding		bta-miR-326	ENSBTAG00000021547	CFAP57	protein_coding		bta-miR-449b	ENSBTAG00000012082	TNFRSF12A	protein_coding
bta-miR-6123	ENSBTAG00000009956	CENPM	protein_coding		bta-miR-326	ENSBTAG00000050402	ENSBTAG00000050402	protein_coding		bta-miR-449b	ENSBTAG00000014465	SERPINE1	protein_coding
bta-miR-6123	ENSBTAG00000024492	ENSBTAG00000024492	protein_coding		bta-miR-326	ENSBTAG00000051116	C23H6orf132	protein_coding		bta-miR-449b	ENSBTAG00000011975	SERPINB1	protein_coding
bta-miR-6123	ENSBTAG00000001806	IQCD	protein_coding		bta-miR-326	ENSBTAG00000019281	MCRS1	protein_coding		bta-miR-449b	ENSBTAG00000008761	TRAFD1	protein_coding
bta-miR-6123	ENSBTAG00000021327	DAW1	protein_coding		bta-miR-326	ENSBTAG00000002313	ITPR2	protein_coding		bta-miR-449b	ENSBTAG00000012342	LIMA1	protein_coding
bta-miR-6123	ENSBTAG00000018589	RFC2	protein_coding		bta-miR-326	ENSBTAG00000018487	CFAP45	protein_coding		bta-miR-449b	ENSBTAG00000016378	LRP10	protein_coding
bta-miR-6123	ENSBTAG00000018650	HEPACAM	protein_coding		bta-miR-326	ENSBTAG00000034854	GRIK1	protein_coding		bta-miR-449b	ENSBTAG00000013824	WWC3	protein_coding
bta-miR-6123	ENSBTAG00000031765	CCDC189	protein_coding		bta-miR-326	ENSBTAG00000052518	TUBB4B	protein_coding		bta-miR-449b	ENSBTAG00000014333	SLC10A3	protein_coding
bta-miR-6123	ENSBTAG00000016926	C13H20orf85	protein_coding		bta-miR-326	ENSBTAG00000017955	KCNIP3	protein_coding		bta-miR-449b	ENSBTAG00000011482	SLC43A2	protein_coding
bta-miR-6123	ENSBTAG00000020471	SAMD15	protein_coding		bta-miR-326	ENSBTAG00000019044	BAIAP2	protein_coding		bta-miR-449b	ENSBTAG00000012774	RAB7B	protein_coding
bta-miR-6123	ENSBTAG00000037489	CRCP	protein_coding		bta-miR-326	ENSBTAG00000012681	CORO2B	protein_coding		bta-miR-449b	ENSBTAG00000022799	NOTCH1	protein_coding
bta-miR-6123	ENSBTAG00000018372	STARD7	protein_coding		bta-miR-326	ENSBTAG00000000057	THBS3	protein_coding		bta-miR-449b	ENSBTAG00000037640	PID1	protein_coding
bta-miR-6123	ENSBTAG00000038132	AIFM3	protein_coding		bta-miR-326	ENSBTAG00000000109	NPTXR	protein_coding		bta-miR-449b	ENSBTAG00000013884	SIPA1	protein_coding
bta-miR-6123	ENSBTAG00000011702	ENTPD3	protein_coding		bta-miR-326	ENSBTAG00000003826	SCN1B	protein_coding		bta-miR-449b	ENSBTAG00000011125	MYO9B	protein_coding
bta-miR-6123	ENSBTAG00000055143	ENSBTAG00000055143	protein_coding		bta-miR-326	ENSBTAG00000022917	FANK1	protein_coding		bta-miR-449b	ENSBTAG00000012032	PDE4A	protein_coding
bta-miR-6123	ENSBTAG00000004622	DZANK1	protein_coding		bta-miR-326	ENSBTAG00000005629	CRYBG2	protein_coding		bta-miR-449b	ENSBTAG00000038128	BOLA-DQA5	protein_coding
bta-miR-6123	ENSBTAG00000049782	ENSBTAG00000049782	protein_coding		bta-miR-326	ENSBTAG00000015950	ISOC2	protein_coding		bta-miR-449b	ENSBTAG00000010986	KCNQ1	protein_coding
bta-miR-6123	ENSBTAG00000016486	SORBS2	protein_coding		bta-miR-326	ENSBTAG00000000700	PARVA	protein_coding		bta-miR-449b	ENSBTAG00000010193	RAB7A	protein_coding
bta-miR-6123	ENSBTAG00000005629	CRYBG2	protein_coding		bta-miR-326	ENSBTAG00000021365	CDHR3	protein_coding		bta-miR-449b	ENSBTAG00000014105	SRPRA	protein_coding
bta-miR-6123	ENSBTAG00000052192	SPATA33	protein_coding		bta-miR-326	ENSBTAG00000053813	SPATS1	protein_coding		bta-miR-449b	ENSBTAG00000009368	RRAGC	protein_coding
bta-miR-6123	ENSBTAG00000051242	ENSBTAG00000051242	lncRNA		bta-miR-326	ENSBTAG00000021751	RASEF	protein_coding		bta-miR-449b	ENSBTAG00000011454	FKBP10	protein_coding
bta-miR-6529a	ENSBTAG00000000653	PPP1R16B	protein_coding		bta-miR-326	ENSBTAG00000054677	ENSBTAG00000054677	lncRNA		bta-miR-449b	ENSBTAG00000008683	LDHA	protein_coding
bta-miR-6529a	ENSBTAG00000004792	CHMP4C	protein_coding		bta-miR-378	ENSBTAG00000000160	CBS	protein_coding		bta-miR-449b	ENSBTAG00000016455	CACHD1	protein_coding
bta-miR-6529a	ENSBTAG00000007319	JAG2	protein_coding		bta-miR-378	ENSBTAG00000000653	PPP1R16B	protein_coding		bta-miR-449b	ENSBTAG00000008435	DELE1	protein_coding
bta-miR-6529a	ENSBTAG00000006185	SPC24	protein_coding		bta-miR-378	ENSBTAG00000001917	C15H11orf16	protein_coding		bta-miR-449b	ENSBTAG00000013018	AMPD2	protein_coding
bta-miR-6529a	ENSBTAG00000009055	RNF144B	protein_coding		bta-miR-378	ENSBTAG00000001134	SRRT	protein_coding		bta-miR-449b	ENSBTAG00000011726	CRYL1	protein_coding
bta-miR-6529a	ENSBTAG00000011377	KCNMB2	protein_coding		bta-miR-378	ENSBTAG00000002809	CAPN10	protein_coding		bta-miR-449b	ENSBTAG00000014078	IGFBPL1	protein_coding
bta-miR-6529a	ENSBTAG00000014538	HPCAL4	protein_coding		bta-miR-378	ENSBTAG00000005685	HSD11B2	protein_coding		bta-miR-449b	ENSBTAG00000011389	TMEM104	protein_coding
bta-miR-6529a	ENSBTAG00000012979	ZMYND12	protein_coding		bta-miR-378	ENSBTAG00000007147	CUEDC1	protein_coding		bta-miR-449b	ENSBTAG00000014215	CCDC86	protein_coding
bta-miR-6529a	ENSBTAG00000011824	OGN	protein_coding		bta-miR-378	ENSBTAG00000018768	HMGN1	protein_coding		bta-miR-449b	ENSBTAG00000010402	MYH9	protein_coding
bta-miR-6529a	ENSBTAG00000016486	SORBS2	protein_coding		bta-miR-378	ENSBTAG00000004924	PENK	protein_coding		bta-miR-449b	ENSBTAG00000015936	BRINP1	protein_coding
bta-miR-6529a	ENSBTAG00000014583	CALM3	protein_coding		bta-miR-378	ENSBTAG00000005857	SLC6A1	protein_coding		bta-miR-449b	ENSBTAG00000008851	ENSBTAG00000008851	protein_coding
bta-miR-6529a	ENSBTAG00000020446	THOP1	protein_coding		bta-miR-378	ENSBTAG00000039442	SEC62	protein_coding		bta-miR-449b	ENSBTAG00000012180	BMF	protein_coding
bta-miR-6529a	ENSBTAG00000021165	VPS9D1	protein_coding		bta-miR-378	ENSBTAG00000005034	CAPN5	protein_coding		bta-miR-449b	ENSBTAG00000030193	GPR35	protein_coding
bta-miR-6529a	ENSBTAG00000018948	HIF3A	protein_coding		bta-miR-378	ENSBTAG00000009055	RNF144B	protein_coding		bta-miR-449b	ENSBTAG00000011100	CTSC	protein_coding
bta-miR-6529a	ENSBTAG00000021467	IGFBP6	protein_coding		bta-miR-378	ENSBTAG00000012673	CDK18	protein_coding		bta-miR-449b	ENSBTAG00000014880	ENSBTAG00000014880	protein_coding
bta-miR-6529a	ENSBTAG00000017366	GRB7	protein_coding		bta-miR-378	ENSBTAG00000016223	SCRN1	protein_coding		bta-miR-449b	ENSBTAG00000014349	RNF126	protein_coding
bta-miR-6529a	ENSBTAG00000031765	CCDC189	protein_coding		bta-miR-378	ENSBTAG00000014861	SLC20A2	protein_coding		bta-miR-449b	ENSBTAG00000012212	CYP26B1	protein_coding
bta-miR-6529a	ENSBTAG00000043976	RNFT2	protein_coding		bta-miR-378	ENSBTAG00000016017	CCDC40	protein_coding		bta-miR-449b	ENSBTAG00000030369	IFFO1	protein_coding
bta-miR-6529a	ENSBTAG00000002214	TAT	protein_coding		bta-miR-378	ENSBTAG00000017277	RAB36	protein_coding		bta-miR-449b	ENSBTAG00000039153	RPS6KA4	protein_coding
bta-miR-6529a	ENSBTAG00000010756	ST7	protein_coding		bta-miR-378	ENSBTAG00000013191	AGRN	protein_coding		bta-miR-449b	ENSBTAG00000010321	TTC1	protein_coding
bta-miR-6529a	ENSBTAG00000043992	RNF180	protein_coding		bta-miR-378	ENSBTAG00000011976	CYP4B1	protein_coding		bta-miR-449b	ENSBTAG00000033702	STARD8	protein_coding
bta-miR-6529a	ENSBTAG00000018487	CFAP45	protein_coding		bta-miR-378	ENSBTAG00000016208	TGM2	protein_coding		bta-miR-449b	ENSBTAG00000021130	MFSD10	protein_coding
bta-miR-6529a	ENSBTAG00000017339	RUNX1T1	protein_coding		bta-miR-378	ENSBTAG00000008939	DNMBP	protein_coding		bta-miR-449b	ENSBTAG00000021808	CACNB3	protein_coding
bta-miR-6529a	ENSBTAG00000012681	CORO2B	protein_coding		bta-miR-378	ENSBTAG00000014806	ATP2A3	protein_coding		bta-miR-449b	ENSBTAG00000020035	RCAN1	protein_coding
bta-miR-6529a	ENSBTAG00000026004	CNTNAP4	protein_coding		bta-miR-378	ENSBTAG00000014091	ARHGEF3	protein_coding		bta-miR-449b	ENSBTAG00000020359	PLEKHM1	protein_coding
bta-miR-6529a	ENSBTAG00000003632	CYP39A1	protein_coding		bta-miR-378	ENSBTAG00000010027	CHDH	protein_coding		bta-miR-449b	ENSBTAG00000021846	CELSR3	protein_coding
bta-miR-6529a	ENSBTAG00000054592	SCN2B	protein_coding		bta-miR-378	ENSBTAG00000008538	DNAI1	protein_coding		bta-miR-449b	ENSBTAG00000012442	CTSB	protein_coding
bta-miR-6529a	ENSBTAG00000049287	ENSBTAG00000049287	lncRNA		bta-miR-378	ENSBTAG00000009956	CENPM	protein_coding		bta-miR-449b	ENSBTAG00000019759	IDE	protein_coding
bta-miR-2285q	ENSBTAG00000001134	SRRT	protein_coding		bta-miR-378	ENSBTAG00000019887	DHODH	protein_coding		bta-miR-449b	ENSBTAG00000017461	SLC16A3	protein_coding
bta-miR-2285q	ENSBTAG00000003414	SAXO2	protein_coding		bta-miR-378	ENSBTAG00000019563	C5H22orf23	protein_coding		bta-miR-449b	ENSBTAG00000019404	IL10RB	protein_coding
bta-miR-2285q	ENSBTAG00000003163	RBBP8NL	protein_coding		bta-miR-378	ENSBTAG00000019459	CHAC2	protein_coding		bta-miR-449b	ENSBTAG00000031267	SERPINB9	protein_coding
bta-miR-2285q	ENSBTAG00000005685	HSD11B2	protein_coding		bta-miR-378	ENSBTAG00000019242	CHRNB1	protein_coding		bta-miR-449b	ENSBTAG00000007213	SIRPA	protein_coding
bta-miR-2285q	ENSBTAG00000006901	NIPSNAP3A	protein_coding		bta-miR-378	ENSBTAG00000018028	TTLL10	protein_coding		bta-miR-449b	ENSBTAG00000018123	FBLN5	protein_coding
bta-miR-2285q	ENSBTAG00000005897	FNTB	protein_coding		bta-miR-378	ENSBTAG00000020446	THOP1	protein_coding		bta-miR-449b	ENSBTAG00000026429	DECR2	protein_coding
bta-miR-2285q	ENSBTAG00000005034	CAPN5	protein_coding		bta-miR-378	ENSBTAG00000020810	CYB561	protein_coding		bta-miR-449b	ENSBTAG00000019065	EEPD1	protein_coding
bta-miR-2285q	ENSBTAG00000016350	NACC1	protein_coding		bta-miR-378	ENSBTAG00000038180	SCN2A	protein_coding		bta-miR-449b	ENSBTAG00000026080	ENSBTAG00000026080	protein_coding
bta-miR-2285q	ENSBTAG00000012249	PRR15L	protein_coding		bta-miR-378	ENSBTAG00000019175	SOBP	protein_coding		bta-miR-449b	ENSBTAG00000021799	RCN3	protein_coding
bta-miR-2285q	ENSBTAG00000013036	YDJC	protein_coding		bta-miR-378	ENSBTAG00000047626	CCDC188	protein_coding		bta-miR-449b	ENSBTAG00000018207	M6PR	protein_coding
bta-miR-2285q	ENSBTAG00000009918	GSE1	protein_coding		bta-miR-378	ENSBTAG00000027694	TTC30A	protein_coding		bta-miR-449b	ENSBTAG00000021850	NCKIPSD	protein_coding
bta-miR-2285q	ENSBTAG00000016208	TGM2	protein_coding		bta-miR-378	ENSBTAG00000005062	TEC	protein_coding		bta-miR-449b	ENSBTAG00000021002	ACP2	protein_coding
bta-miR-2285q	ENSBTAG00000016571	FAM234A	protein_coding		bta-miR-378	ENSBTAG00000038652	ENSBTAG00000038652	protein_coding		bta-miR-449b	ENSBTAG00000015129	KLK10	protein_coding
bta-miR-2285q	ENSBTAG00000015432	TMEM231	protein_coding		bta-miR-378	ENSBTAG00000021547	CFAP57	protein_coding		bta-miR-449b	ENSBTAG00000019066	FAM167A	protein_coding
bta-miR-2285q	ENSBTAG00000015408	DTYMK	protein_coding		bta-miR-378	ENSBTAG00000045704	IGSF11	protein_coding		bta-miR-449b	ENSBTAG00000016950	B3GAT3	protein_coding
bta-miR-2285q	ENSBTAG00000012302	RTN4RL1	protein_coding		bta-miR-378	ENSBTAG00000052055	PRSS35	protein_coding		bta-miR-449b	ENSBTAG00000047582	CSNK1E	protein_coding
bta-miR-2285q	ENSBTAG00000015844	TFPI2	protein_coding		bta-miR-378	ENSBTAG00000023843	RALGPS1	protein_coding		bta-miR-449b	ENSBTAG00000019734	CD276	protein_coding
bta-miR-2285q	ENSBTAG00000030255	PDXP	protein_coding		bta-miR-378	ENSBTAG00000016192	MDH1B	protein_coding		bta-miR-449b	ENSBTAG00000003474	RAB15	protein_coding
bta-miR-2285q	ENSBTAG00000010027	CHDH	protein_coding		bta-miR-378	ENSBTAG00000018487	CFAP45	protein_coding		bta-miR-449b	ENSBTAG00000016821	SNX22	protein_coding
bta-miR-2285q	ENSBTAG00000024492	ENSBTAG00000024492	protein_coding		bta-miR-378	ENSBTAG00000017955	KCNIP3	protein_coding		bta-miR-449b	ENSBTAG00000027337	CTSA	protein_coding
bta-miR-2285q	ENSBTAG00000018421	WWP2	protein_coding		bta-miR-378	ENSBTAG00000055014	SH3BGRL2	protein_coding		bta-miR-449b	ENSBTAG00000030258	CDC42EP1	protein_coding
bta-miR-2285q	ENSBTAG00000001140	IAH1	protein_coding		bta-miR-378	ENSBTAG00000012681	CORO2B	protein_coding		bta-miR-449b	ENSBTAG00000002145	MMP17	protein_coding
bta-miR-2285q	ENSBTAG00000018948	HIF3A	protein_coding		bta-miR-378	ENSBTAG00000000109	NPTXR	protein_coding		bta-miR-449b	ENSBTAG00000018912	ARHGEF1	protein_coding
bta-miR-2285q	ENSBTAG00000024137	PTCH2	protein_coding		bta-miR-378	ENSBTAG00000013291	ARMC6	protein_coding		bta-miR-449b	ENSBTAG00000010073	FLOT2	protein_coding
bta-miR-2285q	ENSBTAG00000009302	RCAN2	protein_coding		bta-miR-378	ENSBTAG00000005629	CRYBG2	protein_coding		bta-miR-449b	ENSBTAG00000017780	DPYSL4	protein_coding
bta-miR-2285q	ENSBTAG00000005092	ROR2	protein_coding		bta-miR-378	ENSBTAG00000024162	SLC19A1	protein_coding		bta-miR-449b	ENSBTAG00000038477	GGCX	protein_coding
bta-miR-2285q	ENSBTAG00000034430	C27H4C4orf47	protein_coding		bta-miR-378	ENSBTAG00000000700	PARVA	protein_coding		bta-miR-449b	ENSBTAG00000019107	GAS7	protein_coding
bta-miR-2285q	ENSBTAG00000032914	SLC11A2	protein_coding		bta-miR-378	ENSBTAG00000052273	ENSBTAG00000052273	lncRNA		bta-miR-449b	ENSBTAG00000019721	REXO4	protein_coding
bta-miR-2285q	ENSBTAG00000011702	ENTPD3	protein_coding		bta-miR-378	ENSBTAG00000051207	ENSBTAG00000051207	lncRNA		bta-miR-449b	ENSBTAG00000018578	LOXL3	protein_coding
bta-miR-2285q	ENSBTAG00000050402	ENSBTAG00000050402	protein_coding		bta-miR-378	ENSBTAG00000051242	ENSBTAG00000051242	lncRNA		bta-miR-449b	ENSBTAG00000020551	ABCD1	protein_coding
bta-miR-2285q	ENSBTAG00000051116	C23H6orf132	protein_coding		bta-miR-378	ENSBTAG00000050741	ENSBTAG00000050741	lncRNA		bta-miR-449b	ENSBTAG00000023073	FAM89A	protein_coding
bta-miR-2285q	ENSBTAG00000015651	ENSBTAG00000015651	protein_coding		bta-miR-429	ENSBTAG00000000076	RECK	protein_coding		bta-miR-449b	ENSBTAG00000018706	PCTP	protein_coding
bta-miR-2285q	ENSBTAG00000051621	SLX4IP	protein_coding		bta-miR-429	ENSBTAG00000000653	PPP1R16B	protein_coding		bta-miR-449b	ENSBTAG00000021215	VWA5A	protein_coding
bta-miR-2285q	ENSBTAG00000005629	CRYBG2	protein_coding		bta-miR-429	ENSBTAG00000001826	SASH1	protein_coding		bta-miR-449b	ENSBTAG00000019465	ITPKC	protein_coding
bta-miR-2285q	ENSBTAG00000019254	CFAP77	protein_coding		bta-miR-429	ENSBTAG00000002186	NDN	protein_coding		bta-miR-449b	ENSBTAG00000018321	PAOX	protein_coding
bta-miR-2285q	ENSBTAG00000053919	ENSBTAG00000053919	protein_coding		bta-miR-429	ENSBTAG00000004432	CHRDL1	protein_coding		bta-miR-449b	ENSBTAG00000018761	SLC35F6	protein_coding
bta-miR-2285q	ENSBTAG00000033298	LYRM9	protein_coding		bta-miR-429	ENSBTAG00000007077	ABHD1	protein_coding		bta-miR-449b	ENSBTAG00000018722	PLEKHM2	protein_coding
bta-miR-2285q	ENSBTAG00000045834	RASSF7	protein_coding		bta-miR-429	ENSBTAG00000007921	DAPP1	protein_coding		bta-miR-449b	ENSBTAG00000020560	CLPTM1	protein_coding
bta-miR-2285q	ENSBTAG00000049203	FBXO17	protein_coding		bta-miR-429	ENSBTAG00000004952	MFSD4A	protein_coding		bta-miR-449b	ENSBTAG00000017808	ARSJ	protein_coding
bta-miR-2285q	ENSBTAG00000052273	ENSBTAG00000052273	lncRNA		bta-miR-429	ENSBTAG00000014861	SLC20A2	protein_coding		bta-miR-449b	ENSBTAG00000019059	ATG16L2	protein_coding
bta-miR-6529b	ENSBTAG00000000855	NXN	protein_coding		bta-miR-429	ENSBTAG00000012735	CFAP157	protein_coding		bta-miR-449b	ENSBTAG00000017425	GJB2	protein_coding
bta-miR-6529b	ENSBTAG00000031774	H1-12	protein_coding		bta-miR-429	ENSBTAG00000014057	SLC35A1	protein_coding		bta-miR-449b	ENSBTAG00000007335	TPD52	protein_coding
bta-miR-6529b	ENSBTAG00000007077	ABHD1	protein_coding		bta-miR-429	ENSBTAG00000014091	ARHGEF3	protein_coding		bta-miR-449b	ENSBTAG00000021067	ACTR1A	protein_coding
bta-miR-6529b	ENSBTAG00000008028	CHN1	protein_coding		bta-miR-429	ENSBTAG00000009568	KANK2	protein_coding		bta-miR-449b	ENSBTAG00000045862	FERMT3	protein_coding
bta-miR-6529b	ENSBTAG00000016571	FAM234A	protein_coding		bta-miR-429	ENSBTAG00000027134	DYNC1I1	protein_coding		bta-miR-449b	ENSBTAG00000001497	MRAS	protein_coding
bta-miR-6529b	ENSBTAG00000011619	RASIP1	protein_coding		bta-miR-429	ENSBTAG00000009549	RSPH9	protein_coding		bta-miR-449b	ENSBTAG00000048054	UAP1L1	protein_coding
bta-miR-6529b	ENSBTAG00000017964	LRRC51	protein_coding		bta-miR-429	ENSBTAG00000024492	ENSBTAG00000024492	protein_coding		bta-miR-449b	ENSBTAG00000031548	ENSBTAG00000031548	protein_coding
bta-miR-6529b	ENSBTAG00000026375	RMI2	protein_coding		bta-miR-429	ENSBTAG00000022681	EOGT	protein_coding		bta-miR-449b	ENSBTAG00000001359	B3GNT7	protein_coding
bta-miR-6529b	ENSBTAG00000031792	POLR1H	protein_coding		bta-miR-429	ENSBTAG00000043976	RNFT2	protein_coding		bta-miR-449b	ENSBTAG00000010658	PFKL	protein_coding
bta-miR-6529b	ENSBTAG00000019175	SOBP	protein_coding		bta-miR-429	ENSBTAG00000014758	WIF1	protein_coding		bta-miR-449b	ENSBTAG00000053497	GNLY	protein_coding
bta-miR-6529b	ENSBTAG00000043976	RNFT2	protein_coding		bta-miR-429	ENSBTAG00000016854	AK7	protein_coding		bta-miR-449b	ENSBTAG00000021997	ITSN1	protein_coding
bta-miR-6529b	ENSBTAG00000015408	DTYMK	protein_coding		bta-miR-429	ENSBTAG00000010756	ST7	protein_coding		bta-miR-449b	ENSBTAG00000046307	CEBPD	protein_coding
bta-miR-6529b	ENSBTAG00000021547	CFAP57	protein_coding		bta-miR-429	ENSBTAG00000038652	ENSBTAG00000038652	protein_coding		bta-miR-449b	ENSBTAG00000003012	TRAF1	protein_coding
bta-miR-6529b	ENSBTAG00000004622	DZANK1	protein_coding		bta-miR-429	ENSBTAG00000010477	TTC21A	protein_coding		bta-miR-449b	ENSBTAG00000032331	SLC48A1	protein_coding
bta-miR-6529b	ENSBTAG00000005442	DNAI4	protein_coding		bta-miR-429	ENSBTAG00000049014	ENSBTAG00000049014	protein_coding		bta-miR-449b	ENSBTAG00000016766	TMEM176B	protein_coding
bta-miR-6529b	ENSBTAG00000000700	PARVA	protein_coding		bta-miR-429	ENSBTAG00000051072	AQP4	protein_coding		bta-miR-449b	ENSBTAG00000019686	NCKAP1L	protein_coding
bta-miR-6529b	ENSBTAG00000054592	SCN2B	protein_coding		bta-miR-429	ENSBTAG00000023843	RALGPS1	protein_coding		bta-miR-449b	ENSBTAG00000033248	CDH3	protein_coding
bta-miR-6529b	ENSBTAG00000051242	ENSBTAG00000051242	lncRNA		bta-miR-429	ENSBTAG00000051116	C23H6orf132	protein_coding		bta-miR-449b	ENSBTAG00000001725	CXCL10	protein_coding
bta-miR-2285z	ENSBTAG00000000390	TPST1	protein_coding		bta-miR-429	ENSBTAG00000017339	RUNX1T1	protein_coding		bta-miR-449b	ENSBTAG00000004294	EVI5L	protein_coding
bta-miR-2285z	ENSBTAG00000004041	ANKRD10	protein_coding		bta-miR-429	ENSBTAG00000003747	PTGR2	protein_coding		bta-miR-449b	ENSBTAG00000011129	QSOX2	protein_coding
bta-miR-2285z	ENSBTAG00000008028	CHN1	protein_coding		bta-miR-429	ENSBTAG00000051169	ERICH2	protein_coding		bta-miR-449b	ENSBTAG00000001662	EHD3	protein_coding
bta-miR-2285z	ENSBTAG00000007935	CALCOCO2	protein_coding		bta-miR-429	ENSBTAG00000011767	PALS1	protein_coding		bta-miR-449b	ENSBTAG00000021318	SCAMP5	protein_coding
bta-miR-2285z	ENSBTAG00000004777	S100B	protein_coding		bta-miR-429	ENSBTAG00000051910	FGF10	protein_coding		bta-miR-449b	ENSBTAG00000021452	TRANK1	protein_coding
bta-miR-2285z	ENSBTAG00000049493	ENSBTAG00000049493	protein_coding		bta-miR-429	ENSBTAG00000051242	ENSBTAG00000051242	lncRNA		bta-miR-449b	ENSBTAG00000030209	ARHGDIA	protein_coding
bta-miR-2285z	ENSBTAG00000006886	FAM117A	protein_coding		bta-miR-452	ENSBTAG00000002126	PFKFB2	protein_coding		bta-miR-449b	ENSBTAG00000021482	APH1A	protein_coding
bta-miR-2285z	ENSBTAG00000009055	RNF144B	protein_coding		bta-miR-452	ENSBTAG00000003594	RIBC2	protein_coding		bta-miR-449b	ENSBTAG00000046979	LGMN	protein_coding
bta-miR-2285z	ENSBTAG00000011962	PLA2G3	protein_coding		bta-miR-452	ENSBTAG00000004038	ABAT	protein_coding		bta-miR-449b	ENSBTAG00000003771	C1QL2	protein_coding
bta-miR-2285z	ENSBTAG00000012249	PRR15L	protein_coding		bta-miR-452	ENSBTAG00000006139	TRPM4	protein_coding		bta-miR-449b	ENSBTAG00000033983	MAP2K1	protein_coding
bta-miR-2285z	ENSBTAG00000012979	ZMYND12	protein_coding		bta-miR-452	ENSBTAG00000014011	TMOD2	protein_coding		bta-miR-449b	ENSBTAG00000031476	DLL1	protein_coding
bta-miR-2285z	ENSBTAG00000012434	ENOX1	protein_coding		bta-miR-452	ENSBTAG00000009363	GINS3	protein_coding		bta-miR-449b	ENSBTAG00000015910	ITGB1	protein_coding
bta-miR-2285z	ENSBTAG00000013848	ADGRD1	protein_coding		bta-miR-452	ENSBTAG00000009481	C3H1orf87	protein_coding		bta-miR-449b	ENSBTAG00000003610	DENND1A	protein_coding
bta-miR-2285z	ENSBTAG00000013191	AGRN	protein_coding		bta-miR-452	ENSBTAG00000016058	FAM83B	protein_coding		bta-miR-449b	ENSBTAG00000046512	XIRP1	protein_coding
bta-miR-2285z	ENSBTAG00000010758	SMIM5	protein_coding		bta-miR-452	ENSBTAG00000013848	ADGRD1	protein_coding		bta-miR-449b	ENSBTAG00000008004	NCF2	protein_coding
bta-miR-2285z	ENSBTAG00000009903	PTCH1	protein_coding		bta-miR-452	ENSBTAG00000015432	TMEM231	protein_coding		bta-miR-449b	ENSBTAG00000038011	SH3RF3	protein_coding
bta-miR-2285z	ENSBTAG00000008939	DNMBP	protein_coding		bta-miR-452	ENSBTAG00000014091	ARHGEF3	protein_coding		bta-miR-449b	ENSBTAG00000004542	FAM78A	protein_coding
bta-miR-2285z	ENSBTAG00000011619	RASIP1	protein_coding		bta-miR-452	ENSBTAG00000009396	EXO1	protein_coding		bta-miR-449b	ENSBTAG00000006998	RASGRP4	protein_coding
bta-miR-2285z	ENSBTAG00000013698	ODAD4	protein_coding		bta-miR-452	ENSBTAG00000008816	TRIM2	protein_coding		bta-miR-449b	ENSBTAG00000043553	GPX3	protein_coding
bta-miR-2285z	ENSBTAG00000027134	DYNC1I1	protein_coding		bta-miR-452	ENSBTAG00000021764	GLRB	protein_coding		bta-miR-449b	ENSBTAG00000014463	CAMK2D	protein_coding
bta-miR-2285z	ENSBTAG00000013501	DHRS13	protein_coding		bta-miR-452	ENSBTAG00000006719	ZFAND4	protein_coding		bta-miR-449b	ENSBTAG00000016915	FLT1	protein_coding
bta-miR-2285z	ENSBTAG00000012454	SLC35A3	protein_coding		bta-miR-452	ENSBTAG00000021838	ESRP1	protein_coding		bta-miR-449b	ENSBTAG00000001551	PLEKHG3	protein_coding
bta-miR-2285z	ENSBTAG00000010789	ANKRD54	protein_coding		bta-miR-452	ENSBTAG00000022681	EOGT	protein_coding		bta-miR-449b	ENSBTAG00000004556	SLC2A3	protein_coding
bta-miR-2285z	ENSBTAG00000021764	GLRB	protein_coding		bta-miR-452	ENSBTAG00000043976	RNFT2	protein_coding		bta-miR-449b	ENSBTAG00000039453	ENSBTAG00000039453	protein_coding
bta-miR-2285z	ENSBTAG00000023374	FUT1	protein_coding		bta-miR-452	ENSBTAG00000043971	NOTCH3	protein_coding		bta-miR-449b	ENSBTAG00000000831	CTNS	protein_coding
bta-miR-2285z	ENSBTAG00000024492	ENSBTAG00000024492	protein_coding		bta-miR-452	ENSBTAG00000049341	SERTAD2	protein_coding		bta-miR-449b	ENSBTAG00000002804	PDGFRB	protein_coding
bta-miR-2285z	ENSBTAG00000021223	CRY2	protein_coding		bta-miR-452	ENSBTAG00000023843	RALGPS1	protein_coding		bta-miR-449b	ENSBTAG00000019150	PLD3	protein_coding
bta-miR-2285z	ENSBTAG00000017167	LRAT	protein_coding		bta-miR-452	ENSBTAG00000017339	RUNX1T1	protein_coding		bta-miR-449b	ENSBTAG00000037907	DSEL	protein_coding
bta-miR-2285z	ENSBTAG00000018948	HIF3A	protein_coding		bta-miR-452	ENSBTAG00000050233	PRRG1	protein_coding		bta-miR-449b	ENSBTAG00000036078	EMP1	protein_coding
bta-miR-2285z	ENSBTAG00000016732	DNAI2	protein_coding		bta-miR-874	ENSBTAG00000000713	AGFG2	protein_coding		bta-miR-449b	ENSBTAG00000005915	SFMBT2	protein_coding
bta-miR-2285z	ENSBTAG00000033835	MPZ	protein_coding		bta-miR-874	ENSBTAG00000000653	PPP1R16B	protein_coding		bta-miR-449b	ENSBTAG00000026371	SNX29	protein_coding
bta-miR-2285z	ENSBTAG00000033690	BARD1	protein_coding		bta-miR-874	ENSBTAG00000003393	CCDC157	protein_coding		bta-miR-449b	ENSBTAG00000009155	SCN5A	protein_coding
bta-miR-2285z	ENSBTAG00000047786	LRRC10B	protein_coding		bta-miR-874	ENSBTAG00000001134	SRRT	protein_coding		bta-miR-449b	ENSBTAG00000054572	PEG3	protein_coding
bta-miR-2285z	ENSBTAG00000036298	ENSBTAG00000036298	protein_coding		bta-miR-874	ENSBTAG00000003946	NECAB3	protein_coding		bta-miR-449b	ENSBTAG00000051907	CYBA	protein_coding
bta-miR-2285z	ENSBTAG00000021862	SLC27A3	protein_coding		bta-miR-874	ENSBTAG00000003163	RBBP8NL	protein_coding		bta-miR-449b	ENSBTAG00000049346	ENSBTAG00000049346	protein_coding
bta-miR-2285z	ENSBTAG00000021547	CFAP57	protein_coding		bta-miR-874	ENSBTAG00000002408	FHAD1	protein_coding		bta-miR-449b	ENSBTAG00000051540	FNDC5	protein_coding
bta-miR-2285z	ENSBTAG00000049341	SERTAD2	protein_coding		bta-miR-874	ENSBTAG00000002470	CCDC78	protein_coding		bta-miR-449b	ENSBTAG00000015836	ENSBTAG00000015836	protein_coding
bta-miR-2285z	ENSBTAG00000009258	NEK11	protein_coding		bta-miR-874	ENSBTAG00000002551	KCNJ8	protein_coding		bta-miR-449b	ENSBTAG00000003806	ECM1	protein_coding
bta-miR-2285z	ENSBTAG00000051621	SLX4IP	protein_coding		bta-miR-874	ENSBTAG00000004038	ABAT	protein_coding		bta-miR-449b	ENSBTAG00000046862	MARCKSL1	protein_coding
bta-miR-2285z	ENSBTAG00000026502	CYP2D14	protein_coding		bta-miR-874	ENSBTAG00000005069	TM7SF2	protein_coding		bta-miR-449b	ENSBTAG00000047062	LRP3	protein_coding
bta-miR-2285z	ENSBTAG00000053919	ENSBTAG00000053919	protein_coding		bta-miR-874	ENSBTAG00000006104	SNU13	protein_coding		bta-miR-449b	ENSBTAG00000016038	GCC2	protein_coding
bta-miR-2285z	ENSBTAG00000052192	SPATA33	protein_coding		bta-miR-874	ENSBTAG00000007096	GAS8	protein_coding		bta-miR-449b	ENSBTAG00000001299	CYP7B1	protein_coding
bta-miR-2285z	ENSBTAG00000031351	SEC14L4	protein_coding		bta-miR-874	ENSBTAG00000004948	LRATD1	protein_coding		bta-miR-449b	ENSBTAG00000002475	RAB11B	protein_coding
bta-miR-2285z	ENSBTAG00000050007	ENSBTAG00000050007	lncRNA		bta-miR-874	ENSBTAG00000007844	CETN2	protein_coding		bta-miR-449b	ENSBTAG00000004194	RALGDS	protein_coding
bta-miR-2285z	ENSBTAG00000050741	ENSBTAG00000050741	lncRNA		bta-miR-874	ENSBTAG00000027197	KIF6	protein_coding		bta-miR-449b	ENSBTAG00000017866	CD36	protein_coding
bta-miR-2285aa	ENSBTAG00000001233	MPZL3	protein_coding		bta-miR-874	ENSBTAG00000005897	FNTB	protein_coding		bta-miR-449b	ENSBTAG00000004344	ACSL1	protein_coding
bta-miR-2285aa	ENSBTAG00000004063	SERPINA5	protein_coding		bta-miR-874	ENSBTAG00000006035	PPP1R1B	protein_coding		bta-miR-449b	ENSBTAG00000001763	NR2C2AP	protein_coding
bta-miR-2285aa	ENSBTAG00000004409	IVD	protein_coding		bta-miR-874	ENSBTAG00000005034	CAPN5	protein_coding		bta-miR-449b	ENSBTAG00000051352	SURF4	protein_coding
bta-miR-2285aa	ENSBTAG00000005503	PRMT2	protein_coding		bta-miR-874	ENSBTAG00000004777	S100B	protein_coding		bta-miR-449b	ENSBTAG00000034373	CDH13	protein_coding
bta-miR-2285aa	ENSBTAG00000018768	HMGN1	protein_coding		bta-miR-874	ENSBTAG00000009055	RNF144B	protein_coding		bta-miR-449b	ENSBTAG00000012137	NTN1	protein_coding
bta-miR-2285aa	ENSBTAG00000006349	EXTL1	protein_coding		bta-miR-874	ENSBTAG00000014538	HPCAL4	protein_coding		bta-miR-449b	ENSBTAG00000008074	C1QTNF6	protein_coding
bta-miR-2285aa	ENSBTAG00000005034	CAPN5	protein_coding		bta-miR-874	ENSBTAG00000013291	ARMC6	protein_coding		bta-miR-449b	ENSBTAG00000002347	MAST3	protein_coding
bta-miR-2285aa	ENSBTAG00000009363	GINS3	protein_coding		bta-miR-874	ENSBTAG00000009107	CBX8	protein_coding		bta-miR-449b	ENSBTAG00000049620	ENSBTAG00000049620	protein_coding
bta-miR-2285aa	ENSBTAG00000030543	SLC6A16	protein_coding		bta-miR-874	ENSBTAG00000012979	ZMYND12	protein_coding		bta-miR-449b	ENSBTAG00000050824	HS6ST1	protein_coding
bta-miR-2285aa	ENSBTAG00000016145	ADAMTS19	protein_coding		bta-miR-874	ENSBTAG00000013191	AGRN	protein_coding		bta-miR-449b	ENSBTAG00000006982	RAB5C	protein_coding
bta-miR-2285aa	ENSBTAG00000011866	PCBD1	protein_coding		bta-miR-874	ENSBTAG00000009903	PTCH1	protein_coding		bta-miR-449b	ENSBTAG00000007981	GRK5	protein_coding
bta-miR-2285aa	ENSBTAG00000016982	MCOLN3	protein_coding		bta-miR-874	ENSBTAG00000016208	TGM2	protein_coding		bta-miR-449b	ENSBTAG00000015969	STK40	protein_coding
bta-miR-2285aa	ENSBTAG00000024492	ENSBTAG00000024492	protein_coding		bta-miR-874	ENSBTAG00000016571	FAM234A	protein_coding		bta-miR-449b	ENSBTAG00000003857	SUSD6	protein_coding
bta-miR-2285aa	ENSBTAG00000006719	ZFAND4	protein_coding		bta-miR-874	ENSBTAG00000009145	SLC7A4	protein_coding		bta-miR-449b	ENSBTAG00000011875	CLIP2	protein_coding
bta-miR-2285aa	ENSBTAG00000017328	PTI	protein_coding		bta-miR-874	ENSBTAG00000013015	CCDC13	protein_coding		bta-miR-449b	ENSBTAG00000014178	RALGAPA2	protein_coding
bta-miR-2285aa	ENSBTAG00000018749	NUDT16	protein_coding		bta-miR-874	ENSBTAG00000014695	NAA38	protein_coding		bta-miR-449b	ENSBTAG00000021372	SEPTIN11	protein_coding
bta-miR-2285aa	ENSBTAG00000018421	WWP2	protein_coding		bta-miR-874	ENSBTAG00000012250	BLOC1S6	protein_coding		bta-miR-449b	ENSBTAG00000004729	PKMYT1	protein_coding
bta-miR-2285aa	ENSBTAG00000020119	RNF43	protein_coding		bta-miR-874	ENSBTAG00000012496	MTMR11	protein_coding		bta-miR-449b	ENSBTAG00000009513	TGFBI	protein_coding
bta-miR-2285aa	ENSBTAG00000023452	B9D2	protein_coding		bta-miR-874	ENSBTAG00000014091	ARHGEF3	protein_coding		bta-miR-449b	ENSBTAG00000012448	CCDC91	protein_coding
bta-miR-2285aa	ENSBTAG00000017366	GRB7	protein_coding		bta-miR-874	ENSBTAG00000009568	KANK2	protein_coding		bta-miR-449b	ENSBTAG00000055077	MRPL33	protein_coding
bta-miR-2285aa	ENSBTAG00000018936	LSS	protein_coding		bta-miR-874	ENSBTAG00000010027	CHDH	protein_coding		bta-miR-449b	ENSBTAG00000013544	LGALS8	protein_coding
bta-miR-2285aa	ENSBTAG00000018372	STARD7	protein_coding		bta-miR-874	ENSBTAG00000008693	EFCAB1	protein_coding		bta-miR-449b	ENSBTAG00000053317	YPEL4	protein_coding
bta-miR-2285aa	ENSBTAG00000017167	LRAT	protein_coding		bta-miR-874	ENSBTAG00000013501	DHRS13	protein_coding		bta-miR-449b	ENSBTAG00000046533	RAB31	protein_coding
bta-miR-2285aa	ENSBTAG00000010338	FBXO36	protein_coding		bta-miR-874	ENSBTAG00000021764	GLRB	protein_coding		bta-miR-449b	ENSBTAG00000045832	PHLPP1	protein_coding
bta-miR-2285aa	ENSBTAG00000049014	ENSBTAG00000049014	protein_coding		bta-miR-874	ENSBTAG00000019097	CNTNAP1	protein_coding		bta-miR-449b	ENSBTAG00000015361	CNTFR	protein_coding
bta-miR-2285aa	ENSBTAG00000016313	ECH1	protein_coding		bta-miR-874	ENSBTAG00000019242	CHRNB1	protein_coding		bta-miR-449b	ENSBTAG00000009357	IL34	protein_coding
bta-miR-2285aa	ENSBTAG00000049782	ENSBTAG00000049782	protein_coding		bta-miR-874	ENSBTAG00000020939	PLAC9	protein_coding		bta-miR-449b	ENSBTAG00000047816	ENSBTAG00000047816	protein_coding
bta-miR-2285aa	ENSBTAG00000050402	ENSBTAG00000050402	protein_coding		bta-miR-874	ENSBTAG00000024492	ENSBTAG00000024492	protein_coding		bta-miR-449b	ENSBTAG00000013197	PSEN2	protein_coding
bta-miR-2285aa	ENSBTAG00000023843	RALGPS1	protein_coding		bta-miR-874	ENSBTAG00000020374	THSD1	protein_coding		bta-miR-449b	ENSBTAG00000008124	GK	protein_coding
bta-miR-2285aa	ENSBTAG00000054688	ENSBTAG00000054688	protein_coding		bta-miR-874	ENSBTAG00000006719	ZFAND4	protein_coding		bta-miR-449b	ENSBTAG00000039851	UBAC1	protein_coding
bta-miR-2285aa	ENSBTAG00000023417	RUVBL2	protein_coding		bta-miR-874	ENSBTAG00000018777	ADCY5	protein_coding		bta-miR-449b	ENSBTAG00000017457	STK10	protein_coding
bta-miR-2285aa	ENSBTAG00000005629	CRYBG2	protein_coding		bta-miR-874	ENSBTAG00000017764	HDAC4	protein_coding		bta-miR-449b	ENSBTAG00000003526	SYNE3	protein_coding
bta-miR-2285aa	ENSBTAG00000018502	ARMC9	protein_coding		bta-miR-874	ENSBTAG00000024269	TGFBR3	protein_coding		bta-miR-449b	ENSBTAG00000005064	WARS12	protein_coding
bta-miR-2285aa	ENSBTAG00000031351	SEC14L4	protein_coding		bta-miR-874	ENSBTAG00000021921	STRBP	protein_coding		bta-miR-449b	ENSBTAG00000018663	GPRC5C	protein_coding
bta-miR-2285ab	ENSBTAG00000003414	SAXO2	protein_coding		bta-miR-874	ENSBTAG00000004799	DENND2A	protein_coding		bta-miR-449b	ENSBTAG00000051083	WNT4	protein_coding
bta-miR-2285ab	ENSBTAG00000004792	CHMP4C	protein_coding		bta-miR-874	ENSBTAG00000018028	TTLL10	protein_coding		bta-miR-449b	ENSBTAG00000050478	ENSBTAG00000050478	lncRNA
bta-miR-2285ab	ENSBTAG00000016350	NACC1	protein_coding		bta-miR-874	ENSBTAG00000020446	THOP1	protein_coding		bta-miR-449b	ENSBTAG00000054978	ENSBTAG00000054978	lncRNA
bta-miR-2285ab	ENSBTAG00000017442	CDO1	protein_coding		bta-miR-874	ENSBTAG00000020904	JAK3	protein_coding		bta-miR-449b	ENSBTAG00000053952	ENSBTAG00000053952	lncRNA
bta-miR-2285ab	ENSBTAG00000018833	SVOP	protein_coding		bta-miR-874	ENSBTAG00000021165	VPS9D1	protein_coding		bta-miR-449b	ENSBTAG00000049838	ENSBTAG00000049838	lncRNA
bta-miR-2285ab	ENSBTAG00000021751	RASEF	protein_coding		bta-miR-874	ENSBTAG00000018650	HEPACAM	protein_coding		bta-miR-449b	ENSBTAG00000015363	CDC42SE1	lncRNA
bta-miR-2285ab	ENSBTAG00000037799	ENSBTAG00000037799	protein_coding		bta-miR-874	ENSBTAG00000020810	CYB561	protein_coding		bta-miR-449b	ENSBTAG00000052081	ENSBTAG00000052081	lncRNA
bta-miR-2285ab	ENSBTAG00000006877	MMP16	protein_coding		bta-miR-874	ENSBTAG00000046900	GGT1	protein_coding		bta-miR-449b	ENSBTAG00000049936	ENSBTAG00000049936	lncRNA
bta-miR-2285ab	ENSBTAG00000008464	ABCB9	protein_coding		bta-miR-874	ENSBTAG00000033298	LYRM9	protein_coding		bta-miR-449b	ENSBTAG00000051596	ENSBTAG00000051596	lncRNA
bta-miR-2285ab	ENSBTAG00000004503	NPY	protein_coding		bta-miR-874	ENSBTAG00000016926	C13H20orf85	protein_coding		bta-miR-449b	ENSBTAG00000054562	ENSBTAG00000054562	lncRNA
bta-miR-2285ab	ENSBTAG00000051621	SLX4IP	protein_coding		bta-miR-874	ENSBTAG00000040490	CCDC3	protein_coding		bta-miR-449b	ENSBTAG00000048515	ENSBTAG00000048515	lncRNA
bta-miR-2285ab	ENSBTAG00000050392	FAM171B	protein_coding		bta-miR-874	ENSBTAG00000018804	CELSR2	protein_coding		bta-miR-449c	ENSBTAG00000000005	GRK3	protein_coding
bta-miR-2285ab	ENSBTAG00000050233	PRRG1	protein_coding		bta-miR-874	ENSBTAG00000037489	CRCP	protein_coding		bta-miR-449c	ENSBTAG00000000032	ABI3	protein_coding
bta-miR-1842	ENSBTAG00000000390	TPST1	protein_coding		bta-miR-874	ENSBTAG00000043976	RNFT2	protein_coding		bta-miR-449c	ENSBTAG00000000073	LRPAP1	protein_coding
bta-miR-1842	ENSBTAG00000000713	AGFG2	protein_coding		bta-miR-874	ENSBTAG00000035858	MCC	protein_coding		bta-miR-449c	ENSBTAG00000000428	BAK1	protein_coding
bta-miR-1842	ENSBTAG00000000653	PPP1R16B	protein_coding		bta-miR-874	ENSBTAG00000024162	SLC19A1	protein_coding		bta-miR-449c	ENSBTAG00000000675	PGS1	protein_coding
bta-miR-1842	ENSBTAG00000000855	NXN	protein_coding		bta-miR-874	ENSBTAG00000047009	ANKRD66	protein_coding		bta-miR-449c	ENSBTAG00000001008	PRF1	protein_coding
bta-miR-1842	ENSBTAG00000001132	GTDC1	protein_coding		bta-miR-874	ENSBTAG00000013337	DHDH	protein_coding		bta-miR-449c	ENSBTAG00000000815	EPHA2	protein_coding
bta-miR-1842	ENSBTAG00000001243	AP3M2	protein_coding		bta-miR-874	ENSBTAG00000015651	ENSBTAG00000015651	protein_coding		bta-miR-449c	ENSBTAG00000039275	ERAP2	protein_coding
bta-miR-1842	ENSBTAG00000031774	H1-12	protein_coding		bta-miR-874	ENSBTAG00000043971	NOTCH3	protein_coding		bta-miR-449c	ENSBTAG00000000742	AMOTL2	protein_coding
bta-miR-1842	ENSBTAG00000002116	ZCCHC3	protein_coding		bta-miR-874	ENSBTAG00000038132	AIFM3	protein_coding		bta-miR-449c	ENSBTAG00000000857	SLC52A2	protein_coding
bta-miR-1842	ENSBTAG00000002480	NUDT1	protein_coding		bta-miR-874	ENSBTAG00000010338	FBXO36	protein_coding		bta-miR-449c	ENSBTAG00000001931	TRABD	protein_coding
bta-miR-1842	ENSBTAG00000004041	ANKRD10	protein_coding		bta-miR-874	ENSBTAG00000047461	ENSBTAG00000047461	protein_coding		bta-miR-449c	ENSBTAG00000001805	TWSG1	protein_coding
bta-miR-1842	ENSBTAG00000003946	NECAB3	protein_coding		bta-miR-874	ENSBTAG00000020361	SLC35F3	protein_coding		bta-miR-449c	ENSBTAG00000001228	CEND1	protein_coding
bta-miR-1842	ENSBTAG00000003840	GUCY1B1	protein_coding		bta-miR-874	ENSBTAG00000003794	GNAO1	protein_coding		bta-miR-449c	ENSBTAG00000001906	FANCA	protein_coding
bta-miR-1842	ENSBTAG00000003240	C8H9orf152	protein_coding		bta-miR-874	ENSBTAG00000005442	DNAI4	protein_coding		bta-miR-449c	ENSBTAG00000039335	ARRDC2	protein_coding
bta-miR-1842	ENSBTAG00000004409	IVD	protein_coding		bta-miR-874	ENSBTAG00000020040	LPCAT4	protein_coding		bta-miR-449c	ENSBTAG00000039483	DSG3	protein_coding
bta-miR-1842	ENSBTAG00000004432	CHRDL1	protein_coding		bta-miR-874	ENSBTAG00000003328	TAMM41	protein_coding		bta-miR-449c	ENSBTAG00000001189	AP1B1	protein_coding
bta-miR-1842	ENSBTAG00000007147	CUEDC1	protein_coding		bta-miR-874	ENSBTAG00000015221	PCCB	protein_coding		bta-miR-449c	ENSBTAG00000053807	OAS1X	protein_coding
bta-miR-1842	ENSBTAG00000007077	ABHD1	protein_coding		bta-miR-874	ENSBTAG00000019281	MCRS1	protein_coding		bta-miR-449c	ENSBTAG00000001405	GLCE	protein_coding
bta-miR-1842	ENSBTAG00000005897	FNTB	protein_coding		bta-miR-874	ENSBTAG00000002313	ITPR2	protein_coding		bta-miR-449c	ENSBTAG00000001296	TMEM50A	protein_coding
bta-miR-1842	ENSBTAG00000005857	SLC6A1	protein_coding		bta-miR-874	ENSBTAG00000018487	CFAP45	protein_coding		bta-miR-449c	ENSBTAG00000003176	JAM3	protein_coding
bta-miR-1842	ENSBTAG00000006048	DCAKD	protein_coding		bta-miR-874	ENSBTAG00000003632	CYP39A1	protein_coding		bta-miR-449c	ENSBTAG00000003409	FKBP1B	protein_coding
bta-miR-1842	ENSBTAG00000006578	SPEF1	protein_coding		bta-miR-874	ENSBTAG00000017339	RUNX1T1	protein_coding		bta-miR-449c	ENSBTAG00000002605	TRIM16	protein_coding
bta-miR-1842	ENSBTAG00000050253	TRPM3	protein_coding		bta-miR-874	ENSBTAG00000052518	TUBB4B	protein_coding		bta-miR-449c	ENSBTAG00000004206	LRRC55	protein_coding
bta-miR-1842	ENSBTAG00000016350	NACC1	protein_coding		bta-miR-874	ENSBTAG00000051621	SLX4IP	protein_coding		bta-miR-449c	ENSBTAG00000003191	FSCN1	protein_coding
bta-miR-1842	ENSBTAG00000013478	MARVELD1	protein_coding		bta-miR-874	ENSBTAG00000023417	RUVBL2	protein_coding		bta-miR-449c	ENSBTAG00000002435	PTPRE	protein_coding
bta-miR-1842	ENSBTAG00000012673	CDK18	protein_coding		bta-miR-874	ENSBTAG00000017228	TP53I11	protein_coding		bta-miR-449c	ENSBTAG00000002854	TMEM63A	protein_coding
bta-miR-1842	ENSBTAG00000011377	KCNMB2	protein_coding		bta-miR-874	ENSBTAG00000000109	NPTXR	protein_coding		bta-miR-449c	ENSBTAG00000002682	MARK4	protein_coding
bta-miR-1842	ENSBTAG00000011962	PLA2G3	protein_coding		bta-miR-874	ENSBTAG00000026004	CNTNAP4	protein_coding		bta-miR-449c	ENSBTAG00000003920	TGM1	protein_coding
bta-miR-1842	ENSBTAG00000013066	IGF2	protein_coding		bta-miR-874	ENSBTAG00000026502	CYP2D14	protein_coding		bta-miR-449c	ENSBTAG00000003166	AXL	protein_coding
bta-miR-1842	ENSBTAG00000012434	ENOX1	protein_coding		bta-miR-874	ENSBTAG00000000170	GSTT4	protein_coding		bta-miR-449c	ENSBTAG00000002585	SLC16A2	protein_coding
bta-miR-1842	ENSBTAG00000014453	PLK1	protein_coding		bta-miR-874	ENSBTAG00000053813	SPATS1	protein_coding		bta-miR-449c	ENSBTAG00000002190	DOCK8	protein_coding
bta-miR-1842	ENSBTAG00000012735	CFAP157	protein_coding		bta-miR-874	ENSBTAG00000049203	FBXO17	protein_coding		bta-miR-449c	ENSBTAG00000003183	NTN4	protein_coding
bta-miR-1842	ENSBTAG00000013848	ADGRD1	protein_coding		bta-miR-874	ENSBTAG00000031351	SEC14L4	protein_coding		bta-miR-449c	ENSBTAG00000003257	STK4	protein_coding
bta-miR-1842	ENSBTAG00000009998	GALNT16	protein_coding		bta-miR-874	ENSBTAG00000051242	ENSBTAG00000051242	lncRNA		bta-miR-449c	ENSBTAG00000008279	FRMD4A	protein_coding
bta-miR-1842	ENSBTAG00000013036	YDJC	protein_coding		bta-miR-874	ENSBTAG00000054677	ENSBTAG00000054677	lncRNA		bta-miR-449c	ENSBTAG00000008216	RRM2	protein_coding
bta-miR-1842	ENSBTAG00000016208	TGM2	protein_coding		bta-miR-96	ENSBTAG00000000653	PPP1R16B	protein_coding		bta-miR-449c	ENSBTAG00000005071	SLC49A4	protein_coding
bta-miR-1842	ENSBTAG00000016571	FAM234A	protein_coding		bta-miR-96	ENSBTAG00000002116	ZCCHC3	protein_coding		bta-miR-449c	ENSBTAG00000007993	CORO1C	protein_coding
bta-miR-1842	ENSBTAG00000009145	SLC7A4	protein_coding		bta-miR-96	ENSBTAG00000004038	ABAT	protein_coding		bta-miR-449c	ENSBTAG00000005691	FGF2	protein_coding
bta-miR-1842	ENSBTAG00000013045	DKC1	protein_coding		bta-miR-96	ENSBTAG00000007220	CASKIN2	protein_coding		bta-miR-449c	ENSBTAG00000006049	BZW1	protein_coding
bta-miR-1842	ENSBTAG00000013015	CCDC13	protein_coding		bta-miR-96	ENSBTAG00000005034	CAPN5	protein_coding		bta-miR-449c	ENSBTAG00000008424	ABR	protein_coding
bta-miR-1842	ENSBTAG00000014806	ATP2A3	protein_coding		bta-miR-96	ENSBTAG00000016350	NACC1	protein_coding		bta-miR-449c	ENSBTAG00000007828	SLA	protein_coding
bta-miR-1842	ENSBTAG00000010324	GTPBP1	protein_coding		bta-miR-96	ENSBTAG00000012673	CDK18	protein_coding		bta-miR-449c	ENSBTAG00000004851	NCKAP5L	protein_coding
bta-miR-1842	ENSBTAG00000014091	ARHGEF3	protein_coding		bta-miR-96	ENSBTAG00000010922	TRAPPC2	protein_coding		bta-miR-449c	ENSBTAG00000006938	PPM1F	protein_coding
bta-miR-1842	ENSBTAG00000010027	CHDH	protein_coding		bta-miR-96	ENSBTAG00000012059	MVD	protein_coding		bta-miR-449c	ENSBTAG00000006792	EHD4	protein_coding
bta-miR-1842	ENSBTAG00000011759	C1QL1	protein_coding		bta-miR-96	ENSBTAG00000014806	ATP2A3	protein_coding		bta-miR-449c	ENSBTAG00000007390	VAT1	protein_coding
bta-miR-1842	ENSBTAG00000014583	CALM3	protein_coding		bta-miR-96	ENSBTAG00000008966	TSPAN7	protein_coding		bta-miR-449c	ENSBTAG00000004377	PHLDB3	protein_coding
bta-miR-1842	ENSBTAG00000009956	CENPM	protein_coding		bta-miR-96	ENSBTAG00000014057	SLC35A1	protein_coding		bta-miR-449c	ENSBTAG00000007170	SLC38A7	protein_coding
bta-miR-1842	ENSBTAG00000014830	PPP1R32	protein_coding		bta-miR-96	ENSBTAG00000012496	MTMR11	protein_coding		bta-miR-449c	ENSBTAG00000005470	BIN3	protein_coding
bta-miR-1842	ENSBTAG00000018753	TMEM163	protein_coding		bta-miR-96	ENSBTAG00000014092	CELF6	protein_coding		bta-miR-449c	ENSBTAG00000006208	ADCY7	protein_coding
bta-miR-1842	ENSBTAG00000021764	GLRB	protein_coding		bta-miR-96	ENSBTAG00000009956	CENPM	protein_coding		bta-miR-449c	ENSBTAG00000005215	IL10RA	protein_coding
bta-miR-1842	ENSBTAG00000019242	CHRNB1	protein_coding		bta-miR-96	ENSBTAG00000017167	LRAT	protein_coding		bta-miR-449c	ENSBTAG00000007374	LHFPL2	protein_coding
bta-miR-1842	ENSBTAG00000024492	ENSBTAG00000024492	protein_coding		bta-miR-96	ENSBTAG00000016847	ARL4D	protein_coding		bta-miR-449c	ENSBTAG00000008150	PKIA	protein_coding
bta-miR-1842	ENSBTAG00000018749	NUDT16	protein_coding		bta-miR-96	ENSBTAG00000019125	SLC1A1	protein_coding		bta-miR-449c	ENSBTAG00000006016	GTPBP2	protein_coding
bta-miR-1842	ENSBTAG00000017764	HDAC4	protein_coding		bta-miR-96	ENSBTAG00000019082	RAD51D	protein_coding		bta-miR-449c	ENSBTAG00000005379	SLC41A1	protein_coding
bta-miR-1842	ENSBTAG00000018421	WWP2	protein_coding		bta-miR-96	ENSBTAG00000023941	CPN1	protein_coding		bta-miR-449c	ENSBTAG00000008380	ITGA11	protein_coding
bta-miR-1842	ENSBTAG00000017167	LRAT	protein_coding		bta-miR-96	ENSBTAG00000019071	COMMD10	protein_coding		bta-miR-449c	ENSBTAG00000007455	DNASE1L1	protein_coding
bta-miR-1842	ENSBTAG00000024269	TGFBR3	protein_coding		bta-miR-96	ENSBTAG00000046724	CBX6	protein_coding		bta-miR-449c	ENSBTAG00000005868	HEBP1	protein_coding
bta-miR-1842	ENSBTAG00000019252	KDF1	protein_coding		bta-miR-96	ENSBTAG00000047810	CCDC96	protein_coding		bta-miR-449c	ENSBTAG00000007520	MAPRE2	protein_coding
bta-miR-1842	ENSBTAG00000004799	DENND2A	protein_coding		bta-miR-96	ENSBTAG00000009489	CACNA2D2	protein_coding		bta-miR-449c	ENSBTAG00000007103	ITGAL	protein_coding
bta-miR-1842	ENSBTAG00000019082	RAD51D	protein_coding		bta-miR-96	ENSBTAG00000018372	STARD7	protein_coding		bta-miR-449c	ENSBTAG00000004452	IPO9	protein_coding
bta-miR-1842	ENSBTAG00000017922	DOLPP1	protein_coding		bta-miR-96	ENSBTAG00000036298	ENSBTAG00000036298	protein_coding		bta-miR-449c	ENSBTAG00000007173	PDGFRA	protein_coding
bta-miR-1842	ENSBTAG00000025964	MAST4	protein_coding		bta-miR-96	ENSBTAG00000039012	MFSD6L	protein_coding		bta-miR-449c	ENSBTAG00000016698	SLAMF8	protein_coding
bta-miR-1842	ENSBTAG00000021928	DIPK1B	protein_coding		bta-miR-96	ENSBTAG00000038132	AIFM3	protein_coding		bta-miR-449c	ENSBTAG00000009384	AGTRAP	protein_coding
bta-miR-1842	ENSBTAG00000018028	TTLL10	protein_coding		bta-miR-96	ENSBTAG00000018804	CELSR2	protein_coding		bta-miR-449c	ENSBTAG00000012771	CSF1R	protein_coding
bta-miR-1842	ENSBTAG00000019636	SCARA5	protein_coding		bta-miR-96	ENSBTAG00000050402	ENSBTAG00000050402	protein_coding		bta-miR-449c	ENSBTAG00000012605	GPR157	protein_coding
bta-miR-1842	ENSBTAG00000021594	TDRKH	protein_coding		bta-miR-96	ENSBTAG00000002313	ITPR2	protein_coding		bta-miR-449c	ENSBTAG00000013316	BRPF3	protein_coding
bta-miR-1842	ENSBTAG00000024137	PTCH2	protein_coding		bta-miR-96	ENSBTAG00000005711	NSG1	protein_coding		bta-miR-449c	ENSBTAG00000012004	TGFB3	protein_coding
bta-miR-1842	ENSBTAG00000014001	MAP1A	protein_coding		bta-miR-96	ENSBTAG00000013291	ARMC6	protein_coding		bta-miR-449c	ENSBTAG00000013071	GPR153	protein_coding
bta-miR-1842	ENSBTAG00000031765	CCDC189	protein_coding		bta-miR-96	ENSBTAG00000033298	LYRM9	protein_coding		bta-miR-449c	ENSBTAG00000013128	ACBD3	protein_coding
bta-miR-1842	ENSBTAG00000039055	ANKRD65	protein_coding		bta-miR-96	ENSBTAG00000000170	GSTT4	protein_coding		bta-miR-449c	ENSBTAG00000012630	PAMR1	protein_coding
bta-miR-1842	ENSBTAG00000019281	MCRS1	protein_coding		bta-miR-2284t	ENSBTAG00000001233	MPZL3	protein_coding		bta-miR-449c	ENSBTAG00000016704	SLC37A2	protein_coding
bta-miR-1842	ENSBTAG00000039954	COPZ2	protein_coding		bta-miR-2284t	ENSBTAG00000004038	ABAT	protein_coding		bta-miR-449c	ENSBTAG00000010408	IKBKE	protein_coding
bta-miR-1842	ENSBTAG00000040067	HIPK4	protein_coding		bta-miR-2284t	ENSBTAG00000004472	ENSBTAG00000004472	protein_coding		bta-miR-449c	ENSBTAG00000014237	CYTH4C4	protein_coding
bta-miR-1842	ENSBTAG00000019175	SOBP	protein_coding		bta-miR-2284t	ENSBTAG00000015614	LNX2	protein_coding		bta-miR-449c	ENSBTAG00000031625	HRH3	protein_coding
bta-miR-1842	ENSBTAG00000018372	STARD7	protein_coding		bta-miR-2284t	ENSBTAG00000009396	EXO1	protein_coding		bta-miR-449c	ENSBTAG00000009251	SZRD1	protein_coding
bta-miR-1842	ENSBTAG00000039012	MFSD6L	protein_coding		bta-miR-2284t	ENSBTAG00000014187	PPM1N	protein_coding		bta-miR-449c	ENSBTAG00000012464	AFAP1	protein_coding
bta-miR-1842	ENSBTAG00000036298	ENSBTAG00000036298	protein_coding		bta-miR-2284t	ENSBTAG00000019175	SOBP	protein_coding		bta-miR-449c	ENSBTAG00000012592	ANKLE1	protein_coding
bta-miR-1842	ENSBTAG00000032914	SLC11A2	protein_coding		bta-miR-2284t	ENSBTAG00000046750	B3GNT3	protein_coding		bta-miR-449c	ENSBTAG00000008638	FAM110A	protein_coding
bta-miR-1842	ENSBTAG00000038132	AIFM3	protein_coding		bta-miR-2284t	ENSBTAG00000016062	C21H14orf28	protein_coding		bta-miR-449c	ENSBTAG00000014194	ADARB2	protein_coding
bta-miR-1842	ENSBTAG00000018744	MGAT5	protein_coding		bta-miR-2284t	ENSBTAG00000018106	SPATA18	protein_coding		bta-miR-449c	ENSBTAG00000009873	NRN1	protein_coding
bta-miR-1842	ENSBTAG00000049014	ENSBTAG00000049014	protein_coding		bta-miR-2284t	ENSBTAG00000051910	FGF10	protein_coding		bta-miR-449c	ENSBTAG00000009201	CORO7	protein_coding
bta-miR-1842	ENSBTAG00000011702	ENTPD3	protein_coding		bta-miR-2284t	ENSBTAG00000009903	PTCH1	protein_coding		bta-miR-449c	ENSBTAG00000012050	ORAI2	protein_coding
bta-miR-1842	ENSBTAG00000003794	GNAO1	protein_coding		bta-miR-2284t	ENSBTAG00000018777	ADCY5	protein_coding		bta-miR-449c	ENSBTAG00000016640	HEATR3	protein_coding
bta-miR-1842	ENSBTAG00000004622	DZANK1	protein_coding		bta-miR-2284t	ENSBTAG00000017846	F11R	protein_coding		bta-miR-449c	ENSBTAG00000011786	CLUH	protein_coding
bta-miR-1842	ENSBTAG00000049341	SERTAD2	protein_coding		bta-miR-2284t	ENSBTAG00000010338	FBXO36	protein_coding		bta-miR-449c	ENSBTAG00000016085	IRAK1	protein_coding
bta-miR-1842	ENSBTAG00000050402	ENSBTAG00000050402	protein_coding		bta-miR-2284t	ENSBTAG00000051079	TMSB4	protein_coding		bta-miR-449c	ENSBTAG00000016021	GAA	protein_coding
bta-miR-1842	ENSBTAG00000051116	C23H6orf132	protein_coding		bta-miR-3431	ENSBTAG00000000653	PPP1R16B	protein_coding		bta-miR-449c	ENSBTAG00000008997	ENG	protein_coding
bta-miR-1842	ENSBTAG00000002651	PKP2	protein_coding		bta-miR-3431	ENSBTAG00000001233	MPZL3	protein_coding		bta-miR-449c	ENSBTAG00000012082	TNFRSF12A	protein_coding
bta-miR-1842	ENSBTAG00000002313	ITPR2	protein_coding		bta-miR-3431	ENSBTAG00000004038	ABAT	protein_coding		bta-miR-449c	ENSBTAG00000014465	SERPINE1	protein_coding
bta-miR-1842	ENSBTAG00000007164	FGFR3	protein_coding		bta-miR-3431	ENSBTAG00000007921	DAPP1	protein_coding		bta-miR-449c	ENSBTAG00000011975	SERPINB1	protein_coding
bta-miR-1842	ENSBTAG00000018487	CFAP45	protein_coding		bta-miR-3431	ENSBTAG00000006349	EXTL1	protein_coding		bta-miR-449c	ENSBTAG00000008761	TRAFD1	protein_coding
bta-miR-1842	ENSBTAG00000010663	ADAM15	protein_coding		bta-miR-3431	ENSBTAG00000015856	CFAP126	protein_coding		bta-miR-449c	ENSBTAG00000012342	LIMA1	protein_coding
bta-miR-1842	ENSBTAG00000003632	CYP39A1	protein_coding		bta-miR-3431	ENSBTAG00000012059	MVD	protein_coding		bta-miR-449c	ENSBTAG00000013824	WWC3	protein_coding
bta-miR-1842	ENSBTAG00000017339	RUNX1T1	protein_coding		bta-miR-3431	ENSBTAG00000015351	STYK1	protein_coding		bta-miR-449c	ENSBTAG00000014333	SLC10A3	protein_coding
bta-miR-1842	ENSBTAG00000052518	TUBB4B	protein_coding		bta-miR-3431	ENSBTAG00000010378	PEF1	protein_coding		bta-miR-449c	ENSBTAG00000011482	SLC43A2	protein_coding
bta-miR-1842	ENSBTAG00000019044	BAIAP2	protein_coding		bta-miR-3431	ENSBTAG00000016208	TGM2	protein_coding		bta-miR-449c	ENSBTAG00000012774	RAB7B	protein_coding
bta-miR-1842	ENSBTAG00000051621	SLX4IP	protein_coding		bta-miR-3431	ENSBTAG00000016571	FAM234A	protein_coding		bta-miR-449c	ENSBTAG00000022799	NOTCH1	protein_coding
bta-miR-1842	ENSBTAG00000000109	NPTXR	protein_coding		bta-miR-3431	ENSBTAG00000009145	SLC7A4	protein_coding		bta-miR-449c	ENSBTAG00000013884	SIPA1	protein_coding
bta-miR-1842	ENSBTAG00000013291	ARMC6	protein_coding		bta-miR-3431	ENSBTAG00000010246	GRTP1	protein_coding		bta-miR-449c	ENSBTAG00000011125	MYO9B	protein_coding
bta-miR-1842	ENSBTAG00000026502	CYP2D14	protein_coding		bta-miR-3431	ENSBTAG00000014583	CALM3	protein_coding		bta-miR-449c	ENSBTAG00000012032	PDE4A	protein_coding
bta-miR-1842	ENSBTAG00000018502	ARMC9	protein_coding		bta-miR-3431	ENSBTAG00000004288	GSTA4	protein_coding		bta-miR-449c	ENSBTAG00000038128	BOLA-DQA5	protein_coding
bta-miR-1842	ENSBTAG00000049217	ENSBTAG00000049217	protein_coding		bta-miR-3431	ENSBTAG00000024884	CCNF	protein_coding		bta-miR-449c	ENSBTAG00000010986	KCNQ1	protein_coding
bta-miR-1842	ENSBTAG00000052192	SPATA33	protein_coding		bta-miR-3431	ENSBTAG00000023374	FUT1	protein_coding		bta-miR-449c	ENSBTAG00000010193	RAB7A	protein_coding
bta-miR-1842	ENSBTAG00000011767	PALS1	protein_coding		bta-miR-3431	ENSBTAG00000020939	PLAC9	protein_coding		bta-miR-449c	ENSBTAG00000014105	SRPRA	protein_coding
bta-miR-1842	ENSBTAG00000054003	C18H19orf84	protein_coding		bta-miR-3431	ENSBTAG00000016762	SLC25A12	protein_coding		bta-miR-449c	ENSBTAG00000009368	RRAGC	protein_coding
bta-miR-1842	ENSBTAG00000053813	SPATS1	protein_coding		bta-miR-3431	ENSBTAG00000021223	CRY2	protein_coding		bta-miR-449c	ENSBTAG00000011454	FKBP10	protein_coding
bta-miR-1842	ENSBTAG00000050799	TMEM151B	protein_coding		bta-miR-3431	ENSBTAG00000021838	ESRP1	protein_coding		bta-miR-449c	ENSBTAG00000008683	LDHA	protein_coding
bta-miR-1842	ENSBTAG00000031351	SEC14L4	protein_coding		bta-miR-3431	ENSBTAG00000017167	LRAT	protein_coding		bta-miR-449c	ENSBTAG00000016455	CACHD1	protein_coding
bta-miR-1842	ENSBTAG00000050007	ENSBTAG00000050007	lncRNA		bta-miR-3431	ENSBTAG00000019082	RAD51D	protein_coding		bta-miR-449c	ENSBTAG00000008435	DELE1	protein_coding
bta-miR-1842	ENSBTAG00000050741	ENSBTAG00000050741	lncRNA		bta-miR-3431	ENSBTAG00000021165	VPS9D1	protein_coding		bta-miR-449c	ENSBTAG00000013018	AMPD2	protein_coding
bta-miR-10161	ENSBTAG00000001727	PRXL2B	protein_coding		bta-miR-3431	ENSBTAG00000002069	BOLA	protein_coding		bta-miR-449c	ENSBTAG00000011726	CRYL1	protein_coding
bta-miR-10161	ENSBTAG00000003163	RBBP8NL	protein_coding		bta-miR-3431	ENSBTAG00000017366	GRB7	protein_coding		bta-miR-449c	ENSBTAG00000011389	TMEM104	protein_coding
bta-miR-10161	ENSBTAG00000004171	GPHN	protein_coding		bta-miR-3431	ENSBTAG00000021751	RASEF	protein_coding		bta-miR-449c	ENSBTAG00000014215	CCDC86	protein_coding
bta-miR-10161	ENSBTAG00000003840	GUCY1B1	protein_coding		bta-miR-3431	ENSBTAG00000046724	CBX6	protein_coding		bta-miR-449c	ENSBTAG00000010402	MYH9	protein_coding
bta-miR-10161	ENSBTAG00000004409	IVD	protein_coding		bta-miR-3431	ENSBTAG00000014001	MAP1A	protein_coding		bta-miR-449c	ENSBTAG00000008851	ENSBTAG00000008851	protein_coding
bta-miR-10161	ENSBTAG00000006069	CAPS	protein_coding		bta-miR-3431	ENSBTAG00000039055	ANKRD65	protein_coding		bta-miR-449c	ENSBTAG00000015910	ITGB1	protein_coding
bta-miR-10161	ENSBTAG00000007149	NYNRIN	protein_coding		bta-miR-3431	ENSBTAG00000003265	ADD3	protein_coding		bta-miR-449c	ENSBTAG00000012180	BMF	protein_coding
bta-miR-10161	ENSBTAG00000005063	THEM6	protein_coding		bta-miR-3431	ENSBTAG00000002214	TAT	protein_coding		bta-miR-449c	ENSBTAG00000030193	GPR35	protein_coding
bta-miR-10161	ENSBTAG00000006719	ZFAND4	protein_coding		bta-miR-3431	ENSBTAG00000043960	MTHFD2L	protein_coding		bta-miR-449c	ENSBTAG00000011100	CTSC	protein_coding
bta-miR-10161	ENSBTAG00000005034	CAPN5	protein_coding		bta-miR-3431	ENSBTAG00000024162	SLC19A1	protein_coding		bta-miR-449c	ENSBTAG00000014880	ENSBTAG00000014880	protein_coding
bta-miR-10161	ENSBTAG00000013478	MARVELD1	protein_coding		bta-miR-3431	ENSBTAG00000010477	TTC21A	protein_coding		bta-miR-449c	ENSBTAG00000012212	CYP26B1	protein_coding
bta-miR-10161	ENSBTAG00000014538	HPCAL4	protein_coding		bta-miR-3431	ENSBTAG00000020688	ARHGEF15	protein_coding		bta-miR-449c	ENSBTAG00000030369	IFFO1	protein_coding
bta-miR-10161	ENSBTAG00000012735	CFAP157	protein_coding		bta-miR-3431	ENSBTAG00000049014	ENSBTAG00000049014	protein_coding		bta-miR-449c	ENSBTAG00000039153	RPS6KA4	protein_coding
bta-miR-10161	ENSBTAG00000013848	ADGRD1	protein_coding		bta-miR-3431	ENSBTAG00000003539	ROPN1L	protein_coding		bta-miR-449c	ENSBTAG00000033702	STARD8	protein_coding
bta-miR-10161	ENSBTAG00000013045	DKC1	protein_coding		bta-miR-3431	ENSBTAG00000043992	RNF180	protein_coding		bta-miR-449c	ENSBTAG00000020359	PLEKHM1	protein_coding
bta-miR-10161	ENSBTAG00000013015	CCDC13	protein_coding		bta-miR-3431	ENSBTAG00000049339	ENSBTAG00000049339	protein_coding		bta-miR-449c	ENSBTAG00000021846	CELSR3	protein_coding
bta-miR-10161	ENSBTAG00000009956	CENPM	protein_coding		bta-miR-3431	ENSBTAG00000003328	TAMM41	protein_coding		bta-miR-449c	ENSBTAG00000019759	IDE	protein_coding
bta-miR-10161	ENSBTAG00000025853	HOMER1	protein_coding		bta-miR-3431	ENSBTAG00000054688	ENSBTAG00000054688	protein_coding		bta-miR-449c	ENSBTAG00000017461	SLC16A3	protein_coding
bta-miR-10161	ENSBTAG00000006966	NRM	protein_coding		bta-miR-3431	ENSBTAG00000055014	SH3BGRL2	protein_coding		bta-miR-449c	ENSBTAG00000021048	ADM	protein_coding
bta-miR-10161	ENSBTAG00000023374	FUT1	protein_coding		bta-miR-3431	ENSBTAG00000051621	SLX4IP	protein_coding		bta-miR-449c	ENSBTAG00000019404	IL10RB	protein_coding
bta-miR-10161	ENSBTAG00000024492	ENSBTAG00000024492	protein_coding		bta-miR-3431	ENSBTAG00000050392	FAM171B	protein_coding		bta-miR-449c	ENSBTAG00000007213	SIRPA	protein_coding
bta-miR-10161	ENSBTAG00000009698	ABCD3	protein_coding		bta-miR-3431	ENSBTAG00000054592	SCN2B	protein_coding		bta-miR-449c	ENSBTAG00000018123	FBLN5	protein_coding
bta-miR-10161	ENSBTAG00000018777	ADCY5	protein_coding		bta-miR-3431	ENSBTAG00000050015	ENSBTAG00000050015	protein_coding		bta-miR-449c	ENSBTAG00000026429	DECR2	protein_coding
bta-miR-10161	ENSBTAG00000020446	THOP1	protein_coding		bta-miR-3431	ENSBTAG00000049287	ENSBTAG00000049287	lncRNA		bta-miR-449c	ENSBTAG00000019065	EEPD1	protein_coding
bta-miR-10161	ENSBTAG00000018948	HIF3A	protein_coding		bta-miR-3431	ENSBTAG00000054677	ENSBTAG00000054677	lncRNA		bta-miR-449c	ENSBTAG00000021799	RCN3	protein_coding
bta-miR-10161	ENSBTAG00000018339	ATP5MC1	protein_coding		bta-miR-3432a	ENSBTAG00000005189	SPACA9	protein_coding		bta-miR-449c	ENSBTAG00000021850	NCKIPSD	protein_coding
bta-miR-10161	ENSBTAG00000020357	GOLPH3L	protein_coding		bta-miR-3432a	ENSBTAG00000007077	ABHD1	protein_coding		bta-miR-449c	ENSBTAG00000021002	ACP2	protein_coding
bta-miR-10161	ENSBTAG00000031532	DACT2	protein_coding		bta-miR-3432a	ENSBTAG00000007921	DAPP1	protein_coding		bta-miR-449c	ENSBTAG00000015129	KLK10	protein_coding
bta-miR-10161	ENSBTAG00000037489	CRCP	protein_coding		bta-miR-3432a	ENSBTAG00000016571	FAM234A	protein_coding		bta-miR-449c	ENSBTAG00000019066	FAM167A	protein_coding
bta-miR-10161	ENSBTAG00000043976	RNFT2	protein_coding		bta-miR-3432a	ENSBTAG00000015432	TMEM231	protein_coding		bta-miR-449c	ENSBTAG00000019545	ENSBTAG00000019545	protein_coding
bta-miR-10161	ENSBTAG00000027197	KIF6	protein_coding		bta-miR-3432a	ENSBTAG00000012365	ANP32A	protein_coding		bta-miR-449c	ENSBTAG00000016950	B3GAT3	protein_coding
bta-miR-10161	ENSBTAG00000006877	MMP16	protein_coding		bta-miR-3432a	ENSBTAG00000001135	C3H1orf194	protein_coding		bta-miR-449c	ENSBTAG00000047582	CSNK1E	protein_coding
bta-miR-10161	ENSBTAG00000003539	ROPN1L	protein_coding		bta-miR-3432a	ENSBTAG00000046724	CBX6	protein_coding		bta-miR-449c	ENSBTAG00000019734	CD276	protein_coding
bta-miR-10161	ENSBTAG00000002980	GPT2	protein_coding		bta-miR-3432a	ENSBTAG00000014189	RGS6	protein_coding		bta-miR-449c	ENSBTAG00000003474	RAB15	protein_coding
bta-miR-10161	ENSBTAG00000000109	NPTXR	protein_coding		bta-miR-3432a	ENSBTAG00000016486	SORBS2	protein_coding		bta-miR-449c	ENSBTAG00000016821	SNX22	protein_coding
bta-miR-10161	ENSBTAG00000003826	SCN1B	protein_coding		bta-miR-3432a	ENSBTAG00000000109	NPTXR	protein_coding		bta-miR-449c	ENSBTAG00000027337	CTSA	protein_coding
bta-miR-10161	ENSBTAG00000005629	CRYBG2	protein_coding		bta-miR-3432a	ENSBTAG00000052273	ENSBTAG00000052273	lncRNA		bta-miR-449c	ENSBTAG00000030258	CDC42EP1	protein_coding
bta-miR-10161	ENSBTAG00000049493	ENSBTAG00000049493	protein_coding		bta-miR-3432a	ENSBTAG00000050741	ENSBTAG00000050741	lncRNA		bta-miR-449c	ENSBTAG00000002145	MMP17	protein_coding
bta-miR-10161	ENSBTAG00000054677	ENSBTAG00000054677	lncRNA		bta-miR-3600	ENSBTAG00000000170	GSTT4	protein_coding		bta-miR-449c	ENSBTAG00000018912	ARHGEF1	protein_coding
bta-miR-10162	ENSBTAG00000000588	CHODL	protein_coding		bta-miR-3600	ENSBTAG00000000937	ITPRID2	protein_coding		bta-miR-449c	ENSBTAG00000010073	FLOT2	protein_coding
bta-miR-10162	ENSBTAG00000001826	SASH1	protein_coding		bta-miR-3600	ENSBTAG00000002126	PFKFB2	protein_coding		bta-miR-449c	ENSBTAG00000017780	DPYSL4	protein_coding
bta-miR-10162	ENSBTAG00000001917	C15H11orf16	protein_coding		bta-miR-3600	ENSBTAG00000002116	ZCCHC3	protein_coding		bta-miR-449c	ENSBTAG00000038477	GGCX	protein_coding
bta-miR-10162	ENSBTAG00000001830	LRRC46	protein_coding		bta-miR-3600	ENSBTAG00000003240	C8H9orf152	protein_coding		bta-miR-449c	ENSBTAG00000019107	GAS7	protein_coding
bta-miR-10162	ENSBTAG00000003721	CHST1	protein_coding		bta-miR-3600	ENSBTAG00000005189	SPACA9	protein_coding		bta-miR-449c	ENSBTAG00000019721	REXO4	protein_coding
bta-miR-10162	ENSBTAG00000004038	ABAT	protein_coding		bta-miR-3600	ENSBTAG00000006914	PRR3	protein_coding		bta-miR-449c	ENSBTAG00000018578	LOXL3	protein_coding
bta-miR-10162	ENSBTAG00000003525	STXBP1	protein_coding		bta-miR-3600	ENSBTAG00000039442	SEC62	protein_coding		bta-miR-449c	ENSBTAG00000020551	ABCD1	protein_coding
bta-miR-10162	ENSBTAG00000004409	IVD	protein_coding		bta-miR-3600	ENSBTAG00000006065	PCNA	protein_coding		bta-miR-449c	ENSBTAG00000023073	FAM89A	protein_coding
bta-miR-10162	ENSBTAG00000005503	PRMT2	protein_coding		bta-miR-3600	ENSBTAG00000009649	DRC1	protein_coding		bta-miR-449c	ENSBTAG00000018706	PCTP	protein_coding
bta-miR-10162	ENSBTAG00000005685	HSD11B2	protein_coding		bta-miR-3600	ENSBTAG00000010456	TADA1	protein_coding		bta-miR-449c	ENSBTAG00000019465	ITPKC	protein_coding
bta-miR-10162	ENSBTAG00000006828	RAPGEF3	protein_coding		bta-miR-3600	ENSBTAG00000012558	ADAMTS12	protein_coding		bta-miR-449c	ENSBTAG00000018321	PAOX	protein_coding
bta-miR-10162	ENSBTAG00000004948	LRATD1	protein_coding		bta-miR-3600	ENSBTAG00000015432	TMEM231	protein_coding		bta-miR-449c	ENSBTAG00000018761	SLC35F6	protein_coding
bta-miR-10162	ENSBTAG00000004472	ENSBTAG00000004472	protein_coding		bta-miR-3600	ENSBTAG00000011187	FAM13A	protein_coding		bta-miR-449c	ENSBTAG00000018722	PLEKHM2	protein_coding
bta-miR-10162	ENSBTAG00000007147	CUEDC1	protein_coding		bta-miR-3600	ENSBTAG00000008452	IHH	protein_coding		bta-miR-449c	ENSBTAG00000020560	CLPTM1	protein_coding
bta-miR-10162	ENSBTAG00000007605	FKBP4	protein_coding		bta-miR-3600	ENSBTAG00000009568	KANK2	protein_coding		bta-miR-449c	ENSBTAG00000017808	ARSJ	protein_coding
bta-miR-10162	ENSBTAG00000007220	CASKIN2	protein_coding		bta-miR-3600	ENSBTAG00000013168	RPA3	protein_coding		bta-miR-449c	ENSBTAG00000019059	ATG16L2	protein_coding
bta-miR-10162	ENSBTAG00000005028	HIRIP3	protein_coding		bta-miR-3600	ENSBTAG00000012454	SLC35A3	protein_coding		bta-miR-449c	ENSBTAG00000017425	GJB2	protein_coding
bta-miR-10162	ENSBTAG00000005063	THEM6	protein_coding		bta-miR-3600	ENSBTAG00000010789	ANKRD54	protein_coding		bta-miR-449c	ENSBTAG00000007335	TPD52	protein_coding
bta-miR-10162	ENSBTAG00000007319	JAG2	protein_coding		bta-miR-3600	ENSBTAG00000027764	EID1	protein_coding		bta-miR-449c	ENSBTAG00000021067	ACTR1A	protein_coding
bta-miR-10162	ENSBTAG00000006541	ATP2A1	protein_coding		bta-miR-3600	ENSBTAG00000024492	ENSBTAG00000024492	protein_coding		bta-miR-449c	ENSBTAG00000001497	MRAS	protein_coding
bta-miR-10162	ENSBTAG00000004952	MFSD4A	protein_coding		bta-miR-3600	ENSBTAG00000009698	ABCD3	protein_coding		bta-miR-449c	ENSBTAG00000048054	UAP1L1	protein_coding
bta-miR-10162	ENSBTAG00000016350	NACC1	protein_coding		bta-miR-3600	ENSBTAG00000018749	NUDT16	protein_coding		bta-miR-449c	ENSBTAG00000031548	ENSBTAG00000031548	protein_coding
bta-miR-10162	ENSBTAG00000016223	SCRN1	protein_coding		bta-miR-3600	ENSBTAG00000004799	DENND2A	protein_coding		bta-miR-449c	ENSBTAG00000001359	B3GNT7	protein_coding
bta-miR-10162	ENSBTAG00000014538	HPCAL4	protein_coding		bta-miR-3600	ENSBTAG00000039055	ANKRD65	protein_coding		bta-miR-449c	ENSBTAG00000010658	PFKL	protein_coding
bta-miR-10162	ENSBTAG00000009107	CBX8	protein_coding		bta-miR-3600	ENSBTAG00000043976	RNFT2	protein_coding		bta-miR-449c	ENSBTAG00000053497	GNLY	protein_coding
bta-miR-10162	ENSBTAG00000009481	C3H1orf87	protein_coding		bta-miR-3600	ENSBTAG00000046773	MCOLN2	protein_coding		bta-miR-449c	ENSBTAG00000046307	CEBPD	protein_coding
bta-miR-10162	ENSBTAG00000013848	ADGRD1	protein_coding		bta-miR-3600	ENSBTAG00000021830	ENPP1	protein_coding		bta-miR-449c	ENSBTAG00000003012	TRAF1	protein_coding
bta-miR-10162	ENSBTAG00000015950	ISOC2	protein_coding		bta-miR-3600	ENSBTAG00000004575	FAM126A	protein_coding		bta-miR-449c	ENSBTAG00000032331	SLC48A1	protein_coding
bta-miR-10162	ENSBTAG00000013191	AGRN	protein_coding		bta-miR-3600	ENSBTAG00000008464	ABCB9	protein_coding		bta-miR-449c	ENSBTAG00000016766	TMEM176B	protein_coding
bta-miR-10162	ENSBTAG00000016571	FAM234A	protein_coding		bta-miR-3600	ENSBTAG00000051072	AQP4	protein_coding		bta-miR-449c	ENSBTAG00000019686	NCKAP1L	protein_coding
bta-miR-10162	ENSBTAG00000012365	ANP32A	protein_coding		bta-miR-3600	ENSBTAG00000005442	DNAI4	protein_coding		bta-miR-449c	ENSBTAG00000033248	CDH3	protein_coding
bta-miR-10162	ENSBTAG00000008966	TSPAN7	protein_coding		bta-miR-3600	ENSBTAG00000052031	ENSBTAG00000052031	protein_coding		bta-miR-449c	ENSBTAG00000007192	SIDT2	protein_coding
bta-miR-10162	ENSBTAG00000010324	GTPBP1	protein_coding		bta-miR-3600	ENSBTAG00000009258	NEK11	protein_coding		bta-miR-449c	ENSBTAG00000001725	CXCL10	protein_coding
bta-miR-10162	ENSBTAG00000008816	TRIM2	protein_coding		bta-miR-3600	ENSBTAG00000002313	ITPR2	protein_coding		bta-miR-449c	ENSBTAG00000004294	EVI5L	protein_coding
bta-miR-10162	ENSBTAG00000011759	C1QL1	protein_coding		bta-miR-3600	ENSBTAG00000011702	ENTPD3	protein_coding		bta-miR-449c	ENSBTAG00000011129	QSOX2	protein_coding
bta-miR-10162	ENSBTAG00000010756	ST7	protein_coding		bta-miR-3600	ENSBTAG00000012681	CORO2B	protein_coding		bta-miR-449c	ENSBTAG00000001662	EHD3	protein_coding
bta-miR-10162	ENSBTAG00000019097	CNTNAP1	protein_coding		bta-miR-3600	ENSBTAG00000051169	ERICH2	protein_coding		bta-miR-449c	ENSBTAG00000021318	SCAMP5	protein_coding
bta-miR-10162	ENSBTAG00000019242	CHRNB1	protein_coding		bta-miR-3600	ENSBTAG00000005629	CRYBG2	protein_coding		bta-miR-449c	ENSBTAG00000021452	TRANK1	protein_coding
bta-miR-10162	ENSBTAG00000019044	BAIAP2	protein_coding		bta-miR-3600	ENSBTAG00000050007	ENSBTAG00000050007	lncRNA		bta-miR-449c	ENSBTAG00000030209	ARHGDIA	protein_coding
bta-miR-10162	ENSBTAG00000003794	GNAO1	protein_coding		bta-miR-149	ENSBTAG00000000390	TPST1	protein_coding		bta-miR-449c	ENSBTAG00000021482	APH1A	protein_coding
bta-miR-10162	ENSBTAG00000017069	GASK1B	protein_coding		bta-miR-149	ENSBTAG00000000713	AGFG2	protein_coding		bta-miR-449c	ENSBTAG00000046979	LGMN	protein_coding
bta-miR-10162	ENSBTAG00000001806	IQCD	protein_coding		bta-miR-149	ENSBTAG00000002116	ZCCHC3	protein_coding		bta-miR-449c	ENSBTAG00000003771	C1QL2	protein_coding
bta-miR-10162	ENSBTAG00000019886	BORA	protein_coding		bta-miR-149	ENSBTAG00000002480	NUDT1	protein_coding		bta-miR-449c	ENSBTAG00000033983	MAP2K1	protein_coding
bta-miR-10162	ENSBTAG00000017846	F11R	protein_coding		bta-miR-149	ENSBTAG00000003946	NECAB3	protein_coding		bta-miR-449c	ENSBTAG00000031476	DLL1	protein_coding
bta-miR-10162	ENSBTAG00000021223	CRY2	protein_coding		bta-miR-149	ENSBTAG00000003163	RBBP8NL	protein_coding		bta-miR-449c	ENSBTAG00000003610	DENND1A	protein_coding
bta-miR-10162	ENSBTAG00000010657	ADGRB2	protein_coding		bta-miR-149	ENSBTAG00000003826	SCN1B	protein_coding		bta-miR-449c	ENSBTAG00000046512	XIRP1	protein_coding
bta-miR-10162	ENSBTAG00000016847	ARL4D	protein_coding		bta-miR-149	ENSBTAG00000003434	CERS4	protein_coding		bta-miR-449c	ENSBTAG00000038011	SH3RF3	protein_coding
bta-miR-10162	ENSBTAG00000017922	DOLPP1	protein_coding		bta-miR-149	ENSBTAG00000003525	STXBP1	protein_coding		bta-miR-449c	ENSBTAG00000004542	FAM78A	protein_coding
bta-miR-10162	ENSBTAG00000007348	STRA6	protein_coding		bta-miR-149	ENSBTAG00000004409	IVD	protein_coding		bta-miR-449c	ENSBTAG00000006998	RASGRP4	protein_coding
bta-miR-10162	ENSBTAG00000017200	RHOJ	protein_coding		bta-miR-149	ENSBTAG00000006064	BRME1	protein_coding		bta-miR-449c	ENSBTAG00000043553	GPX3	protein_coding
bta-miR-10162	ENSBTAG00000021928	DIPK1B	protein_coding		bta-miR-149	ENSBTAG00000004855	PRDX6	protein_coding		bta-miR-449c	ENSBTAG00000014463	CAMK2D	protein_coding
bta-miR-10162	ENSBTAG00000018028	TTLL10	protein_coding		bta-miR-149	ENSBTAG00000006069	CAPS	protein_coding		bta-miR-449c	ENSBTAG00000016915	FLT1	protein_coding
bta-miR-10162	ENSBTAG00000019636	SCARA5	protein_coding		bta-miR-149	ENSBTAG00000005685	HSD11B2	protein_coding		bta-miR-449c	ENSBTAG00000001551	PLEKHG3	protein_coding
bta-miR-10162	ENSBTAG00000018948	HIF3A	protein_coding		bta-miR-149	ENSBTAG00000006831	C8H9orf85	protein_coding		bta-miR-449c	ENSBTAG00000004556	SLC2A3	protein_coding
bta-miR-10162	ENSBTAG00000017442	CDO1	protein_coding		bta-miR-149	ENSBTAG00000007147	CUEDC1	protein_coding		bta-miR-449c	ENSBTAG00000039453	ENSBTAG00000039453	protein_coding
bta-miR-10162	ENSBTAG00000033835	MPZ	protein_coding		bta-miR-149	ENSBTAG00000007216	DPF1	protein_coding		bta-miR-449c	ENSBTAG00000000831	CTNS	protein_coding
bta-miR-10162	ENSBTAG00000018804	CELSR2	protein_coding		bta-miR-149	ENSBTAG00000007077	ABHD1	protein_coding		bta-miR-449c	ENSBTAG00000019150	PLD3	protein_coding
bta-miR-10162	ENSBTAG00000043976	RNFT2	protein_coding		bta-miR-149	ENSBTAG00000007149	NYNRIN	protein_coding		bta-miR-449c	ENSBTAG00000037907	DSEL	protein_coding
bta-miR-10162	ENSBTAG00000035858	MCC	protein_coding		bta-miR-149	ENSBTAG00000005897	FNTB	protein_coding		bta-miR-449c	ENSBTAG00000036078	EMP1	protein_coding
bta-miR-10162	ENSBTAG00000048173	SMIM10	protein_coding		bta-miR-149	ENSBTAG00000005857	SLC6A1	protein_coding		bta-miR-449c	ENSBTAG00000005915	SFMBT2	protein_coding
bta-miR-10162	ENSBTAG00000027854	ARHGDIG	protein_coding		bta-miR-149	ENSBTAG00000006185	SPC24	protein_coding		bta-miR-449c	ENSBTAG00000026371	SNX29	protein_coding
bta-miR-10162	ENSBTAG00000030520	PROB1	protein_coding		bta-miR-149	ENSBTAG00000006578	SPEF1	protein_coding		bta-miR-449c	ENSBTAG00000009155	SCN5A	protein_coding
bta-miR-10162	ENSBTAG00000015408	DTYMK	protein_coding		bta-miR-149	ENSBTAG00000006349	EXTL1	protein_coding		bta-miR-449c	ENSBTAG00000054572	PEG3	protein_coding
bta-miR-10162	ENSBTAG00000049014	ENSBTAG00000049014	protein_coding		bta-miR-149	ENSBTAG00000005034	CAPN5	protein_coding		bta-miR-449c	ENSBTAG00000051907	CYBA	protein_coding
bta-miR-10162	ENSBTAG00000021547	CFAP57	protein_coding		bta-miR-149	ENSBTAG00000009363	GINS3	protein_coding		bta-miR-449c	ENSBTAG00000049346	ENSBTAG00000049346	protein_coding
bta-miR-10162	ENSBTAG00000004503	NPY	protein_coding		bta-miR-149	ENSBTAG00000017277	RAB36	protein_coding		bta-miR-449c	ENSBTAG00000051540	FNDC5	protein_coding
bta-miR-10162	ENSBTAG00000036087	ARMC2	protein_coding		bta-miR-149	ENSBTAG00000009607	LARGE2	protein_coding		bta-miR-449c	ENSBTAG00000015836	ENSBTAG00000015836	protein_coding
bta-miR-10162	ENSBTAG00000049339	ENSBTAG00000049339	protein_coding		bta-miR-149	ENSBTAG00000009998	GALNT16	protein_coding		bta-miR-449c	ENSBTAG00000003806	ECM1	protein_coding
bta-miR-10162	ENSBTAG00000002980	GPT2	protein_coding		bta-miR-149	ENSBTAG00000016208	TGM2	protein_coding		bta-miR-449c	ENSBTAG00000046862	MARCKSL1	protein_coding
bta-miR-10162	ENSBTAG00000015485	C9H6orf118	protein_coding		bta-miR-149	ENSBTAG00000012365	ANP32A	protein_coding		bta-miR-449c	ENSBTAG00000047062	LRP3	protein_coding
bta-miR-10162	ENSBTAG00000049341	SERTAD2	protein_coding		bta-miR-149	ENSBTAG00000010324	GTPBP1	protein_coding		bta-miR-449c	ENSBTAG00000016038	GCC2	protein_coding
bta-miR-10162	ENSBTAG00000017765	GSTM1	protein_coding		bta-miR-149	ENSBTAG00000012302	RTN4RL1	protein_coding		bta-miR-449c	ENSBTAG00000001299	CYP7B1	protein_coding
bta-miR-10162	ENSBTAG00000051116	C23H6orf132	protein_coding		bta-miR-149	ENSBTAG00000009568	KANK2	protein_coding		bta-miR-449c	ENSBTAG00000002475	RAB11B	protein_coding
bta-miR-10162	ENSBTAG00000052518	TUBB4B	protein_coding		bta-miR-149	ENSBTAG00000011048	SPATA6L	protein_coding		bta-miR-449c	ENSBTAG00000004194	RALGDS	protein_coding
bta-miR-10162	ENSBTAG00000014092	CELF6	protein_coding		bta-miR-149	ENSBTAG00000010027	CHDH	protein_coding		bta-miR-449c	ENSBTAG00000017866	CD36	protein_coding
bta-miR-10162	ENSBTAG00000009517	DBI	protein_coding		bta-miR-149	ENSBTAG00000011273	LRRC23	protein_coding		bta-miR-449c	ENSBTAG00000004344	ACSL1	protein_coding
bta-miR-10162	ENSBTAG00000017228	TP53I11	protein_coding		bta-miR-149	ENSBTAG00000024884	CCNF	protein_coding		bta-miR-449c	ENSBTAG00000001763	NR2C2AP	protein_coding
bta-miR-10162	ENSBTAG00000003075	DVL2	protein_coding		bta-miR-149	ENSBTAG00000019242	CHRNB1	protein_coding		bta-miR-449c	ENSBTAG00000051352	SURF4	protein_coding
bta-miR-10162	ENSBTAG00000026004	CNTNAP4	protein_coding		bta-miR-149	ENSBTAG00000017765	GSTM1	protein_coding		bta-miR-449c	ENSBTAG00000034373	CDH13	protein_coding
bta-miR-10162	ENSBTAG00000005629	CRYBG2	protein_coding		bta-miR-149	ENSBTAG00000021838	ESRP1	protein_coding		bta-miR-449c	ENSBTAG00000012137	NTN1	protein_coding
bta-miR-10162	ENSBTAG00000018643	PRC1	protein_coding		bta-miR-149	ENSBTAG00000024269	TGFBR3	protein_coding		bta-miR-449c	ENSBTAG00000008074	C1QTNF6	protein_coding
bta-miR-10162	ENSBTAG00000031439	CDC14A	protein_coding		bta-miR-149	ENSBTAG00000010657	ADGRB2	protein_coding		bta-miR-449c	ENSBTAG00000002347	MAST3	protein_coding
bta-miR-10162	ENSBTAG00000054592	SCN2B	protein_coding		bta-miR-149	ENSBTAG00000017769	RIBC1	protein_coding		bta-miR-449c	ENSBTAG00000049620	ENSBTAG00000049620	protein_coding
bta-miR-10162	ENSBTAG00000050015	ENSBTAG00000050015	protein_coding		bta-miR-149	ENSBTAG00000020119	RNF43	protein_coding		bta-miR-449c	ENSBTAG00000050824	HS6ST1	protein_coding
bta-miR-10162	ENSBTAG00000050799	TMEM151B	protein_coding		bta-miR-149	ENSBTAG00000019082	RAD51D	protein_coding		bta-miR-449c	ENSBTAG00000007981	GRK5	protein_coding
bta-miR-10162	ENSBTAG00000031351	SEC14L4	protein_coding		bta-miR-149	ENSBTAG00000017922	DOLPP1	protein_coding		bta-miR-449c	ENSBTAG00000015969	STK40	protein_coding
bta-miR-10162	ENSBTAG00000051207	ENSBTAG00000051207	lncRNA		bta-miR-149	ENSBTAG00000018028	TTLL10	protein_coding		bta-miR-449c	ENSBTAG00000003857	SUSD6	protein_coding
bta-miR-10225a	ENSBTAG00000003773	SLC25A13	protein_coding		bta-miR-149	ENSBTAG00000021165	VPS9D1	protein_coding		bta-miR-449c	ENSBTAG00000011875	CLIP2	protein_coding
bta-miR-10225a	ENSBTAG00000004952	MFSD4A	protein_coding		bta-miR-149	ENSBTAG00000018201	TKFC	protein_coding		bta-miR-449c	ENSBTAG00000014178	RALGAPA2	protein_coding
bta-miR-10225a	ENSBTAG00000016223	SCRN1	protein_coding		bta-miR-149	ENSBTAG00000033835	MPZ	protein_coding		bta-miR-449c	ENSBTAG00000004729	PKMYT1	protein_coding
bta-miR-10225a	ENSBTAG00000012365	ANP32A	protein_coding		bta-miR-149	ENSBTAG00000038480	FPGT	protein_coding		bta-miR-449c	ENSBTAG00000009513	TGFBI	protein_coding
bta-miR-10225a	ENSBTAG00000008816	TRIM2	protein_coding		bta-miR-149	ENSBTAG00000018936	LSS	protein_coding		bta-miR-449c	ENSBTAG00000012448	CCDC91	protein_coding
bta-miR-10225a	ENSBTAG00000020939	PLAC9	protein_coding		bta-miR-149	ENSBTAG00000043976	RNFT2	protein_coding		bta-miR-449c	ENSBTAG00000055077	MRPL33	protein_coding
bta-miR-10225a	ENSBTAG00000006719	ZFAND4	protein_coding		bta-miR-149	ENSBTAG00000018372	STARD7	protein_coding		bta-miR-449c	ENSBTAG00000013544	LGALS8	protein_coding
bta-miR-10225a	ENSBTAG00000018421	WWP2	protein_coding		bta-miR-149	ENSBTAG00000051500	ZNF389	protein_coding		bta-miR-449c	ENSBTAG00000053317	YPEL4	protein_coding
bta-miR-10225a	ENSBTAG00000046724	CBX6	protein_coding		bta-miR-149	ENSBTAG00000039012	MFSD6L	protein_coding		bta-miR-449c	ENSBTAG00000046533	RAB31	protein_coding
bta-miR-10225a	ENSBTAG00000035998	CKB	protein_coding		bta-miR-149	ENSBTAG00000032914	SLC11A2	protein_coding		bta-miR-449c	ENSBTAG00000045832	PHLPP1	protein_coding
bta-miR-10225a	ENSBTAG00000015221	PCCB	protein_coding		bta-miR-149	ENSBTAG00000030520	PROB1	protein_coding		bta-miR-449c	ENSBTAG00000015361	CNTFR	protein_coding
bta-miR-10225a	ENSBTAG00000007164	FGFR3	protein_coding		bta-miR-149	ENSBTAG00000049014	ENSBTAG00000049014	protein_coding		bta-miR-449c	ENSBTAG00000009357	IL34	protein_coding
bta-miR-10225a	ENSBTAG00000050799	TMEM151B	protein_coding		bta-miR-149	ENSBTAG00000008464	ABCB9	protein_coding		bta-miR-449c	ENSBTAG00000047816	ENSBTAG00000047816	protein_coding
bta-miR-2285ax	ENSBTAG00000007077	ABHD1	protein_coding		bta-miR-149	ENSBTAG00000036087	ARMC2	protein_coding		bta-miR-449c	ENSBTAG00000013197	PSEN2	protein_coding
bta-miR-2285ax	ENSBTAG00000016335	NPM3	protein_coding		bta-miR-149	ENSBTAG00000049341	SERTAD2	protein_coding		bta-miR-449c	ENSBTAG00000008124	GK	protein_coding
bta-miR-2285ax	ENSBTAG00000015614	LNX2	protein_coding		bta-miR-149	ENSBTAG00000003328	TAMM41	protein_coding		bta-miR-449c	ENSBTAG00000039851	UBAC1	protein_coding
bta-miR-2285ax	ENSBTAG00000005630	VWA7	protein_coding		bta-miR-149	ENSBTAG00000049524	ENSBTAG00000049524	protein_coding		bta-miR-449c	ENSBTAG00000017457	STK10	protein_coding
bta-miR-2285ax	ENSBTAG00000003265	ADD3	protein_coding		bta-miR-149	ENSBTAG00000051116	C23H6orf132	protein_coding		bta-miR-449c	ENSBTAG00000005064	WARS12	protein_coding
bta-miR-2285ax	ENSBTAG00000013465	NXPE3	protein_coding		bta-miR-149	ENSBTAG00000002651	PKP2	protein_coding		bta-miR-449c	ENSBTAG00000018663	GPRC5C	protein_coding
bta-miR-2285ax	ENSBTAG00000052273	ENSBTAG00000052273	lncRNA		bta-miR-149	ENSBTAG00000016192	MDH1B	protein_coding		bta-miR-449c	ENSBTAG00000051083	WNT4	protein_coding
bta-miR-11991	ENSBTAG00000001917	C15H11orf16	protein_coding		bta-miR-149	ENSBTAG00000010663	ADAM15	protein_coding		bta-miR-449c	ENSBTAG00000050478	ENSBTAG00000050478	lncRNA
bta-miR-11991	ENSBTAG00000002116	ZCCHC3	protein_coding		bta-miR-149	ENSBTAG00000052518	TUBB4B	protein_coding		bta-miR-449c	ENSBTAG00000054978	ENSBTAG00000054978	lncRNA
bta-miR-11991	ENSBTAG00000003414	SAXO2	protein_coding		bta-miR-149	ENSBTAG00000013110	FARP2	protein_coding		bta-miR-449c	ENSBTAG00000053952	ENSBTAG00000053952	lncRNA
bta-miR-11991	ENSBTAG00000007096	GAS8	protein_coding		bta-miR-149	ENSBTAG00000017955	KCNIP3	protein_coding		bta-miR-449c	ENSBTAG00000049838	ENSBTAG00000049838	lncRNA
bta-miR-11991	ENSBTAG00000007933	DIPK2A	protein_coding		bta-miR-149	ENSBTAG00000000109	NPTXR	protein_coding		bta-miR-449c	ENSBTAG00000015363	CDC42SE1	lncRNA
bta-miR-11991	ENSBTAG00000005857	SLC6A1	protein_coding		bta-miR-149	ENSBTAG00000053919	ENSBTAG00000053919	protein_coding		bta-miR-449c	ENSBTAG00000052081	ENSBTAG00000052081	lncRNA
bta-miR-11991	ENSBTAG00000013045	DKC1	protein_coding		bta-miR-149	ENSBTAG00000018502	ARMC9	protein_coding		bta-miR-449c	ENSBTAG00000049936	ENSBTAG00000049936	lncRNA
bta-miR-11991	ENSBTAG00000009396	EXO1	protein_coding		bta-miR-149	ENSBTAG00000050233	PRRG1	protein_coding		bta-miR-449c	ENSBTAG00000048515	ENSBTAG00000048515	lncRNA
bta-miR-11991	ENSBTAG00000019242	CHRNB1	protein_coding		bta-miR-149	ENSBTAG00000052562	ID4	protein_coding		bta-miR-628	ENSBTAG00000000212	NADK	protein_coding
bta-miR-11991	ENSBTAG00000003794	GNAO1	protein_coding		bta-miR-149	ENSBTAG00000054592	SCN2B	protein_coding		bta-miR-628	ENSBTAG00000000941	PLEKHB2	protein_coding
bta-miR-11991	ENSBTAG00000020939	PLAC9	protein_coding		bta-miR-149	ENSBTAG00000019044	BAIAP2	protein_coding		bta-miR-628	ENSBTAG00000001740	HAPLN3	protein_coding
bta-miR-11991	ENSBTAG00000019082	RAD51D	protein_coding		bta-miR-149	ENSBTAG00000049203	FBXO17	protein_coding		bta-miR-628	ENSBTAG00000001805	TWSG1	protein_coding
bta-miR-11991	ENSBTAG00000046668	ANG2	protein_coding		bta-miR-149	ENSBTAG00000031351	SEC14L4	protein_coding		bta-miR-628	ENSBTAG00000001405	GLCE	protein_coding
bta-miR-11991	ENSBTAG00000037799	ENSBTAG00000037799	protein_coding		bta-miR-149	ENSBTAG00000051242	ENSBTAG00000051242	lncRNA		bta-miR-628	ENSBTAG00000003124	MFSD14B	protein_coding
bta-miR-11991	ENSBTAG00000034192	KIAA2012	protein_coding		bta-miR-149	ENSBTAG00000001058	SRPK3	protein_coding		bta-miR-628	ENSBTAG00000002747	ABCA5	protein_coding
bta-miR-11991	ENSBTAG00000051621	SLX4IP	protein_coding		bta-miR-149	ENSBTAG00000000653	PPP1R16B	protein_coding		bta-miR-628	ENSBTAG00000002639	ZDHHC7	protein_coding
bta-miR-11986c	ENSBTAG00000004924	PENK	protein_coding		bta-miR-149	ENSBTAG00000001969	CCDC39	protein_coding		bta-miR-628	ENSBTAG00000003990	ITPRIP	protein_coding
bta-miR-11986c	ENSBTAG00000011377	KCNMB2	protein_coding		bta-miR-149	ENSBTAG00000001826	SASH1	protein_coding		bta-miR-628	ENSBTAG00000007512	PLA2G15	protein_coding
bta-miR-11986c	ENSBTAG00000015614	LNX2	protein_coding		bta-miR-149	ENSBTAG00000003054	INSRR	protein_coding		bta-miR-628	ENSBTAG00000004553	TPM4	protein_coding
bta-miR-11986c	ENSBTAG00000016208	TGM2	protein_coding		bta-miR-149	ENSBTAG00000003496	AIG1	protein_coding		bta-miR-628	ENSBTAG00000007644	GNG7	protein_coding
bta-miR-11986c	ENSBTAG00000012365	ANP32A	protein_coding		bta-miR-149	ENSBTAG00000002508	GNG3	protein_coding		bta-miR-628	ENSBTAG00000006752	PFKFB4	protein_coding
bta-miR-11986c	ENSBTAG00000008816	TRIM2	protein_coding		bta-miR-149	ENSBTAG00000003240	C8H9orf152	protein_coding		bta-miR-628	ENSBTAG00000005660	PSMD2	protein_coding
bta-miR-11986c	ENSBTAG00000024492	ENSBTAG00000024492	protein_coding		bta-miR-149	ENSBTAG00000004038	ABAT	protein_coding		bta-miR-628	ENSBTAG00000004736	GRB2	protein_coding
bta-miR-11986c	ENSBTAG00000019509	NUDT5	protein_coding		bta-miR-149	ENSBTAG00000006104	SNU13	protein_coding		bta-miR-628	ENSBTAG00000004598	GOLGA5	protein_coding
bta-miR-11986c	ENSBTAG00000018421	WWP2	protein_coding		bta-miR-149	ENSBTAG00000007605	FKBP4	protein_coding		bta-miR-628	ENSBTAG00000008389	HTRA1	protein_coding
bta-miR-11986c	ENSBTAG00000019459	CHAC2	protein_coding		bta-miR-149	ENSBTAG00000006914	PRR3	protein_coding		bta-miR-628	ENSBTAG00000012817	JAG1	protein_coding
bta-miR-11986c	ENSBTAG00000024269	TGFBR3	protein_coding		bta-miR-149	ENSBTAG00000006048	DCAKD	protein_coding		bta-miR-628	ENSBTAG00000008411	PLEKHO2	protein_coding
bta-miR-11986c	ENSBTAG00000019242	CHRNB1	protein_coding		bta-miR-149	ENSBTAG00000006541	ATP2A1	protein_coding		bta-miR-628	ENSBTAG00000007455	DNASE1L1	protein_coding
bta-miR-11986c	ENSBTAG00000020559	STMND1	protein_coding		bta-miR-149	ENSBTAG00000004952	MFSD4A	protein_coding		bta-miR-628	ENSBTAG00000007215	RNPEPL1	protein_coding
bta-miR-11986c	ENSBTAG00000026519	ADAT2	protein_coding		bta-miR-149	ENSBTAG00000006886	FAM117A	protein_coding		bta-miR-628	ENSBTAG00000013367	PPT1	protein_coding
bta-miR-11986c	ENSBTAG00000046724	CBX6	protein_coding		bta-miR-149	ENSBTAG00000016350	NACC1	protein_coding		bta-miR-628	ENSBTAG00000009755	GOLGA3	protein_coding
bta-miR-11986c	ENSBTAG00000018936	LSS	protein_coding		bta-miR-149	ENSBTAG00000009055	RNF144B	protein_coding		bta-miR-628	ENSBTAG00000011192	GPR87	protein_coding
bta-miR-11986c	ENSBTAG00000040490	CCDC3	protein_coding		bta-miR-149	ENSBTAG00000013478	MARVELD1	protein_coding		bta-miR-628	ENSBTAG00000012771	CSF1R	protein_coding
bta-miR-11986c	ENSBTAG00000018804	CELSR2	protein_coding		bta-miR-149	ENSBTAG00000012673	CDK18	protein_coding		bta-miR-628	ENSBTAG00000012605	GPR157	protein_coding
bta-miR-11986c	ENSBTAG00000043976	RNFT2	protein_coding		bta-miR-149	ENSBTAG00000014502	BRAT1	protein_coding		bta-miR-628	ENSBTAG00000013475	TRAF3	protein_coding
bta-miR-11986c	ENSBTAG00000027694	TTC30A	protein_coding		bta-miR-149	ENSBTAG00000016335	NPM3	protein_coding		bta-miR-628	ENSBTAG00000016704	SLC37A2	protein_coding
bta-miR-11986c	ENSBTAG00000004330	ENO4	protein_coding		bta-miR-149	ENSBTAG00000014538	HPCAL4	protein_coding		bta-miR-628	ENSBTAG00000012464	AFAP1	protein_coding
bta-miR-11986c	ENSBTAG00000038652	ENSBTAG00000038652	protein_coding		bta-miR-149	ENSBTAG00000016017	CCDC40	protein_coding		bta-miR-628	ENSBTAG00000009747	RNFT1	protein_coding
bta-miR-11986c	ENSBTAG00000032544	SPAG1	protein_coding		bta-miR-149	ENSBTAG00000010223	NTF3	protein_coding		bta-miR-628	ENSBTAG00000008483	CALCRL	protein_coding
bta-miR-11986c	ENSBTAG00000010338	FBXO36	protein_coding		bta-miR-149	ENSBTAG00000013680	ATP1B2	protein_coding		bta-miR-628	ENSBTAG00000015969	STK40	protein_coding
bta-miR-11986c	ENSBTAG00000047461	ENSBTAG00000047461	protein_coding		bta-miR-149	ENSBTAG00000030543	SLC6A16	protein_coding		bta-miR-628	ENSBTAG00000012804	REEP5	protein_coding
bta-miR-11986c	ENSBTAG00000011702	ENTPD3	protein_coding		bta-miR-149	ENSBTAG00000013191	AGRN	protein_coding		bta-miR-628	ENSBTAG00000030193	GPR35	protein_coding
bta-miR-11986c	ENSBTAG00000049547	ENSBTAG00000049547	protein_coding		bta-miR-149	ENSBTAG00000033222	CALR3	protein_coding		bta-miR-628	ENSBTAG00000011970	FNIP2	protein_coding
bta-miR-11986c	ENSBTAG00000003794	GNAO1	protein_coding		bta-miR-149	ENSBTAG00000014944	TBXA2R	protein_coding		bta-miR-628	ENSBTAG00000019927	CYB5R1	protein_coding
bta-miR-11986c	ENSBTAG00000051072	AQP4	protein_coding		bta-miR-149	ENSBTAG00000009903	PTCH1	protein_coding		bta-miR-628	ENSBTAG00000025632	NOP10	protein_coding
bta-miR-11986c	ENSBTAG00000052518	TUBB4B	protein_coding		bta-miR-149	ENSBTAG00000011808	MSTN	protein_coding		bta-miR-628	ENSBTAG00000009251	SZRD1	protein_coding
bta-miR-11986c	ENSBTAG00000003632	CYP39A1	protein_coding		bta-miR-149	ENSBTAG00000011187	FAM13A	protein_coding		bta-miR-628	ENSBTAG00000018123	FBLN5	protein_coding
bta-miR-11986c	ENSBTAG00000022917	FANK1	protein_coding		bta-miR-149	ENSBTAG00000013045	DKC1	protein_coding		bta-miR-628	ENSBTAG00000017188	ISM1	protein_coding
bta-miR-11986c	ENSBTAG00000050993	ENSBTAG00000050993	lncRNA		bta-miR-149	ENSBTAG00000013015	CCDC13	protein_coding		bta-miR-628	ENSBTAG00000026369	ENC1	protein_coding
bta-miR-2285bt	ENSBTAG00000036087	ARMC2	protein_coding		bta-miR-149	ENSBTAG00000014806	ATP2A3	protein_coding		bta-miR-628	ENSBTAG00000003474	RAB15	protein_coding
bta-miR-2285bt	ENSBTAG00000014538	HPCAL4	protein_coding		bta-miR-149	ENSBTAG00000014693	TMEM88	protein_coding		bta-miR-628	ENSBTAG00000019036	ARHGAP28	protein_coding
bta-miR-2285bt	ENSBTAG00000013698	ODAD4	protein_coding		bta-miR-149	ENSBTAG00000030255	PDXP	protein_coding		bta-miR-628	ENSBTAG00000009841	CNDP2	protein_coding
bta-miR-2285bt	ENSBTAG00000009396	EXO1	protein_coding		bta-miR-149	ENSBTAG00000019097	CNTNAP1	protein_coding		bta-miR-628	ENSBTAG00000020352	PAQR5	protein_coding
bta-miR-2285bt	ENSBTAG00000019587	PI15	protein_coding		bta-miR-149	ENSBTAG00000013147	NEFH	protein_coding		bta-miR-628	ENSBTAG00000020173	INPP5D	protein_coding
bta-miR-2285bt	ENSBTAG00000021751	RASEF	protein_coding		bta-miR-149	ENSBTAG00000015378	CCDC180	protein_coding		bta-miR-628	ENSBTAG00000016712	CLCA3	protein_coding
bta-miR-2285bt	ENSBTAG00000010149	CRY1	protein_coding		bta-miR-149	ENSBTAG00000019958	NXNL2	protein_coding		bta-miR-628	ENSBTAG00000006084	PINK1	protein_coding
bta-miR-2285bt	ENSBTAG00000017955	KCNIP3	protein_coding		bta-miR-149	ENSBTAG00000020939	PLAC9	protein_coding		bta-miR-628	ENSBTAG00000018321	PAOX	protein_coding
bta-miR-2285bt	ENSBTAG00000013300	KCNMA1	protein_coding		bta-miR-149	ENSBTAG00000024492	ENSBTAG00000024492	protein_coding		bta-miR-628	ENSBTAG00000020996	CLDND1	protein_coding
bta-miR-2285bt	ENSBTAG00000018106	SPATA18	protein_coding		bta-miR-149	ENSBTAG00000019822	TPPP3	protein_coding		bta-miR-628	ENSBTAG00000021771	PTTG1IP	protein_coding
bta-miR-2285bz	ENSBTAG00000001233	MPZL3	protein_coding		bta-miR-149	ENSBTAG00000001806	IQCD	protein_coding		bta-miR-628	ENSBTAG00000038375	STOM	protein_coding
bta-miR-2285bz	ENSBTAG00000016002	FAM169A	protein_coding		bta-miR-149	ENSBTAG00000019886	BORA	protein_coding		bta-miR-628	ENSBTAG00000020973	RFT1	protein_coding
bta-miR-2285bz	ENSBTAG00000043971	NOTCH3	protein_coding		bta-miR-149	ENSBTAG00000018084	CASTOR1	protein_coding		bta-miR-628	ENSBTAG00000047717	FAM222B	protein_coding
bta-miR-2285bz	ENSBTAG00000051072	AQP4	protein_coding		bta-miR-149	ENSBTAG00000017846	F11R	protein_coding		bta-miR-628	ENSBTAG00000021969	KLHL29	protein_coding
bta-miR-2285bz	ENSBTAG00000007651	TARS1L2	protein_coding		bta-miR-149	ENSBTAG00000018749	NUDT16	protein_coding		bta-miR-628	ENSBTAG00000006492	PI4K2B	protein_coding
bta-miR-2285bz	ENSBTAG00000018106	SPATA18	protein_coding		bta-miR-149	ENSBTAG00000018421	WWP2	protein_coding		bta-miR-628	ENSBTAG00000047062	LRP3	protein_coding
bta-miR-2285cj	ENSBTAG00000001233	MPZL3	protein_coding		bta-miR-149	ENSBTAG00000007325	TPSB2	protein_coding		bta-miR-628	ENSBTAG00000000204	TMEM268	protein_coding
bta-miR-2285cj	ENSBTAG00000005503	PRMT2	protein_coding		bta-miR-149	ENSBTAG00000017200	RHOJ	protein_coding		bta-miR-628	ENSBTAG00000031069	SNX24	protein_coding
bta-miR-2285cj	ENSBTAG00000009363	GINS3	protein_coding		bta-miR-149	ENSBTAG00000020446	THOP1	protein_coding		bta-miR-628	ENSBTAG00000016473	NAT1	protein_coding
bta-miR-2285cj	ENSBTAG00000016145	ADAMTS19	protein_coding		bta-miR-149	ENSBTAG00000020904	JAK3	protein_coding		bta-miR-628	ENSBTAG00000031444	LY86	protein_coding
bta-miR-2285cj	ENSBTAG00000024492	ENSBTAG00000024492	protein_coding		bta-miR-149	ENSBTAG00000019029	DPH5	protein_coding		bta-miR-628	ENSBTAG00000003052	PCSK7	protein_coding
bta-miR-2285cj	ENSBTAG00000017167	LRAT	protein_coding		bta-miR-149	ENSBTAG00000002110	DMGDH	protein_coding		bta-miR-628	ENSBTAG00000019105	NPLOC4	protein_coding
bta-miR-2285cj	ENSBTAG00000016313	ECH1	protein_coding		bta-miR-149	ENSBTAG00000018589	RFC2	protein_coding		bta-miR-628	ENSBTAG00000021741	RPS6KA2	protein_coding
bta-miR-2285cj	ENSBTAG00000054688	ENSBTAG00000054688	protein_coding		bta-miR-149	ENSBTAG00000031679	HSD17B13	protein_coding		bta-miR-628	ENSBTAG00000046263	ADAMTSL5	protein_coding
bta-miR-2285cj	ENSBTAG00000018502	ARMC9	protein_coding		bta-miR-149	ENSBTAG00000017366	GRB7	protein_coding		bta-miR-628	ENSBTAG00000010951	NHLRC3	protein_coding
bta-miR-2285cq	ENSBTAG00000005754	PPM1K	protein_coding		bta-miR-149	ENSBTAG00000018833	SVOP	protein_coding		bta-miR-628	ENSBTAG00000006241	MAN2B1	protein_coding
bta-miR-2285cq	ENSBTAG00000012454	SLC35A3	protein_coding		bta-miR-149	ENSBTAG00000009302	RCAN2	protein_coding		bta-miR-628	ENSBTAG00000020043	ARHGAP17	protein_coding
bta-miR-2285cq	ENSBTAG00000018749	NUDT16	protein_coding		bta-miR-149	ENSBTAG00000009851	ROBO1	protein_coding		bta-miR-628	ENSBTAG00000020699	TSPAN11	protein_coding
bta-miR-2285cq	ENSBTAG00000052055	PRSS35	protein_coding		bta-miR-149	ENSBTAG00000046724	CBX6	protein_coding		bta-miR-628	ENSBTAG00000015828	FKBP11	protein_coding
bta-miR-2285cq	ENSBTAG00000009258	NEK11	protein_coding		bta-miR-149	ENSBTAG00000016926	C13H20orf85	protein_coding		bta-miR-628	ENSBTAG00000021372	SEPTIN11	protein_coding
bta-miR-2285cq	ENSBTAG00000021365	CDHR3	protein_coding		bta-miR-149	ENSBTAG00000009489	CACNA2D2	protein_coding		bta-miR-628	ENSBTAG00000007981	GRK5	protein_coding
bta-miR-2285da	ENSBTAG00000000653	PPP1R16B	protein_coding		bta-miR-149	ENSBTAG00000020471	SAMD15	protein_coding		bta-miR-628	ENSBTAG00000043958	TMEM33	protein_coding
bta-miR-2285da	ENSBTAG00000014011	TMOD2	protein_coding		bta-miR-149	ENSBTAG00000047786	LRRC10B	protein_coding		bta-miR-628	ENSBTAG00000050852	CXCL9	protein_coding
bta-miR-2285da	ENSBTAG00000012805	TSPAN13	protein_coding		bta-miR-149	ENSBTAG00000046750	B3GNT3	protein_coding		bta-miR-628	ENSBTAG00000006910	ASRGL1	protein_coding
bta-miR-2285da	ENSBTAG00000016982	MCOLN3	protein_coding		bta-miR-149	ENSBTAG00000005092	ROR2	protein_coding		bta-miR-628	ENSBTAG00000014167	RNF121	protein_coding
bta-miR-2285da	ENSBTAG00000021751	RASEF	protein_coding		bta-miR-149	ENSBTAG00000024162	SLC19A1	protein_coding		bta-miR-628	ENSBTAG00000051030	ENSBTAG00000051030	protein_coding
bta-miR-2285da	ENSBTAG00000026519	ADAT2	protein_coding		bta-miR-149	ENSBTAG00000016854	AK7	protein_coding		bta-miR-628	ENSBTAG00000004937	SEC61A1	protein_coding
bta-miR-2285da	ENSBTAG00000006877	MMP16	protein_coding		bta-miR-149	ENSBTAG00000038735	LHB	protein_coding		bta-miR-628	ENSBTAG00000039993	CD1D	protein_coding
bta-miR-2285da	ENSBTAG00000051621	SLX4IP	protein_coding		bta-miR-149	ENSBTAG00000003871	CYP2B6	protein_coding		bta-miR-628	ENSBTAG00000008114	CD99	protein_coding
bta-miR-2285da	ENSBTAG00000050392	FAM171B	protein_coding		bta-miR-149	ENSBTAG00000043971	NOTCH3	protein_coding		bta-miR-628	ENSBTAG00000050478	ENSBTAG00000050478	lncRNA
bta-miR-2285da	ENSBTAG00000050233	PRRG1	protein_coding		bta-miR-149	ENSBTAG00000017167	LRAT	protein_coding		bta-miR-628	ENSBTAG00000054306	ENSBTAG00000054306	lncRNA
bta-miR-2285da	ENSBTAG00000011767	PALS1	protein_coding		bta-miR-149	ENSBTAG00000010338	FBXO36	protein_coding		bta-miR-628	ENSBTAG00000051596	ENSBTAG00000051596	lncRNA
					bta-miR-149	ENSBTAG00000008693	EFCAB1	protein_coding		bta-miR-92b	ENSBTAG00000000559	PLTP	protein_coding
					bta-miR-149	ENSBTAG00000003794	GNAO1	protein_coding		bta-miR-92b	ENSBTAG00000000941	PLEKHB2	protein_coding
					bta-miR-149	ENSBTAG00000015485	C9H6orf118	protein_coding		bta-miR-92b	ENSBTAG00000001823	STC2	protein_coding
					bta-miR-149	ENSBTAG00000023843	RALGPS1	protein_coding		bta-miR-92b	ENSBTAG00000002527	ZSWIM4	protein_coding
					bta-miR-149	ENSBTAG00000013472	COL1A2	protein_coding		bta-miR-92b	ENSBTAG00000004275	DKK3	protein_coding
					bta-miR-149	ENSBTAG00000003632	CYP39A1	protein_coding		bta-miR-92b	ENSBTAG00000002356	RBM47	protein_coding
					bta-miR-149	ENSBTAG00000017339	RUNX1T1	protein_coding		bta-miR-92b	ENSBTAG00000003695	WDR45B	protein_coding
					bta-miR-149	ENSBTAG00000012681	CORO2B	protein_coding		bta-miR-92b	ENSBTAG00000003607	FAM20C	protein_coding
					bta-miR-149	ENSBTAG00000013300	KCNMA1	protein_coding		bta-miR-92b	ENSBTAG00000003842	RABGEF1	protein_coding
					bta-miR-149	ENSBTAG00000051621	SLX4IP	protein_coding		bta-miR-92b	ENSBTAG00000004430	SGPP1	protein_coding
					bta-miR-149	ENSBTAG00000023417	RUVBL2	protein_coding		bta-miR-92b	ENSBTAG00000007506	CACNG7	protein_coding
					bta-miR-149	ENSBTAG00000016486	SORBS2	protein_coding		bta-miR-92b	ENSBTAG00000007170	SLC38A7	protein_coding
					bta-miR-149	ENSBTAG00000009517	DBI	protein_coding		bta-miR-92b	ENSBTAG00000007374	LHFPL2	protein_coding
					bta-miR-149	ENSBTAG00000017228	TP53I11	protein_coding		bta-miR-92b	ENSBTAG00000004852	PLEKHO1	protein_coding
					bta-miR-149	ENSBTAG00000003075	DVL2	protein_coding		bta-miR-92b	ENSBTAG00000007116	ARRDC3	protein_coding
					bta-miR-149	ENSBTAG00000005629	CRYBG2	protein_coding		bta-miR-92b	ENSBTAG00000011437	ENSBTAG00000011437	protein_coding
					bta-miR-149	ENSBTAG00000026502	CYP2D14	protein_coding		bta-miR-92b	ENSBTAG00000014972	PTGER4	protein_coding
					bta-miR-149	ENSBTAG00000005937	TTLL9	protein_coding		bta-miR-92b	ENSBTAG00000014526	MOB3A	protein_coding
					bta-miR-149	ENSBTAG00000033298	LYRM9	protein_coding		bta-miR-92b	ENSBTAG00000011105	SLC38A2	protein_coding
					bta-miR-149	ENSBTAG00000052192	SPATA33	protein_coding		bta-miR-92b	ENSBTAG00000049308	GAS2L3	protein_coding
					bta-miR-149	ENSBTAG00000011767	PALS1	protein_coding		bta-miR-92b	ENSBTAG00000014105	SRPRA	protein_coding
					bta-miR-149	ENSBTAG00000051910	FGF10	protein_coding		bta-miR-92b	ENSBTAG00000015764	EML2	protein_coding
					bta-miR-149	ENSBTAG00000050799	TMEM151B	protein_coding		bta-miR-92b	ENSBTAG00000012829	EBI3	protein_coding
					bta-miR-149	ENSBTAG00000054677	ENSBTAG00000054677	lncRNA		bta-miR-92b	ENSBTAG00000011831	SPPL2A	protein_coding
					bta-miR-378b	ENSBTAG00000000457	CCDC89	protein_coding		bta-miR-92b	ENSBTAG00000011970	FNIP2	protein_coding
					bta-miR-378b	ENSBTAG00000004038	ABAT	protein_coding		bta-miR-92b	ENSBTAG00000020359	PLEKHM1	protein_coding
					bta-miR-378b	ENSBTAG00000005069	TM7SF2	protein_coding		bta-miR-92b	ENSBTAG00000021048	ADM	protein_coding
					bta-miR-378b	ENSBTAG00000005189	SPACA9	protein_coding		bta-miR-92b	ENSBTAG00000020202	CRHBP	protein_coding
					bta-miR-378b	ENSBTAG00000007149	NYNRIN	protein_coding		bta-miR-92b	ENSBTAG00000019066	FAM167A	protein_coding
					bta-miR-378b	ENSBTAG00000015103	IQCC	protein_coding		bta-miR-92b	ENSBTAG00000018540	NOX4	protein_coding
					bta-miR-378b	ENSBTAG00000014538	HPCAL4	protein_coding		bta-miR-92b	ENSBTAG00000019892	HAS2	protein_coding
					bta-miR-378b	ENSBTAG00000008939	DNMBP	protein_coding		bta-miR-92b	ENSBTAG00000019376	FNDC3B	protein_coding
					bta-miR-378b	ENSBTAG00000014693	TMEM88	protein_coding		bta-miR-92b	ENSBTAG00000024539	SPSB1	protein_coding
					bta-miR-378b	ENSBTAG00000012302	RTN4RL1	protein_coding		bta-miR-92b	ENSBTAG00000018646	ATP6V1B2	protein_coding
					bta-miR-378b	ENSBTAG00000010027	CHDH	protein_coding		bta-miR-92b	ENSBTAG00000012239	SLC37A3	protein_coding
					bta-miR-378b	ENSBTAG00000015241	EPHX2	protein_coding		bta-miR-92b	ENSBTAG00000046110	CLCF1	protein_coding
					bta-miR-378b	ENSBTAG00000023452	B9D2	protein_coding		bta-miR-92b	ENSBTAG00000031435	SELENOT	protein_coding
					bta-miR-378b	ENSBTAG00000018028	TTLL10	protein_coding		bta-miR-92b	ENSBTAG00000004556	SLC2A3	protein_coding
					bta-miR-378b	ENSBTAG00000021165	VPS9D1	protein_coding		bta-miR-92b	ENSBTAG00000004344	ACSL1	protein_coding
					bta-miR-378b	ENSBTAG00000018833	SVOP	protein_coding		bta-miR-92b	ENSBTAG00000007399	LAMP2	protein_coding
					bta-miR-378b	ENSBTAG00000046148	C19H17orf97	protein_coding		bta-miR-92b	ENSBTAG00000003160	LRCH4C4	protein_coding
					bta-miR-378b	ENSBTAG00000047626	CCDC188	protein_coding		bta-miR-92b	ENSBTAG00000018984	PIK3CD	protein_coding
					bta-miR-378b	ENSBTAG00000021547	CFAP57	protein_coding		bta-miR-92b	ENSBTAG00000001022	AMDHD2	protein_coding
					bta-miR-378b	ENSBTAG00000036087	ARMC2	protein_coding		bta-miR-92b	ENSBTAG00000008584	CLN8	protein_coding
					bta-miR-378b	ENSBTAG00000051116	C23H6orf132	protein_coding		bta-miR-92b	ENSBTAG00000000320	UBAP1	protein_coding
					bta-miR-378b	ENSBTAG00000011702	ENTPD3	protein_coding		bta-miR-92b	ENSBTAG00000048843	UBE2W	protein_coding
					bta-miR-378b	ENSBTAG00000005711	NSG1	protein_coding		bta-miR-92b	ENSBTAG00000014027	TRIM36	protein_coding
					bta-miR-378b	ENSBTAG00000007651	TARS1L2	protein_coding		bta-miR-92b	ENSBTAG00000008442	NSF	protein_coding
					bta-miR-378b	ENSBTAG00000000109	NPTXR	protein_coding		bta-miR-92b	ENSBTAG00000008114	CD99	protein_coding
					bta-miR-378b	ENSBTAG00000013291	ARMC6	protein_coding		bta-miR-92b	ENSBTAG00000015050	HCN2	protein_coding
					bta-miR-378b	ENSBTAG00000053919	ENSBTAG00000053919	protein_coding		bta-miR-92b	ENSBTAG00000052866	ENSBTAG00000052866	lncRNA
					bta-miR-378b	ENSBTAG00000011767	PALS1	protein_coding		bta-miR-92b	ENSBTAG00000051760	ENSBTAG00000051760	lncRNA
					bta-miR-378c	ENSBTAG00000000160	CBS	protein_coding		bta-miR-92b	ENSBTAG00000054824	ENSBTAG00000054824	lncRNA
					bta-miR-378c	ENSBTAG00000000653	PPP1R16B	protein_coding		bta-miR-2483	ENSBTAG00000000146	FARP1	protein_coding
					bta-miR-378c	ENSBTAG00000001917	C15H11orf16	protein_coding		bta-miR-2483	ENSBTAG00000001546	MGAT1	protein_coding
					bta-miR-378c	ENSBTAG00000001134	SRRT	protein_coding		bta-miR-2483	ENSBTAG00000001394	TMED9	protein_coding
					bta-miR-378c	ENSBTAG00000005685	HSD11B2	protein_coding		bta-miR-2483	ENSBTAG00000002435	PTPRE	protein_coding
					bta-miR-378c	ENSBTAG00000007147	CUEDC1	protein_coding		bta-miR-2483	ENSBTAG00000002275	PTP4A1	protein_coding
					bta-miR-378c	ENSBTAG00000018768	HMGN1	protein_coding		bta-miR-2483	ENSBTAG00000002356	RBM47	protein_coding
					bta-miR-378c	ENSBTAG00000004924	PENK	protein_coding		bta-miR-2483	ENSBTAG00000004085	ASF1B	protein_coding
					bta-miR-378c	ENSBTAG00000005857	SLC6A1	protein_coding		bta-miR-2483	ENSBTAG00000004557	DHRS9	protein_coding
					bta-miR-378c	ENSBTAG00000039442	SEC62	protein_coding		bta-miR-2483	ENSBTAG00000005234	LYPD1	protein_coding
					bta-miR-378c	ENSBTAG00000005034	CAPN5	protein_coding		bta-miR-2483	ENSBTAG00000009315	CDON	protein_coding
					bta-miR-378c	ENSBTAG00000009055	RNF144B	protein_coding		bta-miR-2483	ENSBTAG00000012904	EDEM1	protein_coding
					bta-miR-378c	ENSBTAG00000012673	CDK18	protein_coding		bta-miR-2483	ENSBTAG00000012771	CSF1R	protein_coding
					bta-miR-378c	ENSBTAG00000016223	SCRN1	protein_coding		bta-miR-2483	ENSBTAG00000011516	LRP12	protein_coding
					bta-miR-378c	ENSBTAG00000014861	SLC20A2	protein_coding		bta-miR-2483	ENSBTAG00000011105	SLC38A2	protein_coding
					bta-miR-378c	ENSBTAG00000016017	CCDC40	protein_coding		bta-miR-2483	ENSBTAG00000008592	FCGR1A	protein_coding
					bta-miR-378c	ENSBTAG00000017277	RAB36	protein_coding		bta-miR-2483	ENSBTAG00000015498	ELOVL4	protein_coding
					bta-miR-378c	ENSBTAG00000013191	AGRN	protein_coding		bta-miR-2483	ENSBTAG00000015538	LEMD2	protein_coding
					bta-miR-378c	ENSBTAG00000011976	CYP4B1	protein_coding		bta-miR-2483	ENSBTAG00000011966	LAMC1	protein_coding
					bta-miR-378c	ENSBTAG00000016208	TGM2	protein_coding		bta-miR-2483	ENSBTAG00000030193	GPR35	protein_coding
					bta-miR-378c	ENSBTAG00000008939	DNMBP	protein_coding		bta-miR-2483	ENSBTAG00000030369	IFFO1	protein_coding
					bta-miR-378c	ENSBTAG00000014806	ATP2A3	protein_coding		bta-miR-2483	ENSBTAG00000000356	CCDC137	protein_coding
					bta-miR-378c	ENSBTAG00000014091	ARHGEF3	protein_coding		bta-miR-2483	ENSBTAG00000019079	PLCB2	protein_coding
					bta-miR-378c	ENSBTAG00000010027	CHDH	protein_coding		bta-miR-2483	ENSBTAG00000017905	WDR91	protein_coding
					bta-miR-378c	ENSBTAG00000008538	DNAI1	protein_coding		bta-miR-2483	ENSBTAG00000026429	DECR2	protein_coding
					bta-miR-378c	ENSBTAG00000019887	DHODH	protein_coding		bta-miR-2483	ENSBTAG00000018784	CTSZ	protein_coding
					bta-miR-378c	ENSBTAG00000019563	C5H22orf23	protein_coding		bta-miR-2483	ENSBTAG00000019036	ARHGAP28	protein_coding
					bta-miR-378c	ENSBTAG00000019459	CHAC2	protein_coding		bta-miR-2483	ENSBTAG00000018706	PCTP	protein_coding
					bta-miR-378c	ENSBTAG00000019242	CHRNB1	protein_coding		bta-miR-2483	ENSBTAG00000020634	FBXO7	protein_coding
					bta-miR-378c	ENSBTAG00000018028	TTLL10	protein_coding		bta-miR-2483	ENSBTAG00000017086	GRB10	protein_coding
					bta-miR-378c	ENSBTAG00000020446	THOP1	protein_coding		bta-miR-2483	ENSBTAG00000020996	CLDND1	protein_coding
					bta-miR-378c	ENSBTAG00000020810	CYB561	protein_coding		bta-miR-2483	ENSBTAG00000019892	HAS2	protein_coding
					bta-miR-378c	ENSBTAG00000038180	SCN2A	protein_coding		bta-miR-2483	ENSBTAG00000019376	FNDC3B	protein_coding
					bta-miR-378c	ENSBTAG00000019175	SOBP	protein_coding		bta-miR-2483	ENSBTAG00000020657	FAT1	protein_coding
					bta-miR-378c	ENSBTAG00000047626	CCDC188	protein_coding		bta-miR-2483	ENSBTAG00000021067	ACTR1A	protein_coding
					bta-miR-378c	ENSBTAG00000027694	TTC30A	protein_coding		bta-miR-2483	ENSBTAG00000018810	THBS2	protein_coding
					bta-miR-378c	ENSBTAG00000005062	TEC	protein_coding		bta-miR-2483	ENSBTAG00000013677	SEC14L1	protein_coding
					bta-miR-378c	ENSBTAG00000038652	ENSBTAG00000038652	protein_coding		bta-miR-2483	ENSBTAG00000047531	ARHGAP4	protein_coding
					bta-miR-378c	ENSBTAG00000021547	CFAP57	protein_coding		bta-miR-2483	ENSBTAG00000010664	PRKCQ	protein_coding
					bta-miR-378c	ENSBTAG00000052055	PRSS35	protein_coding		bta-miR-2483	ENSBTAG00000001299	CYP7B1	protein_coding
					bta-miR-378c	ENSBTAG00000023843	RALGPS1	protein_coding		bta-miR-2483	ENSBTAG00000017451	TSPAN17	protein_coding
					bta-miR-378c	ENSBTAG00000016192	MDH1B	protein_coding		bta-miR-2483	ENSBTAG00000047265	ENSBTAG00000047265	protein_coding
					bta-miR-378c	ENSBTAG00000018487	CFAP45	protein_coding		bta-miR-2483	ENSBTAG00000055257	RAP2B	protein_coding
					bta-miR-378c	ENSBTAG00000017955	KCNIP3	protein_coding		bta-miR-2483	ENSBTAG00000003526	SYNE3	protein_coding
					bta-miR-378c	ENSBTAG00000055014	SH3BGRL2	protein_coding		bta-miR-2483	ENSBTAG00000049395	ENSBTAG00000049395	lncRNA
					bta-miR-378c	ENSBTAG00000012681	CORO2B	protein_coding		bta-miR-2483	ENSBTAG00000000347	RHOG	protein_coding
					bta-miR-378c	ENSBTAG00000000109	NPTXR	protein_coding		bta-miR-2483	ENSBTAG00000000944	LPCAT1	protein_coding
					bta-miR-378c	ENSBTAG00000013291	ARMC6	protein_coding		bta-miR-2483	ENSBTAG00000001470	DTX2	protein_coding
					bta-miR-378c	ENSBTAG00000005629	CRYBG2	protein_coding		bta-miR-2483	ENSBTAG00000001585	WIPF1	protein_coding
					bta-miR-378c	ENSBTAG00000024162	SLC19A1	protein_coding		bta-miR-2483	ENSBTAG00000001189	AP1B1	protein_coding
					bta-miR-378c	ENSBTAG00000000700	PARVA	protein_coding		bta-miR-2483	ENSBTAG00000003220	ACKR1	protein_coding
					bta-miR-378c	ENSBTAG00000052273	ENSBTAG00000052273	lncRNA		bta-miR-2483	ENSBTAG00000003961	SNX20	protein_coding
					bta-miR-378c	ENSBTAG00000051207	ENSBTAG00000051207	lncRNA		bta-miR-2483	ENSBTAG00000002639	ZDHHC7	protein_coding
					bta-miR-378c	ENSBTAG00000051242	ENSBTAG00000051242	lncRNA		bta-miR-2483	ENSBTAG00000004079	ZNF106	protein_coding
					bta-miR-378c	ENSBTAG00000050741	ENSBTAG00000050741	lncRNA		bta-miR-2483	ENSBTAG00000036016	FAM111B	protein_coding
					bta-miR-2284aa	ENSBTAG00000002408	FHAD1	protein_coding		bta-miR-2483	ENSBTAG00000004430	SGPP1	protein_coding
					bta-miR-2284aa	ENSBTAG00000014011	TMOD2	protein_coding		bta-miR-2483	ENSBTAG00000006720	GJA5	protein_coding
					bta-miR-2284aa	ENSBTAG00000014538	HPCAL4	protein_coding		bta-miR-2483	ENSBTAG00000006938	PPM1F	protein_coding
					bta-miR-2284aa	ENSBTAG00000038134	ZDHHC1	protein_coding		bta-miR-2483	ENSBTAG00000007244	NID1	protein_coding
					bta-miR-2284aa	ENSBTAG00000015614	LNX2	protein_coding		bta-miR-2483	ENSBTAG00000005947	PLAU	protein_coding
					bta-miR-2284aa	ENSBTAG00000011076	KCNN2	protein_coding		bta-miR-2483	ENSBTAG00000007305	VPS41	protein_coding
					bta-miR-2284aa	ENSBTAG00000021751	RASEF	protein_coding		bta-miR-2483	ENSBTAG00000008411	PLEKHO2	protein_coding
					bta-miR-2284aa	ENSBTAG00000033690	BARD1	protein_coding		bta-miR-2483	ENSBTAG00000005998	NOCT	protein_coding
					bta-miR-2285r	ENSBTAG00000002126	PFKFB2	protein_coding		bta-miR-2483	ENSBTAG00000006715	FBXO8	protein_coding
					bta-miR-2285r	ENSBTAG00000003349	JAKMIP2	protein_coding		bta-miR-2483	ENSBTAG00000007111	STEAP3	protein_coding
					bta-miR-2285r	ENSBTAG00000031439	CDC14A	protein_coding		bta-miR-2483	ENSBTAG00000030335	ALDH4C4A1	protein_coding
					bta-miR-2285r	ENSBTAG00000009055	RNF144B	protein_coding		bta-miR-2483	ENSBTAG00000009755	GOLGA3	protein_coding
					bta-miR-2285r	ENSBTAG00000016571	FAM234A	protein_coding		bta-miR-2483	ENSBTAG00000031625	HRH3	protein_coding
					bta-miR-2285r	ENSBTAG00000012432	FDFT1	protein_coding		bta-miR-2483	ENSBTAG00000008924	TNFSF11	protein_coding
					bta-miR-2285r	ENSBTAG00000008816	TRIM2	protein_coding		bta-miR-2483	ENSBTAG00000011786	CLUH	protein_coding
					bta-miR-2285r	ENSBTAG00000024884	CCNF	protein_coding		bta-miR-2483	ENSBTAG00000015649	TMEM156	protein_coding
					bta-miR-2285r	ENSBTAG00000019886	BORA	protein_coding		bta-miR-2483	ENSBTAG00000013640	KLRG1	protein_coding
					bta-miR-2285r	ENSBTAG00000023941	CPN1	protein_coding		bta-miR-2483	ENSBTAG00000008629	MTFR1	protein_coding
					bta-miR-2285r	ENSBTAG00000016732	DNAI2	protein_coding		bta-miR-2483	ENSBTAG00000012774	RAB7B	protein_coding
					bta-miR-2285r	ENSBTAG00000018833	SVOP	protein_coding		bta-miR-2483	ENSBTAG00000014936	SLC25A51	protein_coding
					bta-miR-2285r	ENSBTAG00000033690	BARD1	protein_coding		bta-miR-2483	ENSBTAG00000015032	CD14	protein_coding
					bta-miR-2285r	ENSBTAG00000043976	RNFT2	protein_coding		bta-miR-2483	ENSBTAG00000009236	DAGLB	protein_coding
					bta-miR-2285r	ENSBTAG00000006877	MMP16	protein_coding		bta-miR-2483	ENSBTAG00000011734	ANKRD1	protein_coding
					bta-miR-2285r	ENSBTAG00000010149	CRY1	protein_coding		bta-miR-2483	ENSBTAG00000009104	SERP1	protein_coding
					bta-miR-2285r	ENSBTAG00000016313	ECH1	protein_coding		bta-miR-2483	ENSBTAG00000012448	CCDC91	protein_coding
					bta-miR-2285r	ENSBTAG00000005629	CRYBG2	protein_coding		bta-miR-2483	ENSBTAG00000012659	LRIF1	protein_coding
					bta-miR-2285r	ENSBTAG00000052192	SPATA33	protein_coding		bta-miR-2483	ENSBTAG00000015307	FBN2	protein_coding
					bta-miR-2285r	ENSBTAG00000050799	TMEM151B	protein_coding		bta-miR-2483	ENSBTAG00000013496	CPM	protein_coding
					bta-miR-2285r	ENSBTAG00000050741	ENSBTAG00000050741	lncRNA		bta-miR-2483	ENSBTAG00000025632	NOP10	protein_coding
					bta-miR-2285t	ENSBTAG00000000251	ALAD	protein_coding		bta-miR-2483	ENSBTAG00000026676	SDC3	protein_coding
					bta-miR-2285t	ENSBTAG00000000653	PPP1R16B	protein_coding		bta-miR-2483	ENSBTAG00000020035	RCAN1	protein_coding
					bta-miR-2285t	ENSBTAG00000003773	SLC25A13	protein_coding		bta-miR-2483	ENSBTAG00000019674	CLIP3	protein_coding
					bta-miR-2285t	ENSBTAG00000004038	ABAT	protein_coding		bta-miR-2483	ENSBTAG00000018373	DPYSL2	protein_coding
					bta-miR-2285t	ENSBTAG00000003434	CERS4	protein_coding		bta-miR-2483	ENSBTAG00000012170	UBL3	protein_coding
					bta-miR-2285t	ENSBTAG00000016017	CCDC40	protein_coding		bta-miR-2483	ENSBTAG00000020914	CPNE8	protein_coding
					bta-miR-2285t	ENSBTAG00000012454	SLC35A3	protein_coding		bta-miR-2483	ENSBTAG00000003474	RAB15	protein_coding
					bta-miR-2285t	ENSBTAG00000019235	MAGOHB	protein_coding		bta-miR-2483	ENSBTAG00000021226	SAR1B	protein_coding
					bta-miR-2285t	ENSBTAG00000018749	NUDT16	protein_coding		bta-miR-2483	ENSBTAG00000019703	PRPS1	protein_coding
					bta-miR-2285t	ENSBTAG00000024269	TGFBR3	protein_coding		bta-miR-2483	ENSBTAG00000002039	FRMD8	protein_coding
					bta-miR-2285t	ENSBTAG00000019082	RAD51D	protein_coding		bta-miR-2483	ENSBTAG00000019214	USP14	protein_coding
					bta-miR-2285t	ENSBTAG00000024137	PTCH2	protein_coding		bta-miR-2483	ENSBTAG00000021499	PSAP	protein_coding
					bta-miR-2285t	ENSBTAG00000019281	MCRS1	protein_coding		bta-miR-2483	ENSBTAG00000020801	CYRIB	protein_coding
					bta-miR-2285t	ENSBTAG00000019175	SOBP	protein_coding		bta-miR-2483	ENSBTAG00000031707	FRMD6	protein_coding
[truncated: 261 more rows]

## Sheet: RNAhybrid output
Supplementary File S15: The summary of the target prediction results for the Rb-modules with negative and significant correlations with mb-modules
RNAhybrid output
blue mb-module	brown Rb-module				brown mb-module	brown Rb-module				purple mb-module	turquoise Rb-module
miRNA IDs	gene ensemble IDs	gene names	gene type		miRNA IDs	gene ensemble IDs	gene names	gene type		miRNA IDs	gene ensemble IDs	gene names	gene type
bta-miR-2313	ENSBTAG00000039599	HOXB4	transcription factor		bta-miR-4449	ENSBTAG00000039599	HOXB4	transcription factor		bta-miR-11995	ENSBTAG00000046545	MEF2D	transcription factor
bta-miR-2889	ENSBTAG00000039599	HOXB4	transcription factor		bta-miR-874	ENSBTAG00000039599	HOXB4	transcription factor		bta-miR-484	ENSBTAG00000038428	RELB	transcription factor
bta-miR-2889	ENSBTAG00000054623	HOXB9	transcription factor		bta-miR-149	ENSBTAG00000021993	SPDEF	transcription factor		bta-miR-125b	ENSBTAG00000037757	EBF4	transcription factor
bta-miR-2889	ENSBTAG00000021993	SPDEF	transcription factor		bta-miR-326	ENSBTAG00000021993	SPDEF	transcription factor		bta-miR-192	ENSBTAG00000025405	BATF	transcription factor
bta-miR-2899	ENSBTAG00000021993	SPDEF	transcription factor		bta-miR-149	ENSBTAG00000021827	TCF21	transcription factor		bta-miR-484	ENSBTAG00000025405	BATF	transcription factor
bta-miR-2889	ENSBTAG00000021827	TCF21	transcription factor		bta-miR-326	ENSBTAG00000021827	TCF21	transcription factor		bta-miR-2483	ENSBTAG00000021709	SPI1	transcription factor
bta-miR-2889	ENSBTAG00000021566	PAX2	transcription factor		bta-miR-138	ENSBTAG00000021566	PAX2	transcription factor		bta-miR-449b	ENSBTAG00000021709	SPI1	transcription factor
bta-miR-2899	ENSBTAG00000021566	PAX2	transcription factor		bta-miR-149	ENSBTAG00000021566	PAX2	transcription factor		bta-miR-484	ENSBTAG00000021709	SPI1	transcription factor
bta-miR-296	ENSBTAG00000021566	PAX2	transcription factor		bta-miR-149	ENSBTAG00000021458	DLX6	transcription factor		bta-miR-484	ENSBTAG00000021435	MAFF	transcription factor
bta-miR-423	ENSBTAG00000021566	PAX2	transcription factor		bta-miR-378b	ENSBTAG00000020643	BARX2	transcription factor		bta-miR-92b	ENSBTAG00000020270	NFKB1	transcription factor
bta-miR-6529a	ENSBTAG00000021566	PAX2	transcription factor		bta-miR-34a	ENSBTAG00000017397	ZNF423	transcription factor		bta-miR-484	ENSBTAG00000020117	ZBTB7A	transcription factor
bta-miR-296	ENSBTAG00000020441	HMG20A	transcription factor		bta-miR-30b	ENSBTAG00000016801	RXRG	transcription factor		bta-miR-449c	ENSBTAG00000019043	GABPA	transcription factor
bta-miR-188	ENSBTAG00000016801	RXRG	transcription factor		bta-miR-149	ENSBTAG00000016169	ID1	transcription factor		bta-miR-484	ENSBTAG00000017851	RXRA	transcription factor
bta-miR-223	ENSBTAG00000016169	ID1	transcription factor		bta-miR-4449	ENSBTAG00000016169	ID1	transcription factor		bta-miR-484	ENSBTAG00000017035	USF2	transcription factor
bta-miR-296	ENSBTAG00000016169	ID1	transcription factor		bta-miR-874	ENSBTAG00000016169	ID1	transcription factor		bta-miR-449c	ENSBTAG00000016229	KLF9	transcription factor
bta-miR-15a	ENSBTAG00000015532	NR0B1	transcription factor		bta-miR-149	ENSBTAG00000014265	SREBF2	transcription factor		bta-miR-449c	ENSBTAG00000014090	ARID5A	transcription factor
bta-miR-2389	ENSBTAG00000014265	SREBF2	transcription factor		bta-miR-874	ENSBTAG00000014265	SREBF2	transcription factor		bta-miR-11995	ENSBTAG00000012046	JUNB	transcription factor
bta-miR-2889	ENSBTAG00000014265	SREBF2	transcription factor		bta-let-7e	ENSBTAG00000013314	PBX3	transcription factor		bta-miR-484	ENSBTAG00000012046	JUNB	transcription factor
bta-miR-2889	ENSBTAG00000013279	FOXP3	transcription factor		bta-miR-149	ENSBTAG00000012656	OVOL1	transcription factor		bta-miR-484	ENSBTAG00000010069	EGR1	transcription factor
bta-miR-296	ENSBTAG00000013279	FOXP3	transcription factor		bta-miR-4449	ENSBTAG00000012656	OVOL1	transcription factor		bta-miR-484	ENSBTAG00000009214	ETS2	transcription factor
bta-miR-2899	ENSBTAG00000013213	OSR2	transcription factor		bta-miR-149	ENSBTAG00000012407	FOXA2	transcription factor		bta-miR-449c	ENSBTAG00000008645	ESRRA	transcription factor
bta-miR-296	ENSBTAG00000013213	OSR2	transcription factor		bta-miR-4449	ENSBTAG00000012407	FOXA2	transcription factor		bta-miR-92b	ENSBTAG00000008545	ATF3	transcription factor
bta-miR-2899	ENSBTAG00000012656	OVOL1	transcription factor		bta-miR-345	ENSBTAG00000010671	GLI3	transcription factor		bta-miR-484	ENSBTAG00000006017	NFKB2	transcription factor
bta-miR-296	ENSBTAG00000012656	OVOL1	transcription factor		bta-miR-149	ENSBTAG00000010125	STAT5B	transcription factor		bta-miR-125b	ENSBTAG00000002904	ZNF787	transcription factor
bta-miR-423	ENSBTAG00000010125	STAT5B	transcription factor		bta-miR-149	ENSBTAG00000009238	HOXC6	transcription factor		bta-miR-484	ENSBTAG00000002904	ZNF787	transcription factor
bta-miR-2889	ENSBTAG00000009238	HOXC6	transcription factor		bta-miR-149	ENSBTAG00000009046	TBX6	transcription factor		bta-miR-11995	ENSBTAG00000000815	EPHA2	protein_coding
bta-miR-423	ENSBTAG00000009238	HOXC6	transcription factor		bta-miR-378	ENSBTAG00000009046	TBX6	transcription factor		bta-miR-11995	ENSBTAG00000000917	BMP1	protein_coding
bta-miR-2389	ENSBTAG00000009046	TBX6	transcription factor		bta-miR-378c	ENSBTAG00000009046	TBX6	transcription factor		bta-miR-11995	ENSBTAG00000001767	B4GALT7	protein_coding
bta-miR-2899	ENSBTAG00000009046	TBX6	transcription factor		bta-miR-378d	ENSBTAG00000009046	TBX6	transcription factor		bta-miR-11995	ENSBTAG00000002052	PLOD1	protein_coding
bta-miR-2904	ENSBTAG00000009046	TBX6	transcription factor		bta-miR-4449	ENSBTAG00000009046	TBX6	transcription factor		bta-miR-11995	ENSBTAG00000003956	SGCA	protein_coding
bta-miR-296	ENSBTAG00000009046	TBX6	transcription factor		bta-miR-874	ENSBTAG00000009046	TBX6	transcription factor		bta-miR-11995	ENSBTAG00000005115	SLC31A2	protein_coding
bta-miR-1842	ENSBTAG00000008113	OSR1	transcription factor		bta-miR-149	ENSBTAG00000008113	OSR1	transcription factor		bta-miR-11995	ENSBTAG00000006720	GJA5	protein_coding
bta-miR-2889	ENSBTAG00000008113	OSR1	transcription factor		bta-miR-149	ENSBTAG00000007916	FOXJ1	transcription factor		bta-miR-11995	ENSBTAG00000007531	NCF4	protein_coding
bta-miR-2904	ENSBTAG00000008113	OSR1	transcription factor		bta-miR-4449	ENSBTAG00000007916	FOXJ1	transcription factor		bta-miR-11995	ENSBTAG00000007759	ABCB8	protein_coding
bta-miR-296	ENSBTAG00000008113	OSR1	transcription factor		bta-miR-3432a	ENSBTAG00000007827	RCOR2	transcription factor		bta-miR-11995	ENSBTAG00000008191	SLC39A7	protein_coding
bta-miR-2904	ENSBTAG00000008063	PPARA	transcription factor		bta-miR-4449	ENSBTAG00000007827	RCOR2	transcription factor		bta-miR-11995	ENSBTAG00000010457	NUAK1	protein_coding
bta-miR-1842	ENSBTAG00000007916	FOXJ1	transcription factor		bta-miR-149	ENSBTAG00000007592	RARG	transcription factor		bta-miR-11995	ENSBTAG00000010954	ART3	protein_coding
bta-miR-2313	ENSBTAG00000007916	FOXJ1	transcription factor		bta-miR-326	ENSBTAG00000007592	RARG	transcription factor		bta-miR-11995	ENSBTAG00000010994	CTSF	protein_coding
bta-miR-2889	ENSBTAG00000007916	FOXJ1	transcription factor		bta-miR-378	ENSBTAG00000007592	RARG	transcription factor		bta-miR-11995	ENSBTAG00000011215	ACTN4	protein_coding
bta-miR-423	ENSBTAG00000007916	FOXJ1	transcription factor		bta-miR-874	ENSBTAG00000007592	RARG	transcription factor		bta-miR-11995	ENSBTAG00000011446	SEMA7A	protein_coding
bta-let-7i	ENSBTAG00000007827	RCOR2	transcription factor		bta-miR-326	ENSBTAG00000006631	GLI1	transcription factor		bta-miR-11995	ENSBTAG00000011754	LAMTOR2	protein_coding
bta-miR-188	ENSBTAG00000007827	RCOR2	transcription factor		bta-miR-4449	ENSBTAG00000006631	GLI1	transcription factor		bta-miR-11995	ENSBTAG00000012002	BCAR1	protein_coding
bta-miR-2889	ENSBTAG00000007827	RCOR2	transcription factor		bta-miR-149	ENSBTAG00000006366	NFATC4	transcription factor		bta-miR-11995	ENSBTAG00000012442	CTSB	protein_coding
bta-miR-2904	ENSBTAG00000007827	RCOR2	transcription factor		bta-miR-326	ENSBTAG00000006366	NFATC4	transcription factor		bta-miR-11995	ENSBTAG00000013340	BAX	protein_coding
bta-miR-296	ENSBTAG00000007827	RCOR2	transcription factor		bta-miR-3600	ENSBTAG00000006366	NFATC4	transcription factor		bta-miR-11995	ENSBTAG00000013779	HSPA12A	protein_coding
bta-miR-2389	ENSBTAG00000007592	RARG	transcription factor		bta-miR-345	ENSBTAG00000005812	TP73	transcription factor		bta-miR-11995	ENSBTAG00000015187	DDX41	protein_coding
bta-miR-2889	ENSBTAG00000007592	RARG	transcription factor		bta-miR-210	ENSBTAG00000005748	SOX17	transcription factor		bta-miR-11995	ENSBTAG00000017457	STK10	protein_coding
bta-miR-2899	ENSBTAG00000007592	RARG	transcription factor		bta-miR-149	ENSBTAG00000005546	HOXB7	transcription factor		bta-miR-11995	ENSBTAG00000019267	MMP2	protein_coding
bta-miR-296	ENSBTAG00000007592	RARG	transcription factor		bta-miR-149	ENSBTAG00000005067	UBTF	transcription factor		bta-miR-11995	ENSBTAG00000020649	CIITA	protein_coding
bta-miR-423	ENSBTAG00000007592	RARG	transcription factor		bta-miR-326	ENSBTAG00000005067	UBTF	transcription factor		bta-miR-11995	ENSBTAG00000020657	FAT1	protein_coding
bta-miR-147	ENSBTAG00000006631	GLI1	transcription factor		bta-miR-874	ENSBTAG00000005067	UBTF	transcription factor		bta-miR-11995	ENSBTAG00000020780	SBNO2	protein_coding
bta-miR-188	ENSBTAG00000006631	GLI1	transcription factor		bta-miR-10172	ENSBTAG00000005029	TAL1	transcription factor		bta-miR-11995	ENSBTAG00000023730	TUBB3	protein_coding
bta-miR-2887	ENSBTAG00000006618	HLF	transcription factor		bta-miR-149	ENSBTAG00000004498	ESR2	transcription factor		bta-miR-11995	ENSBTAG00000033278	F2RL3	protein_coding
bta-miR-147	ENSBTAG00000006366	NFATC4	transcription factor		bta-miR-874	ENSBTAG00000004498	ESR2	transcription factor		bta-miR-11995	ENSBTAG00000039153	RPS6KA4	protein_coding
bta-miR-1842	ENSBTAG00000006366	NFATC4	transcription factor		bta-miR-345	ENSBTAG00000001455	HOXA7	transcription factor		bta-miR-11995	ENSBTAG00000052866	ENSBTAG00000052866	lncRNA
bta-miR-188	ENSBTAG00000006366	NFATC4	transcription factor		bta-let-7e	ENSBTAG00000007216	DPF1	protein_coding		bta-miR-11995	ENSBTAG00000053003	GPX4	protein_coding
bta-miR-2889	ENSBTAG00000006366	NFATC4	transcription factor		bta-let-7e	ENSBTAG00000007994	OSCP1	protein_coding		bta-miR-11995	ENSBTAG00000054738	ENSBTAG00000054738	lncRNA
bta-miR-296	ENSBTAG00000006366	NFATC4	transcription factor		bta-let-7e	ENSBTAG00000008434	GCAT	protein_coding		bta-miR-125b	ENSBTAG00000000712	FBXW2	protein_coding
bta-miR-296	ENSBTAG00000005812	TP73	transcription factor		bta-let-7e	ENSBTAG00000012941	IFT46	protein_coding		bta-miR-125b	ENSBTAG00000001022	AMDHD2	protein_coding
bta-miR-423	ENSBTAG00000005812	TP73	transcription factor		bta-let-7e	ENSBTAG00000015848	PHKA1	protein_coding		bta-miR-125b	ENSBTAG00000002563	WDR45	protein_coding
bta-miR-2899	ENSBTAG00000005748	SOX17	transcription factor		bta-let-7e	ENSBTAG00000040226	C11H2orf81	protein_coding		bta-miR-125b	ENSBTAG00000002773	ENSBTAG00000002773	protein_coding
bta-miR-2904	ENSBTAG00000005067	UBTF	transcription factor		bta-miR-10172	ENSBTAG00000001838	LRRC36	protein_coding		bta-miR-125b	ENSBTAG00000003610	DENND1A	protein_coding
bta-miR-10162	ENSBTAG00000005029	TAL1	transcription factor		bta-miR-10172	ENSBTAG00000002470	CCDC78	protein_coding		bta-miR-125b	ENSBTAG00000006574	ARL8A	protein_coding
bta-miR-2889	ENSBTAG00000005029	TAL1	transcription factor		bta-miR-10172	ENSBTAG00000003163	RBBP8NL	protein_coding		bta-miR-125b	ENSBTAG00000011875	CLIP2	protein_coding
bta-miR-2424	ENSBTAG00000004498	ESR2	transcription factor		bta-miR-10172	ENSBTAG00000003632	CYP39A1	protein_coding		bta-miR-125b	ENSBTAG00000012421	TANGO2	protein_coding
bta-let-7i	ENSBTAG00000000170	GSTT4	protein_coding		bta-miR-10172	ENSBTAG00000005189	SPACA9	protein_coding		bta-miR-125b	ENSBTAG00000012834	ARSI	protein_coding
bta-let-7i	ENSBTAG00000001417	ACSM1	protein_coding		bta-miR-10172	ENSBTAG00000006065	PCNA	protein_coding		bta-miR-125b	ENSBTAG00000012976	WLS	protein_coding
bta-let-7i	ENSBTAG00000007164	FGFR3	protein_coding		bta-miR-10172	ENSBTAG00000008464	ABCB9	protein_coding		bta-miR-125b	ENSBTAG00000013340	BAX	protein_coding
bta-let-7i	ENSBTAG00000007994	OSCP1	protein_coding		bta-miR-10172	ENSBTAG00000009661	RNASEH2A	protein_coding		bta-miR-125b	ENSBTAG00000014731	GAPDH	protein_coding
bta-let-7i	ENSBTAG00000008160	MBOAT2	protein_coding		bta-miR-10172	ENSBTAG00000009842	CRYM	protein_coding		bta-miR-125b	ENSBTAG00000015046	MST1R	protein_coding
bta-let-7i	ENSBTAG00000008434	GCAT	protein_coding		bta-miR-10172	ENSBTAG00000010477	TTC21A	protein_coding		bta-miR-125b	ENSBTAG00000017451	TSPAN17	protein_coding
bta-let-7i	ENSBTAG00000008587	GSTT2	protein_coding		bta-miR-10172	ENSBTAG00000011702	ENTPD3	protein_coding		bta-miR-125b	ENSBTAG00000017514	CCND1	protein_coding
bta-let-7i	ENSBTAG00000011097	DYNLT5	protein_coding		bta-miR-10172	ENSBTAG00000011822	ARMH1	protein_coding		bta-miR-125b	ENSBTAG00000017648	TIFAB	protein_coding
bta-let-7i	ENSBTAG00000012941	IFT46	protein_coding		bta-miR-10172	ENSBTAG00000013337	DHDH	protein_coding		bta-miR-125b	ENSBTAG00000018579	DOK1	protein_coding
bta-let-7i	ENSBTAG00000020688	ARHGEF15	protein_coding		bta-miR-10172	ENSBTAG00000014583	CALM3	protein_coding		bta-miR-125b	ENSBTAG00000018663	GPRC5C	protein_coding
bta-let-7i	ENSBTAG00000020836	CIBAR2	protein_coding		bta-miR-10172	ENSBTAG00000016208	TGM2	protein_coding		bta-miR-125b	ENSBTAG00000019059	ATG16L2	protein_coding
bta-let-7i	ENSBTAG00000027854	ARHGDIG	protein_coding		bta-miR-10172	ENSBTAG00000016567	HBQ1	protein_coding		bta-miR-125b	ENSBTAG00000019988	GNA15	protein_coding
bta-miR-10161	ENSBTAG00000010456	TADA1	protein_coding		bta-miR-10172	ENSBTAG00000016854	AK7	protein_coding		bta-miR-125b	ENSBTAG00000021215	VWA5A	protein_coding
bta-miR-10161	ENSBTAG00000013015	CCDC13	protein_coding		bta-miR-10172	ENSBTAG00000016982	MCOLN3	protein_coding		bta-miR-125b	ENSBTAG00000021457	EFEMP2	protein_coding
bta-miR-10161	ENSBTAG00000026502	CYP2D14	protein_coding		bta-miR-10172	ENSBTAG00000018833	SVOP	protein_coding		bta-miR-125b	ENSBTAG00000021735	GALNT14	protein_coding
bta-miR-10161	ENSBTAG00000026696	DCDC2B	protein_coding		bta-miR-10172	ENSBTAG00000032548	SYBU	protein_coding		bta-miR-125b	ENSBTAG00000021846	CELSR3	protein_coding
bta-miR-10161	ENSBTAG00000053355	EFCAB10	protein_coding		bta-miR-10172	ENSBTAG00000033298	LYRM9	protein_coding		bta-miR-125b	ENSBTAG00000027684	FOLR2	protein_coding
bta-miR-10161	ENSBTAG00000054677	ENSBTAG00000054677	lncRNA		bta-miR-10172	ENSBTAG00000033690	BARD1	protein_coding		bta-miR-125b	ENSBTAG00000030257	SH3BP1	protein_coding
bta-miR-10162	ENSBTAG00000001826	SASH1	protein_coding		bta-miR-10172	ENSBTAG00000046724	CBX6	protein_coding		bta-miR-125b	ENSBTAG00000030335	ALDH4C4A1	protein_coding
bta-miR-10162	ENSBTAG00000001830	LRRC46	protein_coding		bta-miR-10172	ENSBTAG00000047626	CCDC188	protein_coding		bta-miR-125b	ENSBTAG00000035995	TNFAIP2	protein_coding
bta-miR-10162	ENSBTAG00000001917	C15H11orf16	protein_coding		bta-miR-10172	ENSBTAG00000054868	LAGE3	protein_coding		bta-miR-125b	ENSBTAG00000039453	ENSBTAG00000039453	protein_coding
bta-miR-10162	ENSBTAG00000002480	NUDT1	protein_coding		bta-miR-128	ENSBTAG00000015408	DTYMK	protein_coding		bta-miR-125b	ENSBTAG00000046775	MAN1B1	protein_coding
bta-miR-10162	ENSBTAG00000003075	DVL2	protein_coding		bta-miR-128	ENSBTAG00000016558	SPSB3	protein_coding		bta-miR-125b	ENSBTAG00000048059	TMEM86A	protein_coding
bta-miR-10162	ENSBTAG00000003525	STXBP1	protein_coding		bta-miR-138	ENSBTAG00000005576	CLEC11A	protein_coding		bta-miR-125b	ENSBTAG00000049838	ENSBTAG00000049838	lncRNA
bta-miR-10162	ENSBTAG00000004063	SERPINA5	protein_coding		bta-miR-138	ENSBTAG00000007147	CUEDC1	protein_coding		bta-miR-125b	ENSBTAG00000054562	ENSBTAG00000054562	lncRNA
bta-miR-10162	ENSBTAG00000004409	IVD	protein_coding		bta-miR-138	ENSBTAG00000009058	TMEM177	protein_coding		bta-miR-192	ENSBTAG00000000712	FBXW2	protein_coding
bta-miR-10162	ENSBTAG00000004472	ENSBTAG00000004472	protein_coding		bta-miR-138	ENSBTAG00000010246	GRTP1	protein_coding		bta-miR-192	ENSBTAG00000004840	C1S	protein_coding
bta-miR-10162	ENSBTAG00000004777	S100B	protein_coding		bta-miR-138	ENSBTAG00000011390	CHRND	protein_coding		bta-miR-192	ENSBTAG00000014374	CARD6	protein_coding
bta-miR-10162	ENSBTAG00000005503	PRMT2	protein_coding		bta-miR-138	ENSBTAG00000012688	CAPSL	protein_coding		bta-miR-2285bj	ENSBTAG00000001022	AMDHD2	protein_coding
bta-miR-10162	ENSBTAG00000005576	CLEC11A	protein_coding		bta-miR-138	ENSBTAG00000012941	IFT46	protein_coding		bta-miR-2285bj	ENSBTAG00000010057	GZMB	protein_coding
bta-miR-10162	ENSBTAG00000005772	SPDYC	protein_coding		bta-miR-138	ENSBTAG00000013036	YDJC	protein_coding		bta-miR-2285e	ENSBTAG00000019703	PRPS1	protein_coding
bta-miR-10162	ENSBTAG00000006138	SEMA3C	protein_coding		bta-miR-138	ENSBTAG00000015103	IQCC	protein_coding		bta-miR-2483	ENSBTAG00000013881	GJA4	protein_coding
bta-miR-10162	ENSBTAG00000006828	RAPGEF3	protein_coding		bta-miR-138	ENSBTAG00000015172	MCM6	protein_coding		bta-miR-2483	ENSBTAG00000013914	GATB	protein_coding
bta-miR-10162	ENSBTAG00000007220	CASKIN2	protein_coding		bta-miR-138	ENSBTAG00000018570	SDR16C5	protein_coding		bta-miR-2483	ENSBTAG00000001022	AMDHD2	protein_coding
bta-miR-10162	ENSBTAG00000007319	JAG2	protein_coding		bta-miR-138	ENSBTAG00000018948	HIF3A	protein_coding		bta-miR-2483	ENSBTAG00000002585	SLC16A2	protein_coding
bta-miR-10162	ENSBTAG00000007325	TPSB2	protein_coding		bta-miR-138	ENSBTAG00000021284	RSPH1	protein_coding		bta-miR-2483	ENSBTAG00000003202	OPRD1	protein_coding
bta-miR-10162	ENSBTAG00000009107	CBX8	protein_coding		bta-miR-138	ENSBTAG00000035998	CKB	protein_coding		bta-miR-2483	ENSBTAG00000017451	TSPAN17	protein_coding
bta-miR-10162	ENSBTAG00000009686	FBXO15	protein_coding		bta-miR-138	ENSBTAG00000038929	BCAS4	protein_coding		bta-miR-2483	ENSBTAG00000026429	DECR2	protein_coding
bta-miR-10162	ENSBTAG00000010324	GTPBP1	protein_coding		bta-miR-138	ENSBTAG00000047786	LRRC10B	protein_coding		bta-miR-377	ENSBTAG00000016526	PIH1D1	protein_coding
bta-miR-10162	ENSBTAG00000011356	CAMSAP3	protein_coding		bta-miR-138	ENSBTAG00000049217	ENSBTAG00000049217	protein_coding		bta-miR-377	ENSBTAG00000016873	OSER1	protein_coding
bta-miR-10162	ENSBTAG00000012941	IFT46	protein_coding		bta-miR-138	ENSBTAG00000054677	ENSBTAG00000054677	lncRNA		bta-miR-377	ENSBTAG00000052306	IFITM3	protein_coding
bta-miR-10162	ENSBTAG00000013191	AGRN	protein_coding		bta-miR-138	ENSBTAG00000054868	LAGE3	protein_coding		bta-miR-449a	ENSBTAG00000000032	ABI3	protein_coding
bta-miR-10162	ENSBTAG00000013680	ATP1B2	protein_coding		bta-miR-141	ENSBTAG00000025964	MAST4	protein_coding		bta-miR-449a	ENSBTAG00000001931	TRABD	protein_coding
bta-miR-10162	ENSBTAG00000014550	GLT8D1	protein_coding		bta-miR-149	ENSBTAG00000000170	GSTT4	protein_coding		bta-miR-449a	ENSBTAG00000003166	AXL	protein_coding
bta-miR-10162	ENSBTAG00000015950	ISOC2	protein_coding		bta-miR-149	ENSBTAG00000000713	AGFG2	protein_coding		bta-miR-449a	ENSBTAG00000003183	NTN4	protein_coding
bta-miR-10162	ENSBTAG00000016847	ARL4D	protein_coding		bta-miR-149	ENSBTAG00000001058	SRPK3	protein_coding		bta-miR-449a	ENSBTAG00000003920	TGM1	protein_coding
bta-miR-10162	ENSBTAG00000018643	PRC1	protein_coding		bta-miR-149	ENSBTAG00000001842	GSTM3	protein_coding		bta-miR-449a	ENSBTAG00000004736	GRB2	protein_coding
bta-miR-10162	ENSBTAG00000018671	DCUN1D2	protein_coding		bta-miR-149	ENSBTAG00000001969	CCDC39	protein_coding		bta-miR-449a	ENSBTAG00000004881	MTHFD2	protein_coding
bta-miR-10162	ENSBTAG00000019044	BAIAP2	protein_coding		bta-miR-149	ENSBTAG00000002508	GNG3	protein_coding		bta-miR-449a	ENSBTAG00000005115	SLC31A2	protein_coding
bta-miR-10162	ENSBTAG00000019589	CFAP410	protein_coding		bta-miR-149	ENSBTAG00000003054	INSRR	protein_coding		bta-miR-449a	ENSBTAG00000005378	XKRX	protein_coding
bta-miR-10162	ENSBTAG00000021223	CRY2	protein_coding		bta-miR-149	ENSBTAG00000003075	DVL2	protein_coding		bta-miR-449a	ENSBTAG00000005660	PSMD2	protein_coding
bta-miR-10162	ENSBTAG00000022927	RAC3	protein_coding		bta-miR-149	ENSBTAG00000003240	C8H9orf152	protein_coding		bta-miR-449a	ENSBTAG00000006368	N4BP3	protein_coding
bta-miR-10162	ENSBTAG00000024162	SLC19A1	protein_coding		bta-miR-149	ENSBTAG00000003434	CERS4	protein_coding		bta-miR-449a	ENSBTAG00000006523	SOD2	protein_coding
bta-miR-10162	ENSBTAG00000027854	ARHGDIG	protein_coding		bta-miR-149	ENSBTAG00000003496	AIG1	protein_coding		bta-miR-449a	ENSBTAG00000007058	ATG2A	protein_coding
bta-miR-10162	ENSBTAG00000030520	PROB1	protein_coding		bta-miR-149	ENSBTAG00000003525	STXBP1	protein_coding		bta-miR-449a	ENSBTAG00000007932	HCK	protein_coding
bta-miR-10162	ENSBTAG00000031439	CDC14A	protein_coding		bta-miR-149	ENSBTAG00000003632	CYP39A1	protein_coding		bta-miR-449a	ENSBTAG00000008257	ENSBTAG00000008257	protein_coding
bta-miR-10162	ENSBTAG00000033351	PACRGL	protein_coding		bta-miR-149	ENSBTAG00000003794	GNAO1	protein_coding		bta-miR-449a	ENSBTAG00000008428	UPP1	protein_coding
bta-miR-10162	ENSBTAG00000050741	ENSBTAG00000050741	lncRNA		bta-miR-149	ENSBTAG00000003826	SCN1B	protein_coding		bta-miR-449a	ENSBTAG00000009251	SZRD1	protein_coding
bta-miR-10162	ENSBTAG00000051242	ENSBTAG00000051242	lncRNA		bta-miR-149	ENSBTAG00000003829	HPN	protein_coding		bta-miR-449a	ENSBTAG00000010123	APOE	protein_coding
bta-miR-10225a	ENSBTAG00000001132	GTDC1	protein_coding		bta-miR-149	ENSBTAG00000003871	CYP2B6	protein_coding		bta-miR-449a	ENSBTAG00000010156	TPT1	protein_coding
bta-miR-11986c	ENSBTAG00000019071	COMMD10	protein_coding		bta-miR-149	ENSBTAG00000003946	NECAB3	protein_coding		bta-miR-449a	ENSBTAG00000010193	RAB7A	protein_coding
bta-miR-130b	ENSBTAG00000002551	KCNJ8	protein_coding		bta-miR-149	ENSBTAG00000004038	ABAT	protein_coding		bta-miR-449a	ENSBTAG00000010726	F8	protein_coding
bta-miR-142	ENSBTAG00000007651	TARS1L2	protein_coding		bta-miR-149	ENSBTAG00000004288	GSTA4	protein_coding		bta-miR-449a	ENSBTAG00000010835	CRELD1	protein_coding
bta-miR-142	ENSBTAG00000010378	PEF1	protein_coding		bta-miR-149	ENSBTAG00000004472	ENSBTAG00000004472	protein_coding		bta-miR-449a	ENSBTAG00000012050	ORAI2	protein_coding
bta-miR-142	ENSBTAG00000003328	TAMM41	protein_coding		bta-miR-149	ENSBTAG00000004503	NPY	protein_coding		bta-miR-449a	ENSBTAG00000012082	TNFRSF12A	protein_coding
bta-miR-142	ENSBTAG00000012909	CRABP1	protein_coding		bta-miR-149	ENSBTAG00000004622	DZANK1	protein_coding		bta-miR-449a	ENSBTAG00000012265	VWF	protein_coding
bta-miR-147	ENSBTAG00000004630	COMP	protein_coding		bta-miR-149	ENSBTAG00000004924	PENK	protein_coding		bta-miR-449a	ENSBTAG00000012605	GPR157	protein_coding
bta-miR-147	ENSBTAG00000005762	LYNX1	protein_coding		bta-miR-149	ENSBTAG00000005028	HIRIP3	protein_coding		bta-miR-449a	ENSBTAG00000013250	PCSK1N	protein_coding
bta-miR-147	ENSBTAG00000007319	JAG2	protein_coding		bta-miR-149	ENSBTAG00000005063	THEM6	protein_coding		bta-miR-449a	ENSBTAG00000013990	WNT6	protein_coding
bta-miR-147	ENSBTAG00000009145	SLC7A4	protein_coding		bta-miR-149	ENSBTAG00000005189	SPACA9	protein_coding		bta-miR-449a	ENSBTAG00000014333	SLC10A3	protein_coding
bta-miR-147	ENSBTAG00000012005	IFT43	protein_coding		bta-miR-149	ENSBTAG00000005576	CLEC11A	protein_coding		bta-miR-449a	ENSBTAG00000014349	RNF126	protein_coding
bta-miR-147	ENSBTAG00000013066	IGF2	protein_coding		bta-miR-149	ENSBTAG00000005772	SPDYC	protein_coding		bta-miR-449a	ENSBTAG00000015327	SPTAN1	protein_coding
bta-miR-147	ENSBTAG00000013110	FARP2	protein_coding		bta-miR-149	ENSBTAG00000005857	SLC6A1	protein_coding		bta-miR-449a	ENSBTAG00000016085	IRAK1	protein_coding
bta-miR-147	ENSBTAG00000018777	ADCY5	protein_coding		bta-miR-149	ENSBTAG00000005897	FNTB	protein_coding		bta-miR-449a	ENSBTAG00000016309	ATP6V1D	protein_coding
bta-miR-147	ENSBTAG00000019402	CFAP100	protein_coding		bta-miR-149	ENSBTAG00000005937	TTLL9	protein_coding		bta-miR-449a	ENSBTAG00000017060	ITGB2	protein_coding
bta-miR-147	ENSBTAG00000020590	FZD2	protein_coding		bta-miR-149	ENSBTAG00000006048	DCAKD	protein_coding		bta-miR-449a	ENSBTAG00000017461	SLC16A3	protein_coding
bta-miR-147	ENSBTAG00000024884	CCNF	protein_coding		bta-miR-149	ENSBTAG00000006064	BRME1	protein_coding		bta-miR-449a	ENSBTAG00000017901	LAYN	protein_coding
bta-miR-147	ENSBTAG00000052518	TUBB4B	protein_coding		bta-miR-149	ENSBTAG00000006069	CAPS	protein_coding		bta-miR-449a	ENSBTAG00000018073	TSPO	protein_coding
bta-miR-15a	ENSBTAG00000004288	GSTA4	protein_coding		bta-miR-149	ENSBTAG00000006104	SNU13	protein_coding		bta-miR-449a	ENSBTAG00000019369	TSPAN4	protein_coding
bta-miR-15a	ENSBTAG00000009686	FBXO15	protein_coding		bta-miR-149	ENSBTAG00000006139	TRPM4	protein_coding		bta-miR-449a	ENSBTAG00000019782	TPI1	protein_coding
bta-miR-1842	ENSBTAG00000000106	DIPK1C	protein_coding		bta-miR-149	ENSBTAG00000006263	GP2	protein_coding		bta-miR-449a	ENSBTAG00000020560	CLPTM1	protein_coding
bta-miR-1842	ENSBTAG00000000713	AGFG2	protein_coding		bta-miR-149	ENSBTAG00000006541	ATP2A1	protein_coding		bta-miR-449a	ENSBTAG00000020736	CD40	protein_coding
bta-miR-1842	ENSBTAG00000001132	GTDC1	protein_coding		bta-miR-149	ENSBTAG00000006595	C25H16orf71	protein_coding		bta-miR-449a	ENSBTAG00000025425	RAB24	protein_coding
bta-miR-1842	ENSBTAG00000001134	SRRT	protein_coding		bta-miR-149	ENSBTAG00000006886	FAM117A	protein_coding		bta-miR-449a	ENSBTAG00000030209	ARHGDIA	protein_coding
bta-miR-1842	ENSBTAG00000002480	NUDT1	protein_coding		bta-miR-149	ENSBTAG00000006966	NRM	protein_coding		bta-miR-449a	ENSBTAG00000033278	F2RL3	protein_coding
bta-miR-1842	ENSBTAG00000003434	CERS4	protein_coding		bta-miR-149	ENSBTAG00000007147	CUEDC1	protein_coding		bta-miR-449a	ENSBTAG00000033702	STARD8	protein_coding
bta-miR-1842	ENSBTAG00000003826	SCN1B	protein_coding		bta-miR-149	ENSBTAG00000007149	NYNRIN	protein_coding		bta-miR-449a	ENSBTAG00000033735	WASHC4	protein_coding
bta-miR-1842	ENSBTAG00000003829	HPN	protein_coding		bta-miR-149	ENSBTAG00000007216	DPF1	protein_coding		bta-miR-449a	ENSBTAG00000034885	RGCC	protein_coding
bta-miR-1842	ENSBTAG00000003946	NECAB3	protein_coding		bta-miR-149	ENSBTAG00000007325	TPSB2	protein_coding		bta-miR-449a	ENSBTAG00000038128	BOLA-DQA5	protein_coding
bta-miR-1842	ENSBTAG00000005069	TM7SF2	protein_coding		bta-miR-149	ENSBTAG00000007348	STRA6	protein_coding		bta-miR-449a	ENSBTAG00000043553	GPX3	protein_coding
bta-miR-1842	ENSBTAG00000005138	BCL9L	protein_coding		bta-miR-149	ENSBTAG00000007605	FKBP4	protein_coding		bta-miR-449a	ENSBTAG00000046775	MAN1B1	protein_coding
bta-miR-1842	ENSBTAG00000005576	CLEC11A	protein_coding		bta-miR-149	ENSBTAG00000007616	TMED6	protein_coding		bta-miR-449a	ENSBTAG00000047265	ENSBTAG00000047265	protein_coding
bta-miR-1842	ENSBTAG00000005772	SPDYC	protein_coding		bta-miR-149	ENSBTAG00000008434	GCAT	protein_coding		bta-miR-449a	ENSBTAG00000049411	ENSBTAG00000049411	protein_coding
bta-miR-1842	ENSBTAG00000005976	HSD17B7	protein_coding		bta-miR-149	ENSBTAG00000008464	ABCB9	protein_coding		bta-miR-449a	ENSBTAG00000049936	ENSBTAG00000049936	lncRNA
bta-miR-1842	ENSBTAG00000006064	BRME1	protein_coding		bta-miR-149	ENSBTAG00000008693	EFCAB1	protein_coding		bta-miR-449a	ENSBTAG00000051502	ENSBTAG00000051502	lncRNA
bta-miR-1842	ENSBTAG00000006069	CAPS	protein_coding		bta-miR-149	ENSBTAG00000009107	CBX8	protein_coding		bta-miR-449a	ENSBTAG00000054195	GPX1	protein_coding
bta-miR-1842	ENSBTAG00000006828	RAPGEF3	protein_coding		bta-miR-149	ENSBTAG00000009517	DBI	protein_coding		bta-miR-449a	ENSBTAG00000054811	ENSBTAG00000054811	lncRNA
bta-miR-1842	ENSBTAG00000008201	ODAD3	protein_coding		bta-miR-149	ENSBTAG00000009686	FBXO15	protein_coding		bta-miR-449b	ENSBTAG00000000032	ABI3	protein_coding
bta-miR-1842	ENSBTAG00000008464	ABCB9	protein_coding		bta-miR-149	ENSBTAG00000009835	CACNA1G	protein_coding		bta-miR-449b	ENSBTAG00000001189	AP1B1	protein_coding
bta-miR-1842	ENSBTAG00000009058	TMEM177	protein_coding		bta-miR-149	ENSBTAG00000009956	CENPM	protein_coding		bta-miR-449b	ENSBTAG00000001359	B3GNT7	protein_coding
bta-miR-1842	ENSBTAG00000009287	EBP	protein_coding		bta-miR-149	ENSBTAG00000009998	GALNT16	protein_coding		bta-miR-449b	ENSBTAG00000001602	IL4R	protein_coding
bta-miR-1842	ENSBTAG00000009549	RSPH9	protein_coding		bta-miR-149	ENSBTAG00000010027	CHDH	protein_coding		bta-miR-449b	ENSBTAG00000001931	TRABD	protein_coding
bta-miR-1842	ENSBTAG00000009649	DRC1	protein_coding		bta-miR-149	ENSBTAG00000010246	GRTP1	protein_coding		bta-miR-449b	ENSBTAG00000002014	SNX1	protein_coding
bta-miR-1842	ENSBTAG00000009998	GALNT16	protein_coding		bta-miR-149	ENSBTAG00000010253	SYTL1	protein_coding		bta-miR-449b	ENSBTAG00000002344	ORAI3	protein_coding
bta-miR-1842	ENSBTAG00000011398	PRR7	protein_coding		bta-miR-149	ENSBTAG00000010324	GTPBP1	protein_coding		bta-miR-449b	ENSBTAG00000003012	TRAF1	protein_coding
bta-miR-1842	ENSBTAG00000011619	RASIP1	protein_coding		bta-miR-149	ENSBTAG00000010378	PEF1	protein_coding		bta-miR-449b	ENSBTAG00000003049	MICALL2	protein_coding
bta-miR-1842	ENSBTAG00000011702	ENTPD3	protein_coding		bta-miR-149	ENSBTAG00000010756	ST7	protein_coding		bta-miR-449b	ENSBTAG00000003072	ACADVL	protein_coding
bta-miR-1842	ENSBTAG00000011759	C1QL1	protein_coding		bta-miR-149	ENSBTAG00000010789	ANKRD54	protein_coding		bta-miR-449b	ENSBTAG00000003857	SUSD6	protein_coding
bta-miR-1842	ENSBTAG00000011962	PLA2G3	protein_coding		bta-miR-149	ENSBTAG00000010801	CMBL	protein_coding		bta-miR-449b	ENSBTAG00000003920	TGM1	protein_coding
bta-miR-1842	ENSBTAG00000012393	AGT	protein_coding		bta-miR-149	ENSBTAG00000011398	PRR7	protein_coding		bta-miR-449b	ENSBTAG00000005115	SLC31A2	protein_coding
bta-miR-1842	ENSBTAG00000012434	ENOX1	protein_coding		bta-miR-149	ENSBTAG00000011962	PLA2G3	protein_coding		bta-miR-449b	ENSBTAG00000005660	PSMD2	protein_coding
bta-miR-1842	ENSBTAG00000012489	TMEM266	protein_coding		bta-miR-149	ENSBTAG00000012059	MVD	protein_coding		bta-miR-449b	ENSBTAG00000006368	N4BP3	protein_coding
bta-miR-1842	ENSBTAG00000012632	TECR	protein_coding		bta-miR-149	ENSBTAG00000012109	EDN3	protein_coding		bta-miR-449b	ENSBTAG00000007932	HCK	protein_coding
bta-miR-1842	ENSBTAG00000012673	CDK18	protein_coding		bta-miR-149	ENSBTAG00000012393	AGT	protein_coding		bta-miR-449b	ENSBTAG00000008257	ENSBTAG00000008257	protein_coding
bta-miR-1842	ENSBTAG00000013036	YDJC	protein_coding		bta-miR-149	ENSBTAG00000012489	TMEM266	protein_coding		bta-miR-449b	ENSBTAG00000008428	UPP1	protein_coding
bta-miR-1842	ENSBTAG00000013045	DKC1	protein_coding		bta-miR-149	ENSBTAG00000012558	ADAMTS12	protein_coding		bta-miR-449b	ENSBTAG00000009251	SZRD1	protein_coding
bta-miR-1842	ENSBTAG00000013191	AGRN	protein_coding		bta-miR-149	ENSBTAG00000012673	CDK18	protein_coding		bta-miR-449b	ENSBTAG00000010123	APOE	protein_coding
bta-miR-1842	ENSBTAG00000014806	ATP2A3	protein_coding		bta-miR-149	ENSBTAG00000012909	CRABP1	protein_coding		bta-miR-449b	ENSBTAG00000010193	RAB7A	protein_coding
bta-miR-1842	ENSBTAG00000014830	PPP1R32	protein_coding		bta-miR-149	ENSBTAG00000013015	CCDC13	protein_coding		bta-miR-449b	ENSBTAG00000010726	F8	protein_coding
bta-miR-1842	ENSBTAG00000015103	IQCC	protein_coding		bta-miR-149	ENSBTAG00000013066	IGF2	protein_coding		bta-miR-449b	ENSBTAG00000010835	CRELD1	protein_coding
bta-miR-1842	ENSBTAG00000015182	STARD10	protein_coding		bta-miR-149	ENSBTAG00000013110	FARP2	protein_coding		bta-miR-449b	ENSBTAG00000012082	TNFRSF12A	protein_coding
bta-miR-1842	ENSBTAG00000015651	ENSBTAG00000015651	protein_coding		bta-miR-149	ENSBTAG00000013147	NEFH	protein_coding		bta-miR-449b	ENSBTAG00000012265	VWF	protein_coding
bta-miR-1842	ENSBTAG00000015950	ISOC2	protein_coding		bta-miR-149	ENSBTAG00000013148	CLDN1	protein_coding		bta-miR-449b	ENSBTAG00000013162	HSPA8	protein_coding
bta-miR-1842	ENSBTAG00000016208	TGM2	protein_coding		bta-miR-149	ENSBTAG00000013191	AGRN	protein_coding		bta-miR-449b	ENSBTAG00000013250	PCSK1N	protein_coding
bta-miR-1842	ENSBTAG00000016350	NACC1	protein_coding		bta-miR-149	ENSBTAG00000013291	ARMC6	protein_coding		bta-miR-449b	ENSBTAG00000013990	WNT6	protein_coding
bta-miR-1842	ENSBTAG00000016465	DHCR7	protein_coding		bta-miR-149	ENSBTAG00000013478	MARVELD1	protein_coding		bta-miR-449b	ENSBTAG00000014333	SLC10A3	protein_coding
bta-miR-1842	ENSBTAG00000016732	DNAI2	protein_coding		bta-miR-149	ENSBTAG00000013680	ATP1B2	protein_coding		bta-miR-449b	ENSBTAG00000014349	RNF126	protein_coding
bta-miR-1842	ENSBTAG00000017228	TP53I11	protein_coding		bta-miR-149	ENSBTAG00000013698	ODAD4	protein_coding		bta-miR-449b	ENSBTAG00000016085	IRAK1	protein_coding
bta-miR-1842	ENSBTAG00000017277	RAB36	protein_coding		bta-miR-149	ENSBTAG00000014014	UBIAD1	protein_coding		bta-miR-449b	ENSBTAG00000017060	ITGB2	protein_coding
bta-miR-1842	ENSBTAG00000017366	GRB7	protein_coding		bta-miR-149	ENSBTAG00000014502	BRAT1	protein_coding		bta-miR-449b	ENSBTAG00000017273	LRRC25	protein_coding
bta-miR-1842	ENSBTAG00000017533	LRRC1	protein_coding		bta-miR-149	ENSBTAG00000014583	CALM3	protein_coding		bta-miR-449b	ENSBTAG00000017901	LAYN	protein_coding
bta-miR-1842	ENSBTAG00000017764	HDAC4	protein_coding		bta-miR-149	ENSBTAG00000014693	TMEM88	protein_coding		bta-miR-449b	ENSBTAG00000018073	TSPO	protein_coding
bta-miR-1842	ENSBTAG00000017765	GSTM1	protein_coding		bta-miR-149	ENSBTAG00000014695	NAA38	protein_coding		bta-miR-449b	ENSBTAG00000018897	PSMD11	protein_coding
bta-miR-1842	ENSBTAG00000017922	DOLPP1	protein_coding		bta-miR-149	ENSBTAG00000014806	ATP2A3	protein_coding		bta-miR-449b	ENSBTAG00000019065	EEPD1	protein_coding
bta-miR-1842	ENSBTAG00000018509	ETNK2	protein_coding		bta-miR-149	ENSBTAG00000014830	PPP1R32	protein_coding		bta-miR-449b	ENSBTAG00000019369	TSPAN4	protein_coding
bta-miR-1842	ENSBTAG00000019044	BAIAP2	protein_coding		bta-miR-149	ENSBTAG00000014944	TBXA2R	protein_coding		bta-miR-449b	ENSBTAG00000019782	TPI1	protein_coding
bta-miR-1842	ENSBTAG00000019121	IFT122	protein_coding		bta-miR-149	ENSBTAG00000015182	STARD10	protein_coding		bta-miR-449b	ENSBTAG00000020225	TBXAS1	protein_coding
bta-miR-1842	ENSBTAG00000019254	CFAP77	protein_coding		bta-miR-149	ENSBTAG00000015378	CCDC180	protein_coding		bta-miR-449b	ENSBTAG00000020547	BCAP31	protein_coding
bta-miR-1842	ENSBTAG00000019281	MCRS1	protein_coding		bta-miR-149	ENSBTAG00000015408	DTYMK	protein_coding		bta-miR-449b	ENSBTAG00000020560	CLPTM1	protein_coding
bta-miR-1842	ENSBTAG00000019589	CFAP410	protein_coding		bta-miR-149	ENSBTAG00000015651	ENSBTAG00000015651	protein_coding		bta-miR-449b	ENSBTAG00000020736	CD40	protein_coding
bta-miR-1842	ENSBTAG00000020067	LLGL2	protein_coding		bta-miR-149	ENSBTAG00000016486	SORBS2	protein_coding		bta-miR-449b	ENSBTAG00000026768	TH	protein_coding
bta-miR-1842	ENSBTAG00000020119	RNF43	protein_coding		bta-miR-149	ENSBTAG00000016772	USP11	protein_coding		bta-miR-449b	ENSBTAG00000033278	F2RL3	protein_coding
bta-miR-1842	ENSBTAG00000020559	STMND1	protein_coding		bta-miR-149	ENSBTAG00000016854	AK7	protein_coding		bta-miR-449b	ENSBTAG00000033702	STARD8	protein_coding
bta-miR-1842	ENSBTAG00000020810	CYB561	protein_coding		bta-miR-149	ENSBTAG00000016926	C13H20orf85	protein_coding		bta-miR-449b	ENSBTAG00000034885	RGCC	protein_coding
bta-miR-1842	ENSBTAG00000021467	IGFBP6	protein_coding		bta-miR-149	ENSBTAG00000016936	MISP3	protein_coding		bta-miR-449b	ENSBTAG00000038128	BOLA-DQA5	protein_coding
bta-miR-1842	ENSBTAG00000024884	CCNF	protein_coding		bta-miR-149	ENSBTAG00000017228	TP53I11	protein_coding		bta-miR-449b	ENSBTAG00000038335	ENSBTAG00000038335	protein_coding
bta-miR-1842	ENSBTAG00000026502	CYP2D14	protein_coding		bta-miR-149	ENSBTAG00000017366	GRB7	protein_coding		bta-miR-449b	ENSBTAG00000043553	GPX3	protein_coding
bta-miR-1842	ENSBTAG00000027134	DYNC1I1	protein_coding		bta-miR-149	ENSBTAG00000017533	LRRC1	protein_coding		bta-miR-449b	ENSBTAG00000045832	PHLPP1	protein_coding
bta-miR-1842	ENSBTAG00000030543	SLC6A16	protein_coding		bta-miR-149	ENSBTAG00000017765	GSTM1	protein_coding		bta-miR-449b	ENSBTAG00000046307	CEBPD	protein_coding
bta-miR-1842	ENSBTAG00000031532	DACT2	protein_coding		bta-miR-149	ENSBTAG00000017769	RIBC1	protein_coding		bta-miR-449b	ENSBTAG00000046583	TMEM61	protein_coding
bta-miR-1842	ENSBTAG00000031774	H1-12	protein_coding		bta-miR-149	ENSBTAG00000017955	KCNIP3	protein_coding		bta-miR-449b	ENSBTAG00000046775	MAN1B1	protein_coding
bta-miR-1842	ENSBTAG00000039012	MFSD6L	protein_coding		bta-miR-149	ENSBTAG00000018028	TTLL10	protein_coding		bta-miR-449b	ENSBTAG00000047265	ENSBTAG00000047265	protein_coding
bta-miR-1842	ENSBTAG00000039055	ANKRD65	protein_coding		bta-miR-149	ENSBTAG00000018084	CASTOR1	protein_coding		bta-miR-449b	ENSBTAG00000047958	DPP7	protein_coding
bta-miR-1842	ENSBTAG00000040067	HIPK4	protein_coding		bta-miR-149	ENSBTAG00000018201	TKFC	protein_coding		bta-miR-449b	ENSBTAG00000049411	ENSBTAG00000049411	protein_coding
bta-miR-1842	ENSBTAG00000046544	SLC7A10	protein_coding		bta-miR-149	ENSBTAG00000018421	WWP2	protein_coding		bta-miR-449b	ENSBTAG00000049936	ENSBTAG00000049936	lncRNA
bta-miR-1842	ENSBTAG00000049217	ENSBTAG00000049217	protein_coding		bta-miR-149	ENSBTAG00000018451	PTMS	protein_coding		bta-miR-449b	ENSBTAG00000051502	ENSBTAG00000051502	lncRNA
bta-miR-1842	ENSBTAG00000050007	ENSBTAG00000050007	lncRNA		bta-miR-149	ENSBTAG00000018502	ARMC9	protein_coding		bta-miR-449b	ENSBTAG00000052987	ENSBTAG00000052987	protein_coding
bta-miR-1842	ENSBTAG00000050741	ENSBTAG00000050741	lncRNA		bta-miR-149	ENSBTAG00000018589	RFC2	protein_coding		bta-miR-449b	ENSBTAG00000054195	GPX1	protein_coding
bta-miR-1842	ENSBTAG00000051207	ENSBTAG00000051207	lncRNA		bta-miR-149	ENSBTAG00000018753	TMEM163	protein_coding		bta-miR-449b	ENSBTAG00000054811	ENSBTAG00000054811	lncRNA
bta-miR-1842	ENSBTAG00000051242	ENSBTAG00000051242	lncRNA		bta-miR-149	ENSBTAG00000018771	DNAAF1	protein_coding		bta-miR-449c	ENSBTAG00000000032	ABI3	protein_coding
bta-miR-1842	ENSBTAG00000054677	ENSBTAG00000054677	lncRNA		bta-miR-149	ENSBTAG00000018936	LSS	protein_coding		bta-miR-449c	ENSBTAG00000000704	GUSB	protein_coding
bta-miR-1842	ENSBTAG00000055034	C20H5orf49	protein_coding		bta-miR-149	ENSBTAG00000019044	BAIAP2	protein_coding		bta-miR-449c	ENSBTAG00000000770	PGM2L1	protein_coding
bta-miR-188	ENSBTAG00000000057	THBS3	protein_coding		bta-miR-149	ENSBTAG00000019252	KDF1	protein_coding		bta-miR-449c	ENSBTAG00000001231	CDHR1	protein_coding
bta-miR-188	ENSBTAG00000000170	GSTT4	protein_coding		bta-miR-149	ENSBTAG00000019281	MCRS1	protein_coding		bta-miR-449c	ENSBTAG00000001931	TRABD	protein_coding
bta-miR-188	ENSBTAG00000002186	NDN	protein_coding		bta-miR-149	ENSBTAG00000019636	SCARA5	protein_coding		bta-miR-449c	ENSBTAG00000002145	MMP17	protein_coding
bta-miR-188	ENSBTAG00000002508	GNG3	protein_coding		bta-miR-149	ENSBTAG00000019864	MAPK15	protein_coding		bta-miR-449c	ENSBTAG00000002190	DOCK8	protein_coding
bta-miR-188	ENSBTAG00000003349	JAKMIP2	protein_coding		bta-miR-149	ENSBTAG00000019881	ENSBTAG00000019881	protein_coding		bta-miR-449c	ENSBTAG00000002344	ORAI3	protein_coding
bta-miR-188	ENSBTAG00000003826	SCN1B	protein_coding		bta-miR-149	ENSBTAG00000019886	BORA	protein_coding		bta-miR-449c	ENSBTAG00000002474	MAD1L1	protein_coding
bta-miR-188	ENSBTAG00000005819	CCDC61	protein_coding		bta-miR-149	ENSBTAG00000020062	TMC4	protein_coding		bta-miR-449c	ENSBTAG00000003049	MICALL2	protein_coding
bta-miR-188	ENSBTAG00000006578	SPEF1	protein_coding		bta-miR-149	ENSBTAG00000020074	NKPD1	protein_coding		bta-miR-449c	ENSBTAG00000003166	AXL	protein_coding
bta-miR-188	ENSBTAG00000006886	FAM117A	protein_coding		bta-miR-149	ENSBTAG00000020119	RNF43	protein_coding		bta-miR-449c	ENSBTAG00000003409	FKBP1B	protein_coding
bta-miR-188	ENSBTAG00000007216	DPF1	protein_coding		bta-miR-149	ENSBTAG00000020522	ENSBTAG00000020522	protein_coding		bta-miR-449c	ENSBTAG00000003857	SUSD6	protein_coding
bta-miR-188	ENSBTAG00000010324	GTPBP1	protein_coding		bta-miR-149	ENSBTAG00000020810	CYB561	protein_coding		bta-miR-449c	ENSBTAG00000003920	TGM1	protein_coding
bta-miR-188	ENSBTAG00000012941	IFT46	protein_coding		bta-miR-149	ENSBTAG00000020939	PLAC9	protein_coding		bta-miR-449c	ENSBTAG00000004043	ENSBTAG00000004043	protein_coding
bta-miR-188	ENSBTAG00000013015	CCDC13	protein_coding		bta-miR-149	ENSBTAG00000021420	EPHA7	protein_coding		bta-miR-449c	ENSBTAG00000005660	PSMD2	protein_coding
bta-miR-188	ENSBTAG00000013066	IGF2	protein_coding		bta-miR-149	ENSBTAG00000021862	SLC27A3	protein_coding		bta-miR-449c	ENSBTAG00000006016	GTPBP2	protein_coding
bta-miR-188	ENSBTAG00000015651	ENSBTAG00000015651	protein_coding		bta-miR-149	ENSBTAG00000022917	FANK1	protein_coding		bta-miR-449c	ENSBTAG00000006752	PFKFB4	protein_coding
bta-miR-188	ENSBTAG00000016350	NACC1	protein_coding		bta-miR-149	ENSBTAG00000022927	RAC3	protein_coding		bta-miR-449c	ENSBTAG00000007246	TMEM204	protein_coding
bta-miR-188	ENSBTAG00000016847	ARL4D	protein_coding		bta-miR-149	ENSBTAG00000023417	RUVBL2	protein_coding		bta-miR-449c	ENSBTAG00000007386	NUDCD1	protein_coding
bta-miR-188	ENSBTAG00000016954	TMEM39B	protein_coding		bta-miR-149	ENSBTAG00000024162	SLC19A1	protein_coding		bta-miR-449c	ENSBTAG00000007993	CORO1C	protein_coding
bta-miR-188	ENSBTAG00000017094	SHMT1	protein_coding		bta-miR-149	ENSBTAG00000024884	CCNF	protein_coding		bta-miR-449c	ENSBTAG00000008638	FAM110A	protein_coding
bta-miR-188	ENSBTAG00000019252	KDF1	protein_coding		bta-miR-149	ENSBTAG00000026375	RMI2	protein_coding		bta-miR-449c	ENSBTAG00000009183	SHISA5	protein_coding
bta-miR-188	ENSBTAG00000020590	FZD2	protein_coding		bta-miR-149	ENSBTAG00000026502	CYP2D14	protein_coding		bta-miR-449c	ENSBTAG00000009251	SZRD1	protein_coding
bta-miR-188	ENSBTAG00000031351	SEC14L4	protein_coding		bta-miR-149	ENSBTAG00000026696	DCDC2B	protein_coding		bta-miR-449c	ENSBTAG00000009513	TGFBI	protein_coding
bta-miR-188	ENSBTAG00000031439	CDC14A	protein_coding		bta-miR-149	ENSBTAG00000030255	PDXP	protein_coding		bta-miR-449c	ENSBTAG00000009615	ANXA2	protein_coding
bta-miR-188	ENSBTAG00000031765	CCDC189	protein_coding		bta-miR-149	ENSBTAG00000031765	CCDC189	protein_coding		bta-miR-449c	ENSBTAG00000010123	APOE	protein_coding
bta-miR-188	ENSBTAG00000040067	HIPK4	protein_coding		bta-miR-149	ENSBTAG00000031792	POLR1H	protein_coding		bta-miR-449c	ENSBTAG00000011850	ALG5	protein_coding
bta-miR-188	ENSBTAG00000052518	TUBB4B	protein_coding		bta-miR-149	ENSBTAG00000033220	C3H1orf189	protein_coding		bta-miR-449c	ENSBTAG00000012137	NTN1	protein_coding
bta-miR-21	ENSBTAG00000003075	DVL2	protein_coding		bta-miR-149	ENSBTAG00000033298	LYRM9	protein_coding		bta-miR-449c	ENSBTAG00000012504	GAS2L1	protein_coding
bta-miR-21	ENSBTAG00000003595	FAM216B	protein_coding		bta-miR-149	ENSBTAG00000035858	MCC	protein_coding		bta-miR-449c	ENSBTAG00000012605	GPR157	protein_coding
bta-miR-21	ENSBTAG00000006387	TSNAXIP1	protein_coding		bta-miR-149	ENSBTAG00000038735	LHB	protein_coding		bta-miR-449c	ENSBTAG00000013884	SIPA1	protein_coding
bta-miR-21	ENSBTAG00000007077	ABHD1	protein_coding		bta-miR-149	ENSBTAG00000039055	ANKRD65	protein_coding		bta-miR-449c	ENSBTAG00000013990	WNT6	protein_coding
bta-miR-21	ENSBTAG00000007164	FGFR3	protein_coding		bta-miR-149	ENSBTAG00000039954	COPZ2	protein_coding		bta-miR-449c	ENSBTAG00000014333	SLC10A3	protein_coding
bta-miR-21	ENSBTAG00000018570	SDR16C5	protein_coding		bta-miR-149	ENSBTAG00000040226	C11H2orf81	protein_coding		bta-miR-449c	ENSBTAG00000014349	RNF126	protein_coding
bta-miR-21	ENSBTAG00000020266	SLC19A2	protein_coding		bta-miR-149	ENSBTAG00000043971	NOTCH3	protein_coding		bta-miR-449c	ENSBTAG00000014371	CHPF2	protein_coding
bta-miR-21	ENSBTAG00000051169	ERICH2	protein_coding		bta-miR-149	ENSBTAG00000043976	RNFT2	protein_coding		bta-miR-449c	ENSBTAG00000014880	ENSBTAG00000014880	protein_coding
bta-miR-222	ENSBTAG00000005069	TM7SF2	protein_coding		bta-miR-149	ENSBTAG00000046668	ANG2	protein_coding		bta-miR-449c	ENSBTAG00000014982	C7H19orf71	protein_coding
bta-miR-222	ENSBTAG00000011822	ARMH1	protein_coding		bta-miR-149	ENSBTAG00000046724	CBX6	protein_coding		bta-miR-449c	ENSBTAG00000015126	TNIP2	protein_coding
bta-miR-222	ENSBTAG00000012059	MVD	protein_coding		bta-miR-149	ENSBTAG00000047626	CCDC188	protein_coding		bta-miR-449c	ENSBTAG00000015734	RMDN1	protein_coding
bta-miR-222	ENSBTAG00000013036	YDJC	protein_coding		bta-miR-149	ENSBTAG00000047990	ENSBTAG00000047990	protein_coding		bta-miR-449c	ENSBTAG00000016529	SLC25A30	protein_coding
bta-miR-222	ENSBTAG00000014583	CALM3	protein_coding		bta-miR-149	ENSBTAG00000048152	TUBG1	protein_coding		bta-miR-449c	ENSBTAG00000016593	FMNL3	protein_coding
bta-miR-222	ENSBTAG00000014944	TBXA2R	protein_coding		bta-miR-149	ENSBTAG00000050741	ENSBTAG00000050741	lncRNA		bta-miR-449c	ENSBTAG00000017461	SLC16A3	protein_coding
bta-miR-222	ENSBTAG00000018502	ARMC9	protein_coding		bta-miR-149	ENSBTAG00000051242	ENSBTAG00000051242	lncRNA		bta-miR-449c	ENSBTAG00000017901	LAYN	protein_coding
bta-miR-222	ENSBTAG00000027134	DYNC1I1	protein_coding		bta-miR-149	ENSBTAG00000052192	SPATA33	protein_coding		bta-miR-449c	ENSBTAG00000018073	TSPO	protein_coding
bta-miR-222	ENSBTAG00000034192	KIAA2012	protein_coding		bta-miR-149	ENSBTAG00000052273	ENSBTAG00000052273	lncRNA		bta-miR-449c	ENSBTAG00000018202	CYB561A3	protein_coding
bta-miR-222	ENSBTAG00000034854	GRIK1	protein_coding		bta-miR-149	ENSBTAG00000054003	C18H19orf84	protein_coding		bta-miR-449c	ENSBTAG00000018784	CTSZ	protein_coding
bta-miR-223	ENSBTAG00000003393	CCDC157	protein_coding		bta-miR-149	ENSBTAG00000054162	HOXB8	protein_coding		bta-miR-449c	ENSBTAG00000018912	ARHGEF1	protein_coding
bta-miR-223	ENSBTAG00000003682	DNAJB13	protein_coding		bta-miR-149	ENSBTAG00000054592	SCN2B	protein_coding		bta-miR-449c	ENSBTAG00000019065	EEPD1	protein_coding
bta-miR-223	ENSBTAG00000006263	GP2	protein_coding		bta-miR-149	ENSBTAG00000054677	ENSBTAG00000054677	lncRNA		bta-miR-449c	ENSBTAG00000019600	OOEP	protein_coding
bta-miR-223	ENSBTAG00000010246	GRTP1	protein_coding		bta-miR-149	ENSBTAG00000054868	LAGE3	protein_coding		bta-miR-449c	ENSBTAG00000019782	TPI1	protein_coding
bta-miR-223	ENSBTAG00000040067	HIPK4	protein_coding		bta-miR-149	ENSBTAG00000001243	AP3M2	protein_coding		bta-miR-449c	ENSBTAG00000019845	USP30	protein_coding
bta-miR-223	ENSBTAG00000046900	GGT1	protein_coding		bta-miR-149	ENSBTAG00000001727	PRXL2B	protein_coding		bta-miR-449c	ENSBTAG00000021364	TNK2	protein_coding
bta-miR-2284w	ENSBTAG00000004432	CHRDL1	protein_coding		bta-miR-149	ENSBTAG00000001917	C15H11orf16	protein_coding		bta-miR-449c	ENSBTAG00000021927	AATF	protein_coding
bta-miR-2284w	ENSBTAG00000010026	CACNA1D	protein_coding		bta-miR-149	ENSBTAG00000002179	CDIN1	protein_coding		bta-miR-449c	ENSBTAG00000022622	CISH	protein_coding
bta-miR-2284w	ENSBTAG00000019025	NDUFA11	protein_coding		bta-miR-149	ENSBTAG00000002188	C25H16orf89	protein_coding		bta-miR-449c	ENSBTAG00000023976	ARHGAP25	protein_coding
bta-miR-2284w	ENSBTAG00000020836	CIBAR2	protein_coding		bta-miR-149	ENSBTAG00000003539	ROPN1L	protein_coding		bta-miR-449c	ENSBTAG00000026356	DGAT1	protein_coding
bta-miR-2284w	ENSBTAG00000027854	ARHGDIG	protein_coding		bta-miR-149	ENSBTAG00000005138	BCL9L	protein_coding		bta-miR-449c	ENSBTAG00000026768	TH	protein_coding
bta-miR-2284w	ENSBTAG00000032774	ADIRF	protein_coding		bta-miR-149	ENSBTAG00000005819	CCDC61	protein_coding		bta-miR-449c	ENSBTAG00000027711	YIF1B	protein_coding
bta-miR-2285aa	ENSBTAG00000023452	B9D2	protein_coding		bta-miR-149	ENSBTAG00000006578	SPEF1	protein_coding		bta-miR-449c	ENSBTAG00000033278	F2RL3	protein_coding
bta-miR-2285ab	ENSBTAG00000021751	RASEF	protein_coding		bta-miR-149	ENSBTAG00000006828	RAPGEF3	protein_coding		bta-miR-449c	ENSBTAG00000033702	STARD8	protein_coding
bta-miR-2285bt	ENSBTAG00000009087	GNG10	protein_coding		bta-miR-149	ENSBTAG00000007065	TRAPPC6A	protein_coding		bta-miR-449c	ENSBTAG00000038128	BOLA-DQA5	protein_coding
bta-miR-2285bz	ENSBTAG00000045704	IGSF11	protein_coding		bta-miR-149	ENSBTAG00000007096	GAS8	protein_coding		bta-miR-449c	ENSBTAG00000039105	S100A3	protein_coding
bta-miR-2285da	ENSBTAG00000021751	RASEF	protein_coding		bta-miR-149	ENSBTAG00000008201	ODAD3	protein_coding		bta-miR-449c	ENSBTAG00000039335	ARRDC2	protein_coding
bta-miR-2285f	ENSBTAG00000019587	PI15	protein_coding		bta-miR-149	ENSBTAG00000010026	CACNA1D	protein_coding		bta-miR-449c	ENSBTAG00000045832	PHLPP1	protein_coding
bta-miR-2285f	ENSBTAG00000021751	RASEF	protein_coding		bta-miR-149	ENSBTAG00000010339	ABHD11	protein_coding		bta-miR-449c	ENSBTAG00000046307	CEBPD	protein_coding
bta-miR-2285g	ENSBTAG00000019587	PI15	protein_coding		bta-miR-149	ENSBTAG00000010477	TTC21A	protein_coding		bta-miR-449c	ENSBTAG00000046775	MAN1B1	protein_coding
bta-miR-2285q	ENSBTAG00000000106	DIPK1C	protein_coding		bta-miR-149	ENSBTAG00000010657	ADGRB2	protein_coding		bta-miR-449c	ENSBTAG00000046862	MARCKSL1	protein_coding
bta-miR-2285q	ENSBTAG00000002809	CAPN10	protein_coding		bta-miR-149	ENSBTAG00000010663	ADAM15	protein_coding		bta-miR-449c	ENSBTAG00000047265	ENSBTAG00000047265	protein_coding
bta-miR-2285q	ENSBTAG00000021751	RASEF	protein_coding		bta-miR-149	ENSBTAG00000011273	LRRC23	protein_coding		bta-miR-449c	ENSBTAG00000049838	ENSBTAG00000049838	lncRNA
bta-miR-2285z	ENSBTAG00000004296	MORN5	protein_coding		bta-miR-149	ENSBTAG00000011390	CHRND	protein_coding		bta-miR-449c	ENSBTAG00000049936	ENSBTAG00000049936	lncRNA
bta-miR-2285z	ENSBTAG00000011619	RASIP1	protein_coding		bta-miR-149	ENSBTAG00000011759	C1QL1	protein_coding		bta-miR-449c	ENSBTAG00000050527	ENSBTAG00000050527	lncRNA
bta-miR-2313	ENSBTAG00000000170	GSTT4	protein_coding		bta-miR-149	ENSBTAG00000012302	RTN4RL1	protein_coding		bta-miR-449c	ENSBTAG00000051502	ENSBTAG00000051502	lncRNA
bta-miR-2313	ENSBTAG00000001286	ELMO3	protein_coding		bta-miR-149	ENSBTAG00000018744	MGAT5	protein_coding		bta-miR-449c	ENSBTAG00000054978	ENSBTAG00000054978	lncRNA
bta-miR-2313	ENSBTAG00000001727	PRXL2B	protein_coding		bta-miR-149	ENSBTAG00000018804	CELSR2	protein_coding		bta-miR-484	ENSBTAG00000000073	LRPAP1	protein_coding
bta-miR-2313	ENSBTAG00000002126	PFKFB2	protein_coding		bta-miR-149	ENSBTAG00000019082	RAD51D	protein_coding		bta-miR-484	ENSBTAG00000000305	LMO4	protein_coding
bta-miR-2313	ENSBTAG00000002551	KCNJ8	protein_coding		bta-miR-149	ENSBTAG00000038132	AIFM3	protein_coding		bta-miR-484	ENSBTAG00000000675	PGS1	protein_coding
bta-miR-2313	ENSBTAG00000003826	SCN1B	protein_coding		bta-miR-149	ENSBTAG00000046900	GGT1	protein_coding		bta-miR-484	ENSBTAG00000000704	GUSB	protein_coding
bta-miR-2313	ENSBTAG00000004503	NPY	protein_coding		bta-miR-149	ENSBTAG00000047786	LRRC10B	protein_coding		bta-miR-484	ENSBTAG00000000712	FBXW2	protein_coding
bta-miR-2313	ENSBTAG00000004630	COMP	protein_coding		bta-miR-149	ENSBTAG00000050799	TMEM151B	protein_coding		bta-miR-484	ENSBTAG00000000815	EPHA2	protein_coding
bta-miR-2313	ENSBTAG00000005138	BCL9L	protein_coding		bta-miR-149	ENSBTAG00000051116	C23H6orf132	protein_coding		bta-miR-484	ENSBTAG00000001027	SERPINH1	protein_coding
bta-miR-2313	ENSBTAG00000005762	LYNX1	protein_coding		bta-miR-149	ENSBTAG00000052562	ID4	protein_coding		bta-miR-484	ENSBTAG00000001394	TMED9	protein_coding
bta-miR-2313	ENSBTAG00000007319	JAG2	protein_coding		bta-miR-149	ENSBTAG00000055034	C20H5orf49	protein_coding		bta-miR-484	ENSBTAG00000001470	DTX2	protein_coding
bta-miR-2313	ENSBTAG00000007325	TPSB2	protein_coding		bta-miR-16a	ENSBTAG00000006387	TSNAXIP1	protein_coding		bta-miR-484	ENSBTAG00000001906	FANCA	protein_coding
bta-miR-2313	ENSBTAG00000008201	ODAD3	protein_coding		bta-miR-16a	ENSBTAG00000053919	ENSBTAG00000053919	protein_coding		bta-miR-484	ENSBTAG00000002039	FRMD8	protein_coding
bta-miR-2313	ENSBTAG00000008376	MYORG	protein_coding		bta-miR-17	ENSBTAG00000000713	AGFG2	protein_coding		bta-miR-484	ENSBTAG00000002068	TAGLN2	protein_coding
bta-miR-2313	ENSBTAG00000009607	LARGE2	protein_coding		bta-miR-17	ENSBTAG00000002214	TAT	protein_coding		bta-miR-484	ENSBTAG00000002474	MAD1L1	protein_coding
bta-miR-2313	ENSBTAG00000010663	ADAM15	protein_coding		bta-miR-17	ENSBTAG00000007065	TRAPPC6A	protein_coding		bta-miR-484	ENSBTAG00000002773	ENSBTAG00000002773	protein_coding
bta-miR-2313	ENSBTAG00000010758	SMIM5	protein_coding		bta-miR-17	ENSBTAG00000016313	ECH1	protein_coding		bta-miR-484	ENSBTAG00000002922	GAB2	protein_coding
bta-miR-2313	ENSBTAG00000011352	TBC1D30	protein_coding		bta-miR-17	ENSBTAG00000046750	B3GNT3	protein_coding		bta-miR-484	ENSBTAG00000002939	FURIN	protein_coding
bta-miR-2313	ENSBTAG00000013147	NEFH	protein_coding		bta-miR-17	ENSBTAG00000051169	ERICH2	protein_coding		bta-miR-484	ENSBTAG00000003052	PCSK7	protein_coding
bta-miR-2313	ENSBTAG00000014092	CELF6	protein_coding		bta-miR-17	ENSBTAG00000001058	SRPK3	protein_coding		bta-miR-484	ENSBTAG00000003202	OPRD1	protein_coding
bta-miR-2313	ENSBTAG00000015655	APBB1	protein_coding		bta-miR-17	ENSBTAG00000014670	BEX5	protein_coding		bta-miR-484	ENSBTAG00000003340	HDDC2	protein_coding
bta-miR-2313	ENSBTAG00000016558	SPSB3	protein_coding		bta-miR-17	ENSBTAG00000038134	ZDHHC1	protein_coding		bta-miR-484	ENSBTAG00000003956	SGCA	protein_coding
bta-miR-2313	ENSBTAG00000017764	HDAC4	protein_coding		bta-miR-17	ENSBTAG00000045514	ENSBTAG00000045514	protein_coding		bta-miR-484	ENSBTAG00000004334	NCSTN	protein_coding
bta-miR-2313	ENSBTAG00000019281	MCRS1	protein_coding		bta-miR-182	ENSBTAG00000018771	DNAAF1	protein_coding		bta-miR-484	ENSBTAG00000004392	C29H11orf24	protein_coding
bta-miR-2313	ENSBTAG00000021928	DIPK1B	protein_coding		bta-miR-184	ENSBTAG00000001842	GSTM3	protein_coding		bta-miR-484	ENSBTAG00000004636	PLEKHA1	protein_coding
bta-miR-2313	ENSBTAG00000024162	SLC19A1	protein_coding		bta-miR-184	ENSBTAG00000003075	DVL2	protein_coding		bta-miR-484	ENSBTAG00000004829	YIF1A	protein_coding
bta-miR-2313	ENSBTAG00000026696	DCDC2B	protein_coding		bta-miR-184	ENSBTAG00000007994	OSCP1	protein_coding		bta-miR-484	ENSBTAG00000005093	CES2	protein_coding
bta-miR-2313	ENSBTAG00000031351	SEC14L4	protein_coding		bta-miR-184	ENSBTAG00000030973	TUBA1D	protein_coding		bta-miR-484	ENSBTAG00000005397	CD46	protein_coding
bta-miR-2313	ENSBTAG00000031532	DACT2	protein_coding		bta-miR-184	ENSBTAG00000031340	SLC6A20	protein_coding		bta-miR-484	ENSBTAG00000005674	NEU1	protein_coding
bta-miR-2313	ENSBTAG00000046900	GGT1	protein_coding		bta-miR-184	ENSBTAG00000049203	FBXO17	protein_coding		bta-miR-484	ENSBTAG00000005891	FCRL1	protein_coding
bta-miR-2313	ENSBTAG00000047786	LRRC10B	protein_coding		bta-miR-185	ENSBTAG00000001140	IAH1	protein_coding		bta-miR-484	ENSBTAG00000005965	ADGRA1	protein_coding
bta-miR-2313	ENSBTAG00000051242	ENSBTAG00000051242	lncRNA		bta-miR-185	ENSBTAG00000002809	CAPN10	protein_coding		bta-miR-484	ENSBTAG00000005978	PIK3R5	protein_coding
bta-miR-2313	ENSBTAG00000001484	LZTFL1	protein_coding		bta-miR-185	ENSBTAG00000005576	CLEC11A	protein_coding		bta-miR-484	ENSBTAG00000006132	DENND3	protein_coding
bta-miR-2313	ENSBTAG00000002480	NUDT1	protein_coding		bta-miR-185	ENSBTAG00000007216	DPF1	protein_coding		bta-miR-484	ENSBTAG00000006616	PTPN1	protein_coding
bta-miR-2313	ENSBTAG00000003668	RADX	protein_coding		bta-miR-185	ENSBTAG00000008798	DRC3	protein_coding		bta-miR-484	ENSBTAG00000006685	IL10	protein_coding
bta-miR-2313	ENSBTAG00000003871	CYP2B6	protein_coding		bta-miR-185	ENSBTAG00000010758	SMIM5	protein_coding		bta-miR-484	ENSBTAG00000007016	CNPY4	protein_coding
bta-miR-2313	ENSBTAG00000008434	GCAT	protein_coding		bta-miR-185	ENSBTAG00000011619	RASIP1	protein_coding		bta-miR-484	ENSBTAG00000007402	ZFAND2A	protein_coding
bta-miR-2313	ENSBTAG00000011910	STK33	protein_coding		bta-miR-185	ENSBTAG00000012393	AGT	protein_coding		bta-miR-484	ENSBTAG00000007569	TNFRSF11A	protein_coding
bta-miR-2313	ENSBTAG00000012434	ENOX1	protein_coding		bta-miR-185	ENSBTAG00000014189	RGS6	protein_coding		bta-miR-484	ENSBTAG00000007644	GNG7	protein_coding
bta-miR-2313	ENSBTAG00000013291	ARMC6	protein_coding		bta-miR-185	ENSBTAG00000015408	DTYMK	protein_coding		bta-miR-484	ENSBTAG00000008016	STX17	protein_coding
bta-miR-2313	ENSBTAG00000013501	DHRS13	protein_coding		bta-miR-185	ENSBTAG00000019254	CFAP77	protein_coding		bta-miR-484	ENSBTAG00000008057	PARVG	protein_coding
bta-miR-2313	ENSBTAG00000014670	BEX5	protein_coding		bta-miR-185	ENSBTAG00000019636	SCARA5	protein_coding		bta-miR-484	ENSBTAG00000008074	C1QTNF6	protein_coding
bta-miR-2313	ENSBTAG00000015408	DTYMK	protein_coding		bta-miR-185	ENSBTAG00000019887	DHODH	protein_coding		bta-miR-484	ENSBTAG00000008185	RTN2	protein_coding
bta-miR-2313	ENSBTAG00000015651	ENSBTAG00000015651	protein_coding		bta-miR-185	ENSBTAG00000021059	TNMD	protein_coding		bta-miR-484	ENSBTAG00000008331	TMEM54	protein_coding
bta-miR-2313	ENSBTAG00000016762	SLC25A12	protein_coding		bta-miR-185	ENSBTAG00000025516	GNL1	protein_coding		bta-miR-484	ENSBTAG00000009155	SCN5A	protein_coding
bta-miR-2313	ENSBTAG00000017955	KCNIP3	protein_coding		bta-miR-185	ENSBTAG00000032613	SCG5	protein_coding		bta-miR-484	ENSBTAG00000009230	FBLN7	protein_coding
bta-miR-2313	ENSBTAG00000023941	CPN1	protein_coding		bta-miR-185	ENSBTAG00000039055	ANKRD65	protein_coding		bta-miR-484	ENSBTAG00000009357	IL34	protein_coding
bta-miR-2313	ENSBTAG00000037489	CRCP	protein_coding		bta-miR-185	ENSBTAG00000046668	ANG2	protein_coding		bta-miR-484	ENSBTAG00000009506	NAGA	protein_coding
bta-miR-2313	ENSBTAG00000050741	ENSBTAG00000050741	lncRNA		bta-miR-185	ENSBTAG00000050814	CFAP70	protein_coding		bta-miR-484	ENSBTAG00000009915	AP2A2	protein_coding
bta-miR-2313	ENSBTAG00000052273	ENSBTAG00000052273	lncRNA		bta-miR-185	ENSBTAG00000052273	ENSBTAG00000052273	lncRNA		bta-miR-484	ENSBTAG00000009942	PLCL2	protein_coding
bta-miR-2313	ENSBTAG00000052518	TUBB4B	protein_coding		bta-miR-193b	ENSBTAG00000000160	CBS	protein_coding		bta-miR-484	ENSBTAG00000010175	COL8A2	protein_coding
bta-miR-2389	ENSBTAG00000002036	CACNB1	protein_coding		bta-miR-193b	ENSBTAG00000005819	CCDC61	protein_coding		bta-miR-484	ENSBTAG00000010493	SERTAD1	protein_coding
bta-miR-2389	ENSBTAG00000003594	RIBC2	protein_coding		bta-miR-193b	ENSBTAG00000009607	LARGE2	protein_coding		bta-miR-484	ENSBTAG00000010584	AP2S1	protein_coding
bta-miR-2389	ENSBTAG00000003826	SCN1B	protein_coding		bta-miR-193b	ENSBTAG00000010789	ANKRD54	protein_coding		bta-miR-484	ENSBTAG00000010888	VSIR	protein_coding
bta-miR-2389	ENSBTAG00000004948	LRATD1	protein_coding		bta-miR-193b	ENSBTAG00000014054	CFAP206	protein_coding		bta-miR-484	ENSBTAG00000010986	KCNQ1	protein_coding
bta-miR-2389	ENSBTAG00000005189	SPACA9	protein_coding		bta-miR-193b	ENSBTAG00000020074	NKPD1	protein_coding		bta-miR-484	ENSBTAG00000011125	MYO9B	protein_coding
bta-miR-2389	ENSBTAG00000005762	LYNX1	protein_coding		bta-miR-193b	ENSBTAG00000024162	SLC19A1	protein_coding		bta-miR-484	ENSBTAG00000011784	FGR	protein_coding
bta-miR-2389	ENSBTAG00000005772	SPDYC	protein_coding		bta-miR-193b	ENSBTAG00000054677	ENSBTAG00000054677	lncRNA		bta-miR-484	ENSBTAG00000011880	CHAF1B	protein_coding
bta-miR-2389	ENSBTAG00000006060	DCDC1	protein_coding		bta-miR-193b	ENSBTAG00000055034	C20H5orf49	protein_coding		bta-miR-484	ENSBTAG00000012050	ORAI2	protein_coding
bta-miR-2389	ENSBTAG00000006139	TRPM4	protein_coding		bta-miR-200a	ENSBTAG00000025964	MAST4	protein_coding		bta-miR-484	ENSBTAG00000012464	AFAP1	protein_coding
bta-miR-2389	ENSBTAG00000006349	EXTL1	protein_coding		bta-miR-210	ENSBTAG00000000855	NXN	protein_coding		bta-miR-484	ENSBTAG00000012544	IFNGR1	protein_coding
bta-miR-2389	ENSBTAG00000006541	ATP2A1	protein_coding		bta-miR-210	ENSBTAG00000003594	RIBC2	protein_coding		bta-miR-484	ENSBTAG00000012678	COLGALT1	protein_coding
bta-miR-2389	ENSBTAG00000007149	NYNRIN	protein_coding		bta-miR-210	ENSBTAG00000007319	JAG2	protein_coding		bta-miR-484	ENSBTAG00000012719	UBTD1	protein_coding
bta-miR-2389	ENSBTAG00000007216	DPF1	protein_coding		bta-miR-210	ENSBTAG00000009549	RSPH9	protein_coding		bta-miR-484	ENSBTAG00000012834	ARSI	protein_coding
bta-miR-2389	ENSBTAG00000007325	TPSB2	protein_coding		bta-miR-210	ENSBTAG00000011759	C1QL1	protein_coding		bta-miR-484	ENSBTAG00000013096	UNC119	protein_coding
bta-miR-2389	ENSBTAG00000007348	STRA6	protein_coding		bta-miR-210	ENSBTAG00000012059	MVD	protein_coding		bta-miR-484	ENSBTAG00000013606	FKBP2	protein_coding
bta-miR-2389	ENSBTAG00000008005	DRC7	protein_coding		bta-miR-210	ENSBTAG00000018671	DCUN1D2	protein_coding		bta-miR-484	ENSBTAG00000013914	GATB	protein_coding
bta-miR-2389	ENSBTAG00000009107	CBX8	protein_coding		bta-miR-210	ENSBTAG00000018777	ADCY5	protein_coding		bta-miR-484	ENSBTAG00000014095	HAUS7	protein_coding
bta-miR-2389	ENSBTAG00000009291	CFAP61	protein_coding		bta-miR-210	ENSBTAG00000018948	HIF3A	protein_coding		bta-miR-484	ENSBTAG00000014215	CCDC86	protein_coding
bta-miR-2389	ENSBTAG00000009517	DBI	protein_coding		bta-miR-210	ENSBTAG00000019082	RAD51D	protein_coding		bta-miR-484	ENSBTAG00000014402	GIMAP8	protein_coding
bta-miR-2389	ENSBTAG00000010789	ANKRD54	protein_coding		bta-miR-210	ENSBTAG00000019402	CFAP100	protein_coding		bta-miR-484	ENSBTAG00000014764	CD9	protein_coding
bta-miR-2389	ENSBTAG00000012432	FDFT1	protein_coding		bta-miR-210	ENSBTAG00000021594	TDRKH	protein_coding		bta-miR-484	ENSBTAG00000014782	STAB1	protein_coding
bta-miR-2389	ENSBTAG00000013045	DKC1	protein_coding		bta-miR-210	ENSBTAG00000045834	RASSF7	protein_coding		bta-miR-484	ENSBTAG00000015145	S100A11	protein_coding
bta-miR-2389	ENSBTAG00000013300	KCNMA1	protein_coding		bta-miR-210	ENSBTAG00000051169	ERICH2	protein_coding		bta-miR-484	ENSBTAG00000015212	IFNAR2	protein_coding
bta-miR-2389	ENSBTAG00000013848	ADGRD1	protein_coding		bta-miR-22	ENSBTAG00000008434	GCAT	protein_coding		bta-miR-484	ENSBTAG00000015361	CNTFR	protein_coding
bta-miR-2389	ENSBTAG00000014583	CALM3	protein_coding		bta-miR-22	ENSBTAG00000001830	LRRC46	protein_coding		bta-miR-484	ENSBTAG00000015363	CDC42SE1	lncRNA
bta-miR-2389	ENSBTAG00000014806	ATP2A3	protein_coding		bta-miR-22	ENSBTAG00000002508	GNG3	protein_coding		bta-miR-484	ENSBTAG00000015538	LEMD2	protein_coding
bta-miR-2389	ENSBTAG00000016208	TGM2	protein_coding		bta-miR-22	ENSBTAG00000002809	CAPN10	protein_coding		bta-miR-484	ENSBTAG00000015874	CASP3	protein_coding
bta-miR-2389	ENSBTAG00000016854	AK7	protein_coding		bta-miR-22	ENSBTAG00000003393	CCDC157	protein_coding		bta-miR-484	ENSBTAG00000015889	CLCN7	protein_coding
bta-miR-2389	ENSBTAG00000017228	TP53I11	protein_coding		bta-miR-22	ENSBTAG00000003539	ROPN1L	protein_coding		bta-miR-484	ENSBTAG00000015996	GPC1	protein_coding
bta-miR-2389	ENSBTAG00000017277	RAB36	protein_coding		bta-miR-22	ENSBTAG00000004630	COMP	protein_coding		bta-miR-484	ENSBTAG00000016139	TMEM120A	protein_coding
bta-miR-2389	ENSBTAG00000018451	PTMS	protein_coding		bta-miR-22	ENSBTAG00000005576	CLEC11A	protein_coding		bta-miR-484	ENSBTAG00000016378	LRP10	protein_coding
bta-miR-2389	ENSBTAG00000018753	TMEM163	protein_coding		bta-miR-22	ENSBTAG00000009287	EBP	protein_coding		bta-miR-484	ENSBTAG00000016413	DUSP26	protein_coding
bta-miR-2389	ENSBTAG00000018771	DNAAF1	protein_coding		bta-miR-22	ENSBTAG00000010758	SMIM5	protein_coding		bta-miR-484	ENSBTAG00000016722	PGGHG	protein_coding
bta-miR-2389	ENSBTAG00000018804	CELSR2	protein_coding		bta-miR-22	ENSBTAG00000014878	COX7A1	protein_coding		bta-miR-484	ENSBTAG00000017038	HPS4	protein_coding
bta-miR-2389	ENSBTAG00000019044	BAIAP2	protein_coding		bta-miR-22	ENSBTAG00000019864	MAPK15	protein_coding		bta-miR-484	ENSBTAG00000017143	PDIA4	protein_coding
bta-miR-2389	ENSBTAG00000019281	MCRS1	protein_coding		bta-miR-22	ENSBTAG00000022927	RAC3	protein_coding		bta-miR-484	ENSBTAG00000017451	TSPAN17	protein_coding
bta-miR-2389	ENSBTAG00000020067	LLGL2	protein_coding		bta-miR-22	ENSBTAG00000023452	B9D2	protein_coding		bta-miR-484	ENSBTAG00000017830	RBMS2	protein_coding
bta-miR-2389	ENSBTAG00000020836	CIBAR2	protein_coding		bta-miR-22	ENSBTAG00000046900	GGT1	protein_coding		bta-miR-484	ENSBTAG00000018040	PSMB10	protein_coding
bta-miR-2389	ENSBTAG00000020939	PLAC9	protein_coding		bta-miR-22	ENSBTAG00000052273	ENSBTAG00000052273	lncRNA		bta-miR-484	ENSBTAG00000018248	MGLL	protein_coding
bta-miR-2389	ENSBTAG00000024884	CCNF	protein_coding		bta-miR-22	ENSBTAG00000055143	ENSBTAG00000055143	protein_coding		bta-miR-484	ENSBTAG00000018366	SLC15A3	protein_coding
bta-miR-2389	ENSBTAG00000026375	RMI2	protein_coding		bta-miR-2285af	ENSBTAG00000049287	ENSBTAG00000049287	lncRNA		bta-miR-484	ENSBTAG00000018722	PLEKHM2	protein_coding
bta-miR-2389	ENSBTAG00000027854	ARHGDIG	protein_coding		bta-miR-2285cm	ENSBTAG00000019587	PI15	protein_coding		bta-miR-484	ENSBTAG00000018834	PPP1R37	protein_coding
bta-miR-2389	ENSBTAG00000031532	DACT2	protein_coding		bta-miR-2285r	ENSBTAG00000012688	CAPSL	protein_coding		bta-miR-484	ENSBTAG00000019150	PLD3	protein_coding
bta-miR-2389	ENSBTAG00000031792	POLR1H	protein_coding		bta-miR-2285r	ENSBTAG00000019587	PI15	protein_coding		bta-miR-484	ENSBTAG00000019177	BIN1	protein_coding
bta-miR-2389	ENSBTAG00000033220	C3H1orf189	protein_coding		bta-miR-2285r	ENSBTAG00000021751	RASEF	protein_coding		bta-miR-484	ENSBTAG00000019369	TSPAN4	protein_coding
bta-miR-2389	ENSBTAG00000039719	PHGDH	protein_coding		bta-miR-2285t	ENSBTAG00000000251	ALAD	protein_coding		bta-miR-484	ENSBTAG00000019378	KIAA1755	protein_coding
bta-miR-2389	ENSBTAG00000050741	ENSBTAG00000050741	lncRNA		bta-miR-23a	ENSBTAG00000001727	PRXL2B	protein_coding		bta-miR-484	ENSBTAG00000019567	IL21R	protein_coding
bta-miR-2389	ENSBTAG00000053015	GZMB	protein_coding		bta-miR-23a	ENSBTAG00000005577	RNASEH2C	protein_coding		bta-miR-484	ENSBTAG00000019734	CD276	protein_coding
bta-miR-2424	ENSBTAG00000020374	THSD1	protein_coding		bta-miR-23a	ENSBTAG00000007065	TRAPPC6A	protein_coding		bta-miR-484	ENSBTAG00000019940	RASGRF1	protein_coding
bta-miR-2424	ENSBTAG00000033690	BARD1	protein_coding		bta-miR-23a	ENSBTAG00000009649	DRC1	protein_coding		bta-miR-484	ENSBTAG00000020359	PLEKHM1	protein_coding
bta-miR-2474	ENSBTAG00000003075	DVL2	protein_coding		bta-miR-29a	ENSBTAG00000007348	STRA6	protein_coding		bta-miR-484	ENSBTAG00000020417	DAPK3	protein_coding
bta-miR-2474	ENSBTAG00000006595	C25H16orf71	protein_coding		bta-miR-30b	ENSBTAG00000001080	SPAG17	protein_coding		bta-miR-484	ENSBTAG00000020540	TMEM198	protein_coding
bta-miR-2474	ENSBTAG00000007096	GAS8	protein_coding		bta-miR-30b	ENSBTAG00000002214	TAT	protein_coding		bta-miR-484	ENSBTAG00000020963	RASSF1	protein_coding
bta-miR-2474	ENSBTAG00000010164	ESPNL	protein_coding		bta-miR-30b	ENSBTAG00000008693	EFCAB1	protein_coding		bta-miR-484	ENSBTAG00000021144	PSTPIP1	protein_coding
bta-miR-2474	ENSBTAG00000013291	ARMC6	protein_coding		bta-miR-30b	ENSBTAG00000010164	ESPNL	protein_coding		bta-miR-484	ENSBTAG00000021318	SCAMP5	protein_coding
bta-miR-2474	ENSBTAG00000017765	GSTM1	protein_coding		bta-miR-30b	ENSBTAG00000010378	PEF1	protein_coding		bta-miR-484	ENSBTAG00000021452	TRANK1	protein_coding
bta-miR-2474	ENSBTAG00000017846	F11R	protein_coding		bta-miR-30b	ENSBTAG00000010758	SMIM5	protein_coding		bta-miR-484	ENSBTAG00000021457	EFEMP2	protein_coding
bta-miR-2474	ENSBTAG00000018749	NUDT16	protein_coding		bta-miR-30b	ENSBTAG00000012941	IFT46	protein_coding		bta-miR-484	ENSBTAG00000021482	APH1A	protein_coding
bta-miR-2474	ENSBTAG00000020119	RNF43	protein_coding		bta-miR-30b	ENSBTAG00000013110	FARP2	protein_coding		bta-miR-484	ENSBTAG00000021568	VWCE	protein_coding
bta-miR-2474	ENSBTAG00000026501	MGC127055	protein_coding		bta-miR-30b	ENSBTAG00000017765	GSTM1	protein_coding		bta-miR-484	ENSBTAG00000021658	TAMALIN	protein_coding
bta-miR-2474	ENSBTAG00000031351	SEC14L4	protein_coding		bta-miR-30b	ENSBTAG00000017769	RIBC1	protein_coding		bta-miR-484	ENSBTAG00000022022	GUCD1	protein_coding
bta-miR-2474	ENSBTAG00000032548	SYBU	protein_coding		bta-miR-30b	ENSBTAG00000019025	NDUFA11	protein_coding		bta-miR-484	ENSBTAG00000022188	PPFIA1	protein_coding
bta-miR-2474	ENSBTAG00000053044	CDC42EP4	protein_coding		bta-miR-30b	ENSBTAG00000020965	ZMYND10	protein_coding		bta-miR-484	ENSBTAG00000023659	MT2A	protein_coding
bta-miR-2887	ENSBTAG00000001727	PRXL2B	protein_coding		bta-miR-30b	ENSBTAG00000023417	RUVBL2	protein_coding		bta-miR-484	ENSBTAG00000024901	ENSBTAG00000024901	protein_coding
bta-miR-2887	ENSBTAG00000003054	INSRR	protein_coding		bta-miR-30b	ENSBTAG00000031532	DACT2	protein_coding		bta-miR-484	ENSBTAG00000026356	DGAT1	protein_coding
bta-miR-2887	ENSBTAG00000003240	C8H9orf152	protein_coding		bta-miR-30b	ENSBTAG00000039719	PHGDH	protein_coding		bta-miR-484	ENSBTAG00000026676	SDC3	protein_coding
bta-miR-2887	ENSBTAG00000003632	CYP39A1	protein_coding		bta-miR-30b	ENSBTAG00000052273	ENSBTAG00000052273	lncRNA		bta-miR-484	ENSBTAG00000031641	PSMD8	protein_coding
bta-miR-2887	ENSBTAG00000003946	NECAB3	protein_coding		bta-miR-30b	ENSBTAG00000052518	TUBB4B	protein_coding		bta-miR-484	ENSBTAG00000031658	SEMA6B	protein_coding
bta-miR-2887	ENSBTAG00000004799	DENND2A	protein_coding		bta-miR-30b	ENSBTAG00000053015	GZMB	protein_coding		bta-miR-484	ENSBTAG00000031777	GDPD5	protein_coding
bta-miR-2887	ENSBTAG00000005857	SLC6A1	protein_coding		bta-miR-326	ENSBTAG00000000713	AGFG2	protein_coding		bta-miR-484	ENSBTAG00000032436	UBC	protein_coding
bta-miR-2887	ENSBTAG00000006387	TSNAXIP1	protein_coding		bta-miR-326	ENSBTAG00000001917	C15H11orf16	protein_coding		bta-miR-484	ENSBTAG00000035995	TNFAIP2	protein_coding
bta-miR-2887	ENSBTAG00000006578	SPEF1	protein_coding		bta-miR-326	ENSBTAG00000002036	CACNB1	protein_coding		bta-miR-484	ENSBTAG00000038619	ENSBTAG00000038619	protein_coding
bta-miR-2887	ENSBTAG00000007065	TRAPPC6A	protein_coding		bta-miR-326	ENSBTAG00000002980	GPT2	protein_coding		bta-miR-484	ENSBTAG00000039153	RPS6KA4	protein_coding
bta-miR-2887	ENSBTAG00000007077	ABHD1	protein_coding		bta-miR-326	ENSBTAG00000003328	TAMM41	protein_coding		bta-miR-484	ENSBTAG00000039819	RPH3AL	protein_coding
bta-miR-2887	ENSBTAG00000007220	CASKIN2	protein_coding		bta-miR-326	ENSBTAG00000003632	CYP39A1	protein_coding		bta-miR-484	ENSBTAG00000043951	IMPA2	protein_coding
bta-miR-2887	ENSBTAG00000008434	GCAT	protein_coding		bta-miR-326	ENSBTAG00000004630	COMP	protein_coding		bta-miR-484	ENSBTAG00000044208	DUSP4	protein_coding
bta-miR-2887	ENSBTAG00000008538	DNAI1	protein_coding		bta-miR-326	ENSBTAG00000005063	THEM6	protein_coding		bta-miR-484	ENSBTAG00000045767	LAT2	protein_coding
bta-miR-2887	ENSBTAG00000008646	TRMT112	protein_coding		bta-miR-326	ENSBTAG00000005333	MB	protein_coding		bta-miR-484	ENSBTAG00000046671	WFS1	protein_coding
bta-miR-2887	ENSBTAG00000009058	TMEM177	protein_coding		bta-miR-326	ENSBTAG00000005711	NSG1	protein_coding		bta-miR-484	ENSBTAG00000047062	LRP3	protein_coding
bta-miR-2887	ENSBTAG00000009686	FBXO15	protein_coding		bta-miR-326	ENSBTAG00000005762	LYNX1	protein_coding		bta-miR-484	ENSBTAG00000047531	ARHGAP4	protein_coding
bta-miR-2887	ENSBTAG00000010324	GTPBP1	protein_coding		bta-miR-326	ENSBTAG00000006185	SPC24	protein_coding		bta-miR-484	ENSBTAG00000047717	FAM222B	protein_coding
bta-miR-2887	ENSBTAG00000011390	CHRND	protein_coding		bta-miR-326	ENSBTAG00000006828	RAPGEF3	protein_coding		bta-miR-484	ENSBTAG00000047996	IFITM10	protein_coding
bta-miR-2887	ENSBTAG00000013855	ORMDL3	protein_coding		bta-miR-326	ENSBTAG00000007065	TRAPPC6A	protein_coding		bta-miR-484	ENSBTAG00000048054	UAP1L1	protein_coding
bta-miR-2887	ENSBTAG00000016732	DNAI2	protein_coding		bta-miR-326	ENSBTAG00000007096	GAS8	protein_coding		bta-miR-484	ENSBTAG00000048655	NT5E	protein_coding
bta-miR-2887	ENSBTAG00000017533	LRRC1	protein_coding		bta-miR-326	ENSBTAG00000007164	FGFR3	protein_coding		bta-miR-484	ENSBTAG00000048809	VPS37B	protein_coding
bta-miR-2887	ENSBTAG00000018487	CFAP45	protein_coding		bta-miR-326	ENSBTAG00000007325	TPSB2	protein_coding		bta-miR-484	ENSBTAG00000048980	ENSBTAG00000048980	protein_coding
bta-miR-2887	ENSBTAG00000018753	TMEM163	protein_coding		bta-miR-326	ENSBTAG00000007348	STRA6	protein_coding		bta-miR-484	ENSBTAG00000049346	ENSBTAG00000049346	protein_coding
bta-miR-2887	ENSBTAG00000020067	LLGL2	protein_coding		bta-miR-326	ENSBTAG00000007436	GGT6	protein_coding		bta-miR-484	ENSBTAG00000049459	ENSBTAG00000049459	lncRNA
bta-miR-2887	ENSBTAG00000020904	JAK3	protein_coding		bta-miR-326	ENSBTAG00000007994	OSCP1	protein_coding		bta-miR-484	ENSBTAG00000049936	ENSBTAG00000049936	lncRNA
bta-miR-2887	ENSBTAG00000021547	CFAP57	protein_coding		bta-miR-326	ENSBTAG00000008201	ODAD3	protein_coding		bta-miR-484	ENSBTAG00000050527	ENSBTAG00000050527	lncRNA
bta-miR-2887	ENSBTAG00000021928	DIPK1B	protein_coding		bta-miR-326	ENSBTAG00000008939	DNMBP	protein_coding		bta-miR-484	ENSBTAG00000050726	CD300H	protein_coding
bta-miR-2887	ENSBTAG00000024137	PTCH2	protein_coding		bta-miR-326	ENSBTAG00000009107	CBX8	protein_coding		bta-miR-484	ENSBTAG00000050933	SHISA4	protein_coding
bta-miR-2887	ENSBTAG00000025964	MAST4	protein_coding		bta-miR-326	ENSBTAG00000009607	LARGE2	protein_coding		bta-miR-484	ENSBTAG00000051502	ENSBTAG00000051502	lncRNA
bta-miR-2887	ENSBTAG00000026501	MGC127055	protein_coding		bta-miR-326	ENSBTAG00000009649	DRC1	protein_coding		bta-miR-484	ENSBTAG00000051907	CYBA	protein_coding
bta-miR-2887	ENSBTAG00000032548	SYBU	protein_coding		bta-miR-326	ENSBTAG00000009956	CENPM	protein_coding		bta-miR-484	ENSBTAG00000052755	ENSBTAG00000052755	lncRNA
bta-miR-2887	ENSBTAG00000033835	MPZ	protein_coding		bta-miR-326	ENSBTAG00000010657	ADGRB2	protein_coding		bta-miR-484	ENSBTAG00000053401	ENSBTAG00000053401	protein_coding
bta-miR-2887	ENSBTAG00000040490	CCDC3	protein_coding		bta-miR-326	ENSBTAG00000010661	DPYSL3	protein_coding		bta-miR-484	ENSBTAG00000054103	SLC66A2	protein_coding
bta-miR-2887	ENSBTAG00000049217	ENSBTAG00000049217	protein_coding		bta-miR-326	ENSBTAG00000010758	SMIM5	protein_coding		bta-miR-484	ENSBTAG00000054306	ENSBTAG00000054306	lncRNA
bta-miR-2887	ENSBTAG00000049547	ENSBTAG00000049547	protein_coding		bta-miR-326	ENSBTAG00000011000	HDAC10	protein_coding		bta-miR-484	ENSBTAG00000054442	ENSBTAG00000054442	lncRNA
bta-miR-2887	ENSBTAG00000051207	ENSBTAG00000051207	lncRNA		bta-miR-326	ENSBTAG00000011273	LRRC23	protein_coding		bta-miR-484	ENSBTAG00000054811	ENSBTAG00000054811	lncRNA
bta-miR-2887	ENSBTAG00000052273	ENSBTAG00000052273	lncRNA		bta-miR-326	ENSBTAG00000011356	CAMSAP3	protein_coding		bta-miR-484	ENSBTAG00000054824	ENSBTAG00000054824	lncRNA
bta-miR-2887	ENSBTAG00000054162	HOXB8	protein_coding		bta-miR-326	ENSBTAG00000011822	ARMH1	protein_coding		bta-miR-628	ENSBTAG00000005660	PSMD2	protein_coding
bta-miR-2889	ENSBTAG00000000170	GSTT4	protein_coding		bta-miR-326	ENSBTAG00000011976	CYP4B1	protein_coding		bta-miR-628	ENSBTAG00000011192	GPR87	protein_coding
bta-miR-2889	ENSBTAG00000000713	AGFG2	protein_coding		bta-miR-326	ENSBTAG00000012489	TMEM266	protein_coding		bta-miR-628	ENSBTAG00000016712	CLCA3	protein_coding
bta-miR-2889	ENSBTAG00000001134	SRRT	protein_coding		bta-miR-326	ENSBTAG00000012632	TECR	protein_coding		bta-miR-92b	ENSBTAG00000000495	HAVCR2	protein_coding
bta-miR-2889	ENSBTAG00000002188	C25H16orf89	protein_coding		bta-miR-326	ENSBTAG00000013036	YDJC	protein_coding		bta-miR-92b	ENSBTAG00000000742	AMOTL2	protein_coding
bta-miR-2889	ENSBTAG00000003075	DVL2	protein_coding		bta-miR-326	ENSBTAG00000013066	IGF2	protein_coding		bta-miR-92b	ENSBTAG00000000786	NQO2	protein_coding
bta-miR-2889	ENSBTAG00000003328	TAMM41	protein_coding		bta-miR-326	ENSBTAG00000014001	MAP1A	protein_coding		bta-miR-92b	ENSBTAG00000001152	TLE6	protein_coding
bta-miR-2889	ENSBTAG00000003434	CERS4	protein_coding		bta-miR-326	ENSBTAG00000014092	CELF6	protein_coding		bta-miR-92b	ENSBTAG00000003300	MFGE8	protein_coding
bta-miR-2889	ENSBTAG00000003682	DNAJB13	protein_coding		bta-miR-326	ENSBTAG00000014502	BRAT1	protein_coding		bta-miR-92b	ENSBTAG00000007111	STEAP3	protein_coding
bta-miR-2889	ENSBTAG00000003946	NECAB3	protein_coding		bta-miR-326	ENSBTAG00000014583	CALM3	protein_coding		bta-miR-92b	ENSBTAG00000007932	HCK	protein_coding
[truncated: 530 more rows]

## Sheet: RNA22 output
Supplementary File S15: The summary of the target prediction results for the Rb-modules with negative and significant correlations with mb-modules
[truncated: 5,533 more rows]

[truncated: 1 more sheets: common 3 softwares output]
