# Supplementary material for: An integrated analysis of mRNAs, lncRNAs, and miRNAs based on weighted gene co-expression network analysis involved in bovine endometritis
Source: Sci Rep. 2021 Sep 10;11:18050. doi: 10.1038/s41598-021-97319-y (PMC8433134; doi:10.1038/s41598-021-97319-y)
Supplement: Supplementary file 16 — Supplementary File S16. [file 41598_2021_97319_MOESM16_ESM.xlsx]

## Sheet: brown Rb module
Supplementary File S16: Complete results of the constructed integrated regulatory network.
brown module			STRING hub genes output					WGCNA hub genes-lncRNAs output			all hub genes in the network			brown module
hub genes	gene type		#node1	node2	experimentally_determined_interaction	combined_score		edgeData.fromNode	edgeData.toNode		genes	gene type		hub-hub genes	gene type
HOXB4	transcription factor		RNF180	SCN2B	0	0.54		ENSBTAG00000054677	ENSBTAG00000055143		ENSBTAG00000054677	lncRNA		ENSBTAG00000054677	lncRNA
ZNF383	transcription factor		SCN2A	SCN2B	0	0.971		ENSBTAG00000052273	ENSBTAG00000055143		ENSBTAG00000052273	lncRNA		ENSBTAG00000050741	lncRNA
ZSCAN31	transcription factor		RANGRF	SCN2B	0	0.463		ENSBTAG00000051242	ENSBTAG00000055143		ENSBTAG00000051242	lncRNA		ENSBTAG00000051242	lncRNA
MESP2	transcription factor		TUBG1	TUBB4B	0.199	0.617		ENSBTAG00000051207	ENSBTAG00000055143		ENSBTAG00000051207	lncRNA		ENSBTAG00000051207	lncRNA
SPDEF	transcription factor		TUBA1D	TUBB4B	0.449	0.912		ENSBTAG00000050741	ENSBTAG00000055143		ENSBTAG00000050741	lncRNA		ENSBTAG00000049287	lncRNA
TCF21	transcription factor		TUBG2	TUBB4B	0.199	0.92		ENSBTAG00000049287	ENSBTAG00000055143		ENSBTAG00000049287	lncRNA		CCDC39	protein_coding
PAX2	transcription factor		DYNC1I1	TUBB4B	0.07	0.636		ENSBTAG00000054677	C20H5orf49		HOXB4	transcription factor		CCDC40	protein_coding
DLX6	transcription factor		B9D2	TUBB4B	0	0.904		ENSBTAG00000052273	C20H5orf49		ZNF383	transcription factor		DNAI1	protein_coding
BARX2	transcription factor		RUVBL2	TUBB4B	0.071	0.424		ENSBTAG00000051242	C20H5orf49		ZSCAN31	transcription factor		DNAH11	protein_coding
PRDM6	transcription factor		PLK1	TUBB4B	0.17	0.924		ENSBTAG00000051207	C20H5orf49		MESP2	transcription factor		ENSBTAG00000052273	lncRNA
HMG20A	transcription factor		CETN2	TUBB4B	0	0.916		ENSBTAG00000050741	C20H5orf49		SPDEF	transcription factor		ZMYND10	protein_coding
PRDM16	transcription factor		FKBP4	TUBB4B	0	0.419		ENSBTAG00000049287	C20H5orf49		TCF21	transcription factor		RSPH9	protein_coding
DLX5	transcription factor		MCC	ERICH2	0	0.539		ENSBTAG00000054677	ENSBTAG00000054998		PAX2	transcription factor		DNAH5	protein_coding
ZNF423	transcription factor		ENSBTAG00000045867	CCDC103	0	0.538		ENSBTAG00000052273	ENSBTAG00000054998		DLX6	transcription factor		DNAI2	protein_coding
RXRG	transcription factor		SPAG1	CCDC103	0	0.801		ENSBTAG00000051242	ENSBTAG00000054998		BARX2	transcription factor		DNAAF11	protein_coding
SLC2A4RG	transcription factor		RUVBL2	CCDC103	0.084	0.509		ENSBTAG00000051207	ENSBTAG00000054998		PRDM6	transcription factor		DRC1	protein_coding
ID1	transcription factor		DNAH5	CCDC103	0	0.673		ENSBTAG00000050741	ENSBTAG00000054998		HMG20A	transcription factor		PACRG	protein_coding
NR0B1	transcription factor		ZMYND10	CCDC103	0	0.831		ENSBTAG00000049287	ENSBTAG00000054998		PRDM16	transcription factor		CCDC65	protein_coding
ZHX1	transcription factor		DNAAF1	CCDC103	0	0.582		ENSBTAG00000054677	LAGE3		DLX5	transcription factor		ODAD2	protein_coding
CREB3L4	transcription factor		DNAI2	CCDC103	0	0.773		ENSBTAG00000052273	LAGE3		ZNF423	transcription factor		SULT2B1	protein_coding
SREBF2	transcription factor		CCDC40	CCDC103	0	0.832		ENSBTAG00000051242	LAGE3		RXRG	transcription factor		GAS8	protein_coding
CENPS	transcription factor		CCDC65	CCDC103	0	0.747		ENSBTAG00000051207	LAGE3		SLC2A4RG	transcription factor		CCDC103	protein_coding
PBX3	transcription factor		DNAH11	CCDC103	0	0.736		ENSBTAG00000050741	LAGE3		ID1	transcription factor		EFHC1	protein_coding
OSR2	transcription factor		DNAAF11	CCDC103	0	0.906		ENSBTAG00000049287	LAGE3		NR0B1	transcription factor
ARNTL	transcription factor		ROPN1L	CCDC103	0	0.407		ENSBTAG00000054677	ENSBTAG00000054688		ZHX1	transcription factor
OVOL1	transcription factor		CCDC39	CCDC103	0	0.703		ENSBTAG00000052273	ENSBTAG00000054688		CREB3L4	transcription factor
FOXA2	transcription factor		SLC27A3	SERTAD2	0	0.453		ENSBTAG00000051242	ENSBTAG00000054688		SREBF2	transcription factor
MSX1	transcription factor		CCNF	FBXO17	0	0.909		ENSBTAG00000051207	ENSBTAG00000054688		CENPS	transcription factor
GLI3	transcription factor		DCUN1D2	FBXO17	0	0.9		ENSBTAG00000050741	ENSBTAG00000054688		PBX3	transcription factor
STAT5B	transcription factor		SPSB3	FBXO17	0	0.901		ENSBTAG00000049287	ENSBTAG00000054688		OSR2	transcription factor
HOXC6	transcription factor		ANAPC13	FBXO17	0	0.9		SCN2B	ENSBTAG00000054677		ARNTL	transcription factor
ZNF782	transcription factor		FBXO15	FBXO17	0	0.9		ENSBTAG00000054467	ENSBTAG00000054677		OVOL1	transcription factor
ZNF555	transcription factor		LRR1	FBXO17	0	0.9		HOXB8	ENSBTAG00000054677		FOXA2	transcription factor
OSR1	transcription factor		CCDC39	CCDC96	0	0.426		ENSBTAG00000053919	ENSBTAG00000054677		MSX1	transcription factor
FOXJ1	transcription factor		ECH1	ACOT2	0	0.922		SPATS1	ENSBTAG00000054677		GLI3	transcription factor
RCOR2	transcription factor		EPHX2	ACOT2	0	0.919		EFCAB10	ENSBTAG00000054677		STAT5B	transcription factor
RARG	transcription factor		TECR	ACOT2	0	0.902		ENSBTAG00000053126	ENSBTAG00000054677		HOXC6	transcription factor
ZFP2	transcription factor		OGN	B3GNT3	0	0.901		CDC42EP4	ENSBTAG00000054677		ZNF782	transcription factor
GLI1	transcription factor		GGT1	GGACT	0	0.447		LRRC74B	ENSBTAG00000054677		ZNF555	transcription factor
NFATC4	transcription factor		KIF6	COPZ2	0	0.9		ENSBTAG00000052913	ENSBTAG00000054677		OSR1	transcription factor
TP73	transcription factor		PSAT1	PHGDH	0.2	0.999		ENSBTAG00000052788	ENSBTAG00000054677		FOXJ1	transcription factor
SOX17	transcription factor		FDFT1	PHGDH	0	0.46		TUBB4B	ENSBTAG00000054677		RCOR2	transcription factor
HOXB7	transcription factor		ENO4	PHGDH	0	0.423		ENSBTAG00000052273	ENSBTAG00000054677		RARG	transcription factor
UBTF	transcription factor		CHRNB1	SLC22A3	0	0.433		ENSBTAG00000052141	ENSBTAG00000054677		ZFP2	transcription factor
TOX	transcription factor		SLC5A9	SLC22A3	0	0.431		PRSS35	ENSBTAG00000054677		GLI1	transcription factor
ESR2	transcription factor		SULT2B1	LHB	0	0.553		ENSBTAG00000052031	ENSBTAG00000054677		NFATC4	transcription factor
ZNF385B	transcription factor		ZDHHC13	ZDHHC1	0	0.479		ENSBTAG00000051985	ENSBTAG00000054677		TP73	transcription factor
ZNF41	transcription factor		ROR2	MCC	0	0.537		FGF10	ENSBTAG00000054677		SOX17	transcription factor
HOXA7	transcription factor		CRY1	SPA17	0	0.473		ENSBTAG00000051726	ENSBTAG00000054677		HOXB7	transcription factor
STK33	protein_coding		KCNIP4	PACRGL	0	0.433		C10H15orf65	ENSBTAG00000054677		UBTF	transcription factor
STARD10	protein_coding		CCDC39	PACRGL	0	0.457		COLQ	ENSBTAG00000054677		TOX	transcription factor
TSNAXIP1	protein_coding		DNAH11	SPAG6	0	0.569		ZNF389	ENSBTAG00000054677		ESR2	transcription factor
CCDC65	protein_coding		CCDC39	SPAG6	0	0.405		ENSBTAG00000051242	ENSBTAG00000054677		ZNF385B	transcription factor
CCDC180	protein_coding		IGSF11	CALR3	0	0.474		ENSBTAG00000051207	ENSBTAG00000054677		ZNF41	transcription factor
CAPS	protein_coding		TARS1L2	ADIRF	0	0.454		ERICH2	ENSBTAG00000054677		HOXA7	transcription factor
AGT	protein_coding		SPAG6	SPAG1	0	0.418		CFAP70	ENSBTAG00000054677		RNF180	protein_coding
FHAD1	protein_coding		DNAH5	SPAG1	0	0.414		TMEM151B	ENSBTAG00000054677		SCN2A	protein_coding
PRXL2B	protein_coding		DNAH11	SPAG1	0	0.519		ENSBTAG00000050741	ENSBTAG00000054677		RANGRF	protein_coding
ENSBTAG00000020522	protein_coding		DNAAF11	SPAG1	0.049	0.77		ENSBTAG00000050418	ENSBTAG00000054677		TUBG1	protein_coding
FBXO15	protein_coding		ANKRD10	SPAG1	0.082	0.514		ENSBTAG00000050402	ENSBTAG00000054677		TUBA1D	protein_coding
SPEF1	protein_coding		CCDC39	SPAG1	0	0.539		TRPM3	ENSBTAG00000054677		TUBG2	protein_coding
TUBG2	protein_coding		FZD5	SEC14L4	0	0.4		PRRG1	ENSBTAG00000054677		DYNC1I1	protein_coding
CFAP61	protein_coding		DNAH11	SLC6A20	0	0.547		ENSBTAG00000050151	ENSBTAG00000054677		B9D2	protein_coding
TNMD	protein_coding		TUBG1	TUBA1D	0.401	0.431		ENSBTAG00000050049	ENSBTAG00000054677		RUVBL2	protein_coding
FDFT1	protein_coding		TUBG2	TUBA1D	0.401	0.463		ENSBTAG00000049782	ENSBTAG00000054677		PLK1	protein_coding
IHH	protein_coding		TUBG1	TUBG2	0	0.809		DNAH6	ENSBTAG00000054677		CETN2	protein_coding
TTC21A	protein_coding		ENSBTAG00000047461	TTC30A	0	0.923		CCDC103	ENSBTAG00000054677		FKBP4	protein_coding
CCDC13	protein_coding		IFT140	TTC30A	0	0.968		ENSBTAG00000049524	ENSBTAG00000054677		MCC	protein_coding
MPPED2	protein_coding		FBXO36	ECT2L	0	0.638		SERTAD2	ENSBTAG00000054677		ENSBTAG00000045867	protein_coding
ATP1B2	protein_coding		ENSBTAG00000047461	DYNC1I1	0.304	0.52		ENSBTAG00000049339	ENSBTAG00000054677		SPAG1	protein_coding
TPPP3	protein_coding		COPZ2	DYNC1I1	0	0.9		ENSBTAG00000049287	ENSBTAG00000054677		DNAH5	protein_coding
C8H9orf152	protein_coding		TUBA1D	DYNC1I1	0.046	0.629		ENSBTAG00000049217	ENSBTAG00000054677		ZMYND10	protein_coding
DNAH3	protein_coding		B9D2	DYNC1I1	0	0.902		FBXO17	ENSBTAG00000054677		DNAAF1	protein_coding
BCHE	protein_coding		DYNLRB2	DYNC1I1	0.679	0.978		ENSBTAG00000049014	ENSBTAG00000054677		DNAI2	protein_coding
CFAP45	protein_coding		CCNB1	DYNC1I1	0	0.9		ENSBTAG00000048358	ENSBTAG00000054677		CCDC40	protein_coding
TEKT2	protein_coding		APOBEC4	ADAT2	0	0.59		SPACA6	ENSBTAG00000054677		CCDC65	protein_coding
FANK1	protein_coding		ANKRD10	NALF1	0	0.528		TUBG1	ENSBTAG00000054677		DNAH11	protein_coding
AIFM3	protein_coding		ECT2L	CCNF	0.279	0.466		ENSBTAG00000047990	ENSBTAG00000054677		DNAAF11	protein_coding
GGT1	protein_coding		IQCA1	EFCAB2	0.095	0.672		CCDC96	ENSBTAG00000054677		ROPN1L	protein_coding
LRRC46	protein_coding		SCG5	CPN1	0	0.439		LRRC10B	ENSBTAG00000054677		CCDC39	protein_coding
AKAP14	protein_coding		PAX2	CPN1	0	0.41		KCNIP4	ENSBTAG00000054677		SLC27A3	protein_coding
DNAI3	protein_coding		TTC30A	B9D2	0.122	0.418		CCDC188	ENSBTAG00000054677		CCNF	protein_coding
CYP39A1	protein_coding		IFT140	B9D2	0	0.602		ENSBTAG00000047461	ENSBTAG00000054677		DCUN1D2	protein_coding
IGSF11	protein_coding		NTF4	RUVBL2	0	0.402		APOBEC4	ENSBTAG00000054677		SPSB3	protein_coding
DRC3	protein_coding		ARHGDIG	RAC3	0.554	0.693		SH2D7	ENSBTAG00000054677		ANAPC13	protein_coding
DNPH1	protein_coding		CCDC39	FANK1	0	0.554		NTF4	ENSBTAG00000054677		FBXO15	protein_coding
TUBA1D	protein_coding		RSPH1	DNAH9	0	0.627		ANKRD66	ENSBTAG00000054677		LRR1	protein_coding
MAPK15	protein_coding		SLC35F3	DNAH9	0	0.487		GGT1	ENSBTAG00000054677		ECH1	protein_coding
MSMO1	protein_coding		TPPP3	DNAH9	0	0.541		ACOT2	ENSBTAG00000054677		EPHX2	protein_coding
SAXO2	protein_coding		SPATA18	DNAH9	0	0.533		MCOLN2	ENSBTAG00000054677		TECR	protein_coding
IGF2	protein_coding		EFHC1	DNAH9	0	0.416		B3GNT3	ENSBTAG00000054677		OGN	protein_coding
RANGRF	protein_coding		DYNLRB2	DNAH9	0.409	0.453		CBX6	ENSBTAG00000054677		GGT1	protein_coding
B9D2	protein_coding		DNAI2	DNAH9	0.304	0.805		GGACT	ENSBTAG00000054677		KIF6	protein_coding
DNAH11	protein_coding		ODAD4	DNAH9	0	0.415		ZNF383	ENSBTAG00000054677		PSAT1	protein_coding
IFT46	protein_coding		SNTN	DNAH9	0	0.664		ENSBTAG00000046220	ENSBTAG00000054677		FDFT1	protein_coding
TMC4	protein_coding		CAPSL	DNAH9	0	0.66		C19H17orf97	ENSBTAG00000054677		ENO4	protein_coding
CORO2B	protein_coding		PACRG	DNAH9	0	0.419		ENSBTAG00000045867	ENSBTAG00000054677		CHRNB1	protein_coding
DNAH5	protein_coding		DRC1	DNAH9	0	0.446		RASSF7	ENSBTAG00000054677		SLC5A9	protein_coding
GSTM1	protein_coding		RSPH9	DNAH9	0	0.635		IGSF11	ENSBTAG00000054677		SULT2B1	protein_coding
SPAG6	protein_coding		DNAI1	DNAH9	0.304	0.765		NTN3	ENSBTAG00000054677		ZDHHC13	protein_coding
LRRC74B	protein_coding		FOXJ1	DNAH9	0.046	0.507		SULT2B1	ENSBTAG00000054677		ROR2	protein_coding
SLC35A3	protein_coding		TEKT1	DNAH9	0	0.507		BSPRY	ENSBTAG00000054677		CRY1	protein_coding
CFAP52	protein_coding		IFT140	DNAH9	0	0.468		ITGBL1	ENSBTAG00000054677		KCNIP4	protein_coding
CFAP57	protein_coding		ENSBTAG00000045867	DNAH5	0	0.411		RNF180	ENSBTAG00000054677		IGSF11	protein_coding
REPS2	protein_coding		CCDC39	DNAH5	0	0.553		RNFT2	ENSBTAG00000054677		TARS1L2	protein_coding
TMEM151B	protein_coding		SPAG1	STRBP	0	0.431		MTHFD2L	ENSBTAG00000054677		SPAG6	protein_coding
HSD17B10	protein_coding		SPAG6	TEKT2	0	0.48		UBXN10	ENSBTAG00000054677		ANKRD10	protein_coding
GSTM3	protein_coding		TTC30A	TEKT2	0	0.464		C15H11orf97	ENSBTAG00000054677		FZD5	protein_coding
THEM6	protein_coding		RSPH1	TEKT2	0	0.436		KRT24	ENSBTAG00000054677		ENSBTAG00000047461	protein_coding
RTN4RL1	protein_coding		ROPN1L	TEKT2	0	0.703		C11H2orf81	ENSBTAG00000054677		IFT140	protein_coding
ENSBTAG00000055143	protein_coding		MTHFD2L	TDRKH	0	0.485		COPZ2	ENSBTAG00000054677		FBXO36	protein_coding
TPSB2	protein_coding		DAW1	CFAP57	0.41	0.422		PHGDH	ENSBTAG00000054677		COPZ2	protein_coding
TRMT112	protein_coding		SPAG6	DAW1	0	0.867		HOXB4	ENSBTAG00000054677		DYNLRB2	protein_coding
CCDC173	protein_coding		DNAH5	DAW1	0	0.418		SLC22A3	ENSBTAG00000054677		CCNB1	protein_coding
TTLL10	protein_coding		DNAAF11	DAW1	0.191	0.575		ANKRD65	ENSBTAG00000054677		APOBEC4	protein_coding
VWA7	protein_coding		SFTA2	RSPH1	0	0.658		MFSD6L	ENSBTAG00000054677		ECT2L	protein_coding
AK7	protein_coding		SYBU	RSPH1	0	0.645		SFTA2	ENSBTAG00000054677		IQCA1	protein_coding
DZANK1	protein_coding		DNAH5	RSPH1	0	0.446		ENSBTAG00000038770	ENSBTAG00000054677		SCG5	protein_coding
COPZ2	protein_coding		DNAH11	RSPH1	0	0.443		LHB	ENSBTAG00000054677		TTC30A	protein_coding
CFAP251	protein_coding		CCDC39	RSPH1	0	0.476		FPGT	ENSBTAG00000054677		NTF4	protein_coding
ADD3	protein_coding		ENSBTAG00000045867	ZMYND10	0	0.424		SCN2A	ENSBTAG00000054677		ARHGDIG	protein_coding
ANKRD66	protein_coding		SPA17	ZMYND10	0	0.424		ZDHHC1	ENSBTAG00000054677		RSPH1	protein_coding
RNASEH2A	protein_coding		SPAG1	ZMYND10	0	0.833		AIFM3	ENSBTAG00000054677		SLC35F3	protein_coding
CCDC40	protein_coding		DNAH5	ZMYND10	0	0.491		ZSCAN31	ENSBTAG00000054677		TPPP3	protein_coding
SMIM5	protein_coding		DAW1	ZMYND10	0	0.517		FAM183A	ENSBTAG00000054677		SPATA18	protein_coding
RSPH9	protein_coding		RSPH1	ZMYND10	0	0.404		CCDC160	ENSBTAG00000054677		EFHC1	protein_coding
DNAI4	protein_coding		DNAH11	ZMYND10	0	0.597		CKB	ENSBTAG00000054677		ODAD4	protein_coding
ABLIM2	protein_coding		DNAAF11	ZMYND10	0.073	0.869		MCC	ENSBTAG00000054677		SNTN	protein_coding
COL9A3	protein_coding		CCDC39	ZMYND10	0	0.711		GRIK1	ENSBTAG00000054677		CAPSL	protein_coding
KANK2	protein_coding		FZD2	FZD5	0	0.905		C27H4C4orf47	ENSBTAG00000054677		PACRG	protein_coding
SLC6A20	protein_coding		ROR2	FZD5	0.218	0.958		HOATZ	ENSBTAG00000054677		DRC1	protein_coding
RGS22	protein_coding		FANK1	MPPED2	0	0.659		KIAA2012	ENSBTAG00000054677		RSPH9	protein_coding
NME9	protein_coding		IGSF11	ARMC3	0	0.636		MPZ	ENSBTAG00000054677		DNAI1	protein_coding
NME5	protein_coding		KRT24	KRT10	0	0.902		BARD1	ENSBTAG00000054677		TEKT1	protein_coding
HECW1	protein_coding		HMGN5	ARHGEF15	0	0.564		SPA17	ENSBTAG00000054677		MTHFD2L	protein_coding
FPGT	protein_coding		SLC16A11	HMG20A	0	0.476		PACRGL	ENSBTAG00000054677		DAW1	protein_coding
PPM1K	protein_coding		SORBS2	HMG20A	0	0.451		SPAG6	ENSBTAG00000054677		SFTA2	protein_coding
CCDC181	protein_coding		TLN2	SLC35F3	0	0.414		CALR3	ENSBTAG00000054677		SYBU	protein_coding
RIBC1	protein_coding		SLC19A2	CCDC181	0	0.677		C3H1orf189	ENSBTAG00000054677		SPA17	protein_coding
PPP1R1B	protein_coding		SPAG6	SPEM1	0	0.451		PGM5	ENSBTAG00000054677		FZD2	protein_coding
RSPH1	protein_coding		HECW1	RNF43	0.187	0.612		ENSBTAG00000033166	ENSBTAG00000054677		FANK1	protein_coding
ZFAND4	protein_coding		FZD5	RNF43	0.362	0.956		DYDC2	ENSBTAG00000054677		KRT24	protein_coding
ENSBTAG00000050418	protein_coding		EFCAB2	TMC4	0	0.699		ADIRF	ENSBTAG00000054677		HMGN5	protein_coding
CFAP73	protein_coding		ENSBTAG00000045867	NXNL2	0	0.664		SCG5	ENSBTAG00000054677		SLC16A11	protein_coding
ARHGDIG	protein_coding		KCP	DNPH1	0	0.48		SYBU	ENSBTAG00000054677		SORBS2	protein_coding
IVD	protein_coding		RSPH1	TPPP3	0	0.618		SPAG1	ENSBTAG00000054677		TLN2	protein_coding
DNAAF6	protein_coding		SPACA6	RGS22	0	0.511		CCDC189	ENSBTAG00000054677		SLC19A2	protein_coding
C5H22orf23	protein_coding		FANK1	RGS22	0	0.404		TMEM102	ENSBTAG00000054677		HECW1	protein_coding
DNMBP	protein_coding		SORBS2	RGS22	0	0.417		DACT2	ENSBTAG00000054677		EFCAB2	protein_coding
CCDC157	protein_coding		CCNF	FAM81B	0	0.418		SEC14L4	ENSBTAG00000054677		KCP	protein_coding
DNAH7	protein_coding		HMG20A	FAM81B	0	0.68		SLC6A20	ENSBTAG00000054677		SPACA6	protein_coding
HOXB8	protein_coding		SORBS2	FAM81B	0	0.559		REPS2	ENSBTAG00000054677		COLQ	protein_coding
CFAP157	protein_coding		COLQ	CHRNB1	0.072	0.59		ENSBTAG00000031018	ENSBTAG00000054677		MPZ	protein_coding
ADGRB2	protein_coding		SCN2A	CNTNAP1	0	0.607		TUBA1D	ENSBTAG00000054677		KCNMA1	protein_coding
SPAG17	protein_coding		MPZ	CNTNAP1	0	0.593		PROB1	ENSBTAG00000054677		CADM3	protein_coding
OGN	protein_coding		KCNMA1	CNTNAP1	0	0.454		TUBG2	ENSBTAG00000054677		BARD1	protein_coding
CFAP69	protein_coding		CADM3	CNTNAP1	0	0.413		PDXP	ENSBTAG00000054677		ABCD3	protein_coding
PTGR2	protein_coding		BARD1	RAD51D	0.55	0.975		ARHGDIG	ENSBTAG00000054677		CHAC2	protein_coding
EPHX2	protein_coding		ABCD3	RAD51D	0.646	0.646		EID1	ENSBTAG00000054677		MPPED2	protein_coding
RNF180	protein_coding		CHAC2	STOX1	0	0.493		TTC30A	ENSBTAG00000054677		DPH5	protein_coding
CCDC39	protein_coding		FANK1	TSGA10	0	0.408		ECT2L	ENSBTAG00000054677		ADCY5	protein_coding
KRT24	protein_coding		MPPED2	TSGA10	0	0.493		KIF6	ENSBTAG00000054677		MFSD6L	protein_coding
LRRC23	protein_coding		ROPN1L	TSGA10	0	0.53		DYNC1I1	ENSBTAG00000054677		CFAP61	protein_coding
RPA3	protein_coding		HMGN5	TSGA10	0	0.665		MESP2	ENSBTAG00000054677		LHB	protein_coding
ENSBTAG00000015866	protein_coding		RUVBL2	POLR1C	0.097	0.528		CFAP65	ENSBTAG00000054677		STK33	protein_coding
DNAAF1	protein_coding		DPH5	POLR1C	0	0.518		DCDC2B	ENSBTAG00000054677		GNAO1	protein_coding
ENSBTAG00000052913	protein_coding		ADCY5	POLR1C	0	0.659		ADAT2	ENSBTAG00000054677		MCOLN2	protein_coding
DCDC1	protein_coding		UBTF	POLR1C	0.058	0.906		MGC127055	ENSBTAG00000054677		SEMA5B	protein_coding
CFAP43	protein_coding		HOXB4	PRDM16	0.058	0.505		ODF3B	ENSBTAG00000054677		TNRC6C	protein_coding
RUNX1T1	protein_coding		SLC27A3	LSS	0.416	0.521		CNTNAP4	ENSBTAG00000054677		TMEM212	protein_coding
SLC1A1	protein_coding		MFSD6L	SVOP	0	0.568		NALF1	ENSBTAG00000054677		NUDT5	protein_coding
CCDC96	protein_coding		CFAP61	RANGRF	0	0.459		CCNF	ENSBTAG00000054677		HIF3A	protein_coding
C19H17orf97	protein_coding		FZD5	CELSR2	0.158	0.423		EFCAB2	ENSBTAG00000054677		LRAT	protein_coding
MTMR11	protein_coding		LHB	ADCY5	0	0.9		ENSBTAG00000024492	ENSBTAG00000054677		ANKRD65	protein_coding
DRC1	protein_coding		STK33	ADCY5	0.045	0.413		TGFBR3	ENSBTAG00000054677		ARMC3	protein_coding
ECT2L	protein_coding		GNAO1	ADCY5	0.19	0.855		PTCH2	ENSBTAG00000054677		DNAI7	protein_coding
PKP2	protein_coding		DNAH5	DNAAF1	0	0.429		MORN2	ENSBTAG00000054677		PACRGL	protein_coding
GNAO1	protein_coding		DAW1	DNAAF1	0	0.436		CPN1	ENSBTAG00000054677		TEKT2	protein_coding
HDAC10	protein_coding		MCOLN2	TMEM163	0	0.422		ENSBTAG00000023845	ENSBTAG00000054677		IQCG	protein_coding
SCN2A	protein_coding		SEMA5B	TMEM163	0	0.55		RALGPS1	ENSBTAG00000054677		CCDC146	protein_coding
SERTAD2	protein_coding		TNRC6C	TMEM163	0	0.404		ZFP82	ENSBTAG00000054677		HSD17B10	protein_coding
CCDC78	protein_coding		TMEM212	TMEM163	0	0.591		B9D2	ENSBTAG00000054677		NKPD1	protein_coding
ADCY5	protein_coding		NUDT5	NUDT16	0	0.659		RUVBL2	ENSBTAG00000054677		DNAH3	protein_coding
HMGN1	protein_coding		MPZ	DCUN1D2	0	0.537		ENSBTAG00000023318	ENSBTAG00000054677		DNAH7	protein_coding
SFTA2	protein_coding		CCNF	DCUN1D2	0	0.9		RAC3	ENSBTAG00000054677		RAC3	protein_coding
ZMYND10	protein_coding		HIF3A	DCUN1D2	0.07	0.903		FANK1	ENSBTAG00000054677		LLGL2	protein_coding
RNF43	protein_coding		SPAG6	DLX5	0	0.469		DNAH9	ENSBTAG00000054677		DMGDH	protein_coding
C3H1orf194	protein_coding		PAX2	DLX5	0.068	0.494		ENSBTAG00000022373	ENSBTAG00000054677		CCDC113	protein_coding
EFCAB10	protein_coding		KCNIP4	SDR16C5	0.072	0.458		SPDEF	ENSBTAG00000054677		LSS	protein_coding
ODAD4	protein_coding		LRAT	SDR16C5	0	0.917		DNAH5	ENSBTAG00000054677		MAGOHB	protein_coding
RALGPS1	protein_coding		SEMA5B	ETNK2	0	0.453		DIPK1B	ENSBTAG00000054677		ISOC1	protein_coding
SLC7A4	protein_coding		DPH5	ARMC9	0	0.754		STRBP	ENSBTAG00000054677		RALGPS1	protein_coding
CFAP74	protein_coding		RSPH1	SPATA18	0	0.616		SLC27A3	ENSBTAG00000054677		PGM5	protein_coding
TMED6	protein_coding		TPPP3	SPATA18	0	0.537		ESRP1	ENSBTAG00000054677		ITGBL1	protein_coding
STARD7	protein_coding		ANKRD65	TTLL10	0	0.416		TCF21	ENSBTAG00000054677		EPHA7	protein_coding
CETN2	protein_coding		EFCAB2	IQCG	0.392	0.71		TEKT2	ENSBTAG00000054677		CCDC96	protein_coding
LRRC51	protein_coding		IQCA1	IQCG	0	0.692		TDRKH	ENSBTAG00000054677		FAM81B	protein_coding
LRAT	protein_coding		DAW1	LRRC51	0.584	0.593		PAX2	ENSBTAG00000054677		DHCR7	protein_coding
RTL6	protein_coding		ARMC3	CENATAC	0	0.493		CFAP57	ENSBTAG00000054677		TGM2	protein_coding
THBS3	protein_coding		DNAI7	CENATAC	0	0.485		IGFBP6	ENSBTAG00000054677		AGT	protein_coding
FAM234A	protein_coding		KCNMA1	LRRC38	0.06	0.496		DLX6	ENSBTAG00000054677		EDN3	protein_coding
LRR1	protein_coding		PACRGL	EFHC1	0	0.434		EPHA7	ENSBTAG00000054677		CCDC181	protein_coding
TGFBR3	protein_coding		SPAG6	EFHC1	0	0.731		CDHR3	ENSBTAG00000054677		TSGA10	protein_coding
TMEM35A	protein_coding		TEKT2	EFHC1	0	0.519		DAW1	ENSBTAG00000054677		CFAP57	protein_coding
CCDC89	protein_coding		IQCG	EFHC1	0	0.685		RSPH1	ENSBTAG00000054677		LRRC51	protein_coding
SYBU	protein_coding		CCDC146	EFHC1	0	0.776		TMEM35A	ENSBTAG00000054677		PI15	protein_coding
SEMA3C	protein_coding		CCDC39	EFHC1	0	0.582		HECW1	ENSBTAG00000054677		POLR1C	protein_coding
ENSBTAG00000016721	protein_coding		ECH1	HSD17B10	0	0.56		TNMD	ENSBTAG00000054677		PTCH2	protein_coding
NTF4	protein_coding		EFHC1	RIBC1	0	0.487		ZMYND10	ENSBTAG00000054677		SLC20A2	protein_coding
CCDC146	protein_coding		HSD17B10	RIBC1	0	0.541		FZD5	ENSBTAG00000054677		ENSBTAG00000015651	protein_coding
NXN	protein_coding		NKPD1	HDAC4	0.445	0.452		MPPED2	ENSBTAG00000054677		ENKUR	protein_coding
TMEM39B	protein_coding		ENSBTAG00000047461	DYNLRB2	0.409	0.958		PLAC9	ENSBTAG00000054677		WWP2	protein_coding
SCN2B	protein_coding		TTC30A	DYNLRB2	0	0.909		ARMC3	ENSBTAG00000054677		ESPNL	protein_coding
CCDC113	protein_coding		DNAH5	DYNLRB2	0.409	0.442		JAK3	ENSBTAG00000054677		SPEM1	protein_coding
BEX3	protein_coding		DNAH3	DYNLRB2	0.409	0.491		SLC16A11	ENSBTAG00000054677		ATP2A3	protein_coding
DNAI2	protein_coding		DNAH7	DYNLRB2	0.409	0.813		CIBAR2	ENSBTAG00000054677		TDRKH	protein_coding
HBQ1	protein_coding		DNAH11	DYNLRB2	0.409	0.415		KRT10	ENSBTAG00000054677		LYRM1	protein_coding
LTBP4	protein_coding		IFT140	DYNLRB2	0	0.924		PPP1R13L	ENSBTAG00000054677		TRPC6	protein_coding
DYDC2	protein_coding		RAC3	TNK1	0.419	0.429		ARHGEF15	ENSBTAG00000054677		MAPK15	protein_coding
JAK3	protein_coding		CHRNB1	TNK1	0	0.404		BARX2	ENSBTAG00000054677		COL9A3	protein_coding
NAA38	protein_coding		LLGL2	LRRC1	0.165	0.412		ZDHHC13	ENSBTAG00000054677		RAD51D	protein_coding
FBXO17	protein_coding		DMGDH	CDO1	0	0.408		FZD2	ENSBTAG00000054677		ESRP1	protein_coding
ENSBTAG00000054677	lncRNA		ZMYND10	RUNX1T1	0	0.528		PRDM6	ENSBTAG00000054677		IGFBP6	protein_coding
CFAP206	protein_coding		PRDM6	RUNX1T1	0.505	0.506		STMND1	ENSBTAG00000054677		TBXA2R	protein_coding
CFAP161	protein_coding		DAW1	RAB36	0	0.514		ENSBTAG00000020522	ENSBTAG00000054677		TTC21A	protein_coding
FGF10	protein_coding		CCDC113	RAB36	0	0.542		SAMD15	ENSBTAG00000054677		CKB	protein_coding
CBX8	protein_coding		DNAAF11	DNAH7	0.074	0.435		HMG20A	ENSBTAG00000054677		PCCB	protein_coding
C9H6orf118	protein_coding		ENSBTAG00000045867	DNAI2	0.047	0.595		SLC35F3	ENSBTAG00000054677		ADD3	protein_coding
GAS8	protein_coding		SPAG1	DNAI2	0.043	0.559		SLC19A2	ENSBTAG00000054677		ADAMTS19	protein_coding
IQUB	protein_coding		DNAH5	DNAI2	0.304	0.9		CCDC181	ENSBTAG00000054677		RGS22	protein_coding
LNX2	protein_coding		DAW1	DNAI2	0	0.565		SPEM1	ENSBTAG00000054677		ANP32E	protein_coding
INSRR	protein_coding		RSPH1	DNAI2	0	0.455		RNF43	ENSBTAG00000054677		XPO1	protein_coding
CACNA1D	protein_coding		ZMYND10	DNAI2	0	0.626		NKPD1	ENSBTAG00000054677		USP11	protein_coding
PTCH1	protein_coding		DNAAF1	DNAI2	0	0.504		LLGL2	ENSBTAG00000054677		IFT46	protein_coding
GRTP1	protein_coding		DNAH3	DNAI2	0.304	0.571		TMC4	ENSBTAG00000054677		CCDC103	protein_coding
HIF3A	protein_coding		DYNLRB2	DNAI2	0.46	0.549		NXNL2	ENSBTAG00000054677		EXOSC8	protein_coding
TEKT1	protein_coding		DNAH7	DNAI2	0.304	0.596		AFAP1L1	ENSBTAG00000054677		RAB36	protein_coding
NXPE3	protein_coding		DNAH11	DNAI2	0.304	0.88		DNPH1	ENSBTAG00000054677		TMEM231	protein_coding
MNS1	protein_coding		DNAAF11	DNAI2	0	0.754		MAPK15	ENSBTAG00000054677		CELSR2	protein_coding
CCDC153	protein_coding		CCDC146	DNAI2	0	0.552		TPPP3	ENSBTAG00000054677		RSPH4C4A	protein_coding
MPTX	protein_coding		CCDC39	DNAI2	0	0.786		RGS22	ENSBTAG00000054677		PHKA1	protein_coding
SPATA6L	protein_coding		CCNF	SPSB3	0	0.904		GPRC5B	ENSBTAG00000054677		SGF29	protein_coding
NIPSNAP3A	protein_coding		DCUN1D2	SPSB3	0	0.9		PI15	ENSBTAG00000054677		TBC1D30	protein_coding
UBXN11	protein_coding		SULT2B1	DHCR7	0	0.812		C5H22orf23	ENSBTAG00000054677		JAK3	protein_coding
ENSBTAG00000015651	protein_coding		LSS	DHCR7	0	0.979		NUDT5	ENSBTAG00000054677		CDO1	protein_coding
PRSS16	protein_coding		KCNMA1	DHCR7	0	0.492		CHAC2	ENSBTAG00000054677		KCNMB2	protein_coding
ADIRF	protein_coding		MAGOHB	NPM3	0	0.4		CFAP100	ENSBTAG00000054677		IGF2	protein_coding
SLC5A9	protein_coding		ABCD3	ECH1	0	0.472		FAM81B	ENSBTAG00000054677		RPA3	protein_coding
DNAJB13	protein_coding		ISOC1	ECH1	0	0.54		KCNH3	ENSBTAG00000054677		UBXN10	protein_coding
TSGA10	protein_coding		RALGPS1	VWA3A	0	0.486		CFAP77	ENSBTAG00000054677		CHDH	protein_coding
TLN2	protein_coding		GGT1	TGM2	0	0.447		KDF1	ENSBTAG00000054677		RNASEH2A	protein_coding
CFAP126	protein_coding		PGM5	MDH1B	0.195	0.763		CHRNB1	ENSBTAG00000054677		AIFM3	protein_coding
EFHB	protein_coding		ENO4	MDH1B	0.072	0.57		MAGOHB	ENSBTAG00000054677		SLC1A1	protein_coding
GSTA4	protein_coding		TCF21	ID1	0.347	0.424		LRRC42	ENSBTAG00000054677		CBX6	protein_coding
FGFR3	protein_coding		SEMA5B	ADAMTS19	0	0.902		SLC1A1	ENSBTAG00000054677		CORO2B	protein_coding
ROPN1L	protein_coding		ISOC1	ADAMTS19	0	0.583		CNTNAP1	ENSBTAG00000054677		RASSF7	protein_coding
FAM169A	protein_coding		ENSBTAG00000045867	CCDC40	0	0.57		RAD51D	ENSBTAG00000054677		DYDC2	protein_coding
KCNJ8	protein_coding		PACRGL	CCDC40	0.067	0.425		DPH5	ENSBTAG00000054677		ADAT2	protein_coding
NXNL2	protein_coding		SPAG6	CCDC40	0	0.406		STOX1	ENSBTAG00000054677		DNAI3	protein_coding
PPP1R32	protein_coding		SPAG1	CCDC40	0	0.635		JAZF1	ENSBTAG00000054677		PTCH1	protein_coding
ENSBTAG00000033166	protein_coding		DNAH5	CCDC40	0	0.645		TSGA10	ENSBTAG00000054677		GRTP1	protein_coding
NUDT16	protein_coding		RSPH1	CCDC40	0	0.506		POLR1C	ENSBTAG00000054677		ARL4D	protein_coding
SLC27A3	protein_coding		ZMYND10	CCDC40	0	0.703		PRDM16	ENSBTAG00000054677		GCAT	protein_coding
FAM117A	protein_coding		DNAAF1	CCDC40	0	0.54		HIF3A	ENSBTAG00000054677		CIBAR2	protein_coding
RAB36	protein_coding		DNAH3	CCDC40	0	0.715		LSS	ENSBTAG00000054677		CBX8	protein_coding
PANK1	protein_coding		EFHC1	CCDC40	0	0.461		SVOP	ENSBTAG00000054677		HDAC4	protein_coding
EFCAB2	protein_coding		DNAI2	CCDC40	0	0.764		RANGRF	ENSBTAG00000054677		HDAC10	protein_coding
SPACA9	protein_coding		IQCA1	CCDC40	0	0.545		CELSR2	ENSBTAG00000054677		DPF1	protein_coding
BEX5	protein_coding		DNAH11	CCDC40	0	0.803		ADCY5	ENSBTAG00000054677		PCBD1	protein_coding
VWA3A	protein_coding		DNAAF11	CCDC40	0	0.797		DNAAF1	ENSBTAG00000054677		NRIP2	protein_coding
RAD51D	protein_coding		CCDC146	CCDC40	0	0.688		HMGN1	ENSBTAG00000054677		PALS1	protein_coding
DCAKD	protein_coding		CCDC39	CCDC40	0.682	0.985		RTP3	ENSBTAG00000054677		NTN3	protein_coding
PRR3	protein_coding		RAC3	ABLIM2	0	0.84		SEMA5B	ENSBTAG00000054677		DNMBP	protein_coding
CDHR3	protein_coding		TUBG1	PHKA1	0.409	0.408		TMEM163	ENSBTAG00000054677		IHH	protein_coding
KCNIP4	protein_coding		TUBG2	PHKA1	0.409	0.408		NUDT16	ENSBTAG00000054677		BCHE	protein_coding
DCUN1D2	protein_coding		MPPED2	PHKA1	0.402	0.402		DCUN1D2	ENSBTAG00000054677		AKAP14	protein_coding
RP1	protein_coding		ENSBTAG00000045867	CCDC65	0.046	0.565		TNRC6C	ENSBTAG00000054677		IAH1	protein_coding
DNAAF11	protein_coding		SPAG6	CCDC65	0	0.479		ATP13A5	ENSBTAG00000054677		PRR7	protein_coding
GAS2L2	protein_coding		SPAG1	CCDC65	0	0.615		DLX5	ENSBTAG00000054677		ADCY8	protein_coding
QPCT	protein_coding		ZMYND10	CCDC65	0	0.711		SDR16C5	ENSBTAG00000054677		CHN1	protein_coding
DNAI7	protein_coding		DNAH3	CCDC65	0	0.433		DNAH3	ENSBTAG00000054677		CASKIN2	protein_coding
DHCR7	protein_coding		DNAI2	CCDC65	0	0.69		LYRM1	ENSBTAG00000054677		RNFT2	protein_coding
UBXN10	protein_coding		CCDC40	CCDC65	0	0.931		GAS2L2	ENSBTAG00000054677		KCNH3	protein_coding
POP5	protein_coding		IQCA1	CCDC65	0	0.456		ETNK2	ENSBTAG00000054677		CENPM	protein_coding
ENSBTAG00000050741	lncRNA		DNAH11	CCDC65	0	0.695		ARMC9	ENSBTAG00000054677		KANK2	protein_coding
ENSBTAG00000011713	protein_coding		DNAAF11	CCDC65	0	0.703		CFAP45	ENSBTAG00000054677		PANK1	protein_coding
LRRC1	protein_coding		CCDC39	CCDC65	0	0.889		PTMS	ENSBTAG00000054677		STARD10	protein_coding
KIAA2012	protein_coding		ITGBL1	LNX2	0	0.467		WWP2	ENSBTAG00000054677		DCDC2B	protein_coding
DPH5	protein_coding		EPHA7	LNX2	0.174	0.413		KIAA1217	ENSBTAG00000054677		PPP1R13L	protein_coding
ENSBTAG00000052031	protein_coding		CCDC96	ENKUR	0	0.418		STARD7	ENSBTAG00000054677		SCRN1	protein_coding
YDJC	protein_coding		SPAG6	ENKUR	0	0.555		ATP5MC1	ENSBTAG00000054677		PEF1	protein_coding
TARS1L2	protein_coding		FANK1	ENKUR	0	0.538		NIPAL2	ENSBTAG00000054677		SLC6A20	protein_coding
LRRC42	protein_coding		HMG20A	ENKUR	0	0.664		TKFC	ENSBTAG00000054677		MVD	protein_coding
PHGDH	protein_coding		FAM81B	ENKUR	0	0.726		SPATA18	ENSBTAG00000054677		C1QBP	protein_coding
ODF3B	protein_coding		EFHC1	ENKUR	0	0.524		CASTOR1	ENSBTAG00000054677		TRMT112	protein_coding
CAMSAP3	protein_coding		SORBS2	ENKUR	0	0.482		TTLL10	ENSBTAG00000054677		LTBP4	protein_coding
PCBD1	protein_coding		CFAP61	ENKUR	0	0.444		IQCG	ENSBTAG00000054677		SDR16C5	protein_coding
IAH1	protein_coding		CCDC39	ENKUR	0	0.595		LRRC51	ENSBTAG00000054677		PTMS	protein_coding
TMEM231	protein_coding		B9D2	TMEM231	0.762	0.986		CENATAC	ENSBTAG00000054677		LRRC1	protein_coding
HSD11B2	protein_coding		ZNF423	TMEM231	0	0.523		DOLPP1	ENSBTAG00000054677		PMCH	protein_coding
CASKIN2	protein_coding		MAGOHB	STYK1	0	0.783		LRRC38	ENSBTAG00000054677		CENATAC	protein_coding
TBC1D30	protein_coding		ECH1	EPHX2	0.044	0.928		CFAP52	ENSBTAG00000054677		PENK	protein_coding
ENSBTAG00000031018	protein_coding		DHCR7	PCCB	0	0.537		EFHC1	ENSBTAG00000054677		MORN2	protein_coding
LRRC36	protein_coding		ECH1	PCCB	0.2	0.606		CCDC153	ENSBTAG00000054677		ROPN1	protein_coding
FNTB	protein_coding		SULT2B1	STARD10	0	0.453		HSD17B10	ENSBTAG00000054677		ACSM3	protein_coding
C27H4C4orf47	protein_coding		TGM2	TBXA2R	0	0.68		RIBC1	ENSBTAG00000054677		FGFR3	protein_coding
JAZF1	protein_coding		KCNMA1	TBXA2R	0.334	0.421		GSTM1	ENSBTAG00000054677		CCDC180	protein_coding
TACC1	protein_coding		AGT	TBXA2R	0.068	0.917		HDAC4	ENSBTAG00000054677		TM7SF2	protein_coding
DIPK2A	protein_coding		EDN3	TBXA2R	0.178	0.915		DYNLRB2	ENSBTAG00000054677		ATP2A1	protein_coding
C25H16orf71	protein_coding		CCDC181	PPP1R32	0	0.418		TNK1	ENSBTAG00000054677		QPCT	protein_coding
RNFT2	protein_coding		TSGA10	PPP1R32	0	0.533		LRRC1	ENSBTAG00000054677		MORN5	protein_coding
ANKRD65	protein_coding		CFAP57	NAA38	0.376	0.567		CDO1	ENSBTAG00000054677		NME5	protein_coding
PRSS35	protein_coding		DAW1	NAA38	0.654	0.696		ZNF423	ENSBTAG00000054677		DNAH9	protein_coding
ROBO1	protein_coding		MAGOHB	NAA38	0.269	0.427		RUNX1T1	ENSBTAG00000054677		PRR15L	protein_coding
CHRDL1	protein_coding		LRRC51	NAA38	0.602	0.699		PTI	ENSBTAG00000054677		RCAN2	protein_coding
GCSH	protein_coding		SPDEF	CREB3L4	0	0.506		RAB36	ENSBTAG00000054677		DACT2	protein_coding
SLC6A1	protein_coding		PI15	CREB3L4	0	0.416		LRAT	ENSBTAG00000054677		REPS2	protein_coding
ERICH2	protein_coding		LHB	ADCY8	0	0.905		GASK1B	ENSBTAG00000054677		IDI1	protein_coding
NRM	protein_coding		POLR1C	ADCY8	0	0.659		RAB11FIP4	ENSBTAG00000054677		CYP39A1	protein_coding
JAKMIP2	protein_coding		ADCY5	ADCY8	0	0.912		TMEM39B	ENSBTAG00000054677		ANP32A	protein_coding
SORBS2	protein_coding		GNAO1	ADCY8	0.19	0.855		C13H20orf85	ENSBTAG00000054677		PHGDH	protein_coding
RIBC2	protein_coding		CFAP61	CFAP43	0	0.519		SGF29	ENSBTAG00000054677		SLC25A12	protein_coding
ADAMTS12	protein_coding		CCNF	ANAPC13	0	0.9		AK7	ENSBTAG00000054677		CNTNAP4	protein_coding
DMGDH	protein_coding		CCNB1	ANAPC13	0	0.601		ARL4D	ENSBTAG00000054677		SCN2B	protein_coding
ENSBTAG00000049287	lncRNA		BARD1	PLK1	0.409	0.582		RXRG	ENSBTAG00000054677		TFPI2	protein_coding
SRPK3	protein_coding		TUBG2	PLK1	0.17	0.924		DNAH7	ENSBTAG00000054677		TRAPPC2	protein_coding
MARVELD1	protein_coding		DYNC1I1	PLK1	0	0.9		USP11	ENSBTAG00000054677		DPYSL3	protein_coding
PFKFB2	protein_coding		CCNF	PLK1	0.204	0.796		SLC25A12	ENSBTAG00000054677		CACNA1D	protein_coding
PLPPR5	protein_coding		B9D2	PLK1	0	0.9		DNAI2	ENSBTAG00000054677		LPAR4	protein_coding
ATP2A3	protein_coding		ZNF423	PLK1	0.043	0.57		ANP32E	ENSBTAG00000054677		CATIP	protein_coding
ZMYND12	protein_coding		CCNB1	PLK1	0.458	0.998		ENSBTAG00000016721	ENSBTAG00000054677		LRRC38	protein_coding
MGC127055	protein_coding		LSS	SREBF2	0	0.637		SLC2A4RG	ENSBTAG00000054677		FAM169A	protein_coding
NECAB3	protein_coding		DHCR7	SREBF2	0	0.672		FAM234A	ENSBTAG00000054677		GNG3	protein_coding
SLC25A12	protein_coding		CCNF	CCNB1	0.261	0.622		HBQ1	ENSBTAG00000054677		AGRN	protein_coding
C15H11orf97	protein_coding		PTCH2	CCNB1	0.155	0.423		SPSB3	ENSBTAG00000054677		SPC24	protein_coding
NPTXR	protein_coding		B9D2	CCNB1	0	0.901		SORBS2	ENSBTAG00000054677		TUBB4B	protein_coding
ACOT2	protein_coding		SLC20A2	SLC5A9	0	0.458		DHCR7	ENSBTAG00000054677		GPT2	protein_coding
TMEM177	protein_coding		CCDC96	CCDC113	0	0.46		NPM3	ENSBTAG00000054677		GSTA4	protein_coding
NUDT5	protein_coding		FANK1	CCDC113	0	0.542		ECH1	ENSBTAG00000054677		SVOP	protein_coding
ZCCHC3	protein_coding		EFHC1	CCDC113	0	0.599		VWA3A	ENSBTAG00000054677		CNTNAP1	protein_coding
ENSBTAG00000054688	protein_coding		ENSBTAG00000015651	CCDC113	0	0.541		SCRN1	ENSBTAG00000054677		LRRC23	protein_coding
CHN1	protein_coding		ENKUR	CCDC113	0	0.67		TGM2	ENSBTAG00000054677		SLC6A1	protein_coding
IQCA1	protein_coding		CCDC146	CCDC113	0	0.454		MDH1B	ENSBTAG00000054677		JAKMIP2	protein_coding
MFSD6L	protein_coding		CCDC39	CCDC113	0	0.672		ID1	ENSBTAG00000054677		DVL2	protein_coding
MORN5	protein_coding		WWP2	WDR17	0.076	0.535		CETN4	ENSBTAG00000054677		GAS8	protein_coding
CPN1	protein_coding		CADM3	CELF6	0	0.452		ADAMTS19	ENSBTAG00000054677		IQUB	protein_coding
USP11	protein_coding		MTHFD2L	PSAT1	0	0.416		C21H14orf28	ENSBTAG00000054677		STARD7	protein_coding
ZDHHC1	protein_coding		ESPNL	EFHB	0	0.723		CCDC40	ENSBTAG00000054677		CFAP161	protein_coding
C10H15orf65	protein_coding		DNAH5	DNAI3	0.304	0.412		FAM169A	ENSBTAG00000054677		TTLL9	protein_coding
DNAH9	protein_coding		RSPH1	DNAI3	0	0.45		ISOC2	ENSBTAG00000054677		RIBC2	protein_coding
ENSBTAG00000048358	protein_coding		ARMC3	DNAI3	0	0.639		ABLIM2	ENSBTAG00000054677		CCDC78	protein_coding
ENKUR	protein_coding		DYNLRB2	DNAI3	0.46	0.561		ENSBTAG00000015866	ENSBTAG00000054677		GSTM3	protein_coding
ZDHHC13	protein_coding		DNAH11	DNAI3	0.304	0.415		CFAP126	ENSBTAG00000054677		MTRR	protein_coding
ROPN1	protein_coding		IFT140	DNAI3	0	0.748		PHKA1	ENSBTAG00000054677		SLC41A3	protein_coding
ETNK2	protein_coding		DNAI7	DNAI3	0	0.562		TFPI2	ENSBTAG00000054677		ERICH2	protein_coding
GRIK1	protein_coding		DNAH11	ODAD4	0	0.415		CCDC65	ENSBTAG00000054677		SERTAD2	protein_coding
TADA1	protein_coding		SPEM1	ATP1B2	0	0.465		ENSBTAG00000015651	ENSBTAG00000054677		FBXO17	protein_coding
CFAP70	protein_coding		CHRNB1	ATP1B2	0	0.573		LNX2	ENSBTAG00000054677		ACOT2	protein_coding
TUBB4B	protein_coding		ATP2A3	ATP1B2	0.219	0.427		COL9A3	ENSBTAG00000054677		B3GNT3	protein_coding
TDRKH	protein_coding		KCNMA1	ATP1B2	0.27	0.408		ENKUR	ENSBTAG00000054677		GGACT	protein_coding
MB	protein_coding		CCDC39	IQCA1	0	0.558		NR0B1	ENSBTAG00000054677		SLC22A3	protein_coding
SPACA6	protein_coding		RALGPS1	MARVELD1	0	0.595		C9H6orf118	ENSBTAG00000054677		ZDHHC1	protein_coding
CFAP100	protein_coding		TDRKH	MARVELD1	0	0.474		TMEM231	ENSBTAG00000054677		CALR3	protein_coding
KCNMB2	protein_coding		HOXB4	PBX3	0.36	0.456		CCDC180	ENSBTAG00000054677		ADIRF	protein_coding
ZFP82	protein_coding		DLX6	PBX3	0.273	0.421		STYK1	ENSBTAG00000054677		SEC14L4	protein_coding
FUT10	protein_coding		DLX5	PBX3	0.273	0.404		ZHX1	ENSBTAG00000054677		NALF1	protein_coding
RAPGEF3	protein_coding		LYRM1	PBX3	0	0.459		EPHX2	ENSBTAG00000054677		CPN1	protein_coding
SULT2B1	protein_coding		SCN2A	KCNMA1	0.117	0.479		PCCB	ENSBTAG00000054677		STRBP	protein_coding
ENSBTAG00000008370	protein_coding		TRPC6	KCNMA1	0	0.477		STARD10	ENSBTAG00000054677		KRT10	protein_coding
MPZ	protein_coding		DYNC1I1	XPO1	0	0.9		IQCC	ENSBTAG00000054677		ARHGEF15	protein_coding
DIPK1B	protein_coding		B9D2	XPO1	0	0.9		TBXA2R	ENSBTAG00000054677		RNF43	protein_coding
ENO4	protein_coding		MAPK15	XPO1	0.371	0.426		SLC20A2	ENSBTAG00000054677		TMC4	protein_coding
GALNT16	protein_coding		PLK1	XPO1	0	0.927		PPP1R32	ENSBTAG00000054677		NXNL2	protein_coding
SPATS1	protein_coding		CCNB1	XPO1	0.117	0.938		ATP2A3	ENSBTAG00000054677		DNPH1	protein_coding
DACT2	protein_coding		COLQ	AGRN	0.191	0.606		NAA38	ENSBTAG00000054677		STOX1	protein_coding
IFT140	protein_coding		CHRNB1	AGRN	0	0.563		CREB3L4	ENSBTAG00000054677		TMEM163	protein_coding
LRRC10B	protein_coding		COL9A3	AGRN	0.191	0.433		BEX5	ENSBTAG00000054677		NUDT16	protein_coding
ENSBTAG00000052788	protein_coding		BARD1	RPA3	0.267	0.953		ADCY8	ENSBTAG00000054677		ETNK2	protein_coding
INKA1	protein_coding		MAGOHB	RPA3	0	0.454		CALM3	ENSBTAG00000054677		ARMC9	protein_coding
RCAN2	protein_coding		RAD51D	RPA3	0	0.907		CFAP43	ENSBTAG00000054677		TTLL10	protein_coding
BARD1	protein_coding		ESRP1	CLDN1	0	0.574		TNFAIP8	ENSBTAG00000054677		RIBC1	protein_coding
SNU13	protein_coding		ENSBTAG00000045867	DNAH11	0	0.595		ANAPC13	ENSBTAG00000054677		TNK1	protein_coding
SAMD15	protein_coding		CCDC39	DNAH11	0	0.779		ERN2	ENSBTAG00000054677		RUNX1T1	protein_coding
DNAH6	protein_coding		IGFBP6	IGF2	0.539	0.993		PLK1	ENSBTAG00000054677		NPM3	protein_coding
ABCD3	protein_coding		SPA17	ARNTL	0	0.461		SREBF2	ENSBTAG00000054677		VWA3A	protein_coding
NTN3	protein_coding		HIF3A	ARNTL	0.412	0.463		CCNB1	ENSBTAG00000054677		MDH1B	protein_coding
HOATZ	protein_coding		CRY1	ARNTL	0.847	0.996		SLC5A9	ENSBTAG00000054677		ABLIM2	protein_coding
FARP2	protein_coding		RSPH1	SNTN	0	0.702		CCDC113	ENSBTAG00000054677		LNX2	protein_coding
CASTOR1	protein_coding		TPPP3	SNTN	0	0.673		WDR17	ENSBTAG00000054677		STYK1	protein_coding
PRR7	protein_coding		SPATA18	SNTN	0	0.69		CELF6	ENSBTAG00000054677		PPP1R32	protein_coding
SYT5	protein_coding		TBXA2R	PMCH	0.058	0.902		CFAP206	ENSBTAG00000054677		NAA38	protein_coding
TBXA2R	protein_coding		CCNB1	PMCH	0	0.41		UBIAD1	ENSBTAG00000054677		CFAP43	protein_coding
SPA17	protein_coding		AGT	PMCH	0	0.9		TMOD2	ENSBTAG00000054677		WDR17	protein_coding
PTMS	protein_coding		EDN3	PMCH	0	0.904		ZC2HC1C	ENSBTAG00000054677		CELF6	protein_coding
ESPNL	protein_coding		ENSBTAG00000047461	IFT46	0	0.926		PSAT1	ENSBTAG00000054677		EFHB	protein_coding
ENSBTAG00000006398	protein_coding		TTC30A	IFT46	0.55	0.993		QPCT	ENSBTAG00000054677		ATP1B2	protein_coding
RASSF7	protein_coding		B9D2	IFT46	0	0.531		ADGRD1	ENSBTAG00000054677		MARVELD1	protein_coding
SLC16A11	protein_coding		DAW1	IFT46	0	0.678		EFHB	ENSBTAG00000054677		CLDN1	protein_coding
PRR15L	protein_coding		ZMYND10	IFT46	0	0.47		DNAI3	ENSBTAG00000054677		ADAMTS12	protein_coding
CATIP	protein_coding		DYNLRB2	IFT46	0	0.909		ODAD4	ENSBTAG00000054677		SLC35A3	protein_coding
WDR17	protein_coding		DNAI2	IFT46	0	0.417		ATP1B2	ENSBTAG00000054677		IFT43	protein_coding
IQCC	protein_coding		TTC21A	IFT46	0.205	0.557		CENPS	ENSBTAG00000054677		CAMSAP3	protein_coding
LHB	protein_coding		IFT140	IFT46	0	0.992		IQCA1	ENSBTAG00000054677		TADA1	protein_coding
LAGE3	protein_coding		CKB	C1QBP	0	0.432		MARVELD1	ENSBTAG00000054677		GTPBP1	protein_coding
FAM183A	protein_coding		PGM5	CAPSL	0	0.414		NXPE3	ENSBTAG00000054677		SYTL1	protein_coding
LRATD1	protein_coding		TNRC6C	CAPSL	0	0.593		PBX3	ENSBTAG00000054677		CACNA1G	protein_coding
CMTM8	protein_coding		EFHC1	CAPSL	0	0.587		KCNMA1	ENSBTAG00000054677		UBXN11	protein_coding
ANKRD10	protein_coding		PCCB	CORO2B	0	0.552		ARMC6	ENSBTAG00000054677		GINS3	protein_coding
CCNB1	protein_coding		ESRP1	OVOL1	0	0.484		CENPV	ENSBTAG00000054677		SLC7A4	protein_coding
MDH1B	protein_coding		ADD3	TECR	0	0.426		XPO1	ENSBTAG00000054677		EFCAB1	protein_coding
LLGL2	protein_coding		SEMA5B	ADAMTS12	0	0.902		OSR2	ENSBTAG00000054677		MBOAT2	protein_coding
C3H1orf189	protein_coding		ADAMTS19	ADAMTS12	0	0.916		AGRN	ENSBTAG00000054677		OSCP1	protein_coding
CCDC188	protein_coding		RGS22	SLC35A3	0	0.477		RPA3	ENSBTAG00000054677		TMED6	protein_coding
KIF6	protein_coding		LSS	FDFT1	0	0.981		CLDN1	ENSBTAG00000054677		JAG2	protein_coding
STOX1	protein_coding		DHCR7	FDFT1	0	0.872		FARP2	ENSBTAG00000054677		ABHD1	protein_coding
CLDN1	protein_coding		SREBF2	FDFT1	0	0.609		DNAH11	ENSBTAG00000054677		COX11	protein_coding
NSG1	protein_coding		MESP2	FOXA2	0.061	0.436		IGF2	ENSBTAG00000054677		NRM	protein_coding
PTCH2	protein_coding		EDN3	AGT	0	0.909		YDJC	ENSBTAG00000054677		PRR3	protein_coding
ZC2HC1C	protein_coding		ANP32E	ANP32A	0.814	0.824		ARNTL	ENSBTAG00000054677		NIPSNAP3A	protein_coding
MORN2	protein_coding		XPO1	ANP32A	0.155	0.96		SNTN	ENSBTAG00000054677		RAPGEF3	protein_coding
ACSM3	protein_coding		ZNF385B	PRR15L	0	0.405		CCDC13	ENSBTAG00000054677		EPHA3	protein_coding
ANP32E	protein_coding		SPAG1	MVD	0	0.445		PMCH	ENSBTAG00000054677		GCSH	protein_coding
CADM3	protein_coding		LSS	MVD	0.073	0.977		ZMYND12	ENSBTAG00000054677		ZFAND4	protein_coding
GASK1B	protein_coding		DHCR7	MVD	0	0.777		IFT46	ENSBTAG00000054677		EXTL1	protein_coding
ENSBTAG00000054998	protein_coding		SREBF2	MVD	0	0.487		MPTX	ENSBTAG00000054677		DCAKD	protein_coding
MSH6	protein_coding		FDFT1	MVD	0	0.963		NME9	ENSBTAG00000054677		PPP1R1B	protein_coding
TRIM2	protein_coding		ENSBTAG00000047461	IFT43	0	0.9		C1QBP	ENSBTAG00000054677		RSPH10B	protein_coding
CCDC103	protein_coding		TTC30A	IFT43	0	0.921		CFAP157	ENSBTAG00000054677		FNTB	protein_coding
C13H20orf85	protein_coding		MESP2	IFT43	0	0.447		CAPSL	ENSBTAG00000054677		HSD11B2	protein_coding
RSPH10B	protein_coding		DYNLRB2	IFT43	0	0.9		CORO2B	ENSBTAG00000054677		RNASEH2C	protein_coding
ATP5MC1	protein_coding		USP11	IFT43	0.521	0.521		OVOL1	ENSBTAG00000054677		DNAI4	protein_coding
CETN4	protein_coding		IFT46	IFT43	0	0.974		TECR	ENSBTAG00000054677		POP5	protein_coding
TTLL9	protein_coding		TTC21A	IFT43	0.34	0.54		ADAMTS12	ENSBTAG00000054677		MB	protein_coding
EFCAB1	protein_coding		IFT140	IFT43	0.758	0.997		MTMR11	ENSBTAG00000054677		PIH1D2	protein_coding
C11H2orf81	protein_coding		CCDC103	RSPH4C4A	0	0.753		PRSS16	ENSBTAG00000054677		BCL9L	protein_coding
FAM81B	protein_coding		ENSBTAG00000045867	RSPH4C4A	0	0.537		SLC35A3	ENSBTAG00000054677		DZANK1	protein_coding
JAG2	protein_coding		DNAH5	RSPH4C4A	0	0.797		ENOX1	ENSBTAG00000054677		RNF183	protein_coding
TTC30A	protein_coding		RSPH1	RSPH4C4A	0	0.531		FDFT1	ENSBTAG00000054677		CHRDL1	protein_coding
MCOLN2	protein_coding		DNAI2	RSPH4C4A	0	0.866		RTL6	ENSBTAG00000054677		IVD	protein_coding
SEC14L4	protein_coding		CCDC40	RSPH4C4A	0	0.49		FOXA2	ENSBTAG00000054677		SRPX	protein_coding
EPHA7	protein_coding		DNAH11	RSPH4C4A	0	0.831		AGT	ENSBTAG00000054677		TACC1	protein_coding
RTP3	protein_coding		SNTN	RSPH4C4A	0	0.485		ANP32A	ENSBTAG00000054677		CFAP251	protein_coding
CALR3	protein_coding		DNAAF11	RSPH4C4A	0	0.691		INKA1	ENSBTAG00000054677		PTGR2	protein_coding
ENSBTAG00000046220	protein_coding		ROPN1L	RSPH4C4A	0	0.791		RTN4RL1	ENSBTAG00000054677		DNAJB13	protein_coding
ITGBL1	protein_coding		CCDC39	RSPH4C4A	0	0.479		BLOC1S6	ENSBTAG00000054677		FAM216B	protein_coding
DCDC2B	protein_coding		CHAC2	PCBD1	0	0.499		PRR15L	ENSBTAG00000054677		AIG1	protein_coding
BRME1	protein_coding		PSAT1	PCBD1	0	0.438		EDN3	ENSBTAG00000054677		CERS4	protein_coding
LPAR4	protein_coding		LLGL2	PALS1	0.187	0.634		MVD	ENSBTAG00000054677		DNAAF6	protein_coding
MVD	protein_coding		EXOSC8	PALS1	0.41	0.44		IFT43	ENSBTAG00000054677		C8H9orf152	protein_coding
ARMH1	protein_coding		CREB3L4	PRR7	0	0.485		CFAP73	ENSBTAG00000054677		MSMO1	protein_coding
CAPSL	protein_coding		KCNMA1	KCNMB2	0	0.939		STK33	ENSBTAG00000054677		INSRR	protein_coding
ELMO3	protein_coding		TUBA1D	CAMSAP3	0.672	0.675		RSPH4C4A	ENSBTAG00000054677		TMTC2	protein_coding
ENOX1	protein_coding		TARS1L2	CAMSAP3	0	0.57		PCBD1	ENSBTAG00000054677		KCNJ8	protein_coding
CFAP65	protein_coding		PLK1	TBC1D30	0.412	0.501		CFAP161	ENSBTAG00000054677		FHAD1	protein_coding
ANP32A	protein_coding		CFAP61	TBC1D30	0	0.767		EXOSC8	ENSBTAG00000054677		ITPR2	protein_coding
PSAT1	protein_coding		B9D2	LRRC23	0	0.403		OGN	ENSBTAG00000054677		CSPG5	protein_coding
COLQ	protein_coding		FANK1	LRRC23	0.076	0.469		ARMH1	ENSBTAG00000054677		ARL2	protein_coding
PROB1	protein_coding		EFHC1	LRRC23	0	0.457		PALS1	ENSBTAG00000054677		NDN	protein_coding
RAB11FIP4	protein_coding		RAB36	LRRC23	0	0.541		ENSBTAG00000011713	ENSBTAG00000054677		PFKFB2	protein_coding
TMEM102	protein_coding		ENKUR	LRRC23	0	0.499		PRR7	ENSBTAG00000054677		LRRC46	protein_coding
DIPK1C	protein_coding		TMEM231	LRRC23	0	0.418		KCNMB2	ENSBTAG00000054677		MFSD9	protein_coding
ADAMTS19	protein_coding		CCDC113	LRRC23	0	0.679		CAMSAP3	ENSBTAG00000054677		CMTM8	protein_coding
CENPM	protein_coding		CCDC39	LRRC23	0	0.539		TBC1D30	ENSBTAG00000054677		MSH6	protein_coding
CALM3	protein_coding		MCOLN2	TRPC6	0	0.43		LRRC23	ENSBTAG00000054677		ELMO3	protein_coding
KDF1	protein_coding		COLQ	BCHE	0.187	0.722		TRPC6	ENSBTAG00000054677		ELAPOR1	protein_coding
ROR2	protein_coding		CHRNB1	BCHE	0	0.462		RP1	ENSBTAG00000054677		SPAG17	protein_coding
TM7SF2	protein_coding		DNAH5	PACRG	0	0.431		BCHE	ENSBTAG00000054677		SRPK3	protein_coding
PACRG	protein_coding		TEKT2	PACRG	0	0.658		PACRG	ENSBTAG00000054677		NXN	protein_coding
NKPD1	protein_coding		CELSR2	PACRG	0	0.414		SPATA6L	ENSBTAG00000054677		AGFG2	protein_coding
LARGE2	protein_coding		DNAAF1	PACRG	0	0.499		HDAC10	ENSBTAG00000054677		ODAD2	protein_coding
NRIP2	protein_coding		EFHC1	PACRG	0	0.7		TRAPPC2	ENSBTAG00000054677		CHODL	protein_coding
TKFC	protein_coding		DNAI2	PACRG	0	0.545		AKAP14	ENSBTAG00000054677		TPST1	protein_coding
FKBP4	protein_coding		CCDC40	PACRG	0.073	0.617		MSX1	ENSBTAG00000054677		MNS1	protein_coding
DAW1	protein_coding		ENSBTAG00000015651	PACRG	0	0.609		ANKRD54	ENSBTAG00000054677		GSTT4	protein_coding
ELAPOR1	protein_coding		DNAH11	PACRG	0	0.426		SMIM5	ENSBTAG00000054677		CBS	protein_coding
MAGOHB	protein_coding		RSPH4C4A	PACRG	0	0.565		GLI3	ENSBTAG00000054677		HOXB8	protein_coding
ENSBTAG00000022373	pseudogene		CCDC146	PACRG	0	0.66		DPYSL3	ENSBTAG00000054677		ENSBTAG00000053919	protein_coding
C21H14orf28	protein_coding		ROPN1L	PACRG	0	0.659		ADGRB2	ENSBTAG00000054677		SPATS1	protein_coding
TMOD2	protein_coding		CCDC39	PACRG	0	0.582		DNAAF11	ENSBTAG00000054677		EFCAB10	protein_coding
PIH1D2	protein_coding		NKPD1	HDAC10	0.445	0.465		TTC21A	ENSBTAG00000054677		CDC42EP4	protein_coding
AGRN	protein_coding		MAPK15	HDAC10	0.154	0.557		TADA1	ENSBTAG00000054677		LRRC74B	protein_coding
EPHA3	protein_coding		PHKA1	HDAC10	0	0.464		PANK1	ENSBTAG00000054677		ENSBTAG00000052913	protein_coding
ITPR2	protein_coding		KRT24	AKAP14	0	0.605		PEF1	ENSBTAG00000054677		ENSBTAG00000052788	protein_coding
OSCP1	protein_coding		SPA17	AKAP14	0.451	0.712		FBXO36	ENSBTAG00000054677		ENSBTAG00000052141	protein_coding
ENSBTAG00000038770	protein_coding		MPPED2	AKAP14	0	0.455		GTPBP1	ENSBTAG00000054677		PRSS35	protein_coding
TMEM212	protein_coding		CCDC40	AKAP14	0	0.54		SYTL1	ENSBTAG00000054677		ENSBTAG00000052031	protein_coding
FAM216B	protein_coding		PAX2	MSX1	0.068	0.598		GRTP1	ENSBTAG00000054677		FGF10	protein_coding
CCNF	protein_coding		OSR2	MSX1	0.228	0.743		ILKAP	ENSBTAG00000054677		ENSBTAG00000051726	protein_coding
ATP13A5	protein_coding		FOXA2	MSX1	0.049	0.655		ESPNL	ENSBTAG00000054677		C10H15orf65	protein_coding
BLOC1S6	protein_coding		ENSBTAG00000045867	DNAAF11	0.085	0.482		CRY1	ENSBTAG00000054677		ZNF389	protein_coding
STMND1	protein_coding		DNAH5	DNAAF11	0.074	0.579		STAT5B	ENSBTAG00000054677		CFAP70	protein_coding
UBIAD1	protein_coding		DNAH11	DNAAF11	0.074	0.705		CHDH	ENSBTAG00000054677		TMEM151B	protein_coding
SOWAHA	pseudogene		CCDC39	DNAAF11	0	0.641		CACNA1D	ENSBTAG00000054677		ENSBTAG00000050418	protein_coding
CCDC160	protein_coding		SGF29	TADA1	0.786	0.848		GALNT16	ENSBTAG00000054677		ENSBTAG00000050402	protein_coding
ABHD1	protein_coding		EXOSC8	GTPBP1	0	0.72		CENPM	ENSBTAG00000054677		TRPM3	protein_coding
DYNLRB2	protein_coding		GNAO1	GTPBP1	0	0.668		PTCH1	ENSBTAG00000054677		PRRG1	protein_coding
CUEDC1	protein_coding		RAB36	SYTL1	0.06	0.496		ROBO1	ENSBTAG00000054677		ENSBTAG00000050151	protein_coding
NDN	protein_coding		TBC1D30	SYTL1	0.043	0.677		CACNA1G	ENSBTAG00000054677		ENSBTAG00000050049	protein_coding
HDAC4	protein_coding		PLK1	GRTP1	0.412	0.501		ABCD3	ENSBTAG00000054677		ENSBTAG00000049782	protein_coding
WWP2	protein_coding		JAK3	STAT5B	0.59	0.98		FBXO15	ENSBTAG00000054677		DNAH6	protein_coding
ENSBTAG00000047990	protein_coding		CDO1	CHDH	0	0.449		RNASEH2A	ENSBTAG00000054677		ENSBTAG00000049524	protein_coding
BCL9L	protein_coding		DMGDH	CHDH	0	0.769		DRC1	ENSBTAG00000054677		ENSBTAG00000049339	protein_coding
PI15	protein_coding		KCNMA1	CACNA1D	0.148	0.831		LARGE2	ENSBTAG00000054677		ENSBTAG00000049217	protein_coding
PDXP	protein_coding		KCNMB2	CACNA1D	0	0.608		UBXN11	ENSBTAG00000054677		ENSBTAG00000049014	protein_coding
EXTL1	protein_coding		GNAO1	CACNA1D	0.073	0.639		KANK2	ENSBTAG00000054677		ENSBTAG00000048358	protein_coding
PENK	protein_coding		DYNC1I1	CENPM	0	0.9		RSPH9	ENSBTAG00000054677		ENSBTAG00000047990	protein_coding
PLAC9	protein_coding		B9D2	CENPM	0	0.904		MTRR	ENSBTAG00000054677		LRRC10B	protein_coding
ENSBTAG00000047461	protein_coding		CHAC2	CENPM	0	0.429		GINS3	ENSBTAG00000054677		CCDC188	protein_coding
CNTNAP4	protein_coding		PLK1	CENPM	0	0.922		CCDC146	ENSBTAG00000054677		SH2D7	protein_coding
SYTL1	protein_coding		CCNB1	CENPM	0	0.93		RCAN2	ENSBTAG00000054677		ANKRD66	protein_coding
DRC7	protein_coding		XPO1	CENPM	0	0.902		CFAP61	ENSBTAG00000054677		ENSBTAG00000046220	protein_coding
SLC41A3	protein_coding		PTCH2	PTCH1	0	0.812		NEK11	ENSBTAG00000054677		C19H17orf97	protein_coding
ECH1	protein_coding		CCNB1	PTCH1	0.172	0.452		HOXC6	ENSBTAG00000054677		BSPRY	protein_coding
TECR	protein_coding		FOXA2	PTCH1	0	0.424		SLC7A4	ENSBTAG00000054677		C15H11orf97	protein_coding
PALS1	protein_coding		KCNMA1	CACNA1G	0.151	0.419		CBX8	ENSBTAG00000054677		C11H2orf81	protein_coding
ADGRD1	protein_coding		IGF2	CACNA1G	0	0.538		TMEM177	ENSBTAG00000054677		ENSBTAG00000038770	protein_coding
IDI1	protein_coding		CCNF	FBXO15	0	0.909		DNMBP	ENSBTAG00000054677		FPGT	protein_coding
LZTFL1	protein_coding		DCUN1D2	FBXO15	0	0.9		ZNF782	ENSBTAG00000054677		FAM183A	protein_coding
ENSBTAG00000024492	protein_coding		SPSB3	FBXO15	0	0.903		TRIM2	ENSBTAG00000054677		CCDC160	protein_coding
KRT10	protein_coding		NR0B1	FBXO15	0.057	0.671		DRC3	ENSBTAG00000054677		GRIK1	protein_coding
ODAD2	protein_coding		ANAPC13	FBXO15	0	0.9		NME5	ENSBTAG00000054677		C27H4C4orf47	protein_coding
ENSBTAG00000049524	protein_coding		RAD51D	RNASEH2A	0.158	0.433		EFCAB1	ENSBTAG00000054677		HOATZ	protein_coding
CERS4	protein_coding		RPA3	RNASEH2A	0	0.562		TRMT112	ENSBTAG00000054677		KIAA2012	protein_coding
SPATA18	protein_coding		CCDC103	DRC1	0	0.715		GSTT2	ENSBTAG00000054677		C3H1orf189	protein_coding
MYORG	protein_coding		ENSBTAG00000045867	DRC1	0	0.555		DNAI1	ENSBTAG00000054677		ENSBTAG00000033166	protein_coding
GTPBP1	protein_coding		SPAG1	DRC1	0	0.66		IHH	ENSBTAG00000054677		CCDC189	protein_coding
LYRM1	protein_coding		DNAH5	DRC1	0	0.506		GCAT	ENSBTAG00000054677		TMEM102	protein_coding
TRPM3	protein_coding		RSPH1	DRC1	0	0.464		ZNF555	ENSBTAG00000054677		ENSBTAG00000031018	protein_coding
ENSBTAG00000051242	lncRNA		ZMYND10	DRC1	0	0.715		MYORG	ENSBTAG00000054677		PROB1	protein_coding
MBOAT2	protein_coding		DNAH3	DRC1	0	0.422		ENSBTAG00000008370	ENSBTAG00000054677		PDXP	protein_coding
GINS3	protein_coding		IQCG	DRC1	0	0.587		MBOAT2	ENSBTAG00000054677		EID1	protein_coding
ENSBTAG00000023318	protein_coding		DNAI2	DRC1	0	0.676		OSR1	ENSBTAG00000054677		CFAP65	protein_coding
GPRC5B	protein_coding		CCDC40	DRC1	0	0.912		CHN1	ENSBTAG00000054677		MGC127055	protein_coding
RUVBL2	protein_coding		CCDC65	DRC1	0	0.529		DRC7	ENSBTAG00000054677		ODF3B	protein_coding
DPF1	protein_coding		IQCA1	DRC1	0	0.422		OSCP1	ENSBTAG00000054677		ENSBTAG00000024492	protein_coding
ISOC1	protein_coding		DNAH11	DRC1	0	0.699		DIPK2A	ENSBTAG00000054677		TGFBR3	protein_coding
SPDYC	protein_coding		DNAAF11	DRC1	0	0.718		FOXJ1	ENSBTAG00000054677		ENSBTAG00000023845	protein_coding
C15H11orf16	protein_coding		CCDC39	DRC1	0	0.869		CETN2	ENSBTAG00000054677		ZFP82	protein_coding
ENSBTAG00000045867	protein_coding		UBXN10	UBXN11	0.098	0.587		RCOR2	ENSBTAG00000054677		ENSBTAG00000023318	protein_coding
SNTN	protein_coding		ANAPC13	UBXN11	0	0.44		TARS1L2	ENSBTAG00000054677		DIPK1B	protein_coding
CIBAR2	protein_coding		CCDC103	RSPH9	0	0.758		TMED6	ENSBTAG00000054677		CDHR3	protein_coding
LSS	protein_coding		ENSBTAG00000045867	RSPH9	0	0.48		NRIP2	ENSBTAG00000054677		TMEM35A	protein_coding
IFT43	protein_coding		PACRGL	RSPH9	0	0.476		FKBP4	ENSBTAG00000054677		TNMD	protein_coding
MFSD9	protein_coding		DNAH5	RSPH9	0	0.802		RARG	ENSBTAG00000054677		PLAC9	protein_coding
SPSB3	protein_coding		RSPH1	RSPH9	0	0.712		TEKT1	ENSBTAG00000054677		STMND1	protein_coding
TRPC6	protein_coding		ZMYND10	RSPH9	0	0.418		ALS2	ENSBTAG00000054677		ENSBTAG00000020522	protein_coding
AGFG2	protein_coding		DNAAF1	RSPH9	0	0.478		TPSB2	ENSBTAG00000054677		SAMD15	protein_coding
ISOC2	protein_coding		EFHC1	RSPH9	0	0.402		LRRC4C	ENSBTAG00000054677		AFAP1L1	protein_coding
KIAA1217	protein_coding		DNAH7	RSPH9	0	0.44		JAG2	ENSBTAG00000054677		GPRC5B	protein_coding
ENSBTAG00000053126	pseudogene		DNAI2	RSPH9	0	0.865		IFT140	ENSBTAG00000054677		C5H22orf23	protein_coding
SEMA5B	protein_coding		CCDC40	RSPH9	0	0.713		CASKIN2	ENSBTAG00000054677		CFAP100	protein_coding
CBX6	protein_coding		CCDC65	RSPH9	0	0.642		DPF1	ENSBTAG00000054677		CFAP77	protein_coding
SPEM1	protein_coding		ENKUR	RSPH9	0	0.726		FGFR3	ENSBTAG00000054677		KDF1	protein_coding
NALF1	protein_coding		CCDC113	RSPH9	0	0.436		CUEDC1	ENSBTAG00000054677		LRRC42	protein_coding
CELSR2	protein_coding		DNAH11	RSPH9	0	0.803		ZFP2	ENSBTAG00000054677		JAZF1	protein_coding
ADCY8	protein_coding		RSPH4C4A	RSPH9	0	0.965		GAS8	ENSBTAG00000054677		HMGN1	protein_coding
ENSBTAG00000050049	protein_coding		PACRG	RSPH9	0	0.697		ABHD1	ENSBTAG00000054677		RTP3	protein_coding
POLR1C	protein_coding		DNAAF11	RSPH9	0	0.693		COX11	ENSBTAG00000054677		ATP13A5	protein_coding
TUBG1	protein_coding		DRC1	RSPH9	0	0.549		NRM	ENSBTAG00000054677		GAS2L2	protein_coding
COX11	protein_coding		ROPN1L	RSPH9	0	0.676		ROPN1	ENSBTAG00000054677		CFAP45	protein_coding
AIG1	protein_coding		CCDC39	RSPH9	0	0.703		PRR3	ENSBTAG00000054677		KIAA1217	protein_coding
GSTT4	protein_coding		CHDH	MTRR	0	0.63		NIPSNAP3A	ENSBTAG00000054677		ATP5MC1	protein_coding
TRAPPC2	protein_coding		DMGDH	MTRR	0	0.543		FAM117A	ENSBTAG00000054677		NIPAL2	protein_coding
CELF6	protein_coding		RNASEH2A	GINS3	0	0.548		RAPGEF3	ENSBTAG00000054677		TKFC	protein_coding
ANKRD54	protein_coding		CCDC96	CCDC146	0	0.577		EPHA3	ENSBTAG00000054677		CASTOR1	protein_coding
ENSBTAG00000053919	protein_coding		CCDC39	CFAP61	0	0.559		GCSH	ENSBTAG00000054677		DOLPP1	protein_coding
GPT2	protein_coding		HOXB4	HOXC6	0.968	0.973		ZFAND4	ENSBTAG00000054677		CFAP52	protein_coding
STRBP	protein_coding		PBX3	HOXC6	0.36	0.473		ERP29	ENSBTAG00000054677		CCDC153	protein_coding
KCP	protein_coding		AIFM3	SLC7A4	0	0.415		GLI1	ENSBTAG00000054677		GSTM1	protein_coding
SLC35F3	protein_coding		SLC1A1	SLC7A4	0.072	0.467		C25H16orf71	ENSBTAG00000054677		PTI	protein_coding
RAC3	protein_coding		CBX6	CBX8	0	0.924		SPEF1	ENSBTAG00000054677		GASK1B	protein_coding
ARMC3	protein_coding		MPPED2	DNMBP	0	0.4		ATP2A1	ENSBTAG00000054677		RAB11FIP4	protein_coding
FZD5	protein_coding		RPA3	DNMBP	0	0.431		ACSM3	ENSBTAG00000054677		TMEM39B	protein_coding
RNASEH2C	protein_coding		CORO2B	DNMBP	0	0.464		ENSBTAG00000006398	ENSBTAG00000054677		C13H20orf85	protein_coding
ENSBTAG00000051726	protein_coding		RASSF7	NME5	0	0.422		TSNAXIP1	ENSBTAG00000054677		AK7	protein_coding
PCCB	protein_coding		SPAG6	NME5	0	0.427		NFATC4	ENSBTAG00000054677		ENSBTAG00000016721	protein_coding
CENATAC	protein_coding		DYDC2	NME5	0.269	0.749		EXTL1	ENSBTAG00000054677		FAM234A	protein_coding
RNF183	protein_coding		TEKT2	NME5	0	0.586		SPC24	ENSBTAG00000054677		HBQ1	protein_coding
ESRP1	protein_coding		PACRG	NME5	0	0.445		TMEM212	ENSBTAG00000054677		CETN4	protein_coding
ENSBTAG00000049014	protein_coding		ROPN1L	NME5	0	0.667		SEMA3C	ENSBTAG00000054677		C21H14orf28	protein_coding
CHRNB1	protein_coding		ROPN1L	EFCAB1	0	0.464		SNU13	ENSBTAG00000054677		ISOC2	protein_coding
PHKA1	protein_coding		ADAT2	TRMT112	0	0.493		CAPS	ENSBTAG00000054677		ENSBTAG00000015866	protein_coding
APOBEC4	protein_coding		RUVBL2	TRMT112	0.109	0.444		BRME1	ENSBTAG00000054677		CFAP126	protein_coding
DYNC1I1	protein_coding		POLR1C	TRMT112	0	0.493		DCDC1	ENSBTAG00000054677		C9H6orf118	protein_coding
DVL2	protein_coding		CCDC103	DNAI1	0	0.802		DCAKD	ENSBTAG00000054677		IQCC	protein_coding
SVOP	protein_coding		ENSBTAG00000047461	DNAI1	0.304	0.433		PPP1R1B	ENSBTAG00000054677		BEX5	protein_coding
SDR16C5	protein_coding		ENSBTAG00000045867	DNAI1	0.047	0.536		BEX3	ENSBTAG00000054677		CALM3	protein_coding
DPYSL3	protein_coding		SPAG6	DNAI1	0	0.462		TTLL9	ENSBTAG00000054677		TNFAIP8	protein_coding
XPO1	protein_coding		SPAG1	DNAI1	0.043	0.586		RSPH10B	ENSBTAG00000054677		ERN2	protein_coding
ANAPC13	protein_coding		TTC30A	DNAI1	0	0.419		FNTB	ENSBTAG00000054677		CFAP206	protein_coding
ADAT2	protein_coding		DYNC1I1	DNAI1	0	0.583		SLC6A1	ENSBTAG00000054677		UBIAD1	protein_coding
ENSBTAG00000049217	protein_coding		DNAH5	DNAI1	0.304	0.894		CCDC61	ENSBTAG00000054677		TMOD2	protein_coding
ARL4D	protein_coding		TEKT2	DNAI1	0	0.415		TP73	ENSBTAG00000054677		ZC2HC1C	protein_coding
GCAT	protein_coding		DAW1	DNAI1	0	0.564		SPDYC	ENSBTAG00000054677		ADGRD1	protein_coding
MFSD4A	protein_coding		ZMYND10	DNAI1	0	0.654		PPM1K	ENSBTAG00000054677		NXPE3	protein_coding
DNAI1	protein_coding		DNAH3	DNAI1	0.304	0.601		SOX17	ENSBTAG00000054677		ARMC6	protein_coding
CHDH	protein_coding		DYNLRB2	DNAI1	0.46	0.778		NSG1	ENSBTAG00000054677		CENPV	protein_coding
CBS	protein_coding		DNAH7	DNAI1	0.304	0.63		HSD11B2	ENSBTAG00000054677		FARP2	protein_coding
SH2D7	protein_coding		DNAI2	DNAI1	0	0.415		VWA7	ENSBTAG00000054677		YDJC	protein_coding
KCNH3	protein_coding		CCDC40	DNAI1	0	0.805		SLC41A3	ENSBTAG00000054677		CCDC13	protein_coding
TGM2	protein_coding		CCDC65	DNAI1	0	0.714		RNASEH2C	ENSBTAG00000054677		ZMYND12	protein_coding
MTRR	protein_coding		DNAI3	DNAI1	0	0.57		HOXB7	ENSBTAG00000054677		MPTX	protein_coding
CSPG5	protein_coding		ODAD4	DNAI1	0.043	0.446		FUT10	ENSBTAG00000054677		NME9	protein_coding
RSPH4C4A	protein_coding		DNAH11	DNAI1	0.304	0.924		DNAI4	ENSBTAG00000054677		CFAP157	protein_coding
NIPAL2	protein_coding		IFT46	DNAI1	0	0.455		POP5	ENSBTAG00000054677		MTMR11	protein_coding
IGFBP6	protein_coding		RSPH4C4A	DNAI1	0	0.826		MB	ENSBTAG00000054677		PRSS16	protein_coding
EDN3	protein_coding		PACRG	DNAI1	0	0.43		CFAP74	ENSBTAG00000054677		ENOX1	protein_coding
CACNA1G	protein_coding		DNAAF11	DNAI1	0	0.743		SPACA9	ENSBTAG00000054677		RTL6	protein_coding
CDO1	protein_coding		DRC1	DNAI1	0	0.719		PIH1D2	ENSBTAG00000054677		INKA1	protein_coding
ENSBTAG00000052141	protein_coding		RSPH9	DNAI1	0	0.755		BCL9L	ENSBTAG00000054677		RTN4RL1	protein_coding
SLC19A2	protein_coding		ROPN1L	DNAI1	0	0.718		ROR2	ENSBTAG00000054677		BLOC1S6	protein_coding
CRY1	protein_coding		CCDC39	DNAI1	0	0.78		TM7SF2	ENSBTAG00000054677		CFAP73	protein_coding
ENSBTAG00000051207	lncRNA		PTCH2	IHH	0.567	0.978		UBTF	ENSBTAG00000054677		ARMH1	protein_coding
SGF29	protein_coding		FOXA2	IHH	0	0.51		THEM6	ENSBTAG00000054677		ENSBTAG00000011713	protein_coding
STYK1	protein_coding		PTCH1	IHH	0.567	0.994		TOX	ENSBTAG00000054677		RP1	protein_coding
ALS2	protein_coding		PCCB	GCAT	0	0.452		MFSD4A	ENSBTAG00000054677		SPATA6L	protein_coding
TNFAIP8	protein_coding		GRTP1	GCAT	0	0.558		LRATD1	ENSBTAG00000054677		ANKRD54	protein_coding
CDC42EP4	protein_coding		MPPED2	MBOAT2	0	0.666		LRR1	ENSBTAG00000054677		SMIM5	protein_coding
NEK11	protein_coding		ARL4D	MBOAT2	0	0.617		PENK	ENSBTAG00000054677		ADGRB2	protein_coding
PGM5	protein_coding		CHDH	MBOAT2	0	0.811		LTBP4	ENSBTAG00000054677		ILKAP	protein_coding
TMTC2	protein_coding		PAX2	OSR1	0.064	0.416		DZANK1	ENSBTAG00000054677		GALNT16	protein_coding
ENSBTAG00000052273	lncRNA		DYNC1I1	CHN1	0	0.464		PLPPR5	ENSBTAG00000054677		ROBO1	protein_coding
IQCG	protein_coding		RAC3	CHN1	0.378	0.567		RNF183	ENSBTAG00000054677		LARGE2	protein_coding
TPST1	protein_coding		ADCY5	CHN1	0	0.404		ESR2	ENSBTAG00000054677		NEK11	protein_coding
PPP1R13L	protein_coding		RNASEH2A	CHN1	0	0.431		CHRDL1	ENSBTAG00000054677		TMEM177	protein_coding
CCDC189	protein_coding		GCAT	OSCP1	0	0.719		IVD	ENSBTAG00000054677		TRIM2	protein_coding
ARMC6	protein_coding		SPAG6	FOXJ1	0.06	0.741		IQUB	ENSBTAG00000054677		DRC3	protein_coding
C1QBP	protein_coding		CIBAR2	FOXJ1	0	0.548		ENO4	ENSBTAG00000054677		GSTT2	protein_coding
LRRC38	protein_coding		EFHC1	FOXJ1	0	0.443		MORN5	ENSBTAG00000054677		MYORG	protein_coding
TMEM163	protein_coding		DNAI2	FOXJ1	0	0.44		GSTA4	ENSBTAG00000054677		ENSBTAG00000008370	protein_coding
EID1	protein_coding		ODAD4	FOXJ1	0.081	0.574		SRPX	ENSBTAG00000054677		DRC7	protein_coding
HMGN5	protein_coding		DNAH11	FOXJ1	0.046	0.42		TACC1	ENSBTAG00000054677		DIPK2A	protein_coding
PMCH	protein_coding		DNAAF11	FOXJ1	0.057	0.416		CFAP251	ENSBTAG00000054677		ALS2	protein_coding
CHODL	protein_coding		IFT140	FOXJ1	0	0.486		IDI1	ENSBTAG00000054677		TPSB2	protein_coding
TNK1	protein_coding		TUBG1	CETN2	0	0.456		ANKRD10	ENSBTAG00000054677		LRRC4C	protein_coding
TFPI2	protein_coding		TUBG2	CETN2	0	0.926		NECAB3	ENSBTAG00000054677		CUEDC1	protein_coding
ZNF389	protein_coding		B9D2	CETN2	0	0.9		CATIP	ENSBTAG00000054677		FAM117A	protein_coding
CNTNAP1	protein_coding		PLK1	CETN2	0.071	0.966		GUCY1B1	ENSBTAG00000054677		ERP29	protein_coding
CHAC2	protein_coding		CBX8	CETN2	0	0.903		LRRC27	ENSBTAG00000054677		C25H16orf71	protein_coding
PEF1	protein_coding		IFT140	CETN2	0	0.423		GNAO1	ENSBTAG00000054677		SPEF1	protein_coding
PRRG1	protein_coding		HMG20A	RCOR2	0.461	0.527		PTGR2	ENSBTAG00000054677		ENSBTAG00000006398	protein_coding
GNG3	protein_coding		HDAC4	RCOR2	0.165	0.414		DNAJB13	ENSBTAG00000054677		TSNAXIP1	protein_coding
SCG5	protein_coding		HDAC10	RCOR2	0.165	0.503		SOWAHA	ENSBTAG00000054677		SEMA3C	protein_coding
SRPX	protein_coding		DPF1	RCOR2	0	0.692		TLN2	ENSBTAG00000054677		SNU13	protein_coding
SPC24	protein_coding		CHAC2	TMED6	0	0.679		CYP39A1	ENSBTAG00000054677		CAPS	protein_coding
KCNMA1	protein_coding		PCBD1	TMED6	0	0.657		FAM216B	ENSBTAG00000054677		BRME1	protein_coding
EXOSC8	protein_coding		DYNC1I1	FKBP4	0	0.9		RIBC2	ENSBTAG00000054677		DCDC1	protein_coding
AFAP1L1	protein_coding		NRIP2	FKBP4	0	0.582		ROPN1L	ENSBTAG00000054677		BEX3	protein_coding
BSPRY	protein_coding		LRAT	RARG	0	0.424		CFAP69	ENSBTAG00000054677		CCDC61	protein_coding
GSTT2	protein_coding		RXRG	RARG	0.671	0.97		AIG1	ENSBTAG00000054677		SPDYC	protein_coding
ENSBTAG00000049339	protein_coding		SPAG6	TEKT1	0	0.742		KCP	ENSBTAG00000054677		PPM1K	protein_coding
NPM3	protein_coding		RSPH1	TEKT1	0	0.571		CERS4	ENSBTAG00000054677		NSG1	protein_coding
SPAG1	protein_coding		TPPP3	TEKT1	0	0.498		SAXO2	ENSBTAG00000054677		VWA7	protein_coding
LRRC27	protein_coding		SPATA18	TEKT1	0	0.536		CCDC157	ENSBTAG00000054677		FUT10	protein_coding
SLC20A2	protein_coding		EFHC1	TEKT1	0.048	0.725		JAKMIP2	ENSBTAG00000054677		CFAP74	protein_coding
ENSBTAG00000023845	protein_coding		DYNLRB2	TEKT1	0	0.696		DNAAF6	ENSBTAG00000054677		SPACA9	protein_coding
MTHFD2L	protein_coding		DNAH7	TEKT1	0	0.532		LPAR4	ENSBTAG00000054677		THEM6	protein_coding
B3GNT3	protein_coding		SNTN	TEKT1	0	0.627		ADD3	ENSBTAG00000054677		MFSD4A	protein_coding
SLC22A3	protein_coding		DNAI1	TEKT1	0	0.409		C8H9orf152	ENSBTAG00000054677		LRATD1	protein_coding
EFHC1	protein_coding		FOXJ1	TEKT1	0	0.483		CADM3	ENSBTAG00000054677		PLPPR5	protein_coding
CCDC61	protein_coding		ROPN1L	TEKT1	0	0.42		ZNF385B	ENSBTAG00000054677		NECAB3	protein_coding
TNRC6C	protein_coding		WWP2	JAG2	0.218	0.927		DVL2	ENSBTAG00000054677		GUCY1B1	protein_coding
PLK1	protein_coding		PALS1	JAG2	0.56	0.659		MSMO1	ENSBTAG00000054677		LRRC27	protein_coding
DOLPP1	protein_coding		ENSBTAG00000047461	IFT140	0	0.95		INSRR	ENSBTAG00000054677		CFAP69	protein_coding
C20H5orf49	protein_coding		NTN3	IFT140	0	0.549		GPT2	ENSBTAG00000054677		SAXO2	protein_coding
ILKAP	protein_coding		TTC21A	IFT140	0.064	0.672		DNAI7	ENSBTAG00000054677		CCDC157	protein_coding
FOXRED2	protein_coding		SORBS2	CASKIN2	0.373	0.42		TMTC2	ENSBTAG00000054677		PKP2	protein_coding
CDIN1	protein_coding		DNMBP	CASKIN2	0.373	0.424		PKP2	ENSBTAG00000054677		SYT5	protein_coding
ENSBTAG00000049782	protein_coding		NTF4	FGFR3	0	0.606		KCNJ8	ENSBTAG00000054677		CDIN1	protein_coding
CENPV	protein_coding		IGF2	FGFR3	0	0.721		SYT5	ENSBTAG00000054677		ZCCHC3	protein_coding
ARL2	protein_coding		IHH	FGFR3	0.084	0.726		GNG3	ENSBTAG00000054677		C15H11orf16	protein_coding
LRRC4C	protein_coding		BCHE	ZFP2	0.044	0.418		CCDC78	ENSBTAG00000054677		LRRC36	protein_coding
ENSBTAG00000054467	pseudogene		CCDC96	GAS8	0	0.504		FHAD1	ENSBTAG00000054677		PRXL2B	protein_coding
ITPRID2	protein_coding		SPA17	GAS8	0	0.468		ITPR2	ENSBTAG00000054677		LZTFL1	protein_coding
GGACT	protein_coding		SPAG6	GAS8	0	0.401		CSPG5	ENSBTAG00000054677		C3H1orf194	protein_coding
ERN2	protein_coding		B9D2	GAS8	0	0.592		ARL2	ENSBTAG00000054677		CCDC173	protein_coding
MCC	protein_coding		DAW1	GAS8	0	0.421		NDN	ENSBTAG00000054677		ITPRID2	protein_coding
ENSBTAG00000050402	protein_coding		RSPH1	GAS8	0	0.55		CDIN1	ENSBTAG00000054677		CCDC89	protein_coding
PACRGL	protein_coding		ARMC3	GAS8	0	0.414		PFKFB2	ENSBTAG00000054677		NPTXR	protein_coding
FBXO36	protein_coding		IQCG	GAS8	0	0.427		ZCCHC3	ENSBTAG00000054677		DIPK1C	protein_coding
ENSBTAG00000051985	pseudogene		EFHC1	GAS8	0	0.443		ZNF41	ENSBTAG00000054677		THBS3	protein_coding
GUCY1B1	protein_coding		DNAI2	GAS8	0	0.449		DMGDH	ENSBTAG00000054677		FOXRED2	protein_coding
CFAP77	protein_coding		CCDC40	GAS8	0	0.722		CCDC39	ENSBTAG00000054677		ENSBTAG00000055143	protein_coding
ENSBTAG00000050151	protein_coding		CCDC65	GAS8	0	0.82		C15H11orf16	ENSBTAG00000054677		C20H5orf49	protein_coding
ARMC9	protein_coding		IQCA1	GAS8	0	0.453		HMGN5	ENSBTAG00000054677		ENSBTAG00000054998	protein_coding
SCRN1	protein_coding		RSPH4C4A	GAS8	0	0.509		GSTM3	ENSBTAG00000054677		LAGE3	protein_coding
ERP29	protein_coding		AKAP14	GAS8	0	0.599		LRRC36	ENSBTAG00000054677		ENSBTAG00000054688	protein_coding
CKB	protein_coding		DRC1	GAS8	0	0.622		LRRC46	ENSBTAG00000054677		SOWAHA	pseudogene
FZD2	protein_coding		RSPH9	GAS8	0	0.402		PRXL2B	ENSBTAG00000054677		ENSBTAG00000054467	pseudogene
PTI	protein_coding		CFAP61	GAS8	0	0.489		MFSD9	ENSBTAG00000054677		ENSBTAG00000053126	pseudogene
ARHGEF15	protein_coding		DNAI1	GAS8	0	0.411		CMTM8	ENSBTAG00000054677		ENSBTAG00000051985	pseudogene
ATP2A1	protein_coding		ROPN1L	GAS8	0	0.543		LZTFL1	ENSBTAG00000054677		ENSBTAG00000022373	pseudogene
			CCDC39	GAS8	0	0.636		HOXA7	ENSBTAG00000054677
			IAH1	ABHD1	0	0.459		MSH6	ENSBTAG00000054677
			ADAT2	COX11	0	0.585		ELMO3	ENSBTAG00000054677
			SLC19A2	COX11	0	0.426		IAH1	ENSBTAG00000054677
			SFTA2	NRM	0	0.669		ELAPOR1	ENSBTAG00000054677
			SPA17	ROPN1	0.151	0.747		C3H1orf194	ENSBTAG00000054677
			TSGA10	ROPN1	0	0.449		CCDC173	ENSBTAG00000054677
			PRR7	PRR3	0	0.495		SPAG17	ENSBTAG00000054677
			CREB3L4	NIPSNAP3A	0	0.493		SRPK3	ENSBTAG00000054677
			ADCY5	RAPGEF3	0	0.94		ITPRID2	ENSBTAG00000054677
			ADCY8	RAPGEF3	0	0.94		NXN	ENSBTAG00000054677
			AKAP14	RAPGEF3	0	0.421		AGFG2	ENSBTAG00000054677
			EPHA7	EPHA3	0	0.902		ODAD2	ENSBTAG00000054677
			ESPNL	EPHA3	0	0.44		CHODL	ENSBTAG00000054677
			CHN1	EPHA3	0.184	0.426		CCDC89	ENSBTAG00000054677
			CASKIN2	EPHA3	0.391	0.413		TPST1	ENSBTAG00000054677
			PSAT1	GCSH	0	0.45		ISOC1	ENSBTAG00000054677
			DMGDH	GCSH	0.32	0.611		MNS1	ENSBTAG00000054677
			RNFT2	ZFAND4	0.393	0.419		GSTT4	ENSBTAG00000054677
			BARD1	ZFAND4	0.451	0.488		CBS	ENSBTAG00000054677
			NRIP2	ZFAND4	0.366	0.418		NPTXR	ENSBTAG00000054677
			ENSBTAG00000047461	GLI1	0	0.904		DIPK1C	ENSBTAG00000054677
			PTCH2	GLI1	0.177	0.984		THBS3	ENSBTAG00000054677
			IGF2	GLI1	0	0.507		FOXRED2	ENSBTAG00000054677
			FOXA2	GLI1	0.113	0.61		ENSBTAG00000052273	SCN2B
			MSX1	GLI1	0.07	0.435		ENSBTAG00000051242	SCN2B
			PTCH1	GLI1	0.177	0.989		ENSBTAG00000051207	SCN2B
			IHH	GLI1	0.177	0.92		ENSBTAG00000050741	SCN2B
			KCNH3	ATP2A1	0.061	0.458		ENSBTAG00000049287	SCN2B
			ATP2A3	ATP2A1	0.968	0.993		ENSBTAG00000052273	ENSBTAG00000054467
			ADD3	ACSM3	0	0.417		ENSBTAG00000051242	ENSBTAG00000054467
			IHH	EXTL1	0.181	0.43		ENSBTAG00000051207	ENSBTAG00000054467
			DYNC1I1	SPC24	0	0.9		ENSBTAG00000050741	ENSBTAG00000054467
			CCNF	SPC24	0	0.488		ENSBTAG00000049287	ENSBTAG00000054467
			B9D2	SPC24	0	0.902		ENSBTAG00000052273	HOXB8
			PLK1	SPC24	0	0.959		ENSBTAG00000051242	HOXB8
			CCNB1	SPC24	0	0.99		ENSBTAG00000051207	HOXB8
			XPO1	SPC24	0	0.902		ENSBTAG00000050741	HOXB8
			CENPM	SPC24	0	0.951		ENSBTAG00000049287	HOXB8
			KANK2	SPC24	0	0.473		ENSBTAG00000052273	ENSBTAG00000053919
			PANK1	DCAKD	0.049	0.4		ENSBTAG00000051242	ENSBTAG00000053919
			ADCY5	PPP1R1B	0	0.41		ENSBTAG00000051207	ENSBTAG00000053919
			TTC30A	TTLL9	0	0.429		ENSBTAG00000050741	ENSBTAG00000053919
			PACRG	TTLL9	0	0.666		ENSBTAG00000049287	ENSBTAG00000053919
			ROPN1L	TTLL9	0	0.682		ENSBTAG00000052273	SPATS1
			RSPH9	RSPH10B	0	0.417		ENSBTAG00000051242	SPATS1
			CCDC39	RSPH10B	0	0.424		ENSBTAG00000051207	SPATS1
			STARD10	FNTB	0	0.497		ENSBTAG00000050741	SPATS1
			FDFT1	FNTB	0	0.882		ENSBTAG00000049287	SPATS1
			DCDC2B	SLC6A1	0	0.487		ENSBTAG00000052273	EFCAB10
			SLC1A1	SLC6A1	0	0.67		ENSBTAG00000051242	EFCAB10
			PPP1R13L	TP73	0.419	0.956		ENSBTAG00000051207	EFCAB10
			SCRN1	TP73	0	0.542		ENSBTAG00000050741	EFCAB10
			PLK1	TP73	0	0.471		ENSBTAG00000049287	EFCAB10
			MESP2	SOX17	0.075	0.431		ENSBTAG00000052273	ENSBTAG00000053126
			PAX2	SOX17	0.083	0.435		ENSBTAG00000051242	ENSBTAG00000053126
			NR0B1	SOX17	0.112	0.473		ENSBTAG00000051207	ENSBTAG00000053126
			FOXA2	SOX17	0.174	0.927		ENSBTAG00000050741	ENSBTAG00000053126
			MSX1	SOX17	0.07	0.459		ENSBTAG00000049287	ENSBTAG00000053126
			PEF1	SOX17	0	0.435		ENSBTAG00000052273	CDC42EP4
			SLC6A20	HSD11B2	0	0.424		ENSBTAG00000051242	CDC42EP4
			RSPH1	HSD11B2	0	0.656		ENSBTAG00000051207	CDC42EP4
			MVD	HSD11B2	0	0.408		ENSBTAG00000050741	CDC42EP4
			RNASEH2A	RNASEH2C	0.813	0.997		ENSBTAG00000049287	CDC42EP4
			HOXB4	HOXB7	0.968	0.974		ENSBTAG00000052273	LRRC74B
			PAX2	HOXB7	0.195	0.696		ENSBTAG00000051242	LRRC74B
			PBX3	HOXB7	0.456	0.737		ENSBTAG00000051207	LRRC74B
			FOXA2	HOXB7	0.115	0.41		ENSBTAG00000050741	LRRC74B
			HOXC6	HOXB7	0.968	0.972		ENSBTAG00000049287	LRRC74B
			OSR1	HOXB7	0.058	0.491		ENSBTAG00000052273	ENSBTAG00000052913
			DNAI3	DNAI4	0	0.681		ENSBTAG00000051242	ENSBTAG00000052913
			KCNMA1	DNAI4	0	0.472		ENSBTAG00000051207	ENSBTAG00000052913
			DNAI7	DNAI4	0	0.634		ENSBTAG00000050741	ENSBTAG00000052913
			C1QBP	POP5	0	0.525		ENSBTAG00000049287	ENSBTAG00000052913
			TRMT112	POP5	0	0.419		ENSBTAG00000052273	ENSBTAG00000052788
			CKB	MB	0	0.417		ENSBTAG00000051242	ENSBTAG00000052788
			SPAG1	PIH1D2	0.314	0.585		ENSBTAG00000051207	ENSBTAG00000052788
			RUVBL2	PIH1D2	0.421	0.659		ENSBTAG00000050741	ENSBTAG00000052788
			RASSF7	BCL9L	0	0.465		ENSBTAG00000049287	ENSBTAG00000052788
			LTBP4	BCL9L	0	0.476		ENSBTAG00000052273	TUBB4B
			NTF4	ROR2	0.501	0.523		ENSBTAG00000051242	TUBB4B
			FZD2	ROR2	0.218	0.949		ENSBTAG00000051207	TUBB4B
			LSS	TM7SF2	0	0.895		ENSBTAG00000050741	TUBB4B
			FDFT1	TM7SF2	0	0.858		ENSBTAG00000049287	TUBB4B
			MVD	TM7SF2	0	0.559		ENSBTAG00000052141	ENSBTAG00000052273
			CHDH	TM7SF2	0	0.403		PRSS35	ENSBTAG00000052273
			SDR16C5	TOX	0	0.659		ENSBTAG00000052031	ENSBTAG00000052273
			CCNF	LRR1	0.071	0.911		ENSBTAG00000051985	ENSBTAG00000052273
			DCUN1D2	LRR1	0	0.9		FGF10	ENSBTAG00000052273
			PTMS	LRR1	0	0.469		ENSBTAG00000051726	ENSBTAG00000052273
			LRRC1	LRR1	0	0.457		C10H15orf65	ENSBTAG00000052273
			SPSB3	LRR1	0	0.9		COLQ	ENSBTAG00000052273
			ANAPC13	LRR1	0	0.902		ZNF389	ENSBTAG00000052273
			CCNB1	LRR1	0.071	0.559		ENSBTAG00000051242	ENSBTAG00000052273
			OGN	LRR1	0	0.618		ENSBTAG00000051207	ENSBTAG00000052273
			FBXO15	LRR1	0	0.902		ERICH2	ENSBTAG00000052273
			SCG5	PENK	0	0.456		CFAP70	ENSBTAG00000052273
			SDR16C5	PENK	0	0.769		TMEM151B	ENSBTAG00000052273
			PMCH	PENK	0	0.92		ENSBTAG00000050741	ENSBTAG00000052273
			AGT	PENK	0	0.915		ENSBTAG00000050418	ENSBTAG00000052273
			TOX	PENK	0	0.432		ENSBTAG00000050402	ENSBTAG00000052273
			RNFT2	DZANK1	0	0.433		TRPM3	ENSBTAG00000052273
			IGSF11	RNF183	0	0.54		PRRG1	ENSBTAG00000052273
			RNFT2	RNF183	0.048	0.566		ENSBTAG00000050151	ENSBTAG00000052273
			ARMC3	RNF183	0	0.692		ENSBTAG00000050049	ENSBTAG00000052273
			CENATAC	RNF183	0	0.452		ENSBTAG00000049782	ENSBTAG00000052273
			ARNTL	ESR2	0.261	0.46		DNAH6	ENSBTAG00000052273
			FKBP4	ESR2	0.078	0.912		CCDC103	ENSBTAG00000052273
			PENK	CHRDL1	0	0.902		ENSBTAG00000049524	ENSBTAG00000052273
			PCCB	IVD	0	0.845		SERTAD2	ENSBTAG00000052273
			DYNLRB2	IQUB	0	0.43		ENSBTAG00000049339	ENSBTAG00000052273
			CCDC65	IQUB	0	0.522		ENSBTAG00000049287	ENSBTAG00000052273
			ENKUR	IQUB	0	0.765		ENSBTAG00000049217	ENSBTAG00000052273
			RSPH9	IQUB	0	0.766		FBXO17	ENSBTAG00000052273
			CCDC39	IQUB	0	0.582		ENSBTAG00000049014	ENSBTAG00000052273
			PGM5	ENO4	0.087	0.66		ENSBTAG00000048358	ENSBTAG00000052273
			MORN2	MORN5	0	0.667		SPACA6	ENSBTAG00000052273
			ROPN1	MORN5	0	0.452		TUBG1	ENSBTAG00000052273
			GGT1	GSTA4	0.077	0.677		ENSBTAG00000047990	ENSBTAG00000052273
			ACSM3	SRPX	0	0.414		CCDC96	ENSBTAG00000052273
			FGFR3	TACC1	0	0.471		LRRC10B	ENSBTAG00000052273
			DNAH3	CFAP251	0	0.762		KCNIP4	ENSBTAG00000052273
			CCDC40	CFAP251	0	0.756		CCDC188	ENSBTAG00000052273
			CCDC65	CFAP251	0	0.506		ENSBTAG00000047461	ENSBTAG00000052273
			DRC1	CFAP251	0	0.504		APOBEC4	ENSBTAG00000052273
			CFAP61	CFAP251	0	0.88		SH2D7	ENSBTAG00000052273
			DNAI1	CFAP251	0	0.4		NTF4	ENSBTAG00000052273
			CCDC39	CFAP251	0	0.462		ANKRD66	ENSBTAG00000052273
			LSS	IDI1	0	0.981		GGT1	ENSBTAG00000052273
			DHCR7	IDI1	0	0.943		ACOT2	ENSBTAG00000052273
			CCDC180	IDI1	0	0.424		MCOLN2	ENSBTAG00000052273
			SREBF2	IDI1	0	0.584		B3GNT3	ENSBTAG00000052273
			FDFT1	IDI1	0	0.993		CBX6	ENSBTAG00000052273
			MVD	IDI1	0	0.997		GGACT	ENSBTAG00000052273
			GCAT	IDI1	0	0.474		ZNF383	ENSBTAG00000052273
			TM7SF2	IDI1	0	0.756		ENSBTAG00000046220	ENSBTAG00000052273
			SPA17	CATIP	0	0.62		C19H17orf97	ENSBTAG00000052273
			KCNH3	CATIP	0	0.457		ENSBTAG00000045867	ENSBTAG00000052273
			FOXJ1	CATIP	0	0.643		RASSF7	ENSBTAG00000052273
			ROPN1	CATIP	0	0.721		IGSF11	ENSBTAG00000052273
			ATP2A1	CATIP	0	0.447		NTN3	ENSBTAG00000052273
			ROPN1L	CATIP	0	0.73		SULT2B1	ENSBTAG00000052273
			FZD5	GNAO1	0.207	0.943		BSPRY	ENSBTAG00000052273
			FZD2	GNAO1	0.207	0.929		ITGBL1	ENSBTAG00000052273
			C1QBP	PTGR2	0	0.54		RNF180	ENSBTAG00000052273
			PGM5	DNAJB13	0	0.41		RNFT2	ENSBTAG00000052273
			ODAD4	DNAJB13	0.158	0.416		MTHFD2L	ENSBTAG00000052273
			ZMYND10	SOWAHA	0	0.43		UBXN10	ENSBTAG00000052273
			QPCT	SOWAHA	0	0.671		C15H11orf97	ENSBTAG00000052273
			ITGBL1	TLN2	0.409	0.49		KRT24	ENSBTAG00000052273
			LSS	CYP39A1	0.416	0.646		C11H2orf81	ENSBTAG00000052273
			DHCR7	CYP39A1	0.272	0.576		COPZ2	ENSBTAG00000052273
			FDFT1	CYP39A1	0.416	0.746		PHGDH	ENSBTAG00000052273
			TM7SF2	CYP39A1	0.272	0.429		HOXB4	ENSBTAG00000052273
			MORN5	FAM216B	0	0.564		SLC22A3	ENSBTAG00000052273
			TTC30A	RIBC2	0	0.492		ANKRD65	ENSBTAG00000052273
			TEKT2	RIBC2	0	0.758		MFSD6L	ENSBTAG00000052273
			EFHC1	RIBC2	0	0.487		SFTA2	ENSBTAG00000052273
			HSD17B10	RIBC2	0	0.424		ENSBTAG00000038770	ENSBTAG00000052273
			PACRG	RIBC2	0	0.65		LHB	ENSBTAG00000052273
			NME5	RIBC2	0	0.611		FPGT	ENSBTAG00000052273
			DNAI1	RIBC2	0	0.681		SCN2A	ENSBTAG00000052273
			ROPN1L	RIBC2	0	0.77		ZDHHC1	ENSBTAG00000052273
			SPA17	ROPN1L	0.107	0.669		AIFM3	ENSBTAG00000052273
			TTC30A	ROPN1L	0	0.558		ZSCAN31	ENSBTAG00000052273
			DYDC2	AIG1	0	0.472		FAM183A	ENSBTAG00000052273
			TECR	CERS4	0.111	0.474		CCDC160	ENSBTAG00000052273
			SPAG1	DNAAF6	0	0.588		CKB	ENSBTAG00000052273
			DNAH9	DNAAF6	0	0.546		MCC	ENSBTAG00000052273
			DNAH5	DNAAF6	0	0.405		GRIK1	ENSBTAG00000052273
			DAW1	DNAAF6	0	0.577		C27H4C4orf47	ENSBTAG00000052273
			DNAH7	DNAAF6	0	0.593		HOATZ	ENSBTAG00000052273
			DNAI2	DNAAF6	0	0.552		KIAA2012	ENSBTAG00000052273
			DNAAF11	DNAAF6	0	0.66		MPZ	ENSBTAG00000052273
			TBXA2R	LPAR4	0	0.904		BARD1	ENSBTAG00000052273
			PMCH	LPAR4	0	0.9		SPA17	ENSBTAG00000052273
			AGT	LPAR4	0	0.9		PACRGL	ENSBTAG00000052273
			EDN3	LPAR4	0	0.906		SPAG6	ENSBTAG00000052273
			PRR15L	C8H9orf152	0	0.547		CALR3	ENSBTAG00000052273
			ZNF385B	C8H9orf152	0	0.405		C3H1orf189	ENSBTAG00000052273
			RCAN2	ZNF385B	0	0.415		PGM5	ENSBTAG00000052273
			DACT2	DVL2	0.64	0.731		ENSBTAG00000033166	ENSBTAG00000052273
			REPS2	DVL2	0	0.9		DYDC2	ENSBTAG00000052273
			RAC3	DVL2	0.194	0.407		ADIRF	ENSBTAG00000052273
			FZD5	DVL2	0.287	0.854		SCG5	ENSBTAG00000052273
			FZD2	DVL2	0.287	0.967		SYBU	ENSBTAG00000052273
			CELSR2	DVL2	0.071	0.49		SPAG1	ENSBTAG00000052273
			PLK1	DVL2	0.152	0.534		CCDC189	ENSBTAG00000052273
			ROR2	DVL2	0.409	0.604		TMEM102	ENSBTAG00000052273
			ANKRD10	DVL2	0.155	0.444		DACT2	ENSBTAG00000052273
			GNAO1	DVL2	0.044	0.804		SEC14L4	ENSBTAG00000052273
			LSS	MSMO1	0.621	0.992		SLC6A20	ENSBTAG00000052273
			DHCR7	MSMO1	0.377	0.947		REPS2	ENSBTAG00000052273
			SREBF2	MSMO1	0	0.518		ENSBTAG00000031018	ENSBTAG00000052273
			FDFT1	MSMO1	0.621	0.99		TUBA1D	ENSBTAG00000052273
			MVD	MSMO1	0.043	0.897		PROB1	ENSBTAG00000052273
			TM7SF2	MSMO1	0.377	0.99		TUBG2	ENSBTAG00000052273
			IDI1	MSMO1	0	0.992		PDXP	ENSBTAG00000052273
			ANKRD10	MSMO1	0	0.422		ARHGDIG	ENSBTAG00000052273
			CYP39A1	MSMO1	0.377	0.641		EID1	ENSBTAG00000052273
			IGF2	INSRR	0.223	0.404		TTC30A	ENSBTAG00000052273
			ANP32A	INSRR	0	0.402		ECT2L	ENSBTAG00000052273
			PHGDH	GPT2	0	0.441		KIF6	ENSBTAG00000052273
			SLC25A12	GPT2	0	0.475		DYNC1I1	ENSBTAG00000052273
			CNTNAP4	TMTC2	0	0.62		MESP2	ENSBTAG00000052273
			SCN2B	KCNJ8	0	0.468		CFAP65	ENSBTAG00000052273
			RANGRF	KCNJ8	0	0.463		DCDC2B	ENSBTAG00000052273
			TFPI2	KCNJ8	0	0.43		ADAT2	ENSBTAG00000052273
			KCNMA1	KCNJ8	0	0.434		MGC127055	ENSBTAG00000052273
			TRAPPC2	KCNJ8	0	0.418		ODF3B	ENSBTAG00000052273
			LHB	GNG3	0	0.902		CNTNAP4	ENSBTAG00000052273
			FZD5	GNG3	0	0.9		NALF1	ENSBTAG00000052273
			FZD2	GNG3	0	0.9		CCNF	ENSBTAG00000052273
			ADCY5	GNG3	0	0.902		EFCAB2	ENSBTAG00000052273
			TBXA2R	GNG3	0.186	0.915		ENSBTAG00000024492	ENSBTAG00000052273
			ADCY8	GNG3	0	0.902		TGFBR3	ENSBTAG00000052273
			PMCH	GNG3	0	0.9		PTCH2	ENSBTAG00000052273
			AGT	GNG3	0	0.902		MORN2	ENSBTAG00000052273
			EDN3	GNG3	0	0.901		CPN1	ENSBTAG00000052273
			DPYSL3	GNG3	0	0.403		ENSBTAG00000023845	ENSBTAG00000052273
			CACNA1D	GNG3	0.046	0.627		RALGPS1	ENSBTAG00000052273
			PENK	GNG3	0	0.904		ZFP82	ENSBTAG00000052273
			GNAO1	GNG3	0.676	0.98		B9D2	ENSBTAG00000052273
			LPAR4	GNG3	0	0.9		RUVBL2	ENSBTAG00000052273
			SPA17	CCDC78	0	0.412		ENSBTAG00000023318	ENSBTAG00000052273
			FOXJ1	CCDC78	0	0.622		RAC3	ENSBTAG00000052273
			IFT140	CCDC78	0	0.402		FANK1	ENSBTAG00000052273
			ROPN1	CCDC78	0	0.611		DNAH9	ENSBTAG00000052273
			CATIP	CCDC78	0	0.844		ENSBTAG00000022373	ENSBTAG00000052273
			ROPN1L	CCDC78	0	0.658		SPDEF	ENSBTAG00000052273
			LRRC38	FHAD1	0	0.696		DNAH5	ENSBTAG00000052273
			FAM169A	ITPR2	0	0.537		DIPK1B	ENSBTAG00000052273
			ATP2A3	ITPR2	0.24	0.507		STRBP	ENSBTAG00000052273
			ATP2A1	ITPR2	0.24	0.502		SLC27A3	ENSBTAG00000052273
			GNG3	ITPR2	0	0.901		ESRP1	ENSBTAG00000052273
			AGRN	CSPG5	0	0.902		TCF21	ENSBTAG00000052273
			SPC24	CSPG5	0	0.465		TEKT2	ENSBTAG00000052273
			TM7SF2	CSPG5	0	0.436		TDRKH	ENSBTAG00000052273
			TUBB4B	ARL2	0.347	0.481		PAX2	ENSBTAG00000052273
			ENSBTAG00000045867	ARL2	0	0.665		CFAP57	ENSBTAG00000052273
			ANAPC13	ARL2	0.045	0.669		IGFBP6	ENSBTAG00000052273
			IGF2	NDN	0	0.503		DLX6	ENSBTAG00000052273
			GPT2	PFKFB2	0.075	0.457		EPHA7	ENSBTAG00000052273
			MTHFD2L	DMGDH	0	0.503		CDHR3	ENSBTAG00000052273
			ENSBTAG00000045867	CCDC39	0	0.496		DAW1	ENSBTAG00000052273
			GGT1	GSTM3	0.077	0.714		RSPH1	ENSBTAG00000052273
			GSTA4	GSTM3	0	0.848		TMEM35A	ENSBTAG00000052273
			HOXB4	LRRC46	0.049	0.414		HECW1	ENSBTAG00000052273
			MFSD6L	MFSD9	0	0.664		TNMD	ENSBTAG00000052273
			SVOP	MFSD9	0	0.551		ZMYND10	ENSBTAG00000052273
			FZD2	CMTM8	0	0.437		FZD5	ENSBTAG00000052273
			HOXB4	HOXA7	0.85	0.871		MPPED2	ENSBTAG00000052273
			PBX3	HOXA7	0.36	0.628		PLAC9	ENSBTAG00000052273
			HOXC6	HOXA7	0.85	0.873		ARMC3	ENSBTAG00000052273
			HOXB7	HOXA7	0.85	0.865		JAK3	ENSBTAG00000052273
			BARD1	MSH6	0.445	0.718		SLC16A11	ENSBTAG00000052273
			CNTNAP1	MSH6	0	0.531		CIBAR2	ENSBTAG00000052273
			RAD51D	MSH6	0.173	0.726		KRT10	ENSBTAG00000052273
			RPA3	MSH6	0	0.939		PPP1R13L	ENSBTAG00000052273
			RNASEH2A	MSH6	0.295	0.561		ARHGEF15	ENSBTAG00000052273
			RAC3	ELMO3	0.37	0.517		BARX2	ENSBTAG00000052273
			LLGL2	ELMO3	0	0.652		ZDHHC13	ENSBTAG00000052273
			LRAT	ELAPOR1	0	0.4		FZD2	ENSBTAG00000052273
			SPAG6	SPAG17	0.292	0.914		PRDM6	ENSBTAG00000052273
			SPAG1	SPAG17	0	0.545		STMND1	ENSBTAG00000052273
			FANK1	SPAG17	0	0.451		ENSBTAG00000020522	ENSBTAG00000052273
			ENKUR	SPAG17	0	0.412		SAMD15	ENSBTAG00000052273
			CCDC113	SPAG17	0	0.538		HMG20A	ENSBTAG00000052273
			LRRC23	SPAG17	0	0.546		SLC35F3	ENSBTAG00000052273
			SLC6A1	SPAG17	0	0.408		SLC19A2	ENSBTAG00000052273
			CCDC39	SPAG17	0	0.665		CCDC181	ENSBTAG00000052273
			KIF6	SRPK3	0	0.722		SPEM1	ENSBTAG00000052273
			USP11	SRPK3	0	0.473		RNF43	ENSBTAG00000052273
			CNTNAP1	NXN	0	0.549		NKPD1	ENSBTAG00000052273
			JAKMIP2	NXN	0	0.559		LLGL2	ENSBTAG00000052273
			DVL2	NXN	0.202	0.43		TMC4	ENSBTAG00000052273
			EPHX2	AGFG2	0	0.478		NXNL2	ENSBTAG00000052273
			ANKRD10	AGFG2	0.108	0.587		AFAP1L1	ENSBTAG00000052273
			CCDC103	ODAD2	0	0.686		DNPH1	ENSBTAG00000052273
			ENSBTAG00000045867	ODAD2	0	0.475		MAPK15	ENSBTAG00000052273
			SPAG1	ODAD2	0.068	0.531		TPPP3	ENSBTAG00000052273
			DNAH5	ODAD2	0	0.514		RGS22	ENSBTAG00000052273
			RSPH1	ODAD2	0	0.437		GPRC5B	ENSBTAG00000052273
			ZMYND10	ODAD2	0	0.811		PI15	ENSBTAG00000052273
			ARMC3	ODAD2	0	0.468		C5H22orf23	ENSBTAG00000052273
			DYNLRB2	ODAD2	0	0.418		NUDT5	ENSBTAG00000052273
			DNAI2	ODAD2	0	0.696		CHAC2	ENSBTAG00000052273
			CCDC40	ODAD2	0	0.744		CFAP100	ENSBTAG00000052273
			CCDC65	ODAD2	0	0.741		FAM81B	ENSBTAG00000052273
			ODAD4	ODAD2	0.068	0.534		KCNH3	ENSBTAG00000052273
			DNAH11	ODAD2	0	0.64		CFAP77	ENSBTAG00000052273
			DNAAF11	ODAD2	0.07	0.65		KDF1	ENSBTAG00000052273
			DRC1	ODAD2	0	0.725		CHRNB1	ENSBTAG00000052273
			RSPH9	ODAD2	0	0.534		MAGOHB	ENSBTAG00000052273
			DNAI1	ODAD2	0	0.725		LRRC42	ENSBTAG00000052273
			GAS8	ODAD2	0	0.544		SLC1A1	ENSBTAG00000052273
			IQUB	ODAD2	0	0.639		CNTNAP1	ENSBTAG00000052273
			CCDC39	ODAD2	0	0.799		RAD51D	ENSBTAG00000052273
			STARD7	CHODL	0	0.43		DPH5	ENSBTAG00000052273
			DNAAF11	CHODL	0.06	0.403		STOX1	ENSBTAG00000052273
			SLC35F3	TPST1	0	0.452		JAZF1	ENSBTAG00000052273
			TEKT2	MNS1	0	0.594		TSGA10	ENSBTAG00000052273
			CFAP161	MNS1	0	0.476		POLR1C	ENSBTAG00000052273
			PACRG	MNS1	0	0.492		PRDM16	ENSBTAG00000052273
			NME5	MNS1	0	0.527		HIF3A	ENSBTAG00000052273
			DNAI1	MNS1	0	0.55		LSS	ENSBTAG00000052273
			IFT140	MNS1	0	0.458		SVOP	ENSBTAG00000052273
			ROPN1	MNS1	0	0.593		RANGRF	ENSBTAG00000052273
			TTLL9	MNS1	0	0.585		CELSR2	ENSBTAG00000052273
			RIBC2	MNS1	0	0.748		ADCY5	ENSBTAG00000052273
			ROPN1L	MNS1	0	0.649		DNAAF1	ENSBTAG00000052273
			CCDC78	MNS1	0	0.671		HMGN1	ENSBTAG00000052273
			GGT1	GSTT4	0	0.683		RTP3	ENSBTAG00000052273
			GSTA4	GSTT4	0.07	0.668		SEMA5B	ENSBTAG00000052273
			GSTM3	GSTT4	0.07	0.702		TMEM163	ENSBTAG00000052273
			PHGDH	CBS	0	0.743		NUDT16	ENSBTAG00000052273
			CDO1	CBS	0	0.408		DCUN1D2	ENSBTAG00000052273
			PSAT1	CBS	0	0.7		TNRC6C	ENSBTAG00000052273
			CRY1	CBS	0.513	0.599		ATP13A5	ENSBTAG00000052273
			CHDH	CBS	0	0.464		DLX5	ENSBTAG00000052273
			MTRR	CBS	0.068	0.694		SDR16C5	ENSBTAG00000052273
			SLC41A3	CBS	0	0.489		DNAH3	ENSBTAG00000052273
			IAH1	CBS	0	0.425		LYRM1	ENSBTAG00000052273
								GAS2L2	ENSBTAG00000052273
								ETNK2	ENSBTAG00000052273
								ARMC9	ENSBTAG00000052273
								CFAP45	ENSBTAG00000052273
								PTMS	ENSBTAG00000052273
								WWP2	ENSBTAG00000052273
								KIAA1217	ENSBTAG00000052273
								STARD7	ENSBTAG00000052273
								ATP5MC1	ENSBTAG00000052273
								NIPAL2	ENSBTAG00000052273
								TKFC	ENSBTAG00000052273
								SPATA18	ENSBTAG00000052273
								CASTOR1	ENSBTAG00000052273
								TTLL10	ENSBTAG00000052273
								IQCG	ENSBTAG00000052273
								LRRC51	ENSBTAG00000052273
								CENATAC	ENSBTAG00000052273
								DOLPP1	ENSBTAG00000052273
								LRRC38	ENSBTAG00000052273
								CFAP52	ENSBTAG00000052273
								EFHC1	ENSBTAG00000052273
								CCDC153	ENSBTAG00000052273
								HSD17B10	ENSBTAG00000052273
								RIBC1	ENSBTAG00000052273
								GSTM1	ENSBTAG00000052273
								HDAC4	ENSBTAG00000052273
								DYNLRB2	ENSBTAG00000052273
								TNK1	ENSBTAG00000052273
								LRRC1	ENSBTAG00000052273
								CDO1	ENSBTAG00000052273
								ZNF423	ENSBTAG00000052273
								RUNX1T1	ENSBTAG00000052273
								PTI	ENSBTAG00000052273
								RAB36	ENSBTAG00000052273
								LRAT	ENSBTAG00000052273
								GASK1B	ENSBTAG00000052273
								RAB11FIP4	ENSBTAG00000052273
								TMEM39B	ENSBTAG00000052273
								C13H20orf85	ENSBTAG00000052273
								SGF29	ENSBTAG00000052273
								AK7	ENSBTAG00000052273
								ARL4D	ENSBTAG00000052273
								RXRG	ENSBTAG00000052273
								DNAH7	ENSBTAG00000052273
								USP11	ENSBTAG00000052273
								SLC25A12	ENSBTAG00000052273
								DNAI2	ENSBTAG00000052273
								ANP32E	ENSBTAG00000052273
								ENSBTAG00000016721	ENSBTAG00000052273
								SLC2A4RG	ENSBTAG00000052273
								FAM234A	ENSBTAG00000052273
								HBQ1	ENSBTAG00000052273
								SPSB3	ENSBTAG00000052273
								SORBS2	ENSBTAG00000052273
								DHCR7	ENSBTAG00000052273
								NPM3	ENSBTAG00000052273
								ECH1	ENSBTAG00000052273
								VWA3A	ENSBTAG00000052273
								SCRN1	ENSBTAG00000052273
								TGM2	ENSBTAG00000052273
								MDH1B	ENSBTAG00000052273
								ID1	ENSBTAG00000052273
								CETN4	ENSBTAG00000052273
								ADAMTS19	ENSBTAG00000052273
								C21H14orf28	ENSBTAG00000052273
								CCDC40	ENSBTAG00000052273
								FAM169A	ENSBTAG00000052273
								ISOC2	ENSBTAG00000052273
								ABLIM2	ENSBTAG00000052273
								ENSBTAG00000015866	ENSBTAG00000052273
								CFAP126	ENSBTAG00000052273
								PHKA1	ENSBTAG00000052273
								TFPI2	ENSBTAG00000052273
								CCDC65	ENSBTAG00000052273
								ENSBTAG00000015651	ENSBTAG00000052273
								LNX2	ENSBTAG00000052273
								COL9A3	ENSBTAG00000052273
								ENKUR	ENSBTAG00000052273
								NR0B1	ENSBTAG00000052273
								C9H6orf118	ENSBTAG00000052273
								TMEM231	ENSBTAG00000052273
								CCDC180	ENSBTAG00000052273
								STYK1	ENSBTAG00000052273
								ZHX1	ENSBTAG00000052273
								EPHX2	ENSBTAG00000052273
								PCCB	ENSBTAG00000052273
								STARD10	ENSBTAG00000052273
								IQCC	ENSBTAG00000052273
								TBXA2R	ENSBTAG00000052273
								SLC20A2	ENSBTAG00000052273
								PPP1R32	ENSBTAG00000052273
								ATP2A3	ENSBTAG00000052273
								NAA38	ENSBTAG00000052273
								CREB3L4	ENSBTAG00000052273
								BEX5	ENSBTAG00000052273
								ADCY8	ENSBTAG00000052273
								CALM3	ENSBTAG00000052273
								CFAP43	ENSBTAG00000052273
								TNFAIP8	ENSBTAG00000052273
								ANAPC13	ENSBTAG00000052273
								ERN2	ENSBTAG00000052273
								PLK1	ENSBTAG00000052273
								SREBF2	ENSBTAG00000052273
								CCNB1	ENSBTAG00000052273
								SLC5A9	ENSBTAG00000052273
								CCDC113	ENSBTAG00000052273
								WDR17	ENSBTAG00000052273
								CELF6	ENSBTAG00000052273
								CFAP206	ENSBTAG00000052273
								UBIAD1	ENSBTAG00000052273
								TMOD2	ENSBTAG00000052273
								ZC2HC1C	ENSBTAG00000052273
								PSAT1	ENSBTAG00000052273
								QPCT	ENSBTAG00000052273
								ADGRD1	ENSBTAG00000052273
								EFHB	ENSBTAG00000052273
								DNAI3	ENSBTAG00000052273
								ODAD4	ENSBTAG00000052273
								ATP1B2	ENSBTAG00000052273
								CENPS	ENSBTAG00000052273
								IQCA1	ENSBTAG00000052273
								MARVELD1	ENSBTAG00000052273
								NXPE3	ENSBTAG00000052273
								PBX3	ENSBTAG00000052273
								KCNMA1	ENSBTAG00000052273
								ARMC6	ENSBTAG00000052273
								CENPV	ENSBTAG00000052273
								XPO1	ENSBTAG00000052273
								OSR2	ENSBTAG00000052273
								AGRN	ENSBTAG00000052273
								RPA3	ENSBTAG00000052273
								CLDN1	ENSBTAG00000052273
								FARP2	ENSBTAG00000052273
								DNAH11	ENSBTAG00000052273
								IGF2	ENSBTAG00000052273
								YDJC	ENSBTAG00000052273
								ARNTL	ENSBTAG00000052273
								SNTN	ENSBTAG00000052273
								CCDC13	ENSBTAG00000052273
								PMCH	ENSBTAG00000052273
								ZMYND12	ENSBTAG00000052273
								IFT46	ENSBTAG00000052273
								MPTX	ENSBTAG00000052273
								NME9	ENSBTAG00000052273
								C1QBP	ENSBTAG00000052273
								CFAP157	ENSBTAG00000052273
								CAPSL	ENSBTAG00000052273
								CORO2B	ENSBTAG00000052273
								OVOL1	ENSBTAG00000052273
								TECR	ENSBTAG00000052273
								ADAMTS12	ENSBTAG00000052273
								MTMR11	ENSBTAG00000052273
								PRSS16	ENSBTAG00000052273
								SLC35A3	ENSBTAG00000052273
								ENOX1	ENSBTAG00000052273
								FDFT1	ENSBTAG00000052273
								RTL6	ENSBTAG00000052273
								FOXA2	ENSBTAG00000052273
								AGT	ENSBTAG00000052273
								ANP32A	ENSBTAG00000052273
								INKA1	ENSBTAG00000052273
								RTN4RL1	ENSBTAG00000052273
								BLOC1S6	ENSBTAG00000052273
								PRR15L	ENSBTAG00000052273
								EDN3	ENSBTAG00000052273
								MVD	ENSBTAG00000052273
								IFT43	ENSBTAG00000052273
								CFAP73	ENSBTAG00000052273
								STK33	ENSBTAG00000052273
								RSPH4C4A	ENSBTAG00000052273
								PCBD1	ENSBTAG00000052273
								CFAP161	ENSBTAG00000052273
								EXOSC8	ENSBTAG00000052273
								OGN	ENSBTAG00000052273
								ARMH1	ENSBTAG00000052273
								PALS1	ENSBTAG00000052273
								ENSBTAG00000011713	ENSBTAG00000052273
								PRR7	ENSBTAG00000052273
								KCNMB2	ENSBTAG00000052273
								CAMSAP3	ENSBTAG00000052273
								TBC1D30	ENSBTAG00000052273
								LRRC23	ENSBTAG00000052273
								TRPC6	ENSBTAG00000052273
								RP1	ENSBTAG00000052273
								BCHE	ENSBTAG00000052273
								PACRG	ENSBTAG00000052273
								SPATA6L	ENSBTAG00000052273
								HDAC10	ENSBTAG00000052273
								TRAPPC2	ENSBTAG00000052273
								AKAP14	ENSBTAG00000052273
								MSX1	ENSBTAG00000052273
								ANKRD54	ENSBTAG00000052273
								SMIM5	ENSBTAG00000052273
								GLI3	ENSBTAG00000052273
								DPYSL3	ENSBTAG00000052273
								ADGRB2	ENSBTAG00000052273
								DNAAF11	ENSBTAG00000052273
								TTC21A	ENSBTAG00000052273
								TADA1	ENSBTAG00000052273
								PANK1	ENSBTAG00000052273
								PEF1	ENSBTAG00000052273
								FBXO36	ENSBTAG00000052273
								GTPBP1	ENSBTAG00000052273
								SYTL1	ENSBTAG00000052273
								GRTP1	ENSBTAG00000052273
								ILKAP	ENSBTAG00000052273
								ESPNL	ENSBTAG00000052273
								CRY1	ENSBTAG00000052273
								STAT5B	ENSBTAG00000052273
								CHDH	ENSBTAG00000052273
								CACNA1D	ENSBTAG00000052273
								GALNT16	ENSBTAG00000052273
								CENPM	ENSBTAG00000052273
								PTCH1	ENSBTAG00000052273
								ROBO1	ENSBTAG00000052273
								CACNA1G	ENSBTAG00000052273
								ABCD3	ENSBTAG00000052273
								FBXO15	ENSBTAG00000052273
								RNASEH2A	ENSBTAG00000052273
								DRC1	ENSBTAG00000052273
								LARGE2	ENSBTAG00000052273
								UBXN11	ENSBTAG00000052273
								KANK2	ENSBTAG00000052273
								RSPH9	ENSBTAG00000052273
								MTRR	ENSBTAG00000052273
								GINS3	ENSBTAG00000052273
								CCDC146	ENSBTAG00000052273
								RCAN2	ENSBTAG00000052273
								CFAP61	ENSBTAG00000052273
								NEK11	ENSBTAG00000052273
								HOXC6	ENSBTAG00000052273
								SLC7A4	ENSBTAG00000052273
								CBX8	ENSBTAG00000052273
								TMEM177	ENSBTAG00000052273
								DNMBP	ENSBTAG00000052273
								ZNF782	ENSBTAG00000052273
								TRIM2	ENSBTAG00000052273
								DRC3	ENSBTAG00000052273
								NME5	ENSBTAG00000052273
								EFCAB1	ENSBTAG00000052273
								TRMT112	ENSBTAG00000052273
								GSTT2	ENSBTAG00000052273
								DNAI1	ENSBTAG00000052273
								IHH	ENSBTAG00000052273
								GCAT	ENSBTAG00000052273
								ZNF555	ENSBTAG00000052273
								MYORG	ENSBTAG00000052273
								ENSBTAG00000008370	ENSBTAG00000052273
								MBOAT2	ENSBTAG00000052273
								OSR1	ENSBTAG00000052273
								CHN1	ENSBTAG00000052273
								DRC7	ENSBTAG00000052273
								OSCP1	ENSBTAG00000052273
								DIPK2A	ENSBTAG00000052273
								FOXJ1	ENSBTAG00000052273
								CETN2	ENSBTAG00000052273
								RCOR2	ENSBTAG00000052273
								TARS1L2	ENSBTAG00000052273
								TMED6	ENSBTAG00000052273
								NRIP2	ENSBTAG00000052273
								FKBP4	ENSBTAG00000052273
								RARG	ENSBTAG00000052273
								TEKT1	ENSBTAG00000052273
								ALS2	ENSBTAG00000052273
								TPSB2	ENSBTAG00000052273
								LRRC4C	ENSBTAG00000052273
								JAG2	ENSBTAG00000052273
								IFT140	ENSBTAG00000052273
								CASKIN2	ENSBTAG00000052273
								DPF1	ENSBTAG00000052273
								FGFR3	ENSBTAG00000052273
								CUEDC1	ENSBTAG00000052273
								ZFP2	ENSBTAG00000052273
								GAS8	ENSBTAG00000052273
								ABHD1	ENSBTAG00000052273
								COX11	ENSBTAG00000052273
								NRM	ENSBTAG00000052273
								ROPN1	ENSBTAG00000052273
								PRR3	ENSBTAG00000052273
								NIPSNAP3A	ENSBTAG00000052273
								FAM117A	ENSBTAG00000052273
								RAPGEF3	ENSBTAG00000052273
								EPHA3	ENSBTAG00000052273
								GCSH	ENSBTAG00000052273
								ZFAND4	ENSBTAG00000052273
								ERP29	ENSBTAG00000052273
								GLI1	ENSBTAG00000052273
								C25H16orf71	ENSBTAG00000052273
								SPEF1	ENSBTAG00000052273
								ATP2A1	ENSBTAG00000052273
								ACSM3	ENSBTAG00000052273
								ENSBTAG00000006398	ENSBTAG00000052273
								TSNAXIP1	ENSBTAG00000052273
								NFATC4	ENSBTAG00000052273
								EXTL1	ENSBTAG00000052273
								SPC24	ENSBTAG00000052273
								TMEM212	ENSBTAG00000052273
								SEMA3C	ENSBTAG00000052273
								SNU13	ENSBTAG00000052273
								CAPS	ENSBTAG00000052273
								BRME1	ENSBTAG00000052273
								DCDC1	ENSBTAG00000052273
								DCAKD	ENSBTAG00000052273
								PPP1R1B	ENSBTAG00000052273
								BEX3	ENSBTAG00000052273
								TTLL9	ENSBTAG00000052273
								RSPH10B	ENSBTAG00000052273
								FNTB	ENSBTAG00000052273
								SLC6A1	ENSBTAG00000052273
								CCDC61	ENSBTAG00000052273
								TP73	ENSBTAG00000052273
								SPDYC	ENSBTAG00000052273
								PPM1K	ENSBTAG00000052273
								SOX17	ENSBTAG00000052273
								NSG1	ENSBTAG00000052273
								HSD11B2	ENSBTAG00000052273
								VWA7	ENSBTAG00000052273
								SLC41A3	ENSBTAG00000052273
								RNASEH2C	ENSBTAG00000052273
								HOXB7	ENSBTAG00000052273
								FUT10	ENSBTAG00000052273
								DNAI4	ENSBTAG00000052273
								POP5	ENSBTAG00000052273
								MB	ENSBTAG00000052273
								CFAP74	ENSBTAG00000052273
								SPACA9	ENSBTAG00000052273
								PIH1D2	ENSBTAG00000052273
								BCL9L	ENSBTAG00000052273
								ROR2	ENSBTAG00000052273
								TM7SF2	ENSBTAG00000052273
								UBTF	ENSBTAG00000052273
								THEM6	ENSBTAG00000052273
								TOX	ENSBTAG00000052273
								MFSD4A	ENSBTAG00000052273
								LRATD1	ENSBTAG00000052273
								LRR1	ENSBTAG00000052273
								PENK	ENSBTAG00000052273
								LTBP4	ENSBTAG00000052273
								DZANK1	ENSBTAG00000052273
								PLPPR5	ENSBTAG00000052273
								RNF183	ENSBTAG00000052273
								ESR2	ENSBTAG00000052273
								CHRDL1	ENSBTAG00000052273
								IVD	ENSBTAG00000052273
								IQUB	ENSBTAG00000052273
								ENO4	ENSBTAG00000052273
								MORN5	ENSBTAG00000052273
								GSTA4	ENSBTAG00000052273
								SRPX	ENSBTAG00000052273
								TACC1	ENSBTAG00000052273
								CFAP251	ENSBTAG00000052273
								IDI1	ENSBTAG00000052273
								ANKRD10	ENSBTAG00000052273
								NECAB3	ENSBTAG00000052273
								CATIP	ENSBTAG00000052273
								GUCY1B1	ENSBTAG00000052273
								LRRC27	ENSBTAG00000052273
								GNAO1	ENSBTAG00000052273
								PTGR2	ENSBTAG00000052273
								DNAJB13	ENSBTAG00000052273
								SOWAHA	ENSBTAG00000052273
								TLN2	ENSBTAG00000052273
								CYP39A1	ENSBTAG00000052273
								FAM216B	ENSBTAG00000052273
								RIBC2	ENSBTAG00000052273
								ROPN1L	ENSBTAG00000052273
								CFAP69	ENSBTAG00000052273
								AIG1	ENSBTAG00000052273
								KCP	ENSBTAG00000052273
								CERS4	ENSBTAG00000052273
								SAXO2	ENSBTAG00000052273
								CCDC157	ENSBTAG00000052273
								JAKMIP2	ENSBTAG00000052273
								DNAAF6	ENSBTAG00000052273
								LPAR4	ENSBTAG00000052273
								ADD3	ENSBTAG00000052273
								C8H9orf152	ENSBTAG00000052273
								CADM3	ENSBTAG00000052273
								ZNF385B	ENSBTAG00000052273
								DVL2	ENSBTAG00000052273
								MSMO1	ENSBTAG00000052273
								INSRR	ENSBTAG00000052273
								GPT2	ENSBTAG00000052273
								DNAI7	ENSBTAG00000052273
								TMTC2	ENSBTAG00000052273
								PKP2	ENSBTAG00000052273
								KCNJ8	ENSBTAG00000052273
								SYT5	ENSBTAG00000052273
								GNG3	ENSBTAG00000052273
								CCDC78	ENSBTAG00000052273
								FHAD1	ENSBTAG00000052273
								ITPR2	ENSBTAG00000052273
								CSPG5	ENSBTAG00000052273
								ARL2	ENSBTAG00000052273
								NDN	ENSBTAG00000052273
								CDIN1	ENSBTAG00000052273
								PFKFB2	ENSBTAG00000052273
								ZCCHC3	ENSBTAG00000052273
								ZNF41	ENSBTAG00000052273
								DMGDH	ENSBTAG00000052273
								CCDC39	ENSBTAG00000052273
								C15H11orf16	ENSBTAG00000052273
								HMGN5	ENSBTAG00000052273
								GSTM3	ENSBTAG00000052273
								LRRC36	ENSBTAG00000052273
								LRRC46	ENSBTAG00000052273
								PRXL2B	ENSBTAG00000052273
								MFSD9	ENSBTAG00000052273
								CMTM8	ENSBTAG00000052273
								LZTFL1	ENSBTAG00000052273
								HOXA7	ENSBTAG00000052273
								MSH6	ENSBTAG00000052273
								ELMO3	ENSBTAG00000052273
								IAH1	ENSBTAG00000052273
								ELAPOR1	ENSBTAG00000052273
								C3H1orf194	ENSBTAG00000052273
								CCDC173	ENSBTAG00000052273
								SPAG17	ENSBTAG00000052273
								SRPK3	ENSBTAG00000052273
								ITPRID2	ENSBTAG00000052273
								NXN	ENSBTAG00000052273
								AGFG2	ENSBTAG00000052273
								ODAD2	ENSBTAG00000052273
								CHODL	ENSBTAG00000052273
								CCDC89	ENSBTAG00000052273
								TPST1	ENSBTAG00000052273
								ISOC1	ENSBTAG00000052273
								MNS1	ENSBTAG00000052273
								GSTT4	ENSBTAG00000052273
								CBS	ENSBTAG00000052273
								NPTXR	ENSBTAG00000052273
								DIPK1C	ENSBTAG00000052273
								THBS3	ENSBTAG00000052273
								FOXRED2	ENSBTAG00000052273
								ENSBTAG00000051242	ENSBTAG00000052141
								ENSBTAG00000051207	ENSBTAG00000052141
								ENSBTAG00000050741	ENSBTAG00000052141
								ENSBTAG00000049287	ENSBTAG00000052141
								ENSBTAG00000051242	PRSS35
								ENSBTAG00000051207	PRSS35
								ENSBTAG00000050741	PRSS35
								ENSBTAG00000049287	PRSS35
								ENSBTAG00000051242	ENSBTAG00000052031
								ENSBTAG00000051207	ENSBTAG00000052031
								ENSBTAG00000050741	ENSBTAG00000052031
								ENSBTAG00000049287	ENSBTAG00000052031
								ENSBTAG00000051242	ENSBTAG00000051985
								ENSBTAG00000051207	ENSBTAG00000051985
								ENSBTAG00000050741	ENSBTAG00000051985
								ENSBTAG00000049287	ENSBTAG00000051985
								ENSBTAG00000051242	FGF10
								ENSBTAG00000051207	FGF10
								ENSBTAG00000050741	FGF10
								ENSBTAG00000049287	FGF10
								ENSBTAG00000051242	ENSBTAG00000051726
								ENSBTAG00000051207	ENSBTAG00000051726
								ENSBTAG00000050741	ENSBTAG00000051726
								ENSBTAG00000049287	ENSBTAG00000051726
								ENSBTAG00000051242	C10H15orf65
								ENSBTAG00000051207	C10H15orf65
								ENSBTAG00000050741	C10H15orf65
								ENSBTAG00000049287	C10H15orf65
								ENSBTAG00000051242	COLQ
								ENSBTAG00000051207	COLQ
								ENSBTAG00000050741	COLQ
								ENSBTAG00000049287	COLQ
								ENSBTAG00000051242	ZNF389
								ENSBTAG00000051207	ZNF389
								ENSBTAG00000050741	ZNF389
								ENSBTAG00000049287	ZNF389
								ENSBTAG00000051207	ENSBTAG00000051242
								ERICH2	ENSBTAG00000051242
								CFAP70	ENSBTAG00000051242
								TMEM151B	ENSBTAG00000051242
								ENSBTAG00000050741	ENSBTAG00000051242
								ENSBTAG00000050418	ENSBTAG00000051242
								ENSBTAG00000050402	ENSBTAG00000051242
								TRPM3	ENSBTAG00000051242
								PRRG1	ENSBTAG00000051242
								ENSBTAG00000050151	ENSBTAG00000051242
								ENSBTAG00000050049	ENSBTAG00000051242
								ENSBTAG00000049782	ENSBTAG00000051242
								DNAH6	ENSBTAG00000051242
								CCDC103	ENSBTAG00000051242
								ENSBTAG00000049524	ENSBTAG00000051242
								SERTAD2	ENSBTAG00000051242
								ENSBTAG00000049339	ENSBTAG00000051242
								ENSBTAG00000049287	ENSBTAG00000051242
								ENSBTAG00000049217	ENSBTAG00000051242
								FBXO17	ENSBTAG00000051242
								ENSBTAG00000049014	ENSBTAG00000051242
								ENSBTAG00000048358	ENSBTAG00000051242
								SPACA6	ENSBTAG00000051242
								TUBG1	ENSBTAG00000051242
								ENSBTAG00000047990	ENSBTAG00000051242
								CCDC96	ENSBTAG00000051242
								LRRC10B	ENSBTAG00000051242
								KCNIP4	ENSBTAG00000051242
								CCDC188	ENSBTAG00000051242
								ENSBTAG00000047461	ENSBTAG00000051242
								APOBEC4	ENSBTAG00000051242
								SH2D7	ENSBTAG00000051242
								NTF4	ENSBTAG00000051242
								ANKRD66	ENSBTAG00000051242
								GGT1	ENSBTAG00000051242
								ACOT2	ENSBTAG00000051242
								MCOLN2	ENSBTAG00000051242
								B3GNT3	ENSBTAG00000051242
								CBX6	ENSBTAG00000051242
								GGACT	ENSBTAG00000051242
								ZNF383	ENSBTAG00000051242
								ENSBTAG00000046220	ENSBTAG00000051242
								C19H17orf97	ENSBTAG00000051242
								ENSBTAG00000045867	ENSBTAG00000051242
								RASSF7	ENSBTAG00000051242
								IGSF11	ENSBTAG00000051242
								NTN3	ENSBTAG00000051242
								SULT2B1	ENSBTAG00000051242
								BSPRY	ENSBTAG00000051242
								ITGBL1	ENSBTAG00000051242
								RNF180	ENSBTAG00000051242
								RNFT2	ENSBTAG00000051242
								MTHFD2L	ENSBTAG00000051242
								UBXN10	ENSBTAG00000051242
								C15H11orf97	ENSBTAG00000051242
								KRT24	ENSBTAG00000051242
								C11H2orf81	ENSBTAG00000051242
								COPZ2	ENSBTAG00000051242
								PHGDH	ENSBTAG00000051242
								HOXB4	ENSBTAG00000051242
								SLC22A3	ENSBTAG00000051242
								ANKRD65	ENSBTAG00000051242
								MFSD6L	ENSBTAG00000051242
								SFTA2	ENSBTAG00000051242
								ENSBTAG00000038770	ENSBTAG00000051242
								LHB	ENSBTAG00000051242
								FPGT	ENSBTAG00000051242
								SCN2A	ENSBTAG00000051242
								ZDHHC1	ENSBTAG00000051242
								AIFM3	ENSBTAG00000051242
								ZSCAN31	ENSBTAG00000051242
								FAM183A	ENSBTAG00000051242
								CCDC160	ENSBTAG00000051242
								CKB	ENSBTAG00000051242
								MCC	ENSBTAG00000051242
								GRIK1	ENSBTAG00000051242
								C27H4C4orf47	ENSBTAG00000051242
								HOATZ	ENSBTAG00000051242
								KIAA2012	ENSBTAG00000051242
								MPZ	ENSBTAG00000051242
								BARD1	ENSBTAG00000051242
								SPA17	ENSBTAG00000051242
								PACRGL	ENSBTAG00000051242
								SPAG6	ENSBTAG00000051242
								CALR3	ENSBTAG00000051242
								C3H1orf189	ENSBTAG00000051242
								PGM5	ENSBTAG00000051242
								ENSBTAG00000033166	ENSBTAG00000051242
								DYDC2	ENSBTAG00000051242
								ADIRF	ENSBTAG00000051242
								SCG5	ENSBTAG00000051242
								SYBU	ENSBTAG00000051242
								SPAG1	ENSBTAG00000051242
								CCDC189	ENSBTAG00000051242
								TMEM102	ENSBTAG00000051242
								DACT2	ENSBTAG00000051242
								SEC14L4	ENSBTAG00000051242
								SLC6A20	ENSBTAG00000051242
								REPS2	ENSBTAG00000051242
								ENSBTAG00000031018	ENSBTAG00000051242
								TUBA1D	ENSBTAG00000051242
								PROB1	ENSBTAG00000051242
								TUBG2	ENSBTAG00000051242
								PDXP	ENSBTAG00000051242
								ARHGDIG	ENSBTAG00000051242
								EID1	ENSBTAG00000051242
								TTC30A	ENSBTAG00000051242
								ECT2L	ENSBTAG00000051242
								KIF6	ENSBTAG00000051242
								DYNC1I1	ENSBTAG00000051242
								MESP2	ENSBTAG00000051242
								CFAP65	ENSBTAG00000051242
								DCDC2B	ENSBTAG00000051242
								ADAT2	ENSBTAG00000051242
								MGC127055	ENSBTAG00000051242
								ODF3B	ENSBTAG00000051242
								CNTNAP4	ENSBTAG00000051242
								NALF1	ENSBTAG00000051242
								CCNF	ENSBTAG00000051242
								EFCAB2	ENSBTAG00000051242
								ENSBTAG00000024492	ENSBTAG00000051242
								TGFBR3	ENSBTAG00000051242
								PTCH2	ENSBTAG00000051242
								MORN2	ENSBTAG00000051242
								CPN1	ENSBTAG00000051242
								ENSBTAG00000023845	ENSBTAG00000051242
								RALGPS1	ENSBTAG00000051242
								ZFP82	ENSBTAG00000051242
								B9D2	ENSBTAG00000051242
								RUVBL2	ENSBTAG00000051242
								ENSBTAG00000023318	ENSBTAG00000051242
								RAC3	ENSBTAG00000051242
								FANK1	ENSBTAG00000051242
								DNAH9	ENSBTAG00000051242
								ENSBTAG00000022373	ENSBTAG00000051242
								SPDEF	ENSBTAG00000051242
								DNAH5	ENSBTAG00000051242
								DIPK1B	ENSBTAG00000051242
								STRBP	ENSBTAG00000051242
								SLC27A3	ENSBTAG00000051242
								ESRP1	ENSBTAG00000051242
								TCF21	ENSBTAG00000051242
								TEKT2	ENSBTAG00000051242
								TDRKH	ENSBTAG00000051242
								PAX2	ENSBTAG00000051242
								CFAP57	ENSBTAG00000051242
								IGFBP6	ENSBTAG00000051242
								DLX6	ENSBTAG00000051242
								EPHA7	ENSBTAG00000051242
								CDHR3	ENSBTAG00000051242
								DAW1	ENSBTAG00000051242
								RSPH1	ENSBTAG00000051242
								TMEM35A	ENSBTAG00000051242
								HECW1	ENSBTAG00000051242
								TNMD	ENSBTAG00000051242
								ZMYND10	ENSBTAG00000051242
								FZD5	ENSBTAG00000051242
								MPPED2	ENSBTAG00000051242
								PLAC9	ENSBTAG00000051242
								ARMC3	ENSBTAG00000051242
								JAK3	ENSBTAG00000051242
								SLC16A11	ENSBTAG00000051242
								CIBAR2	ENSBTAG00000051242
								KRT10	ENSBTAG00000051242
								PPP1R13L	ENSBTAG00000051242
								ARHGEF15	ENSBTAG00000051242
								BARX2	ENSBTAG00000051242
								ZDHHC13	ENSBTAG00000051242
								FZD2	ENSBTAG00000051242
								PRDM6	ENSBTAG00000051242
								STMND1	ENSBTAG00000051242
								ENSBTAG00000020522	ENSBTAG00000051242
								SAMD15	ENSBTAG00000051242
								HMG20A	ENSBTAG00000051242
								SLC35F3	ENSBTAG00000051242
								SLC19A2	ENSBTAG00000051242
								CCDC181	ENSBTAG00000051242
								SPEM1	ENSBTAG00000051242
								RNF43	ENSBTAG00000051242
								NKPD1	ENSBTAG00000051242
								LLGL2	ENSBTAG00000051242
								TMC4	ENSBTAG00000051242
								NXNL2	ENSBTAG00000051242
								AFAP1L1	ENSBTAG00000051242
								DNPH1	ENSBTAG00000051242
								MAPK15	ENSBTAG00000051242
								TPPP3	ENSBTAG00000051242
								RGS22	ENSBTAG00000051242
								GPRC5B	ENSBTAG00000051242
								PI15	ENSBTAG00000051242
								C5H22orf23	ENSBTAG00000051242
								NUDT5	ENSBTAG00000051242
								CHAC2	ENSBTAG00000051242
								CFAP100	ENSBTAG00000051242
								FAM81B	ENSBTAG00000051242
								KCNH3	ENSBTAG00000051242
								CFAP77	ENSBTAG00000051242
								KDF1	ENSBTAG00000051242
								CHRNB1	ENSBTAG00000051242
								MAGOHB	ENSBTAG00000051242
								LRRC42	ENSBTAG00000051242
								SLC1A1	ENSBTAG00000051242
								CNTNAP1	ENSBTAG00000051242
								RAD51D	ENSBTAG00000051242
								DPH5	ENSBTAG00000051242
								STOX1	ENSBTAG00000051242
								JAZF1	ENSBTAG00000051242
								TSGA10	ENSBTAG00000051242
								POLR1C	ENSBTAG00000051242
								PRDM16	ENSBTAG00000051242
								HIF3A	ENSBTAG00000051242
								LSS	ENSBTAG00000051242
								SVOP	ENSBTAG00000051242
								RANGRF	ENSBTAG00000051242
								CELSR2	ENSBTAG00000051242
								ADCY5	ENSBTAG00000051242
								DNAAF1	ENSBTAG00000051242
								HMGN1	ENSBTAG00000051242
								RTP3	ENSBTAG00000051242
								SEMA5B	ENSBTAG00000051242
								TMEM163	ENSBTAG00000051242
								NUDT16	ENSBTAG00000051242
								DCUN1D2	ENSBTAG00000051242
								TNRC6C	ENSBTAG00000051242
								ATP13A5	ENSBTAG00000051242
								DLX5	ENSBTAG00000051242
								SDR16C5	ENSBTAG00000051242
								DNAH3	ENSBTAG00000051242
								LYRM1	ENSBTAG00000051242
								GAS2L2	ENSBTAG00000051242
								ETNK2	ENSBTAG00000051242
								ARMC9	ENSBTAG00000051242
								CFAP45	ENSBTAG00000051242
								PTMS	ENSBTAG00000051242
								WWP2	ENSBTAG00000051242
								KIAA1217	ENSBTAG00000051242
								STARD7	ENSBTAG00000051242
								ATP5MC1	ENSBTAG00000051242
								NIPAL2	ENSBTAG00000051242
								TKFC	ENSBTAG00000051242
								SPATA18	ENSBTAG00000051242
								CASTOR1	ENSBTAG00000051242
								TTLL10	ENSBTAG00000051242
								IQCG	ENSBTAG00000051242
								LRRC51	ENSBTAG00000051242
								CENATAC	ENSBTAG00000051242
								DOLPP1	ENSBTAG00000051242
								LRRC38	ENSBTAG00000051242
								CFAP52	ENSBTAG00000051242
								EFHC1	ENSBTAG00000051242
								CCDC153	ENSBTAG00000051242
								HSD17B10	ENSBTAG00000051242
								RIBC1	ENSBTAG00000051242
								GSTM1	ENSBTAG00000051242
								HDAC4	ENSBTAG00000051242
								DYNLRB2	ENSBTAG00000051242
								TNK1	ENSBTAG00000051242
								LRRC1	ENSBTAG00000051242
								CDO1	ENSBTAG00000051242
								ZNF423	ENSBTAG00000051242
								RUNX1T1	ENSBTAG00000051242
								PTI	ENSBTAG00000051242
								RAB36	ENSBTAG00000051242
								LRAT	ENSBTAG00000051242
								GASK1B	ENSBTAG00000051242
								RAB11FIP4	ENSBTAG00000051242
								TMEM39B	ENSBTAG00000051242
								C13H20orf85	ENSBTAG00000051242
								SGF29	ENSBTAG00000051242
								AK7	ENSBTAG00000051242
								ARL4D	ENSBTAG00000051242
								RXRG	ENSBTAG00000051242
								DNAH7	ENSBTAG00000051242
								USP11	ENSBTAG00000051242
								SLC25A12	ENSBTAG00000051242
								DNAI2	ENSBTAG00000051242
								ANP32E	ENSBTAG00000051242
								ENSBTAG00000016721	ENSBTAG00000051242
								SLC2A4RG	ENSBTAG00000051242
								FAM234A	ENSBTAG00000051242
								HBQ1	ENSBTAG00000051242
								SPSB3	ENSBTAG00000051242
								SORBS2	ENSBTAG00000051242
								DHCR7	ENSBTAG00000051242
								NPM3	ENSBTAG00000051242
								ECH1	ENSBTAG00000051242
								VWA3A	ENSBTAG00000051242
								SCRN1	ENSBTAG00000051242
								TGM2	ENSBTAG00000051242
								MDH1B	ENSBTAG00000051242
								ID1	ENSBTAG00000051242
								CETN4	ENSBTAG00000051242
								ADAMTS19	ENSBTAG00000051242
								C21H14orf28	ENSBTAG00000051242
								CCDC40	ENSBTAG00000051242
								FAM169A	ENSBTAG00000051242
								ISOC2	ENSBTAG00000051242
								ABLIM2	ENSBTAG00000051242
								ENSBTAG00000015866	ENSBTAG00000051242
								CFAP126	ENSBTAG00000051242
								PHKA1	ENSBTAG00000051242
								TFPI2	ENSBTAG00000051242
								CCDC65	ENSBTAG00000051242
								ENSBTAG00000015651	ENSBTAG00000051242
								LNX2	ENSBTAG00000051242
								COL9A3	ENSBTAG00000051242
								ENKUR	ENSBTAG00000051242
								NR0B1	ENSBTAG00000051242
								C9H6orf118	ENSBTAG00000051242
								TMEM231	ENSBTAG00000051242
								CCDC180	ENSBTAG00000051242
								STYK1	ENSBTAG00000051242
								ZHX1	ENSBTAG00000051242
								EPHX2	ENSBTAG00000051242
								PCCB	ENSBTAG00000051242
								STARD10	ENSBTAG00000051242
								IQCC	ENSBTAG00000051242
								TBXA2R	ENSBTAG00000051242
								SLC20A2	ENSBTAG00000051242
								PPP1R32	ENSBTAG00000051242
								ATP2A3	ENSBTAG00000051242
								NAA38	ENSBTAG00000051242
								CREB3L4	ENSBTAG00000051242
								BEX5	ENSBTAG00000051242
								ADCY8	ENSBTAG00000051242
								CALM3	ENSBTAG00000051242
								CFAP43	ENSBTAG00000051242
								TNFAIP8	ENSBTAG00000051242
								ANAPC13	ENSBTAG00000051242
								ERN2	ENSBTAG00000051242
								PLK1	ENSBTAG00000051242
								SREBF2	ENSBTAG00000051242
								CCNB1	ENSBTAG00000051242
								SLC5A9	ENSBTAG00000051242
								CCDC113	ENSBTAG00000051242
								WDR17	ENSBTAG00000051242
								CELF6	ENSBTAG00000051242
								CFAP206	ENSBTAG00000051242
								UBIAD1	ENSBTAG00000051242
								TMOD2	ENSBTAG00000051242
								ZC2HC1C	ENSBTAG00000051242
								PSAT1	ENSBTAG00000051242
								QPCT	ENSBTAG00000051242
								ADGRD1	ENSBTAG00000051242
								EFHB	ENSBTAG00000051242
								DNAI3	ENSBTAG00000051242
								ODAD4	ENSBTAG00000051242
								ATP1B2	ENSBTAG00000051242
								CENPS	ENSBTAG00000051242
								IQCA1	ENSBTAG00000051242
								MARVELD1	ENSBTAG00000051242
								NXPE3	ENSBTAG00000051242
								PBX3	ENSBTAG00000051242
								KCNMA1	ENSBTAG00000051242
								ARMC6	ENSBTAG00000051242
								CENPV	ENSBTAG00000051242
								XPO1	ENSBTAG00000051242
								OSR2	ENSBTAG00000051242
								AGRN	ENSBTAG00000051242
								RPA3	ENSBTAG00000051242
								CLDN1	ENSBTAG00000051242
								FARP2	ENSBTAG00000051242
								DNAH11	ENSBTAG00000051242
								IGF2	ENSBTAG00000051242
								YDJC	ENSBTAG00000051242
								ARNTL	ENSBTAG00000051242
								SNTN	ENSBTAG00000051242
								CCDC13	ENSBTAG00000051242
								PMCH	ENSBTAG00000051242
								ZMYND12	ENSBTAG00000051242
								IFT46	ENSBTAG00000051242
								MPTX	ENSBTAG00000051242
								NME9	ENSBTAG00000051242
								C1QBP	ENSBTAG00000051242
								CFAP157	ENSBTAG00000051242
								CAPSL	ENSBTAG00000051242
								CORO2B	ENSBTAG00000051242
								OVOL1	ENSBTAG00000051242
								TECR	ENSBTAG00000051242
								ADAMTS12	ENSBTAG00000051242
								MTMR11	ENSBTAG00000051242
								PRSS16	ENSBTAG00000051242
								SLC35A3	ENSBTAG00000051242
								ENOX1	ENSBTAG00000051242
								FDFT1	ENSBTAG00000051242
								RTL6	ENSBTAG00000051242
								FOXA2	ENSBTAG00000051242
								AGT	ENSBTAG00000051242
								ANP32A	ENSBTAG00000051242
								INKA1	ENSBTAG00000051242
								RTN4RL1	ENSBTAG00000051242
								BLOC1S6	ENSBTAG00000051242
								PRR15L	ENSBTAG00000051242
								EDN3	ENSBTAG00000051242
								MVD	ENSBTAG00000051242
								IFT43	ENSBTAG00000051242
								CFAP73	ENSBTAG00000051242
								STK33	ENSBTAG00000051242
								RSPH4C4A	ENSBTAG00000051242
								PCBD1	ENSBTAG00000051242
								CFAP161	ENSBTAG00000051242
								EXOSC8	ENSBTAG00000051242
								OGN	ENSBTAG00000051242
								ARMH1	ENSBTAG00000051242
								PALS1	ENSBTAG00000051242
								ENSBTAG00000011713	ENSBTAG00000051242
								PRR7	ENSBTAG00000051242
								KCNMB2	ENSBTAG00000051242
								CAMSAP3	ENSBTAG00000051242
								TBC1D30	ENSBTAG00000051242
								LRRC23	ENSBTAG00000051242
								TRPC6	ENSBTAG00000051242
								RP1	ENSBTAG00000051242
								BCHE	ENSBTAG00000051242
								PACRG	ENSBTAG00000051242
								SPATA6L	ENSBTAG00000051242
								HDAC10	ENSBTAG00000051242
								TRAPPC2	ENSBTAG00000051242
								AKAP14	ENSBTAG00000051242
								MSX1	ENSBTAG00000051242
								ANKRD54	ENSBTAG00000051242
								SMIM5	ENSBTAG00000051242
								GLI3	ENSBTAG00000051242
								DPYSL3	ENSBTAG00000051242
								ADGRB2	ENSBTAG00000051242
								DNAAF11	ENSBTAG00000051242
								TTC21A	ENSBTAG00000051242
								TADA1	ENSBTAG00000051242
								PANK1	ENSBTAG00000051242
								PEF1	ENSBTAG00000051242
								FBXO36	ENSBTAG00000051242
								GTPBP1	ENSBTAG00000051242
								SYTL1	ENSBTAG00000051242
								GRTP1	ENSBTAG00000051242
								ILKAP	ENSBTAG00000051242
								ESPNL	ENSBTAG00000051242
								CRY1	ENSBTAG00000051242
								STAT5B	ENSBTAG00000051242
								CHDH	ENSBTAG00000051242
								CACNA1D	ENSBTAG00000051242
								GALNT16	ENSBTAG00000051242
								CENPM	ENSBTAG00000051242
								PTCH1	ENSBTAG00000051242
								ROBO1	ENSBTAG00000051242
								CACNA1G	ENSBTAG00000051242
								ABCD3	ENSBTAG00000051242
								FBXO15	ENSBTAG00000051242
								RNASEH2A	ENSBTAG00000051242
								DRC1	ENSBTAG00000051242
								LARGE2	ENSBTAG00000051242
								UBXN11	ENSBTAG00000051242
								KANK2	ENSBTAG00000051242
								RSPH9	ENSBTAG00000051242
								MTRR	ENSBTAG00000051242
								GINS3	ENSBTAG00000051242
								CCDC146	ENSBTAG00000051242
								RCAN2	ENSBTAG00000051242
								CFAP61	ENSBTAG00000051242
								NEK11	ENSBTAG00000051242
								HOXC6	ENSBTAG00000051242
								SLC7A4	ENSBTAG00000051242
								CBX8	ENSBTAG00000051242
								TMEM177	ENSBTAG00000051242
								DNMBP	ENSBTAG00000051242
								ZNF782	ENSBTAG00000051242
								TRIM2	ENSBTAG00000051242
								DRC3	ENSBTAG00000051242
								NME5	ENSBTAG00000051242
								EFCAB1	ENSBTAG00000051242
								TRMT112	ENSBTAG00000051242
								GSTT2	ENSBTAG00000051242
								DNAI1	ENSBTAG00000051242
								IHH	ENSBTAG00000051242
								GCAT	ENSBTAG00000051242
								ZNF555	ENSBTAG00000051242
								MYORG	ENSBTAG00000051242
								ENSBTAG00000008370	ENSBTAG00000051242
								MBOAT2	ENSBTAG00000051242
								OSR1	ENSBTAG00000051242
								CHN1	ENSBTAG00000051242
								DRC7	ENSBTAG00000051242
								OSCP1	ENSBTAG00000051242
								DIPK2A	ENSBTAG00000051242
								FOXJ1	ENSBTAG00000051242
								CETN2	ENSBTAG00000051242
								RCOR2	ENSBTAG00000051242
								TARS1L2	ENSBTAG00000051242
								TMED6	ENSBTAG00000051242
								NRIP2	ENSBTAG00000051242
								FKBP4	ENSBTAG00000051242
								RARG	ENSBTAG00000051242
								TEKT1	ENSBTAG00000051242
								ALS2	ENSBTAG00000051242
								TPSB2	ENSBTAG00000051242
								LRRC4C	ENSBTAG00000051242
								JAG2	ENSBTAG00000051242
								IFT140	ENSBTAG00000051242
								CASKIN2	ENSBTAG00000051242
								DPF1	ENSBTAG00000051242
								FGFR3	ENSBTAG00000051242
								CUEDC1	ENSBTAG00000051242
								ZFP2	ENSBTAG00000051242
								GAS8	ENSBTAG00000051242
								ABHD1	ENSBTAG00000051242
								COX11	ENSBTAG00000051242
								NRM	ENSBTAG00000051242
								ROPN1	ENSBTAG00000051242
								PRR3	ENSBTAG00000051242
								NIPSNAP3A	ENSBTAG00000051242
								FAM117A	ENSBTAG00000051242
								RAPGEF3	ENSBTAG00000051242
								EPHA3	ENSBTAG00000051242
[truncated: 2,134 more rows]

## Sheet: turquoise Rb module
Supplementary File S16: Complete results of the constructed integrated regulatory network.
turquoise module			STRING hub genes output					WGCNA hub genes-lncRNAs output			all hub genes in the network			turquoise module
hub genes	category		#node1	node2	experimentally_determined_interaction	combined_score		edgeData.fromNode	edgeData.toNode		genes	category		hub-hub genes	category
MEF2D	transcription factor		ITGAM	RAP2B	0	0.9		JAM3	ENSBTAG00000054978		ENSBTAG00000054978	lncRNA		CDC42SE1	lncRNA
MAF	transcription factor		ARF6	RAP2B	0.171	0.471		AXL	ENSBTAG00000054978		ENSBTAG00000054824	lncRNA		ENSBTAG00000049936	lncRNA
FOXO1	transcription factor		RALBP1	RAP2B	0.265	0.415		DNAJB11	ENSBTAG00000054978		ENSBTAG00000054738	lncRNA		ENSBTAG00000050527	lncRNA
SMAD2	transcription factor		IGF2R	PEG3	0	0.436		SPATA6	ENSBTAG00000054978		ENSBTAG00000054306	lncRNA		ENSBTAG00000054306	lncRNA
TSC22D4	transcription factor		TMEM86A	SNN	0	0.692		AVL9	ENSBTAG00000054978		ENSBTAG00000054284	lncRNA		ENSBTAG00000048952	lncRNA
RELB	transcription factor		ADAMTS3	SNN	0	0.754		GCC1	ENSBTAG00000054978		ENSBTAG00000053952	lncRNA		ENSBTAG00000051317	lncRNA
DNAJC1	transcription factor		CD84	SH2D1B	0.187	0.628		MTDH	ENSBTAG00000054978		ENSBTAG00000053641	lncRNA		ENSBTAG00000050973	lncRNA
ZNF217	transcription factor		SHB	SH2D1B	0	0.487		SLC16A6	ENSBTAG00000054978		ENSBTAG00000053153	lncRNA		FN1	protein_coding
SIX3	transcription factor		NPC2	NUS1	0.119	0.578		ACADVL	ENSBTAG00000054978		ENSBTAG00000052866	lncRNA		ENSBTAG00000054824	lncRNA
FOSL2	transcription factor		RFK	NUS1	0	0.423		MAN1C1	ENSBTAG00000054978		ENSBTAG00000052755	lncRNA		ENSBTAG00000054978	lncRNA
PLSCR2	transcription factor		TSFM	NUS1	0.273	0.514		PCSK7	ENSBTAG00000054978		ENSBTAG00000052721	lncRNA		ENSBTAG00000054738	lncRNA
SPI1	transcription factor		GSK3B	GPX4	0.043	0.476		MICALL2	ENSBTAG00000054978		ENSBTAG00000052232	lncRNA		ENSBTAG00000049210	lncRNA
STAT3	transcription factor		ZNRF1	FBXL14	0	0.901		TRPV2	ENSBTAG00000054978		ENSBTAG00000052081	lncRNA		ENSBTAG00000049395	lncRNA
MAFF	transcription factor		RNF217	FBXL14	0.071	0.903		SFT2D1	ENSBTAG00000054978		ENSBTAG00000051502	lncRNA		ENSBTAG00000051502	lncRNA
ARNT	transcription factor		RNF41	FBXL14	0	0.9		ECE1	ENSBTAG00000054978		ENSBTAG00000051317	lncRNA		ENSBTAG00000053952	lncRNA
HIF1A	transcription factor		SPSB1	FBXL14	0	0.921		DNAJC13	ENSBTAG00000054978		ENSBTAG00000050973	lncRNA		ENSBTAG00000053641	lncRNA
HIVEP3	transcription factor		CISH	FBXL14	0	0.902		LY9	ENSBTAG00000054978		ENSBTAG00000050527	lncRNA		ENSBTAG00000052866	lncRNA
ZEB1	transcription factor		UBE2K	FBXL14	0.084	0.915		FES	ENSBTAG00000054978		ENSBTAG00000049936	lncRNA		ENSBTAG00000053153	lncRNA
CDC5L	transcription factor		FBXO28	FBXL14	0	0.676		FURIN	ENSBTAG00000054978		ENSBTAG00000049395	lncRNA		AKT1	protein_coding
RUNX3	transcription factor		UBE2J1	FBXL14	0.084	0.907		GAB2	ENSBTAG00000054978		ENSBTAG00000049210	lncRNA		ENSBTAG00000054284	lncRNA
TEAD4	transcription factor		RNF19A	FBXL14	0.071	0.904		ENSBTAG00000002900	ENSBTAG00000054978		ENSBTAG00000048952	lncRNA		ENSBTAG00000052755	lncRNA
PHTF1	transcription factor		WWP1	FBXL14	0.043	0.902		MSR1	ENSBTAG00000054978		CDC42SE1	lncRNA		ENSBTAG00000052721	lncRNA
ELF4	transcription factor		SNAI1	FBXL14	0.187	0.593		CHRD	ENSBTAG00000054978		MEF2D	transcription factor		ENSBTAG00000052232	lncRNA
TAX1BP1	transcription factor		TRIM36	FBXL14	0	0.902		TMEM63A	ENSBTAG00000054978		MAF	transcription factor		GRB2	protein_coding
TSC22D2	transcription factor		NEDD4	FBXL14	0.043	0.902		TAF3	ENSBTAG00000054978		FOXO1	transcription factor
IRF8	transcription factor		UBE2B	FBXL14	0.153	0.917		PDGFRB	ENSBTAG00000054978		SMAD2	transcription factor
THRB	transcription factor		ASB9	FBXL14	0	0.902		ENSBTAG00000002786	ENSBTAG00000054978		TSC22D4	transcription factor
PPARD	transcription factor		SMURF1	FBXL14	0.043	0.902		ENSBTAG00000002773	ENSBTAG00000054978		RELB	transcription factor
ATF4	transcription factor		RAP2B	CYBA	0.058	0.912		TCN2	ENSBTAG00000054978		DNAJC1	transcription factor
YBX1	transcription factor		GPX4	CYBA	0	0.562		ABCA5	ENSBTAG00000054978		ZNF217	transcription factor
USF2	transcription factor		ITGAM	CYBA	0	0.917		OSTF1	ENSBTAG00000054978		SIX3	transcription factor
LRRFIP2	transcription factor		SIRPB1	CYBA	0	0.901		GNAI1	ENSBTAG00000054978		FOSL2	transcription factor
FOXP1	transcription factor		VAV1	CYBA	0	0.919		ATP6V1A	ENSBTAG00000054978		PLSCR2	transcription factor
SATB2	transcription factor		STOM	CYBA	0	0.902		KCTD10	ENSBTAG00000054978		SPI1	transcription factor
KLF9	transcription factor		PTAFR	CYBA	0	0.906		BLZF1	ENSBTAG00000054978		STAT3	transcription factor
CBFB	transcription factor		DGAT1	CYBA	0	0.904		MARK4	ENSBTAG00000054978		MAFF	transcription factor
CREB3L2	transcription factor		TNFRSF1B	CYBA	0	0.909		STAM	ENSBTAG00000054978		ARNT	transcription factor
ETV5	transcription factor		PTPRJ	CYBA	0	0.91		RGS10	ENSBTAG00000054978		HIF1A	transcription factor
ETV6	transcription factor		FCER1G	CYBA	0	0.919		ZDHHC7	ENSBTAG00000054978		HIVEP3	transcription factor
SNAI1	transcription factor		TRPM2	CYBA	0	0.902		MAP3K7	ENSBTAG00000054978		ZEB1	transcription factor
KLF10	transcription factor		CLEC5A	CYBA	0	0.902		SAMSN1	ENSBTAG00000054978		CDC5L	transcription factor
TFEC	transcription factor		MS4A3	CYBA	0	0.902		TRIM16	ENSBTAG00000054978		RUNX3	transcription factor
HHEX	transcription factor		CYBB	CYBA	0.395	0.996		VSTM1	ENSBTAG00000054978		TEAD4	transcription factor
ARID5A	transcription factor		ITGAV	CYBA	0	0.901		WDR45	ENSBTAG00000054978		PHTF1	transcription factor
HMGXB3	transcription factor		C3AR1	CYBA	0	0.905		KRCC1	ENSBTAG00000054978		ELF4	transcription factor
SMAD3	transcription factor		RFK	CYBA	0.298	0.499		ZSWIM4	ENSBTAG00000054978		TAX1BP1	transcription factor
SMAD7	transcription factor		MMP2	CYBA	0	0.685		BRD4	ENSBTAG00000054978		TSC22D2	transcription factor
JUNB	transcription factor		NOX4	CYBA	0.206	0.994		CHPT1	ENSBTAG00000054978		IRF8	transcription factor
ZMIZ2	transcription factor		MOSPD2	CYBA	0	0.9		AGMAT	ENSBTAG00000054978		THRB	transcription factor
BATF3	transcription factor		CD36	CYBA	0	0.902		MAD1L1	ENSBTAG00000054978		PPARD	transcription factor
BATF2	transcription factor		ATP6AP2	CYBA	0	0.904		ALG2	ENSBTAG00000054978		ATF4	transcription factor
NR1H3	transcription factor		AKT1	CYBA	0	0.672		PTPRE	ENSBTAG00000054978		YBX1	transcription factor
EGR1	transcription factor		STK10	CYBA	0	0.902		ABHD13	ENSBTAG00000054978		USF2	transcription factor
BHLHE40	transcription factor		CTSS	CYBA	0	0.496		PSMD12	ENSBTAG00000054978		LRRFIP2	transcription factor
ETS2	transcription factor		ITGB2	CYBA	0	0.917		IGF2R	ENSBTAG00000054978		FOXP1	transcription factor
MLXIPL	transcription factor		CYSTM1	CYBA	0	0.9		HPS3	ENSBTAG00000054978		SATB2	transcription factor
HEYL	transcription factor		MMP25	CYBA	0	0.909		RBM47	ENSBTAG00000054978		KLF9	transcription factor
ESRRA	transcription factor		SLCO4C1	CYBA	0	0.9		GGA2	ENSBTAG00000054978		CBFB	transcription factor
ARID3A	transcription factor		ATP6V1D	CYBA	0	0.902		MAST3	ENSBTAG00000054978		CREB3L2	transcription factor
ETV4	transcription factor		GAA	CYBA	0	0.902		ORAI3	ENSBTAG00000054978		ETV5	transcription factor
TSHZ2	transcription factor		SLC11A1	CYBA	0	0.919		TMEM208	ENSBTAG00000054978		ETV6	transcription factor
TBX15	transcription factor		SNAI1	CYBA	0	0.415		LGALS3	ENSBTAG00000054978		SNAI1	transcription factor
TGIF1	transcription factor		PLAUR	CYBA	0	0.902		STING1	ENSBTAG00000054978		KLF10	transcription factor
ARID5B	transcription factor		CLEC12A	CYBA	0	0.903		FBN1	ENSBTAG00000054978		TFEC	transcription factor
IRF3	transcription factor		DEGS1	CYBA	0	0.9		PTP4A1	ENSBTAG00000054978		HHEX	transcription factor
GLMP	transcription factor		XDH	CYBA	0	0.533		NPL	ENSBTAG00000054978		ARID5A	transcription factor
FOSL1	transcription factor		CKAP4	CYBA	0	0.9		SERINC3	ENSBTAG00000054978		HMGXB3	transcription factor
CEBPE	transcription factor		LAMTOR2	CYBA	0	0.9		MPPE1	ENSBTAG00000054978		SMAD7	transcription factor
IRF9	transcription factor		SLC15A4	CYBA	0	0.902		INSIG2	ENSBTAG00000054978		JUNB	transcription factor
LITAF	transcription factor		NCF2	CYBA	0.187	0.995		GDE1	ENSBTAG00000054978		ZMIZ2	transcription factor
ATF6	transcription factor		VCAM1	CYBA	0	0.764		FCGR3A	ENSBTAG00000054978		BATF3	transcription factor
IRF5	transcription factor		NCF4	CYBA	0.129	0.982		MARCKS	ENSBTAG00000054978		BATF2	transcription factor
RUNX1	transcription factor		TYROBP	CYBA	0	0.467		TAGLN2	ENSBTAG00000054978		NR1H3	transcription factor
BARX1	transcription factor		SIRPA	CYBA	0	0.907		TFAP2C	ENSBTAG00000054978		EGR1	transcription factor
STAT2	transcription factor		ITGAL	CYBA	0	0.905		ARAP1	ENSBTAG00000054978		BHLHE40	transcription factor
FOS	transcription factor		LCP1	CYBA	0	0.404		FRMD8	ENSBTAG00000054978		ETS2	transcription factor
MLXIP	transcription factor		SOD2	CYBA	0	0.532		SNX1	ENSBTAG00000054978		MLXIPL	transcription factor
BACH1	transcription factor		BST1	CYBA	0	0.902		CIAO2A	ENSBTAG00000054978		HEYL	transcription factor
CSRNP1	transcription factor		PLAU	CYBA	0	0.902		PI4K2A	ENSBTAG00000054978		ESRRA	transcription factor
EPAS1	transcription factor		ADAM10	CYBA	0	0.901		THBS1	ENSBTAG00000054978		ARID3A	transcription factor
ZFP36L2	transcription factor		TMEM30A	CYBA	0	0.906		ARG2	ENSBTAG00000054978		ETV4	transcription factor
MAFB	transcription factor		RAP2C	CYBA	0.058	0.904		SECISBP2	ENSBTAG00000054978		TSHZ2	transcription factor
BLZF1	transcription factor		TMBIM1	CYBA	0	0.9		CRAT	ENSBTAG00000054978		TBX15	transcription factor
TFAP2C	transcription factor		TSPAN14	CYBA	0	0.905		TRABD	ENSBTAG00000054978		TGIF1	transcription factor
BCL6	transcription factor		CD47	CYBA	0	0.903		PDIA6	ENSBTAG00000054978		ARID5B	transcription factor
ELK3	transcription factor		CD300A	CYBA	0	0.906		ATP6V1C2	ENSBTAG00000054978		IRF3	transcription factor
TFAP2A	transcription factor		NAGLU	ECE2	0	0.42		C22H3orf14	ENSBTAG00000054978		FOSL1	transcription factor
PRDM1	transcription factor		ARF6	AP3S1	0.181	0.468		STAM2	ENSBTAG00000054978		CEBPE	transcription factor
MAFG	transcription factor		AP2A2	AP3S1	0.339	0.407		SLC17A9	ENSBTAG00000054978		IRF9	transcription factor
PROS1	protein_coding		TPD52	AP3S1	0	0.9		SLC2A6	ENSBTAG00000054978		LITAF	transcription factor
LAT2	protein_coding		PXK	ARID5B	0	0.433		STC2	ENSBTAG00000054978		ATF6	transcription factor
TNFAIP2	protein_coding		INHBB	WNT4	0.292	0.462		SNX10	ENSBTAG00000054978		IRF5	transcription factor
VMP1	protein_coding		GSK3B	WNT4	0.086	0.492		ARHGEF5	ENSBTAG00000054978		RUNX1	transcription factor
SLC7A7	protein_coding		FOXO1	WNT4	0.071	0.444		PDPN	ENSBTAG00000054978		STAT2	transcription factor
PXK	protein_coding		BMP7	WNT4	0.164	0.569		NFKBIB	ENSBTAG00000054978		FOS	transcription factor
PDPN	protein_coding		PSMD8	RUNX3	0	0.9		SIRT2	ENSBTAG00000054978		MLXIP	transcription factor
DLL1	protein_coding		BCL2L11	RUNX3	0	0.658		B4GALT7	ENSBTAG00000054978		BACH1	transcription factor
TBXAS1	protein_coding		SPI1	RUNX3	0.071	0.566		HAPLN3	ENSBTAG00000054978		CSRNP1	transcription factor
CMKLR1	protein_coding		TGFB1	RUNX3	0	0.913		TYRO3	ENSBTAG00000054978		EPAS1	transcription factor
CFP	protein_coding		TEAD4	RUNX3	0	0.923		STC1	ENSBTAG00000054978		ZFP36L2	transcription factor
PIH1D1	protein_coding		SMURF1	RUNX3	0.151	0.922		EHD3	ENSBTAG00000054978		MAFB	transcription factor
ENSBTAG00000049178	protein_coding		ITGAM	CD83	0	0.656		SPTY2D1	ENSBTAG00000054978		BLZF1	transcription factor
NPC1	protein_coding		MRC1	CD83	0	0.557		PICALM	ENSBTAG00000054978		TFAP2C	transcription factor
ARPC2	protein_coding		NCAM1	CD83	0	0.66		SCMH1	ENSBTAG00000054978		BCL6	transcription factor
LRRC25	protein_coding		EPN1	VTI1A	0.455	0.535		SERINC5	ENSBTAG00000054978		ELK3	transcription factor
IFNGR2	protein_coding		SNX2	VTI1A	0	0.441		ENSBTAG00000001608	ENSBTAG00000054978		TFAP2A	transcription factor
MLKL	protein_coding		SNAP29	VTI1A	0.207	0.673		DIO2	ENSBTAG00000054978		PRDM1	transcription factor
LGMN	protein_coding		STX6	VTI1A	0.762	0.998		IL4R	ENSBTAG00000054978		MAFG	transcription factor
CTSB	protein_coding		M6PR	VTI1A	0	0.97		WIPF1	ENSBTAG00000054978		ITGAM	protein_coding
TNFRSF21	protein_coding		STX7	VTI1A	0.673	0.984		AGO2	ENSBTAG00000054978		ARF6	protein_coding
COL4A2	protein_coding		RAB1A	VTI1A	0.345	0.436		ADPGK	ENSBTAG00000054978		RALBP1	protein_coding
TYROBP	protein_coding		EXOC5	VTI1A	0	0.404		PPIC	ENSBTAG00000054978		IGF2R	protein_coding
TBC1D2B	protein_coding		CLEC12A	VTI1A	0.445	0.445		MGAT1	ENSBTAG00000054978		TMEM86A	protein_coding
LRRC8A	protein_coding		ARL1	VTI1A	0	0.918		BCL6	ENSBTAG00000054978		ADAMTS3	protein_coding
BZW1	protein_coding		RAB7A	VTI1A	0	0.555		ELK3	ENSBTAG00000054978		CD84	protein_coding
MFGE8	protein_coding		SORT1	VTI1A	0.165	0.445		MRAS	ENSBTAG00000054978		SHB	protein_coding
TNFRSF1B	protein_coding		NSF	VTI1A	0.058	0.974		FYB1	ENSBTAG00000054978		NPC2	protein_coding
MBD2	protein_coding		STX2	VTI1A	0.156	0.493		DTX2	ENSBTAG00000054978		RFK	protein_coding
GMIP	protein_coding		SEC22B	VTI1A	0.684	0.912		SRA1	ENSBTAG00000054978		TSFM	protein_coding
CTSH	protein_coding		STX4	VTI1A	0.156	0.732		ABHD12	ENSBTAG00000054978		GSK3B	protein_coding
AGFG1	protein_coding		IGF2R	VTI1A	0	0.919		THOC6	ENSBTAG00000054978		ZNRF1	protein_coding
MFSD12	protein_coding		RAB31	RAB20	0	0.92		KCTD12	ENSBTAG00000054978		RNF217	protein_coding
M6PR	protein_coding		ARF6	RAB20	0.122	0.448		GLCE	ENSBTAG00000054978		RNF41	protein_coding
KCMF1	protein_coding		TMEM185B	INHBB	0	0.45		ADAMTS7	ENSBTAG00000054978		SPSB1	protein_coding
CD14	protein_coding		TGFBR2	INHBB	0.327	0.421		TMED9	ENSBTAG00000054978		CISH	protein_coding
CTSA	protein_coding		PSTPIP1	UBE2W	0.432	0.432		LGALS3BP	ENSBTAG00000054978		UBE2K	protein_coding
PYCARD	protein_coding		UBE2J1	UBE2W	0	0.545		B3GNT7	ENSBTAG00000054978		FBXO28	protein_coding
PHC2	protein_coding		STX7	UBE2W	0.428	0.441		SLCO2A1	ENSBTAG00000054978		UBE2J1	protein_coding
SNX18	protein_coding		CAMK2D	UBE2W	0.156	0.426		TRMT6	ENSBTAG00000054978		RNF19A	protein_coding
FTH1	protein_coding		RAD18	UBE2W	0.336	0.437		LRRC32	ENSBTAG00000054978		WWP1	protein_coding
C5AR1	protein_coding		IFNAR1	IFITM1	0	0.435		TMEM50A	ENSBTAG00000054978		TRIM36	protein_coding
TSPAN17	protein_coding		C3	IFITM1	0	0.903		PPP1R15A	ENSBTAG00000054978		NEDD4	protein_coding
ENSBTAG00000014367	protein_coding		SHISA5	IFITM1	0	0.427		CLPB	ENSBTAG00000054978		UBE2B	protein_coding
NEU1	protein_coding		IRF3	IFITM1	0	0.491		TMEM165	ENSBTAG00000054978		ASB9	protein_coding
CXCL16	protein_coding		IRF9	IFITM1	0	0.7		TFAP2A	ENSBTAG00000054978		SMURF1	protein_coding
MPEG1	pseudogene		C1S	IFITM1	0	0.406		PLAT	ENSBTAG00000054978		RAP2B	protein_coding
TF	protein_coding		STAT2	IFITM1	0.07	0.502		CD200R1L	ENSBTAG00000054978		GPX4	protein_coding
CDC42SE1	lncRNA		SERPINA3-3	CFD	0.154	0.914		SERPINB8	ENSBTAG00000054978		SIRPB1	protein_coding
CHIC2	protein_coding		PDGFB	CFD	0	0.904		SLAMF7	ENSBTAG00000054978		VAV1	protein_coding
FCN1	protein_coding		WAS	ACTR1B	0.426	0.51		UNC93B1	ENSBTAG00000054978		STOM	protein_coding
B4GALT1	protein_coding		PHACTR1	ACTR1B	0.409	0.419		STX12	ENSBTAG00000054978		PTAFR	protein_coding
DEGS1	protein_coding		STAT3	MMP1	0.122	0.429		AP1B1	ENSBTAG00000054978		DGAT1	protein_coding
ITGB2	protein_coding		TGFB1	MMP1	0.058	0.601		RPS6KC1	ENSBTAG00000054978		TNFRSF1B	protein_coding
MVP	protein_coding		F2R	MMP1	0.233	0.54		PLXNA2	ENSBTAG00000054978		PTPRJ	protein_coding
ITGAM	protein_coding		MMP2	MMP1	0	0.912		AIFM2	ENSBTAG00000054978		FCER1G	protein_coding
METRNL	protein_coding		AKT1	MMP1	0	0.533		ST3GAL1	ENSBTAG00000054978		TRPM2	protein_coding
ADAM17	protein_coding		ENSBTAG00000015818	MMP1	0	0.905		ADAM17	ENSBTAG00000054978		CLEC5A	protein_coding
ARHGAP25	protein_coding		ADAMTS3	MMP1	0.048	0.423		BMP2K	ENSBTAG00000054978		MS4A3	protein_coding
DNAJC6	protein_coding		IGFBP3	MMP1	0.172	0.934		GALC	ENSBTAG00000054978		CYBB	protein_coding
BMP1	protein_coding		LGALS3	MMP1	0.049	0.671		P4HA2	ENSBTAG00000054978		ITGAV	protein_coding
ZDHHC18	protein_coding		FABP5	DPP7	0	0.902		NDUFAF7	ENSBTAG00000054978		C3AR1	protein_coding
WIPI1	protein_coding		SERPINA3-3	DPP7	0.067	0.903		SLC16A5	ENSBTAG00000054978		MMP2	protein_coding
NCF2	protein_coding		ECE1	NAGLU	0	0.613		GMCL1	ENSBTAG00000054978		NOX4	protein_coding
PPP1R18	protein_coding		ARPC1B	PAK2	0.154	0.4		FHL2	ENSBTAG00000054978		MOSPD2	protein_coding
LST1	protein_coding		UAP1L1	RENBP	0	0.42		FAM20A	ENSBTAG00000054978		CD36	protein_coding
RALBP1	protein_coding		WFS1	CRELD2	0	0.425		OSBPL5	ENSBTAG00000054978		ATP6AP2	protein_coding
FCER1G	protein_coding		WAS	ARHGAP4	0.426	0.868		PILRA	ENSBTAG00000054978		AKT1	protein_coding
NINJ1	protein_coding		KIF26B	KIF21B	0	0.928		CXCR4	ENSBTAG00000054978		STK10	protein_coding
CD68	protein_coding		CR2	ITGAM	0.044	0.711		OSCAR	ENSBTAG00000054978		CTSS	protein_coding
ECM1	protein_coding		GNA14	GNAS	0.102	0.59		IL18R1	ENSBTAG00000054978		ITGB2	protein_coding
PXDN	protein_coding		IGF2R	GNAS	0	0.41		AMDHD2	ENSBTAG00000054978		CYSTM1	protein_coding
FCGR2B	protein_coding		FABP5	SERPINA3-3	0	0.902		HCLS1	ENSBTAG00000054978		MMP25	protein_coding
MANBA	protein_coding		PDGFB	SERPINA3-3	0	0.9		RAB10	ENSBTAG00000054978		SLCO4C1	protein_coding
ATP6AP2	protein_coding		WFS1	IGFBP1	0	0.901		CADM1	ENSBTAG00000054978		ATP6V1D	protein_coding
FCGR2A	protein_coding		RNH1	DNAJB9	0	0.426		LPCAT1	ENSBTAG00000054978		GAA	protein_coding
NAGA	protein_coding		ARF6	WAS	0.263	0.663		PLEKHB2	ENSBTAG00000054978		SLC11A1	protein_coding
PLAUR	protein_coding		WAS	ARPC1B	0.499	0.977		SPECC1	ENSBTAG00000054978		PLAUR	protein_coding
PILRA	protein_coding		ARPC4	ARPC1B	0.816	0.822		BMP1	ENSBTAG00000054978		CLEC12A	protein_coding
TLR7	protein_coding		CFD	FERMT3	0	0.905		F2RL2	ENSBTAG00000054978		DEGS1	protein_coding
RENBP	protein_coding		ARHGAP4	FERMT3	0	0.645		PGK1	ENSBTAG00000054978		XDH	protein_coding
ZSWIM4	protein_coding		SERPINA3-3	FERMT3	0	0.9		SLC13A3	ENSBTAG00000054978		CKAP4	protein_coding
ARPC1B	protein_coding		WAS	FERMT3	0	0.685		UBASH3B	ENSBTAG00000054978		LAMTOR2	protein_coding
JPT1	protein_coding		PDGFB	FERMT3	0	0.901		TAX1BP3	ENSBTAG00000054978		SLC15A4	protein_coding
CLEC7A	protein_coding		ARHGAP4	LAT2	0	0.515		CTNS	ENSBTAG00000054978		NCF2	protein_coding
MYO5A	protein_coding		WAS	LAT2	0	0.518		GPR137B	ENSBTAG00000054978		VCAM1	protein_coding
MS4A7	protein_coding		LAPTM5	LAT2	0	0.54		PRDM1	ENSBTAG00000054978		NCF4	protein_coding
CSTB	protein_coding		ACTR1B	ARPC5	0.337	0.429		EPHA2	ENSBTAG00000054978		TYROBP	protein_coding
MARCKS	protein_coding		EPN1	ARPC5	0	0.9		CD300A	ENSBTAG00000054978		SIRPA	protein_coding
GNPDA1	protein_coding		WAS	ARPC5	0.359	0.979		DCP2	ENSBTAG00000054978		ITGAL	protein_coding
SCAMP5	protein_coding		ARPC1B	ARPC5	0.993	0.999		KAT2B	ENSBTAG00000054978		LCP1	protein_coding
OSTF1	protein_coding		KIF26B	ARPC5	0	0.41		BCL2A1	ENSBTAG00000054978		SOD2	protein_coding
PLBD2	protein_coding		ARPC4	ARPC5	0.759	0.861		CTSL	ENSBTAG00000054978		BST1	protein_coding
EMC3	protein_coding		GSK3B	FOXO1	0.228	0.686		FBXW2	ENSBTAG00000054978		PLAU	protein_coding
ZDHHC7	protein_coding		IGFBP1	FOXO1	0	0.546		NDRG1	ENSBTAG00000054978		ADAM10	protein_coding
PSAP	protein_coding		CDK6	FOXO1	0.217	0.451		GUSB	ENSBTAG00000054978		TMEM30A	protein_coding
MYO1F	protein_coding		PAK2	LIMK1	0.187	0.922		TAF10	ENSBTAG00000054978		RAP2C	protein_coding
LAPTM5	protein_coding		WAS	LIMK1	0.174	0.443		PGM3	ENSBTAG00000054978		TMBIM1	protein_coding
PTGER4	protein_coding		ARPC1B	LIMK1	0.071	0.476		PGS1	ENSBTAG00000054978		TSPAN14	protein_coding
TNFAIP8L2	protein_coding		CCNJL	CDK6	0.42	0.507		ADAMTS5	ENSBTAG00000054978		CD47	protein_coding
ABCA6	protein_coding		C1RL	SBF2	0	0.616		S100A5	ENSBTAG00000054978		CD300A	protein_coding
CERS2	protein_coding		WDFY3	SBF2	0	0.453		APRT	ENSBTAG00000054978		NAGLU	protein_coding
SIRPA	protein_coding		TRIM8	NLRX1	0	0.416		ABCF2	ENSBTAG00000054978		AP2A2	protein_coding
ITGAV	protein_coding		RNF19A	NLRX1	0.058	0.441		GPNMB	ENSBTAG00000054978		TPD52	protein_coding
GRN	protein_coding		IRF3	NLRX1	0	0.534		PLTP	ENSBTAG00000054978		PXK	protein_coding
RHOG	protein_coding		SLC48A1	FLVCR2	0	0.466		ACO1	ENSBTAG00000054978		INHBB	protein_coding
GUSB	protein_coding		GREM1	SMAD2	0	0.455		CSTB	ENSBTAG00000054978		BMP7	protein_coding
FAM118B	protein_coding		RUNX3	SMAD2	0.181	0.432		HAVCR2	ENSBTAG00000054978		PSMD8	protein_coding
CYRIA	protein_coding		INHBB	SMAD2	0.16	0.94		BAK1	ENSBTAG00000054978		BCL2L11	protein_coding
EFHD2	protein_coding		GSK3B	SMAD2	0.209	0.587		VKORC1	ENSBTAG00000054978		TGFB1	protein_coding
MAPKAPK2	protein_coding		MMP1	SMAD2	0.078	0.473		PIM1	ENSBTAG00000054978		MRC1	protein_coding
FNDC3B	protein_coding		FOXO1	SMAD2	0.159	0.939		BACE2	ENSBTAG00000054978		NCAM1	protein_coding
ENSBTAG00000004043	protein_coding		CDK6	SMAD2	0.184	0.509		RHOG	ENSBTAG00000054978		EPN1	protein_coding
PSEN2	protein_coding		RGCC	SMAD2	0.187	0.441		PLOD3	ENSBTAG00000054978		SNX2	protein_coding
MAP2K1	protein_coding		FOSL2	SMAD2	0.064	0.563		UBAP1	ENSBTAG00000054978		SNAP29	protein_coding
EPS15	protein_coding		LTBP2	SMAD2	0.057	0.404		GRINA	ENSBTAG00000054978		STX6	protein_coding
AP1B1	protein_coding		PDGFB	SMAD2	0	0.442		YKT6	ENSBTAG00000054978		M6PR	protein_coding
BMP2K	protein_coding		STAT3	SMAD2	0.116	0.823		ZNRF2	ENSBTAG00000054978		STX7	protein_coding
TBC1D9	protein_coding		HIF1A	SMAD2	0.282	0.52		HDHD3	ENSBTAG00000054978		RAB1A	protein_coding
SLC16A3	protein_coding		TGFB1	SMAD2	0.113	0.987		HEBP2	ENSBTAG00000054978		EXOC5	protein_coding
CD86	protein_coding		ZEB1	SMAD2	0.259	0.792		POLB	ENSBTAG00000054978		ARL1	protein_coding
DOK2	protein_coding		TGFBR2	SMAD2	0.26	0.982		NADK	ENSBTAG00000054978		RAB7A	protein_coding
COL4A1	protein_coding		MMP2	SMAD2	0.078	0.796		PUDP	ENSBTAG00000054978		SORT1	protein_coding
HCK	protein_coding		NOX4	SMAD2	0	0.741		MMD	ENSBTAG00000054978		NSF	protein_coding
XDH	protein_coding		PXN	SMAD2	0.179	0.405		TMEM268	ENSBTAG00000054978		STX2	protein_coding
NCKAP1L	protein_coding		AKT1	SMAD2	0.213	0.945		SUSD3	ENSBTAG00000054978		SEC22B	protein_coding
IFI30	protein_coding		YBX1	SMAD2	0.165	0.429		FARP1	ENSBTAG00000054978		STX4	protein_coding
ATP6V0B	protein_coding		MMP25	SMAD2	0.078	0.578		CD68	ENSBTAG00000054978		RAB31	protein_coding
TRIM25	protein_coding		DAB2	SMAD2	0.155	0.617		EIF4A1	ENSBTAG00000054978		TMEM185B	protein_coding
CTSZ	protein_coding		ITGB1	SMAD2	0	0.418		TNFSF13	ENSBTAG00000054978		TGFBR2	protein_coding
GLUL	protein_coding		CASP3	SMAD2	0	0.663		UGP2	ENSBTAG00000054978		PSTPIP1	protein_coding
TMCO1	protein_coding		ENSBTAG00000015818	SMAD2	0.078	0.576		CERS2	ENSBTAG00000054978		CAMK2D	protein_coding
NRP1	protein_coding		WWP1	SMAD2	0.443	0.653		EFCAB14	ENSBTAG00000054978		RAD18	protein_coding
STX6	protein_coding		GDF15	SMAD2	0.113	0.485		LRPAP1	ENSBTAG00000054978		IFNAR1	protein_coding
IL10RA	protein_coding		BMP7	SMAD2	0.176	0.792		SDF2L1	ENSBTAG00000054978		C3	protein_coding
CRAT	protein_coding		SDC4	SMAD2	0	0.656		MAFG	ENSBTAG00000054978		SHISA5	protein_coding
PLAU	protein_coding		MMP13	SMAD2	0.078	0.609		ABI3	ENSBTAG00000054978		C1S	protein_coding
PARVG	protein_coding		SNAI1	SMAD2	0.235	0.738		GRK3	ENSBTAG00000054978		SERPINA3-3	protein_coding
RIPK2	protein_coding		PTGS2	SMAD2	0	0.43		JAM3	ENSBTAG00000054824		PDGFB	protein_coding
SDCBP	protein_coding		NEDD4	SMAD2	0.799	0.847		AXL	ENSBTAG00000054824		WAS	protein_coding
RFK	protein_coding		SMAD7	SMAD2	0.264	0.947		DNAJB11	ENSBTAG00000054824		PHACTR1	protein_coding
CD1E	protein_coding		TBX15	SMAD2	0.084	0.409		SPATA6	ENSBTAG00000054824		F2R	protein_coding
FADS3	protein_coding		TGIF1	SMAD2	0.172	0.957		AVL9	ENSBTAG00000054824		ENSBTAG00000015818	protein_coding
GPR65	protein_coding		SMURF1	SMAD2	0.444	0.85		GCC1	ENSBTAG00000054824		IGFBP3	protein_coding
SH3BP2	protein_coding		SPP1	SMAD2	0	0.486		MTDH	ENSBTAG00000054824		LGALS3	protein_coding
RIPK1	protein_coding		BGN	SMAD2	0.083	0.416		SLC16A6	ENSBTAG00000054824		FABP5	protein_coding
RASGRP4	protein_coding		CHRD	SMAD2	0.19	0.686		ACADVL	ENSBTAG00000054824		ECE1	protein_coding
ENSBTAG00000009359	protein_coding		PDGFRB	SMAD2	0.049	0.462		MAN1C1	ENSBTAG00000054824		ARPC1B	protein_coding
KIAA0513	protein_coding		WAS	RND3	0.419	0.614		PCSK7	ENSBTAG00000054824		UAP1L1	protein_coding
MAP2K3	protein_coding		TNK2	RND3	0.419	0.418		MICALL2	ENSBTAG00000054824		WFS1	protein_coding
WLS	protein_coding		PRKCQ	RND3	0.308	0.411		TRPV2	ENSBTAG00000054824		KIF26B	protein_coding
TMSB10	protein_coding		ABCA3	PPP1R18	0	0.412		SFT2D1	ENSBTAG00000054824		CR2	protein_coding
CTNS	protein_coding		PTK7	PPP1R18	0	0.43		ECE1	ENSBTAG00000054824		GNA14	protein_coding
RNF13	protein_coding		FNIP2	PPP1R18	0	0.584		DNAJC13	ENSBTAG00000054824		RNH1	protein_coding
GPX4	protein_coding		IER3	PPP1R18	0	0.402		LY9	ENSBTAG00000054824		ARPC4	protein_coding
DPP7	protein_coding		STK38	PPP1R18	0	0.54		FES	ENSBTAG00000054824		CFD	protein_coding
COTL1	protein_coding		RNFT1	TMEM167A	0	0.623		FURIN	ENSBTAG00000054824		ARHGAP4	protein_coding
RAB20	protein_coding		SNX30	WIPI1	0.187	0.522		GAB2	ENSBTAG00000054824		LAPTM5	protein_coding
CDYL	protein_coding		SCAMP5	WIPI1	0	0.479		ENSBTAG00000002900	ENSBTAG00000054824		ACTR1B	protein_coding
WDR26	protein_coding		WDFY3	WIPI1	0.161	0.436		MSR1	ENSBTAG00000054824		IGFBP1	protein_coding
SLC35F6	protein_coding		RAP2B	SIRPB1	0	0.901		CHRD	ENSBTAG00000054824		CDK6	protein_coding
RGS19	protein_coding		ITGAM	SIRPB1	0	0.905		TMEM63A	ENSBTAG00000054824		PAK2	protein_coding
NCF4	protein_coding		STOM	SIRPB1	0	0.9		TAF3	ENSBTAG00000054824		CCNJL	protein_coding
SUSD6	protein_coding		PTAFR	SIRPB1	0	0.9		PDGFRB	ENSBTAG00000054824		C1RL	protein_coding
IL18R1	protein_coding		FCER1G	SIRPB1	0	0.912		ENSBTAG00000002786	ENSBTAG00000054824		WDFY3	protein_coding
ASAH1	protein_coding		TRPM2	SIRPB1	0	0.901		ENSBTAG00000002773	ENSBTAG00000054824		TRIM8	protein_coding
FBLN1	protein_coding		CLEC5A	SIRPB1	0	0.913		TCN2	ENSBTAG00000054824		SLC48A1	protein_coding
TGFB1	protein_coding		CYBB	SIRPB1	0	0.903		ABCA5	ENSBTAG00000054824		GREM1	protein_coding
PTAFR	protein_coding		ATP6AP2	SIRPB1	0	0.901		OSTF1	ENSBTAG00000054824		MMP1	protein_coding
ARHGAP17	protein_coding		ITGB2	SIRPB1	0	0.911		GNAI1	ENSBTAG00000054824		RGCC	protein_coding
GBA	protein_coding		SIGLEC15	SIRPB1	0	0.584		ATP6V1A	ENSBTAG00000054824		LTBP2	protein_coding
FCGRT	protein_coding		CYSTM1	SIRPB1	0	0.9		KCTD10	ENSBTAG00000054824		PXN	protein_coding
CARD9	protein_coding		GAA	SIRPB1	0	0.9		BLZF1	ENSBTAG00000054824		DAB2	protein_coding
ENSBTAG00000050510	protein_coding		SLC11A1	SIRPB1	0	0.902		MARK4	ENSBTAG00000054824		ITGB1	protein_coding
FCGR1A	protein_coding		CLEC12A	SIRPB1	0	0.905		STAM	ENSBTAG00000054824		CASP3	protein_coding
BRMS1	protein_coding		LAMTOR2	SIRPB1	0	0.9		RGS10	ENSBTAG00000054824		GDF15	protein_coding
SCPEP1	protein_coding		SKAP2	SIRPB1	0	0.934		ZDHHC7	ENSBTAG00000054824		SDC4	protein_coding
DNASE2	protein_coding		ADAM10	SIRPB1	0	0.9		MAP3K7	ENSBTAG00000054824		MMP13	protein_coding
XG	protein_coding		CD47	SIRPB1	0.673	0.971		SAMSN1	ENSBTAG00000054824		PTGS2	protein_coding
AEBP1	protein_coding		CD300A	SIRPB1	0	0.912		TRIM16	ENSBTAG00000054824		SPP1	protein_coding
DENND3	protein_coding		CASP3	DSG3	0.187	0.92		VSTM1	ENSBTAG00000054824		BGN	protein_coding
SNX2	protein_coding		VAV1	ARRDC2	0.446	0.446		WDR45	ENSBTAG00000054824		CHRD	protein_coding
CHST12	protein_coding		PTPN6	ARRDC2	0.463	0.463		KRCC1	ENSBTAG00000054824		PDGFRB	protein_coding
REXO2	protein_coding		AP2M1	ARRDC2	0	0.45		ZSWIM4	ENSBTAG00000054824		TNK2	protein_coding
ATP6V1A	protein_coding		RBMS2	ARRDC2	0	0.581		BRD4	ENSBTAG00000054824		PRKCQ	protein_coding
PLXNC1	protein_coding		WWP1	ARRDC2	0.392	0.635		CHPT1	ENSBTAG00000054824		ABCA3	protein_coding
MCOLN1	protein_coding		SLC26A2	ARRDC2	0	0.416		AGMAT	ENSBTAG00000054824		PTK7	protein_coding
ABHD12	protein_coding		NEDD4	ARRDC2	0.437	0.598		MAD1L1	ENSBTAG00000054824		FNIP2	protein_coding
ENSBTAG00000011437	protein_coding		GPR65	ARRDC2	0.044	0.454		ALG2	ENSBTAG00000054824		IER3	protein_coding
LIPA	protein_coding		MAP3K5	ARRDC2	0	0.414		PTPRE	ENSBTAG00000054824		STK38	protein_coding
LEPROTL1	protein_coding		POFUT2	ARRDC2	0	0.561		ABHD13	ENSBTAG00000054824		RNFT1	protein_coding
GALNS	protein_coding		SMURF1	ARRDC2	0.392	0.471		PSMD12	ENSBTAG00000054824		SNX30	protein_coding
BBLN	protein_coding		ITGAL	ARRDC2	0	0.426		IGF2R	ENSBTAG00000054824		SCAMP5	protein_coding
ACP5	protein_coding		PAK2	VAV1	0	0.908		HPS3	ENSBTAG00000054824		SIGLEC15	protein_coding
GLIPR1	protein_coding		ITGAM	VAV1	0	0.571		RBM47	ENSBTAG00000054824		SKAP2	protein_coding
PDIA5	protein_coding		WAS	VAV1	0	0.802		GGA2	ENSBTAG00000054824		PTPN6	protein_coding
MTCH2	protein_coding		FERMT3	VAV1	0	0.451		MAST3	ENSBTAG00000054824		AP2M1	protein_coding
MAN1A1	protein_coding		LAT2	VAV1	0	0.644		ORAI3	ENSBTAG00000054824		RBMS2	protein_coding
FAM78A	protein_coding		RND3	VAV1	0.307	0.529		TMEM208	ENSBTAG00000054824		SLC26A2	protein_coding
RAB31	protein_coding		RHOBTB2	VAV1	0.307	0.947		LGALS3	ENSBTAG00000054824		GPR65	protein_coding
RBP1	protein_coding		FCER1G	VAV1	0.15	0.443		STING1	ENSBTAG00000054824		MAP3K5	protein_coding
PTPN1	protein_coding		FCGR2B	VAV1	0	0.918		FBN1	ENSBTAG00000054824		POFUT2	protein_coding
TRPV2	protein_coding		SPI1	VAV1	0.187	0.602		PTP4A1	ENSBTAG00000054824		FERMT3	protein_coding
PICALM	protein_coding		STAT3	VAV1	0	0.421		NPL	ENSBTAG00000054824		LAT2	protein_coding
CD163	protein_coding		INPP5D	VAV1	0	0.407		SERINC3	ENSBTAG00000054824		RND3	protein_coding
PLEKHM2	protein_coding		LYN	VAV1	0.196	0.976		MPPE1	ENSBTAG00000054824		RHOBTB2	protein_coding
NOX4	protein_coding		CYBB	VAV1	0	0.922		INSIG2	ENSBTAG00000054824		FCGR2B	protein_coding
TPP1	protein_coding		SHC1	VAV1	0.159	0.942		GDE1	ENSBTAG00000054824		INPP5D	protein_coding
IL4R	protein_coding		NCKAP1L	VAV1	0	0.94		FCGR3A	ENSBTAG00000054824		LYN	protein_coding
MOCS1	protein_coding		BTK	VAV1	0.196	0.987		MARCKS	ENSBTAG00000054824		SHC1	protein_coding
POLD4	protein_coding		PIK3CD	VAV1	0	0.916		TAGLN2	ENSBTAG00000054824		NCKAP1L	protein_coding
CD36	protein_coding		ARHGAP30	VAV1	0	0.482		TFAP2C	ENSBTAG00000054824		BTK	protein_coding
ATP6AP1	protein_coding		AKT1	VAV1	0.196	0.747		ARAP1	ENSBTAG00000054824		PIK3CD	protein_coding
ADIPOR1	protein_coding		ITGB2	VAV1	0.155	0.465		FRMD8	ENSBTAG00000054824		ARHGAP30	protein_coding
VAV1	protein_coding		SHB	VAV1	0.156	0.924		SNX1	ENSBTAG00000054824		DOCK2	protein_coding
LRP1	protein_coding		DOCK2	VAV1	0.172	0.765		CIAO2A	ENSBTAG00000054824		CLEC7A	protein_coding
VSTM1	protein_coding		CLEC7A	VAV1	0	0.552		PI4K2A	ENSBTAG00000054824		SH3BP2	protein_coding
RAB10	protein_coding		SH3BP2	VAV1	0.159	0.666		THBS1	ENSBTAG00000054824		DNM2	protein_coding
STK10	protein_coding		DNM2	VAV1	0.187	0.517		ARG2	ENSBTAG00000054824		CD86	protein_coding
SMAP2	protein_coding		CD86	VAV1	0	0.925		SECISBP2	ENSBTAG00000054824		APBB1IP	protein_coding
SLC2A9	protein_coding		APBB1IP	VAV1	0	0.539		CRAT	ENSBTAG00000054824		FGR	protein_coding
TREM2	protein_coding		FGR	VAV1	0.196	0.437		TRABD	ENSBTAG00000054824		SOS1	protein_coding
SLC15A3	protein_coding		SOS1	VAV1	0.179	0.958		PDIA6	ENSBTAG00000054824		LCP2	protein_coding
COLGALT1	protein_coding		LCP2	VAV1	0.6	0.997		ATP6V1C2	ENSBTAG00000054824		PIK3CA	protein_coding
TMCC1	protein_coding		PIK3CA	VAV1	0	0.907		C22H3orf14	ENSBTAG00000054824		FCGR1A	protein_coding
JAML	protein_coding		FCGR1A	VAV1	0	0.916		STAM2	ENSBTAG00000054824		HCK	protein_coding
ICAM1	protein_coding		NCF2	VAV1	0	0.92		SLC17A9	ENSBTAG00000054824		SLA	protein_coding
TGFBI	protein_coding		HCK	VAV1	0.196	0.619		SLC2A6	ENSBTAG00000054824		ARRDC3	protein_coding
S100A11	protein_coding		SLA	VAV1	0.187	0.54		STC2	ENSBTAG00000054824		THEMIS2	protein_coding
CNDP2	protein_coding		NCF4	VAV1	0	0.933		SNX10	ENSBTAG00000054824		SYK	protein_coding
ARL11	protein_coding		TYROBP	VAV1	0	0.607		ARHGEF5	ENSBTAG00000054824		GRB2	protein_coding
ADA	protein_coding		ARRDC3	VAV1	0.446	0.446		PDPN	ENSBTAG00000054824		RHOA	protein_coding
NCF1	protein_coding		ITGAL	VAV1	0	0.475		NFKBIB	ENSBTAG00000054824		ELMO1	protein_coding
PLOD3	protein_coding		THEMIS2	VAV1	0	0.567		SIRT2	ENSBTAG00000054824		FCGR3A	protein_coding
BAZ1A	protein_coding		LAPTM5	VAV1	0	0.479		B4GALT7	ENSBTAG00000054824		ATP6V0B	protein_coding
RNF130	protein_coding		SYK	VAV1	0.842	0.997		HAPLN3	ENSBTAG00000054824		DNAJB9	protein_coding
MAP4K4	protein_coding		GRB2	VAV1	0.778	0.982		TYRO3	ENSBTAG00000054824		HSPA5	protein_coding
HERPUD1	protein_coding		RHOA	VAV1	0.307	0.978		STC1	ENSBTAG00000054824		HTR2B	protein_coding
ENSBTAG00000048980	protein_coding		ELMO1	VAV1	0	0.934		EHD3	ENSBTAG00000054824		ENTPD4	protein_coding
PLEKHO1	protein_coding		FCGR3A	VAV1	0	0.924		SPTY2D1	ENSBTAG00000054824		GPR146	protein_coding
YIPF4	protein_coding		CDC5L	RPS6KA4	0.843	0.846		PICALM	ENSBTAG00000054824		OSGIN2	protein_coding
HBEGF	protein_coding		ATP6V0B	RPS6KA4	0	0.465		SCMH1	ENSBTAG00000054824		CSF1R	protein_coding
CREG1	protein_coding		ATF4	RPS6KA4	0	0.814		SERINC5	ENSBTAG00000054824		C1QB	protein_coding
CTSC	protein_coding		CREB3L2	RPS6KA4	0	0.608		ENSBTAG00000001608	ENSBTAG00000054824		C1QC	protein_coding
ENSBTAG00000054755	protein_coding		DNAJB9	HSPA6	0.21	0.663		DIO2	ENSBTAG00000054824		PROS1	protein_coding
SLC37A2	protein_coding		ENSBTAG00000033531	HSPA6	0.084	0.927		IL4R	ENSBTAG00000054824		LAMP2	protein_coding
EXT1	protein_coding		HSPA5	HSPA6	0.678	0.971		WIPF1	ENSBTAG00000054824		TIMM17A	protein_coding
FBP2	protein_coding		ACTR1B	RILP	0	0.902		AGO2	ENSBTAG00000054824		DUSP4	protein_coding
CPM	protein_coding		HTR2B	P2RY6	0	0.904		ADPGK	ENSBTAG00000054824		ALOX5	protein_coding
GCNT4	protein_coding		ENTPD4	P2RY6	0	0.463		PPIC	ENSBTAG00000054824		MAPKAPK3	protein_coding
SLC66A2	protein_coding		GPR146	MS4A7	0	0.679		MGAT1	ENSBTAG00000054824		RCSD1	protein_coding
UBE2QL1	protein_coding		OSGIN2	MS4A7	0	0.72		BCL6	ENSBTAG00000054824		GNA13	protein_coding
CTSK	protein_coding		CSF1R	MS4A7	0	0.491		ELK3	ENSBTAG00000054824		HBEGF	protein_coding
VTI1A	protein_coding		RAD18	MS4A7	0	0.477		MRAS	ENSBTAG00000054824		CTSK	protein_coding
ENSBTAG00000053153	lncRNA		C1QB	MS4A7	0	0.476		FYB1	ENSBTAG00000054824		ITGA2	protein_coding
PDIA6	protein_coding		C1QC	MS4A7	0	0.421		DTX2	ENSBTAG00000054824		THBS2	protein_coding
F13A1	protein_coding		TYROBP	MS4A7	0	0.754		SRA1	ENSBTAG00000054824		HSPG2	protein_coding
SLC28A2	protein_coding		PROS1	GGCX	0	0.968		ABHD12	ENSBTAG00000054824		HMOX1	protein_coding
GPR137B	protein_coding		CHRD	GGCX	0	0.408		THOC6	ENSBTAG00000054824		CTSB	protein_coding
PHLDB3	protein_coding		RAP2B	STOM	0.084	0.904		KCTD12	ENSBTAG00000054824		ICAM1	protein_coding
ETF1	protein_coding		ITGAM	STOM	0	0.903		GLCE	ENSBTAG00000054824		APOE	protein_coding
CFD	protein_coding		LAMP2	STOM	0	0.904		ADAMTS7	ENSBTAG00000054824		COL15A1	protein_coding
TLCD3A	protein_coding		TIMM17A	ENSBTAG00000038335	0	0.465		TMED9	ENSBTAG00000054824		ADAM17	protein_coding
WDR45B	protein_coding		IGFBP1	ENSBTAG00000038335	0	0.472		LGALS3BP	ENSBTAG00000054824		FCN1	protein_coding
GRB10	protein_coding		DUSP4	MAPKAPK2	0	0.448		B3GNT7	ENSBTAG00000054824		C5AR1	protein_coding
TNFRSF12A	protein_coding		ALOX5	MAPKAPK2	0.187	0.918		SLCO2A1	ENSBTAG00000054824		MIA3	protein_coding
GMFG	protein_coding		AKT1	MAPKAPK2	0.27	0.445		TRMT6	ENSBTAG00000054824		CALU	protein_coding
OLFML1	protein_coding		ATF4	MAPKAPK2	0	0.824		LRRC32	ENSBTAG00000054824		APLP2	protein_coding
LGALS9	protein_coding		MAPKAPK3	MAPKAPK2	0	0.91		TMEM50A	ENSBTAG00000054824		CFP	protein_coding
KCNN1	protein_coding		RCSD1	MAPKAPK2	0.155	0.482		PPP1R15A	ENSBTAG00000054824		VSIG4	protein_coding
ADAM9	protein_coding		ITGB1	FUT4	0.141	0.422		CLPB	ENSBTAG00000054824		PRSS23	protein_coding
CD300A	protein_coding		NCAM1	FUT4	0	0.548		TMEM165	ENSBTAG00000054824		LPCAT3	protein_coding
KAT2B	protein_coding		ITGAM	MRC1	0.044	0.874		TFAP2A	ENSBTAG00000054824		MXRA8	protein_coding
SLC14A1	protein_coding		TMEM86A	KLHL6	0	0.616		PLAT	ENSBTAG00000054824		DNAJC3	protein_coding
GRK3	protein_coding		GNA13	KLHL6	0.044	0.463		CD200R1L	ENSBTAG00000054824		LAMC1	protein_coding
MSR1	protein_coding		MMP1	MMP3	0	0.921		SERPINB8	ENSBTAG00000054824		LAMB1	protein_coding
EGFLAM	protein_coding		ITGAM	MMP3	0.048	0.412		SLAMF7	ENSBTAG00000054824		TTR	protein_coding
SLC30A7	protein_coding		SMAD2	MMP3	0.078	0.645		UNC93B1	ENSBTAG00000054824		MGAT4A	protein_coding
STX2	protein_coding		HBEGF	MMP3	0.073	0.482		STX12	ENSBTAG00000054824		VGF	protein_coding
TNFSF18	protein_coding		STAT3	MMP3	0.172	0.703		AP1B1	ENSBTAG00000054824		C1R	protein_coding
SECISBP2	protein_coding		CTSK	MMP3	0	0.597		RPS6KC1	ENSBTAG00000054824		IGFBP4	protein_coding
ITPKC	protein_coding		HIF1A	MMP3	0	0.492		PLXNA2	ENSBTAG00000054824		FN1	protein_coding
LRP12	protein_coding		TGFB1	MMP3	0.058	0.527		AIFM2	ENSBTAG00000054824		C2	protein_coding
GPLD1	protein_coding		ZEB1	MMP3	0	0.493		ST3GAL1	ENSBTAG00000054824		TF	protein_coding
ARAP1	protein_coding		ITGA2	MMP3	0.122	0.455		ADAM17	ENSBTAG00000054824		C1QA	protein_coding
ARL8B	protein_coding		MMP2	MMP3	0	0.911		BMP2K	ENSBTAG00000054824		PFKFB3	protein_coding
GNS	protein_coding		THBS2	MMP3	0.06	0.477		GALC	ENSBTAG00000054824		TNFSF18	protein_coding
FMNL3	protein_coding		AKT1	MMP3	0	0.724		P4HA2	ENSBTAG00000054824		LIMK1	protein_coding
RMC1	protein_coding		HSPG2	MMP3	0	0.929		NDUFAF7	ENSBTAG00000054824		UBFD1	protein_coding
C2CD2L	protein_coding		ITGB1	MMP3	0.055	0.451		SLC16A5	ENSBTAG00000054824		ARPC5	protein_coding
PKIB	protein_coding		CASP3	MMP3	0	0.659		GMCL1	ENSBTAG00000054824		BIN1	protein_coding
GRB2	protein_coding		ENSBTAG00000015818	MMP3	0	0.912		FHL2	ENSBTAG00000054824		EPS15	protein_coding
ACTR2	protein_coding		HMOX1	MMP3	0	0.432		FAM20A	ENSBTAG00000054824		TMEM108	protein_coding
CCNYL1	protein_coding		BMP7	MMP3	0.058	0.442		OSBPL5	ENSBTAG00000054824		QKI	protein_coding
LAMP1	protein_coding		MMP13	MMP3	0	0.914		PILRA	ENSBTAG00000054824		AQR	protein_coding
ENSBTAG00000054574	protein_coding		SNAI1	MMP3	0	0.534		CXCR4	ENSBTAG00000054824		UGP2	protein_coding
TMEM165	protein_coding		PTGS2	MMP3	0	0.756		OSCAR	ENSBTAG00000054824		ENSBTAG00000033252	protein_coding
SDC1	protein_coding		PLAUR	MMP3	0.202	0.623		IL18R1	ENSBTAG00000054824		ARRB2	protein_coding
SPHK1	protein_coding		CTSB	MMP3	0	0.431		AMDHD2	ENSBTAG00000054824		FDXR	protein_coding
GNA12	protein_coding		ICAM1	MMP3	0	0.599		HCLS1	ENSBTAG00000054824		CSNK1G2	protein_coding
SEMA4A	protein_coding		APOE	MMP3	0.428	0.649		RAB10	ENSBTAG00000054824		HSPA6	protein_coding
SYK	protein_coding		COL15A1	MMP3	0.071	0.921		CADM1	ENSBTAG00000054824		P2RY6	protein_coding
MRC1	protein_coding		VCAM1	MMP3	0	0.56		LPCAT1	ENSBTAG00000054824		BDKRB2	protein_coding
PPP1R9B	protein_coding		ADAMTS3	MMP3	0.048	0.585		PLEKHB2	ENSBTAG00000054824		ARRB1	protein_coding
SLC66A1	protein_coding		ADAM10	MMP3	0	0.624		SPECC1	ENSBTAG00000054824		GNA15	protein_coding
PDE12	protein_coding		SPP1	MMP3	0.172	0.969		BMP1	ENSBTAG00000054824		PLCB2	protein_coding
EDEM1	protein_coding		BGN	MMP3	0	0.564		F2RL2	ENSBTAG00000054824		GPR4	protein_coding
CYTH4C4	protein_coding		IGFBP3	MMP3	0.172	0.4		PGK1	ENSBTAG00000054824		GNA12	protein_coding
ADAP2	protein_coding		PDGFRB	MMP3	0.048	0.427		SLC13A3	ENSBTAG00000054824		ANXA1	protein_coding
HSP90B1	protein_coding		LGALS3	MMP3	0.049	0.408		UBASH3B	ENSBTAG00000054824		CPAMD8	protein_coding
OSMR	protein_coding		ADAM17	MMP3	0	0.671		TAX1BP3	ENSBTAG00000054824		IER3IP1	protein_coding
WIPF1	protein_coding		FCN1	C4A	0	0.93		CTNS	ENSBTAG00000054824		YIF1B	protein_coding
TARS1	protein_coding		CFD	C4A	0.26	0.405		GPR137B	ENSBTAG00000054824		RAB21	protein_coding
DAB2	protein_coding		ITGAM	C4A	0.285	0.423		PRDM1	ENSBTAG00000054824		REEP5	protein_coding
SELENON	protein_coding		IGFBP1	C4A	0	0.907		EPHA2	ENSBTAG00000054824		TMEM167A	protein_coding
PTPN9	protein_coding		WFS1	C4A	0	0.9		CD300A	ENSBTAG00000054824		SLC39A13	protein_coding
RAP2C	protein_coding		CR2	C4A	0.378	0.578		DCP2	ENSBTAG00000054824		MPHOSPH8	protein_coding
WDFY4	protein_coding		PTAFR	C4A	0	0.406		KAT2B	ENSBTAG00000054824		AP3S1	protein_coding
PFKFB3	protein_coding		PROS1	C4A	0	0.552		BCL2A1	ENSBTAG00000054824		SLC40A1	protein_coding
HEXB	protein_coding		C5AR1	C4A	0.199	0.493		CTSL	ENSBTAG00000054824		ATP6V1A	protein_coding
HSD11B1	protein_coding		C3AR1	C4A	0.199	0.467		FBXW2	ENSBTAG00000054824		TMEM176B	protein_coding
BASP1	protein_coding		MIA3	C4A	0	0.905		NDRG1	ENSBTAG00000054824		PTBP3	protein_coding
CSF1R	protein_coding		C3	C4A	0	0.929		GUSB	ENSBTAG00000054824		PITPNA	protein_coding
MAN2B1	protein_coding		CALU	C4A	0	0.905		TAF10	ENSBTAG00000054824		MCFD2	protein_coding
SH2BC43	protein_coding		C1RL	C4A	0.087	0.491		PGM3	ENSBTAG00000054824		KIF21B	protein_coding
DAPK3	protein_coding		APLP2	C4A	0.07	0.907		PGS1	ENSBTAG00000054824		SLC39A7	protein_coding
ARRB2	protein_coding		CFP	C4A	0.129	0.471		ADAMTS5	ENSBTAG00000054824		CCM2	protein_coding
PRKCD	protein_coding		VSIG4	C4A	0.435	0.577		S100A5	ENSBTAG00000054824		PSAP	protein_coding
NKG7	protein_coding		PRSS23	C4A	0	0.901		APRT	ENSBTAG00000054824		ABCA1	protein_coding
MAPKAPK3	protein_coding		LPCAT3	C4A	0	0.408		ABCF2	ENSBTAG00000054824		GNAI2	protein_coding
CEMIP2	protein_coding		MXRA8	C4A	0	0.902		GPNMB	ENSBTAG00000054824		CCR1	protein_coding
NRN1	protein_coding		DNAJC3	C4A	0	0.901		PLTP	ENSBTAG00000054824		P2RY12	protein_coding
ENSBTAG00000010458	protein_coding		LAMC1	C4A	0.062	0.902		ACO1	ENSBTAG00000054824		SELP	protein_coding
ANXA2	protein_coding		CKAP4	C4A	0	0.9		CSTB	ENSBTAG00000054824		CRELD2	protein_coding
FRMD8	protein_coding		LAMB1	C4A	0	0.905		HAVCR2	ENSBTAG00000054824		DERL2	protein_coding
ASAP1	protein_coding		C1QB	C4A	0	0.962		BAK1	ENSBTAG00000054824		RPN2	protein_coding
SNX1	protein_coding		C1QC	C4A	0	0.951		VKORC1	ENSBTAG00000054824		SLC23A2	protein_coding
SLC36A1	protein_coding		TTR	C4A	0	0.444		PIM1	ENSBTAG00000054824		PIK3R5	protein_coding
MMP2	protein_coding		MGAT4A	C4A	0	0.9		BACE2	ENSBTAG00000054824		NRP1	protein_coding
MR1	protein_coding		APOE	C4A	0.084	0.439		RHOG	ENSBTAG00000054824		MST1R	protein_coding
TNFSF15	protein_coding		VGF	C4A	0	0.91		PLOD3	ENSBTAG00000054824		NTN1	protein_coding
LAMP2	protein_coding		SHISA5	C4A	0	0.9		UBAP1	ENSBTAG00000054824		PLXNC1	protein_coding
ARPC4	protein_coding		C1R	C4A	0.087	0.79		GRINA	ENSBTAG00000054824		DERL1	protein_coding
C4A	protein_coding		IGFBP4	C4A	0	0.911		YKT6	ENSBTAG00000054824		CXCL16	protein_coding
ENSBTAG00000007280	protein_coding		FN1	C4A	0.095	0.924		ZNRF2	ENSBTAG00000054824		ADSS2	protein_coding
STAB1	protein_coding		C2	C4A	0.358	0.979		HDHD3	ENSBTAG00000054824		GLUL	protein_coding
ENSBTAG00000011195	protein_coding		TF	C4A	0.057	0.941		HEBP2	ENSBTAG00000054824		PSEN1	protein_coding
COL15A1	protein_coding		C1QA	C4A	0	0.958		POLB	ENSBTAG00000054824		NEURL1	protein_coding
ATP6V0D2	protein_coding		ADAM10	C4A	0	0.909		NADK	ENSBTAG00000054824		CYB5R1	protein_coding
TMEM120A	protein_coding		SPP1	C4A	0	0.908		PUDP	ENSBTAG00000054824		DPYSL2	protein_coding
DNAJC3	protein_coding		IGFBP3	C4A	0	0.904		MMD	ENSBTAG00000054824		DPYSL4	protein_coding
BDKRB2	protein_coding		PFKFB3	GBE1	0	0.59		TMEM268	ENSBTAG00000054824		PDE12	protein_coding
ENSBTAG00000006872	protein_coding		UAP1L1	TNFAIP2	0	0.465		SUSD3	ENSBTAG00000054824		PDE4A	protein_coding
SCIN	protein_coding		TNFSF18	TNFAIP2	0	0.475		FARP1	ENSBTAG00000054824		GBE1	protein_coding
ACADVL	protein_coding		RELB	TNFAIP2	0	0.41		CD68	ENSBTAG00000054824		PFKL	protein_coding
THBS2	protein_coding		RALBP1	TNFAIP2	0	0.464		EIF4A1	ENSBTAG00000054824		KYNU	protein_coding
ZMYND15	protein_coding		PAK2	RHOBTB2	0.348	0.428		TNFSF13	ENSBTAG00000054824		DNAJC6	protein_coding
VSIG4	protein_coding		ARHGAP4	RHOBTB2	0.212	0.918		UGP2	ENSBTAG00000054824		PRKAR2B	protein_coding
GAS7	protein_coding		WAS	RHOBTB2	0.419	0.566		CERS2	ENSBTAG00000054824		GPD2	protein_coding
FOLR2	protein_coding		GNA13	RHOBTB2	0.178	0.92		EFCAB14	ENSBTAG00000054824		WIPI1	protein_coding
SYDE1	protein_coding		LIMK1	RHOBTB2	0.157	0.413		LRPAP1	ENSBTAG00000054824		TFRC	protein_coding
TEX2	protein_coding		TNK2	RHOBTB2	0.419	0.418		SDF2L1	ENSBTAG00000054824		WDFY4	protein_coding
OSTM1	protein_coding		RALBP1	RHOBTB2	0.188	0.915		MAFG	ENSBTAG00000054824		ARHGAP17	protein_coding
SDC3	protein_coding		EPN1	ARRB2	0	0.915		ABI3	ENSBTAG00000054824		PARVG	protein_coding
UNC5B	protein_coding		UBFD1	ARRB2	0	0.426		GRK3	ENSBTAG00000054824		RNF170	protein_coding
GNA15	protein_coding		ARPC5	ARRB2	0	0.923		JAM3	ENSBTAG00000054738		PAOX	protein_coding
ANGPTL2	protein_coding		BIN1	ARRB2	0	0.909		AXL	ENSBTAG00000054738		CDYL	protein_coding
EHD4	protein_coding		AP2A2	ARRB2	0.084	0.918		DNAJB11	ENSBTAG00000054738		PDK4	protein_coding
RAB7A	protein_coding		EPS15	ARRB2	0	0.909		SPATA6	ENSBTAG00000054738		SNX24	protein_coding
SOAT1	protein_coding		TMEM108	CDV3	0	0.808		AVL9	ENSBTAG00000054738		AP2A1	protein_coding
CD84	protein_coding		QKI	CDV3	0.644	0.651		GCC1	ENSBTAG00000054738		FAM114A1	protein_coding
OTULIN	protein_coding		ATF6	TOR1AIP2	0	0.4		MTDH	ENSBTAG00000054738		CD163	protein_coding
SAMD4B	protein_coding		AQR	PHLDA1	0	0.505		SLC16A6	ENSBTAG00000054738		THY1	protein_coding
ENSBTAG00000032347	pseudogene		IER3	PHLDA1	0	0.548		ACADVL	ENSBTAG00000054738		MDGA1	protein_coding
RRAGC	protein_coding		UGP2	PHLDA1	0	0.661		MAN1C1	ENSBTAG00000054738		TNFSF15	protein_coding
CLN5	protein_coding		CDK6	RGCC	0.085	0.58		PCSK7	ENSBTAG00000054738		DPP7	protein_coding
RNASET2	protein_coding		TMEM86A	ZNRF1	0	0.418		MICALL2	ENSBTAG00000054738		LGMN	protein_coding
SH3GLB1	protein_coding		ENSBTAG00000033252	GTF2F2	0.446	0.532		TRPV2	ENSBTAG00000054738		GRN	protein_coding
ENSBTAG00000054594	protein_coding		PAK2	MAP2K1	0.115	0.858		SFT2D1	ENSBTAG00000054738		UGCG	protein_coding
TSPAN11	protein_coding		CDK6	MAP2K1	0.215	0.401		ECE1	ENSBTAG00000054738		HEXB	protein_coding
SLC48A1	protein_coding		ARRB2	MAP2K1	0.206	0.923		DNAJC13	ENSBTAG00000054738		LAMP1	protein_coding
CYBB	protein_coding		ZNRF1	RNF217	0	0.902		LY9	ENSBTAG00000054738		MAN1C1	protein_coding
NPLOC4	protein_coding		HSPA5	ENSBTAG00000033531	0.07	0.921		FES	ENSBTAG00000054738		SAR1B	protein_coding
PDIA4	protein_coding		FDXR	STAR	0	0.929		FURIN	ENSBTAG00000054738		OTUD3	protein_coding
ARPC5	protein_coding		CSNK1G2	DPEP1	0	0.416		GAB2	ENSBTAG00000054738		RCN2	protein_coding
QKI	protein_coding		SERPINA3-3	DNAJC1	0.15	0.411		ENSBTAG00000002900	ENSBTAG00000054738		SLC25A3	protein_coding
SLC38A4	protein_coding		HSPA6	DNAJC1	0.451	0.697		MSR1	ENSBTAG00000054738		SNX18	protein_coding
PDGFB	protein_coding		HSPA5	DNAJC1	0.607	0.913		CHRD	ENSBTAG00000054738		NRG1	protein_coding
P4HB	protein_coding		GNA13	F2RL3	0	0.912		TMEM63A	ENSBTAG00000054738		RBKS	protein_coding
ST3GAL1	protein_coding		HTR2B	F2RL3	0	0.908		TAF3	ENSBTAG00000054738		INSIG2	protein_coding
TLR4	protein_coding		P2RY6	F2RL3	0	0.9		PDGFRB	ENSBTAG00000054738		SHMT2	protein_coding
HCN2	protein_coding		ARRB2	F2RL3	0	0.902		ENSBTAG00000002786	ENSBTAG00000054738		AGMAT	protein_coding
ARSI	protein_coding		PTAFR	F2RL3	0	0.905		ENSBTAG00000002773	ENSBTAG00000054738		MAP2K1	protein_coding
PLD3	protein_coding		BDKRB2	F2RL3	0	0.902		TCN2	ENSBTAG00000054738		ENSBTAG00000008257	protein_coding
SPRY4	protein_coding		GNA14	F2RL3	0	0.902		ABCA5	ENSBTAG00000054738		ITGA8	protein_coding
UAP1L1	protein_coding		ARRB1	F2RL3	0	0.902		OSTF1	ENSBTAG00000054738		POLR1D	protein_coding
FURIN	protein_coding		F2R	F2RL3	0	0.915		GNAI1	ENSBTAG00000054738		MCOLN1	protein_coding
MILR1	protein_coding		GNA15	F2RL3	0	0.902		ATP6V1A	ENSBTAG00000054738		EHD3	protein_coding
ENSBTAG00000049772	protein_coding		PLCB2	F2RL3	0	0.902		KCTD10	ENSBTAG00000054738		NID2	protein_coding
TMEM256	protein_coding		GPR4	F2RL3	0	0.9		BLZF1	ENSBTAG00000054738		CPXM2	protein_coding
FCGR3A	protein_coding		GNA12	F2RL3	0	0.92		MARK4	ENSBTAG00000054738		ITGA1	protein_coding
CHPF2	protein_coding		ANXA1	F2RL3	0	0.9		STAM	ENSBTAG00000054738		ITGB5	protein_coding
RGL1	protein_coding		GPR65	F2RL3	0	0.9		RGS10	ENSBTAG00000054738		SIGLEC1	protein_coding
PDGFRB	protein_coding		CPAMD8	F2RL3	0	0.624		ZDHHC7	ENSBTAG00000054738		COL4A1	protein_coding
F2RL3	protein_coding		DUSP4	DUSP11	0	0.441		MAP3K7	ENSBTAG00000054738		COLGALT1	protein_coding
SNX8	protein_coding		WDFY3	TBC1D19	0	0.634		SAMSN1	ENSBTAG00000054738		FBLN1	protein_coding
MYO1E	protein_coding		PDGFB	OSMR	0	0.634		TRIM16	ENSBTAG00000054738		SDC1	protein_coding
DNAJB11	protein_coding		IER3IP1	YIPF4	0.205	0.479		VSTM1	ENSBTAG00000054738		COL8A2	protein_coding
SAP30	protein_coding		YIF1B	YIPF4	0.403	0.856		WDR45	ENSBTAG00000054738		ITGB3	protein_coding
SERPINA3-3	protein_coding		RAB21	YIPF4	0	0.579		KRCC1	ENSBTAG00000054738		TGFBI	protein_coding
NLRP1	protein_coding		RFK	YIPF4	0	0.426		ZSWIM4	ENSBTAG00000054738		ITGA11	protein_coding
FBN1	protein_coding		REEP5	YIPF4	0.205	0.402		BRD4	ENSBTAG00000054738		ITGA10	protein_coding
ENSBTAG00000038335	protein_coding		TMEM167A	IER3IP1	0.079	0.569		CHPT1	ENSBTAG00000054738		NID1	protein_coding
IMPA2	protein_coding		SLC39A13	IER3IP1	0	0.416		AGMAT	ENSBTAG00000054738		P4HB	protein_coding
RIN2	protein_coding		WDFY3	RANBP10	0	0.503		MAD1L1	ENSBTAG00000054738		P4HA2	protein_coding
SMPDL3A	protein_coding		MPHOSPH8	RANBP10	0.157	0.502		ALG2	ENSBTAG00000054738		MGAT2	protein_coding
TMEM61	protein_coding		AP3S1	TFRC	0	0.9		PTPRE	ENSBTAG00000054738		MAN1A1	protein_coding
ERO1B	protein_coding		EPN1	TFRC	0	0.93		ABHD13	ENSBTAG00000054738		CASP8	protein_coding
CDK5R1	protein_coding		ARF6	TFRC	0.178	0.652		PSMD12	ENSBTAG00000054738		RIPK2	protein_coding
ARHGAP22	protein_coding		ARPC5	TFRC	0	0.9		IGF2R	ENSBTAG00000054738		NFKBIE	protein_coding
SNX6	protein_coding		ARRB2	TFRC	0	0.903		HPS3	ENSBTAG00000054738		ENDOD1	protein_coding
WBP2	protein_coding		BIN1	TFRC	0	0.907		RBM47	ENSBTAG00000054738		CLEC4A	protein_coding
NID2	protein_coding		ITGB1	TFRC	0	0.473		GGA2	ENSBTAG00000054738		B3GNT7	protein_coding
OSCAR	protein_coding		SLC40A1	TFRC	0	0.702		MAST3	ENSBTAG00000054738		CYRIB	protein_coding
B4GALT5	protein_coding		AP2A2	TFRC	0	0.916		ORAI3	ENSBTAG00000054738		TBC1D19	protein_coding
C1S	protein_coding		LAMP2	TFRC	0	0.495		TMEM208	ENSBTAG00000054738		RANBP10	protein_coding
SLC29A3	protein_coding		TPD52	TFRC	0	0.9		LGALS3	ENSBTAG00000054738		OSBPL2	protein_coding
MXRA8	protein_coding		EPS15	TFRC	0.172	0.969		STING1	ENSBTAG00000054738		AIF1	protein_coding
C1QTNF6	protein_coding		ATP6V1A	TFRC	0.062	0.911		FBN1	ENSBTAG00000054738		MAP2	protein_coding
SLC49A4	protein_coding		TMEM176B	CHIC2	0	0.582		PTP4A1	ENSBTAG00000054738		PIEZO2	protein_coding
BDNF	protein_coding		ETV6	CHIC2	0	0.528		NPL	ENSBTAG00000054738		BDNF	protein_coding
FBXW2	protein_coding		PTBP3	CTHRC1	0	0.523		SERINC3	ENSBTAG00000054738		PDGFRA	protein_coding
HMOX1	protein_coding		PITPNA	TTC7A	0	0.453		MPPE1	ENSBTAG00000054738		IL10	protein_coding
SPP1	protein_coding		MCFD2	TTC7A	0	0.546		INSIG2	ENSBTAG00000054738		UCHL1	protein_coding
AIF1	protein_coding		MRC1	PLA2R1	0	0.814		GDE1	ENSBTAG00000054738		ASPA	protein_coding
ABI3	protein_coding		KIF21B	SLC23A2	0	0.406		FCGR3A	ENSBTAG00000054738		IRS2	protein_coding
ENSBTAG00000050699	pseudogene		SLC39A7	SLC23A2	0	0.459		MARCKS	ENSBTAG00000054738		CD83	protein_coding
FES	protein_coding		CCM2	STK24	0.111	0.677		TAGLN2	ENSBTAG00000054738		KLHL6	protein_coding
CHFR	protein_coding		MRC1	CXCL16	0	0.5		TFAP2C	ENSBTAG00000054738		DDX41	protein_coding
SDC4	protein_coding		BDKRB2	CXCL16	0	0.9		ARAP1	ENSBTAG00000054738		CYTH4C4	protein_coding
BST1	protein_coding		PSAP	CXCL16	0	0.904		FRMD8	ENSBTAG00000054738		TLR6	protein_coding
AP2A1	protein_coding		C5AR1	CXCL16	0	0.913		SNX1	ENSBTAG00000054738		LPXN	protein_coding
ATOX1	protein_coding		ABCA1	CXCL16	0	0.66		CIAO2A	ENSBTAG00000054738		TLN1	protein_coding
SGSH	protein_coding		GNAI2	CXCL16	0	0.901		PI4K2A	ENSBTAG00000054738		ENSBTAG00000026836	protein_coding
HK2	protein_coding		C3AR1	CXCL16	0	0.91		THBS1	ENSBTAG00000054738		TINAGL1	protein_coding
HAVCR2	protein_coding		CCR1	CXCL16	0	0.928		ARG2	ENSBTAG00000054738		FRMD8	protein_coding
KIAA1755	protein_coding		P2RY12	CXCL16	0	0.905		SECISBP2	ENSBTAG00000054738		CTSA	protein_coding
LTBP2	protein_coding		CD86	CXCL16	0	0.405		CRAT	ENSBTAG00000054738		OSBPL5	protein_coding
HTRA1	protein_coding		ADAM10	CXCL16	0	0.534		TRABD	ENSBTAG00000054738		TLR7	protein_coding
PTGES	protein_coding		ADAM17	CXCL16	0	0.433		PDIA6	ENSBTAG00000054738		SEC14L1	protein_coding
GAA	protein_coding		SELP	SELPLG	0.207	0.977		ATP6V1C2	ENSBTAG00000054738		RCAN1	protein_coding
PTDSS1	protein_coding		CRELD2	MANF	0	0.987		C22H3orf14	ENSBTAG00000054738		ZMYND15	protein_coding
RNF145	protein_coding		DNAJB9	MANF	0	0.783		STAM2	ENSBTAG00000054738		CLECL1	protein_coding
ADSS2	protein_coding		DERL2	MANF	0	0.488		SLC17A9	ENSBTAG00000054738		ANTXR1	protein_coding
NEK6	protein_coding		RPN2	MANF	0	0.443		SLC2A6	ENSBTAG00000054738		RAB20	protein_coding
SPINK9	protein_coding		HSPA5	MANF	0	0.991		STC2	ENSBTAG00000054738		RAB15	protein_coding
HSPA12A	protein_coding		ATF6	MANF	0	0.651		SNX10	ENSBTAG00000054738		OSMR	protein_coding
NLRC4	protein_coding		SLC23A2	GDPD5	0	0.486		ARHGEF5	ENSBTAG00000054738		CNTFR	protein_coding
TSPO	protein_coding		PIK3R5	TMEM256	0	0.424		PDPN	ENSBTAG00000054738		SRI	protein_coding
MPC1	protein_coding		NRP1	SEMA6B	0.272	0.753		NFKBIB	ENSBTAG00000054738		ADIPOR1	protein_coding
SLC40A1	protein_coding		MST1R	SEMA6B	0.261	0.485		SIRT2	ENSBTAG00000054738		GPX3	protein_coding
CSGALNACT2	protein_coding		PTK7	SEMA6B	0.158	0.559		B4GALT7	ENSBTAG00000054738		BRI3	protein_coding
ENSBTAG00000046482	protein_coding		NTN1	SEMA6B	0.084	0.464		HAPLN3	ENSBTAG00000054738		PPFIA1	protein_coding
TRIM8	protein_coding		PLXNC1	SEMA6B	0.261	0.76		TYRO3	ENSBTAG00000054738		GPR155	protein_coding
RAB1A	protein_coding		GSK3B	PSMD8	0	0.905		STC1	ENSBTAG00000054738		AEBP1	protein_coding
PGK1	protein_coding		UBFD1	PSMD8	0.681	0.896		EHD3	ENSBTAG00000054738		DOK3	protein_coding
APOE	protein_coding		RELB	PSMD8	0	0.901		SPTY2D1	ENSBTAG00000054738		IMPA2	protein_coding
REG4	protein_coding		DERL1	PSMD8	0	0.485		PICALM	ENSBTAG00000054738		FAT1	protein_coding
ENSBTAG00000039662	protein_coding		CXCL16	HRH3	0	0.9		SCMH1	ENSBTAG00000054738		SEC24A	protein_coding
BCL3	protein_coding		BDKRB2	HRH3	0.058	0.903		SERINC5	ENSBTAG00000054738		WDR26	protein_coding
MFSD1	protein_coding		PSAP	HRH3	0	0.9		ENSBTAG00000001608	ENSBTAG00000054738		NOP10	protein_coding
COL8A2	protein_coding		C5AR1	HRH3	0	0.902		DIO2	ENSBTAG00000054738		RPS4Y1	protein_coding
SIRT2	protein_coding		GNAI2	HRH3	0.153	0.913		IL4R	ENSBTAG00000054738		ETF1	protein_coding
FGFBP1	protein_coding		C3AR1	HRH3	0	0.945		WIPF1	ENSBTAG00000054738		ADAMTS7	protein_coding
IL10	protein_coding		CCR1	HRH3	0	0.902		AGO2	ENSBTAG00000054738		MYO1E	protein_coding
MGLL	protein_coding		C3	HRH3	0.042	0.9		ADPGK	ENSBTAG00000054738		BIN2	protein_coding
HPS3	protein_coding		ANXA1	HRH3	0	0.901		PPIC	ENSBTAG00000054738		RGS19	protein_coding
CCR1	protein_coding		P2RY12	HRH3	0	0.909		MGAT1	ENSBTAG00000054738		OCSTAMP	protein_coding
SIDT2	protein_coding		ADSS2	SHMT2	0	0.574		BCL6	ENSBTAG00000054738		ATP6V1E1	protein_coding
RBMS1	protein_coding		GLUL	SHMT2	0	0.475		ELK3	ENSBTAG00000054738		ATP6V1C2	protein_coding
LY9	protein_coding		PSEN1	SHMT2	0	0.633		MRAS	ENSBTAG00000054738		RILP	protein_coding
RPS6KA2	protein_coding		ADAM10	DLL1	0.77	0.987		FYB1	ENSBTAG00000054738		ENSBTAG00000018312	protein_coding
RASAL2	protein_coding		NEURL1	DLL1	0.572	0.686		DTX2	ENSBTAG00000054738		RAB3GAP2	protein_coding
ITGA11	protein_coding		ADAM17	DLL1	0.202	0.574		SRA1	ENSBTAG00000054738		CORO1B	protein_coding
ENSBTAG00000052232	lncRNA		CYB5R1	DPYD	0.396	0.5		ABHD12	ENSBTAG00000054738		MAPRE1	protein_coding
OSGIN2	protein_coding		DPYSL2	DPYD	0.199	0.534		THOC6	ENSBTAG00000054738		BIRC3	protein_coding
MOSMO	protein_coding		DPYSL4	DPYD	0.199	0.424		KCTD12	ENSBTAG00000054738		ATP6V0D2	protein_coding
RAB38	protein_coding		PDE12	DPYD	0	0.528		GLCE	ENSBTAG00000054738		HK2	protein_coding
GPX3	protein_coding		PDE4A	DPYD	0	0.428		ADAMTS7	ENSBTAG00000054738		ELFN1	protein_coding
NECAP2	protein_coding		FDXR	DPYD	0.411	0.654		TMED9	ENSBTAG00000054738		SLC17A9	protein_coding
SLC26A2	protein_coding		GBE1	RBKS	0	0.509		LGALS3BP	ENSBTAG00000054738		ASAP1	protein_coding
SERINC3	protein_coding		ADSS2	RBKS	0.214	0.414		B3GNT7	ENSBTAG00000054738		AAGAB	protein_coding
SELPLG	protein_coding		PFKL	RBKS	0	0.52		SLCO2A1	ENSBTAG00000054738		EFEMP2	protein_coding
LPIN2	protein_coding		UGP2	RBKS	0.051	0.489		TRMT6	ENSBTAG00000054738		AGFG1	protein_coding
WWP1	protein_coding		BIN1	SH3GLB1	0.26	0.658		LRRC32	ENSBTAG00000054738		FUT4	protein_coding
BMP7	protein_coding		KYNU	SNX24	0	0.516		TMEM50A	ENSBTAG00000054738		TOR1AIP2	protein_coding
MARCHF3	protein_coding		DNAJC6	DNAJC25	0.058	0.435		PPP1R15A	ENSBTAG00000054738		RNF145	protein_coding
PRR16	protein_coding		PRKAR2B	DNAJC25	0	0.437		CLPB	ENSBTAG00000054738		SOAT1	protein_coding
IL10RB	protein_coding		GPD2	DNAJC25	0.068	0.514		TMEM165	ENSBTAG00000054738		FJX1	protein_coding
NFAM1	protein_coding		AP3S1	DNAJC6	0.362	0.934		TFAP2A	ENSBTAG00000054738		ARHGDIA	protein_coding
CD164	protein_coding		EPN1	DNAJC6	0.388	0.953		PLAT	ENSBTAG00000054738		WDR70	protein_coding
ARSJ	protein_coding		ARPC5	DNAJC6	0	0.9		CD200R1L	ENSBTAG00000054738		AVPI1	protein_coding
MMD	protein_coding		WIPI1	DNAJC6	0.409	0.458		SERPINB8	ENSBTAG00000054738		TMEM68	protein_coding
NFKBIE	protein_coding		HSPA6	DNAJC6	0.787	0.807		SLAMF7	ENSBTAG00000054738		RGS1	protein_coding
MAT2B	protein_coding		ARRB2	DNAJC6	0	0.904		UNC93B1	ENSBTAG00000054738		SLC4A11	protein_coding
ATP6V1C1	protein_coding		DNAJC1	DNAJC6	0	0.453		STX12	ENSBTAG00000054738		SDC3	protein_coding
RNASE6	protein_coding		TFRC	DNAJC6	0	0.901		AP1B1	ENSBTAG00000054738		RENBP	protein_coding
LGALS3BP	protein_coding		BIN1	DNAJC6	0	0.917		RPS6KC1	ENSBTAG00000054738		SELPLG	protein_coding
TIMM17A	protein_coding		AP2A2	DNAJC6	0.263	0.928		PLXNA2	ENSBTAG00000054738		ACOX1	protein_coding
TLR8	pseudogene		HSPA5	DNAJC6	0.625	0.774		AIFM2	ENSBTAG00000054738		ABCD1	protein_coding
DUSP6	protein_coding		TPD52	DNAJC6	0	0.925		ST3GAL1	ENSBTAG00000054738		GSDMD	protein_coding
SIGLEC15	protein_coding		EPS15	DNAJC6	0.193	0.931		ADAM17	ENSBTAG00000054738		IFI30	protein_coding
LASP1	protein_coding		ARHGAP4	LASP1	0	0.448		BMP2K	ENSBTAG00000054738		LOXL4	protein_coding
RHOA	protein_coding		ARPC5	LASP1	0	0.49		GALC	ENSBTAG00000054738		ADAP1	protein_coding
PSMD2	protein_coding		MPEG1	SH3BP1	0	0.418		P4HA2	ENSBTAG00000054738		CSK	protein_coding
SLC35B1	protein_coding		WDFY4	SH3BP1	0	0.491		NDUFAF7	ENSBTAG00000054738		ENG	protein_coding
SOD2	protein_coding		SPI1	SH3BP1	0	0.436		SLC16A5	ENSBTAG00000054738		PLD3	protein_coding
SIGLEC1	protein_coding		INPP5D	SH3BP1	0.159	0.554		GMCL1	ENSBTAG00000054738		GK	protein_coding
PI4K2A	protein_coding		ARHGAP17	SH3BP1	0.765	0.768		FHL2	ENSBTAG00000054738		CD302	protein_coding
DSE	protein_coding		ITGB2	SH3BP1	0	0.611		FAM20A	ENSBTAG00000054738		PYCARD	protein_coding
STOM	protein_coding		WDFY3	SH3BP1	0	0.415		OSBPL5	ENSBTAG00000054738		GTF2F2	protein_coding
IFNGR1	protein_coding		PARVG	SH3BP1	0	0.438		PILRA	ENSBTAG00000054738		PRR16	protein_coding
GPR83	protein_coding		RND3	ARHGDIA	0.409	0.579		CXCR4	ENSBTAG00000054738		DOCK4	protein_coding
MYH9	protein_coding		RHOBTB2	ARHGDIA	0.409	0.949		OSCAR	ENSBTAG00000054738		ALOX12	protein_coding
SDSL	protein_coding		PFKL	ARHGDIA	0.156	0.5		IL18R1	ENSBTAG00000054738		MANF	protein_coding
TLR2	protein_coding		RNF170	ARHGDIA	0	0.586		AMDHD2	ENSBTAG00000054738		NPLOC4	protein_coding
CSTB	protein_coding		DGAT1	ACOX1	0	0.652		HCLS1	ENSBTAG00000054738		TNFRSF6B	protein_coding
CORO1B	protein_coding		PAOX	ACOX1	0	0.908		RAB10	ENSBTAG00000054738		PLA2R1	protein_coding
CPXM2	protein_coding		CDYL	ACOX1	0.162	0.452		CADM1	ENSBTAG00000054738		REG4	protein_coding
MGAT2	protein_coding		PDK4	ACOX1	0.074	0.686		LPCAT1	ENSBTAG00000054738		ASGR2	protein_coding
ENSBTAG00000054306	lncRNA		EPN1	SNX18	0	0.904		PLEKHB2	ENSBTAG00000054738		ATP6V1B2	protein_coding
RIPK3	protein_coding		WAS	SNX18	0.341	0.532		SPECC1	ENSBTAG00000054738		LAYN	protein_coding
PRKAR1A	protein_coding		ARPC5	SNX18	0	0.9		BMP1	ENSBTAG00000054738		CLEC10A	protein_coding
GALC	protein_coding		ARRB2	SNX18	0	0.904		F2RL2	ENSBTAG00000054738		CLTC	protein_coding
UBE2K	protein_coding		TFRC	SNX18	0	0.931		PGK1	ENSBTAG00000054738		KLRG1	protein_coding
FNDC3A	protein_coding		SNX24	SNX18	0	0.421		SLC13A3	ENSBTAG00000054738		NECAP2	protein_coding
CCM2	protein_coding		DNAJC6	SNX18	0	0.902		UBASH3B	ENSBTAG00000054738		HSPA8	protein_coding
ENSBTAG00000032764	protein_coding		TNK2	SNX18	0.462	0.569		TAX1BP3	ENSBTAG00000054738		TNFSF8	protein_coding
MMP14	protein_coding		AP2A1	SNX18	0.082	0.905		CTNS	ENSBTAG00000054738		CD40	protein_coding
MARK4	protein_coding		BIN1	SNX18	0	0.911		GPR137B	ENSBTAG00000054738		RAB38	protein_coding
SUSD1	protein_coding		AP2A2	SNX18	0.082	0.905		PRDM1	ENSBTAG00000054738		SAP30	protein_coding
CYP26B1	protein_coding		EPS15	SNX18	0	0.903		EPHA2	ENSBTAG00000054738		CYP26B1	protein_coding
MAN2A2	protein_coding		FAM114A1	YIF1B	0	0.662		CD300A	ENSBTAG00000054738		USP53	protein_coding
AP2S1	protein_coding		IER3IP1	YIF1B	0.197	0.521		DCP2	ENSBTAG00000054738		VASN	protein_coding
ERP44	protein_coding		DERL1	YIF1B	0.773	0.786		KAT2B	ENSBTAG00000054738		PARVB	protein_coding
NAGK	protein_coding		MRC1	FOLR2	0.047	0.491		BCL2A1	ENSBTAG00000054738		SMAP2	protein_coding
SNN	protein_coding		CD163	FOLR2	0	0.619		CTSL	ENSBTAG00000054738		DEPDC7	protein_coding
MBOAT7	protein_coding		THY1	FOLR2	0	0.9		FBXW2	ENSBTAG00000054738		RPS6KA2	protein_coding
TMX4	protein_coding		SLC40A1	FOLR2	0	0.648		NDRG1	ENSBTAG00000054738		ACTR1A	protein_coding
GLRX2	protein_coding		MDGA1	FOLR2	0	0.906		GUSB	ENSBTAG00000054738		BAZ1A	protein_coding
OAT	protein_coding		FCGR3A	FOLR2	0	0.909		TAF10	ENSBTAG00000054738		EIF5	protein_coding
PLEKHB2	protein_coding		CD300A	FOLR2	0	0.417		PGM3	ENSBTAG00000054738		RPS6KA1	protein_coding
SEL1L	protein_coding		TNFSF15	TNFRSF6B	0.681	0.984		PGS1	ENSBTAG00000054738		BICC1	protein_coding
NAGPA	protein_coding		DPP7	CTSA	0	0.95		ADAMTS5	ENSBTAG00000054738		RASD1	protein_coding
C3AR1	protein_coding		NAGLU	CTSA	0	0.401		S100A5	ENSBTAG00000054738		MRAS	protein_coding
DGAT1	protein_coding		FABP5	CTSA	0	0.902		APRT	ENSBTAG00000054738		CADM1	protein_coding
DTX4	protein_coding		SERPINA3-3	CTSA	0	0.901		ABCF2	ENSBTAG00000054738		CDK5R1	protein_coding
ACTR1A	protein_coding		LGMN	CTSA	0	0.525		GPNMB	ENSBTAG00000054738		MAN2A1	protein_coding
C1QTNF5	protein_coding		PSAP	CTSA	0	0.404		PLTP	ENSBTAG00000054738		SMPDL3A	protein_coding
CISH	protein_coding		GRN	CTSA	0	0.95		ACO1	ENSBTAG00000054738		XYLB	protein_coding
APBB1IP	protein_coding		UGCG	CTSA	0	0.541		CSTB	ENSBTAG00000054738		MANBA	protein_coding
RIN3	protein_coding		HEXB	CTSA	0	0.921		HAVCR2	ENSBTAG00000054738		TPBG	protein_coding
TAF3	protein_coding		LAMP1	CTSA	0.086	0.425		BAK1	ENSBTAG00000054738		CLPTM1	protein_coding
ENSBTAG00000025929	protein_coding		HSPA5	CTSA	0.197	0.522		VKORC1	ENSBTAG00000054738		CHIC2	protein_coding
RGS16	protein_coding		LAMP2	CTSA	0.187	0.405		PIM1	ENSBTAG00000054738		MGLL	protein_coding
SEC24D	protein_coding		MAN1C1	CTSA	0	0.404		BACE2	ENSBTAG00000054738		PPT1	protein_coding
FYB1	protein_coding		RAP2B	PTAFR	0	0.9		RHOG	ENSBTAG00000054738		RIN2	protein_coding
ABCA10	protein_coding		ITGAM	PTAFR	0	0.954		PLOD3	ENSBTAG00000054738		TNFAIP8L2	protein_coding
ASPA	protein_coding		HTR2B	PTAFR	0	0.9		UBAP1	ENSBTAG00000054738		OSGIN1	protein_coding
TNFRSF6B	protein_coding		P2RY6	PTAFR	0	0.906		GRINA	ENSBTAG00000054738		TBC1D9	protein_coding
SLC2A6	protein_coding		STOM	PTAFR	0	0.9		YKT6	ENSBTAG00000054738		CCNYL1	protein_coding
THEMIS2	protein_coding		GPR65	PTAFR	0	0.913		ZNRF2	ENSBTAG00000054738		ALG3	protein_coding
SIRPB2	protein_coding		LAMTOR2	PTAFR	0	0.9		HDHD3	ENSBTAG00000054738		DENND1A	protein_coding
RPS6KA4	protein_coding		HCK	PTAFR	0.075	0.559		HEBP2	ENSBTAG00000054738		CIB1	protein_coding
FARP1	protein_coding		ADAM10	PTAFR	0	0.901		POLB	ENSBTAG00000054738		ZMAT4	protein_coding
ALOX5	protein_coding		CD47	PTAFR	0	0.901		NADK	ENSBTAG00000054738		WNT4	protein_coding
TMEM9B	protein_coding		CD300A	PTAFR	0	0.914		PUDP	ENSBTAG00000054738		TBXAS1	protein_coding
INPP5D	protein_coding		TGIF1	SIX3	0	0.415		MMD	ENSBTAG00000054738		PLEKHM1	protein_coding
DKK3	protein_coding		CHRD	SIX3	0	0.477		TMEM268	ENSBTAG00000054738		CLDN4	protein_coding
PLTP	protein_coding		SAR1B	TMBIM4	0	0.559		SUSD3	ENSBTAG00000054738		SBF2	protein_coding
GABARAPL2	protein_coding		OTUD3	TMBIM4	0	0.527		FARP1	ENSBTAG00000054738		RAB42	protein_coding
LHFPL2	protein_coding		RCN2	TMBIM4	0	0.701		CD68	ENSBTAG00000054738		BCAP31	protein_coding
SNX30	protein_coding		SLC25A3	TMBIM4	0.113	0.432		EIF4A1	ENSBTAG00000054738		PCOLCE	protein_coding
PLEKHO2	protein_coding		DEGS1	TMBIM4	0	0.499		TNFSF13	ENSBTAG00000054738		DSEL	protein_coding
FIBP	protein_coding		CKAP4	TMBIM4	0	0.412		UGP2	ENSBTAG00000054738		SDCBP	protein_coding
ENSBTAG00000045854	protein_coding		SNX18	PRR13	0	0.699		CERS2	ENSBTAG00000054738		SH3GLB1	protein_coding
XYLB	protein_coding		CD47	PRR13	0	0.528		EFCAB14	ENSBTAG00000054738		KCMF1	protein_coding
CD83	protein_coding		ZNRF1	RNF41	0	0.9		LRPAP1	ENSBTAG00000054738		USP9X	protein_coding
ZSWIM6	protein_coding		RNF217	RNF41	0.068	0.903		SDF2L1	ENSBTAG00000054738		PAF1	protein_coding
SLC22A23	protein_coding		SLC23A2	RNF41	0	0.497		MAFG	ENSBTAG00000054738		ITPKC	protein_coding
RAB11A	protein_coding		UBE2B	RNF41	0.203	0.923		ABI3	ENSBTAG00000054738		ZDHHC18	protein_coding
BCL2L11	protein_coding		SMURF1	RNF41	0.082	0.908		GRK3	ENSBTAG00000054738		SLC39A1	protein_coding
ADCY7	protein_coding		NRG1	RNF41	0	0.912		JAM3	ENSBTAG00000054306		TBC1D15	protein_coding
SULT1C4	protein_coding		SDC4	SDC3	0.155	0.933		AXL	ENSBTAG00000054306		SPRED2	protein_coding
SCARB1	protein_coding		LAPTM5	SDC3	0	0.542		DNAJB11	ENSBTAG00000054306		USP14	protein_coding
CLPTM1	protein_coding		BGN	SDC3	0	0.95		SPATA6	ENSBTAG00000054306		ATP6V0A1	protein_coding
ENSBTAG00000010155	protein_coding		SNX24	SNX29	0.122	0.703		AVL9	ENSBTAG00000054306		TMEM65	protein_coding
DPYD	protein_coding		PFKL	SNX29	0	0.475		GCC1	ENSBTAG00000054306		KCTD12	protein_coding
YKT6	protein_coding		TMEM86A	ENC1	0	0.566		MTDH	ENSBTAG00000054306		TXNDC5	protein_coding
RAB15	protein_coding		HEXB	ENC1	0	0.528		SLC16A6	ENSBTAG00000054306		RBM19	protein_coding
ENSBTAG00000038430	protein_coding		RAP2B	DGAT1	0	0.901		ACADVL	ENSBTAG00000054306		ARAP1	protein_coding
SPRED2	protein_coding		ITGAM	DGAT1	0	0.906		MAN1C1	ENSBTAG00000054306		RAB11A	protein_coding
ENSBTAG00000001608	protein_coding		STOM	DGAT1	0	0.914		PCSK7	ENSBTAG00000054306		STK24	protein_coding
SKAP2	protein_coding		RBKS	DGAT1	0	0.405		MICALL2	ENSBTAG00000054306		GLDC	protein_coding
PI4KA	protein_coding		LPCAT3	DGAT1	0	0.504		TRPV2	ENSBTAG00000054306		DOK1	protein_coding
PRKAR2B	protein_coding		LAMTOR2	DGAT1	0	0.9		SFT2D1	ENSBTAG00000054306		PSMD11	protein_coding
GPATCH3	protein_coding		ADAM10	DGAT1	0	0.902		ECE1	ENSBTAG00000054306		EMP1	protein_coding
ENSBTAG00000052866	lncRNA		CD47	DGAT1	0	0.9		DNAJC13	ENSBTAG00000054306		SLC35F5	protein_coding
PDGFRA	protein_coding		INSIG2	DGAT1	0	0.422		LY9	ENSBTAG00000054306		OSBPL3	protein_coding
MGAT4A	protein_coding		C1R	CLDN4	0	0.401		FES	ENSBTAG00000054306		MTCH2	protein_coding
STING1	protein_coding		NAGLU	GLDC	0	0.459		FURIN	ENSBTAG00000054306		RIPK3	protein_coding
STAR	protein_coding		KYNU	GLDC	0	0.678		GAB2	ENSBTAG00000054306		FLVCR2	protein_coding
WASHC5	protein_coding		SHMT2	GLDC	0	0.982		ENSBTAG00000002900	ENSBTAG00000054306		VWC2	protein_coding
SLC45A4	protein_coding		GLUL	GLDC	0	0.894		MSR1	ENSBTAG00000054306		NAAA	protein_coding
SPPL2A	protein_coding		AGMAT	GLDC	0	0.62		CHRD	ENSBTAG00000054306		LPCAT2	protein_coding
NPC2	protein_coding		FERMT3	TLN1	0	0.74		TMEM63A	ENSBTAG00000054306		ABHD5	protein_coding
ENSBTAG00000052755	lncRNA		ARRB2	TLN1	0	0.901		TAF3	ENSBTAG00000054306		CTSZ	protein_coding
RGS10	protein_coding		MAP2K1	TLN1	0	0.908		PDGFRB	ENSBTAG00000054306		SLC1A3	protein_coding
IGF2R	protein_coding		SELP	TLN1	0.28	0.546		ENSBTAG00000002786	ENSBTAG00000054306		LOXL3	protein_coding
FAM110A	protein_coding		ITGB1	TLN1	0.679	0.947		ENSBTAG00000002773	ENSBTAG00000054306		TMEM9B	protein_coding
MAN1C1	protein_coding		ENSBTAG00000008257	TLN1	0	0.426		TCN2	ENSBTAG00000054306		LASP1	protein_coding
GNG5	protein_coding		ITGA8	TLN1	0.244	0.769		ABCA5	ENSBTAG00000054306		DCP2	protein_coding
FAM91A1	protein_coding		TNFSF18	TNFSF8	0	0.531		OSTF1	ENSBTAG00000054306		FOLR2	protein_coding
LPCAT3	protein_coding		ENSBTAG00000033252	NOP10	0	0.76		GNAI1	ENSBTAG00000054306		RASL11B	protein_coding
DAGLB	protein_coding		POLR1D	NOP10	0	0.768		ATP6V1A	ENSBTAG00000054306		STAR	protein_coding
PAQR5	protein_coding		AP3S1	SNX2	0.084	0.918		KCTD10	ENSBTAG00000054306		CLN5	protein_coding
NPR3	protein_coding		WIPI1	SNX2	0.187	0.405		BLZF1	ENSBTAG00000054306		FNDC3B	protein_coding
CARD6	protein_coding		TFRC	SNX2	0	0.925		MARK4	ENSBTAG00000054306		DNASE1L3	protein_coding
LXN	protein_coding		SNX24	SNX2	0	0.647		STAM	ENSBTAG00000054306		SLC15A3	protein_coding
ENSBTAG00000014880	protein_coding		DNAJC6	SNX2	0.068	0.905		RGS10	ENSBTAG00000054306		FAM167A	protein_coding
ATP6V0E1	protein_coding		SNX18	SNX2	0.078	0.787		ZDHHC7	ENSBTAG00000054306		PARN	protein_coding
C5AR2	protein_coding		DERL1	SNX2	0.462	0.688		MAP3K7	ENSBTAG00000054306		IGF2BP3	protein_coding
REEP5	protein_coding		DERL2	SNX2	0.262	0.63		SAMSN1	ENSBTAG00000054306		ARHGAP28	protein_coding
SPSB1	protein_coding		DNM2	SNX2	0.158	0.933		TRIM16	ENSBTAG00000054306		LYPD3	protein_coding
AIDA	protein_coding		LAMP1	SNX2	0.044	0.485		VSTM1	ENSBTAG00000054306		PREX1	protein_coding
ANGPTL6	protein_coding		TPD52	SNX2	0	0.903		WDR45	ENSBTAG00000054306		OPA1	protein_coding
S100A5	protein_coding		MCOLN1	SNX2	0	0.415		KRCC1	ENSBTAG00000054306		SNN	protein_coding
ENSBTAG00000038116	protein_coding		IGF2R	SNX2	0.199	0.964		ZSWIM4	ENSBTAG00000054306		SNCAIP	protein_coding
BTK	protein_coding		EHD3	SNX2	0	0.431		BRD4	ENSBTAG00000054306		RNF128	protein_coding
FAM20C	protein_coding		NID2	COL4A2	0.091	0.62		CHPT1	ENSBTAG00000054306		ST3GAL3	protein_coding
FERMT3	protein_coding		PDGFB	COL4A2	0.084	0.912		AGMAT	ENSBTAG00000054306		NEK6	protein_coding
FKBP15	protein_coding		ITGAV	COL4A2	0.065	0.925		MAD1L1	ENSBTAG00000054306		CLIP3	protein_coding
GPSM3	protein_coding		ITGA2	COL4A2	0.084	0.691		ALG2	ENSBTAG00000054306		FADD	protein_coding
MOSPD1	protein_coding		CPXM2	COL4A2	0	0.584		PTPRE	ENSBTAG00000054306		BNIP3	protein_coding
CEBPD	protein_coding		MIA3	COL4A2	0.084	0.429		ABHD13	ENSBTAG00000054306		RALGDS	protein_coding
PDE4C	protein_coding		HSPG2	COL4A2	0.191	0.742		PSMD12	ENSBTAG00000054306		LEPROTL1	protein_coding
PDIA3	protein_coding		ITGA1	COL4A2	0.084	0.672		IGF2R	ENSBTAG00000054306		TRIB1	protein_coding
SAT1	protein_coding		ITGB1	COL4A2	0.071	0.724		HPS3	ENSBTAG00000054306		DAPK3	protein_coding
PLAT	protein_coding		SDC4	COL4A2	0	0.614		RBM47	ENSBTAG00000054306		NUPR1	protein_coding
PODXL2	protein_coding		ITGB5	COL4A2	0.049	0.916		GGA2	ENSBTAG00000054306		RPS6KA3	protein_coding
ITGA1	protein_coding		SIGLEC1	COL4A2	0.047	0.49		MAST3	ENSBTAG00000054306		SLIT3	protein_coding
NUP50	protein_coding		COL4A1	COL4A2	0.861	0.999		ORAI3	ENSBTAG00000054306		ST6GALNAC4	protein_coding
ATP6V1H	protein_coding		COLGALT1	COL4A2	0.251	0.924		TMEM208	ENSBTAG00000054306		GAS7	protein_coding
GNAI2	protein_coding		FBLN1	COL4A2	0.136	0.548		LGALS3	ENSBTAG00000054306		RAB13	protein_coding
SLC16A6	protein_coding		LAMC1	COL4A2	0.048	0.559		STING1	ENSBTAG00000054306		FOXRED1	protein_coding
CASP1	protein_coding		LAMB1	COL4A2	0.056	0.556		FBN1	ENSBTAG00000054306		APH1A	protein_coding
UBASH3B	protein_coding		SDC1	COL4A2	0.057	0.636		PTP4A1	ENSBTAG00000054306		CPSF3	protein_coding
PDE8A	protein_coding		COL8A2	COL4A2	0.352	0.951		NPL	ENSBTAG00000054306		OAZ1	protein_coding
HEXA	protein_coding		COL15A1	COL4A2	0	0.932		SERINC3	ENSBTAG00000054306		PLEKHM2	protein_coding
LGALS3	protein_coding		ITGB3	COL4A2	0.071	0.929		MPPE1	ENSBTAG00000054306		STRN	protein_coding
MARCHF1	protein_coding		TGFBI	COL4A2	0.158	0.405		INSIG2	ENSBTAG00000054306		KIF5C	protein_coding
DDX19B	protein_coding		IGFBP4	COL4A2	0	0.617		GDE1	ENSBTAG00000054306		GNS	protein_coding
CPPED1	protein_coding		ITGA11	COL4A2	0.046	0.691		FCGR3A	ENSBTAG00000054306		PDIA5	protein_coding
SAMSN1	protein_coding		ITGA10	COL4A2	0.046	0.707		MARCKS	ENSBTAG00000054306		SCFD2	protein_coding
RAB3GAP2	protein_coding		FN1	COL4A2	0.156	0.576		TAGLN2	ENSBTAG00000054306		IKBIP	protein_coding
NADK	protein_coding		ITGA8	COL4A2	0.065	0.774		TFAP2C	ENSBTAG00000054306		PDIA3	protein_coding
ITGB5	protein_coding		NID1	COL4A2	0.091	0.571		ARAP1	ENSBTAG00000054306		PCSK5	protein_coding
STAC	protein_coding		P4HB	COL4A2	0.084	0.915		FRMD8	ENSBTAG00000054306		PCSK7	protein_coding
ENSBTAG00000026080	protein_coding		NCAM1	COL4A2	0.046	0.91		SNX1	ENSBTAG00000054306		CDV3	protein_coding
ACO1	protein_coding		BGN	COL4A2	0.187	0.434		CIAO2A	ENSBTAG00000054306		IL10RB	protein_coding
SLCO2B1	protein_coding		P4HA2	COL4A2	0	0.922		PI4K2A	ENSBTAG00000054306		PGM1	protein_coding
P2RX4	protein_coding		LPCAT3	RNF145	0	0.697		THBS1	ENSBTAG00000054306		FGFBP1	protein_coding
PLA2R1	protein_coding		RNFT1	RNF145	0	0.562		ARG2	ENSBTAG00000054306		GPC4	protein_coding
UGP2	protein_coding		MGAT2	MAN2A1	0	0.948		SECISBP2	ENSBTAG00000054306		SULF1	protein_coding
ENSBTAG00000047621	protein_coding		MAN1A1	MAN2A1	0	0.965		CRAT	ENSBTAG00000054306		TEN1	protein_coding
VASN	protein_coding		MAN1C1	MAN2A1	0	0.944		TRABD	ENSBTAG00000054306		CYB561A3	protein_coding
FAM174C	protein_coding		RAP2B	TNFRSF1B	0	0.9		PDIA6	ENSBTAG00000054306		PXDC1	protein_coding
OSBPL5	protein_coding		ITGAM	TNFRSF1B	0	0.921		ATP6V1C2	ENSBTAG00000054306		SLC22A23	protein_coding
TENT2	protein_coding		STOM	TNFRSF1B	0	0.904		C22H3orf14	ENSBTAG00000054306		PEG3	protein_coding
TNFSF13	protein_coding		PSMD8	TNFRSF1B	0	0.902		STAM2	ENSBTAG00000054306		GNAS	protein_coding
ARF3	protein_coding		DGAT1	TNFRSF1B	0	0.9		SLC17A9	ENSBTAG00000054306		RASGRF1	protein_coding
ACSL6	protein_coding		GRN	TNFRSF1B	0.365	0.47		SLC2A6	ENSBTAG00000054306		TSPAN4	protein_coding
ADAP1	protein_coding		TNFSF15	TNFRSF1B	0.375	0.449		STC2	ENSBTAG00000054306		AK5	protein_coding
RAB3IL1	protein_coding		CASP8	TNFRSF1B	0	0.433		SNX10	ENSBTAG00000054306		PDIA4	protein_coding
RCN2	protein_coding		LAMTOR2	TNFRSF1B	0	0.9		ARHGEF5	ENSBTAG00000054306		USO1	protein_coding
ECE2	protein_coding		ADAM10	TNFRSF1B	0.155	0.923		PDPN	ENSBTAG00000054306		TIMELESS	protein_coding
ENSBTAG00000053098	protein_coding		CD47	TNFRSF1B	0	0.904		NFKBIB	ENSBTAG00000054306		KIFC3	protein_coding
ACTR3	protein_coding		ADAM17	TNFRSF1B	0.187	0.47		SIRT2	ENSBTAG00000054306		RABAC1	protein_coding
SLC36A2	protein_coding		RELB	BIRC3	0	0.587		B4GALT7	ENSBTAG00000054306		KLC1	protein_coding
MAPRE1	protein_coding		PSMD8	BIRC3	0	0.9		HAPLN3	ENSBTAG00000054306		SAR1A	protein_coding
SLC29A1	protein_coding		TNFRSF1B	BIRC3	0	0.952		TYRO3	ENSBTAG00000054306		SH2D1B	protein_coding
AVPI1	protein_coding		TNFSF15	BIRC3	0.171	0.526		STC1	ENSBTAG00000054306		WHAMM	protein_coding
AGTRAP	protein_coding		CASP8	BIRC3	0.618	0.814		EHD3	ENSBTAG00000054306		SBNO2	protein_coding
DNAJB9	protein_coding		RIPK2	BIRC3	0.203	0.963		SPTY2D1	ENSBTAG00000054306		SLC12A4	protein_coding
ENSBTAG00000055200	protein_coding		NFKBIE	BIRC3	0.114	0.583		PICALM	ENSBTAG00000054306		GGCX	protein_coding
EVI2A	protein_coding		CTSB	BIRC3	0	0.629		SCMH1	ENSBTAG00000054306		SLC26A6	protein_coding
AKT1	protein_coding		RAP2B	PTPRJ	0.073	0.903		SERINC5	ENSBTAG00000054306		DOCK7	protein_coding
AKIRIN2	protein_coding		ITGAM	PTPRJ	0.084	0.914		ENSBTAG00000001608	ENSBTAG00000054306		PTPN9	protein_coding
WDR45	protein_coding		STOM	PTPRJ	0	0.904		DIO2	ENSBTAG00000054306		BNIP3L	protein_coding
BAX	protein_coding		DGAT1	PTPRJ	0	0.9		IL4R	ENSBTAG00000054306		TMTC4	protein_coding
KIFC3	protein_coding		TNFRSF1B	PTPRJ	0	0.903		WIPF1	ENSBTAG00000054306		LRMP	protein_coding
NRG1	protein_coding		LAMTOR2	PTPRJ	0	0.9		AGO2	ENSBTAG00000054306		SLC29A3	protein_coding
TMEM68	protein_coding		ADAM10	PTPRJ	0.065	0.909		ADPGK	ENSBTAG00000054306		SLC36A2	protein_coding
CLCN7	protein_coding		CD47	PTPRJ	0	0.908		PPIC	ENSBTAG00000054306		SLC14A1	protein_coding
PSMD12	protein_coding		GNA13	SPSB1	0	0.531		MGAT1	ENSBTAG00000054306		SLC29A1	protein_coding
DOK1	protein_coding		ZNRF1	SPSB1	0	0.905		BCL6	ENSBTAG00000054306		ENC1	protein_coding
NUS1	protein_coding		RNF217	SPSB1	0	0.9		ELK3	ENSBTAG00000054306		EFHD2	protein_coding
UBE2B	protein_coding		RNF41	SPSB1	0	0.902		MRAS	ENSBTAG00000054306		DLL1	protein_coding
SLC39A13	protein_coding		ENDOD1	SPSB1	0	0.413		FYB1	ENSBTAG00000054306		IL21R	protein_coding
ENSBTAG00000052916	protein_coding		UBE2B	SPSB1	0	0.904		DTX2	ENSBTAG00000054306		CNDP2	protein_coding
SNX24	protein_coding		SMURF1	SPSB1	0	0.902		SRA1	ENSBTAG00000054306		RCL1	protein_coding
HSPA6	protein_coding		RAP2B	FCER1G	0	0.902		ABHD12	ENSBTAG00000054306		GNB1L	protein_coding
TMEM30A	protein_coding		ITGAM	FCER1G	0	0.925		THOC6	ENSBTAG00000054306		PTGES	protein_coding
FADD	protein_coding		CLEC4A	FCER1G	0.068	0.419		KCTD12	ENSBTAG00000054306		TNFRSF21	protein_coding
SNCAIP	protein_coding		STOM	FCER1G	0	0.902		GLCE	ENSBTAG00000054306		CACHD1	protein_coding
LY96	protein_coding		PTAFR	FCER1G	0	0.94		ADAMTS7	ENSBTAG00000054306		TCN2	protein_coding
WDFY3	protein_coding		LAMTOR2	FCER1G	0	0.9		TMED9	ENSBTAG00000054306		OPTN	protein_coding
MIDN	protein_coding		HCK	FCER1G	0.176	0.68		LGALS3BP	ENSBTAG00000054306		YAF2	protein_coding
PITPNC1	protein_coding		PIK3R5	FCER1G	0	0.907		B3GNT7	ENSBTAG00000054306		DENND4A	protein_coding
ATP6V1B2	protein_coding		ADAM10	FCER1G	0	0.9		SLCO2A1	ENSBTAG00000054306		SLC28A2	protein_coding
KYNU	protein_coding		LAPTM5	FCER1G	0.18	0.527		TRMT6	ENSBTAG00000054306		ARSJ	protein_coding
XIRP1	protein_coding		CD47	FCER1G	0	0.923		LRRC32	ENSBTAG00000054306		PTGES2	protein_coding
OPTN	protein_coding		CD300A	FCER1G	0.115	0.931		TMEM50A	ENSBTAG00000054306		ENSBTAG00000038335	protein_coding
LIMS1	protein_coding		UAP1L1	MAN1A1	0	0.419		PPP1R15A	ENSBTAG00000054306		BTBD19	protein_coding
ADAMTS3	protein_coding		FOXO1	BCL2L11	0.152	0.85		CLPB	ENSBTAG00000054306		B3GAT3	protein_coding
SLC4A11	protein_coding		HSPA5	BCL2L11	0.068	0.593		TMEM165	ENSBTAG00000054306		LRP10	protein_coding
PGLYRP2	protein_coding		ATF6	BCL2L11	0	0.659		TFAP2A	ENSBTAG00000054306		CMKLR1	protein_coding
UBAP1	protein_coding		RHOBTB2	ARHGAP25	0.201	0.919		PLAT	ENSBTAG00000054306		ARL11	protein_coding
CNTFR	protein_coding		B3GNT7	AVPI1	0	0.549		CD200R1L	ENSBTAG00000054306		ENSBTAG00000038797	protein_coding
ARG2	protein_coding		MAF	FOSL2	0.117	0.544		SERPINB8	ENSBTAG00000054306		AGPAT3	protein_coding
ENO1	protein_coding		RBKS	FOSL2	0	0.431		SLAMF7	ENSBTAG00000054306		GNPTAB	protein_coding
OTUD3	protein_coding		CFD	PROS1	0.058	0.901		UNC93B1	ENSBTAG00000054306		AOAH	protein_coding
BCAP31	protein_coding		UAP1L1	PROS1	0	0.403		STX12	ENSBTAG00000054306		PLK2	protein_coding
CASP3	protein_coding		SERPINA3-3	PROS1	0	0.903		AP1B1	ENSBTAG00000054306		ADAMTS14	protein_coding
GTPBP2	protein_coding		FERMT3	PROS1	0	0.9		RPS6KC1	ENSBTAG00000054306		CAMK1G	protein_coding
ADAMTS7	protein_coding		PDGFB	PROS1	0	0.9		PLXNA2	ENSBTAG00000054306		PIGX	protein_coding
DNM2	protein_coding		CYRIB	PROS1	0	0.9		AIFM2	ENSBTAG00000054306		STK40	protein_coding
FBLN7	protein_coding		P2RY12	PROS1	0	0.487		ST3GAL1	ENSBTAG00000054306		TMX4	protein_coding
SHISA5	protein_coding		FOSL2	TRIB1	0.614	0.626		ADAM17	ENSBTAG00000054306		CTIF	protein_coding
ABCA9	protein_coding		ITGAM	WDFY4	0	0.416		BMP2K	ENSBTAG00000054306		CD164	protein_coding
CTSL	protein_coding		TBC1D19	WDFY4	0	0.471		GALC	ENSBTAG00000054306		GLRX2	protein_coding
ENDOD1	protein_coding		RANBP10	WDFY4	0	0.503		P4HA2	ENSBTAG00000054306		FMNL3	protein_coding
PLXNA2	protein_coding		MPEG1	WDFY4	0	0.712		NDUFAF7	ENSBTAG00000054306		FMNL1	protein_coding
MSN	protein_coding		NCKAP1L	WDFY4	0	0.732		SLC16A5	ENSBTAG00000054306		MDFIC	protein_coding
RNF41	protein_coding		GPR65	WDFY4	0	0.585		GMCL1	ENSBTAG00000054306		TPP2	protein_coding
RELL1	protein_coding		VCAM1	WDFY4	0.08	0.404		FHL2	ENSBTAG00000054306		BRINP1	protein_coding
UGGT2	protein_coding		IGF2R	WDFY4	0.446	0.566		FAM20A	ENSBTAG00000054306		SLC37A3	protein_coding
KIAA0930	protein_coding		OSBPL2	RNF128	0	0.536		OSBPL5	ENSBTAG00000054306		IRAK1	protein_coding
NRG1	protein_coding		ITGAM	MBP	0	0.612		PILRA	ENSBTAG00000054306		BRMS1	protein_coding
RAB5C	protein_coding		AIF1	MBP	0.194	0.722		CXCR4	ENSBTAG00000054306		TMEM63B	protein_coding
LOXL2	protein_coding		MAP2	MBP	0	0.779		OSCAR	ENSBTAG00000054306		KCNT1	protein_coding
PSTPIP1	protein_coding		AKT1	MBP	0.084	0.552		IL18R1	ENSBTAG00000054306		CLCN7	protein_coding
ENSBTAG00000047088	protein_coding		CASP3	MBP	0	0.597		AMDHD2	ENSBTAG00000054306		SMPD1	protein_coding
DNASE1L1	protein_coding		PIEZO2	MBP	0	0.435		HCLS1	ENSBTAG00000054306		SLC26A11	protein_coding
TMEM259	protein_coding		FN1	MBP	0	0.447		RAB10	ENSBTAG00000054306		SLC35D2	protein_coding
SUSD3	protein_coding		BDNF	MBP	0	0.641		CADM1	ENSBTAG00000054306		IL7	protein_coding
RAB42	protein_coding		PDGFRA	MBP	0.045	0.544		LPCAT1	ENSBTAG00000054306		LMBRD1	protein_coding
FHL2	protein_coding		IL10	MBP	0	0.622		PLEKHB2	ENSBTAG00000054306		ARSA	protein_coding
NTN1	protein_coding		UCHL1	MBP	0	0.4		SPECC1	ENSBTAG00000054306		TPP1	protein_coding
TMEM268	protein_coding		NRG1	MBP	0	0.562		BMP1	ENSBTAG00000054306		NPC1	protein_coding
CR2	protein_coding		ASPA	MBP	0	0.558		F2RL2	ENSBTAG00000054306		CTNS	protein_coding
GREM1	protein_coding		PDGFRB	MBP	0.045	0.43		PGK1	ENSBTAG00000054306		COTL1	protein_coding
SEC14L1	protein_coding		STOM	BRI3	0	0.902		SLC13A3	ENSBTAG00000054306		SCYL1	protein_coding
MERTK	protein_coding		LAMP2	BRI3	0	0.9		UBASH3B	ENSBTAG00000054306		SGSH	protein_coding
ARHGEF6	protein_coding		SPSB1	CISH	0	0.954		TAX1BP3	ENSBTAG00000054306		TEX12	protein_coding
CD300E	protein_coding		IRS2	CISH	0.075	0.513		CTNS	ENSBTAG00000054306		MBD2	protein_coding
DRAM1	protein_coding		NEURL1	CISH	0	0.41		GPR137B	ENSBTAG00000054306		CRACD	protein_coding
ITIH4C4	protein_coding		IRF3	PLSCR2	0	0.504		PRDM1	ENSBTAG00000054306		MFSD11	protein_coding
GPBAR1	protein_coding		CD83	TLR7	0	0.554		EPHA2	ENSBTAG00000054306		PPP3CA	protein_coding
ETHE1	protein_coding		ITGAM	TLR7	0.059	0.652		CD300A	ENSBTAG00000054306		EAF1	protein_coding
PAPSS2	protein_coding		CLEC4A	TLR7	0.06	0.456		DCP2	ENSBTAG00000054306		APOD	protein_coding
FBLN5	protein_coding		MRC1	TLR7	0.06	0.456		KAT2B	ENSBTAG00000054306		EGFLAM	protein_coding
FLOT2	protein_coding		KLHL6	TLR7	0	0.591		BCL2A1	ENSBTAG00000054306		SCARF2	protein_coding
VKORC1	protein_coding		MPEG1	TLR7	0	0.648		CTSL	ENSBTAG00000054306		CD14	protein_coding
TPP2	protein_coding		PTAFR	TLR7	0	0.408		FBXW2	ENSBTAG00000054306		SIDT2	protein_coding
TMEM86A	protein_coding		WDFY4	TLR7	0	0.593		NDRG1	ENSBTAG00000054306		UBAP1	protein_coding
P3H3	protein_coding		BTK	TLR7	0.115	0.501		GUSB	ENSBTAG00000054306		ARHGEF6	protein_coding
ENSBTAG00000031355	protein_coding		CASP8	TLR7	0.164	0.411		TAF10	ENSBTAG00000054306		SPTAN1	protein_coding
F2RL2	protein_coding		RIPK2	TLR7	0.187	0.464		PGM3	ENSBTAG00000054306		NLRP1	protein_coding
CD209	protein_coding		DDX41	TLR7	0	0.574		PGS1	ENSBTAG00000054306		CHST12	protein_coding
TMEM156	protein_coding		CYTH4C4	TLR7	0.048	0.596		ADAMTS5	ENSBTAG00000054306		PYROXD2	protein_coding
SERINC5	protein_coding		TLR6	TLR7	0	0.482		S100A5	ENSBTAG00000054306		DCBLD1	protein_coding
PPIC	protein_coding		WDFY3	TLR7	0	0.433		APRT	ENSBTAG00000054306		GDPD5	protein_coding
KLHL6	protein_coding		CD86	TLR7	0	0.749		ABCF2	ENSBTAG00000054306		STAB1	protein_coding
KLHL5	protein_coding		GPR65	TLR7	0.042	0.625		GPNMB	ENSBTAG00000054306		GRB10	protein_coding
VGF	protein_coding		CTSB	TLR7	0	0.922		PLTP	ENSBTAG00000054306		SLC7A7	protein_coding
PLA2G15	protein_coding		PARVG	TLR7	0.084	0.648		ACO1	ENSBTAG00000054306		ARHGAP25	protein_coding
GLP2R	protein_coding		VCAM1	TLR7	0	0.611		CSTB	ENSBTAG00000054306		RGL1	protein_coding
VCAM1	protein_coding		IRF3	TLR7	0.085	0.738		HAVCR2	ENSBTAG00000054306		RNASET2	protein_coding
ENSBTAG00000049346	protein_coding		IRF9	TLR7	0	0.47		BAK1	ENSBTAG00000054306		MCL1	protein_coding
PVR	protein_coding		NCAM1	TLR7	0.06	0.412		VKORC1	ENSBTAG00000054306		PTGER4	protein_coding
FXYD5	protein_coding		WFS1	TMEM65	0	0.462		PIM1	ENSBTAG00000054306		MMP14	protein_coding
TOR1AIP2	protein_coding		FERMT3	PARVB	0.31	0.417		BACE2	ENSBTAG00000054306		ATP12A	protein_coding
CD300H	protein_coding		LPXN	PARVB	0.41	0.445		RHOG	ENSBTAG00000054306		NKAIN1	protein_coding
SRP14	protein_coding		TLN1	PARVB	0	0.402		PLOD3	ENSBTAG00000054306		IGFBPL1	protein_coding
LRP10	protein_coding		ITGA1	PARVB	0	0.628		UBAP1	ENSBTAG00000054306		TTC7A	protein_coding
ECE1	protein_coding		ITGB1	PARVB	0.428	0.85		GRINA	ENSBTAG00000054306		LATS2	protein_coding
ITGB1	protein_coding		PARVG	PARVB	0	0.815		YKT6	ENSBTAG00000054306		PTTG1IP	protein_coding
CLEC4A	protein_coding		ITGA8	PARVB	0	0.685		ZNRF2	ENSBTAG00000054306		SLC10A3	protein_coding
TLE4	protein_coding		PHACTR1	SNCAIP	0	0.523		HDHD3	ENSBTAG00000054306		PI4KA	protein_coding
TMEM104	protein_coding		ENSBTAG00000026836	LTBP2	0	0.528		HEBP2	ENSBTAG00000054306		RNF181	protein_coding
PID1	protein_coding		TINAGL1	LTBP2	0	0.467		POLB	ENSBTAG00000054306		CARD14	protein_coding
BTBD19	protein_coding		NEURL1	LTBP2	0.417	0.472		NADK	ENSBTAG00000054306		CARD6	protein_coding
FNIP2	protein_coding		CHRD	LTBP2	0	0.406		PUDP	ENSBTAG00000054306		KIAA0513	protein_coding
CRACD	protein_coding		FRMD8	LTBP2	0	0.66		MMD	ENSBTAG00000054306		MAN2A2	protein_coding
AIFM2	protein_coding		DPP7	NPC2	0	0.909		TMEM268	ENSBTAG00000054306		NUP50	protein_coding
GDPD5	protein_coding		FABP5	NPC2	0	0.903		SUSD3	ENSBTAG00000054306		SNX29	protein_coding
CYB561A3	protein_coding		SERPINA3-3	NPC2	0	0.902		FARP1	ENSBTAG00000054306		PODXL2	protein_coding
CYRIB	protein_coding		CTSA	NPC2	0	0.943		CD68	ENSBTAG00000054306		TNFAIP2	protein_coding
IRAK1	protein_coding		PSAP	NPC2	0	0.436		EIF4A1	ENSBTAG00000054306		CHFR	protein_coding
GGA2	protein_coding		GRN	NPC2	0	0.912		TNFSF13	ENSBTAG00000054306		ATP6V0E1	protein_coding
NIBAN2	protein_coding		HEXB	NPC2	0	0.921		UGP2	ENSBTAG00000054306		GBA	protein_coding
AOAH	protein_coding		CTSB	NPC2	0	0.482		CERS2	ENSBTAG00000054306		SPCS3	protein_coding
SBNO2	protein_coding		LAMP1	NPC2	0	0.557		EFCAB14	ENSBTAG00000054306		CALR	protein_coding
EHD3	protein_coding		LAMP2	NPC2	0	0.466		LRPAP1	ENSBTAG00000054306		CD9	protein_coding
EDEM2	protein_coding		MCOLN1	NPC2	0	0.402		SDF2L1	ENSBTAG00000054306		NPR3	protein_coding
CD9	protein_coding		OSBPL5	NPC2	0	0.426		MAFG	ENSBTAG00000054306		LYPLA2	protein_coding
TMED9	protein_coding		COL4A1	NID2	0.158	0.703		ABI3	ENSBTAG00000054306		S100A11	protein_coding
B3GNT7	protein_coding		BGN	NID2	0.061	0.43		GRK3	ENSBTAG00000054306		TFR2	protein_coding
HCLS1	protein_coding		ARF6	SMAP2	0.175	0.406		JAM3	ENSBTAG00000054284		FTH1	protein_coding
SFN	protein_coding		RAP2B	TRPM2	0	0.9		AXL	ENSBTAG00000054284		CTSC	protein_coding
DSEL	protein_coding		ITGAM	TRPM2	0	0.911		DNAJB11	ENSBTAG00000054284		NHLRC3	protein_coding
CSK	protein_coding		STOM	TRPM2	0	0.903		SPATA6	ENSBTAG00000054284		ACTR2	protein_coding
PIK3CD	protein_coding		PTAFR	TRPM2	0	0.907		AVL9	ENSBTAG00000054284		CREG1	protein_coding
UCHL1	protein_coding		DGAT1	TRPM2	0	0.9		GCC1	ENSBTAG00000054284		PRKCD	protein_coding
HTR7	protein_coding		TNFRSF1B	TRPM2	0	0.903		MTDH	ENSBTAG00000054284		TOLLIP	protein_coding
C1QTNF1	protein_coding		PTPRJ	TRPM2	0	0.902		SLC16A6	ENSBTAG00000054284		RAB5C	protein_coding
IL1R1	protein_coding		FCER1G	TRPM2	0	0.904		ACADVL	ENSBTAG00000054284		PTDSS1	protein_coding
PSMD11	protein_coding		LAMTOR2	TRPM2	0	0.902		MAN1C1	ENSBTAG00000054284		RASAL2	protein_coding
SRA1	protein_coding		MCOLN1	TRPM2	0	0.402		PCSK7	ENSBTAG00000054284		SAT1	protein_coding
C2	protein_coding		ADAM10	TRPM2	0	0.902		MICALL2	ENSBTAG00000054284		SLC36A1	protein_coding
ENSBTAG00000038797	protein_coding		CD47	TRPM2	0	0.9		TRPV2	ENSBTAG00000054284		FKBP2	protein_coding
IER3	protein_coding		CD300A	TRPM2	0	0.905		SFT2D1	ENSBTAG00000054284		PLA2G4A	protein_coding
WDR7	protein_coding		CD83	FCGR2B	0	0.494		ECE1	ENSBTAG00000054284		ADAM9	protein_coding
TMEM51	protein_coding		ITGAM	FCGR2B	0	0.892		DNAJC13	ENSBTAG00000054284		AHSA2	protein_coding
CLEC12A	protein_coding		ARPC1B	FCGR2B	0	0.902		LY9	ENSBTAG00000054284		CD1E	protein_coding
GRINA	protein_coding		ARPC5	FCGR2B	0	0.902		FES	ENSBTAG00000054284		TIMD4	protein_coding
MRS2	protein_coding		CR2	FCGR2B	0	0.605		FURIN	ENSBTAG00000054284		RPS19BP1	protein_coding
SLAMF8	protein_coding		MRC1	FCGR2B	0	0.741		GAB2	ENSBTAG00000054284		SQSTM1	protein_coding
UNC93B1	protein_coding		FCER1G	FCGR2B	0	0.555		ENSBTAG00000002900	ENSBTAG00000054284		TARS1	protein_coding
LRRC55	protein_coding		TLR7	FCGR2B	0	0.51		MSR1	ENSBTAG00000054284		HSPA12A	protein_coding
CD276	protein_coding		NCKAP1L	FCGR2B	0	0.91		CHRD	ENSBTAG00000054284		ENO1	protein_coding
HSPA5	protein_coding		DDX41	FCGR2B	0	0.528		TMEM63A	ENSBTAG00000054284		TSPO	protein_coding
TBL1X	protein_coding		CD86	FCGR2B	0	0.834		TAF3	ENSBTAG00000054284		PLGRKT	protein_coding
PARVB	protein_coding		LAMP1	FCGR2B	0	0.478		PDGFRB	ENSBTAG00000054284		GPC1	protein_coding
SHFL	protein_coding		HCK	FCGR2B	0.112	0.931		ENSBTAG00000002786	ENSBTAG00000054284		LRP1	protein_coding
PIM1	protein_coding		NCAM1	FCGR2B	0	0.439		ENSBTAG00000002773	ENSBTAG00000054284		RAB3IL1	protein_coding
LRPAP1	protein_coding		ELMO1	FCGR2B	0	0.9		TCN2	ENSBTAG00000054284		LRRC8D	protein_coding
TRIB1	protein_coding		FCGR3A	FCGR2B	0	0.924		ABCA5	ENSBTAG00000054284		MSN	protein_coding
AMDHD2	protein_coding		GSK3B	RGS19	0.409	0.441		OSTF1	ENSBTAG00000054284		SLC2A9	protein_coding
CLDND1	protein_coding		ARPC1B	RGS19	0	0.416		GNAI1	ENSBTAG00000054284		NAGK	protein_coding
RAI14	protein_coding		ITGAM	IFNAR1	0	0.514		ATP6V1A	ENSBTAG00000054284		WNT6	protein_coding
CD200R1L	protein_coding		CCNJL	IFNAR1	0.411	0.41		KCTD10	ENSBTAG00000054284		BPNT2	protein_coding
FUT4	protein_coding		FOXO1	IFNAR1	0.459	0.468		BLZF1	ENSBTAG00000054284		HERPUD1	protein_coding
MMP13	protein_coding		CDK6	IFNAR1	0.765	0.766		MARK4	ENSBTAG00000054284		IFNAR2	protein_coding
BANK1	protein_coding		TLR7	IFNAR1	0	0.709		STAM	ENSBTAG00000054284		PRR13	protein_coding
OSBPL2	protein_coding		PDGFB	IFNAR1	0	0.605		RGS10	ENSBTAG00000054284		SNX8	protein_coding
SNAP29	protein_coding		CD86	IFNAR1	0	0.441		ZDHHC7	ENSBTAG00000054284		NIPA2	protein_coding
TBC1D15	protein_coding		IRF3	IFNAR1	0	0.837		MAP3K7	ENSBTAG00000054284		IL27	protein_coding
LCP2	protein_coding		IRF9	IFNAR1	0	0.983		SAMSN1	ENSBTAG00000054284		NUS1	protein_coding
GPR183	protein_coding		RHOBTB2	DEPDC7	0	0.9		TRIM16	ENSBTAG00000054284		CPM	protein_coding
RPN2	protein_coding		SEC14L1	DEPDC7	0	0.536		VSTM1	ENSBTAG00000054284		SCARB1	protein_coding
FABP5	protein_coding		RCAN1	PTTG1IP	0	0.409		WDR45	ENSBTAG00000054284		ANGPT1	protein_coding
SH3KBP1	protein_coding		ENSBTAG00000015818	HBEGF	0.073	0.401		KRCC1	ENSBTAG00000054284		SERF1A	protein_coding
LYN	protein_coding		SHB	HBEGF	0	0.485		ZSWIM4	ENSBTAG00000054284		POLD4	protein_coding
NIPA2	protein_coding		ADAM10	HBEGF	0	0.611		BRD4	ENSBTAG00000054284		RPS6KA4	protein_coding
CTSS	protein_coding		NRG1	HBEGF	0	0.967		CHPT1	ENSBTAG00000054284		TNIP2	protein_coding
ALOX12	protein_coding		PDGFRB	HBEGF	0	0.431		AGMAT	ENSBTAG00000054284		TSPAN17	protein_coding
BGN	protein_coding		IGF2R	HBEGF	0	0.529		MAD1L1	ENSBTAG00000054284		IFNGR2	protein_coding
PAK2	protein_coding		ADAM17	HBEGF	0	0.698		ALG2	ENSBTAG00000054284		B4GALT1	protein_coding
VWCE	protein_coding		HTR2B	BDKRB2	0.058	0.905		PTPRE	ENSBTAG00000054284		PAQR5	protein_coding
MDFIC2	protein_coding		P2RY6	BDKRB2	0	0.9		ABHD13	ENSBTAG00000054284		FBLN5	protein_coding
ENSBTAG00000020668	protein_coding		PTAFR	BDKRB2	0	0.902		PSMD12	ENSBTAG00000054284		PLAA	protein_coding
SLC38A7	protein_coding		PSAP	BDKRB2	0	0.9		IGF2R	ENSBTAG00000054284		ZSWIM6	protein_coding
TNFRSF1A	protein_coding		P2RY12	BDKRB2	0	0.901		HPS3	ENSBTAG00000054284		SNX6	protein_coding
CLTC	protein_coding		GPR65	BDKRB2	0.058	0.903		RBM47	ENSBTAG00000054284		UNC5B	protein_coding
GPNMB	protein_coding		ARHGAP4	SPI1	0	0.43		GGA2	ENSBTAG00000054284		SEMA4A	protein_coding
ENSBTAG00000002773	protein_coding		ITGAM	SPI1	0	0.94		MAST3	ENSBTAG00000054284		FIBP	protein_coding
APOD	protein_coding		WAS	SPI1	0	0.845		ORAI3	ENSBTAG00000054284		ATP6V1C1	protein_coding
SLC39A1	protein_coding		FERMT3	SPI1	0	0.52		TMEM208	ENSBTAG00000054284		ABO	protein_coding
ARHGAP30	protein_coding		LAT2	SPI1	0	0.52		LGALS3	ENSBTAG00000054284		B4GALT5	protein_coding
SFT2D1	protein_coding		MPEG1	SPI1	0	0.823		STING1	ENSBTAG00000054284		EDEM1	protein_coding
NCSTN	protein_coding		PTAFR	SPI1	0	0.599		FBN1	ENSBTAG00000054284		DDA1	protein_coding
BNIP3	protein_coding		FCER1G	SPI1	0	0.594		PTP4A1	ENSBTAG00000054284		RARRES1	protein_coding
HAUS7	protein_coding		BCL2L11	SPI1	0	0.402		NPL	ENSBTAG00000054284		MEGF9	protein_coding
TRIM16	protein_coding		WDFY4	SPI1	0	0.695		SERINC3	ENSBTAG00000054284		PDE8A	protein_coding
RAB13	protein_coding		TLR7	SPI1	0	0.692		MPPE1	ENSBTAG00000054284		SLC38A4	protein_coding
ST6GALNAC4	protein_coding		BTK	SPI1	0.046	0.568		INSIG2	ENSBTAG00000054284		SLC3A2	protein_coding
GPC1	protein_coding		CYTH4C4	SPI1	0	0.754		GDE1	ENSBTAG00000054284		SMPDL3B	protein_coding
PPP1R10	protein_coding		WDFY3	SPI1	0	0.519		FCGR3A	ENSBTAG00000054284		CD276	protein_coding
CLEC5A	protein_coding		CD86	SPI1	0	0.497		MARCKS	ENSBTAG00000054284		FADS6	protein_coding
PGS1	protein_coding		GPR65	SPI1	0	0.56		TAGLN2	ENSBTAG00000054284		SLC37A2	protein_coding
ENSBTAG00000018309	protein_coding		PARVG	SPI1	0	0.54		TFAP2C	ENSBTAG00000054284		ARL8B	protein_coding
RASD1	protein_coding		HCK	SPI1	0.104	0.733		ARAP1	ENSBTAG00000054284		SEMA7A	protein_coding
PTPRJ	protein_coding		VCAM1	SPI1	0	0.493		FRMD8	ENSBTAG00000054284		TGFB3	protein_coding
PLEKHM1	protein_coding		LAPTM5	SPI1	0	0.901		SNX1	ENSBTAG00000054284		S100A13	protein_coding
TPCN2	protein_coding		CD300A	SPI1	0	0.553		CIAO2A	ENSBTAG00000054284		LRRC25	protein_coding
MOSPD2	protein_coding		GSK3B	RGS1	0.409	0.441		PI4K2A	ENSBTAG00000054284		SLAMF8	protein_coding
RGS20	protein_coding		GPR65	RGS1	0.056	0.442		THBS1	ENSBTAG00000054284		SLCO2B1	protein_coding
CARD14	protein_coding		ZMYND15	GPR155	0	0.7		ARG2	ENSBTAG00000054284		ASAH1	protein_coding
C1RL	protein_coding		CLECL1	SMPDL3A	0	0.58		SECISBP2	ENSBTAG00000054284		TPCN2	protein_coding
OAZ1	protein_coding		ANTXR1	SMPDL3A	0	0.423		CRAT	ENSBTAG00000054284		LRP12	protein_coding
PTBP3	protein_coding		BMP7	VWCE	0.197	0.483		TRABD	ENSBTAG00000054284		SLC43A2	protein_coding
HPCAL1	protein_coding		FDXR	VWCE	0	0.45		PDIA6	ENSBTAG00000054284		SLC38A2	protein_coding
STEAP3	protein_coding		NEURL1	VWCE	0.417	0.472		ATP6V1C2	ENSBTAG00000054284		PGLYRP2	protein_coding
CLDN4	protein_coding		CHRD	VWCE	0.116	0.538		C22H3orf14	ENSBTAG00000054284		SRGAP1	protein_coding
ENSBTAG00000048952	lncRNA		WAS	MYO1E	0.433	0.712		STAM2	ENSBTAG00000054284		MLKL	protein_coding
CCDC93	protein_coding		ARPC1B	MYO1E	0.221	0.459		SLC17A9	ENSBTAG00000054284		RBP1	protein_coding
RILP	protein_coding		ARPC5	MYO1E	0.387	0.506		SLC2A6	ENSBTAG00000054284		LIMA1	protein_coding
SRXN1	protein_coding		BIN1	MYO1E	0.189	0.475		STC2	ENSBTAG00000054284		VMP1	protein_coding
NHLRC3	protein_coding		RAB20	RAB42	0.122	0.911		SNX10	ENSBTAG00000054284		CFLAR	protein_coding
USO1	protein_coding		RAB31	RAB42	0.122	0.917		ARHGEF5	ENSBTAG00000054284		SARS1	protein_coding
SDF2L1	protein_coding		RAB15	RAB42	0.113	0.912		PDPN	ENSBTAG00000054284		ARSI	protein_coding
IKBIP	protein_coding		GSK3B	STAT3	0.153	0.647		NFKBIB	ENSBTAG00000054284		CTSF	protein_coding
FLII	protein_coding		ITGAM	STAT3	0.049	0.677		SIRT2	ENSBTAG00000054284		NMD3	protein_coding
ENSBTAG00000012132	protein_coding		MAF	STAT3	0.155	0.664		B4GALT7	ENSBTAG00000054284		SYT11	protein_coding
FAT1	protein_coding		FOXO1	STAT3	0.069	0.927		HAPLN3	ENSBTAG00000054284		MAPKAPK2	protein_coding
PGM3	protein_coding		CDK6	STAT3	0.212	0.579		TYRO3	ENSBTAG00000054284		MAST3	protein_coding
TASL	protein_coding		RELB	STAT3	0.187	0.583		STC1	ENSBTAG00000054284		GPR87	protein_coding
RNF181	protein_coding		MRC1	STAT3	0.048	0.432		EHD3	ENSBTAG00000054284		TBL1X	protein_coding
VPS37B	protein_coding		MAP2K1	STAT3	0	0.452		SPTY2D1	ENSBTAG00000054284		ZCCHC14	protein_coding
MMP19	protein_coding		OSMR	STAT3	0	0.623		PICALM	ENSBTAG00000054284		ANXA3	protein_coding
ENTPD4	protein_coding		BCL2L11	STAT3	0	0.615		SCMH1	ENSBTAG00000054284		SLC30A7	protein_coding
FADS6	protein_coding		CISH	STAT3	0.16	0.951		SERINC5	ENSBTAG00000054284		ACTN4	protein_coding
ITGB3	protein_coding		TLR7	STAT3	0.11	0.463		ENSBTAG00000001608	ENSBTAG00000054284		MYO9B	protein_coding
ARRB1	protein_coding		IFNAR1	STAT3	0.266	0.655		DIO2	ENSBTAG00000054284		AP2S1	protein_coding
ARHGDIA	protein_coding		SPI1	STAT3	0	0.616		IL4R	ENSBTAG00000054284		MYH9	protein_coding
NKAIN1	protein_coding		PDGFB	STAT3	0	0.927		WIPF1	ENSBTAG00000054284		VSTM1	protein_coding
DIO2	protein_coding		ZEB1	STAT3	0	0.79		AGO2	ENSBTAG00000054284		FAS	protein_coding
MMP7	protein_coding		BTK	STAT3	0.213	0.511		ADPGK	ENSBTAG00000054284		ULK1	protein_coding
CYGB	protein_coding		ENSBTAG00000015818	STAT3	0.122	0.645		PPIC	ENSBTAG00000054284		TBC1D2B	protein_coding
GMCL1	protein_coding		CASP8	STAT3	0.057	0.675		MGAT1	ENSBTAG00000054284		WDR81	protein_coding
MGAT1	protein_coding		CNTFR	STAT3	0	0.429		BCL6	ENSBTAG00000054284		PSEN2	protein_coding
TMBIM1	protein_coding		DDX41	STAT3	0	0.417		ELK3	ENSBTAG00000054284		PNO1	protein_coding
ABCA5	protein_coding		TLR6	STAT3	0.11	0.418		MRAS	ENSBTAG00000054284		XPNPEP2	protein_coding
MAN1B1	protein_coding		CD86	STAT3	0	0.544		FYB1	ENSBTAG00000054284		SGK3	protein_coding
TTC7A	protein_coding		SMAD7	STAT3	0.068	0.458		DTX2	ENSBTAG00000054284		AFAP1	protein_coding
PTPRE	protein_coding		IRS2	STAT3	0	0.413		SRA1	ENSBTAG00000054284		MOCS1	protein_coding
ENSBTAG00000049936	lncRNA		SRI	STAT3	0.082	0.471		ABHD12	ENSBTAG00000054284		BCAR1	protein_coding
RNF217	protein_coding		ADIPOR1	STAT3	0.042	0.451		THOC6	ENSBTAG00000054284		LIMS1	protein_coding
DEPDC7	protein_coding		HCK	STAT3	0.213	0.469		KCTD12	ENSBTAG00000054284		NLRX1	protein_coding
CAMK2D	protein_coding		VCAM1	STAT3	0	0.496		GLCE	ENSBTAG00000054284		EIF4E3	protein_coding
RNFT1	protein_coding		IRF3	STAT3	0	0.466		ADAMTS7	ENSBTAG00000054284		RNF13	protein_coding
AOC1	protein_coding		IRF9	STAT3	0.366	0.877		TMED9	ENSBTAG00000054284		HRH3	protein_coding
CPAMD8	protein_coding		SPP1	STAT3	0	0.428		LGALS3BP	ENSBTAG00000054284		TXNL1	protein_coding
RCSD1	protein_coding		PDGFRB	STAT3	0.464	0.98		B3GNT7	ENSBTAG00000054284		TMCO1	protein_coding
TANGO2	protein_coding		ADAM17	STAT3	0	0.401		SLCO2A1	ENSBTAG00000054284		MKLN1	protein_coding
RHOBTB2	protein_coding		GPX4	GSTA1	0	0.445		TRMT6	ENSBTAG00000054284		LPIN2	protein_coding
DPH3	protein_coding		GPX3	GSTA1	0	0.755		LRRC32	ENSBTAG00000054284		ARPC2	protein_coding
TBC1D19	protein_coding		HMOX1	GSTA1	0	0.483		TMEM50A	ENSBTAG00000054284		GDA	protein_coding
CALR	protein_coding		STOM	PSAP	0	0.902		PPP1R15A	ENSBTAG00000054284		SRXN1	protein_coding
SOS1	protein_coding		BRI3	PSAP	0	0.9		CLPB	ENSBTAG00000054284		CHAF1B	protein_coding
PARN	protein_coding		GRN	PSAP	0	0.695		TMEM165	ENSBTAG00000054284		TRIM25	protein_coding
SIRPB1	protein_coding		LAMP2	PSAP	0	0.924		TFAP2A	ENSBTAG00000054284		DUSP11	protein_coding
FAM102B	protein_coding		ADAM17	APH1A	0	0.501		PLAT	ENSBTAG00000054284		CPEB4	protein_coding
BCL10	protein_coding		PPFIA1	GSDMD	0	0.433		CD200R1L	ENSBTAG00000054284		EVA1B	protein_coding
SMPD1	protein_coding		CASP8	GSDMD	0.153	0.42		SERPINB8	ENSBTAG00000054284		FAM180A	protein_coding
OSBPL3	protein_coding		ENSBTAG00000026836	EFEMP2	0	0.446		SLAMF7	ENSBTAG00000054284		NRN1	protein_coding
SLC15A4	protein_coding		GPR155	EFEMP2	0	0.437		UNC93B1	ENSBTAG00000054284		HEXA	protein_coding
TSPAN14	protein_coding		ZMYND15	EFEMP2	0.047	0.659		STX12	ENSBTAG00000054284		SNX33	protein_coding
C1R	protein_coding		AEBP1	EFEMP2	0	0.417		AP1B1	ENSBTAG00000054284		BCL10	protein_coding
CYB5R1	protein_coding		ANTXR1	EFEMP2	0	0.494		RPS6KC1	ENSBTAG00000054284		SH3BP1	protein_coding
P2RY12	protein_coding		BGN	EFEMP2	0.067	0.43		PLXNA2	ENSBTAG00000054284		ALOX5AP	protein_coding
ENSBTAG00000052226	protein_coding		NEURL1	EFEMP2	0.417	0.472		AIFM2	ENSBTAG00000054284		PCGF2	protein_coding
PPFIA1	protein_coding		FOSL2	MAFF	0.112	0.425		ST3GAL1	ENSBTAG00000054284		RIN3	protein_coding
AP3S1	protein_coding		NFKBIE	MAFF	0.163	0.547		ADAM17	ENSBTAG00000054284		BLVRA	protein_coding
PON2	protein_coding		ARRB2	CSK	0.116	0.915		BMP2K	ENSBTAG00000054284		SSH2	protein_coding
KCTD12	protein_coding		MAP2K1	CSK	0.208	0.927		GALC	ENSBTAG00000054284		TMEM156	protein_coding
CORO7	protein_coding		TLN1	CSK	0.061	0.916		P4HA2	ENSBTAG00000054284		EVI2A	protein_coding
IDS	protein_coding		DOK3	CSK	0.199	0.577		NDUFAF7	ENSBTAG00000054284		SPAG9	protein_coding
PDK4	protein_coding		PTPRJ	CSK	0.159	0.465		SLC16A5	ENSBTAG00000054284		F2RL3	protein_coding
AGO2	protein_coding		STAT3	CSK	0.213	0.536		GMCL1	ENSBTAG00000054284		SLC25A30	protein_coding
PIK3CA	protein_coding		THBS2	S100A13	0	0.418		FHL2	ENSBTAG00000054284		BAX	protein_coding
ENG	protein_coding		WAS	TNK2	0.187	0.712		FAM20A	ENSBTAG00000054284		WLS	protein_coding
MAP7D1	protein_coding		RAB31	AGFG1	0.176	0.504		OSBPL5	ENSBTAG00000054284		PIH1D1	protein_coding
B3GAT3	protein_coding		ARF6	AGFG1	0.16	0.426		PILRA	ENSBTAG00000054284		CRYL1	protein_coding
RGS1	protein_coding		EPS15	AGFG1	0.395	0.669		CXCR4	ENSBTAG00000054284		SLC6A6	protein_coding
CYP4V2	protein_coding		IMPA2	BNIP3L	0	0.424		OSCAR	ENSBTAG00000054284		MAP2K3	protein_coding
PMEL	protein_coding		RCAN1	CIB1	0.426	0.515		IL18R1	ENSBTAG00000054284		CTHRC1	protein_coding
ARRDC3	protein_coding		LPXN	CYP4V2	0	0.409		AMDHD2	ENSBTAG00000054284		MFSD12	protein_coding
LAYN	protein_coding		FAT1	CYP4V2	0	0.484		HCLS1	ENSBTAG00000054284		MFSD1	protein_coding
ENSBTAG00000051030	protein_coding		EPN1	RALBP1	0.187	0.619		RAB10	ENSBTAG00000054284		MMP3	protein_coding
FTL	protein_coding		ARF6	RALBP1	0.188	0.869		CADM1	ENSBTAG00000054284		TNFRSF12A	protein_coding
CD37	protein_coding		SEC24A	SAR1B	0.46	0.99		LPCAT1	ENSBTAG00000054284		LRRC8A	protein_coding
IPCEF1	protein_coding		WDR26	SAR1B	0	0.599		PLEKHB2	ENSBTAG00000054284		PLSCR4	protein_coding
ENSBTAG00000026836	protein_coding		HSPA5	SAR1B	0	0.444		SPECC1	ENSBTAG00000054284		TFIP11	protein_coding
CRYL1	protein_coding		MCFD2	SAR1B	0	0.935		BMP1	ENSBTAG00000054284		BANK1	protein_coding
MDGA1	protein_coding		NOP10	DOCK4	0.441	0.641		F2RL2	ENSBTAG00000054284		GPR83	protein_coding
SPECC1	protein_coding		RPS4Y1	DOCK4	0.52	0.8		PGK1	ENSBTAG00000054284		IFNGR1	protein_coding
CIAO2B	protein_coding		PAOX	DOCK4	0.413	0.412		SLC13A3	ENSBTAG00000054284		SFN	protein_coding
ZNRF2	protein_coding		ETF1	DOCK4	0.774	0.81		UBASH3B	ENSBTAG00000054284		FBP2	protein_coding
CEP89	protein_coding		ELMO1	DOCK4	0.764	0.899		TAX1BP3	ENSBTAG00000054284		SLC16A3	protein_coding
LEMD2	protein_coding		RHOBTB2	ADAMTS14	0.047	0.454		CTNS	ENSBTAG00000054284		ME2	protein_coding
STC2	protein_coding		WDFY4	ADAMTS14	0	0.453		GPR137B	ENSBTAG00000054284		SDSL	protein_coding
ME1	protein_coding		THBS2	ADAMTS14	0.063	0.907		PRDM1	ENSBTAG00000054284		DNAJC25	protein_coding
TMEM50A	protein_coding		ADAMTS3	ADAMTS14	0	0.902		EPHA2	ENSBTAG00000054284		ACBD3	protein_coding
INAVA	protein_coding		ADAMTS7	ADAMTS14	0	0.924		CD300A	ENSBTAG00000054284		PDE4C	protein_coding
FN1	protein_coding		ARHGAP4	PSTPIP1	0.068	0.47		DCP2	ENSBTAG00000054284		LDHA	protein_coding
DPYSL4	protein_coding		WAS	PSTPIP1	0.419	0.841		KAT2B	ENSBTAG00000054284		TMEM259	protein_coding
MMP25	protein_coding		LPXN	PSTPIP1	0.431	0.636		BCL2A1	ENSBTAG00000054284		ARSG	protein_coding
PHLDA1	protein_coding		TMEM185B	PSTPIP1	0	0.537		CTSL	ENSBTAG00000054284		SPHK1	protein_coding
PPP1R15A	protein_coding		MYO1E	PSTPIP1	0.409	0.508		FBXW2	ENSBTAG00000054284		PLXDC2	protein_coding
IFNAR2	protein_coding		DNM2	PSTPIP1	0.162	0.435		NDRG1	ENSBTAG00000054284		PAM	protein_coding
SEPTIN11	protein_coding		GPR65	PSTPIP1	0	0.604		GUSB	ENSBTAG00000054284		TMEM256	protein_coding
ZFAND2A	protein_coding		BIN2	PSTPIP1	0.2	0.416		TAF10	ENSBTAG00000054284		LCN2	protein_coding
SLC20A1	protein_coding		PARVG	PSTPIP1	0	0.689		PGM3	ENSBTAG00000054284		ANXA2	protein_coding
LACTB	protein_coding		EPS15	PSTPIP1	0.268	0.443		PGS1	ENSBTAG00000054284		WNT10A	protein_coding
CALHM6	protein_coding		DPP7	DPP9	0	0.814		ADAMTS5	ENSBTAG00000054284		TNFSF11	protein_coding
LYPLA2	protein_coding		HTR2B	GNA14	0.108	0.906		S100A5	ENSBTAG00000054284		ABR	protein_coding
C15H11orf34	protein_coding		P2RY6	GNA14	0	0.9		APRT	ENSBTAG00000054284		ERP44	protein_coding
WNT4	protein_coding		PTAFR	GNA14	0	0.9		ABCF2	ENSBTAG00000054284		LY96	protein_coding
CCKAR	protein_coding		RGS19	GNA14	0.211	0.923		GPNMB	ENSBTAG00000054284		XIRP1	protein_coding
TGFB3	protein_coding		BDKRB2	GNA14	0.116	0.91		PLTP	ENSBTAG00000054284		P2RX4	protein_coding
BPNT2	protein_coding		GPR65	GNA14	0.108	0.906		ACO1	ENSBTAG00000054284		HTR7	protein_coding
ENSBTAG00000052363	protein_coding		TMEM167A	SLC35F5	0	0.568		CSTB	ENSBTAG00000054284		GAL	protein_coding
UBE2J1	protein_coding		SLC39A13	SLC35F5	0	0.68		HAVCR2	ENSBTAG00000054284		QSOX2	protein_coding
SGK3	protein_coding		TFRC	ATP6V0D2	0	0.921		BAK1	ENSBTAG00000054284		CCL8	protein_coding
PXN	protein_coding		OCSTAMP	ATP6V0D2	0	0.763		VKORC1	ENSBTAG00000054284		GNG5	protein_coding
ADAM19	protein_coding		ATP6V1E1	ATP6V0D2	0.657	0.988		PIM1	ENSBTAG00000054284		HYOU1	protein_coding
ENSBTAG00000051502	lncRNA		LAMTOR2	ATP6V0D2	0.424	0.543		BACE2	ENSBTAG00000054284		SERP1	protein_coding
NLRX1	protein_coding		LAMP1	ATP6V0D2	0	0.523		RHOG	ENSBTAG00000054284		TMEM120A	protein_coding
AP2M1	protein_coding		LAMP2	ATP6V0D2	0	0.416		PLOD3	ENSBTAG00000054284		ANGPTL2	protein_coding
ELFN1	protein_coding		ATP6V1A	ATP6V0D2	0.624	0.989		UBAP1	ENSBTAG00000054284		NLRC4	protein_coding
EIF4A1	protein_coding		ATP6V1C2	ATP6V0D2	0.657	0.992		GRINA	ENSBTAG00000054284		CCR5	protein_coding
ADAMTSL4	protein_coding		ACTR1B	ACTR1A	0.768	0.976		YKT6	ENSBTAG00000054284		TLR2	protein_coding
TCN2	protein_coding		WAS	ACTR1A	0.426	0.525		ZNRF2	ENSBTAG00000054284		CDYL2	protein_coding
ANTXR1	protein_coding		ARPC5	ACTR1A	0.337	0.606		HDHD3	ENSBTAG00000054284		CNPPD1	protein_coding
GNAS	protein_coding		RILP	ACTR1A	0	0.9		HEBP2	ENSBTAG00000054284		PLEKHO2	protein_coding
LPCAT1	protein_coding		RANBP10	ACTR1A	0	0.492		POLB	ENSBTAG00000054284		RASGRP4	protein_coding
CTHRC1	protein_coding		ENSBTAG00000018312	ACTR1A	0.351	0.46		NADK	ENSBTAG00000054284		PAMR1	protein_coding
CALU	protein_coding		RAB3GAP2	ACTR1A	0	0.902		PUDP	ENSBTAG00000054284		EVI2B	protein_coding
ABHD15	protein_coding		PHACTR1	ACTR1A	0.409	0.419		MMD	ENSBTAG00000054284		CD37	protein_coding
PITPNA	protein_coding		ARPC4	ACTR1A	0.1	0.572		TMEM268	ENSBTAG00000054284		AOX1	protein_coding
UBTD1	protein_coding		CORO1B	ACTR1A	0.177	0.497		SUSD3	ENSBTAG00000054284		BCL3	protein_coding
ATP6V1E1	protein_coding		MAPRE1	ACTR1A	0.068	0.921		FARP1	ENSBTAG00000054284		CDKN1A	protein_coding
BIN2	protein_coding		ITGAM	CTSK	0	0.404		CD68	ENSBTAG00000054284		GNG7	protein_coding
MPHOSPH8	protein_coding		ARPC1B	CTSK	0	0.547		EIF4A1	ENSBTAG00000054284		MYO1F	protein_coding
FAM89A	protein_coding		OCSTAMP	CTSK	0	0.811		TNFSF13	ENSBTAG00000054284		CLN8	protein_coding
PLIN2	protein_coding		BIRC3	CTSK	0	0.609		UGP2	ENSBTAG00000054284		RAB32	protein_coding
CAPG	protein_coding		SPI1	CTSK	0	0.635		CERS2	ENSBTAG00000054284		SEL1L	protein_coding
TMEM229B	protein_coding		ATP6V0D2	CTSK	0	0.819		EFCAB14	ENSBTAG00000054284		FTL	protein_coding
ARHGAP4	protein_coding		TGFBR2	CTSK	0	0.421		LRPAP1	ENSBTAG00000054284		WBP2	protein_coding
HPSE	protein_coding		ENSBTAG00000015818	CTSK	0	0.499		SDF2L1	ENSBTAG00000054284		DFFA	protein_coding
ENY2	protein_coding		SPP1	CTSK	0	0.607		MAFG	ENSBTAG00000054284		CHPF2	protein_coding
DERL1	protein_coding		LAMTOR2	PRR5L	0	0.58		ABI3	ENSBTAG00000054284		NKG7	protein_coding
IFITM1	protein_coding		PROS1	LRRC8D	0	0.422		GRK3	ENSBTAG00000054284		RNASE6	protein_coding
TMEM131	protein_coding		PSMD8	HIF1A	0	0.9		JAM3	ENSBTAG00000053952		ATP6AP1	protein_coding
TP53INP2	protein_coding		HBEGF	HIF1A	0	0.921		AXL	ENSBTAG00000053952		MMP19	protein_coding
IL3RA	protein_coding		PDGFB	HIF1A	0	0.494		DNAJB11	ENSBTAG00000053952		FAM98A	protein_coding
SYS1	protein_coding		STAT3	HIF1A	0.269	0.766		SPATA6	ENSBTAG00000053952		MILR1	protein_coding
TXNL1	protein_coding		ARNT	HIF1A	0.847	0.989		AVL9	ENSBTAG00000053952		TREM2	protein_coding
USP14	protein_coding		ZEB1	HIF1A	0	0.548		GCC1	ENSBTAG00000053952		FCGRT	protein_coding
SLC43A2	protein_coding		ENSBTAG00000015818	HIF1A	0	0.454		MTDH	ENSBTAG00000053952		SH3PXD2B	protein_coding
C10H14orf119	protein_coding		PDK4	HIF1A	0.077	0.459		SLC16A6	ENSBTAG00000053952		LHFPL2	protein_coding
PLXDC2	protein_coding		HK2	HIF1A	0.063	0.401		ACADVL	ENSBTAG00000053952		SMPD2	protein_coding
PMAIP1	protein_coding		MAPRE1	HIF1A	0	0.538		MAN1C1	ENSBTAG00000053952		CYBRD1	protein_coding
ENSBTAG00000054325	protein_coding		ADAM17	HIF1A	0	0.528		PCSK7	ENSBTAG00000053952		ISM1	protein_coding
STRN	protein_coding		ELFN1	CHST12	0	0.43		MICALL2	ENSBTAG00000053952		PPP1R18	protein_coding
DENND1A	protein_coding		BGN	CHST12	0	0.907		TRPV2	ENSBTAG00000053952		HM13	protein_coding
ENSBTAG00000002900	protein_coding		ATF6	CHST12	0	0.543		SFT2D1	ENSBTAG00000053952		SLC2A8	protein_coding
TMEM167A	protein_coding		C1RL	LOXL4	0	0.48		ECE1	ENSBTAG00000053952		ERICH1	protein_coding
HYOU1	protein_coding		PSEN1	LOXL4	0	0.47		DNAJC13	ENSBTAG00000053952		FAM110A	protein_coding
ANXA1	protein_coding		ITGAM	C5AR1	0	0.442		LY9	ENSBTAG00000053952		ADORA2B	protein_coding
STK38	protein_coding		CR2	C5AR1	0	0.435		FES	ENSBTAG00000053952		CD209	protein_coding
RIDA	protein_coding		MPEG1	C5AR1	0	0.553		FURIN	ENSBTAG00000053952		NOS2	protein_coding
BAK1	protein_coding		PTAFR	C5AR1	0	0.519		GAB2	ENSBTAG00000053952		PTGS1	protein_coding
SULF1	protein_coding		TLR7	C5AR1	0	0.577		ENSBTAG00000002900	ENSBTAG00000053952		SRP14	protein_coding
PLEKHA1	protein_coding		BDKRB2	C5AR1	0	0.9		MSR1	ENSBTAG00000053952		DNASE1L1	protein_coding
PYROXD2	protein_coding		SPI1	C5AR1	0	0.658		CHRD	ENSBTAG00000053952		ZFAND2A	protein_coding
AP2A2	protein_coding		PSAP	C5AR1	0	0.902		TMEM63A	ENSBTAG00000053952		CAMK1D	protein_coding
SLC35F5	protein_coding		P2RY12	C5AR1	0	0.903		TAF3	ENSBTAG00000053952		CNKSR3	protein_coding
ENSBTAG00000016997	protein_coding		CYTH4C4	C5AR1	0	0.485		PDGFRB	ENSBTAG00000053952		GLIPR1	protein_coding
STX12	protein_coding		C1R	C5AR1	0	0.424		ENSBTAG00000002786	ENSBTAG00000053952		TMED1	protein_coding
PUDP	protein_coding		VCAM1	C5AR1	0	0.447		ENSBTAG00000002773	ENSBTAG00000053952		REEP4	protein_coding
PXDC1	protein_coding		SLC17A9	SLC36A2	0	0.466		TCN2	ENSBTAG00000053952		PLA2G15	protein_coding
STC1	protein_coding		CFD	CYRIB	0	0.9		ABCA5	ENSBTAG00000053952		TMEM59	protein_coding
PRSS23	protein_coding		SERPINA3-3	CYRIB	0	0.9		OSTF1	ENSBTAG00000053952		ATG3	protein_coding
CCDC91	protein_coding		FERMT3	CYRIB	0	0.907		GNAI1	ENSBTAG00000053952		HTRA1	protein_coding
SDHB	protein_coding		PDGFB	CYRIB	0	0.9		ATP6V1A	ENSBTAG00000053952		ATOX1	protein_coding
LRRC8D	protein_coding		ASAP1	CYRIB	0	0.547		KCTD10	ENSBTAG00000053952		SDHB	protein_coding
NAAA	protein_coding		AAGAB	FIBP	0	0.511		BLZF1	ENSBTAG00000053952		BAG4	protein_coding
SIK3	protein_coding		EFEMP2	FIBP	0.157	0.65		MARK4	ENSBTAG00000053952		IKBKB	protein_coding
GRK5	protein_coding		STOM	SNAP29	0	0.902		STAM	ENSBTAG00000053952		UBALD2	protein_coding
ENSBTAG00000038422	pseudogene		BRI3	SNAP29	0	0.9		RGS10	ENSBTAG00000053952		NAGA	protein_coding
ENSBTAG00000049333	protein_coding		PSAP	SNAP29	0.091	0.905		ZDHHC7	ENSBTAG00000053952		VAT1	protein_coding
GAB2	protein_coding		AGFG1	SNAP29	0	0.491		MAP3K7	ENSBTAG00000053952		ITIH4C4	protein_coding
THOC6	protein_coding		AP2A1	SNAP29	0.259	0.415		SAMSN1	ENSBTAG00000053952		CARD9	protein_coding
SHC1	protein_coding		PSEN1	SNAP29	0	0.903		TRIM16	ENSBTAG00000053952		RIPK1	protein_coding
ENSBTAG00000050973	lncRNA		LAMP1	SNAP29	0	0.94		VSTM1	ENSBTAG00000053952		PAPSS1	protein_coding
MBP	protein_coding		STX2	SNAP29	0.417	0.633		WDR45	ENSBTAG00000053952		CHSY1	protein_coding
GDF15	protein_coding		LAMP2	SNAP29	0	0.923		KRCC1	ENSBTAG00000053952		PDE7A	protein_coding
ACBD3	protein_coding		EHD3	SNAP29	0.244	0.55		ZSWIM4	ENSBTAG00000053952		AQP9	protein_coding
STAM	protein_coding		ITGAM	SELP	0.044	0.459		BRD4	ENSBTAG00000053952		FLII	protein_coding
ENSBTAG00000048671	pseudogene		FUT4	SELP	0.187	0.478		CHPT1	ENSBTAG00000053952		SCIN	protein_coding
TMEM176B	protein_coding		ETV6	HIVEP3	0.059	0.418		AGMAT	ENSBTAG00000053952		MYO5A	protein_coding
ENSBTAG00000049286	protein_coding		CD83	CD40	0	0.902		MAD1L1	ENSBTAG00000053952		GPATCH3	protein_coding
SLC1A3	protein_coding		ITGAM	CD40	0	0.847		ALG2	ENSBTAG00000053952		KSR1	protein_coding
UBALD2	protein_coding		CR2	CD40	0	0.702		PTPRE	ENSBTAG00000053952		C4A	protein_coding
SYNE3	protein_coding		RELB	CD40	0	0.706		ABHD13	ENSBTAG00000053952		GRK5	protein_coding
CXCR4	protein_coding		MRC1	CD40	0	0.675		PSMD12	ENSBTAG00000053952		OAT	protein_coding
TEX12	protein_coding		PSMD8	CD40	0	0.9		IGF2R	ENSBTAG00000053952		FBXL14	protein_coding
OPA1	protein_coding		RNF41	CD40	0.549	0.558		HPS3	ENSBTAG00000053952		F13A1	protein_coding
ISG12(B)	protein_coding		TNFRSF1B	CD40	0	0.917		RBM47	ENSBTAG00000053952		ANKH	protein_coding
ARRDC2	protein_coding		BIRC3	CD40	0.664	0.979		GGA2	ENSBTAG00000053952		C1QTNF6	protein_coding
ENSBTAG00000049395	lncRNA		TLR7	CD40	0	0.7		MAST3	ENSBTAG00000053952		PTPN1	protein_coding
MMP3	protein_coding		FCGR2B	CD40	0	0.705		ORAI3	ENSBTAG00000053952		C1QTNF5	protein_coding
TMED1	protein_coding		STAT3	CD40	0	0.561		TMEM208	ENSBTAG00000053952		KRCC1	protein_coding
CNPPD1	protein_coding		SELP	CD40	0	0.471		LGALS3	ENSBTAG00000053952		IDS	protein_coding
ENSBTAG00000019017	protein_coding		BTK	CD40	0.26	0.606		STING1	ENSBTAG00000053952		SCARA3	protein_coding
KIF26B	protein_coding		ITGB1	CD40	0	0.445		FBN1	ENSBTAG00000053952		SCPEP1	protein_coding
DPP9	protein_coding		CASP8	CD40	0	0.447		PTP4A1	ENSBTAG00000053952		HPSE	protein_coding
GPC4	protein_coding		RIPK2	CD40	0.246	0.466		NPL	ENSBTAG00000053952		TNFRSF11A	protein_coding
SLC37A3	protein_coding		DDX41	CD40	0	0.576		SERINC3	ENSBTAG00000053952		MAPK6	protein_coding
KLC1	protein_coding		TLR6	CD40	0	0.503		MPPE1	ENSBTAG00000053952		ACTG1	protein_coding
DNASE1L3	protein_coding		CD86	CD40	0	0.949		INSIG2	ENSBTAG00000053952		ECE2	protein_coding
NDRG1	protein_coding		LAMP1	CD40	0	0.424		GDE1	ENSBTAG00000053952		EHD4	protein_coding
CDON	protein_coding		VCAM1	CD40	0	0.611		FCGR3A	ENSBTAG00000053952		STT3B	protein_coding
SLC3A2	protein_coding		IRF3	CD40	0	0.501		MARCKS	ENSBTAG00000053952		ZDHHC21	protein_coding
GCC1	protein_coding		NCAM1	CD40	0	0.619		TAGLN2	ENSBTAG00000053952		GTPBP2	protein_coding
USP53	protein_coding		CD47	CD40	0	0.422		TFAP2C	ENSBTAG00000053952		XG	protein_coding
ABR	protein_coding		TOR1AIP2	DERL1	0	0.502		ARAP1	ENSBTAG00000053952		ADARB2	protein_coding
PDE7A	protein_coding		RNF145	DERL1	0.409	0.687		FRMD8	ENSBTAG00000053952		TLR4	protein_coding
SCMH1	protein_coding		RNFT1	DERL1	0.409	0.618		SNX1	ENSBTAG00000053952		CDON	protein_coding
SELENOM	protein_coding		HSPA5	DERL1	0.341	0.596		CIAO2A	ENSBTAG00000053952		IL1R1	protein_coding
FAM98A	protein_coding		ATF6	DERL1	0	0.461		PI4K2A	ENSBTAG00000053952		CHST11	protein_coding
NSF	protein_coding		FAM114A1	FNDC3A	0	0.614		THBS1	ENSBTAG00000053952		KLHL5	protein_coding
CD302	protein_coding		YIF1B	FNDC3A	0	0.626		ARG2	ENSBTAG00000053952		DPAGT1	protein_coding
ZDHHC21	protein_coding		SLC40A1	FNDC3A	0	0.444		SECISBP2	ENSBTAG00000053952		EXT1	protein_coding
SAR1A	protein_coding		NEURL1	FNDC3A	0	0.556		CRAT	ENSBTAG00000053952		DSE	protein_coding
IGFBP3	protein_coding		NPC2	ABCA1	0	0.604		TRABD	ENSBTAG00000053952		CCDC93	protein_coding
TNFSF8	protein_coding		LPCAT3	ABCA1	0	0.431		PDIA6	ENSBTAG00000053952		VWCE	protein_coding
FOXRED1	protein_coding		VCAM1	ABCA1	0	0.469		ATP6V1C2	ENSBTAG00000053952		WNT2	protein_coding
ULK1	protein_coding		SOAT1	ABCA1	0.059	0.438		C22H3orf14	ENSBTAG00000053952		ARL8A	protein_coding
LYPD3	protein_coding		FJX1	FAT1	0.195	0.592		STAM2	ENSBTAG00000053952		CYRIA	protein_coding
ADPGK	protein_coding		ARHGDIA	FAT1	0	0.406		SLC17A9	ENSBTAG00000053952		ENY2	protein_coding
PEAK3	protein_coding		CASP8	FAT1	0.048	0.442		SLC2A6	ENSBTAG00000053952		TNIP1	protein_coding
TIGAR	protein_coding		WDR70	SCFD2	0	0.582		STC2	ENSBTAG00000053952		EDNRB	protein_coding
MFHAS1	protein_coding		SAR1B	SCFD2	0	0.465		SNX10	ENSBTAG00000053952		TANGO2	protein_coding
CLRN3	protein_coding		BIN1	SCFD2	0	0.452		ARHGEF5	ENSBTAG00000053952		BZW1	protein_coding
SH3BGRL3	protein_coding		ARHGDIA	RASL11B	0.214	0.485		PDPN	ENSBTAG00000053952		LYPD1	protein_coding
DCP2	protein_coding		AVPI1	RASL11B	0	0.538		NFKBIB	ENSBTAG00000053952		CNNM2	protein_coding
DDA1	protein_coding		CYTH4C4	RASL11B	0.195	0.544		SIRT2	ENSBTAG00000053952		GPLD1	protein_coding
DOCK2	protein_coding		TMEM68	RASL11B	0.084	0.566		B4GALT7	ENSBTAG00000053952		SLC35B1	protein_coding
FAS	protein_coding		B3GNT7	RASL11B	0	0.421		HAPLN3	ENSBTAG00000053952		SPCS2	protein_coding
RBMS2	protein_coding		RGS19	GNAI2	0.277	0.608		TYRO3	ENSBTAG00000053952		TMCC1	protein_coding
ENSBTAG00000052081	lncRNA		BDKRB2	GNAI2	0.072	0.903		STC1	ENSBTAG00000053952		RPN1	protein_coding
TTL	protein_coding		RGS1	GNAI2	0.429	0.633		EHD3	ENSBTAG00000053952		ACSL6	protein_coding
KRCC1	protein_coding		PSAP	GNAI2	0	0.904		SPTY2D1	ENSBTAG00000053952		FBXO8	protein_coding
IKBKB	protein_coding		C5AR1	GNAI2	0.269	0.924		PICALM	ENSBTAG00000053952		TMSB10	protein_coding
CAMK1G	protein_coding		P2RY12	GNAI2	0.187	0.917		SCMH1	ENSBTAG00000053952		ME1	protein_coding
NCAM1	protein_coding		HCK	GNAI2	0.087	0.635		SERINC5	ENSBTAG00000053952		HAUS7	protein_coding
DSG3	protein_coding		PIK3R5	GNAI2	0	0.836		ENSBTAG00000001608	ENSBTAG00000053952		RIOK3	protein_coding
EDNRB	protein_coding		SLC4A11	GPC4	0	0.539		DIO2	ENSBTAG00000053952		PSMD2	protein_coding
C25H7orf50	protein_coding		SDC3	GPC4	0	0.959		IL4R	ENSBTAG00000053952		PID1	protein_coding
TMEM215	protein_coding		SDC4	GPC4	0	0.952		WIPF1	ENSBTAG00000053952		CD46	protein_coding
FBXO8	protein_coding		TBX15	GPC4	0.163	0.536		AGO2	ENSBTAG00000053952		YIPF4	protein_coding
RASGRF1	protein_coding		BGN	GPC4	0.07	0.927		ADPGK	ENSBTAG00000053952		FNDC3A	protein_coding
CDKN1A	protein_coding		RENBP	KCMF1	0	0.53		PPIC	ENSBTAG00000053952		CPPED1	protein_coding
GJB2	protein_coding		ITGAM	AIF1	0.042	0.495		MGAT1	ENSBTAG00000053952		OTOS	protein_coding
F2R	protein_coding		MRC1	AIF1	0.199	0.643		BCL6	ENSBTAG00000053952		NFAM1	protein_coding
ENSBTAG00000019545	protein_coding		SELPLG	AIF1	0	0.486		ELK3	ENSBTAG00000053952		PPP1R10	protein_coding
TMEM63A	protein_coding		SPI1	AIF1	0	0.443		MRAS	ENSBTAG00000053952		BMP2	protein_coding
CCR5	protein_coding		P2RY12	AIF1	0	0.468		FYB1	ENSBTAG00000053952		SH2BC43	protein_coding
GPD2	protein_coding		CD86	AIF1	0.063	0.576		DTX2	ENSBTAG00000053952		SPRY4	protein_coding
CD40	protein_coding		PSEN1	AIF1	0.053	0.55		SRA1	ENSBTAG00000053952		ARAF	protein_coding
IFNAR1	protein_coding		HCK	AIF1	0.113	0.451		ABHD12	ENSBTAG00000053952		PEA15	protein_coding
TRABD	protein_coding		FCGR3A	AIF1	0	0.46		THOC6	ENSBTAG00000053952		MAP4K4	protein_coding
NECTIN2	protein_coding		ACOX1	ABCD1	0	0.736		KCTD12	ENSBTAG00000053952		ADCY7	protein_coding
PTGS2	protein_coding		CDYL	ABCD1	0	0.452		GLCE	ENSBTAG00000053952		MAN2B1	protein_coding
DERL2	protein_coding		GPX4	BCAP31	0	0.447		ADAMTS7	ENSBTAG00000053952		NEU1	protein_coding
ATP6V0A1	protein_coding		GPX3	BCAP31	0	0.423		TMED9	ENSBTAG00000053952		DAGLB	protein_coding
ENSBTAG00000050527	lncRNA		DERL1	BCAP31	0.177	0.641		LGALS3BP	ENSBTAG00000053952		DENND3	protein_coding
EIF5	protein_coding		ABCD1	BCAP31	0	0.547		B3GNT7	ENSBTAG00000053952		UGGT1	protein_coding
ARF6	protein_coding		DERL2	BCAP31	0.099	0.472		SLCO2A1	ENSBTAG00000053952		ETHE1	protein_coding
TFRC	protein_coding		CASP8	BCAP31	0.187	0.951		TRMT6	ENSBTAG00000053952		SPPL2A	protein_coding
RNF170	protein_coding		DPP7	PYCARD	0	0.902		LRRC32	ENSBTAG00000053952		CCKAR	protein_coding
ITGA2	protein_coding		FABP5	PYCARD	0	0.9		TMEM50A	ENSBTAG00000053952		ACP5	protein_coding
INSIG2	protein_coding		SERPINA3-3	PYCARD	0	0.9		PPP1R15A	ENSBTAG00000053952		MMP7	protein_coding
MTDH	protein_coding		CTSA	PYCARD	0	0.907		CLPB	ENSBTAG00000053952		DUSP6	protein_coding
CD46	protein_coding		BIRC3	PYCARD	0.048	0.507		TMEM165	ENSBTAG00000053952		SEC61A1	protein_coding
SLC23A2	protein_coding		TLR7	PYCARD	0	0.442		TFAP2A	ENSBTAG00000053952		SYDE1	protein_coding
BRD4	protein_coding		NPC2	PYCARD	0	0.902		PLAT	ENSBTAG00000053952		GMIP	protein_coding
C1QB	protein_coding		GSDMD	PYCARD	0	0.576		CD200R1L	ENSBTAG00000053952		ARHGAP22	protein_coding
ENSBTAG00000053344	protein_coding		PSTPIP1	PYCARD	0.102	0.944		SERPINB8	ENSBTAG00000053952		FGD3	protein_coding
YAF2	protein_coding		GRN	PYCARD	0	0.905		SLAMF7	ENSBTAG00000053952		PFN1	protein_coding
AQP9	protein_coding		IFI30	PYCARD	0	0.418		UNC93B1	ENSBTAG00000053952		NCSTN	protein_coding
DENND4A	protein_coding		CASP8	PYCARD	0.344	0.965		STX12	ENSBTAG00000053952		MBOAT7	protein_coding
SNX29	protein_coding		HEXB	PYCARD	0	0.901		AP1B1	ENSBTAG00000053952		NINJ1	protein_coding
TLR6	protein_coding		RIPK2	PYCARD	0.08	0.562		RPS6KC1	ENSBTAG00000053952		ANKRD1	protein_coding
RIPOR3	protein_coding		ENDOD1	PCOLCE	0	0.405		PLXNA2	ENSBTAG00000053952		MERTK	protein_coding
SMURF1	protein_coding		EFEMP2	PCOLCE	0.068	0.492		AIFM2	ENSBTAG00000053952		VTI1A	protein_coding
ENSBTAG00000053401	protein_coding		CTSK	PCOLCE	0	0.441		ST3GAL1	ENSBTAG00000053952		TP53INP2	protein_coding
SLC13A3	protein_coding		LOXL4	PCOLCE	0	0.905		ADAM17	ENSBTAG00000053952		GLP2R	protein_coding
GDA	protein_coding		BGN	PCOLCE	0.175	0.597		BMP2K	ENSBTAG00000053952		TMEM51	protein_coding
SEC23IP	protein_coding		P4HA2	PCOLCE	0	0.447		GALC	ENSBTAG00000053952		LOXL2	protein_coding
ABCA3	protein_coding		PLSCR2	RASD1	0.24	0.411		P4HA2	ENSBTAG00000053952		UGGT2	protein_coding
SFMBT2	protein_coding		GNAI2	RASD1	0.187	0.841		NDUFAF7	ENSBTAG00000053952		RAI14	protein_coding
ERI1	protein_coding		ADAP1	RASD1	0.16	0.59		SLC16A5	ENSBTAG00000053952		MANEA	protein_coding
WNT2	protein_coding		CCM2	RASD1	0	0.414		GMCL1	ENSBTAG00000053952		CS	protein_coding
ENSBTAG00000054978	lncRNA		AP3S1	ARRB1	0	0.9		FHL2	ENSBTAG00000053952		ERI1	protein_coding
PLAA	protein_coding		EPN1	ARRB1	0	0.915		FAM20A	ENSBTAG00000053952		STON1	protein_coding
STK40	protein_coding		ARF6	ARRB1	0.187	0.435		OSBPL5	ENSBTAG00000053952		SEC23IP	protein_coding
RND3	protein_coding		ARPC5	ARRB1	0	0.967		PILRA	ENSBTAG00000053952		SYS1	protein_coding
ERICH1	protein_coding		ARRB2	ARRB1	0.565	0.957		CXCR4	ENSBTAG00000053952		HDLBP	protein_coding
AXL	protein_coding		MAP2K1	ARRB1	0.206	0.928		OSCAR	ENSBTAG00000053952		SH3KBP1	protein_coding
AFAP1	protein_coding		TFRC	ARRB1	0	0.908		IL18R1	ENSBTAG00000053952		SERPINC1	protein_coding
TKT	protein_coding		DNAJC6	ARRB1	0	0.904		AMDHD2	ENSBTAG00000053952		ECM1	protein_coding
SCUBE3	protein_coding		SNX18	ARRB1	0	0.902		HCLS1	ENSBTAG00000053952		SPECC1	protein_coding
TNFSF11	protein_coding		TLN1	ARRB1	0	0.904		RAB10	ENSBTAG00000053952		OSBPL8	protein_coding
ENSBTAG00000048983	protein_coding		SNX2	ARRB1	0	0.9		CADM1	ENSBTAG00000053952		TGFB2	protein_coding
RNH1	protein_coding		CSK	ARRB1	0.16	0.924		LPCAT1	ENSBTAG00000053952		CSGALNACT2	protein_coding
LCP1	protein_coding		AP2A1	ARRB1	0.158	0.92		PLEKHB2	ENSBTAG00000053952		MFAP2	protein_coding
ENSBTAG00000052473	protein_coding		BIN1	ARRB1	0	0.907		SPECC1	ENSBTAG00000053952		CHP2	protein_coding
IER3IP1	protein_coding		DNM2	ARRB1	0	0.933		BMP1	ENSBTAG00000053952		FKBP15	protein_coding
CHPT1	protein_coding		AP2A2	ARRB1	0.121	0.912		F2RL2	ENSBTAG00000053952		NME1	protein_coding
ANGPT1	protein_coding		TPD52	ARRB1	0	0.9		PGK1	ENSBTAG00000053952		CAPG	protein_coding
ENSBTAG00000052571	protein_coding		EPS15	ARRB1	0	0.929		SLC13A3	ENSBTAG00000053952		GMFG	protein_coding
PTTG1IP	protein_coding		IGF2R	ARRB1	0	0.91		UBASH3B	ENSBTAG00000053952		RELL1	protein_coding
TRMT6	protein_coding		GSK3B	TIMELESS	0.269	0.517		TAX1BP3	ENSBTAG00000053952		YIF1A	protein_coding
RIOK3	protein_coding		ARNT	TIMELESS	0.204	0.531		CTNS	ENSBTAG00000053952		KPNA3	protein_coding
TSFM	protein_coding		RAD18	TIMELESS	0.045	0.56		GPR137B	ENSBTAG00000053952		EDEM2	protein_coding
OSBPL8	protein_coding		TFRC	STX6	0	0.545		PRDM1	ENSBTAG00000053952		FAM20C	protein_coding
PLK3	protein_coding		SNX2	STX6	0.049	0.4		EPHA2	ENSBTAG00000053952		ARFGAP1	protein_coding
BNIP3L	protein_coding		SCAMP5	STX6	0.156	0.475		CD300A	ENSBTAG00000053952		CYBA	protein_coding
MANF	protein_coding		SNAP29	STX6	0.282	0.694		DCP2	ENSBTAG00000053952		HSP90B1	protein_coding
BICC1	protein_coding		LAMP1	STX6	0	0.559		KAT2B	ENSBTAG00000053952		FAM91A1	protein_coding
MYDGF	protein_coding		STX2	STX6	0.409	0.746		BCL2A1	ENSBTAG00000053952		AGPAT5	protein_coding
TAX1BP3	protein_coding		INHBB	TGFB1	0	0.612		CTSL	ENSBTAG00000053952		OLFML1	protein_coding
DRAM2	protein_coding		CFD	TGFB1	0	0.909		FBXW2	ENSBTAG00000053952		DNASE2	protein_coding
PHKG2	protein_coding		SERPINA3-3	TGFB1	0	0.905		NDRG1	ENSBTAG00000053952		RRAGC	protein_coding
SNX33	protein_coding		FERMT3	TGFB1	0	0.907		GUSB	ENSBTAG00000053952		DPYD	protein_coding
SERPINB8	protein_coding		PROS1	TGFB1	0.048	0.908		TAF10	ENSBTAG00000053952		UBE2W	protein_coding
FAM20A	protein_coding		PDGFB	TGFB1	0	0.941		PGM3	ENSBTAG00000053952		CARS1	protein_coding
AGPAT3	protein_coding		STAT3	TGFB1	0.268	0.636		PGS1	ENSBTAG00000053952		FAP	protein_coding
ADGRF2	protein_coding		CYRIB	TGFB1	0	0.902		ADAMTS5	ENSBTAG00000053952		DKK3	protein_coding
ELMO1	protein_coding		TGFBR2	TGFB1	0.834	0.993		S100A5	ENSBTAG00000053952		ADAM19	protein_coding
MCL1	protein_coding		ITGB1	TGFB1	0.445	0.973		APRT	ENSBTAG00000053952		DCN	protein_coding
BACE2	protein_coding		ENSBTAG00000015818	TGFB1	0.058	0.529		ABCF2	ENSBTAG00000053952		COL4A2	protein_coding
CDYL2	protein_coding		SDC4	TGFB1	0	0.91		GPNMB	ENSBTAG00000053952		LXN	protein_coding
IGFBP1	protein_coding		COL4A1	TGFB1	0.184	0.497		PLTP	ENSBTAG00000053952		TMEM215	protein_coding
SOWAHD	protein_coding		SMAD7	TGFB1	0.113	0.976		ACO1	ENSBTAG00000053952		RNF130	protein_coding
SLC6A6	protein_coding		ENG	TGFB1	0.172	0.552		CSTB	ENSBTAG00000053952		RGS16	protein_coding
MAPK6	protein_coding		ITGA8	TGFB1	0.545	0.96		HAVCR2	ENSBTAG00000053952		RGS20	protein_coding
LOXL4	protein_coding		SMURF1	TGFB1	0.07	0.914		BAK1	ENSBTAG00000053952		RFESD	protein_coding
PLA2G4A	protein_coding		SPP1	TGFB1	0	0.469		VKORC1	ENSBTAG00000053952		CEP89	protein_coding
ABCF2	protein_coding		BGN	TGFB1	0.187	0.572		PIM1	ENSBTAG00000053952		ACTR3	protein_coding
SCFD2	protein_coding		LGALS3	TGFB1	0	0.414		BACE2	ENSBTAG00000053952		GNAI1	protein_coding
ENSBTAG00000015818	protein_coding		DGAT1	AGPAT3	0	0.475		RHOG	ENSBTAG00000053952		TNFRSF1A	protein_coding
PGM1	protein_coding		PLD3	AGPAT3	0	0.657		PLOD3	ENSBTAG00000053952		PAPSS2	protein_coding
CEBPB	protein_coding		GK	AGPAT3	0	0.429		UBAP1	ENSBTAG00000053952		GABARAPL2	protein_coding
DPEP1	protein_coding		RAP2B	CLEC5A	0.055	0.901		GRINA	ENSBTAG00000053952		TAF3	protein_coding
EVI2B	protein_coding		ITGAM	CLEC5A	0.044	0.921		YKT6	ENSBTAG00000053952		GCC1	protein_coding
BRI3	protein_coding		STOM	CLEC5A	0	0.902		ZNRF2	ENSBTAG00000053952		C1QTNF1	protein_coding
PHAF1	protein_coding		CD302	CLEC5A	0	0.424		HDHD3	ENSBTAG00000053952		LYPLA1	protein_coding
C22H3orf14	protein_coding		MRC1	CLEC5A	0	0.412		HEBP2	ENSBTAG00000053952		ZDHHC7	protein_coding
RPS6KA1	protein_coding		PTAFR	CLEC5A	0	0.904		POLB	ENSBTAG00000053952		PLIN2	protein_coding
MICAL1	protein_coding		DGAT1	CLEC5A	0	0.9		NADK	ENSBTAG00000053952		PMEL	protein_coding
NMD3	protein_coding		TNFRSF1B	CLEC5A	0	0.907		PUDP	ENSBTAG00000053952		ACADVL	protein_coding
SARS1	protein_coding		PTPRJ	CLEC5A	0	0.902		MMD	ENSBTAG00000053952		CCDC91	protein_coding
NME1	protein_coding		FCER1G	CLEC5A	0.068	0.929		TMEM268	ENSBTAG00000053952		MAPRE2	protein_coding
PIEZO2	protein_coding		TRPM2	CLEC5A	0	0.902		SUSD3	ENSBTAG00000053952		TRPV2	protein_coding
ALG2	protein_coding		SPI1	CLEC5A	0	0.423		FARP1	ENSBTAG00000053952		DPM2	protein_coding
ITGAL	protein_coding		LAMTOR2	CLEC5A	0	0.9		CD68	ENSBTAG00000053952		MTDH	protein_coding
ITGA10	protein_coding		ADAM10	CLEC5A	0	0.9		EIF4A1	ENSBTAG00000053952		DRAM1	protein_coding
GNG7	protein_coding		CD47	CLEC5A	0	0.9		TNFSF13	ENSBTAG00000053952		DTX4	protein_coding
MYO9B	protein_coding		CD300A	CLEC5A	0	0.905		UGP2	ENSBTAG00000053952		ADAMTSL4	protein_coding
TMEM251	protein_coding		TLR7	NLRP1	0	0.445		CERS2	ENSBTAG00000053952		MFGE8	protein_coding
PTP4A1	protein_coding		GSDMD	NLRP1	0	0.565		EFCAB14	ENSBTAG00000053952		FURIN	protein_coding
ANXA3	protein_coding		PYCARD	NLRP1	0.158	0.853		LRPAP1	ENSBTAG00000053952		PHC2	protein_coding
ENSBTAG00000053661	protein_coding		CTSB	NLRP1	0	0.409		SDF2L1	ENSBTAG00000053952		MAT2B	protein_coding
NTN4	protein_coding		CRELD2	DERL2	0	0.501		MAFG	ENSBTAG00000053952		SGPP1	protein_coding
HTR2B	protein_coding		DNAJB9	DERL2	0	0.406		ABI3	ENSBTAG00000053952		DNAJC13	protein_coding
FIBIN	protein_coding		SNX30	DERL2	0.262	0.483		GRK3	ENSBTAG00000053952		STAM	protein_coding
RPS19BP1	protein_coding		TOR1AIP2	DERL2	0	0.45		JAM3	ENSBTAG00000053641		PEX19	protein_coding
IGF2BP3	protein_coding		RNF145	DERL2	0.409	0.726		AXL	ENSBTAG00000053641		HPS3	protein_coding
PHACTR1	protein_coding		DERL1	DERL2	0.811	0.983		DNAJB11	ENSBTAG00000053641		HPCAL1	protein_coding
SPATA6	protein_coding		RNFT1	DERL2	0.409	0.618		SPATA6	ENSBTAG00000053641		DNAJB11	protein_coding
P3H1	protein_coding		HSPA5	DERL2	0.341	0.852		AVL9	ENSBTAG00000053641		FBN1	protein_coding
APH1A	protein_coding		ATF6	DERL2	0	0.496		GCC1	ENSBTAG00000053641		GGA2	protein_coding
PLSCR4	protein_coding		GTF2F2	PAF1	0.259	0.924		MTDH	ENSBTAG00000053641		PDIA6	protein_coding
CYSTM1	protein_coding		UBE2B	PAF1	0.2	0.928		SLC16A6	ENSBTAG00000053641		OSTM1	protein_coding
CHST11	protein_coding		PRR16	TNFAIP8L2	0	0.529		ACADVL	ENSBTAG00000053641		MAP3K7	protein_coding
TRIM36	protein_coding		CASP8	TNFAIP8L2	0.228	0.536		MAN1C1	ENSBTAG00000053641		PSMD12	protein_coding
CKAP4	protein_coding		RNH1	TPP2	0	0.466		PCSK7	ENSBTAG00000053641		AXL	protein_coding
XPNPEP2	protein_coding		CTSA	TPP2	0.069	0.563		MICALL2	ENSBTAG00000053641		ANGPTL6	protein_coding
ENSBTAG00000023823	protein_coding		ARF6	RIN2	0.175	0.465		TRPV2	ENSBTAG00000053641		SLC20A1	protein_coding
LPCAT2	protein_coding		CTSK	PLEKHM1	0	0.413		SFT2D1	ENSBTAG00000053641		BIN3	protein_coding
ABCA1	protein_coding		SNAP29	PLEKHM1	0	0.678		ECE1	ENSBTAG00000053641		SEC24D	protein_coding
SLC2A8	protein_coding		SLC39A13	PLEKHM1	0	0.425		DNAJC13	ENSBTAG00000053641		STAM2	protein_coding
SLA	protein_coding		DOCK4	PAQR5	0	0.431		LY9	ENSBTAG00000053641		CHPT1	protein_coding
SRGAP1	protein_coding		GPX3	ALOX5	0	0.91		FES	ENSBTAG00000053641		SECISBP2	protein_coding
BAG4	protein_coding		ALOX12	ALOX5	0	0.912		FURIN	ENSBTAG00000053641		IL10RA	protein_coding
INHBB	protein_coding		MPEG1	PTPN6	0	0.67		GAB2	ENSBTAG00000053641		DOK2	protein_coding
ENSBTAG00000025920	protein_coding		FCER1G	PTPN6	0.084	0.943		ENSBTAG00000002900	ENSBTAG00000053641		SLC38A7	protein_coding
C28H1orf198	protein_coding		WDFY4	PTPN6	0	0.623		MSR1	ENSBTAG00000053641		TKT	protein_coding
ST3GAL3	protein_coding		TLR7	PTPN6	0.072	0.657		CHRD	ENSBTAG00000053641		FKBP1B	protein_coding
USP9X	protein_coding		IFNAR1	PTPN6	0.151	0.913		TMEM63A	ENSBTAG00000053641		GDE1	protein_coding
ENSBTAG00000046324	protein_coding		SPI1	PTPN6	0	0.78		TAF3	ENSBTAG00000053641		NXT1	protein_coding
TREML1	protein_coding		STAT3	PTPN6	0.198	0.447		PDGFRB	ENSBTAG00000053641		B4GALT7	protein_coding
NEDD4	protein_coding		GSDMD	PTPN6	0	0.91		ENSBTAG00000002786	ENSBTAG00000053641		PPIC	protein_coding
RPN1	protein_coding		CSK	PTPN6	0.2	0.947		ENSBTAG00000002773	ENSBTAG00000053641		ENSBTAG00000032603	protein_coding
STK17A	protein_coding		PSTPIP1	PTPN6	0.154	0.489		TCN2	ENSBTAG00000053641		RTCA	protein_coding
DNAJC25	protein_coding		BTK	PTPN6	0.2	0.909		ABCA5	ENSBTAG00000053641		REXO2	protein_coding
GGTA1	protein_coding		ITGB1	PTPN6	0.107	0.839		OSTF1	ENSBTAG00000053641		ADA	protein_coding
GPR4	protein_coding		RIPK2	PTPN6	0.159	0.58		GNAI1	ENSBTAG00000053641		RNF122	protein_coding
CYBA	protein_coding		CYTH4C4	PTPN6	0	0.654		ATP6V1A	ENSBTAG00000053641		ALG2	protein_coding
OCSTAMP	protein_coding		WDFY3	PTPN6	0	0.472		KCTD10	ENSBTAG00000053641		FIBIN	protein_coding
PAPSS1	protein_coding		IRS2	PTPN6	0.602	0.629		BLZF1	ENSBTAG00000053641		NRROS	protein_coding
ADARB2	protein_coding		HCK	PTPN6	0.2	0.402		MARK4	ENSBTAG00000053641		SIRPB2	protein_coding
PIGX	protein_coding		HSPA5	PTPN6	0.042	0.524		STAM	ENSBTAG00000053641		SNX1	protein_coding
SAR1B	protein_coding		CORO1B	PTPN6	0	0.474		RGS10	ENSBTAG00000053641		ATP6V1H	protein_coding
XKRX	protein_coding		CD300A	PTPN6	0.181	0.411		ZDHHC7	ENSBTAG00000053641		AVL9	protein_coding
PEA15	protein_coding		ALOX5	TBXAS1	0	0.664		MAP3K7	ENSBTAG00000053641		PICALM	protein_coding
CASP8	protein_coding		GNA13	F2R	0.187	0.944		SAMSN1	ENSBTAG00000053641		TMEM63A	protein_coding
TRPM2	protein_coding		HTR2B	F2R	0	0.904		TRIM16	ENSBTAG00000053641		SEMA6B	protein_coding
ACTN4	protein_coding		P2RY6	F2R	0	0.903		VSTM1	ENSBTAG00000053641		HSD11B1	protein_coding
TMEM208	protein_coding		ARRB2	F2R	0	0.91		WDR45	ENSBTAG00000053641		FES	protein_coding
BCAR1	protein_coding		PTAFR	F2R	0	0.904		KRCC1	ENSBTAG00000053641		GCNT4	protein_coding
DOK3	protein_coding		BDKRB2	F2R	0	0.909		ZSWIM4	ENSBTAG00000053641		STK17A	protein_coding
OSGIN1	protein_coding		GNA14	F2R	0.116	0.919		BRD4	ENSBTAG00000053641		PHKG2	protein_coding
ARHGEF5	protein_coding		SELP	F2R	0	0.662		CHPT1	ENSBTAG00000053641		AP1B1	protein_coding
IRS2	protein_coding		ARRB1	F2R	0	0.919		AGMAT	ENSBTAG00000053641		MBP	protein_coding
RNF19A	protein_coding		ENSBTAG00000015818	F2R	0.233	0.573		MAD1L1	ENSBTAG00000053641		SLCO2A1	protein_coding
C1QA	protein_coding		GPR65	F2R	0	0.9		ALG2	ENSBTAG00000053641		CCDC50	protein_coding
CD47	protein_coding		PIK3R5	F2R	0	0.6		PTPRE	ENSBTAG00000053641		PI4K2A	protein_coding
TPBG	protein_coding		ZNRF1	UBE2K	0.278	0.928		ABHD13	ENSBTAG00000053641		STC2	protein_coding
RCAN1	protein_coding		RNF217	UBE2K	0.204	0.92		PSMD12	ENSBTAG00000053641		TMED9	protein_coding
TNK2	protein_coding		FAM114A1	UBE2K	0	0.495		IGF2R	ENSBTAG00000053641		CXCL14	protein_coding
CRELD2	protein_coding		MANF	UBE2K	0	0.426		HPS3	ENSBTAG00000053641		SERINC5	protein_coding
RAB32	protein_coding		RNF41	UBE2K	0.203	0.925		RBM47	ENSBTAG00000053641		CTSH	protein_coding
B4GALT7	protein_coding		RNF145	UBE2K	0.22	0.428		GGA2	ENSBTAG00000053641		GNPDA1	protein_coding
STK24	protein_coding		SPSB1	UBE2K	0	0.902		MAST3	ENSBTAG00000053641		MICAL1	protein_coding
RTCA	protein_coding		DERL2	UBE2K	0.075	0.524		ORAI3	ENSBTAG00000053641		MICALL2	protein_coding
ATP6V1D	protein_coding		NPLOC4	UBE2K	0	0.427		TMEM208	ENSBTAG00000053641		MARCKS	protein_coding
ATP12A	protein_coding		RAD18	UBE2K	0.336	0.479		LGALS3	ENSBTAG00000053641		STX12	protein_coding
MPPE1	protein_coding		ETF1	UBE2K	0	0.64		STING1	ENSBTAG00000053641		ZSWIM4	protein_coding
RALGAPA2	protein_coding		UBE2B	UBE2K	0	0.913		FBN1	ENSBTAG00000053641		TAGLN2	protein_coding
PLGRKT	protein_coding		RNFT1	UBE2K	0.22	0.517		PTP4A1	ENSBTAG00000053641		ARG2	protein_coding
ENSBTAG00000049393	pseudogene		HSPA5	UBE2K	0.084	0.455		NPL	ENSBTAG00000053641		CLPB	protein_coding
IGFBP4	protein_coding		SMURF1	UBE2K	0.288	0.939		SERINC3	ENSBTAG00000053641		GPRC5C	protein_coding
SQSTM1	protein_coding		UCHL1	UBE2K	0.084	0.405		MPPE1	ENSBTAG00000053641		SIRT2	protein_coding
GNPTAB	protein_coding		LPXN	INPP5D	0.21	0.405		INSIG2	ENSBTAG00000053641		SAMSN1	protein_coding
HM13	protein_coding		SELPLG	INPP5D	0	0.533		GDE1	ENSBTAG00000053641		SGK1	protein_coding
SMPDL3B	protein_coding		MPEG1	INPP5D	0	0.467		FCGR3A	ENSBTAG00000053641		GALNS	protein_coding
WNT10A	protein_coding		DOK3	INPP5D	0.267	0.592		MARCKS	ENSBTAG00000053641		PGK1	protein_coding
MAPRE2	protein_coding		FCER1G	INPP5D	0.07	0.514		TAGLN2	ENSBTAG00000053641		WDR7	protein_coding
LRMP	protein_coding		WDFY4	INPP5D	0	0.442		TFAP2C	ENSBTAG00000053641		BRD4	protein_coding
SLCO2A1	protein_coding		TLR7	INPP5D	0.047	0.578		ARAP1	ENSBTAG00000053641		KAT2B	protein_coding
ZNRF1	protein_coding		FCGR2B	INPP5D	0.443	0.557		FRMD8	ENSBTAG00000053641		ADPGK	protein_coding
RBM47	protein_coding		SPI1	INPP5D	0	0.495		SNX1	ENSBTAG00000053641		AMDHD2	protein_coding
SGK1	protein_coding		CSK	INPP5D	0.296	0.616		CIAO2A	ENSBTAG00000053641		PRELID1	protein_coding
ENSBTAG00000004339	protein_coding		PSTPIP1	INPP5D	0.21	0.644		PI4K2A	ENSBTAG00000053641		THBS1	protein_coding
CDK6	protein_coding		PTPN6	INPP5D	0.154	0.957		THBS1	ENSBTAG00000053641		NAGPA	protein_coding
FKBP1B	protein_coding		NCKAP1L	INPP5D	0	0.758		ARG2	ENSBTAG00000053641		MTHFD2	protein_coding
SNX10	protein_coding		BTK	INPP5D	0.296	0.556		SECISBP2	ENSBTAG00000053641		ABHD13	protein_coding
ENSBTAG00000047816	protein_coding		BIN1	INPP5D	0.185	0.525		CRAT	ENSBTAG00000053641		PGM3	protein_coding
ALG3	protein_coding		PLD3	INPP5D	0	0.44		TRABD	ENSBTAG00000053641		ABCA5	protein_coding
RNF122	protein_coding		BIN2	INPP5D	0.185	0.533		PDIA6	ENSBTAG00000053641		STEAP3	protein_coding
SEPTIN8	protein_coding		HCK	INPP5D	0.296	0.538		ATP6V1C2	ENSBTAG00000053641		BCL2A1	protein_coding
ENSBTAG00000050859	protein_coding		CD300A	INPP5D	0.265	0.513		C22H3orf14	ENSBTAG00000053641		ARHGEF5	protein_coding
PAOX	protein_coding		TNFRSF6B	NKAIN1	0	0.557		STAM2	ENSBTAG00000053641		SFT2D1	protein_coding
SLC11A1	protein_coding		PXK	NKAIN1	0	0.422		SLC17A9	ENSBTAG00000053641		FBXW2	protein_coding
CLEC10A	protein_coding		AP3S1	AP2M1	0.448	0.848		SLC2A6	ENSBTAG00000053641		GUSB	protein_coding
CCNJL	protein_coding		EPN1	AP2M1	0.215	0.961		STC2	ENSBTAG00000053641		BAK1	protein_coding
PCSK5	protein_coding		ARF6	AP2M1	0.046	0.925		SNX10	ENSBTAG00000053641		RPA1	protein_coding
SLC10A3	protein_coding		ARPC5	AP2M1	0	0.905		ARHGEF5	ENSBTAG00000053641		MOSPD1	protein_coding
AOX1	protein_coding		CLECL1	AP2M1	0.407	0.407		PDPN	ENSBTAG00000053641		XKRX	protein_coding
UGCG	protein_coding		CR2	AP2M1	0.407	0.413		NFKBIB	ENSBTAG00000053641		NCF1	protein_coding
PNO1	protein_coding		CLEC4A	AP2M1	0.407	0.407		SIRT2	ENSBTAG00000053641		MSR1	protein_coding
ENSBTAG00000052465	protein_coding		CD302	AP2M1	0.407	0.407		B4GALT7	ENSBTAG00000053641		PDPN	protein_coding
CD24	protein_coding		MRC1	AP2M1	0.407	0.407		HAPLN3	ENSBTAG00000053641		CD200R1L	protein_coding
ENSBTAG00000054824	lncRNA		ARRB2	AP2M1	0.187	0.925		TYRO3	ENSBTAG00000053641		CXCR4	protein_coding
RPS6KA3	protein_coding		TFRC	AP2M1	0	0.929		STC1	ENSBTAG00000053641		LPCAT1	protein_coding
ENSBTAG00000005584	protein_coding		PLA2R1	AP2M1	0.407	0.407		EHD3	ENSBTAG00000053641		ABCF2	protein_coding
CSNK1G2	protein_coding		REG4	AP2M1	0.407	0.407		SPTY2D1	ENSBTAG00000053641		CD68	protein_coding
RBM45	protein_coding		DNAJC6	AP2M1	0.208	0.943		PICALM	ENSBTAG00000053641		TMEM165	protein_coding
POLR1D	protein_coding		SNX18	AP2M1	0.226	0.947		SCMH1	ENSBTAG00000053641		GALC	protein_coding
ENSBTAG00000018312	protein_coding		ASGR2	AP2M1	0.407	0.407		SERINC5	ENSBTAG00000053641		IFITM1	protein_coding
GPR155	protein_coding		RALBP1	AP2M1	0.765	0.765		ENSBTAG00000001608	ENSBTAG00000053641		DSG3	protein_coding
DNAJC13	protein_coding		SELP	AP2M1	0.968	0.968		DIO2	ENSBTAG00000053641		ARRDC2	protein_coding
SPIDR	protein_coding		ARRB1	AP2M1	0.151	0.921		IL4R	ENSBTAG00000053641		MS4A7	protein_coding
RPA1	protein_coding		CLEC5A	AP2M1	0.407	0.407		WIPF1	ENSBTAG00000053641		PHLDA1	protein_coding
KCTD10	protein_coding		AP2A1	AP2M1	0.81	0.998		AGO2	ENSBTAG00000053641		DPEP1	protein_coding
ENSBTAG00000036111	protein_coding		BIN1	AP2M1	0.187	0.922		ADPGK	ENSBTAG00000053641		TMBIM4	protein_coding
SMIM14	protein_coding		ATP6V1B2	AP2M1	0	0.525		PPIC	ENSBTAG00000053641		GSTA1	protein_coding
TMTC4	protein_coding		M6PR	AP2M1	0	0.907		MGAT1	ENSBTAG00000053641		CYP4V2	protein_coding
LYPD1	protein_coding		LAYN	AP2M1	0.407	0.407		BCL6	ENSBTAG00000053641		DPP9	protein_coding
GSDMD	protein_coding		CLEC10A	AP2M1	0.407	0.407		ELK3	ENSBTAG00000053641		PRR5L	protein_coding
GK	protein_coding		CLTC	AP2M1	0.429	0.99		MRAS	ENSBTAG00000053641		KIAA1755	protein_coding
MDFIC	protein_coding		ATP6V1D	AP2M1	0	0.425		FYB1	ENSBTAG00000053641		PLBD2	protein_coding
STX4	protein_coding		DAB2	AP2M1	0.159	0.926		DTX2	ENSBTAG00000053641		PALMD	protein_coding
SERPINC1	protein_coding		CLEC7A	AP2M1	0.407	0.407		SRA1	ENSBTAG00000053641		GJB2	protein_coding
CYBC1	protein_coding		KLRG1	AP2M1	0.407	0.407		ABHD12	ENSBTAG00000053641		LACTB	protein_coding
CHRD	protein_coding		DNM2	AP2M1	0.069	0.958		THOC6	ENSBTAG00000053641		MFHAS1	protein_coding
TGFBR2	protein_coding		NECAP2	AP2M1	0.362	0.939		KCTD12	ENSBTAG00000053641		LEMD2	protein_coding
FAM241A	protein_coding		HSPA8	AP2M1	0.094	0.929		GLCE	ENSBTAG00000053641		FADS3	protein_coding
CTIF	protein_coding		CLEC12A	AP2M1	0.407	0.407		ADAMTS7	ENSBTAG00000053641		AGO4	protein_coding
ADAM10	protein_coding		ETF1	AP2M1	0	0.416		TMED9	ENSBTAG00000053641		SIK3	protein_coding
WAS	protein_coding		AP2A2	AP2M1	0.822	0.998		LGALS3BP	ENSBTAG00000053641		HCN2	protein_coding
CAMK1D	protein_coding		EPS15	AP2M1	0.084	0.969		B3GNT7	ENSBTAG00000053641		C2CD2L	protein_coding
YIF1A	protein_coding		IGF2R	AP2M1	0	0.909		SLCO2A1	ENSBTAG00000053641		SMIM14	protein_coding
MFSD5	protein_coding		RAP2B	MS4A3	0	0.9		TRMT6	ENSBTAG00000053641		RALGAPA2	protein_coding
TFR2	protein_coding		ITGAM	MS4A3	0	0.902		LRRC32	ENSBTAG00000053641		RRAD	protein_coding
PPT1	protein_coding		STOM	MS4A3	0	0.9		TMEM50A	ENSBTAG00000053641		WWC3	protein_coding
FLVCR2	protein_coding		DGAT1	MS4A3	0	0.9		PPP1R15A	ENSBTAG00000053641		EBI3	protein_coding
GDE1	protein_coding		TNFRSF1B	MS4A3	0	0.902		CLPB	ENSBTAG00000053641		CCPG1	protein_coding
ENSBTAG00000053952	lncRNA		PTPRJ	MS4A3	0	0.9		TMEM165	ENSBTAG00000053641		MIDN	protein_coding
DDX41	protein_coding		TRPM2	MS4A3	0	0.9		TFAP2A	ENSBTAG00000053641		GGTA1	protein_coding
RANBP10	protein_coding		CLEC5A	MS4A3	0	0.902		PLAT	ENSBTAG00000053641		TMEM104	protein_coding
GTF2F2	protein_coding		LAMTOR2	MS4A3	0	0.9		CD200R1L	ENSBTAG00000053641		ENSBTAG00000011195	protein_coding
SORT1	protein_coding		ADAM10	MS4A3	0	0.9		SERPINB8	ENSBTAG00000053641		STARD5	protein_coding
ENSBTAG00000050466	processed_pseudogene		CD47	MS4A3	0	0.9		SLAMF7	ENSBTAG00000053641		CRELD1	protein_coding
CPSF3	protein_coding		TNFSF8	TNFRSF21	0	0.493		UNC93B1	ENSBTAG00000053641		KCNK17	protein_coding
ELOVL1	protein_coding		RIPK2	TNFRSF21	0	0.465		STX12	ENSBTAG00000053641		FLOT2	protein_coding
NRROS	protein_coding		MAF	ZEB1	0	0.518		AP1B1	ENSBTAG00000053641		DRAM2	protein_coding
AGO4	protein_coding		SLC4A11	ZEB1	0	0.437		RPS6KC1	ENSBTAG00000053641		SAMD4B	protein_coding
PFN1	protein_coding		BCL2L11	ZEB1	0	0.43		PLXNA2	ENSBTAG00000053641		SH3BGRL3	protein_coding
ENC1	protein_coding		SMAD7	ZEB1	0.188	0.542		AIFM2	ENSBTAG00000053641		AGTRAP	protein_coding
ENSBTAG00000004082	pseudogene		RHOBTB2	ARHGAP17	0.201	0.927		ST3GAL1	ENSBTAG00000053641		FBLN7	protein_coding
ALOX5AP	protein_coding		SNX2	ARHGAP17	0	0.459		ADAM17	ENSBTAG00000053641		SCUBE3	protein_coding
PEX19	protein_coding		GSK3B	RCAN1	0.41	0.557		BMP2K	ENSBTAG00000053641		CORO7	protein_coding
PRR13	protein_coding		ATF6	RCAN1	0	0.41		GALC	ENSBTAG00000053641		MFSD5	protein_coding
ENSBTAG00000008257	protein_coding		LAT2	LYN	0	0.939		P4HA2	ENSBTAG00000053641		ANO10	protein_coding
EFEMP2	protein_coding		CDK6	LYN	0.111	0.916		NDUFAF7	ENSBTAG00000053641		KCNN1	protein_coding
PAMR1	protein_coding		FCER1G	LYN	0.187	0.941		SLC16A5	ENSBTAG00000053641		PRKAR1A	protein_coding
MS4A3	protein_coding		FCGR2B	LYN	0.158	0.933		GMCL1	ENSBTAG00000053641		SLC45A4	protein_coding
SH3PXD2B	protein_coding		SPI1	LYN	0.046	0.483		FHL2	ENSBTAG00000053641		MED25	protein_coding
LMBRD1	protein_coding		STAT3	LYN	0.213	0.942		FAM20A	ENSBTAG00000053641		PON2	protein_coding
ENSBTAG00000049906	protein_coding		CD40	LYN	0.152	0.413		OSBPL5	ENSBTAG00000053641		MVP	protein_coding
ENSBTAG00000002786	protein_coding		GNAI2	LYN	0.087	0.633		PILRA	ENSBTAG00000053641		NUDT4	protein_coding
RNPEPL1	protein_coding		PTPN6	LYN	0.249	0.956		CXCR4	ENSBTAG00000053641		RNPEPL1	protein_coding
PCOLCE	protein_coding		INPP5D	LYN	0.296	0.598		OSCAR	ENSBTAG00000053641		ABCA6	protein_coding
POFUT2	protein_coding		NCKAP1L	LYN	0.127	0.414		IL18R1	ENSBTAG00000053641		ABCA9	protein_coding
UGGT1	protein_coding		BTK	LYN	0.187	0.93		AMDHD2	ENSBTAG00000053641		KIAA0930	protein_coding
ENSBTAG00000054576	protein_coding		CD86	LYN	0	0.917		HCLS1	ENSBTAG00000053641		TMEM131	protein_coding
PPP3CA	protein_coding		PRKCQ	LYN	0.187	0.917		RAB10	ENSBTAG00000053641		STAC	protein_coding
ENSBTAG00000052522	protein_coding		HCK	LYN	0	0.941		CADM1	ENSBTAG00000053641		INSL6	protein_coding
MAP3K7	protein_coding		PIK3R5	LYN	0	0.91		LPCAT1	ENSBTAG00000053641		TREML1	protein_coding
BIN3	protein_coding		SKAP2	LYN	0.379	0.493		PLEKHB2	ENSBTAG00000053641		RBM45	protein_coding
CDV3	protein_coding		ELMO1	LYN	0	0.8		SPECC1	ENSBTAG00000053641		PLK3	protein_coding
DCN	protein_coding		FCGR3A	LYN	0.071	0.916		BMP1	ENSBTAG00000053641		SFMBT2	protein_coding
FAM83A	protein_coding		RAB38	RBP1	0	0.418		F2RL2	ENSBTAG00000053641		FAM83A	protein_coding
BRINP1	protein_coding		SAP30	RBP1	0.415	0.414		PGK1	ENSBTAG00000053641		CYGB	protein_coding
SEC61A1	protein_coding		CYP26B1	RBP1	0	0.504		SLC13A3	ENSBTAG00000053641		FAM102B	protein_coding
PCDHAC2	protein_coding		USP53	RBP1	0	0.455		UBASH3B	ENSBTAG00000053641		RBMS1	protein_coding
STX7	protein_coding		ACTR1B	CDC5L	0.765	0.807		TAX1BP3	ENSBTAG00000053641		MRS2	protein_coding
ENSBTAG00000016688	protein_coding		PAK2	CDC5L	0.843	0.867		CTNS	ENSBTAG00000053641		PLEKHO1	protein_coding
SYT11	protein_coding		KIF21B	CDC5L	0.691	0.698		GPR137B	ENSBTAG00000053641		SUSD1	protein_coding
PTGES2	protein_coding		VASN	CDC5L	0.843	0.846		PRDM1	ENSBTAG00000053641		METRNL	protein_coding
PLK2	protein_coding		FERMT3	CDC5L	0.513	0.513		EPHA2	ENSBTAG00000053641		PAQR4	protein_coding
CLN8	protein_coding		CDK6	CDC5L	0.358	0.43		CD300A	ENSBTAG00000053641		TEX2	protein_coding
SELP	protein_coding		HSPA6	CDC5L	0.378	0.439		DCP2	ENSBTAG00000053641		PLEKHA1	protein_coding
EPN1	protein_coding		GTF2F2	CDC5L	0	0.91		KAT2B	ENSBTAG00000053641		FAM78A	protein_coding
ADGRE5	protein_coding		RANBP10	CDC5L	0.691	0.698		BCL2A1	ENSBTAG00000053641		PKIB	protein_coding
APLP2	protein_coding		TLN1	CDC5L	0.843	0.843		CTSL	ENSBTAG00000053641		PHLDB3	protein_coding
STAM2	protein_coding		PARVB	CDC5L	0.843	0.843		FBXW2	ENSBTAG00000053641		LRRC8E	protein_coding
NXPE4	protein_coding		SMAP2	CDC5L	0.843	0.851		NDRG1	ENSBTAG00000053641		ISG12(B)	protein_coding
ENSBTAG00000052345	protein_coding		IFNAR1	CDC5L	0.464	0.463		GUSB	ENSBTAG00000053641		LRRC55	protein_coding
CHP2	protein_coding		DEPDC7	CDC5L	0.843	0.843		TAF10	ENSBTAG00000053641		CPOX	protein_coding
HACD4	protein_coding		RPS6KA2	CDC5L	0.423	0.422		PGM3	ENSBTAG00000053641		GPBAR1	protein_coding
FGR	protein_coding		SAR1B	CDC5L	0.765	0.783		PGS1	ENSBTAG00000053641		EMC3	protein_coding
PRELID1	protein_coding		ACTR1A	CDC5L	0.843	0.855		ADAMTS5	ENSBTAG00000053641		AKIRIN2	protein_coding
VAT1	protein_coding		BAZ1A	CDC5L	0.843	0.858		S100A5	ENSBTAG00000053641		LIPA	protein_coding
ENSBTAG00000055220	protein_coding		PAOX	CDC5L	0.565	0.565		APRT	ENSBTAG00000053641		TLE4	protein_coding
TMEM59	protein_coding		EIF5	CDC5L	0.082	0.437		ABCF2	ENSBTAG00000053641		SYNE3	protein_coding
DFFA	protein_coding		ADAP1	CDC5L	0.656	0.663		GPNMB	ENSBTAG00000053641		IPCEF1	protein_coding
DOCK7	protein_coding		DDX41	CDC5L	0.843	0.886		PLTP	ENSBTAG00000053641		ADAP2	protein_coding
GNB1L	protein_coding		ETV6	CDC5L	0.843	0.846		ACO1	ENSBTAG00000053641		OTULIN	protein_coding
TIMD4	protein_coding		RPS6KA1	CDC5L	0.423	0.422		CSTB	ENSBTAG00000053641		NTN4	protein_coding
HSPA8	protein_coding		DNM2	CDC5L	0.843	0.879		HAVCR2	ENSBTAG00000053641		JAM3	protein_coding
SLIT3	protein_coding		RAD18	CDC5L	0.843	0.851		BAK1	ENSBTAG00000053641		SPATA6	protein_coding
DUSP11	protein_coding		QKI	CDC5L	0.458	0.488		VKORC1	ENSBTAG00000053641		SLC16A6	protein_coding
BIN1	protein_coding		ETF1	CDC5L	0.843	0.921		PIM1	ENSBTAG00000053641		LY9	protein_coding
TIMELESS	protein_coding		BICC1	CDC5L	0.766	0.771		BACE2	ENSBTAG00000053641		GAB2	protein_coding
TMBIM4	protein_coding		PRKCQ	CDC5L	0.412	0.424		RHOG	ENSBTAG00000053641		ENSBTAG00000002773	protein_coding
PRKCQ	protein_coding		PFKL	CDC5L	0.765	0.775		PLOD3	ENSBTAG00000053641		OSTF1	protein_coding
ENSBTAG00000048379	protein_coding		ENSBTAG00000008257	CDC5L	0.812	0.819		UBAP1	ENSBTAG00000053641		KCTD10	protein_coding
SLC35D2	protein_coding		PARVG	CDC5L	0.437	0.437		GRINA	ENSBTAG00000053641		MARK4	protein_coding
SBF2	protein_coding		HSPA5	CDC5L	0.843	0.847		YKT6	ENSBTAG00000053641		RGS10	protein_coding
SLC25A10	protein_coding		C2	CDC5L	0.843	0.843		ZNRF2	ENSBTAG00000053641		WDR45	protein_coding
C29H11orf24	protein_coding		EHD3	CDC5L	0.637	0.645		HDHD3	ENSBTAG00000053641		MAD1L1	protein_coding
P2RY6	protein_coding		SNX18	PXK	0	0.4		HEBP2	ENSBTAG00000053641		PTPRE	protein_coding
MCFD2	protein_coding		WDFY4	PXK	0	0.522		POLB	ENSBTAG00000053641		RBM47	protein_coding
ADAMTS14	protein_coding		WDFY3	PXK	0	0.506		NADK	ENSBTAG00000053641		ORAI3	protein_coding
ENSBTAG00000012026	protein_coding		HTR2B	GNA15	0.108	0.908		PUDP	ENSBTAG00000053641		TMEM208	protein_coding
C1QC	protein_coding		P2RY6	GNA15	0	0.902		MMD	ENSBTAG00000053641		STING1	protein_coding
ENSBTAG00000008851	protein_coding		PTAFR	GNA15	0	0.902		TMEM268	ENSBTAG00000053641		PTP4A1	protein_coding
EFCAB14	protein_coding		RGS19	GNA15	0.211	0.927		SUSD3	ENSBTAG00000053641		NPL	protein_coding
LATS2	protein_coding		BDKRB2	GNA15	0.116	0.908		FARP1	ENSBTAG00000053641		SERINC3	protein_coding
STON1	protein_coding		GNA14	GNA15	0	0.903		CD68	ENSBTAG00000053641		CRAT	protein_coding
EIF4E3	protein_coding		RASD1	GNA15	0.178	0.482		EIF4A1	ENSBTAG00000053641		SLC2A6	protein_coding
SCARA3	protein_coding		F2R	GNA15	0.187	0.926		TNFSF13	ENSBTAG00000053641		SNX10	protein_coding
ACTR1B	protein_coding		GPR65	GNA15	0.108	0.942		UGP2	ENSBTAG00000053641		NFKBIB	protein_coding
ENSBTAG00000054284	lncRNA		RNF41	TICAM1	0.408	0.408		CERS2	ENSBTAG00000053641		HAPLN3	protein_coding
LRRC32	protein_coding		BIRC3	TICAM1	0	0.916		EFCAB14	ENSBTAG00000053641		TYRO3	protein_coding
ARAF	protein_coding		TLR7	TICAM1	0.409	0.755		LRPAP1	ENSBTAG00000053641		STC1	protein_coding
CCN2	protein_coding		IFNAR1	TICAM1	0	0.417		SDF2L1	ENSBTAG00000053641		SPTY2D1	protein_coding
TMEM108	protein_coding		CASP8	TICAM1	0.162	0.931		MAFG	ENSBTAG00000053641		SCMH1	protein_coding
ANKH	protein_coding		TLR6	TICAM1	0.409	0.664		ABI3	ENSBTAG00000053641		DIO2	protein_coding
GPR146	protein_coding		IRF3	TICAM1	0.17	0.974		GRK3	ENSBTAG00000053641		IL4R	protein_coding
PCSK7	protein_coding		RAP2B	CYBB	0.07	0.919		JAM3	ENSBTAG00000053153		WIPF1	protein_coding
GAL	protein_coding		GPX4	CYBB	0	0.631		AXL	ENSBTAG00000053153		MGAT1	protein_coding
ADAMTS5	protein_coding		ITGAM	CYBB	0	0.95		DNAJB11	ENSBTAG00000053153		DTX2	protein_coding
ME2	protein_coding		STOM	CYBB	0	0.902		SPATA6	ENSBTAG00000053153		SRA1	protein_coding
TAF10	protein_coding		PTAFR	CYBB	0	0.927		AVL9	ENSBTAG00000053153		ABHD12	protein_coding
LCN2	protein_coding		DGAT1	CYBB	0.048	0.901		GCC1	ENSBTAG00000053153		THOC6	protein_coding
FGD3	protein_coding		TNFRSF1B	CYBB	0	0.917		MTDH	ENSBTAG00000053153		GLCE	protein_coding
CNKSR3	protein_coding		PTPRJ	CYBB	0	0.907		SLC16A6	ENSBTAG00000053153		LGALS3BP	protein_coding
SH3BP1	protein_coding		FCER1G	CYBB	0	0.938		ACADVL	ENSBTAG00000053153		TRMT6	protein_coding
SEMA7A	protein_coding		TLR7	CYBB	0.11	0.49		MAN1C1	ENSBTAG00000053153		LRRC32	protein_coding
KPNA3	protein_coding		TRPM2	CYBB	0	0.911		PCSK7	ENSBTAG00000053153		TMEM50A	protein_coding
ASB9	protein_coding		SPI1	CYBB	0	0.559		MICALL2	ENSBTAG00000053153		PPP1R15A	protein_coding
MIA3	protein_coding		AIF1	CYBB	0.049	0.501		TRPV2	ENSBTAG00000053153		PLAT	protein_coding
ENSBTAG00000054738	lncRNA		CLEC5A	CYBB	0	0.909		SFT2D1	ENSBTAG00000053153		SERPINB8	protein_coding
ENSBTAG00000045880	protein_coding		MS4A3	CYBB	0	0.902		ECE1	ENSBTAG00000053153		SLAMF7	protein_coding
SLC26A11	protein_coding		BTK	CYBB	0.069	0.431		DNAJC13	ENSBTAG00000053153		UNC93B1	protein_coding
TSPAN4	protein_coding		CAMK2D	CYBB	0	0.8		LY9	ENSBTAG00000053153		RPS6KC1	protein_coding
THY1	protein_coding		CD86	CYBB	0	0.408		FES	ENSBTAG00000053153		PLXNA2	protein_coding
ENSBTAG00000052721	lncRNA		LAMTOR2	CYBB	0	0.9		FURIN	ENSBTAG00000053153		AIFM2	protein_coding
TCIM	protein_coding		HCK	CYBB	0.069	0.507		GAB2	ENSBTAG00000053153		ST3GAL1	protein_coding
SLCO4C1	protein_coding		VCAM1	CYBB	0	0.819		ENSBTAG00000002900	ENSBTAG00000053153		BMP2K	protein_coding
DTX2	protein_coding		ADAM10	CYBB	0	0.907		MSR1	ENSBTAG00000053153		NDUFAF7	protein_coding
PAQR4	protein_coding		CD47	CYBB	0	0.911		CHRD	ENSBTAG00000053153		SLC16A5	protein_coding
RPS4Y1	protein_coding		CD300A	CYBB	0	0.915		TMEM63A	ENSBTAG00000053153		GMCL1	protein_coding
EPHA2	protein_coding		CAMK2D	RASGRF1	0	0.91		TAF3	ENSBTAG00000053153		FHL2	protein_coding
SLAMF7	protein_coding		IGF2R	RASGRF1	0	0.642		PDGFRB	ENSBTAG00000053153		FAM20A	protein_coding
NID1	protein_coding		MRAS	RASGRF1	0.261	0.879		ENSBTAG00000002786	ENSBTAG00000053153		PILRA	protein_coding
TYRO3	protein_coding		UGP2	SLC35D2	0	0.645		ENSBTAG00000002773	ENSBTAG00000053153		OSCAR	protein_coding
PDE4A	protein_coding		RAP2B	ITGAV	0	0.901		TCN2	ENSBTAG00000053153		IL18R1	protein_coding
GGCX	protein_coding		ITGAM	ITGAV	0	0.919		ABCA5	ENSBTAG00000053153		HCLS1	protein_coding
ACOX1	protein_coding		STOM	ITGAV	0	0.906		OSTF1	ENSBTAG00000053153		RAB10	protein_coding
PSMD8	protein_coding		DGAT1	ITGAV	0	0.906		GNAI1	ENSBTAG00000053153		PLEKHB2	protein_coding
GNAI1	protein_coding		TLN1	ITGAV	0.244	0.76		ATP6V1A	ENSBTAG00000053153		BMP1	protein_coding
20ALPHA-HSD	protein_coding		TNFRSF1B	ITGAV	0	0.91		KCTD10	ENSBTAG00000053153		F2RL2	protein_coding
MANEA	protein_coding		PTPRJ	ITGAV	0.084	0.906		BLZF1	ENSBTAG00000053153		SLC13A3	protein_coding
KCNK17	protein_coding		PARVB	ITGAV	0	0.685		MARK4	ENSBTAG00000053153		UBASH3B	protein_coding
DUSP4	protein_coding		TRPM2	ITGAV	0	0.901		STAM	ENSBTAG00000053153		TAX1BP3	protein_coding
NFKBIB	protein_coding		TGFB1	ITGAV	0.802	0.982		RGS10	ENSBTAG00000053153		GPR137B	protein_coding
SPTAN1	protein_coding		CLEC5A	ITGAV	0.044	0.9		ZDHHC7	ENSBTAG00000053153		EPHA2	protein_coding
GPR87	protein_coding		MS4A3	ITGAV	0	0.9		MAP3K7	ENSBTAG00000053153		NDRG1	protein_coding
GNA14	protein_coding		CYBB	ITGAV	0	0.903		SAMSN1	ENSBTAG00000053153		TAF10	protein_coding
SURF4	protein_coding		THBS2	ITGAV	0.205	0.704		TRIM16	ENSBTAG00000053153		PGS1	protein_coding
RABAC1	protein_coding		ITGB1	ITGAV	0.367	0.991		VSTM1	ENSBTAG00000053153		ADAMTS5	protein_coding
HRH3	protein_coding		SHB	ITGAV	0	0.902		WDR45	ENSBTAG00000053153		S100A5	protein_coding
MMP1	protein_coding		COL4A1	ITGAV	0.065	0.71		KRCC1	ENSBTAG00000053153		APRT	protein_coding
ATP6V1C2	protein_coding		LAMTOR2	ITGAV	0	0.901		ZSWIM4	ENSBTAG00000053153		GPNMB	protein_coding
HDLBP	protein_coding		ENG	ITGAV	0.203	0.413		BRD4	ENSBTAG00000053153		PLTP	protein_coding
WDR86	protein_coding		PARVG	ITGAV	0	0.625		CHPT1	ENSBTAG00000053153		ACO1	protein_coding
TXNDC5	protein_coding		VCAM1	ITGAV	0.073	0.438		AGMAT	ENSBTAG00000053153		VKORC1	protein_coding
MEGF9	protein_coding		ADAM10	ITGAV	0.144	0.92		MAD1L1	ENSBTAG00000053153		PIM1	protein_coding
IL27	protein_coding		SPP1	ITGAV	0.187	0.905		ALG2	ENSBTAG00000053153		BACE2	protein_coding
REEP4	protein_coding		CD47	ITGAV	0.187	0.937		PTPRE	ENSBTAG00000053153		RHOG	protein_coding
CIAO2A	protein_coding		SELP	CYB5R1	0	0.904		ABHD13	ENSBTAG00000053153		PLOD3	protein_coding
CPOX	protein_coding		PLD3	CYB5R1	0	0.471		PSMD12	ENSBTAG00000053153		GRINA	protein_coding
FAP	protein_coding		FDXR	CYB5R1	0.429	0.578		IGF2R	ENSBTAG00000053153		YKT6	protein_coding
IL15RA	protein_coding		DPP7	SDCBP	0	0.9		HPS3	ENSBTAG00000053153		ZNRF2	protein_coding
CACHD1	protein_coding		FABP5	SDCBP	0.084	0.904		RBM47	ENSBTAG00000053153		HDHD3	protein_coding
CCL8	protein_coding		SERPINA3-3	SDCBP	0	0.9		GGA2	ENSBTAG00000053153		HEBP2	protein_coding
DOCK4	protein_coding		CTSA	SDCBP	0	0.9		MAST3	ENSBTAG00000053153		POLB	protein_coding
CADM1	protein_coding		SDC3	SDCBP	0.068	0.413		ORAI3	ENSBTAG00000053153		NADK	protein_coding
ORAI3	protein_coding		NPC2	SDCBP	0	0.906		TMEM208	ENSBTAG00000053153		MMD	protein_coding
RETREG1	protein_coding		PYCARD	SDCBP	0	0.9		LGALS3	ENSBTAG00000053153		SUSD3	protein_coding
FAM114A1	protein_coding		GRN	SDCBP	0	0.9		STING1	ENSBTAG00000053153		FARP1	protein_coding
NAGLU	protein_coding		HEXB	SDCBP	0	0.904		FBN1	ENSBTAG00000053153		EIF4A1	protein_coding
NUPR1	protein_coding		SDC4	SDCBP	0.85	0.931		PTP4A1	ENSBTAG00000053153		TNFSF13	protein_coding
ENSBTAG00000033252	protein_coding		CADM1	SDCBP	0.205	0.433		NPL	ENSBTAG00000053153		CERS2	protein_coding
MRAS	protein_coding		DNAJC6	DOCK7	0	0.449		SERINC3	ENSBTAG00000053153		LRPAP1	protein_coding
ENSBTAG00000040161	protein_coding		ELMO1	DOCK7	0.346	0.429		MPPE1	ENSBTAG00000053153		SDF2L1	protein_coding
KIF5C	protein_coding		GSK3B	NRP1	0.047	0.905		INSIG2	ENSBTAG00000053153		ABI3	protein_coding
GPX1	protein_coding		PAK2	NRP1	0	0.9		GDE1	ENSBTAG00000053153		ENSBTAG00000002900	protein_coding
UBE2W	protein_coding		LIMK1	NRP1	0.047	0.911		FCGR3A	ENSBTAG00000053153		ENSBTAG00000002786	protein_coding
ENSBTAG00000030230	protein_coding		TLN1	NRP1	0	0.905		MARCKS	ENSBTAG00000053153		TRIM16	protein_coding
SCARF2	protein_coding		PDGFB	NRP1	0.187	0.483		TAGLN2	ENSBTAG00000053153		MPPE1	protein_coding
LAMC1	protein_coding		ITGB1	NRP1	0	0.401		TFAP2C	ENSBTAG00000053153		CIAO2A	protein_coding
ARL1	protein_coding		NCAM1	NRP1	0	0.402		ARAP1	ENSBTAG00000053153		TRABD	protein_coding
IL7	protein_coding		CDK5R1	NRP1	0	0.907		FRMD8	ENSBTAG00000053153		C22H3orf14	protein_coding
RAP2B	protein_coding		PDGFRB	NRP1	0	0.43		SNX1	ENSBTAG00000053153		ENSBTAG00000001608	protein_coding
TTR	protein_coding		PAK2	SHC1	0.115	0.908		CIAO2A	ENSBTAG00000053153		AGO2	protein_coding
FAM174B	protein_coding		LAT2	SHC1	0	0.905		PI4K2A	ENSBTAG00000053153		FYB1	protein_coding
BCL2A1	protein_coding		TLN1	SHC1	0	0.916		THBS1	ENSBTAG00000053153		CTSL	protein_coding
TEN1	protein_coding		DOK3	SHC1	0.119	0.439		ARG2	ENSBTAG00000053153		CSTB	protein_coding
JAM3	protein_coding		FCER1G	SHC1	0.435	0.524		SECISBP2	ENSBTAG00000053153		HAVCR2	protein_coding
SLC66A3	protein_coding		HBEGF	SHC1	0	0.917		CRAT	ENSBTAG00000053153		PUDP	protein_coding
KSR1	protein_coding		STAT3	SHC1	0.158	0.482		TRABD	ENSBTAG00000053153		TMEM268	protein_coding
CCDC50	protein_coding		CSK	SHC1	0.204	0.929		PDIA6	ENSBTAG00000053153		EFCAB14	protein_coding
ENSBTAG00000048747	protein_coding		PTPN6	SHC1	0.165	0.929		ATP6V1C2	ENSBTAG00000053153		GRK3	protein_coding
SLC25A24	protein_coding		INPP5D	SHC1	0.425	0.968		C22H3orf14	ENSBTAG00000053153		ENSBTAG00000033531	pseudogene
CYBRD1	protein_coding		ZEB1	SHC1	0	0.475		STAM2	ENSBTAG00000053153		MPEG1	pseudogene
ENSBTAG00000050156	protein_coding		LYN	SHC1	0.204	0.96		SLC17A9	ENSBTAG00000053153		TICAM1	pseudogene
FKBP2	protein_coding		CYBB	SHC1	0	0.408		SLC2A6	ENSBTAG00000053153
RAB5IF	protein_coding		TGFBR2	SHC1	0.324	0.428		STC2	ENSBTAG00000053153
ABHD5	protein_coding		BTK	SHC1	0.204	0.935		SNX10	ENSBTAG00000053153
GLCE	protein_coding		ITGB1	SHC1	0.615	0.661		ARHGEF5	ENSBTAG00000053153
MST1R	protein_coding		IRS2	SHC1	0.187	0.956		PDPN	ENSBTAG00000053153
WNT6	protein_coding		HCK	SHC1	0.204	0.718		NFKBIB	ENSBTAG00000053153
SLC12A4	protein_coding		VCAM1	SHC1	0	0.494		SIRT2	ENSBTAG00000053153
NEURL1	protein_coding		NRG1	SHC1	0	0.912		B4GALT7	ENSBTAG00000053153
BLVRA	protein_coding		PDGFRB	SHC1	0.188	0.875		HAPLN3	ENSBTAG00000053153
ABCD1	protein_coding		TBX15	TGFBR2	0	0.489		TYRO3	ENSBTAG00000053153
EXOC5	protein_coding		SMURF1	TEAD4	0.41	0.422		STC1	ENSBTAG00000053153
ENSBTAG00000027419	protein_coding		LGMN	MANBA	0	0.462		EHD3	ENSBTAG00000053153
AGPAT5	protein_coding		STOM	MANBA	0	0.9		SPTY2D1	ENSBTAG00000053153
AQR	protein_coding		MANF	MANBA	0	0.452		PICALM	ENSBTAG00000053153
DEFB4A	protein_coding		MAN2A1	MANBA	0	0.72		SCMH1	ENSBTAG00000053153
WDR81	protein_coding		BRI3	MANBA	0	0.9		SERINC5	ENSBTAG00000053153
ENSBTAG00000052600	protein_coding		BDKRB2	MANBA	0	0.445		ENSBTAG00000001608	ENSBTAG00000053153
HEBP2	protein_coding		SMPDL3A	MANBA	0	0.477		DIO2	ENSBTAG00000053153
SEMA6B	protein_coding		PSAP	MANBA	0	0.92		IL4R	ENSBTAG00000053153
RFESD	protein_coding		SNAP29	MANBA	0	0.9		WIPF1	ENSBTAG00000053153
PTK7	protein_coding		HEXB	MANBA	0	0.493		AGO2	ENSBTAG00000053153
PCGF2	protein_coding		PSEN1	MANBA	0	0.9		ADPGK	ENSBTAG00000053153
SPCS3	protein_coding		XYLB	MANBA	0	0.565		PPIC	ENSBTAG00000053153
SCYL1	protein_coding		LAMP1	MANBA	0	0.908		MGAT1	ENSBTAG00000053153
ADORA2B	protein_coding		LAMP2	MANBA	0	0.913		BCL6	ENSBTAG00000053153
PALMD	protein_coding		RAP2B	C3AR1	0	0.902		ELK3	ENSBTAG00000053153
SGPP1	protein_coding		ITGAM	C3AR1	0	0.946		MRAS	ENSBTAG00000053153
RAD18	protein_coding		CR2	C3AR1	0	0.428		FYB1	ENSBTAG00000053153
NDUFAF7	protein_coding		STOM	C3AR1	0	0.905		DTX2	ENSBTAG00000053153
STT3B	protein_coding		MPEG1	C3AR1	0	0.553		SRA1	ENSBTAG00000053153
RCL1	protein_coding		DGAT1	C3AR1	0.057	0.901		ABHD12	ENSBTAG00000053153
MAN2A1	protein_coding		TNFRSF1B	C3AR1	0	0.907		THOC6	ENSBTAG00000053153
SLC17A9	protein_coding		PTPRJ	C3AR1	0	0.918		KCTD12	ENSBTAG00000053153
DPAGT1	protein_coding		FCER1G	C3AR1	0	0.527		GLCE	ENSBTAG00000053153
TOLLIP	protein_coding		WDFY4	C3AR1	0	0.402		ADAMTS7	ENSBTAG00000053153
ENSBTAG00000031548	protein_coding		BRI3	C3AR1	0	0.9		TMED9	ENSBTAG00000053153
ITGA8	protein_coding		TLR7	C3AR1	0	0.569		LGALS3BP	ENSBTAG00000053153
PAM	protein_coding		TRPM2	C3AR1	0	0.915		B3GNT7	ENSBTAG00000053153
RHEX	protein_coding		BDKRB2	C3AR1	0	0.9		SLCO2A1	ENSBTAG00000053153
SPTY2D1	protein_coding		SPI1	C3AR1	0	0.65		TRMT6	ENSBTAG00000053153
NUDT4	protein_coding		PSAP	C3AR1	0	0.902		LRRC32	ENSBTAG00000053153
MTHFD2	protein_coding		C5AR1	C3AR1	0	0.923		TMEM50A	ENSBTAG00000053153
LAMTOR2	protein_coding		SNAP29	C3AR1	0	0.9		PPP1R15A	ENSBTAG00000053153
ENSBTAG00000049490	protein_coding		GNAI2	C3AR1	0.208	0.919		CLPB	ENSBTAG00000053153
ATG3	protein_coding		CLEC5A	C3AR1	0	0.908		TMEM165	ENSBTAG00000053153
EMP1	protein_coding		MS4A3	C3AR1	0	0.902		TFAP2A	ENSBTAG00000053153
KIF21B	protein_coding		CYBB	C3AR1	0	0.926		PLAT	ENSBTAG00000053153
INSL6	protein_coding		ITGAV	C3AR1	0	0.901		CD200R1L	ENSBTAG00000053153
DPYSL2	protein_coding		MANBA	C3AR1	0	0.917		SERPINB8	ENSBTAG00000053153
TPD52	protein_coding		P2RY12	C3AR1	0	0.913		SLAMF7	ENSBTAG00000053153
PAF1	protein_coding		CYTH4C4	C3AR1	0	0.444		UNC93B1	ENSBTAG00000053153
SLC16A5	protein_coding		CD86	C3AR1	0	0.623		STX12	ENSBTAG00000053153
ENSBTAG00000053641	lncRNA		PSEN1	C3AR1	0	0.901		AP1B1	ENSBTAG00000053153
RARRES1	protein_coding		LAMTOR2	C3AR1	0	0.9		RPS6KC1	ENSBTAG00000053153
GBE1	protein_coding		LAMP1	C3AR1	0	0.9		PLXNA2	ENSBTAG00000053153
ENSBTAG00000011161	protein_coding		VCAM1	C3AR1	0	0.479		AIFM2	ENSBTAG00000053153
FBXL14	protein_coding		LAMP2	C3AR1	0	0.9		ST3GAL1	ENSBTAG00000053153
RBM19	protein_coding		ADAM10	C3AR1	0	0.904		ADAM17	ENSBTAG00000053153
ENSBTAG00000053073	protein_coding		CD47	C3AR1	0	0.903		BMP2K	ENSBTAG00000053153
UBFD1	protein_coding		FCGR3A	C3AR1	0	0.581		GALC	ENSBTAG00000053153
RGCC	protein_coding		GTF2F2	CPSF3	0	0.914		P4HA2	ENSBTAG00000053153
LIMA1	protein_coding		CDC5L	CPSF3	0.843	0.986		NDUFAF7	ENSBTAG00000053153
LDHA	protein_coding		CD83	CD276	0	0.447		SLC16A5	ENSBTAG00000053153
TCEAL9	protein_coding		TPBG	CD276	0	0.459		GMCL1	ENSBTAG00000053153
PLCB2	protein_coding		CD40	CD276	0	0.578		FHL2	ENSBTAG00000053153
SMPD2	protein_coding		CLPTM1	CD276	0	0.424		FAM20A	ENSBTAG00000053153
RBKS	protein_coding		STOM	LRMP	0	0.9		OSBPL5	ENSBTAG00000053153
SLC25A30	protein_coding		BRI3	LRMP	0	0.9		PILRA	ENSBTAG00000053153
TGFB2	protein_coding		PSAP	LRMP	0	0.902		CXCR4	ENSBTAG00000053153
AGMAT	protein_coding		SNAP29	LRMP	0	0.9		OSCAR	ENSBTAG00000053153
C3	protein_coding		MANBA	LRMP	0	0.9		IL18R1	ENSBTAG00000053153
ARL8A	protein_coding		C3AR1	LRMP	0	0.908		AMDHD2	ENSBTAG00000053153
BIRC3	protein_coding		BTK	LRMP	0	0.666		HCLS1	ENSBTAG00000053153
EBI3	protein_coding		PSEN1	LRMP	0	0.901		RAB10	ENSBTAG00000053153
ENSBTAG00000050242	protein_coding		LAMP1	LRMP	0	0.902		CADM1	ENSBTAG00000053153
CRELD1	protein_coding		LAMP2	LRMP	0	0.902		LPCAT1	ENSBTAG00000053153
WDR70	protein_coding		CHIC2	ACSL6	0	0.583		PLEKHB2	ENSBTAG00000053153
ASGR2	protein_coding		ACOX1	ACSL6	0.082	0.466		SPECC1	ENSBTAG00000053153
DPM2	protein_coding		ABCD1	ACSL6	0.348	0.647		BMP1	ENSBTAG00000053153
TMEM185B	protein_coding		MGLL	ACSL6	0	0.871		F2RL2	ENSBTAG00000053153
TICAM1	pseudogene		ETV6	ACSL6	0	0.463		PGK1	ENSBTAG00000053153
HAPLN3	protein_coding		PPT1	ACSL6	0	0.625		SLC13A3	ENSBTAG00000053153
CLPB	protein_coding		UGP2	ACSL6	0	0.488		UBASH3B	ENSBTAG00000053153
VWC2	protein_coding		ARHGAP4	NCKAP1L	0.129	0.465		TAX1BP3	ENSBTAG00000053153
SHTN1	protein_coding		WAS	NCKAP1L	0.175	0.961		CTNS	ENSBTAG00000053153
LYPLA1	protein_coding		ARPC1B	NCKAP1L	0	0.924		GPR137B	ENSBTAG00000053153
TINAGL1	protein_coding		ARPC5	NCKAP1L	0	0.938		PRDM1	ENSBTAG00000053153
GPRC5C	protein_coding		LPXN	NCKAP1L	0	0.423		EPHA2	ENSBTAG00000053153
SLC25A3	protein_coding		RIN2	NCKAP1L	0	0.454		CD300A	ENSBTAG00000053153
TAGLN2	protein_coding		LAPTM5	NCKAP1L	0	0.693		DCP2	ENSBTAG00000053153
ENSBTAG00000050791	protein_coding		BIRC3	CLIP3	0	0.901		KAT2B	ENSBTAG00000053153
ANKRD1	protein_coding		MAPRE1	CLIP3	0.423	0.541		BCL2A1	ENSBTAG00000053153
CNNM2	protein_coding		CD83	CD163	0	0.473		CTSL	ENSBTAG00000053153
MKLN1	protein_coding		ITGAM	CD163	0	0.768		FBXW2	ENSBTAG00000053153
SPCS2	protein_coding		CR2	CD163	0.048	0.442		NDRG1	ENSBTAG00000053153
ACTG1	protein_coding		MRC1	CD163	0.048	0.907		GUSB	ENSBTAG00000053153
ENSBTAG00000032603	protein_coding		FCGR2B	CD163	0	0.523		TAF10	ENSBTAG00000053153
RPS6KC1	protein_coding		STAT3	CD163	0	0.401		PGM3	ENSBTAG00000053153
ENSBTAG00000052162	protein_coding		CD40	CD163	0	0.537		PGS1	ENSBTAG00000053153
ARFGAP1	protein_coding		CD86	CD163	0	0.747		ADAMTS5	ENSBTAG00000053153
SERP1	protein_coding		NCAM1	CD163	0	0.418		S100A5	ENSBTAG00000053153
FAM210B	protein_coding		RALBP1	RGL1	0	0.416		APRT	ENSBTAG00000053153
TLN1	protein_coding		TNFAIP8L2	RGL1	0	0.416		ABCF2	ENSBTAG00000053153
ENSBTAG00000047265	protein_coding		QKI	RGL1	0	0.465		GPNMB	ENSBTAG00000053153
KLRG1	protein_coding		MRAS	RGL1	0.275	0.902		PLTP	ENSBTAG00000053153
NPL	protein_coding		ITGAM	THY1	0.157	0.927		ACO1	ENSBTAG00000053153
THBS1	protein_coding		TFRC	THY1	0	0.456		CSTB	ENSBTAG00000053153
MICALL2	protein_coding		FCGR2B	THY1	0	0.429		HAVCR2	ENSBTAG00000053153
ABO	protein_coding		CD40	THY1	0	0.47		BAK1	ENSBTAG00000053153
FAM180A	protein_coding		TGFB1	THY1	0	0.491		VKORC1	ENSBTAG00000053153
CLECL1	protein_coding		ITGAV	THY1	0.187	0.453		PIM1	ENSBTAG00000053153
PFKL	protein_coding		ITGA1	THY1	0.077	0.414		BACE2	ENSBTAG00000053153
C3H1orf54	protein_coding		ITGB1	THY1	0.156	0.821		RHOG	ENSBTAG00000053153
SHMT2	protein_coding		DDX41	THY1	0	0.472		PLOD3	ENSBTAG00000053153
TNFRSF11A	protein_coding		CD86	THY1	0	0.442		UBAP1	ENSBTAG00000053153
SEC22B	protein_coding		PSEN1	THY1	0	0.429		GRINA	ENSBTAG00000053153
RNF128	protein_coding		ENG	THY1	0	0.649		YKT6	ENSBTAG00000053153
SHB	protein_coding		VCAM1	THY1	0	0.505		ZNRF2	ENSBTAG00000053153
FAM71F2	protein_coding		MDGA1	THY1	0	0.902		HDHD3	ENSBTAG00000053153
POLB	protein_coding		NCAM1	THY1	0	0.493		HEBP2	ENSBTAG00000053153
CHAF1B	protein_coding		SPP1	THY1	0	0.442		POLB	ENSBTAG00000053153
CCPG1	protein_coding		PDGFRB	THY1	0	0.502		NADK	ENSBTAG00000053153
PEG3	protein_coding		FCGR3A	THY1	0	0.904		PUDP	ENSBTAG00000053153
AVL9	protein_coding		OSGIN1	PHTF1	0	0.4		MMD	ENSBTAG00000053153
GSK3B	protein_coding		ELFN1	EGFLAM	0.285	0.604		TMEM268	ENSBTAG00000053153
PIK3R5	protein_coding		TBC1D9	EGFLAM	0	0.405		SUSD3	ENSBTAG00000053153
ISM1	protein_coding		CCNYL1	EGFLAM	0	0.431		FARP1	ENSBTAG00000053153
ARSG	protein_coding		NEURL1	EGFLAM	0	0.453		CD68	ENSBTAG00000053153
SRI	protein_coding		RUNX3	IL21R	0	0.501		EIF4A1	ENSBTAG00000053153
ZBED8	protein_coding		PDGFB	IL21R	0	0.6		TNFSF13	ENSBTAG00000053153
FMNL1	protein_coding		STAT3	IL21R	0.068	0.962		UGP2	ENSBTAG00000053153
RALGDS	protein_coding		CD40	IL21R	0	0.637		CERS2	ENSBTAG00000053153
BMP2	protein_coding		INPP5D	IL21R	0	0.476		EFCAB14	ENSBTAG00000053153
RAB21	protein_coding		PLD3	IL21R	0	0.436		LRPAP1	ENSBTAG00000053153
STARD5	protein_coding		RANBP10	FBP2	0.176	0.446		SDF2L1	ENSBTAG00000053153
AK5	protein_coding		RBKS	FBP2	0	0.43		MAFG	ENSBTAG00000053153
ARHGAP28	protein_coding		GLUL	FBP2	0	0.411		ABI3	ENSBTAG00000053153
CPEB4	protein_coding		HK2	FBP2	0	0.938		GRK3	ENSBTAG00000053153
SERF1A	protein_coding		PFKL	FBP2	0.064	0.89		JAM3	ENSBTAG00000052866
IL21R	protein_coding		PFKFB3	FBP2	0	0.755		AXL	ENSBTAG00000052866
SEC24A	protein_coding		GK	FBP2	0	0.638		DNAJB11	ENSBTAG00000052866
SH2D1B	protein_coding		ALG3	FBP2	0	0.432		SPATA6	ENSBTAG00000052866
SLC39A7	protein_coding		UGP2	FBP2	0	0.423		AVL9	ENSBTAG00000052866
SLC38A2	protein_coding		PSEN1	OPA1	0	0.462		GCC1	ENSBTAG00000052866
MAD1L1	protein_coding		EPS15	OPA1	0.268	0.543		MTDH	ENSBTAG00000052866
PTPN6	protein_coding		OSBPL2	NAAA	0	0.493		SLC16A6	ENSBTAG00000052866
AAGAB	protein_coding		UGCG	NAAA	0	0.493		ACADVL	ENSBTAG00000052866
ENSBTAG00000049210	lncRNA		LAMP2	NAAA	0	0.544		MAN1C1	ENSBTAG00000052866
CXCL14	protein_coding		DNAJC1	NEK6	0.409	0.492		PCSK7	ENSBTAG00000052866
FDXR	protein_coding		DENND1A	NEK6	0	0.43		MICALL2	ENSBTAG00000052866
PTGS1	protein_coding		STAT3	ITPKC	0	0.406		TRPV2	ENSBTAG00000052866
TMEM63B	protein_coding		CIB1	ITPKC	0.189	0.469		SFT2D1	ENSBTAG00000052866
PSEN1	protein_coding		PDGFRB	ITPKC	0	0.405		ECE1	ENSBTAG00000052866
HSPG2	protein_coding		DUSP4	SPRED2	0	0.504		DNAJC13	ENSBTAG00000052866
ZCCHC14	protein_coding		PSMD8	SPRED2	0	0.9		LY9	ENSBTAG00000052866
ENSBTAG00000049411	protein_coding		CISH	SPRED2	0	0.424		FES	ENSBTAG00000052866
ANO10	protein_coding		PTPN6	SPRED2	0.069	0.562		FURIN	ENSBTAG00000052866
MTMR9	protein_coding		CDC5L	SPRED2	0.421	0.42		GAB2	ENSBTAG00000052866
GNA13	protein_coding		ZMAT4	SPRED2	0	0.454		ENSBTAG00000002900	ENSBTAG00000052866
EVA1B	protein_coding		WNT4	PTGES	0	0.475		MSR1	ENSBTAG00000052866
APRT	protein_coding		ALOX5	PTGES	0	0.582		CHRD	ENSBTAG00000052866
TIFAB	protein_coding		TBXAS1	PTGES	0	0.963		TMEM63A	ENSBTAG00000052866
NOCT	protein_coding		ITGAM	CCR1	0	0.63		TAF3	ENSBTAG00000052866
SLC25A51	protein_coding		ARRB2	CCR1	0.084	0.633		PDGFRB	ENSBTAG00000052866
FJX1	protein_coding		PTAFR	CCR1	0	0.816		ENSBTAG00000002786	ENSBTAG00000052866
GLDC	protein_coding		BDKRB2	CCR1	0.058	0.901		ENSBTAG00000002773	ENSBTAG00000052866
SLC26A6	protein_coding		SPI1	CCR1	0	0.646		TCN2	ENSBTAG00000052866
OTOS	protein_coding		PSAP	CCR1	0	0.901		ABCA5	ENSBTAG00000052866
ENSBTAG00000033531	pseudogene		C5AR1	CCR1	0	0.945		OSTF1	ENSBTAG00000052866
PRR5L	protein_coding		CD40	CCR1	0.126	0.496		GNAI1	ENSBTAG00000052866
LIMK1	protein_coding		GNAI2	CCR1	0.153	0.913		ATP6V1A	ENSBTAG00000052866
C8H9orf72	protein_coding		ARRB1	CCR1	0.117	0.658		KCTD10	ENSBTAG00000052866
MFSD11	protein_coding		C3AR1	CCR1	0	0.922		BLZF1	ENSBTAG00000052866
SSH2	protein_coding		P2RY12	CCR1	0	0.903		MARK4	ENSBTAG00000052866
HDHD3	protein_coding		CD86	CCR1	0	0.58		STAM	ENSBTAG00000052866
SPAG9	protein_coding		HCK	CCR1	0.157	0.508		RGS10	ENSBTAG00000052866
FAM167A	protein_coding		VCAM1	CCR1	0	0.467		ZDHHC7	ENSBTAG00000052866
DCBLD1	protein_coding		CTSK	GNPTAB	0	0.511		MAP3K7	ENSBTAG00000052866
CFLAR	protein_coding		PLEKHM1	GNPTAB	0	0.605		SAMSN1	ENSBTAG00000052866
ABHD13	protein_coding		SLC39A13	GNPTAB	0	0.418		TRIM16	ENSBTAG00000052866
TNIP1	protein_coding		IGF2R	GNPTAB	0	0.478		VSTM1	ENSBTAG00000052866
MAP2	protein_coding		IGFBP3	IGF2BP3	0	0.473		WDR45	ENSBTAG00000052866
TFIP11	protein_coding		IGF2R	IGF2BP3	0	0.431		KRCC1	ENSBTAG00000052866
RRAD	protein_coding		TNFRSF6B	IL10RB	0	0.463		ZSWIM4	ENSBTAG00000052866
WHAMM	protein_coding		PDGFB	IL10RB	0	0.6		BRD4	ENSBTAG00000052866
NXT1	protein_coding		STAT3	IL10RB	0.114	0.965		CHPT1	ENSBTAG00000052866
CHSY1	protein_coding		C3AR1	IL10RB	0	0.537		AGMAT	ENSBTAG00000052866
GSTA1	protein_coding		CCR1	IL10RB	0	0.403		MAD1L1	ENSBTAG00000052866
LAMB1	protein_coding		CLDN4	KIAA1755	0	0.452		ALG2	ENSBTAG00000052866
ARSA	protein_coding		GNAI2	KIAA1755	0.067	0.595		PTPRE	ENSBTAG00000052866
KCNT1	protein_coding		FAM114A1	FNDC3B	0	0.524		ABHD13	ENSBTAG00000052866
COP1	protein_coding		YIF1B	FNDC3B	0	0.502		PSMD12	ENSBTAG00000052866
YIF1B	protein_coding		STAT3	FNDC3B	0	0.603		IGF2R	ENSBTAG00000052866
ENSBTAG00000035726	protein_coding		PARVG	FNDC3B	0	0.557		HPS3	ENSBTAG00000052866
CTSF	protein_coding		B3GNT7	FNDC3B	0	0.584		RBM47	ENSBTAG00000052866
MFAP2	protein_coding		RAB20	RAB21	0	0.922		GGA2	ENSBTAG00000052866
NOS2	protein_coding		RAB31	RAB21	0	0.914		MAST3	ENSBTAG00000052866
CIB1	protein_coding		ARF6	RAB21	0	0.646		ORAI3	ENSBTAG00000052866
TMEM65	protein_coding		SBF2	RAB21	0.3	0.951		TMEM208	ENSBTAG00000052866
PREX1	protein_coding		RAB42	RAB21	0	0.913		LGALS3	ENSBTAG00000052866
ITPRIP	protein_coding		AGFG1	RAB21	0.07	0.446		STING1	ENSBTAG00000052866
LPXN	protein_coding		ITGB1	RAB21	0.187	0.423		FBN1	ENSBTAG00000052866
FBXO28	protein_coding		LAMP1	RAB21	0	0.404		PTP4A1	ENSBTAG00000052866
KLK10	protein_coding		RAB15	RAB21	0	0.914		NPL	ENSBTAG00000052866
ENSBTAG00000051317	lncRNA		CR2	TSPAN4	0.042	0.412		SERINC3	ENSBTAG00000052866
ENSBTAG00000050786	protein_coding		ITGB1	TSPAN4	0.187	0.457		MPPE1	ENSBTAG00000052866
AHSA2	protein_coding		LAMP1	TSPAN4	0	0.422		INSIG2	ENSBTAG00000052866
S100A13	protein_coding		ADAM10	TSPAN4	0.116	0.524		GDE1	ENSBTAG00000052866
GRM8	protein_coding		DNAJC6	RFK	0	0.41		FCGR3A	ENSBTAG00000052866
FOXQ1	protein_coding		AVPI1	RFK	0	0.558		MARCKS	ENSBTAG00000052866
NOP10	protein_coding		THBS2	RFK	0	0.494		TAGLN2	ENSBTAG00000052866
ENSBTAG00000046335	protein_coding		FDXR	RFK	0	0.441		TFAP2C	ENSBTAG00000052866
IGFBPL1	protein_coding		GBE1	OSBPL3	0	0.424		ARAP1	ENSBTAG00000052866
CS	protein_coding		SHMT2	OSBPL3	0	0.46		FRMD8	ENSBTAG00000052866
MAP3K5	protein_coding		BCAP31	OSBPL3	0	0.431		SNX1	ENSBTAG00000052866
WWC3	protein_coding		TLN1	ITGA2	0.16	0.781		CIAO2A	ENSBTAG00000052866
CLIP3	protein_coding		PARVB	ITGA2	0	0.654		PI4K2A	ENSBTAG00000052866
P4HA2	protein_coding		FCGR2B	ITGA2	0	0.515		THBS1	ENSBTAG00000052866
ZMAT4	protein_coding		SELP	ITGA2	0.044	0.442		ARG2	ENSBTAG00000052866
SMIM29	protein_coding		PTPN6	ITGA2	0.154	0.827		SECISBP2	ENSBTAG00000052866
MED25	protein_coding		ITGAV	ITGA2	0	0.543		CRAT	ENSBTAG00000052866
TNIP2	protein_coding		THY1	ITGA2	0.077	0.553		TRABD	ENSBTAG00000052866
EAF1	protein_coding		THBS2	ITGA2	0.156	0.731		PDIA6	ENSBTAG00000052866
LOXL3	protein_coding		ITGB1	ITGA2	0.304	0.98		ATP6V1C2	ENSBTAG00000052866
CARS1	protein_coding		DDX41	ITGA2	0	0.408		C22H3orf14	ENSBTAG00000052866
LRMDA	protein_coding		CD86	ITGA2	0	0.493		STAM2	ENSBTAG00000052866
RASL11B	protein_coding		COL4A1	ITGA2	0.084	0.718		SLC17A9	ENSBTAG00000052866
WFS1	protein_coding		PARVG	ITGA2	0	0.617		SLC2A6	ENSBTAG00000052866
LRRC8E	protein_coding		SPP1	ITGA2	0.077	0.679		STC2	ENSBTAG00000052866
TMEM184C	protein_coding		PTAFR	LPCAT2	0	0.487		SNX10	ENSBTAG00000052866
MAST3	protein_coding		PLD3	LPCAT2	0	0.669		ARHGEF5	ENSBTAG00000052866
QSOX2	protein_coding		LPCAT3	LPCAT2	0.156	0.955		PDPN	ENSBTAG00000052866
			TMEM68	LPCAT2	0	0.47		NFKBIB	ENSBTAG00000052866
			SOAT1	LPCAT2	0	0.425		SIRT2	ENSBTAG00000052866
			RAP2B	MMP2	0	0.531		B4GALT7	ENSBTAG00000052866
			HBEGF	MMP2	0.073	0.861		HAPLN3	ENSBTAG00000052866
			STAT3	MMP2	0.058	0.8		TYRO3	ENSBTAG00000052866
			CTSK	MMP2	0	0.547		STC1	ENSBTAG00000052866
			HIF1A	MMP2	0	0.584		EHD3	ENSBTAG00000052866
			PCOLCE	MMP2	0.187	0.45		SPTY2D1	ENSBTAG00000052866
			TGFB1	MMP2	0.272	0.73		PICALM	ENSBTAG00000052866
			ZEB1	MMP2	0	0.633		SCMH1	ENSBTAG00000052866
			CYBB	MMP2	0	0.711		SERINC5	ENSBTAG00000052866
			ITGAV	MMP2	0.187	0.402		ENSBTAG00000001608	ENSBTAG00000052866
			THBS2	MMP2	0.152	0.784		DIO2	ENSBTAG00000052866
			ITGB1	MMP2	0.187	0.507		IL4R	ENSBTAG00000052866
			ENSBTAG00000015818	MMP2	0	0.911		WIPF1	ENSBTAG00000052866
			BMP7	MMP2	0.058	0.452		AGO2	ENSBTAG00000052866
			COL4A1	MMP2	0.084	0.498		ADPGK	ENSBTAG00000052866
			CTSB	MMP2	0	0.411		PPIC	ENSBTAG00000052866
			SMAD7	MMP2	0.078	0.418		MGAT1	ENSBTAG00000052866
			VCAM1	MMP2	0	0.472		BCL6	ENSBTAG00000052866
			ADAMTS3	MMP2	0.048	0.409		ELK3	ENSBTAG00000052866
			SPP1	MMP2	0.073	0.71		MRAS	ENSBTAG00000052866
			BGN	MMP2	0	0.554		FYB1	ENSBTAG00000052866
			IGFBP3	MMP2	0.187	0.939		DTX2	ENSBTAG00000052866
			PDGFRB	MMP2	0.048	0.551		SRA1	ENSBTAG00000052866
			LGALS3	MMP2	0.187	0.571		ABHD12	ENSBTAG00000052866
			ADAM17	MMP2	0	0.457		THOC6	ENSBTAG00000052866
			WAS	BTK	0.203	0.969		KCTD12	ENSBTAG00000052866
			LAT2	BTK	0	0.535		GLCE	ENSBTAG00000052866
			DSEL	BTK	0	0.4		ADAMTS7	ENSBTAG00000052866
			LPXN	BTK	0.117	0.503		TMED9	ENSBTAG00000052866
			DOK3	BTK	0.199	0.646		LGALS3BP	ENSBTAG00000052866
			FCER1G	BTK	0.187	0.505		B3GNT7	ENSBTAG00000052866
			NCKAP1L	BTK	0.127	0.598		SLCO2A1	ENSBTAG00000052866
			DDX41	BTK	0.075	0.421		TRMT6	ENSBTAG00000052866
			CD86	BTK	0	0.474		LRRC32	ENSBTAG00000052866
			BIN2	BTK	0.045	0.645		TMEM50A	ENSBTAG00000052866
			PARVG	BTK	0	0.438		PPP1R15A	ENSBTAG00000052866
			LAPTM5	BTK	0	0.43		CLPB	ENSBTAG00000052866
			AP3S1	TXNDC5	0	0.916		TMEM165	ENSBTAG00000052866
			DPP7	TXNDC5	0.044	0.902		TFAP2A	ENSBTAG00000052866
			FABP5	TXNDC5	0	0.9		PLAT	ENSBTAG00000052866
			SERPINA3-3	TXNDC5	0.051	0.901		CD200R1L	ENSBTAG00000052866
			SBF2	TXNDC5	0	0.465		SERPINB8	ENSBTAG00000052866
			TFRC	TXNDC5	0	0.902		SLAMF7	ENSBTAG00000052866
			DNAJC6	TXNDC5	0.045	0.933		UNC93B1	ENSBTAG00000052866
			CTSA	TXNDC5	0.063	0.916		STX12	ENSBTAG00000052866
			SNX2	TXNDC5	0.049	0.902		AP1B1	ENSBTAG00000052866
			NPC2	TXNDC5	0	0.905		RPS6KC1	ENSBTAG00000052866
			PYCARD	TXNDC5	0	0.902		PLXNA2	ENSBTAG00000052866
			ARRB1	TXNDC5	0	0.9		AIFM2	ENSBTAG00000052866
			SDCBP	TXNDC5	0	0.903		ST3GAL1	ENSBTAG00000052866
			GRN	TXNDC5	0.15	0.917		ADAM17	ENSBTAG00000052866
			HEXB	TXNDC5	0	0.903		BMP2K	ENSBTAG00000052866
			DNM2	TXNDC5	0	0.902		GALC	ENSBTAG00000052866
			HSPA5	TXNDC5	0.206	0.448		P4HA2	ENSBTAG00000052866
			TPD52	TXNDC5	0	0.923		NDUFAF7	ENSBTAG00000052866
			IGF2R	TXNDC5	0	0.91		SLC16A5	ENSBTAG00000052866
			TFRC	ATP6V0A1	0	0.905		GMCL1	ENSBTAG00000052866
			ATP6V0D2	ATP6V0A1	0.65	0.99		FHL2	ENSBTAG00000052866
			ATP6V1E1	ATP6V0A1	0.592	0.989		FAM20A	ENSBTAG00000052866
			PSEN1	ATP6V0A1	0.278	0.446		OSBPL5	ENSBTAG00000052866
			ATP6V1A	ATP6V0A1	0.456	0.988		PILRA	ENSBTAG00000052866
			ATP6V1C2	ATP6V0A1	0.56	0.981		CXCR4	ENSBTAG00000052866
			PSMD8	USP14	0.815	0.997		OSCAR	ENSBTAG00000052866
			SH3GLB1	USP14	0.68	0.699		IL18R1	ENSBTAG00000052866
			KCMF1	USP14	0	0.499		AMDHD2	ENSBTAG00000052866
			UBE2K	USP14	0.153	0.472		HCLS1	ENSBTAG00000052866
			NPLOC4	USP14	0	0.511		RAB10	ENSBTAG00000052866
			OTUD3	USP14	0	0.44		CADM1	ENSBTAG00000052866
			ETF1	USP14	0	0.52		LPCAT1	ENSBTAG00000052866
			GK	USP14	0.301	0.426		PLEKHB2	ENSBTAG00000052866
			USP9X	USP14	0.043	0.735		SPECC1	ENSBTAG00000052866
			UCHL1	USP14	0	0.629		BMP1	ENSBTAG00000052866
			GTF2F2	EAF1	0	0.9		F2RL2	ENSBTAG00000052866
			PAF1	EAF1	0	0.904		PGK1	ENSBTAG00000052866
			AP3S1	AP2A1	0.339	0.449		SLC13A3	ENSBTAG00000052866
			EPN1	AP2A1	0.446	0.982		UBASH3B	ENSBTAG00000052866
			ARF6	AP2A1	0.197	0.921		TAX1BP3	ENSBTAG00000052866
			ARPC5	AP2A1	0	0.913		CTNS	ENSBTAG00000052866
			AAGAB	AP2A1	0.502	0.506		GPR137B	ENSBTAG00000052866
			ARRB2	AP2A1	0.084	0.905		PRDM1	ENSBTAG00000052866
			TFRC	AP2A1	0	0.913		EPHA2	ENSBTAG00000052866
			DNAJC6	AP2A1	0.263	0.928		CD300A	ENSBTAG00000052866
			RALBP1	AP2A1	0.675	0.769		DCP2	ENSBTAG00000052866
			BIN1	AP2A1	0.294	0.938		KAT2B	ENSBTAG00000052866
			AP2A2	AP2A1	0.192	0.934		BCL2A1	ENSBTAG00000052866
[truncated: 12,912 more rows]
